# Supplementary material for: Comparative (Within Species) Genomics of the Vitis vinifera L. Terpene Synthase Family to Explore the Impact of Genotypic Variation Using Phased Diploid Genomes
Source: Front Genet. 2020 May 5;11:421. doi: 10.3389/fgene.2020.00421 (PMC7216305; doi:10.3389/fgene.2020.00421)
Supplement: Supplementary file 8 [file Data_Sheet_4.ZIP]

Archive with 8 entries (7 files):
- Supplementary Data Sheet 4/
- __MACOSX/._Supplementary Data Sheet 4
- Supplementary Data Sheet 4/Instructions.pdf
- __MACOSX/Supplementary Data Sheet 4/._Instructions.pdf
- Supplementary Data Sheet 4/.DS_Store
- __MACOSX/Supplementary Data Sheet 4/._.DS_Store
- Supplementary Data Sheet 4/VviTPS_subfam_prot_rep.fa
- __MACOSX/Supplementary Data Sheet 4/._VviTPS_subfam_prot_rep.fa
