# Supplementary material for: Comparative (Within Species) Genomics of the Vitis vinifera L. Terpene Synthase Family to Explore the Impact of Genotypic Variation Using Phased Diploid Genomes
Source: Front Genet. 2020 May 5;11:421. doi: 10.3389/fgene.2020.00421 (PMC7216305; doi:10.3389/fgene.2020.00421)
Supplement: Supplementary file 8 [file Data_Sheet_4.ZIP › Supplementary Data Sheet 4/VviTPS_subfam_prot_rep.fa]

>CHTPS113b
MMIDAIQRLGIDHHFEEEIEAVLQKQYMKSSIHGDCDEDLYEVALRFRLLRQEGYTLPADVLNNFKNKEGKFKQNLREDIRGLMGLYEASQLSIGEDILEEAGNFSSLLLNACLQHLDRHQAAVVKNTLEHPHHKSLARFMTKNFLTDFQGTNGWINALQELAKIDFNMVKSVHQKEMLQISKSMVEGPRFDRGVEVCKRSTTEMVHVANGNHPRSKLSEQRIELTKPISLIYIIDDIFDVGGTLDELTLFTEAVNRWDLSAFKELPEYMKMCFKTLDDITNEISTKVHKEHKWNPVALYGRRGTCGASSLVFSIGSWHNQGNVDLVDDFPGIISSTATILRLWDDLGSAKDENQDGHDGSYVECYLKEHRGSSVENARQS*
>CHTPS089a
MALFMLSSTSILSYSLLPPRKDFWMGKSISGKPAHPVQCVVVNRPSYETTVRRTANYQAPIWDYDYVQSLRSDYTGETCIGRFDQLKREVKMMLGKVEKPLDQLELIDLLQRLGISYQFEDEIKRLLNSIYCNHNIDDKWKKENLHATALEFRILRQNGYSIPQDVFSSFKDEIGGFKACFSEDIQGILCLYEASYLSIEGESILEEARDFTKKHLEGCLRQNIDENLAILVSHALELPLHWRMLRLEARWFIDACERRQDMNPILLEFAKLDYNMVQAKHQEDLKYASRWWRSTRLGEKLSFARDRLMENFLWTVGVIFEPQFGYCRRMLTKVNAMITTIDDVYDVYGTLEELELFTDAVDRLVAVDLLYVYFRWDINAMDQLPEYMKICFLALYNSTNEMAYDLLKEQGSHIIAYLRKAWADLCKSYLLEAKWYHARYTPTLQEYLSNAWISISAPVILVHAFFFVTNPITEDALECLEQYCNIIRWSSIILRLSDDLGTSSDELKRGDVPKSIQCYMHETGASEEDAREHIKCLIGETWKKMNEDRVMESPFSQTFIGIAINLARMAQCMYQYGDGHGVQDRETKDRVLSLLIEPIPLA*
>CHTPS174a
MSTDHSAPNANPETNRPTPNYHPSIWGNRFIMTNTPDDEGDFVISITLAHEEQQLEDLKQEVRRELIAAASNLSQQLKFIDAVQRLGCIQQEKGRFKESVMINDACGQLGLYEAVHISGYPLAAQETHALDQPIRKGLERLEARPFMHVYLPR*
>CHTPS157
MSIYQDETSHDTTLLKLAKLDFNLVQSLHKEELSNIARWWKELDFATKLPFARDRLVEGYFGYLGYDIYDAYGTFEELELFTEAIERWDINSIDHLPEYMKHCYVALLDVYKEIEEEMEKKGNQYRVQYAIEAVGHSASTLTHTNNGRVYEDSTGNLRFTCLQPCLSGMGEIVTKEAFDWVISDPKIITASAVICRLMDDISSHKFEQKRGHVASGIECYMKQYGASEEEVYDEFQKQVVDAWRDINEEFLRPTVVRCLS*
>CHTPS063a
MYRIFLPSPHQEIKKLGLRVSKADFGPSIWGERFVSYTLADDIARGHKEQQAEDLKEEVRRGLMAAADIFNKFKDEKGGFQESLINDVRGILGLYEATHLRVHEEGILDEAFVFTTTHLESVVEHLEYPLAEQVTHSLKQPVRKGLNRLEARLFISIYQHEASHDKALLKLAKLDFNLSRSPTPVWGFVWLRKGCLSVWPRNPMGHNEDVVSAWGGICNVPHRIGEQVPGAIYVEAPLNQIPFARDRLVESYFFVLAMFSEPQYSRPKWDESNSQPPEYMEVIYQVLLDVYKEIEEEMDKEGKANCFHYAKEAIRRLPLLNQTVKLRSNQTGWESRFGPWTSKMAMGPDPNPFSLALPDIPTQSIYRKKKKKGEDTQITSTWCVALVNDCGGDDWR*
>CHTPS169a
MSSFPLSITQKADPKLARNTANFAPNFWGDCFLTYIPDDTVTHACKEKELEGLKKKEIEDALKVMYETYNLVDDNNDDLASAALRFRLLRQGYHIPSGKSFCPIFAANVFKKFKDEEGNFKESLVGDLRGMLALYEATYLMVHGEDILDEAQAFTTAHLQSMAPDSDNPLKKQVVERFRFCYKATLCKGQNSGGILLDDIYDAHGTFEELKLFAEAIERWDASSIDQLPDYMKLCYQALLDVFEEIEEEMTKQEKPYRVHYAKQAVWHQCPFF*
>CSTPS144b
MAMALYSSNSLLLLLHHKPKSSCVTAPISASLSPGLKTWTEGNHVGLGFEGTKERIKKMFDKVELSVSSYDTAWVAMVPSPYSSQAPYFPECGSVSDEKQHSPIGFDIIFPGMIEYAKELDLNLPLGQRDVDAMLQKRDLELKGSLGSNTKSREAYLAYISEGMGRLQDWEMVMKYQMKNGSLLNSPSATAAALSHLQNAGCLNYLRSLLEKFGNAGTDLPPHSSVACCMLAAEEEEIFADRATCAIAFRILRLNGYDISSEMIIHPDEVVLEKQNSWSSHFLRQGLSNSSIHADRLNKYIAQEVEDALRFPYYANLDRIANRRSIEHYNVDDTRILKTAYRYATGRWIIENRLDKLKFARQKLAYCYFSAAATIFSPEQSDARLSWAKNSVLTTVVDDFFDIGGSEEELLNLIQLVEKWDIDVAVDCCSEQVEIVFSALHSTISEIGVKASAWQARNVTSHIIDITLIVLFPLKMIASLFAWQWLKLLRSMLQEAQWVSNKSAPTMDEYMTNAYVSFALGPIVLPALYFVGPKLSEEFLVCHGRVYNLKALMSMSQRESKEGKANALALHMIHGNGVTTEEQAIREMKGLVKSQRRELQRLVLQEKGSTVPRICKDLFWKMSKVLHTFYEKDDGFTSHDMLRAVKSVIYEPVLLAEF*
>CSTPS096a
MMKITLAHEEQQLEDLKQEVRRELIAAASNPSQQLKFIDAVQRLGLAYHFEKEIEEALQHTYDNYHEIDDINDDLYNMYSTREGKACMKLCTSQVWEEDTLNEALAFTTTHLKSMRQGLSCMSIYQDEASHSKALLTFAKLDFNLLQSLYKKELSNISRWWKDRDFSSRLPFPKGCLYQYYFIITKFTLFYHYIICQGLDEQ*
>CHTPS169b
MSSFPLSITQKADPKLARNTANFAPNFWGDCFLTYIPDDTVTHACKEKELEGLKKKEIEDALKVMYETYNLVDDNNDDLASAALRFRLLRQGYHIPSGKSFCPIFAANVFKKFKDEEGNFKESLVGDLRGMLALYEATYLMVHGEDILDEAQAFTTAHLQSMAPDSDNPLKKQVVERFRFCYKATLCKGQNSGGILLDDIYDAHGTFEELKLFAEAIERWDASSIDQLPDYMKLCYQALLDVFEEIEEEMTKQEKPYRVHYAKQAMKKQVQAYFVEAKWLKQEYIPTIEEYMTNALVSCGYFLLTTISFVGMGDIVTKKAFDWVFSDPKMVRASAIICRLMNDIVDHEFEQKKGYVVSRVQCYMKQYGVTKQEACEEFNNEIMNAWKDMNEECLKCTQVPMPLLTCVVNFACAIDRLYKNQDEYTHVGKLMKDLIAWMLIDLVPM*
>CHTPS162a
MAFNMSRFVTMPSHVLPSSFVAPSLQVSSSPCSWRTRPSPCTRCHLSPSSSSKPLLGSHDYSLLKSLTLSPHVVNSEADSSTRRMKEVKERTREAFYRAWDSRAAMEMVDTVERLGLSYHFEGEINALLQRFCDWNASEDLFTTALRFRLLRQNGFPTHSDVFGKFMDKNGKFKESLTEDIWGMLSLHEASHLGAKNEEVLAEAKEFTRIHLIQSMPHMEPHFSSHVGRALELPRHLRMARLEARNYIDEYSRESNPNSALLELAKLDFDMVQSLHQKELAEIVRWWKQLGLVDKLDFARDRPMECFLWTVGIFPDPRHSSCRIELTKAIAILLVFDDVYDSYGSLDELALFTDAVKRWDLGAMDQLPEYMKICYMALYNTTNDIAYRILKEHGWSVIEDLKRTVVGMGLLSIFTIEGVRLGFPGGVIMGWDCGPDWMDIFGAFLAEAHCFKGGHVPSLEEYLNNAVTTGGTYMALVHAFFLMGQGVTRENMAMLKPYPNIFSCSGKILRLWDDLGTAREEQERGDNASSIECYKREREREMDTVLDDEACRKHIRQMIQSLWVELNGELVASSALPLSIIKAAFNLSRTAQVIYQHGDDNKTSSVEDHVQALLFRPVSSNGHAQITMH*
>CSTPS161a
MKGMLCLYEASYLCVQGESTLEQARDFAHRHLGKGLEQNIDQNLAIEVNHALELPLHWRMPRLEARWFIEVYEKRQDMNPILLEFAKLDFNMVQATHQEDLRHVSSWWRSTRLGEKLNFARDRLMENFLWTVGMIFEPQDGYCRRMSTKVITFINIIDDIYDVYGTLDELELFTDAVDRWDINAMDPLPEYMKLCFLALYNSTNEMAYDALKEHGLHIISYLRKVWSDLCKSYLLEAKWYYSGYKPTLQEYISNAWISISGPVALVHAYFFVANPITKEALQSLESYHNIIRWSSMILRLSDDLGTSLDELKRGDVPKSIQCYMYETGASEEEARKHISYLIGDTWKKLNEDRAVESPFPETFIGIATNLARMAHCMYQHGDGHGTEYGETKDRVLSLLVEPVPILSSE*
>CSTPS011d
MVCGICHFPSAPEDCEIFLSAILFCTLGKTTAMGLYSSNSLLLLLHHKPKSSCVTAPISASLSPGLKTWTEGNHVGLGFEGTKERIKKMFDKVELSVSSYDTAWVAMVPSPYSSQAPYFPECVNWLLENQSHDGSWGLPHPHPMLVKDALSSTLASVLALKRWGVGEEQRNKGLWFIASNFASVSDEKQHSPIGFDIIFPGMIEYAKELDLNLPLGQRDVDAMLQKRDLELKGGLGSNTKSREAYLAYISEGMGRLQDWEMVMKYQMKNGSLLNSPSATAAALSHLQNAGCLNYLRSLLEKFGNAVPTVYPLDLYARLCLVDNLERLGIDRYFRTEIRSVLDETYRCWLQREEEIFADTATCAMAFRILRLNGYDISSVPLAQFAEDDQYFKYGQDFKDLGAALELFRASEMIIHQDEVVLEKQNSWSSHFLRQGLSNSSIHVDRLNKYIAQEVEDALRFPYYANLDRIANRRSIEHYNVDDTRILKTAYCSSHFCNKDFLKLAVEDFNICQSIHQNELKQLERWIIENRLDKLKFARQKLAYCYFSAAATIFSPEQSDARISWAKNSVLTTVVDDFFDIGGSEEELLNLIQLVEKWDIDVAVDCCSEQVEIVFSALHSTISEIGVKASAWQARNVTSHIIDIWLKLLRSMLQEAQWVSNKSAPTMDEYMTNAYVSFALGPIVLPALYFVGPKLSEEVVEGPECHKLYKLMSTCGRLLNDIHSFKRESKEGKANALALHMIHGNGVTTEEQAIREMKGLVKSQRRELQRLVLQEKGSTVPRICKDLFWKMSKVLHTFYEKDDGFTSHDMLRAVKSVIYEPVLLAEF*
>CRTPS234a
MWVGRDPDHFCHHCDKDDIFQLNQFYKLGLVLYVVPSTQIPPIPFIKLSLIPNRLLKAYLTSPTSSICQLTHGALLRIRIWFLSPQKRIIIHPQNIPASLLSLSPHFPYIFFALSSYGGFSLFNFLLLTIFLWQNEFYMEHAQKLEEVRSVLKEVGEDTLEALLMIDAIQRLGIDYHFHGEIEVVLQRLHTKFNTVSDCHNNLYELALGFRLLRQEGYHVSADVFNNLKDTEGKLQEKLSEDIKGLMGLYEASQLCIKGEDILEEIGNFSSQLLNAWDTHNDHSQARIVRNTLGHPHHKSLARFMAKSFLSDFQGTDGWKNVFRELAKMDFNVVKSIHQKEMLQVSKWWKDLGLAKELKFARNQPLKWYMWPLAVLPDPSLSEQRVELTKPISLVYIIDDIFDVHGTLDDLTLFTEAVNRWEYAAVEQLPDYMKICFNALNGITNEISSKVYNDHGWNPMESLRKAWACLCNAFLVEAKWFADGHVPKADEYLKNGVISSGVHVVLVHMFFLLGHGITKRNVDIVDDFPEIISSVAKILRLWDDLGSAKDENQDGHDGSYLECYMKEKPGTSIENARCHVMHTISETWKSLNNECLAPNPFSTSFTKACLNVARMVPLMYSYDDNRCLPSLEEHMKSLVYESIL*
>CSTPS118
MALSMLASIPNLIIHTRLPIIIKSSSCKASSPGIKFMIGNSNCEEIIVRRTANYQPTIWDYDYVQSLRSDYVGETYTRRLDKLKRYVKPMLGKVRKPLDQLELIDVLQRLGIYYHFKDEIKRILNSIYNQYNQHEEWKKDDLYATALAFRLLRQHGYDVPQGVFSRFKDETGSFKACLCEDVKGLLCLYEASYLCVQGKSTLEQARDFAYRHLGKALEQNIDQNLAIEVNQALELPLHWRMPRLEARWVIDVYEKRQDMNHILVELAKLDYNMVQATHQEELRHMSSWWRSTRLGEKLNFARDRLMESFLWTVGVIFEPQYGYCRRMSTKVNTLVTIIDDVYDVYGTLDELELFTDAVDRWDINAVDQLPKYMKLCFLALYNSISEMAYDALKEHGLHIISYLRKAWADLCKSYLLEAKWYYNGYTPTLQEYISNAWISISGPLTLIHGYFFVANSITKEASQSLQRYHSIIRWSSMILRLSDDLGTSLDERKRGDVPKSIQCHMYETGASEEDARKHISYLIGETWKKLNEDRTAESPFPETFIGIATNLARMAQCMYQHGDGHGIEDGETKDRVLSLLVEPIPLDNDKRFLV*
>HM807390|VvPNRLin|
MELTLTSLSPLAYGALNCRKNFAMASPRMRIKQGRSELPNLTITSKIDELQVTERRSANYHPSIWDPKFIESLSTPYTNEGYSNQLEDLKEEAKRVIKDARDTSSRLEFIDSMQRLGVAYHLEEEIKEAIDLVHLDDTTTDDLSTTALRFRLLRQHGYPVSSEVFDQFRSKDGRFMDGISQDIAGPLSLYEASHLGVEGEDDLEEARRFSTIHLKSLVGNLESDLADQVQQSLEVPLHWRMPRLEARNFIDIYQRRNTKNSALLELAKLDYNLVQSSYQTELKELTRWWTDLGFKEKLSFSRDRLMENYLWSMGIAPEPHFSKSRIGLTKFICILTAIDDMYDIYGSPDELRRFTDAVNRWDTEALVDLPDYMKICYLAMFNFANEMAYDALRDHDLYILPYLKSQWLNLCTSYSMEAQWFYNGYKPSIDEYLSNAWTSVGGPAAMVHAYFLMGCATKGNLNNCLDNASNLLYWSSLITRLSDDLGTSLAEIARGDVAKSIQCYMIEKCISEEQARDQVEKLIRYSWKKLNEASTDSSLPKSLINSSLNMARSAQCIFQFGDGIGTSVGVTKDRLTSFIIKPILIEPSIKPYLDGMKMSNRR*
>CRTPS053a
MSTDYSACSPAPDANPETNRRTANFNPSTWGNSFIMTNSPDDEITLAHKEQQLEDLKEEVRRELKAAAGDPSKQLKQQGFNISCDIFNRYTDEKGRFKESSINDACGLLGLYEAAHLRVWEEDILDEALAFTTTHLKSMVELLEYPLAAQVTHALYRPIRKGLERLEARPYMSIYQDEASHSKALLKLAKLDFNLLQSLYKKQLSNISRWWKDLDFSSKLPFGRDRVVECYFWIATACFEPQYSYARRIQTKILALITIIDDMFDAYGTLEELELFTEAIGRWDVNSIYQLPEYMKPCYQAVLDAYKEIEQMENKEDHIVFTMQKRQSVRAYFNEAKWLHEDYVPTIEEYLSVAQVTSEVTLFTVICFVGMGRMATKEVFEWVWNDPKIVGASSKVMRLMDDMASHKFEQERGHSASSVECYMKQHGVSEQHAYQELNKQVENAWKDVNQGCLRPPAIPMPLLTRVLNFARTGDFMYKGRDDRFTNVGDVMKDSIASLFIDPVPI*
>CRTPS096
MELSQSSIQALVQKIKKEMFSNTDLYSFVSPSAYDTAWLAMIPDPHQPDRPMFAECLDWMLNSQREEGFWGEFDGYGVPTIDCLPATLACMVALKRWNVGAKSIDKGMAFIHANAEKLLEEKYNPCPRWFAIVFPAMVELAGSVGLEIILSDGLKATVAKIFNQRLQILNTEELVDKYHYPPLISYLEALPSWYDISREDIVKHLSDDGSIFQSPSATAHAFMVSGKEECVAYLQSLLQRCPAGVPPIYPMDEELVKLSMVNQLQRLGLAQQFVEEIDEILSVVHRSYMNRERGARQINFVPAQLYKDSLAFRLLRMHVIVCLREDIKDHIKNNSEHLSSVLLNVYRATDLMFSGEYDLEEARSFSRNLLEKSISLRHLHDNLVVFPNFRRMIEQELSLPWTAPAGSSGSQEVRSSMWGNPLTNINGQHLKNQLYFLGEDNITDVNNLHLMELSGGPRTWVSAIWDLVGKKLHTVTLLLLLASSSQLPHHSEVRLVVAKVAILITVADDFFDMQGSLDELESLTEAVRRWDGRGLTGHSEVIFKALDNLVNDIAGKYIHQQEGNWYEAFSSWLTKLSGAKAGTYHLLKNTFGLGNDIHGQHITVASASLPIYKLTPTQYEPVTKLLMVITRLLNDIQSYQKEQVDGKTNLVLLHKKENPETDIEDSISYVRGILDEKKKELLEHVLSDGLSDLPKSCKHIHLSCMKVFQMFFNSGQ*
>CHTPS085b
MHLKALGGNMDKSLEELVNHAMELPLHHRMPRLEDRWCIEAYKRREGRDDVLLELAMLDFNMVQSTLQDELKDMFKWWKDMGLANKLDFARDRLMECFFSAVGMAFKPEFSKCRKGLTKVAAFISSIDDVYDVYGSLDELELFTDAVTRWDINMVNNLPDYMKLCFLALYNTVNEMAYHTLKEQGHNILPYLTKANITKEALECLENDHELLRWPSTILRLCNDLATSKAELERGESANSISCYMHQTGVSEESAREHMKILTGESWKKMNKVREPDYDSPFSKPFMEIAFNLARISECTYQYGDAHGAPDARSRQRVLSLIIEPIPLNLKK*
>CHTPS068b
MQRLGVAYHLEEEIKEAIDLVHLDDTTTDDLSTTALRFRLLRQHGYPVSSEVFDQFRSKDGRFMDGISQDIAGPLSLYEASHLGVEGEDDLEEARRFSTIHLKSLVGNLESNLADQVQQSLEVPLHWRMPRLEARNFIDIYQRRNTKNSALLELAKLDYNLVQSSYQTELKELTRWWTDLGFKEKLSFSRDRLMENYLWSMGIAPEPHFSKCRIGLTKFICILTAIDDMYDIYGSPDELRRFTDAVNRWDTEALVDLPDYMKICYLAMFNFANEMAYDALRDHDLYILPYLKSQWLNLCTSYSMEAQWFYNGYKPSIDEYLSNAWTSVGGPAAMVHAYFLMGCATKGNLNNCLDNASNLLYWSSLITRLSDDLGTSSAEIARGDVAKSIQCYMIEECISEEQARDQVEKLIRYSWKKLNEASTDSSLPKSLINSSLNMARSAQCIFQFGDGIGTSIGVTKDRLTLFIIKPISIEPSTKPYLDGMKMSNRR*
>CHTPS092a
TGLLQPQLLIQRLLAKLQIISLAFGAIAFIVSNTPEDEITLAHKEQQLEDLKKEVRRELITAASKPSEQLKFIDAVQRLGVAYHFEKEIEEALQNTYDNYHGIDDINDDLYDVALRFRLLRQQGFNISCDIFNRYTDEKGRFKESLIHDACGLLGLYEAAHLRVWEEDILDEALAFTTAHLKSMVEHLEYPLAAQVTHALDRAIRKGLERLEARPFMSIYQDEASHSKALLKFAKLDFNLLQSLYKKELSNISRRWKDLDFSSKLPFARDRLVEGYFWIAISCSEPQYSYARRIQTKVVALIATVDDIFDAYGTFEELELFTEAIERWGIDSIHQFPEYMKPCYQAVLDVYKEIEEMENTERSYCVHHTKDAVGFFELYCVYDILYCTVMIGYFMSR*
>CSTPS089
MEDCPKPAEACQLSSTHIYFSYKTSEVLVNPTNMSISFSKCSPAQNAKPVVNRPTADFSPSIWGERFISYTPADEIARAHKEKQVEDLKEKVRRRLITAAGNPSQQLNYIDAIQRLGVAYHFEREIEEALKHMYDNYYDVEHKDDDLYNVSLQFRLLRQQGFNLSCDVFNKFKDQKGGFQESLINDVRGMLGLYEATHLRVHEEGILDEALVFTTTHLESVVEHLEYPLAEQVPHALKQPVRKGLNRLEARRYISIYQLEASHDKALLKLAKLDFNLMQSLHKEELSNLSRWHTELDFTVKISFTRDRVVEVYFFVLAMYFEPQYSRARRILTKVLYIISTIDDMYDAYGSLEEHKLFAEMIERWDINSIDQLPEYMKVIYQALLDVYKEIEEEMDKEGKAYSFHHAKEAMKIQIGAYFDESQWFHEGNVPTIDKYMQVARLPLTTVIFFIGMDEIITKEAFEWVYNDPFTVASCLIARLMNDMTSHKFEQERGHVASAIECYVKQYSVSKQQAYDEFNKQIANAWKDINQGFLRPTSMPVPILTGVLNLTRVVDIIYKENDEYTHVGKVMKDNIASLLIDPVPFEQERGHVALAIECYVKQYSVSEQ*
>CHTPS130b
MSAPPLFGAVQIIILAFGESFPYASECTNTHAYLEQQVQQLKEVRKMLITDDDDSEQKLLLIDAIQRLEDDDAYTAALRLRLLRQQGCVFNKLKNSEGNFKESLSSNVRGMLGSYEATHLKVHGEDILDEALAFCTTHLQSVAKYSSNPFAEEVDHALKQPIRKGLTRLEARHYFSIYQADDSHNTALLKLAKLDFNLLQKLHQKELSEISAWWKDLDFAHKLPFARDRVKILTEVIAMTSVIDDIYDVYGTLEELKLFTEAVESYFDFQWDISAIDQLPEYMRVCYRALLDVYSEIEEEMAKEGRSYRLYYAKEAVRLVCAYYT*
>CHTPS116b
MESMMMIDAIQRLGIDHHFEEEIEAVLQKQYMKSSIHGDCDEDLYEVALRFRLLRQEGYTVPAEQGGKFKQNLREDIRGLMGLYEASQLSIGEDILEEAGNFSSLLLNACLQHLDRHQAAVVKNTLEHPHHKSLARWWKDLGLTEELKFARDQPLKCYMWPMAIIPDPRLSEQRIELTKPISLIYIIDDIFDVGGTLDELTLFTEAVNRWDLSAFKELPEYMKMCFKTLDDITNEISTKVHKEHKWNPVGSLRKAWASLCNAFLVEAKWFASGHVPKDEEYLKNGAVSIISSTATILRLWDDLGSAKDENQDGHDGSYVECYLKEHRGSSVENARQIVAHMISDMWKRLNKECLSPNPFSTSFTKGSLNIARMVPLMYSYDDQQCLPGLEEHMKSLLLENLPYRNAQKIN*
>HM807385|VvGwbOci|
MALHLFYFPKQCFLTHNLPGHPMKKPPRGTTAQIRCSANEQSFSLMTESRRSAHYQPAFWSYDFVESLKKREEICDGSVKELEKMYEDRARKLEDEVKWMIHEKSAEPLTLLEFIDDIQRLGLGHRFENDIKRSLDKILLLEGSNAGKGESLHHTALRFRILKQHGYKVSQEVFEGFTDQNGHFKACLCKDVKGMLSLYEASYLASEGETLLHEAMAFLKMHLKDLEGTLDKSLEELVNHAMELPLHRRMPRLEARWFIEAYKRREGADDVLLELAILDFNMVQWTLQDDLQDMSRWWKDMGLASKLHFARDRLMECFFWTVGMAFEPEFSNCRKGLTKVTSFITTIDDVYDVYGSVDELELFTDAVARWDINMVNNLPGYMKLCFLALYNTVNEMAYDTLKEQGHNILPYLTKAWADLCKVFLVEAKWCHKEYTPTFEEYLENGWRSVSGAAILIHAYFLMSKNITKEALECLENDHELLRWPSTIFRLCNDLATSKAELERGESANSISCYMHQTGVSEEDAREHMKILIDESWKKMNKVREMDSDSPFAKPFVETAINLARIAQCTYQYGDSHGAPDARSKKRVLSLIVEPIPMNLKK*
>CHTPS093
MDDIFDAYGKFEELELFTEAIGRWDINSIHQLPEYMKPCYQAVLDVYKEIEEMENTERSYCVHHTKDAVGFAELYCVYDILYCTLTWSKPNGIAMVTIAGPVLTIMSFIGMRETATKEVFDWLLQNPKIVRATYIIIRFMDDMASHKFEQEREHIASSIEYYMKQHSVSEQQAYDEFHKQIENAWKDINEECLRPTAVPMLLLSRLLNFARSGDVMYKSHKDIFTHPGEVTKNNISMLLITLCQYESGDICDTNKDSIL*
>CHTPS094
MEGMSEEISKFSGGCSFIFRWDIKSINQLPEYMEVTYQALSDVYKEIGEEMDKEGKAYCFYYVKEVVGSLTKYNGSIEELHTSCTNPFTAASCLIARLMNDMTTHKFEQERGHVASAIECYVKQYSVSKQQAYDEFNKQIANAWNEINQGFLVPTSMPIPILIRVLNLTRVVDIIYKENDEYTHVGKVMKDNIASLLIDLVPV*
>CHTPS009a
MSVSLPVTPIPTTPGVDHQGVARSTANFPPNIWGDRFLIYTPDDAITHECKEQQIEELKEEVRKELKASARKSPELLKLIDSIQLLGLAHHFEREIEEALKDMYGTYSLVDDNDDFTNASLRFRLLRQEGYPIPSGKSPFPIVAKTFVILNYLPFIDLMNFTDEIDVFNKFKDKEGNFKEYLIGDSLGMLALYEATHLMVHGEDILEEALAFTTTHLQSMATDPNNPLAKQVIRALKRPIRKGLTRVEATHYISIYQQDGSHNKSLLKLAKLDFNLLQSLHRKELSEISRWWKGLDVATKLPFARDRLVESYFWTLGVYFEPQYFPARRFLTKMTAMLTIMDDIYDAYGTIEELELLTEAVERWDASCIDQLPADYMKWFYRALLDVYEEMEEEMAKEGKLYRVHYAKEAMKRQIQAYFIEAKWLNQRYVPTFDEYISNTLVSCGYTLLSATSFVGMGDVVTEEAFQWVLSHAKMIRASETISRLMDDLVSHEEACDELNKQIVRAWKDINQECLRPTQVPMPLVTRVLNFSRVIDILYKDEDEYTHNGKLIKDLITWMLIDPVPM*
>CHTPS184c
MSSAHTWSIAKDQNLVSIPSEKDNHPSTEYPSPTNEFYMEHAQKLQEVRSVLKERLHTKFNTVSDCHNNLYELALGFRLLRQEGYYVSADVFNNLKDTEGKLQEKLSEDIKGLMGLYEASQLCIKGEDILEEIGNFSSQLLNAWNTHNDHSQARIVRNTLGHPHHKSLARFMAKSFLSDFQGTDGWVNVFRELAKMDFNVVKSIHQKEMLQVSKWWKDLGLAKELKFARNQPLKWYMWPLAVLPDPSLSEQRVELTKPISIVYIIDDIFDVHGTLDELTLFTEAVNSSKVYNDHGWNPMESLRKAWACLCNAFLVEAKWFADGHVPKADEYLKNGVISSGVHVVLVHVFFLLGHGITKRNVDIVDDFPEIISSVAKILRLWDDLGSAKIPGVLHERKTRDFHRKCPMPCYAYHFRDMEEPHNECLAPNPFSTCFTKACLNVARMVPLMYSYDDNRCLPSL*RAH
>CSTPS197a
MKLPTFVYKVKPPWSGPEISHTDILERPLNQNLAFEVNQALELPSHWRMPRLEPRWFIDVYERRQDMNHILLELAQLDYNMVQATHQEELRHMSRWDINSMDQLPEYMKLCFLALYNSINEMAYDAIKEHGLHIISYLRKVAKWYYNGYKPTLQEYISNSRISISGPLTLIHGYFFVANSITKEASQSLQKYHSIIRWSSMILRLSDDLGTSLIEQQSPFPETFIGIATNLARMAQCMYQHGDGHGIEDGETKDRLLSLLVEPIPLDNDN
>CHTPS055a
MITDIFNRYTDEKGRFKESLINDACGLLGLYEAAHLRVWEEDILDEALAFTTTHLKSMVELLEYPLAAQVTHALYRPIRKGLERLEARPYMSIYQDEASHSKALLKLAKLDFNLLQSLYKKQLSNISRWWKDLDFSSKLPFGRDRVVECYFWIATACFEPQYSYARRIQTKILALITIIDDMFDAYGTLEELELFTEAIGRWDVNSIYQLPEYMKPCYQAVLDAYKEIERMENKEDHIVFTMQKRQSVRAYFNEAKWLHEDYVPTIEEYLSVAQVTSEVTLFTVICFVGMGRMATKEVFEWVWNDPKIVGASSKIMRLMDDMASHKRIKCECYMKQHGVSEQHAYQELNKQVENAWKDVNQGCLRPPAIPMPLLTRVLNFARTGDFMYKGRDDRFTNVGDVMKDSIASLFIDPVPI*
>CRTPS052
MSIYQDETSHDTTLLKLAKLDFNLVQSLHKEELSNIARWWKELDFATKLPFARDRLVEGYFWILGVYFEPQYVRARRILTKTISMTSIIDDIYDAYGTFEELELFTEAIERWDINSIDHLPEYMKHCYVALLDVYKEIEEEMEKKGNQYRVQYAIEAAKWFHEGRIPTMEEYMRIALVTSGYYMLTTMSFIGMGEIVTKEAFDWVISDPKIITASAVICRLMDDISSHKFEQKRGHVASGIECYMKQYGASEEEVYDEFQKQVVDAWRDINEEFLRPTVVPMPLLMRVLNLSRVMDVIYTGEDGYTHVGKVMKNNVASLLIHPIG*
>CSTPS115a
MLGKVKKPLDQLELIDVLQRLGIYYHFKDEIKRILNSIYNQYNRHEEWQKDDLYTTALEFRLLRQHGYDVPQDVFSRFKDETGSFKACLCEDIKGLLCLYEASYLCVQGESTLEQARDFAHRHLGKGLEQNIDQNLAIEVKHALELPLHWRMPRLEARWFIDAYEKRQDMNPILLEFAKLDFNMVQATHQEDLRHMSSWWSSTRLGEKLNFARDRLMENFLWTVGVIFEPQYGYCRRMSTKVNTLITIIDDVYDVYGTMDELELFTDVVDRWDINAMDPLPEYMKLCFLALYNSTNEMAYDALKEHGLHIVSYLRKAWSDLCKSYLLEAKWYYSGYTPSLQEYISNSWISISGPVILVHAYFLVANPITKEALQSLERYHNIIRWSSMILRLSDDLGTSLDELKRGDVPKSIQCYMYETGASEEDASKHTSYLIGETWKKLNEDGAVESPFPETFIGIAMNLARMAQCMYQHGDGHGIEYGETEDRVLSLLVEPIPSLSSE*
>CHTPS156a
MITDIFNRYTDEKGRFKESLINDACGLLGLYEAAHLRVREEDILDEALAFTTTHLKSMVELLEYPLAAQVTHALYRPIRKGLERLEARPYMSIYQDEASHSKALLKLAKLDFNLLQSLYKKQLSNISRWWKDLDFSSRIQTKILALITIIDDMFDAYGTLEELELFTEAIGRWDVNSIYQLPEYMKPCYQAVLDAYKEIEQMENKEDHIVFTMQKRQSVRAYFNEAKWLHEDYVPTIEEYLSVAQVTSEVTLFTVICFVGMGRMATKEVFEWVWNDPKIVGASSKVMRLMDDMASHKSSMHTKELNKQVENAWKDVNQGCLRPPAIPMPLLTRVLNFARTGDFMYKGRDDRIPLLPLHLCSTLTFLPQYSSHGNPFKAGITKPKALLASTPTKPYTFRQDIKDPQWQLAMDVEYQALLRNNTWSVVHLPYHGILLDANGYFNIDRHKAYLVAKGFTQTQGIDYFDTFDQPYSEADHHSYCSHPCTFIPMVHLTTEHSKRISKW*
>CHTPS059
MKYSQGTHEKTFSFTSSIPFIHYFQRYYFTLSSTIEHLEYPLAEQVAHALKQLIRKGLERLEARWYMSIYQDETSHDTTLLKLAKLDFNLVQSLHKEELSNIARWWKELDFATKLPFARDRLVEGYFWILGVYFEPQYVRARRILTKTISMTSIIDDIYDAYGTFEELELFTEAIERWDINSIDHLPEYMKHCYVALLDVYKEIEEEMEKKGNQYRVQYAIEAMKNLVRAYFHEAKWFHEGRIPTMEEYMRIALVTSGYYMLTTMSFIGMGEIVTKEAFDWVISDPKIITASAVICRLMDDISSHKFEQKRGHVASGIECYMKQYGASEEEVYDEFQKQVVDAWRDINEEFLRPTVVPMPLLMRVLNLSRVMDVIYTGEDGYTHVGKVMKNNVASLLIHPIG*
>CHTPS140b
MELAKLFLSYLPIHHSRYSSVQSLSQEINMSTQVSACSLAQIPKPKNRPVTNFHPNIWGDQFITYTPEDKVTRACKVEQIEDLKKEVKRKLTAATANHSLLLNFIDAVQRLGVAYHFEQEIEEALQHIYESFHDLNDIDGDLYNVALGFRLLRQQGYSISCGIFKKFTDERGRFKEVLITNVRGLLGLYEAAHLRVHGEDILAEALTFTTTHLKAMVESLGYPLAEQVVHALNRPIRKGLERIEARWYISVYQDEAFHDKTLLELAKLDFNLVQSLHREELSNLARWWKELDFATKLPFARDRLVEGYFWILGVYFEPQYLRARRILTKVIAMTSILDDIYDAYGNPEELKLFTEAIERWDINSIDQLPEYMKLCYAALLDVYKEIEEEMEKEGNQYRVHYAKEMKNQVRAYFAEAKWLHEEHVPTIEEYLHVALVSSGYCMLATTSLVGMGEIATKEAFDWVTSDPKIMSSSNFIARLMDDISSHKFEQKREHVASAIECYMKQYDGVCEILQTFKEGCEITSQQQAILAGLRSWLPP
>CHTPS158
MEELHHYYNADFGPSIWGERFVSYTLADEIARGHKEQQAEDLKEEVRRGLMAAADIFNKFKDEKGGFQESLINDVRGILGLYEATHLRVHEEGILDEALVFTTTHLESVVEHLEYPLAEQVTHSLKQPVRKGLNRLEARLFISIYQHEASHDKALQKLAKWHKELDLGMKIPFARDRLVESYFFVLAMFSEPQYSRPKWDKSNSQPPEYMEVIYQVLLDVYKEIEEEMDKERKAKCFHYAKEAVDSYFDEA*
>CRTPS095b
MLQRATHLLYSEIKPMASMELSQSSIHALVQKIKQKMFSNTDLYSFISPSAYDTAWLAMIPDPHQPDRPMFAECLDWVLNSQREEGFWGEFDGYGVPTIDCLPATLACMVALKRWNVGAKSIDKGMAFIHANAEKLLEEKYNPCPRWFAIVFPAMVELAGSVGLEIILSDGLKATVAKIFNQRLQILNTEELVDKYHYPPLISYLEALPSWYDISREDIVKHLSDDGSIFQSPSATARAFMVSGKEECVAYLQSLLQRCPAGVPPIYPMDEELVKLSMVNQLQRLGLAQQFVEEIDEILSVVHRSYMNRERGARQINFVPAQLYKDSLAFRLLRMHGHSVSPWSFCWFLHHEDIKDHIKNNSEHLSSVLLNVYRATDLMFSGEYELEEARSFSRNLLEKSISLRHIHDNDNLLVFPHFRTMIEQELSLPWTARLDHLDHRKWIEVNEIDTLWMGKASFYRLSCLHEDDLIRLATENYKFRQSIYNKELVEVSRWSKDLGLSNMGFGREKTTYCYFASAAASSSQLPDHHSEVRLVVAKVAILITVADDFFDMQGSLDELESLTEAVRRWDGRGLTGHSEVIFKALDNLVNDIAGKYIHQQGGECDIAKILHDMWYEAFSSWLTEAKWSKSGYIPSTEEYLRTGMISIAAHTVALQGSCFLNPSLPIYKLTPAQYEPVTKLLMVITRLLNDIQSYQKEQVDGKTNLVLLHKKENPETDIEDSISYVRGILDEKKKELLEHVLSDGLSDLPKPCKHIHLSCMKVFQMFFNSGNEFDSNTSEMLEDIKQAIYIPLEFQTSKPSIKPLPLPSERKKEFSKVNAILGPTFKNQTIRSFTVHSIPLPMPRVGYGKMFMPLKFKTCFI*
>CRTPS188a
MDSANHIQNSQEFLQCQAKSEGVGTISQRRSANYKPNIWKYDCVQSLTSEYMGEPYTRQVQQLKGEVRRVFVEVVEPLAKLEFIDSIKKLGLGNFFEEEIREALDTIMSDKNNSPGIKANLYAAALCFRLLRQHGYGVSQDMFSGFMEEVGMFSKSTCTNVKGMIELFEASHLALEGENILDEAKAFSSGYLKEIISNLDNNLAKQVVHSLERPLHWRVQWFDIRWYIDFYEEEGVNLDLLKLAKLNFNMVQAVHQKDLKHISSMDLFAYALQKSLFLFKSLMTFYDIYGSLDELEQFTNAVDRWDSKEIQQLPESMKLCFQVLQDTTNAVANEIQKEKGWDNVLPMLQQAWANFCKSLFVEAKWYNKGYTPTQEYLRTCVSSSLILRLCNDLGTLEAELERGDAASSVLCYMKEVNVSEEISRTHIRGMIVKTWKNMNGHCIASSPLLQPVVNIITNIARVAQWIYQYGDGLGIPDRETKAQILSLLIEPLGIN*
>CRTPS218b
MMLGQVGEPLHQLELIDTLQRLGIHYHFGEEIKRILHSIYNNYNRNDTWKNGDLYATALEFRLLRQHGYHVPQDVFHIFINKMGTVNPWLNEDIKGILCLYEASYLSVKGENILEEARDFTRNFLEEYLERTVDQNDLTAIINHAMELPLHWRMLRLEARWFIDIYERSQGMNPILLELAKLDYNMVQATYQEDLKHASMWWRSTRLPEKSSFSRDRLVENFLWAVGFIFEPQFGYCRRMLTKLISLITTIDDVYDVYGTLDELELFTDAVDRWDTNAMEQLPQYMKICFLALYNFTNETAYDVLKEHDLNIISYLRKAWADLSKSYLVEAKWYHEGYMPSLQEYINNAMISISERFRDIIRWSSTIFRLSDDLGTSSDELKRGDVPKSIQCYMYETSASEDDARKYIGFLIDETWKKMNEERNLNSPFSQTFIGMAMDIPRMAQCIYLYRDGYGVQDRETKDHVKTLFIEPISLI*
>CSTPS119b
MDSANHIQNSQEFLQCQAKSEGVGTISQRRSANYKPNIWKYDCVQSLTSEYMGEPYTRQVQQLKGEVRRVFVEVVEPLAKLEFIDSIKKLGLGNFFEEEIREALDTIMSDKNNSPGIKANLYAAALCFRLLRQHGYGVSQDMFSGFMEEVGMFSKSTCTNVKGMIELFEASHLALEGENILDEAKAFSSGYLKEIISNLDNNLAKQVVHSLERPLHWRVQCFDIRWYIDFYEEEGVMNLDLLKLAKLNFNMVQAVHQKDLKHISSNAWISSSVSLLSVHAIFFCVPHEAKEEMVDFLEKNQELVYSSSLILRLCNDLGTLEAELERGDAASSVLCYMKEVNVSEEISRTHIRGMIVKTWKNMNGHCIASSPLLQPVVNIITNIARVAQWIYQYGDGLGIPDRETKAQILSLLIEPLGIN*
>CSTPS133d
MKFYKFGPLCCISNTNFNPSFYPSELKLLFLLALPMGFSPAFYACSIPPVGPNKFTELGQSKFNNVVLVPTAQKWSIAHDHTLVYKPLRKHNHQSQHLSFTDEFYVKHAQRLDEIRNVFSEVGEDTLEGLMIIDAIQRLGIDYHFKEEIEAVLQRQYMKASTHGESIQDLYEVALRFRLLRQEGYHVPADVFNNFKNKEGKFKQNLSKDIKGLLGLYEASQLSIEGEDILEEAQRFSSTLLNAGLEHLDHHEATVVGHTLEHPHHKSLPRFMAKSFLKDFQGPNGWLTVLQELAKADFNMVQSIHQQELLQISKWWQDLGLAEELKFARDQPLKWHMWPMAVLPDPSLSEQRVELTKPISMIYIIDDIFDVHGTLDELTLFTEAVNRWDIAAFETLPNYMKICFKTLDEITNEISNKVYKEHGWNPVDSLRKTVCTFICLWILNFHENYKHHMLNGFSLLLQWMSLCNAFLVEAKWFASGHVPKAHEYLKNGVISSGVHVVLVHLFFLLGHGITRGNVDLVDDFPSIISSTAAILRLWDDLGSAKDENQDGHDGSYIECYIKEHQGSSMENARQNVTYMISDLRKRLNKECLSQHPFSTSFTKGSLNIARMVPLMYSYDDNQSLPHLEEHMKSLLFEAYPL*
>CSTPS095
MSASPLGQFPELENRPVVKYHPSIWGDQFMSYTPEDEVTRACKEKQLEDLKEEIRRKLMNTAGNTSQKLKFIDAVQRLGVAYHFEREIEEVLQHIYDSYPNGDDMEGGIYNVALQFRLLRQAGFNISCGLFNEFKDEKGNFKKALVSDVRGMLGLYEAAHLRVHGEDILDETLAFTTNIGAYFHEAKWLHEGRIPTMEEYMSIARVSSGYPMLTATSFIGMGKIVTKEAFDWVISDPKIVTASAVIARLMDDITSHKFEQKRGHVASGVECYMKQYGASEEEVYDKFQKQVVDAWKDTNEEFLRPTAVPMPLLMRVLNLSRVMYVIYTGGDGYTHVGKVMKNNVASLLIHPIA*
>CSTPS034e
MLSLYEATHFRVHGEDILDEALAFTTTHLQSATKHSSNPLAEQVVHALKQPIRKGLPRLEARHYFSVYQADDSHNKALLKLAKLDFNLLQKLHQKELSDISAWWKDLDFAHKLPFARDRVVECYFWILGVYFEPQFFFARRILTKVIAMTSIIDDIYDVYGTLEELELFTEAVERWDISAIDQLPEYMRVCYQALLYVYSEIEEEMAKEGRSYRLYYAKEAMKNQVRAYYEEAKWLQVQQIPTMEEYMPVALVTSAYSMLATTSFVGMGDAVTKESFDWIFSKPKIVRASAIVCRLMDDMVSHKFEQKRGHVASAVECYMKQHGASEQETHNEFHKQVRDAWKDINEECLIPTAVPMPILMRVLNLARVIDVIYKNEDGYTHSGTVLKDFVTSMLIDPVPI*
>CSTPS075a
MSSHLSAEVKRPVVSFRPSIWGNRFINYTLDDEITRAYNQQRVEDLKEEVRRELMVAAGKPSQQLNFIDAVQRLGMAYHFEEEIEEAIGHIYDNYHHSDDKYDDLCNVSLRFRLLRQQGYNISCDIFERFKDENGSFKECLNNDVEGMLGLYEAAHLRVQEEDILDEALAFTTAHLESLVEDLDYPLAAQVTQALYRPIRKGLERLEARPHISIYQDEASHSKALLELAKLDFNLLQSLYKEELSYITRWWKDLDFSSKLPFVRDRVVETYLWIVAECFEPQYSYARRIQTKLLVLITVIDDVYDAYGTLEELELFTEAIERWDNNSIDSLPEYMKPCYQAVLDVYKEIEEKENEERPYCLFELTSMKANGSMQNMYQRWKISSDVPMFTIISFVGMGMMATKEAFDWVLNGPKIVRACSTIFEQERGHSASSVECYMKQNSVSEQLAYRELNKQVEKAWKDVNQEFLRPTAIPMHLLTRVLNFARTGEFMYKVREDRFTNVGEVLKDNIASLFIDPVSI*
>CHTPS041a
MSGQVLASPLGQFPELENRPVVKYHPSIWGDQFMSYTPEDEVTRACKEKQLEDLKEEIRRKLMNTAAILMAMIWKVVSIMLLFNFGLLRQAGFNISCGLFNEFKDEKGNFKKALVSDVRGMLGLYEAAHLRVHGEDILDETLAFTTTHLRSMVEHLEYPFAEQVAHALKQPIRKGLERLEARWYISIYQDETSHDRTLLKLAKLDFNLVQSLHKEELSNITRWWKQLNFATKLPFARDRLVEGYFWILGVFFEPHMPGLGRIVTKTIAMTSTMDDIYDAYGTLKNSSSSPRPLRDVYKEIEEEMEKEGNQYRTHTNNGRVYEYSTGILRLPHAYSHVFHGMGKIVTKEAFDWVISDPKIVTASAVIARLMDDITSHKFEQKRGHVASGVECYMKQYGASEEEVYDKFQKQVVDAWKDTNEEFLRPTAVPMPLLMRVLNLSRVMYVIYTGGDGYTHVGKVMKNNVASLLIHPIA*
>CSTPS034c
MLMAADDDSAQKLLLIDAIQRLGVAYHFESEIDEVLKHMFDGSVVSAEEDVYTASLRFRLLRQQGYHVSCDLFNNFKDNEGNFKESLSSDVRGMLSLYEATHFRVHGEDILDEALAFTTTHLQSATKHSSNPLAEQVVHALKQPIRKGLPRLEARHYFSVYQADDSHNKALLKLAKLDFNLLQKLHQKELSDISAWWKDLDFAHKLPFARDRVVECYFWILGVYFEPQFFFARRILTKVIAMTSIIDDIYDVYGTLEELELFTEAVERWDISAIDQLPEYMRVCYQALLYVYSEIEEEMAKEGRSYRLYYAKEAMKNQVRAYYEEAKWLQVQQIPTMEEYMPVALVTSAYSMLATTSFVGMGDAVTKESFDWIFSKPKIVRASAIVCRLMDDMVSHKFEQKRGHVASAVECYMKQHGASEQETHNEFHKQVRDAWKDINEECLIPTAVPMPILMRVLNLARVIDVIYKNEDGYTHSGTVLKDFVTSMLIDPVPI*
>CSTPS132b
MKFYKFGPLCCISNTNFNPSFYPSELKLLFLLALPMGFSPAFYACSIPPVGPNKFTELGQSKFNNVVLVPTAQKWSIAHDHTLVYKPLRKHNHQSQHLSFTDEFYIKHAQRLDEIRNVFSEVGEDTLEGLMMIDAIQRLGIDYHFKEEIEAVLQRQYMKASTHGESIQDLYEVALRFRLLRQEGYHVPADVFNNFKNKEGKFKQNLSKDIKGLLGLYEASQLSIEGEDILEEAQRFSSTLLNAGLEHLDHHEATVVVHTLEHPHHKSLPRFMAKSFLKDFQGPNGWLTVLQELAKADFNMVQSIHQQELLQISKWWQDLGLAEELKFARDQPLKWHMWPMAVLPDPSLSEQRVELTKPISMIYIIDDIFDVHGTLDELTLFTEAVNRWDIAAFETLPNYMKICFKTLDEITNEISNKVYKEHGWNPVDSLRKTWMSLCNAFLVEAKWFASGHVPKADEYLKNGVISSGVHVVLVHLFFLLGHGITRGNVDLVDDFPSIISSTAAILRLWDDLGSAKVMQNQVIHVSSL*
>CSTPS107f
MKRLDELKGFVKMMLIGKDEKPLDQLVTIDLLQRLGVSYHFEDEIKSILDCRYKNYDRNNMWKAENLYATALEFRLLRQHGHKVPQDVFNCFKDEMGSFKPCHYEDIKGILCLYEASYFSMEGESVLDEARDFTKKHLEKSLEQSIDKNLAILVSHSLELPLHWRMLRIEARWFMDVYERRQDMDPSLPEFAKLDYNMVQAIHQEDLKDVSKWWKNIGLGEKMSFTRDRLVENFLWAVGHAFEPQFGYCRKIITKVLALIVTIDDIYDIYGTLDELEIFTDAIDRWDINAMDQLPEYMKICFLALFNSVNEMAYNVLKEEGSNIIPHLRKMWADLCKCYLVEARWYYSRYTPALQEYITNGLISSSAPVILGHAYFSVSNPVMDAIEFLEKHPNIIHGSSMILRLSDDLGTSRVCQQPSSLSLKSFNENF*
>CHTPS146a
MSYTPEDEETRACKEKQVEDLKEEIRRKLMNAAGDLFNVALKFWLLKQDGYNISCGTFNKFKDEKGNFKKALISDDEALAFTTTHLRSMVEHLEYLLAEQVAHALKQPIRKGLERLEARQILTEIIAMTSIVDDIYDTYGTLEVLKLFTKAIESIDHLPKYVKLCYVELLHVYKEIEEEMDKEGNQYQMKNQVRAYFYEGKCFHEGHKPTIEEYMSMGEILTKEAFDWVISDPKIITTSTVIGRLMDDINSHKVL*
>CRTPS031
MSVSLPVTPIPTTQRVHHQEVARSTANYPPNIWGDRFLTYAPDDTVTQECKAQKIKELKEEVRKELKASAHKSPELLKLIDSIQLLGLTYHFEREIEEALKDMYGTYSLVDDNEDLTNASLRFRLLRQEGYGVPSDVFSKFKDKEGNFKESLIGDLPGMLALYEATHLMVHGEDILEEALAFTTAHLQSVATDPNNPLSKQVIRALKLSIHNGVTSVGARHYISIYQEDGSHNESLLKLAKLDFNLLQSLHRKELSEITRWWKGLDFATKLPFARDRLVEIYFSALGVCFEPQYSLSLRFLTKVAIMITMVDDIYDAYGTIEELTLLTEAIERWDASSIDQLPDYMKCFYRALLDLYEEMEQEMAKEGKLYRVHYAKELMKKQIQSYFVEAKWSNQGYIPTFDEYMSNGVVSGCCSLLIATSFVGMGDIVTKESFQWVLSRPTMIGASQIICRLMDDMASHEFEQKRVHVASSVECYMKQYGVSKQEAYDELNKQVVKAWKDINQECLKPTPVLMPIITRVLNIARMMNILYKDGDEFTHVGKQRKDLIASILIDPVPM*
>CSTPS201a
MPRLEARWFIDVYEKRQDMNHILVELAKLDYNMVQATHQEELRHMSSWWRSTRLGEKLNFARDRLMESFLWTVGVIFEPQYGYCRRMSTKVNTLVTIIDDVYEVYGTLGELELFTDAVDRWDINAMDQLPEHMKLCFLALYNSINEMAYDALKEHGLHIISYLRKAWADLCKSYLLEAKWYYNGYTPTLQEYISNAWISISGPLTLIHGYFLVANSITKEASQSLRRYHSIIRWSSMILRLSDDLGTSLDERKRGDVPKSIQCHMYETGASEEDARKHISYLIGETWKKLNEDRTAESPFPETFIGIATNLARMAQCMYQHGDGHGIEDGETKDRVLSLLVEPIPLDNDKRFLV*
>CHTPS102a
MEHMTTNSIYSCWQCDPACPTPMALLTLSSNPFFTFTRLQPASRFCRGKSQGVCISGPVQCTGGAKTSSQTAVIVRRTASYQPSIWDHDYIRSLTSDYVGETYTRQLEKLKGDVKIMLGQVGEPLHQLELIDTLQRLGIHYHFGEEIKRILHSIYNNYNRNDTWKNGDLYATALEFRLLRQHGYHVPQDVFHIFINKMGTVKPWLNEDIKGILCLYEASYLSVEGENILEEARDFTRNFLEEYLERTVDQNDLTAIINHAMELPLHWRMLRLEARWFIDENVDKLISLITTIDDVYDVYGTLDELELFTDAVDRWDTNAMEQLPQYMKICFLALYNFTNETAYDVLKEHDLNIISYLRNAWADITKSQLVEAKWYHEGYKPSLQEYINNAWISVSGPLTLVHAYFFITNPMTEEALGCLERFRDIIRWSSTIFRLSDDLGTSSDELKRGDVPKSIQCYMYETSASEDDARKYIGFLIDETWKKMNEERNLNSPFSQTFIGMAMDIPRMAQCIYLYRDGYGVQDRETKDHVKTLFIEPISLI*
>CSTPS047a
MALILATSNGSSPAPVANPETNRRTANYQPSIWGNTFIVSHTPEDEITLSHKEQQLEDLKEEVRRELMAAASNPSKQLKFIDAVQRIGVAYHFEKEIEEALQNTYDNYHCIDDINDDLYDVALRFRLLRQQGFNISCDIFNRYTDEKGRFKESLINDACGLLGLYEAAHLRVGEEDILDEALDFTTTHLKSMVEHLEYPLAAQVTHALYRPLKKGLERLEARPFMSIYQDEASHSKALLKLAKLDFNQLQSLYKKELSNILGWWKGLDFFSKLPFVRDRLVEGYFWIATACFEPQYSYARRIQTKLHALITTTDDIFDAYLMHMEHLKNWSSLQRQLGGLIYARLKLPTTNELGTWYLIFRWDIDRTHQLPEYLKPCYQAVFDAYKEIEEMENTERSHSVHQAKDAVGFSELHCVYDILYNEKLGPSLVEAKWFHGKYIPTIEEYMRVALVSIGAPVLTFISFIGMGEIATKEVFDWLQQNPKIVRASSKVIRLMDDMATHKFEQERGHIASSIECYMKQHGVSEQQAYEEFHKQLENAWKDINEESLKPTAVPMLLLSRLLNFARAADVMYNGQKDEFTHLGEVMKNNISMLLIDP
>CHTPS142a
MSYTPEDEETRACKEKQVEDLKEEIRRKLMNAAGKHFQQLKFMDAVQRLGVAYHFEREIEEVLQHIKDSYLDDDDIEGDLFNVHSTKFKDEKGNFKKALISDVLEMLGLHEAAHAYQKQVAHALKQPIRKGLERLEARPGLIFMWDVKSIDHLPKYVKLCYVELLHVYKEIEEEMDKEGNQYQMKNQVRAYFYEGKCFHEGHKPTIEEYMSMGEILTKEAFDWVISDPKIITTSTVIGRLMDDINSHKVL*
>CHTPS171
MSVPLSVTPILSRRVDPDVARHKATYHPNFWGDRFLHYNPDDNFCVSIQWNGTHACKEQQIQELKEEVRKSLEATAGNSSQLLKLIDSIQRLGLAYIFEREIEEALKAVYQTYTLVDDNDHLTTVSLLFRLLRQEGYHIPSDVFKKFKDEEGNFKESLVGDLPGMLALYEATHLMVHGEDILNEALAFTTAHLQSMAPDSDNPLKKQVIHALERPIRKSLIRVEARHYISIYQEYDSHNKSLLKLAKLDFNLLQSLHRKELSEITKWWKGLDFATKLPFARDRIVEGYFWILGVYFEPQYYLARRILMKVFGVISIVDDIYDAYGTFEELKLFTEAIERWDASSIDQLPDYMKVCYQALLDVYEEMEEEMTKQGKLYRVHYAQAAVWHRYYLFFLILQCSMSCVCQMVEARIYTKNGGVHEQRASKLCLLYAHNHIFPRMGDIVTKEAFDWVFSDPKMIRASNVIGRLMDDIVSHEFEQKRGHVASAVECYVKQFGVSKEEAYDEFKKQVENAWKDINEEFLQPTAVPVPLLTRVLNLSRVMDVLYKDEDEYTLVGPLMKDLVAGMLIDPVPM*
>CHTPS077a
MLCLYEASYLCVQGESTLEQARDFAHRHLGKGLEQNIDQNLAIEVNHALELPLHWRMPRLEARWFIDVYEKRQDMNPILLEFAKLDFNMVQATHQEDLRHMSSWWRSTRLGEKLNFARDRLMENFLWTVGRYSSLNVYGTLDELELFTDAVDRWDINAMDPLPEYMKLCFLALYNSTNEMAYDALKEHGLHIIFYLRKVDELKRGDVPKSIQCYMHETGASEEEARKHISYLIGDTWKKLNEDGAVESPFPETFIGIATNLARMAQCMYQHGDGYGIEYGETKDRVLSLLVEPVPSLRSE*
>CSTPS164a
MLASIPNLITHTRLPIIRRSSSCKASPPGNQSMIGNSTCEEIIVRRTANYHPPIWDYDYVQSLRSDYVGETYTRRLDKLKRDVKPMLGKVKKPLDQLELIDVLQRLGLYYHFKDAIKRILDSIYNQYNQHEDWKKDDLYATALEFRLLRQHGYDVPEDVFSRFKDETGSFKACLCEDMKGLLCLYEASYLCVQGESTLEQARDFAHRHLGKGLEHNIDQNLAIEVNHALELPLHWRMPRLEARWFIDIYEKRQDMNPILLEFAKLDFNMVQATHQEDLKHMSSWWRSTRLGEKLKFARDRLMENFLWTVGVIFEPQYGYCRRMLTKVGTFITIIDDVYDVYGTLDELELFTDAVDRWDINAMDPLPEYMKLCFLALYNSTNEMAYDALKEHGLHIISYLRKVWSDLCKSFLLEAKWYYSGYKPTLQEYISNAWISMSGPVVLVHAYFFCHKSNHQGGLAILREISQYYPLVINDFKAFR*
>CRTPS136a
MALSMLAPNPILAFPRLQPPTRHCSRQGKSFSDSTSGLVVQCLFASKVQDQTAVRRSANYQPSIWDYDYIQSLRSNYVGEAHMKRLDELKGFVKMMLIGKDEKPLDQLVTIDLLQRLGVSYHFEDEIKSILDCRYKNYDRNNMWKAENLYATALEFRLLRQHGHKVPQDVFNCFKDEMGSFKPCHYEDIKGILCLYEASYFSMEGESVLDEARDFTKKHLEKSLEQSIDKNLAILVSHSLELPLHWRMLRIEARWFMDVYERRQDMDPSLPEFAKLDYNMVQAIHQEDLKDVSKWWKNIGLGEKMSFTRDRLVENFLWAVGHAFEPQFGYCRKIITKVLALIVTIDDIYDIYGTLDELEIFTDAIDRWDINAMDQLPEYMKICFLALFNSVNEMAYNVLKEEGSNIIPHLRKMDELKRGDVPKSIQCHMHQTGAYQEEACEHIKYLIGDSWKKMNKEQSMDSPFSRIFIGIAMNVGRMGQRVYLYGDGYGVQDRETKEDILLTLIEPVPHNLHTKVC*
>CSTPS121b
MHNYSVIMDSANHIQNSQEFLQCQAKSEGVGTISQRRSANYKPNIWKYDCVQSLTSEYMGEPYTRQVQQLKGEVRRVFVEVVEPLAKLEFIDSIKKLGLGNFFEEEIREALDTIMSDKNNSPGIKANLYAAALCFRLLRQHGYGVSQNMFSGFMEEVGMFSKSTCTNVKGMIELFEASHLALEGENILDEAKAFSSGYLKEIISNLDNNLAKQVVHSLERPLHWRVQWFDIRWYIDFYEEEGVNLDLLKLAKLNFNMVQAVHQKDLKHISRWWRNLGLIENLSFTRDRLVESFLCGVGFSSEPQHGSFRLCITKVIIFIQVLDDVYDIYGSLDELEQFTNAVDRWDSKEIQQLPESMKLCFQVLQDTTNAVANEIQKEKGWDNVLPMVQQAWANFCKSLFVEAKWYNKGYTPTLQEYLSNAWISSSVSLLSVHAIFFCELVYSSSLILRLCNDLGTLEAELERGDAASSVLCYMKEVNVSEEISRTHIRGMIVKTWKNMNGHCIASSPLLQPIINIITNIARVAQWIYQYGDGLGIPDRETKAQILMDFNWVIKGEDSNLSPIDLLKEKRKVDTSKNGGPGCAWMLKRIEALAY*
>CHTPS122
MSSQSTILFRALSPKGPLPSPSSSTPKYAAGTGWWVAKDKRVHFNLRRECKALPKPQTQEYVDVFQSGLPVIKWHEIVEDDIEEEALQVCRSNEIKERVDSIKSMLSSMEDGEISISAYDTAWVALAQDLNGGGTPQFPSSLQWIANNQLMDGSWGDDCLFYAHDRIINTLACVIALKSWKIHPNKCEKGVSFIKENISKLEKEKAEHMPIGFEVAFPSLLEIAWNLGIEVPNDSPFLKEIYAQRNLKLTKIPYDIMHIVPTTLLHSLEGMAGLDWEKLLKLQCQDGSFLFSPSSTAYALMQTQDENCFRYLNKVVERFSGGVPNVYPVDLFEHIWAVDRLQRLGISRYFEPEIKECINYVARYWKENGICWAKNSEVHDIDDTAMGFRLLRLHGHDVSADVFKYFEKGGEFFCFAGQSSQAVSGMFNLYRASQVLFPGETILENAKKFSSKFLREKQACDQLLDKWIIMKDLPGEIGYALDVPWYASLPRVETRIYIEQYGGKDDVWIGKTLYRMPYVNNNDYLELAKLDFNNCQALHQLEWDSIQQWYTQCHLGEFGVSRKASLLAYFLAAACIFEPERSIERLAWAKTAILVLAVRSYFSKETCIKQRRAFLLKFGYSPSGGDYMKKINGRFSILGMAMAVQCLYSCLHILILFQPCHSQGCLDQGSDLNMTAKRPVGFLKNKSGEELVGLLLGTLNQLSLDTLVAHGRDIRHILRQTWEMWLMKHLDEGDGYRGEAELLVRTINLCAGRSLSEELLAHPQYRRLSQLINRICNDLGLFTLHKGHNGTYNPENGSPMSHRVESDMQELTKIVLENYPDGINPEIKRIFEMVGKSFYYAAYCGPATISAHIAKVLFERAG*
>CSTPS109b
MALLTLSSNPFFTFTRLQPASRFCRGKSQGVCISGPVQCTGGAKTSSQTAVIVRRTASYQPSIWDHDYIQSLTSDYVGETYTRQLEKLKGDVKIMLGQVGEPLHQLELIDTLQRLGIHYHFGEEIKRILHSIYNNYNRNDTWKNGDLYATALEFRLLRQHGYHVPQDVFHIFINKMGTVKPWLNEDIKGILCLYEASYLSVEGENILEEARDFTRNFLEEYLERTVDQNDLTAIINHAMELPLHWRMLRLEARWFIDVYERSQGMNPILLELAKLDYNMVQATYQEDLKHASMWWRSTRLPEKSSFARDRLVENFLWAVGFIFEPQFGYCRRMLTKLISLITTIDDVYDVYGTLDELELFTDAVDRWDTNAMEQLPQYMKICFLALYNFTNETAYDVLKEHDLNIISYLRNAWRRNGTTKVISHLYRSISTMPGFQYQVH*
>CHTPS015
MSLPLSVTAPIPTQRLNPEAARRSANFRPCFWGDRFLTYTPADPHTICSYNLLVQVTHARKVQQIEELKDELRNELKATARKSSQLLNFIDSIQRLGLAYQFEREIKEALEDMYQTYNLDDDDNDDLTNASLRFRLLRQEGYHIPPDVFNKFKDDEGNFKESLTGDLPGLLALYEATHLMVHGEDILEEALAFSTAHLQSMATDSTHPLAAQVTRALKRPIRKCLTRVEARHYISVYQEDGPHNKTLLKLSKLDFNLLQSLHRKELSEVTRWWKGLNFAKKMPFARDRLVEGYFWILGVYFEPQYSLARRILIKVLAMISIIDDIYDAYGTFEELKLFTEAIERWDANSVNQLPDYMKPCYQALLDVYEEMEEEMAKEGNLYRVQYAKAAIERQIQAYFVEAKWLNQEYTPTLDEYMSNALISSGYSMLMTTSFVGMGDIATKEAFDWVFNDPKMVRASSVICRLMDDIVSHEFEQKRGHVASAVECYMKQHGVCKQEAYDELNKQVVNAWKDMNKECLKPTQVPMPLLTRVLNFSRVIDILYKDEDQYTHVGKLMKDLIASILIDPVPI*
>CRTPS129a
MSVQSSVVLLAPSKNLSPEVGRRCANYHPSIWGDHFLSYASEFTNTDDHLKQHVQQLKEEVRKMLMAADDDSVQKLLLIDAIQRLGVAYHFESEIDEALKHMFDGSVASAEEDVYTASLRFRLLRQQGYHVSCDLFNNFKDNEGNFKESLSSDVRGMLSLYEATHLRVHGEDILDEALAFTTTHLQSAAKYSLNPLAEQVVHALKQPIRKGLPRLEARHYFSIYQADDSHHKALLKLAKLDFNLLQKLHQKELSDISAWWKDLDFAHKLPFARDRVVECYFWILGVYFEPQFFLARRILTKVITMTSTIDDIYDVYGTLEELELFTEAVERWDISVIDQLPEYMRVCYRALLDVYSEIEEEMAKEGRSYRFYYAKEAMKKQVRAYYEEAQWLQAQQIPTMEEYMPVASATSGYPMLATTSFIAMGDVVTKETFDWVFSEPKIVRASATVSRLMDDMVSHKFEQKRGHVASAVECYMKQHGASEQETRDEFKKQVRDAWKDINQECLMPTAVPMTVLMRILNLARVMDNANPYLEQQVQQLKEEVRMLLITAADDSEQKLHLIDAIQRLGLAYHFESEIDEALQHMFDGYVISAEKDDDVHTAAL*
>CSTPS107c
MKRLDELKGFVKMMLIGKDEKPLDQLVTIDLLQRLGVSYHFEDEIKSILDCRYKNYDRNNMWKAENLYATALEFRLLRQHGHKVPQDVFNCFKDEMGSFKPCHYEDIKGILCLYEASYFSMEGESVLDEARDFTKKHLEKSLEQSIDKNLAILVSHSLELPLHWRMLRIEARWFMDVYERRQDMDPSLPEFAKLDYNMVQAIHQEDLKDVSKWWKNIGLGEKMSFTRDRLVENFLWAVGHAFEPQFGYCRKIITKVLALIVTIDDIYDIYGTLDELEIFTDAIDRWDINAMDQLPEYMKICFLALFNSVNEMAYNVLKEEGSNIIPHLRKMDELKRGDVPKSIQCHMHQTGAYQEEACEHIKYLIGDSWKKMNKEQSMDSPFSRIFIGIAMNVGRMGQRVYLYGDGYGVQDRETKEDILLTLIEPVPHNLHTKVC*
>CRTPS057
MESSHSIIEALVRKIKDEMFSSVDLYSFVSPSAYDTAWLAMVPDPAGGNDGRPMFGECLNWVVNNQREDGFWGESDGYGNPTIDCLPATLACMLALKTWGVGSGNLERGLAFIHDNTEKLLAENHGRCPRWFAIVFPTMIELAQKTGLEIVFSDELEEVLTNIFHHRQRILEREELVDKYHYPPLLSYLETLPLWYGIDEEDIVKHLSEDGSMFQSPSATVCAFITTRNRKCMNYLQVLVQRFPHGVPSMYPMDEQLIQLSMVDHLQKLGLADHFHREIENILEHVYSHYMSQEQLPQQSLVPVQIYRDALAFRLLRMHGYHVSPWSFCWFLNHEDVLTHMEEDCEYFSSVMYNVYRATDLTFSGEYELQEARSFARKLLEKTLSLGIRGDNVAMFPNFHALIENELDLPWMARLDHLDHRMCIEQLCEINTQWTGKASFYRLSCFHNEVLMQLAVKNYEFRQAIYKSELEELKRWCEDWGLSNMGFGREKTTYCYFAVAVACSFLPHDSEVRMIVAKSGILIIVADDFFDTKGSLNELESLTEAVRRWNDKDLSSHSKTIFAALDNLVSGMAAKHLHQQGNDITGDLQDIWYETFASWLLETKWSKSGYIPSKHEYLDNARISVATQTMVLPASCFLNPGAPECKLKHFQNGSITKLLMVVARLLNDTQSYQKEQEEGKLNCVTPLERKPKGNH*
>CRTPS155
MLSSMEDGEISISAYDTAWVALAQDLNGGGTPQFPSSLEWIANNQLMDGSWGDDCLFYAHDRIINTLACVIALKSWKIHPNKCEKGVSFIKENISKLEKEKAEHMPIGFEVAFPSLLEIAWNLGIEVPNDSPFLKEIYAQRNLKLTKIPYDIMHIVPTTLLHSLEGMAGLDWEKLLKLQCQDGSFLFSPSSTAYALMQTQDENCFRYLNKVVERFSGGVPNVYPVDLFEHIWAVDRLQRLGISRYFEPEIKECINYVARKWNCWAKNSEVHDIDDTAMGFRLLRLHGHDVSADVFKYFEKGGEFFCFAGQSSQAVSGMFNLYRASQVLFPGETILENAKKFSSKFLREKQACDQLLDKWIIMKDLAGEIGYALDVPWYASLPRVETRIYIEQYGGKDDVWIGKTLYRMPYVNNNDYLELAKLDFNNCQALHQLEWDSIQHPSGGDYMKKINGRGSDLNMTAKRPVGFLKNKSGEELVGLLLGTLNQLSLDTLVAHGRDIRHILRQTWEMWLMKHLDEGDGYRGEAELLVRTINLCAGRSLSEELWLILSTGVSLNSLTESANDLGLFTLHKGTMAPIIQKMAAL*
>CHTPS030
MVKSVHQKEMLQISKWWKDLGLTEELKFARDQALKWYMWPMAIIPYPRLSEQRIEFTKPISLIYIIDDIFDVGGTLDELTLFTEAVNRWDLSAFKELPEYMKMCFKTLDDITNEISTKVHKEHKWNPVGSLRKAWASLCNAFLVEAKWFASGHVPKAEEYLKNGAVSSGVHVVLVHLFFLLGHGITKENVDLVDDFPGIISSTATILRLWDDLGSAKDENQDGHDGSYVECYLKEHRGSSVENARQIVAHMISDMWKRLNKECLSPNPFSTSFTKGSLNIARMVPLMYSYDDQQCLPGLEEHMKSLLLENLPYRNTQEINE*
>CSTPS107g
MALSMLAPNPILAFPRLQPPTRHCSRQGKSFSDSTSGLVVQCLFASKVQDQTAVRRSANYQPSIWDYDYIQSLRSNYVGEAHMKRLDELKGFVKMMLIGKDEKPLDQLVTIDLLQRLGVSYHFEDEIKSILDCRYKNYDRNNMWKAENLYATALEFRLLRQHGHKVPQDVFNCFKDEMGSFKPCHYEDIKGILCLYEASYFSMEGESVLDEARDFTKKHLEKSLEQSIDKNLAILVSHSLELPLHWRMLRIEARWFMDVYERRQDMDPSLPEFAKLDYNMVQAIHQEDLKDVSKWWKNIGLGEKMSFTRDRLVENFLWAVGHAFEPQFGYCRKIITKVLALIVTIDDIYDIYGTLDELEIFTDAIDRWDINAMDQLPEYMKICFLALFNSVNEMAYNVLKEEGSNIIPHLRKMVIFQL*
>CHTPS153a
MELAKLFRSYLPIHHLGCSIIVPSSMSIQVSTCPLVQIPKPEHRPMAEFHPSIWGDQFIAYTPEDEDTRACKEKQVEDLKEEVRRELMAAAGNPSQLLNFIDAVQRLGVAYHFEREIEESLQHIYDRFHDADDTDDDLYNIALQFRLLRQQGYNISCGIFHKFKDEKGSFKEDLISNIQGMLGLYEAAHLRVHGEDILEEALAFTTTHLKATLAKLDFNLVQSLHKEELSNLARWWKELDFATKLPFARDRFVEGYFWILGVYFEPQYSRARRILTKLFAMASIIDDIYDAYGTLEELQPFTEAIERWDINSIDHLPEYMKLFYVTLLDLYKEIDQELEKDGNQYRVYYAKEVLKSQVRSYFAEAKWSHEGYIPTIEEYMLVALVTAGSCILATWSFIGMGEIMTKEAFDWVISDPKIITASTVIFRLMDDITTHKFEQKRGHVASGIECYMKQYGVSEEQVYSEFHKQVENAWLDINQECLKPTAVPMPLLTRVVNLSRVVDVIYKEGDGYTHVGKVMKDNIGSVLIDPIV*
>CHTPS131a
MSLPLSVTAPIPTQRLNPEAARRSANFRPCFWGDRFLTYTPADPVTHARKVQQIEELKDELRNELKATARKSSQLLNFIDSIQRLGLAYQFEREIKEALEDMYQTYNLDDDDNDDLTNASLRFRLLRQEGYHIPPDVFNKFKDDEGNFKESLTGDLPGLLALYEATHLMVHGEDILEEALAFSTAHLQSMATDSTHPLAAQVTRALKRPIRKCLTRVEARHYISVYQEDGPHNKTLLKLSKLDFNLLQSLHRKELSEVTRWWKGLNFAKKMPFARDRLVEGYFWILGVYFEPQYSLARRILIKVLAMISIIDDIYDAYGTFEELKLFTEAIERWDANSVNQLPDYMKPCYQALLDVYEEMEEEMAKEGNLYRVQYAKAAVCLQ*
>CHTPS124a
MRCSHLLISTLLFPLLLMTTAWLAMVPGGNDGRPMFGECLNWVVNNQREGGFWGESDGYGNPTIDCLPATLACMLALKTWGVGSGNLERGLAFIHANTEKLLAENHGRCPRWFAIVFPAMIELAQKTEDIVKHLSEDGSMFQSPSATVCAFITTRNRKCMNYLQALVQRFPHGVPSMYPMDEQLIQLSMVDHLQKLGHYLSQEQLPQQSFVPVQIYRDALAFRLLRMHGYHVSPWSFCWFLNHQDILTHMEEDCEYFSSVMYNVYRATDLTFSGEYELQEARSFARKLLDKTLSLGIRGLMQLAVKNYELRQAIFKSELEELKRWCKDWGLTDMGFGREKTTYCYFAVAASSSLPHDSAVRTIVAKSAILVTVADDFLIPKVPWMSWKASLRPLEQPQQDHLDALDNLVRDMTEKHLHQQGSDITNDLQDIWYETFASWLVETKWSRIGYIPSMHEYLDTGMISIATHTLVLPASCFLNPNLPKCKLKPSQYETITKLLMVIAQGARGREVQLCVTLFERKPRADTEDSISYMTDIMDEKKKGLLEHALMDGLDDLPKPCKHLHLSCFKVFQMFFNSGNRFDSNTELVHDINKAIYIPLEVQTSKPLKPLPPHAGPKKANSTMNTHFDQLYKPRVKPSFTMHWILPNKRRLWKMSISLKLKLCFF*
>CHTPS079a
MALSMLAPNPILAFPRLQPPTRHCSRQGKSFSDSTSGLVVQCLFASKVQDQTAVRRSANYQPSIWDYDYIQSLRSNYVGEAHMKRLDELKGFVKMMLIGKDEKPLDQLVTIDLLQRLGVSYHFEDEIKSILDCRYKNYDRNNMWKAENLYATALEFRLLRQHGHKVPQDVFNCFKDEMGSFKPCHYEDIKGILCLYEASYFSMEGESVLDEARDFTKKHLEKSLEQSIDKNLAILVSHSLELPLHWRMLRIEARWFMDVYERRQDMDPSLPEFAKLDYNMVQAIHQEDLKDVSKWWKNIGLGEKMSFTRDRLVENFLWAVGHAFEPQFGYCRKIITKVLALIVTIDDIYDIYGTLDELEIFTDAIDRWDINAMDQLPEYMKICFLALFNSVNEMAYNVLKEEGSNIIPHLRKMWADLCKCYLVEARWYYSRYTPALQEYITNGLISSSAPVILGHAYFSVSNPVMDAIEFLEKHPNIIHGSSMILRLSDDLGTSRDELKRGDVPKSIQCHMHQTGAYQEEACEHIKYLIGDSWKKMNKEQSMDSPFSRIFIGIAMNVGRMGQRVYLYGDGYGVQDRETKEDILLTLIEPVPHNLHTKFVSLRFECDLLCGSLNAMN*
>CHTPS013a
MSVQSSVVLLAPSKNLSPENTDDHLKQHVQQLKEEVRKMLMAADDDSVQKLLLIDAIQRLGVAYHFESEIDEALKHMFDGSVASAEEDVYTASLRFRLLRQQGYHVSCDLFNNFKDNEGNFKESLSSDVRGMLSLYEATHLRVHGEDILDEALAFTTTHLQSAAKYSLNPLAEQVVHALKQPIRKGLPRLEARHYFSIYQADDSHHKALLKLAKLDFNLLQKLHQKELSDISAWWKDLDFAHKLPFARDRVVECYFWILGVYFEPQFFLARRILTKVITMTSTIDDIYDVYGTLEELELFTEAVERWDISVIDQLPEYMRVCYRALLDVYSEIEEEMAKEGRSYRFYYAKEAMKKQVRAYYEEAQWLQAQQIPTMEEYMPVASATSGYPMLATTSFIAMGDVVTKETFDWVFSEPKIVRASATVSRLMDDMVSHKFEQKRGHVASAVECYMKQHGASEQETRDEFKKTSKRRMEGYQSRVPHANSCSDDRPHANSESCTCYGCCI*
>CHTPS004
MESSHSIIEALVRKIKDEMFSSVDLYSFVSPSAYDTAWLAMVPGLAFIHDNTEKLLAENHGRCPRWFAIVFPAMIELAQKTGFEIVFSDELEEVLTNIFHHRHGFWKEDIVKHLSEDGSMFQSPSATVCAFITTRNRKCMNYLQALVQRFPHGVPSMYPMDEQLIQLSMVDHLQKLGLAYRFDKEIENILEHVFRATDLTFSGEYELQEARSFARKLLTKHYHWESEIEHELSLPWIARLDHLDHRMWIEQQYKNNTLWTGKASFYRLSCFHDEGLMQLAVKNYELRQAIFKSELEELKRWCKDWGLADMGFGREKTTYCYFAVAASSSLPHDSAVRTIVAKSAILVTVADDFFDTKGSLDELESLTEAVGRWNGKGLSSHSKTIFDALDNLWYETFASWLVETKWSRIGYIPSMHEYLDTGMISIATHTLVLPASCFLNPNLPKCKLKPSQYETITKLLMVIAQGARGREVQLCVALFERKPRADTEDSISYMTDIMDEKKKGLLEHALMDGLDDLPKPCKHLHLSCFKVFQMFFNSGNRFDSNTELVHDINKAIYIPLEVQTSKPLKPLPPHAGPKKANSTMNTHFDQLYKPRVKPSFTMHWISPKIRDGSGKMSISLKLKLCFF*
>CHTPS144d
MSVLSNMSSHSLAQNYKPEVKRPMVNFHPGIRGNPFINYTPDDEITRAYNQKQVEDLKDEVRREQLAAAGKPSQQLNFIDAIQRLGVAYHFEEEIEEALRHIYVFNKFKDKNGSFRESLIGDVQGMLGLYEAAHLRVQEEDILDEALAFTTTHLKSLVKHLDHPLAVQVTQALHRPIRKGLERLEARPYISIYQDEASHSKALLKLAKLDFNLLQSLYKKELSHITRWWKDLDFSSRLPFVRDRVVETYLWIVVACFESQYSYARRIQTKLLVLITVIDDIYDAYGTLEELELFTEAIERNELPEYMKPCYRAVLDAYKEIEEKENEERSYCVHYAKEAMKNSVRAYFNEAKWLHGEYVPTVEEYMGVALVSCDVPMFTIISFVGMGFIATKEAFDWVLNGPKIVRACSTIIRLMDDMASHKFEQERGHIASSVECYMKQYSVSNQHAYHELNKQVEKAWKDINQDLVLFQCFLHRLPILHEREISCTKVARIYSRMLEK*
>CHTPS027a
MPTHTWSIAKDQNLVSIPSEKDNHPSTEYPSLTNEFYMEHAQKLEEVRSVLKEVGEDTLEALLMIDAIQRLGIDYHFHGEIEVVLQRLHTKFNTLSDCHNNLYELALGFRLLRQEGYYVSADVFNNLKNTEGKFQEKLSEDVKGLMGLYEASQLSIKGEDILEEIGNFSSQLLNAWNTHNDHSQARIVRNTLGHPHHKSLARFMAKSFLSDFQGTDGWINVFRELAKMDFNVVKSIHQKEMLQVSKWWKDLGLAKELKFARNQPLKWYMWPLAVLPDPSLSEQRVELTKPISLVYIIDDIFDVHGTLDELTLFTEAVNRWEYAAVEQLPDYMKICFNALNGITNEISSKVYNDHGWNPMESLRKAWACLCNAFLVEAKWFADGHVPKADEYLKNGVISSGVHVVLVHMFFLLGHGITKRNVDIVDDFPEIISSVAKFFASGMTWEAPSDLTENSSTYKLDPRQLIHGCGHFWWEPHHVDENQDGHDGSYLECYMKEKPGTSIENARCHVLHTISETWKSLNNECLAPNPFSTCFTKACLNVARMVPLMYSYDDNQCLPSLEEHMKSLVYESVSS*
>CHTPS145
MCRGSLGRLFTQALEDQYFSYHQSLLCTALPNHGPQNQTKFHILFNCIQPCTECQCCPINNMELAKLFLSYLPIHHSRYSAVLSLSQGINMSTQVSACSLAQIPKPKNRPVTNFHPNIWGDQFITYTPEDKVTRACKVEQIEDLKKEVKRKLTAATANHSLLLNFIDAVQRLGVAYHFEQEIEEALQHIYESFHDLNDIDGDLYNVALGFRLLRQQGYSISCGILKKFTDERGRFKEVLITNVRGLLGLYEAAHLRVHGEDILAEALTFTTTHLKAMVESLGYPLAEQVVHALNRPIRKGLERIEARWYISVYQDEAFHDKTLLELAKLDFNLVQSLHREELSNLARWWKELDFATKLPFARDRLVEGYFWILGVYFEPQYLRARRILTKVIAMTSILDDIYDAYGNPEELKLFTEAIERWDINSIDQLPEYMKLCYAALLDVYKEIEEEMEKEGNQYRVHYAKEMKNQVRAYFAEAKWLHEEHVPTIEEYLRVALVSSGYCMLATTSLVGMGEIATKEAFDWVTSDPKIMSSSNFIARLMDDISSHKFEQKREHVASAIECYMKQYGVSEEQAYSEFRKQIENAWMDINQECLKPTAVPMPLLARVLNLTRAADVIYKEQDSYTHVGKVMKNNIAAFFINPII*
>CSTPS076a
ITLAYNQQRIEDLKEEVRRELMAAAGKPSQQLNFIDAVQRLGVAYHFEEEIEEALGHTFKRFTDENGSFKECLIKDVEGMLGLYEAAHLRVQEEDILDEAIAFTTTHLRSLVEHLDCPLAAPVNRALYRPIRKCLERLEARPYITMYQDEASHSKDLLELAKLDFNQLQSLYKKELSHITRWWKDLDFSSKLPFFRDRAVETYLWIAVACFEPQYSYARRIQAKLLAIATVIDDMYDAYGTPEELELFTEAIERWELVIACIDRLPEYMKPCYQALLDAYKEIEEKENEERSYCVHYAKEAMKSAVRAYHNESKWFHREYVPTVEEYLSVALVTSDVTLFTIISFVGMGRMATKEVFDWVWNDLRIMKATSTIIRLMDDMASHEFEQQRGHAASSVECYMKQHGVSEQHAYQELNKQVENAWKDVNQGCLRPTAIPMHLLTRVLNFARAGDFMYGGGKDIFTNVGEVMNDNIASLFVHHVPI*
>CHTPS098a
MTVMPLEWVLGRDTYRFIIQEEQIEDLKKEVKRELTVVVVANPSQLLNFIDAYHFEQEIEEALQQICNSFHDCNDMDGDLYNIALGFRLLRQQGFKEALINDVRGMLGLYEAAHLRVHGEDILAEALTFTTTHLEAMVESLGYPLAEQVAHALNRPLEKVWRELAKLDFNLVQSLHKEELSNLVRLVECYFCIHGVYFEPQYLRAKRILTKVIAMTSILDDIYDAYGTPGELKLFTEAIERWDINSIDQLPEYMKPCYVALFDVYKEIEEEMEKEGNQYRVHYAKEVVGHL*
>CRTPS226a
MSISFSKCSPAQNPRLNFHPPMSNFHLRTWGNQVITCAPVLVPTNMPLRVSACSPAQNAKPVVNRPTADFSPSIWGERFISYTPADELSRAHKEKQVEDLKEKVRRRLITAADNPSQQLNYIDAIQRLGVAYHFEREIEEALKHMYDNYYDVEHKDDDLYNVSLQFRLLRQQGFNLSCDVFNKLKDQKGGFQESLINDVRGMLGLYEATHLRVREEGILDEALVFTTTHLESVVEHLEYPLAEQVPHALKQPVRKGLNRLEARRYISIYQHEASHDKALLKMAKLDFNLMQSLHKEELSNLSRWHTDLGFTMKISFARDRVVEVYFFVLAMYFEPQYSRARRILTKVLYIISTIDDMYDAYGSLEEHKLFAEMIERWDINSIDQLPEHMKVIYQALLDVYKEIEEEMDKEGKAYSFHHAKEAMKIQIGAYFDEAQWFHEGNVPTIDKYMQVARVSPSLPLTTVIFFIGMDEIITKEAFEWFEQERGHVASAIECYVKQYSVSKQ*
>CRTPS047
MACSCGFYAWSIPAVGPNKFREIGKTNFTRIVPMPNTHKWSIAHDHTLVSIPLKKDNHSPELGSFTDEFYNEHAQKLKEVKHVFSKLEEDAMESMMMIDAIQRLGIDHHFEEEIEAVLQKQYMKSSIHGDCDEDLYEVALRFRLLRQEGYTLPADVLNNFKNKEGKFKQNLREDIRGLMGLYEASQLRIGEDILEEAGNFSSLLLNAT*
>CSTPS192
LYQLTTYTNITYIFIHQPLPDSQLPATHPLLQATFITVGKTSFTNTAIMSTAHTWSVAEDHNLVSVPSKNDNHLYAQYSSLTVKFASPFSLYVLCSIFTFQFLSLTIFLNLEEVKSVLNEVREGTFEVLLMIDAIQRLGIDYHFHDEIEAILQRIVITTDDFSDNLYEVALRFRLLRQEGYYVTAAKWFVVGHVPKTDDYLKNGIISSGVHVLVHMFFLLGHGITKRNVGIVDDFRGIISFAATILRLWDDLGSAKDENQDGHDGSYIECYMKEHPGTPIENARCHVMHTISETWKLLNQQCLAPNPFSTCFTKACLNVARMVPLMYSYDDNQCLPSLEEHMKSLVEASVSSQSIPPSRITLLKVHL*
>CHTPS187
FYNEHAQKLKEVKHVFSKLGEDAMESMMMIDAIQRLGIDHHFEEEIEAVLQKQYMKSSIHGDCDEDLYEVALRFRLLRQEGYTLPADVLNNFKNKEGKFKQNLREDIRGLMGLYEASQLSIGEDILEEAGNFSSLLLNACLQHLDHHQAAVVKNTLEHPHHKSLARFMTKNFLTDFQSTNGWINALQELAKIDFNMVKSVHQKEMLQISKWWKDLGLTEELKFARDQPLKCYMWPMAIIPDPRLSEQRIELTKPISLIYIIDDIFDVGGTLDELTLFTEAVNRWDLSAFKELPEYMKMCFKTLDDITNEISTKVHKEHKWNPVGSLRKAWASLCNAFLVEAKWFASGHVPKAEEYLKNGAVSSGVHVVLVHLFFLLGHGITKENVDLVDDFPGIISSTATILRLWDDLGSAKDENQDGHDGSYVECYLKEHRGSSVEKDKTNRSPYDFRYVEAPQQGMPLSKSIFNFFYKRLPQYCKNGPFDV*
>CRTPS066
MALLTLSSNPFFTFTRLQPTSRFCHGKSQGVCISGPVQCTGGAKTSSQTAVIVKRTANFQPSIWDYDYIQSLTSDYVGQTYTRQLEKLKGDVKMMLGEAEKPLHQLELIDTLQRLGIHYHFGEEIKREYCMAYTTNVFHIFINKMGTVKPWLNEDIKGILCLYEASYLSVEGENILEEARDVTRNSLEEYLKRTVDQNDLTMIINHAMEVPLHWRLPRLEARWFIDVYERSQGMNPILLELAKLDYNMVQATYQEDLKHASMWWRSTVLPEKLSFVRDRLVENLLWTVGFVFEPQFGYCRRILTRVNSLITTIDDVYDVYGTLDELELFTDAVDRWDINAMEQLPRYMKICFLALYNFTSEMAYDVLKEQGFHIIPYLRKAWADLCKSYLVEAKWYHEGYMPSLQEYMNNAWISMSAPVILVHAYFSIINPITKEALGCLERYHDIIRWSSIIFRFSDDLGTSSLKRGDAPKSIQCYMHETGASEDDARKYIGFLIDETWKKMNEDRNLNSPFPQTFIGVAMNVARMAQCMYQYGDGYGVQDRETKDRIMTLFIEPISLT*
>CHTPS045a
MALILATSNGSSPAPAANPETTRRTITLAHKEQQLEDLKEEVRRELIAAASNPSEQLKFIDAVQRLGVAYHFEKEIEEALQNTYNNYHGIDDINDDFYDVALRFRLLRQQGFNIHVRYKDEKGRFKKSLINDPYGLLGLYEAAHLRVWEEDILDEALAFTTTHLKSIVEHLEYPLAAQVTHALERPIRKGLERLEARPFMSIYQDGASHSKALLKFAKLDFNLLQSLYKKELSNISRWWKDLDFSSKLPFARDRLVEGYFWIATCCFEPQYSYARRIQTKLHALITTMDDIFDAYGTFEELELFTEAIGRWDINSVHQLPEYMKPCYQAVLDVYKEIEEMENTERSYCVHHTKDAPKWLHGKYIPTIEEYMGIAMVTVGVPVLTFMSFIGMRETATKEVFDWLLQNPKIVRATYIIIRLMDDMASHKFEQEREHIASSIECYMKQHGVSEQQAYDEFHKQTENAWKDINEECLRPTTVPMLLLSRLLNFARSGDVMYKSHKDIFTHPGEVTKNNISMLLIDPVPI*
>CSTPS173b
MESMMMIDAIQRLGIDHHFEEEIEAVLQKQYMKSSIHGDCDEDLYEVALRFRLLRQEGYTLPADVLNNFKNKEGKFKQNLREDIRGLMLSIGEDILEEAGNFSSLLLNACLQHLDRHQAAVVKNTLEHPHHKSLARFMTKNFLTDFQGTNGWINALQELAKIDFNMVKSVHQKEMLQISKWWKDLGLTEELKFARDQPLKWYMWPMAIIPDPMLSEQRIELTKPISLIYIIDDIFDVGGTLDELTLFTEAVNRWDLSAFKELPEYMKMCFKTLDDITNEISTKVHKEHKWNPVGSLRKAWDYKCSTLNRSPIAAVASLCNAFLVEAKWFASGHVPKAEEYLKNVAVSSGVHVVLVHLFFLLGHGITKENVDLVDDFPGIISSTATILRLWDDLGSAKDENQDGHDGSYVECYLKEHRGSSVENARQIVAHMISDMWKRLNKECLSPNPFSTSFTKGSLNIARMVPLMYSYDDQQCLPGLEEHMKSLLLENLPYRNAQK*
>CHTPS165b
MELPLHWRMLRLEARWFIDVYERSQGMNPILLELAKLDYNMVQATYQEDLKHASMWWRSTRLPEKSSFSRDRLVENFLWAVGLYLNLSLDIAGECWWFLYTPCPFNLIEVGMLVLFPLSDGIPMQWSNCPQYMKICFLALYNFTNETAYDVLKEHDLNIIHISEMRSTNTSSCLFFITNPMTEEALGCLERFRDIIRWSSTIFRLSDDLGTSSDELKRGDVPKSIQCYMYETSASEDDARKYIGFLIDETWKKMNEERNLNSPFSQTLLEWQWTFLGWLNAYICTGTGMVFKTVRLRIT*
>CSTPS054a
MQWSFPSFCTHTFQVSFQRSVLLPFQKINMSGQVLASPLGQFPELENRPVVKYHPNIWGDQFLSYTPEDEVTRACKEKQLEDLKEEIRRKLMHTAGNTSQQLKFIDAVQRLGVAYHFEREIEEVLQHIYDSYPNGDDMEGDIYNVALQFRLLRQAGFNISCGLFNEFKDEKGNFKKALISDVRGMLGLYEAAHLRVRGEDILDEALAFTTTHLRSMVEHLEYPFAEQVAHALKQPIRRGLERLEARWYISIYQDETSHDRTLLKLAKLDFNLVQSLHKEELSNISRWWKKLDFATKLPFARDRLVECYFWILGFYFEPQYVWARRILTKTIALTSTMDDIYDAYGTFEELKLFTAAIERWDINSIDHLPEYMKHFYVALLDVYKEIEEEMEKEGNQYRVQYAIEAMKNQARAYFHEAKWLHEGRIPTVEEYMSVAQVSSGDSMLTITSFIGMGKIVTKEAFDWVITNPKIVTASSVISRLMDDITSHKFEQKRGHVASGVECYIKQYGASEEEVYDKFQKQVLDACKDINEEFLRPTAVPMPLLMRVLNLSRVMYVIYTGGDGYTHVGKVMKNNVASLLIHPIA*
>CHTPS070b
MASFSLSITQRADPKLACNTANFLPNFWGIRSNDTFIGFFSGQSMSSFPLSITQKADPKLARNTANFVPNFWGDCFLTYIPDDTVTHACKEKELEGLKEEVRKELKATAGKSSQLLNFIDSIQRLGLAYHFEREIEEALKVMYETYNLVDDDNDDLASAALRFRLLRQQGYHIPSGKSFCPIFAASMCNDLLLTIDLLFTEDQELFMSNWDVMDVFKKFKDEEGNFKESLVGDLPGMLALYEATHLMVHGEDILDEAQAFTTAHLQSMAPDSDNPLKKQVIHALERPIRKSLIRVEARHYISIYQEYDSHNKSLLKLAKLDFNLLQSLHRKELSEITKWWKGLDFATKLPFARDRIVEGYFWVLGVYFEPQYFLARRILLKVFAMTSIIDDIYDTHGTFEELKLFAEAIERWDASSIDQLPDYMKLCYQALLDVFEEIEEEMTKQEKPYRVHYAKQAIWHQCPFFF*
>CSTPS002a
MLSSMEDGEISISAYDTAWVALAQDLNGGGTPQFPSSLEWIANNQLMDGSWGDDCLFYAHDRIINTLACVIALKSWKIHPNKCEKGVSFIKENISKLEKEKAEHMPIGFEVAFPSLLEIAWNLGIEVPNDSPFLKEIYAQRNLKLTKIPYDIMHIVPTTLLHSLEGMAGLDWEKLLKLQCQDGSFLFSPSSTAYALMQTQDENCFRYLNKVVERFSGGVPNVYPVDLFEHIWAVDRLQRLGISRYFEPEIKECINYVARYWKENGICWAKNSEVHDIDDTAMGFRLLRLHGHDVSADVFKYFEKGGEFFCFAGQSSQAVSGMFNLYRASQVLFPGETILENAKKFSSKFLREKQACDQLLDKWIIMKDLAGEIGYALDVPWYASLPRVETRIYIEQYGGKDDVWIGKTLYRMPYVNNNDYLELAKLDFNNCQALHQLEWDSIQQWYTQCHLGEFGVSRKASLLAYFLAAACIFEPERSIERLAWAKTAILVLAVRSYFSKETCIKQRRAFLLKFGYSPSGGDYMKKINGRGSDLNMTAKRPVGFLKNKSGEELVGLLLGTLNQLSLDTLVAHGRDIRHILRQTWEMWLMKHLDEGDGYRGEAELLVRTINLCAGRSLSEELLAHPQYRRLSQLTNRICNDLGLFTLHKGHNGTYNPENGSPMSHRVESDMQELTKIVLENYPDGINPEIKRTFEMVGKSFYYAAYCGPATISAHIAKVLFERAA*
>CSTPS165b
MPCSCGLYAWSIPAVGPNKFREIGKTNFTRIVPMPNTHKWSIAHDHTLVSIPFKKDNHSPELGSFTDEFYNERAQKLKEVKHVFSKLGEDAMESMMMIDAIQRLGIDHHFEEEIEAVLQKQYMKSSIHGDCDEDLYEVALRFRLLRQEGYTLPADVLNNFKNKEGKFKQNLREDIRGLMGLYEASQLSIGEDILEEAENFSSLLLNACLQHLDRHQAAVVKNTLEHPHHKSLARFMTKNFLTDFQGTNGWINALQELAKIDFNMVKSVHQKEMLQISKWWKDLGLTEELKFARDQPLKWYMWPMAIIPDPRLSEQRIELTKPISLIYIIDDIFDVGGTLDELTLFTEAVNRWDLSAFKELPEYMKMCFKTLDDITNEISTKVHKEHKWNPVGSLRKAWASLCNAFLVEAKWFASGHVPKAEEYLKNGAVSSGVHVVLVHLFFLLGHGITKENVDLVDDFPGIISSTATILRLWDDLGSAKDENQDGHDGSYVECYLKEHRGSSVENARQIVAHMISDMWKRLNKECLSPNPFSTSFTKGSLNIARMVPLMYSYDDQQCLPGLEEHMKSLLLENLPYRNTQKINE*
>CHTPS010a
MIGNSTCEEIIVRRTANYHPPIWDYDYVQSLRSDYVVGETYTRRLDKLKRDVKPMLGKVKKPLDQLELIDVLQRLGLFKDEIKRILDSIYNQYNQHEEWKKDDLYATALEFRLLRQHGYDVPEDVFSRFKDETGSFKACLCEDMKGMLCLYEASYLCVQGESTLEQARDFAHRHLGKGLEHNIDQNLAIEVNHALELPLHWRMPRLEARWFIDVYEKRQDMNPILLEFAKLDFNMEMLTKLGTFITIIDDVYDVYGTLDELELFTDAVDRWDINAMDPLPEYMKLCFLALYNSTNEMAYDALKEHGLHIISYLRKAWSDLCKSYLLEAKWYYSGYKPTLQEYISNAWISISGPVLLVHSYFFVANPITEEALQSLERYHNIIHWSSMILRLSDDLGTSLDELKRGDVPKSIQCYMYETGASEEDARKHISYLIGETWKKLNEDRAVESPFPETFIGIATNLARMPSACISMEMDMVLNMVKLRIECCHYSLSPFPV*
>CRTPS070b
MKRLDELKGFVKMMLIGKDEKPLDQLVTIDLLQRLGVSYHFEDEIKSILDCRYKNYDRNNMWKVENLYATAVELRLLRQHGHNVPQDVFNCFKDEMGRFKPCHYEDIKGTLCLYEASYFSMEGESVLDEARDFTKKHLEKSLEQSIDKNLAILVSHSLELPLHWRMLRIEARWFIDVHERRQDMDPSLLEFAKVDYNMVQAIHQEDLKDVSKWWKNIGLGEKMSFTRDRLVENFLWAVGHAFEPQFGYCRKIITKVLALIVTIDDIYDIYGTLDELEIFTDAVDRWDINAMDQLPEYMKICFLALFNSVNEMAYNVLKEEGSNIIPHLRKMWADLCKCYLVEARWYYSGYTPTLQEYITNGFISSSAPAILGHAYFSVSNPVMDAIEFLEKPPNIIHGSSMILRLSDDLGTSKCDVPKSIQCHMHQTGASQEEACEHIKYLIGDSWKKMNKEQSMDSPFSRIFIRIAMNVGRMGQRAYLYGDGYGVQDRETKEDILLTLIEPVPHNLHTKVC*
>CSTPS036b
MRYKDEKGRFKESLINDPCGLLGLYEAAHLRVREEDILDEALAFTTAHLKSMVEHLAYPLAAQVTHALDRPIRKGLERLEARPFMSIYQDEASHSKALLKFAKLDFNLLQSLYKKELSNISKWWKDLDFSSKLPFARDRLVEGYFWIAISCSEPQYSYARRIQTKVVALITTVDDIFDAYGTFEELELFTEAIERWDINSIDQFPEYLKPCYQAVLDVYKEIEEMENTERSYCVHHTKDAVGFFELYCVYDILYCTIKSLFQANLVQAKWFHGKYIPTIEEYMGIAMVTVGVPPLTIMSFIGMRETATKEVFDWVQQNPKIVRAASTVMRLMDDMASHKFEQERGHNASSIECYMKQHGVSEQQAYDELHKQIENAWKDINEESLRPTAVPMLLLSRLLNFARSGDVMYKGHKDMFSHPEEVMKNDISMLLIDPVPI*
>CRTPS098b
MESSHSIIEALVRKIKDEMFSSVDLYSFVSPSAYDTAWLAMVPGGNDGRPMFGECLNWVVNNQREGGFWGESDGYGNPTIDCLPATLACMLALKTWGVGSGNLERGLAFIHDNTEKLLAENHGRCPRWFAIVFPAMIELAQKTGLEIVFSDELEEVLTNIFHHRQRILEREELVDKYHYPPLLSYLETLPLWYGIDEEDIVKHLSEDGSMFQSPSATVCAFITTRNRKCMNYLQALVQRFPHGVPSMYPMDEQLIQLSMVDHLQKLGLADHFHKEIENILEHVYSHYMSQEQLPQQSLVPVQIYRDALAFRLLRMHGYHVSPWSFCWFLNHEDVLTHMEEDCEYFSSVMYNVYRATDLTFSGEYELQEARSFARKLLEKTLSLGIRGDNVAMFPNFHALIENELDLPWMARLDHLDHRMCIEQLCEINTQWTGKASFYRLSCFHNEVLMQLAVKNYEFRQAIYKSELEELKRWCEDWGLSNMGFGREKTTYCYFAVAVACSFLPHDSEVRMIVAKSGILIIVADDFFDTKGSLNELESLTEAVRRWNGKDLSSHSKTIFAALDNLVSGMAAKHLHQQGNDITGDLQDIWYETFASWLLETKWSKSGYIPSKHEYLDNAMISVATQTMVLPASCFLNPGSPECKLKHFQNGSITKLLMVVSRLLNDTQSYQKEQEEGKLNFVLLHLKENPKATIEDSISFTKAILDEKRKELLEHALMDDLDDLPKPCKQLHLSCFKVFQMCYNSSNRFDSNTELLHDINRAIYIPLKVQTSKPLKLLPYHARPKKENSKISSTCFDQTYKPRVKPSFIMHRIPPKIRDGCGKVPISLNLKLCFV*
>CSTPS151b
MGIIVPQDVFNCFKDEMGRFKPCHYEDIKGTLCLYEASYFSMEGESVLDEARDFTKKHLEKSLEQSIDKNLAILVSHSLELPLHWRMLRIEARWFIDVHERRQDMDPSLLEFAKLDYNMVQAIHQEDLKDVSKWWKNIGLGEKMSFTRDRLVENFLWAVGHAFEPQFGYCRKIITKVLALIVTIDDIYDIYGTLDELEIFTDAVDRWDINAMDQLPEYMKICFLALFNSVNEMAYYVLKEEGSNIIPHLGKMWADLCKCYLVEARWYYSGYTPTLQEYITNGFISSSAPAILGHAYFSVSNPVMDAIEFLEKPPNIIHGSSMILRLSDDLGTSKCDVPKSIQCHMHQTGASQEETCEHIKYLIGDSWKKMNKEQSKDSPFSRIFIGIAMNVGRMGQRVYLYGDGYGVQDRETKEDILLTLIEPVPHNLHTKVC*
>CSTPS148
MESSITQTIIYSLLLLSSPQWLFSCFLQAPVLRKTILPPRRDFWLGKSFSSKAAHPVQSIVVNRASYKTANRRTANYQAPIWDYDYVQSLTSDYRGETCIGRFDQLKREVKMMLGKVEQPLDQLELIDLLQRLGISYQFEDEIKRLLNSIYCNHNIDDKWKKENLHATALEFRILRQNGYSIPQDVFSSFKDEMGGFKACLSEDIQGILCLYEASYLPIEGESILEEARDFTKKHLEACLQQNIDENLAILVSHALELPLHWRMLKLEARWSIDAFERTQDMNPILLEFAKLDYNMVQAKHQEDLKYASSLLPPRRDFWMGKSISGKPAHPVQCVVVNRPSYETTVRRTANYQAPIWDYDYVQSLTSDYRGETCIGRFDQLKREVKMMLGKVEQPLDQLELIDLLQRLGISYQFEDEIKRLLNSMYCNHNIDDKWKKENLHATALEFRILRQNGYSIPQDVFSSFKDEIGGFKACFSEDIQGILCLYEASYLSIEGESILEEARDFTKKHLEGCLRQNIDENLAILVSHALELPLHWRMLRLEARWFINACERRQDMNPILLEFAKLDYNMVQAKHQEDLKHASRWWRSTRLGEKLSFARDRLMENFLWTVGVIFEPQFGYCRRMLTKVNAMITTIDDVYDVYGTLEELELFTDAVDRWDINAMDQLPEYMKICFLALYNSTNEMAYDLLKEQGSHIIAYLRKAIYVSLTYWRQSGTTPDIHQPARVPYTSNTSSCVLFCYNPITEDALECLEQYCNIIRWSSIILRLSDDLGTSSDELKRGDVPKSIQCYMHETGASEEDAREHIKCLIGETWKKMNEDRVMESPFSQTVIGIAINLARMAQCMYQYGDGHGVQDRETKDRVLSLLIEPIPLA*
>CHTPS139
MSFHPSACDPPAQNYKPEKKGAIVSFHPSVWGNRFINYTLLMMKVIIYNLWAILLMSVLSNMSSHSLAQNYKPEVKRPMVNFHPGIRGNPFINYTPDDEITRAYNQKQVEDLKDEVRREQLAAAGKPSQQLNFIDAIQRLGVAYHFEEEIEEALRHICDDHHYSDDKYDDLYNVSLRFRLLRQQGYNISCDVFNKFKDKNGSFRESLIGDVQGMLGLYEAAHLRVQEEDILDEALAFTTTHLKSLVKHLDHPLAVQVTQALHRPIRKGLERLEARPYIFIYQDEASHSKALLKLAKLDFNLLQSLYKKELSHITRWWEDLDFSSSLPFVRDRVVETYLWIVVACFEPQYSYARRIQTKLLVLITVIDDIYDAYGTLEELELFTEAIERWDNNGIEKLPEYMKPCYLAVLDAYKEIEEKENEERSYCVHYAKEAMKNSVRAYFNEAKWLHGEYVPTVEEYMGVALVSCDVPMFTIISFVGMGFIATKEAFDWVLNGPKIVRACSTIIRLMDDMASHKFEQERGHIASSVECYMKQYSVSEQLAYHELNKQVEKAWKDINQEFLRPTAIPMPLLTRVLNFARTGDFMYKGREDIFTNVGEVMKDNVASLFIDPVPM*
>CHTPS104
MSSLLASVDLPPKKDTTTEVVRDSANYHPSIWGNHFLENASHDVKVHIIDAHTEQQVQQLKEEVRKMIISSTDNYSQIYNLIDTIQRLGVSYHFESEIEEALKHLSDYYHVSCEEDDDDLCTVALRFRLLRQHGYNISYDAFKKFKDNKGNFKESLISDVKGMLSLYEATHLRKHGEDILDEALTFTTTHLQSMPYFSSPLAEQVVHALRQPLHKGIQRLEARHHISIYQEDDAHSEALLKLAKLDFNQLQKVHQQELSVIVSWWKDLDFAKKLPFARDRVVECYFWALTVYFEPQYFHARRILTKVIALTSILDDIYDLFGTLEELEIFTEAIERWDISFIGQLPDYMKVFYQALLDVYNEIEEETVKAGRSYRAHYAKEAMKNQVRAYFAEAKWLFLRQMPTIEEYMSVALPTSGYQLLATTSFIGMENMVTKDTFEWVFSDPKIVKASSTICRLMNDMVPHKFEQKRGHVPSAVECYMKQHGVSEQQTLDELHNQVRDAWKDMNQECLSPTAVPMPIIMRVLNLARFIDVVYKDEDGYTHSETVLKDLIASLLIHPVPI*
>CRTPS131b
MSSQSTILFLYPFPKCPQTPPSLSSQKHAGGVPPFKPKDKWVNGNLNVKCKAILKPQTQEINDRVDVFQNGAPEVKKLHEIVEDDIEKELPVKGYGSIEIKKHVDTVRSMLSSMEDGEISKSAYDTAWVALVKDINGTDTPQFPSSLLWIANNQLEDGSWGDVHFFSPYDRILNTLACVIALKSWNIHPEKFEKGMSFIRENICKLEKEKAEHMPIGFEVAFPSLLEIAEDMGIEVPDDSPVLQEIYAQRDLKLKKIPKDIMHRVPTTLLFSLEGMPGLDWEMLLNLQFQDGSFLFSPSSTAYALMHTKDEKCLTYLNKVVERFNGGVPNVYPVDMFERMWGVDRLQRLGISRYFEPEIKVCMNYVYRYWNKNGIGPTRNTRVSDVDDTSMGFRLLRLHGYDVSPDVFKQFEKGDEFVCFPGQSSQAITGLFNLFRASQFLLPGEKILENARKFCSKFLREKQTCNQLEDKWIIAKDLAGEVGYALDIPWYASLPRVETRFYVEQYGGGDDIWIGKTLYRMYHVNNDIYSELAKLDFNNCQELHQLEWDRIQEWWTHSNLQEFGLSRETLLLAYFLAAASIFEPERSVERVAWAKAAVLVEAVASYFNKETCIKQRRAFLLKFGYSASGGRYRKINGSSNLSKTGEELAGLLLTTLNQLSLDAQELHGSDIHQLLHRTWEMWLTKNLAEEDGCQGEAEVLVDVINLCSGRSITEELLNHPLYKHLLHLTNGVSHQLSPFYQHKAHIGSYNPEKESDVSSKVEPDMQELAQLVLQNSTEDIDPVIKRTFLMVAKSFYYAAYCDPATIDSHIAKVLFERVV*
>CHTPS112b
MPSAHTWSIAKDQNLVSIPSEKDNHPSTEYPSLTVKLQINFTWNMHKNWRKLGGTQGGREDTLEALLMIDAIQRLGIDYHFHGEIEVVLQRLHTKFNTVSDCHNNLYELALGFRLLRQEGYYVSADVFNNLKDTEGKLQEKLSQDIKGLMGLYEASQLCIKGEDTLERNRKLQ*
>CHTPS073b
MDETGSFKACLCEDVKGLLCLYEASYLCVQGESTLEQARDFAYRHLGKALEQNIDQNFAIKVNQALEVPLHWRMPRLEARWFIDVYEKRQDMNHILVELAKFDYNMVQATHQEELRHMSSWWRSTRLGEKLNFARDRLMESFLWTVGVIFEPQYGYCRRMSTKVNTLVTIIDDVYDVYGTLDELELFTDAVDRWDINAMDQLPEYMKLCFLALYCSASCDSESFYANNKSSTQALIPIVAPAKAFMPTMLVQEHKDKTITHTEFGTLPNIYNSINEMAYDALKEHGLHIISYLRKAVLCATDERKRGDVPKSIQCHMYETGASEEDARKHISYLIGETWKKLNEDRTAESPFPETFIGIATNLARMAQCMYQHGDGHGIEDGETKDRLLSLLVEPHSLRQ*
>CHTPS028a
MPSAHTWSIAKDQNLVSIPSEKDNHPSTEYPSPTNEFYMEHAQKLEEVRRVLKEVGEDTLEALLMIDAIQRLGMTTIFMERLKCTWLPAIETRRLLYVFNNLKDTEGKLQEKLSEDIKGLMVVGQGVEVCKKPTTEMVHVALGGPPDPSLSEQRVELTKPISLVYIIDDIFDVHGTLDELTLFTEAVTDYMKICFNALNGITNEISSKVYNDHGLEPHGISSKGMGMLCNAFLVEAKWFADGHVPKADEYLKNGVISSGVHVVLVHMFFLLGHGITKRNVDIVG*
>CSTPS092
MIIPQSLLLFHSLAYIMYSSNFFIYIVVVTIFYISNKLGLRVSKADFGPSIWGERFVSYTLADEIARGHKEQQAEDLKEEVRRGLMAAADIFNKFKDEKGGFQESLINDVRGIIGLYEATHLRVHEEGILDEALVFTTTHLESVVEHLEYPLAEQVTHSLKQPVRKGLNRIEARLFISIYQHEAPHDKALLKLAKWHKELDLGMKIPFARDRLVESYFFVLAMFSEPQYSRPKWDKSNSQPPEYMEVIYQVLLDVYKEIEEEMDKEGKANCFHYAKEAVRHVPTIEEYMQVVRVSLALPLATTLSFIWKRRNDNKRGL*
>CHTPS188
MGFSRAFYACSIPPVEMEHCPDHTLAYKPLRKNNHQSQHLSFTVKMNFTSSMHKDWMKLETYSVQLERIRWKRQYMKAGTHGESIQDLYEVALRFRLLRQEGYHVPADVFNNFKNKEGKFKQNLSKDIKGLLGLYAASQLSIEGEDILEEARDSAAHSLTQGWNILITTKLQLSGIHWSIPIIRACQADFNMVQSIHQQELLQISKWWQDLGLAEELKFARDQPLKWHMWPMAVLPDPSLSEQRVELTKPISMIYIIDDIFDVHGTLDELTLFTEAVNRWDIAAFETLPNYMKICFKTLDESQMNQHKVYKEHGWDPVDSLRRRYWMGLCNAFLVEAKWFASGHVPKAHEYLKNGVISSGVHVVLVHLFFLLGHGITRGNVDLVDDFPSTISSTAAILRLWDDLGSAKDENQDGHDGSYIGCYIKEHQGSSMENARQNVTYMISDLWKRLNKECLSQHPFSTSFTEGSLNIARMVPLMYSYDDNQSLPHLEEHMKSLLFEAFPL*
>CRTPS004b
MPSAHTWSIAKDQNLVSIPSEKDNHPSTEYPSPTNEFYMEHAQKLEEVRSVLKEVGEDTLEALLMIDAIQRLGIDYHFHGEIEVVLQRLHTKFNTVSDCHNNLYELALGFRLLRQEGYYVSADVFNNLKDTEGKIQEKLSEDIKGLMGLYEASQLCIKGEDILEEIGNFSSQLLNAWNTHNDHSQARIVRNTLGHPHHKSLARFMAKSFLSDFQGTDGWVNVFRELAKMDFNVVKSIHQKEMLQVSKWWKDLGLAKELKFARNQPLKWYMWPLAVLPDPSLSEQRVELTKPHLTMACLCNAFLVEAKWFADGHVPKADEYLKNGVISSGVHVVLVHMFFLLGHGITKRNVDIVDDFPEIISSVAKILRLWDDLGSAKDENQDGHDGSYLECYMKEKPGTSIENARCHVLHTISETWKSLNNECLAPNPFSTSFTKAMSQCCKDGSFDV*
>CSTPS108a
MNQTWEHTTTNSIYSCWQCDPACPTPMALLTLSSNPFFTFTRLQPSSRFCRGKSQGVCISGPVQCTGGAKTSSQPAVIVRRTASYQPSIWDHDYIQSLTSDYVGETYTRQLEKLKGDVKIMLGQVGEPLHQLELIDTLQRLGIHYHFGEEIKRILHSIYNNYNRNDTWKNGDLYATALEFRLLRQHGYHVPQGVFHIFINKIGTVKPWLNEDIKGILCLYEASYLSVEGENILEEARDFTRNFLEEYLERTVDQNDLTAIINHAMELPLHWRMLRLEARWFIDVYERSQGMNPILLELAKLDYNMVQATYQEDLKHASIYKVLSNSNIDIPSFGPYKCRWWTSTRLPEKSSFARDRLVENFLWAVGFIFEPQFGYCRRMLTKLISLITTIDDVYDVYGTLDELELFTDAVDRGWDASFVSTVRWDINAMEQLPQYMKICFLALYNFTNETAYDVLKEHDLNIISYLRKAWADLSKSYLVEAKWYHEGYMPSLQEYINNAWISISGPLTLVHAYFFITNPMTEEALGCLERFSDIIRWSSMIFRLSDDLGTSSDELKRGDVPKSIQCYMYETSASEDDARKYIGFLIDETWKKMNEERNLNSPFSQTFIGMAMDIPRMAQCMYLYYRDGYGVQDRETKDHVKTLFIEPIPLYRGPVSFSLRCECDLSFLDFGCGRTW*
>CRTPS023
MALHLFNIPKQFSLTQNVPRHPLHGTCMKQRIKCLAGNQDLSQTIERRSANYQPAAWSYDLLESLKKDNREEIFDGGVKTLEKMYEDRAKKLEEEVKCRMYDDNIEPLALLELVDDIQNLGLGYRFEKDIKRSLQRRILEVSNVTFEKSLHAAALSFRILRQHGYEVSQDVFKIFMDQNSNFQAELCKDVKGMLSLYEASYHAFEEENLLQEAKAFTKTHLKNLDANIDKSLQELVNHAMELPSHHRMPRLEARWRIEEYKRREGADDVLLELAILDFNMVQSSLQRELEDMSRWWRRMGIANKLQFARDRLMESFFWAVGMVFEPEYSNCRKGLTKVAALITTLDDIYDIYGSLDELEQFTDAVERWDINMMNNLPDYMKLFFLALYNTTNEMAYDCLKEQGENILPYLRKAWSVLCKVFLQEAKWFYTKCTPTFEEYLDNGWRSASGLVLLVHAYFLMSKNITKEALEGLEKEHDFLRCPNIIFRLSNDLASWKAEIERGESTNSISCYMNQTGLFEDRAREHMNNLIDESWKKMNKVRAVDSSSPFEKPFVEMAINLARIAQCTYQYGDSHSAPDDRSKKRVLSVIVEPIPLMER*
>CHTPS056
MSIYQDETSHDTTLLKLAKLDFNLVQSLHKEELSNIARWWKELDFATKLPFARDRLVEGYFWILGVYFEPQYVRARRILTKTISMTSIIDDIYDAYGTFEELELFTEAIERWDINSIDHLPEYMKHCYVALLDVYKEIEEEMEKKGNQYRVQYAIEAMKNLVRAYFHEAKWFHEGRIPTMEEYMRIALAFDWVISDPKIITASAVICRLMDDISSHKFEQKRGHVASGIECYMKQYGASEEEVYDECGPAFFTCVPTRSARLAFYL*
>CHTPS141a
MSTQVSACSLAQIPKPKNRPVANFHPNIWGDQFITYTPEDKVTRACKVEQIEDLKKEVKRKLTAATANRSQLLNFIDAVQRLGVAYNFEQEIEEALQHIYNSFHDLNDIDGDLYNVALGFRLLRQQGYSISCDIFKKFTDERGRFKEVLITNVRGMLGLYEAAHLRVHGEDILAEALAFTTTHLKAMVESLGYPLAEQVAHALNRPIRKGLERLEARWEELSNLARWWKELGFATKLPFARDRLDTWDDIYDAYGNPEELKLFTEAIERWDSNSIDHLPEYMKLSYMALLDVYKEIEEEMEKEGNQYRVHYAKEMKNQVRAYFAEAKWLHEEHRPTIEEYMRVAVVSSGYYLIATTSCLIARLMDDIRSHKFEQEREHVASAIECYMNQYGGSEEQAYNNFQKQIENAWMDINQECLKPTDVPMPILALILNLARAADVFYEEQDGYTHVGKVMKNNIASCFIDLII*
>CHTPS051a
MSTQVSECPLVQIPKPENRPRAKFHPNIWGDLFITYTPEDEVSRACKEKQVEDLKEEVRRELMAAAGNPSQLLNFIDAVQRLGVAYHFEREIEESLQHIYDRFHDADDTNDDLYNIALRFRLLRQQGYNISCGIFNKFKDEKGFMERTYLKKHLLSPPLTSRPLVESLGYPLAEQVAHALKRPIRKGLERLEARWYISIYQDEAFHDKTLLKLAKLDFNLVQSLHKEELSNLARWDINSIDHLPEYMKLFFVALLDVYKEIEEEMEKERYQYRVHYAIEAMKNQVRAYFAEAKWFHEQHIPTMEEYMSVALSCSGYSLLATSSFIGMGEIASKEAFDWVIRDPKIIRASTVIASLSKREFHNQIVNVWMDINQECLKPTAVPMPLLTRVLNLSRVMDVIYKEGDGYTHVGK*
