# Supplementary material for: Comparative (Within Species) Genomics of the Vitis vinifera L. Terpene Synthase Family to Explore the Impact of Genotypic Variation Using Phased Diploid Genomes
Source: Front Genet. 2020 May 5;11:421. doi: 10.3389/fgene.2020.00421 (PMC7216305; doi:10.3389/fgene.2020.00421)
Supplement: Supplementary file 9 [file Data_Sheet_5.ZIP]

Archive with 20 entries (19 files):
- Supplementary Data Sheet 5/
- __MACOSX/._Supplementary Data Sheet 5
- Supplementary Data Sheet 5/CRTPS_haplotig_complete_loci.fa
- Supplementary Data Sheet 5/CRTPS_haplotig_translations.fa
- Supplementary Data Sheet 5/CRTPS_primary_translations.fa
- Supplementary Data Sheet 5/CSTPS_primary_complete_loci.fa
- Supplementary Data Sheet 5/CSTPS_primary_pseudo_loci.fa
- Supplementary Data Sheet 5/CSTPS_haplotig_translations.fa
- Supplementary Data Sheet 5/CRTPS_primary_complete_loci.fa
- Supplementary Data Sheet 5/CHTPS_primary_pseudo_loci.fa
- Supplementary Data Sheet 5/CHTPS_primary_translations.fa
- Supplementary Data Sheet 5/CHTPS_haplotig_complete_loci.fa
- Supplementary Data Sheet 5/CSTPS_primary_translations.fa
- Supplementary Data Sheet 5/CRTPS_haplotig_pseudo_loci.fa
- Supplementary Data Sheet 5/CHTPS_haplotig_translations.fa
- Supplementary Data Sheet 5/CRTPS_primary_pseudo_loci.fa
- Supplementary Data Sheet 5/CHTPS_primary_complete_loci.fa
- Supplementary Data Sheet 5/CSTPS_haplotig_pseudo_loci.fa
- Supplementary Data Sheet 5/CSTPS_haplotig_complete_loci.fa
- Supplementary Data Sheet 5/CHTPS_haplotig_pseudo_loci.fa
