# Supplementary material for: Comparative (Within Species) Genomics of the Vitis vinifera L. Terpene Synthase Family to Explore the Impact of Genotypic Variation Using Phased Diploid Genomes
Source: Front Genet. 2020 May 5;11:421. doi: 10.3389/fgene.2020.00421 (PMC7216305; doi:10.3389/fgene.2020.00421)
Supplement: Supplementary file 9 [file Data_Sheet_5.ZIP › Supplementary Data Sheet 5/CRTPS_haplotig_complete_loci.fa]

>CRTPS155_Loci
ATGCTGAGTTCAATGGAAGATGGAGAGATCAGCATATCGGCTTATGACACAGCCTGGGTG
GCTCTCGCGCAGGACCTCAATGGAGGAGGGACTCCGCAATTCCCATCAAGCCTAGAGTGG
ATCGCCAACAATCAGCTCATGGACGGGTCATGGGGAGACGACTGCTTATTCTATGCTCAC
GACCGGATAATCAACACATTGGCGTGTGTGATCGCATTGAAATCGTGGAAAATTCATCCG
AACAAGTGCGAGAAAGGTAAGGAAAAAGGAAAAAAGGAAGAATAAAAGCAACCGACTTTT
GAGTTGTTTTAACATTGAGAATTAAAACTTGCCATCTCTGTCTTTGTAATATAGGGGTGT
CATTCATCAAAGAAAACATAAGCAAGCTTGAAAAGGAGAAGGCTGAGCACATGCCTATAG
GATTCGAAGTAGCTTTCCCTTCTCTCCTCGAGATAGCTTGGAACTTGGGCATCGAAGTAC
CCAATGATTCGCCCTTCTTGAAGGAGATCTACGCCCAGAGAAATCTGAAGCTCACAAAGT
ATGGTTTGATCACAACTCAAAACTTTGAGCTATGATGGTGTTGGCTACTTTCCAGAGTTG
TGAATTGAAAAAAAAAAAAAAGATAAAAAGAAAAGATGAAGTGAAAGTGACCTTATCTTC
GTTGATTTTTAAAAGGATAGGTGCTTTAGTTATCTTTACAAGTATGTAATAATTATTATG
TTGTGTGTGGGATAGGATACCATATGACATAATGCACATAGTGCCCACAACACTACTCCA
CAGCTTGGAAGGAATGGCAGGTCTAGACTGGGAAAAGCTTCTAAAACTACAGTGTCAAGA
TGGGTCATTTTTGTTTTCTCCATCGTCCACTGCCTATGCCCTCATGCAGACCCAAGATGA
GAATTGCTTTAGATACCTAAACAAAGTGGTTGAGAGATTCAGTGGAGGAGGTAAAAGTTG
CCCTTTATGCTTCCACAATCACCAGTTTTGCTTTCACTTTACACTTTACACATGTGCTTG
TTTGCCTTGTAATTTTGCTTTCTTTTTCTGTCTTTTAGTCCCCAATGTTTACCCTGTCGA
CTTGTTTGAGCACATATGGGCTGTGGATCGGCTGCAGCGCCTTGGGATATCGCGGTATTT
TGAGCCTGAGATTAAAGAATGCATCAATTATGTTGCCAGGTATAAATATACACACATTGA
TTGTGATATTGTAGACTCATTTTAAAGCTATGAGGAACCTATGCAGAAAATATCTACATG
GTTGGAAACGGGTCATTTATCACGCAACCCCATCTGATAAAAATGAAGGTATTGATAAGT
TTAAGCACTTTGACAGATATTGGAAAGAAAATGGAATTGCTGGGCTAAAAACTCCGAAGT
TCACGATATTGATGACACTGCTATGGGGTTTAGGCTCCTTAGGTTACATGGCCATGATGT
TTCTGCTGGTAAGAAGTTTGGACTGAGCATGAATTTCCAGGACTAGTGCTGCTTTTGCAT
TATGTAATTAATATTGGTTATATATAATACTGTTTGATTGTTTCTTATAACAGATGTGTT
CAAGTATTTTGAGAAAGGTGGTGAGTTCTTCTGCTTTGCTGGGCAGTCATCCCAGGCTGT
GTCCGGGATGTTCAACCTCTACAGAGCTTCCCAGGTGCTGTTCCCTGGAGAAACCATTCT
CGAGAATGCCAAGAAGTTCTCTTCCAAGTTTCTAAGGGAAAAACAAGCTTGTGACCAGCT
CCTGGATAAGTGGATCATAATGAAGGATTTGGCTGGTGAGGTATGGCCCCCAAAATCTTG
TCCAACTAATTTTTTTTCCCTTTTTTCACTTATTAATTTCTTGTTACCTTAACAAATAAA
TGAATAATAATGACCCAGTTGTCAGGCTTTGGCTCCCACCCCAATGGGATGTAGTCTTTC
TATATAGTATATGGTATATACCACTACCCCCACATAACATTTATTAAAGTAATATAAACT
AATTTTTCTTTTTCTTTTTTTCTTTTTTTTTTTGGTTAACTTTTTGAGATGGGAACTTTG
AATAATTAATCAAATAGTAGGTCTTGCAGCATTTGAAGGAAAAAATTGAATGAAATATCT
CCCTACCAACAGCAAAATAAAGCAGGTAATTTGTGGACCATATCATCCGTGAATTGAGTG
GTCCATGAACAATCTAATTTTTCTGCCCTTTTCTGTCAAACACAGCAATTCTACCAACTG
AATGACTTGAATTCTCCTCATCCTACAGCATCTGGGTCAGCCTTTAAAAAAAAAGAGTCT
AAAGTCCTTTTGTAAGTGTCTTTTTCTATCAAATCCTAACAATAAAATTCAATAATATGA
TGTAACAGATAGGGTATGCGCTGGATGTTCCATGGTATGCAAGCTTGCCTCGTGTGGAGA
CCAGAATTTATATTGAACAGTACGGTGGAAAAGATGATGTATGGATTGGCAAGACCCTTT
ACAGGTACTTCCTATGCTTCCACTTGTCATAATGATTATACCCTTTTCAAATTACAAGGT
TCTTTTAGTAACATTTTTAATGGTAATTTTTCATTTTTCCATTGAATTCATGTTGATTTT
ACTTTTGATTTTGATTCATCTCAGGATGCCTTATGTAAACAATAATGATTATCTTGAGCT
TGCAAAACTGGACTTCAATAACTGCCAAGCCCTGCATCAGCTTGAATGGGACAGCATTCA
ACAGTAAGTAACCCAAAAAAAACTTCCCCCATCACTTCAATCTCTATTATATTATAAGGT
CATATTTACATTAACAATGTCATATCTATAGGTGGTACACGCAATGCCATCTTGGGGAGT
TTGGGGTTAGCAGAAAAGCCTCTCTCTTGGCTTATTTTCTAGCAGCAGCCTGCATATTTG
AGCCTGAAAGGTCAATTGAGAGGCTTGCTTGGGCGAAAACCGCCATCTTGGTCTTGGCGT
CCGGTCGTATTTCAGCAAGGAAACATGTATTAAGCAGAGGAGAGCCTTCCTTCTTAAATT
TGGATACAGCCCAAGTGGAGGAGACTACATGAAGAAGATCAATGGAAGGTAAATTTTCCA
AATGTTTTGGTTGCTCCAAAGAATACTTCAAATGCTTTCAGCTAATTTGTCTTTTTCCCT
TTTTAATGGTTTCTACTATATATTGATAGGTTCTCCATCTTGGGTATGGCTATGGCTATG
GCTGTCCAATGTCTTTATTCATGTCTACATATTCTCATACTCTTCCAACCCTGTCATTCT
CAAGGGTCTCGATCAGTAGGCACACAGCCTTATTTGTTGTCCATCTCAGTATAAGTTTTG
ACTTCTGCAAACCCACCTCAATAATCAAAGCCCGCATTCCCATATATATCCACTAGTAAA
TTTGCTATTTGGGTGGAGTTACTGTATATATGTTTCTCACCACCATGCATGCCTACTCAT
TTTTGTCCTCAACTAACTCCATATCAATCATTGATTAATATTTGGGAACCATTAATGGAA
ATTGAGCTTTGATTCATATGTTTTTCCATATTTTATAACTTAGTCTAGAATTTTAAAATC
AAAATCATAATTTTCGAAGCTTTAAACTTTTTTTTGACTTTTTAGTCAAAGATGGTATTA
GTAGGGTTGTTTTAAAATCCATTTTTTAGATCAATTACACTTTATATTTAGTTGATATTT
TAAAAGATTTACAAATTCGCATTAATGTTTAATTTAAATTTAATTAAATCATAATGCAAA
ATTACAAAATCCAGTGGCATCTGATTTCTGTTGGTTGCAGGGGCTCTGACTTGAACATGA
CTGCAAAGAGGCCTGTGGGATTCCTTAAGAACAAGAGCGGAGAGGAACTTGTCGGACTCT
TACTCGGAACCTTAAATCAACTCTCATTGGATACACTGGTGGCTCATGGCAGAGACATAC
GACACATCTTACGTCAAACTGTGAGTTTTCCCTCTTTTGGGGTCCTAGAAAAATACTCTT
ATTATATTGAGAAATTAAATCAATACAAAAATATAAGAGAATTTATCATGAGATTTGTAA
TTTTTTTATAAAAAAATAAAATTATTTGAAGAATGGAAAATTGTTGAAATAAATTATTAG
GCATCACCCCCTGAGCTTATGTACTGACTGAAACGTGACAGTGGGAGATGTGGCTGATGA
AACATTTGGATGAAGGAGATGGGTACCGAGGAGAGGCAGAGCTCCTGGTGCGGACCATAA
ATCTCTGTGCTGGTCGGTCTCTCTCAGAGGAGTTGTGGCTCATCCTCAGTACAGGCGTCT
CTCTCAACTCACTAACAGAATCTGCAAATGATCTTGGTCTCTTTACATTGCACAAGGTTA
GATTTTTTTAGTTTTGATCTCTTAATGCTTTTAGAAAACCGCTTTTAGAACACAAAATAA
TCCATCTTTAATGAATTTAGAAAAACATTTTTTTAAAAATTGTCTTTGATAATATTTTAA
TTTGAAATATTTTTAATAAAAATGCATCTAAAAAAACGCTTGATAGATAGTATTTTTAAT
AAATCAAATATCATTTTAAAATTTTAAGGAAAAAAATCATGGGATATTAGAGTGGGAAAG
ACAAAAGTGTACCATGTGGGGATATGGGAGGAGGGCCGAGATTCCATGGAGAAAAAGCTA
AGACAAATGGACACATCCTCATCAGACCACAACTTTTGTCATTTGAAATATCTTAAGATT
TGACCATGAAGTGAAGTGGGCTGTCCGTTACAAATTCATCATTAGGAAAGGCCAGGGGGA
CCCTACCCTAACCTTAGTGCTTCTAATCTTCGATTAGTATTCCTAACTTCATCTCTATTT
TTTTAATGTTATTCAGGGCACAATGGCACCTATAATCCAGAAAATGGCAGCCCTATGA
>CRTPS156_Loci
ATGGCTCTTCTGACGCTTTCTTCAAACCCTTTTTTCACTTTTACAAGACTGCAACCTGCA
AGCCGCTTCTGCCGCGGAAAATCGCAGGGTGTTTGCATTTCTGGTCCAGTCCAATGCACG
GGTGGGGCTAAAACTAGTAGCCAAACTGCTGTGATTGTGAGGCGAACCGCAAGCTACCAA
CCTTCAATTTGGGACCATGATTATATCCGGTCACTAACGAGTGATTATGTGGTAGGTGCT
AACTTTTAGTACTATTGTTCATTAATGGACTCAACTTGATTTTTTGACGGATATAGTGTC
TTATATGCAGGGAGAAACATATACAAGACAATTGGAGAAGCTTAAGGGAGATGTAAAGAT
AATGCTTGGCCAAGTCGGGGAACCTTTGCATCAACTGGAGCTAATCGATACCTTGCAAAG
GCTTGGAATACATTATCACTTTGGGGAAGAAATAAAGAGAATATTGCATAGCATATACAA
CAACTACAATAGGAATGATACATGGAAAAATGGAGATTTATATGCCACAGCTCTTGAATT
TAGACTCCTAAGACAGCATGGCTACCATGTTCCCCAAGGTACTAGACACTACCGAGTCCT
AGGTTTAAATTTAGTCTTCACTACTGTTTTAATAATTTTTTCAGGCAGCGGAAAGAGGTA
CACGATCTACCAGGTAAAACAGCATATATAGGAAGCACTAGATCAATTAGTTGCCTAATG
AGAATAGCATAAAGAGCACACGATTTTTGGGATTTTATAAATTCTGTGCGACATATTTAT
ACTTCAGCATAATTATTGGCATATTGAATGTTGCAGATGTTTTCCATATTTTCATAAACA
AGATGGGGACTGTTAAGCCATGGCTTAATGAAGATATCAAGGGAATTCTATGCTTGTATG
AAGCTTCATACCTTTCCGTAGAAGGTGAAAATATCCTAGAAGAGGCTAGAGATTTCACAA
GAAATTTTCTTGAAGAATACCTTGAGCGGACTGTAGATCAAAATGATCTTACTGCGATAA
TAAACCATGCCATGGAGCTTCCGCTGCACTGGAGAATGCTAAGGCTAGAGGCAAGATGGT
TCATAGATGTATATGAGAGAAGCCAGGGCATGAATCCCATTTTACTTGAGCTTGCTAAAC
TGGATTACAATATGGTGCAAGCAACATACCAGGAGGATCTAAAACATGCATCAATGTAGG
AGTGAGCATATTCTCATTTTCGTGTATAGTTTAGCAGCTACAAAGTATTATCAAATTCTA
ATATTGATATCCCCTCTTTTGGGCCTTACAAATGTAGGTGGTGGAGGAGCACACGCCTCC
CAGAAAAATCGAGCTTTGCTAGGGACAGATTGGTGGAGAATTTCCTTTGGGCTGTGGGAT
TTATATTTGAACCTCAGTTTGGATATTGCAGGAGAATGTTGACAAAACTCATTTCGCTGA
TAACAACAATTGATGATGTTTATGATGTTTATGGGACATTGGATGAACTTGAGCTCTTTA
CAGATGCTGTTGACAGGTTGGTGGTTTCTGTATACTCCTTGTCCTTTTAATTTAATAGAG
GCTGGGATGCTAGTTTTGTTTCCACTGTCAGATGGGATACCAATGCAATGGAGCAACTTC
CACAATACATGAAGATCTGTTTCCTTGCTCTCTACAACTTCACTAATGAAACCGCTTATG
ATGTTCTTAAAGAACACGATCTCAACATCATTTCATATCTCAGAAATGCGGTAACATTTC
AGATTAAAAATTCAGTCCTCTTTCTATAATCAAATGACGAAATTTCCTGTGCAAAATATG
CTTTTGGCTCATTATATGATTAATTCTTCAGTGGGCAGATATAACAAAATCCCAATTAGT
GGAGGCGAAATGGTACCACGAAGGTTATAAGCCATCTCTACAGGAGTATATCAACAATGC
CTGGATTTCAGTATCAGGTCCACTAACACTAGTTCATGCCTATTTTTTCATCACAAATCC
AATGACGGAGGAGGCCTTGGGATGCTTAGAGAGATTCCGCGATATAATCCGTTGGTCATC
AACGATTTTCCGTCTTTCAGATGATCTTGGGACATCATCTGTATGCAGCCTAATTATCAG
AGATTGCTTTAGTTTATTTTCTATACTAACAATCCATCATTTAATAATAATAATAATACT
GATACATATATTTTTCCTCAGGATGAGTTAAAAAGAGGAGATGTTCCTAAATCCATACAA
TGTTACATGTATGAAACTAGTGTAAGCAATTCATAATGCATATAAACAATCTTAATTTGT
AACTTATGCCATACTTACCTCCAGCCATTGTTGGGTTGCAAGTCTTTGGTTTCCAAAACT
CTATCTCTCCTTATGGATGGTGTAGTTTCTGAAGATTTTCAGCAGCATGAGAGAGGAGCT
CGGGACCAAGACCGATATTTTTAAAATACAAAGAAAACGTGGCTTCCCATCAAAGCCACG
TTTCTCTGATTTGCCACACGATGAGCAGTTGAGAGAAACGTGCTCCTTAACAGCAGCTAC
ATGA
>CRTPS158_Loci
ATAAATTCAGATGTTTTTAGTAGATTCAAGGACGAAACCGGGAGCTTTAAGGCATGACTG
TGTGAAGATATCGAGGGAATGCTCTGCTTGTATGAAGCTTCCTACCTTTGTGTACAAGGT
GAAACCACCTTGGAGCGGGCCAGAGATTTCGCATACAGACATCTTGGAAAGGCCCTTGAG
TAAAACATAGATCAAAATCTTGCCTTTGAGGTGAACCAGGCCTTAGAGCTTCCATCGCAT
TGGAGAATGCCAAGGTTAGAGCCAAGGTGGTTCATAGATGTATATGAGAGAAGACAGGAC
ATGAATCATATTTTGCTTGAGCTTGCTCAATTGGACTACAATATGGTGCAAGCCACACAC
CAGGAGGAACTAAGGCACATGTCTAGGTAAGTTTATCTACATTCTTAATGTTTTTGGGAT
CCAGTCAACGAACTCTATATCTTTTTCTTATATTTTTGTTGTCTCCCTTGGCTCCCATAA
ATCTGGTGGAGGAGTACACGACTTGGAGAGGAGTTAAACTTTGCTAGGGACAGGCTGATG
GAGAGTTTCCTATGGACTGTGGGAGTGATATTCGAGCCTCAGTATGGATATTGTAGGAGA
ATGTCCACAAAAGTTAACACACTTGTAACAATAATTGATGATGTTTACGACGTTTAAGGT
GCATTGGATGAACTCGAGCTTTTTACAGATGCTGTTGACAGGTTACTGTTTGTCTTACTG
CCCATATCCTCTATGCATCATCTGCTTTTGATTAAGTTAGCTTCTCTAAAAATTTAGATT
AATATCCACTTTACATATTTAGGTGGGATATCAATTCAATGGATCAACTTCCAGAATACA
TGAAGTTGTGCTTCCTTGCCCTCTACAACTCTATTAATGAAATGGCTTACGACGCTATTA
AGGAACATGGTTTACACATCATTTCCTATCTTAGAAAAGTGGTATATATTGTGTGCAAAT
GTGAACTCATTCCATTTCTTTGCTATTAAATTTTGATGAGTTTCTATATGCTCTTTACAT
GCAAGTAGTATTCTTGACTCATTTGATTATGCTTAATCCTCCGCTGGGCAGACTTATGCT
AGTCTTACTTATTGGAGGCAAAATGGTACTACAATGGATATAAGCCAACCCTGCAAGAAT
ACATTAGCAATTCAAGGATTTCAATATCAGGTCCCCTAACACTAATCCATGGCTATTTTT
TTTGTTGCAAATTCAATAACCAAGGAGGCCTCGCAATCCTTACAGAAATATCACAGTATT
ATCCGTTGGTCATCAATGATTTTAAGGCTTTCAGATGATCTGGGAACATCACTGGTCTGC
ATGCTACTCTCTCACAATCTCCTTATGAGTCCTATAATGAAGGTTTCTGTGATTTCTTTC
CATACCCTTGCAATGTTTTTTTTTTTTTTCTGTCCTTTTCCTAGTCAATACAATGTCACA
TGTATGAAACCGGTGCTTCTGAAGAAGATGCTCGCAACATAAGCTATTTGATTGGAGAGA
CATGCATGGAAGAAGCTAAATGAAGATAGAACAGCAGTCTCCATTCCCTGAAACTTTTAT
TGGAATTGCAACGAATCTTGCTAGGATGGCCCAGTGCATGTATCAGCATGGAGATGGGCA
TGGGATTGAAGATGGTGAAACTAAGGATAGATTGTTATCACTACTTGTTGAGCCCATTCC
CTTAGACAATGACAACAGGTTTCTAGTTTGA
>CRTPS159_Loci
ATGGCTCTTTCCATGCTTTCTTCAATTCCTAATCTGATCACGCACACAAGACTTCCAATC
ATAACAAAATCCAGCAGCTGTAAGGCTTCTCCTAGAGGAATCAAGGTCAAAATTGGCAAC
AGCAATTGTGAGGAAATCATTGTTAGGCGAACTGCAAACTACCATCCTACCATTTGGGAC
TATGATTATGTGCAGTCACTAAGAAGTGATTATGTGGTAGGTTTATCATGAATATTGCTA
ACTGGTTGATTCTAGTTATTAATGTTCCACTTGGTGGTTACTGACAAATACATGCGGTTA
TGTATGCAGGGAGAAACATACACCAGAAGACTTGATAAGCTAAAGAGAGATGTGAAGCCA
ATGCTTGGCAAAGTGAAGAAGCCTTTGGATCAGCTGGAGCTAATCGATGTCTTGCAAAGG
CTTGGAATATATTATCACTTCAAGGATGAAATAAAGAGAATATTGAACAGCATATACAAC
CAGTACAATCGGCATGAAGAGTGGCAGAAAGATGATTTATACACAACAGCTCTTGAATTT
AGACTGTTAAGGCAGCATGGCTATGATGTGCCTCAAGGTGTGGCTGTGTAGGATTCACTT
CTTCATTTTGTTTGTTTTAAATAAGCTAAGAACTTAAATTTAAATGAACTATAGACAACA
ATACAAATATTGATCTCTTATTTGTTTATCCTTTTTTTTTGGAAGCTTTTACAATACTTT
TTTCCAGATATATGTAAGCTATGACTTTATCCCAAATAATAATTAGTAAGCACTCTTAAA
AATGCAGACGTTTTTAGTAGATTCAAGGACGAAACAGGGAGCTTTAAGGCATGCCTGTGT
GAAGATATCAAGGGACTGCTCTGTTTGTATGAAGCTTCATACCTATGTGTACAAGGAGAA
AGTACCCTGGAGCAGGCCAGAGACTTCGCACACAGACATCTTGGAAAGGGCCTTGAGCAA
AACATAGATCAAAATCTTGCCATTGAGGTGAAACATGCCTTAGAGCTTCCATTGCATTGG
AGAATGCCAAGGTTAGAGGCAAGGTGGTTCATAGACGCATACGAGAAAAGACAGGACATG
AATCCTATCTTGCTGGAGTTTGCTAAATTGGACTTCAATATGGTACAAGCCACACACCAG
GAGGATCTAAGACACATGTCTAGGTAATTAGTTCATCGACATTCTTAATGTTTTGAGATT
TAGCCAAAAACTCTGTATCATACTCTCATAATGTTTTTATTGTCTCCCTTGGCTCCTATA
AAGCTGGTGGAGTAGTACACGCCTGGGAGAAAAGTTGAACTTTGCTAGGGACAGGCTGAT
GGAGAATTTCCTATGGACTGTGGGAGTGATATTCGAGCCTCAGTATGGATATTGTAGGAG
AATGTCCACAAAGGTTAACACACTCATAACGATAATTGATGATGTTTACGACGTTTATGG
TACAATGGATGAACTCGAGCTTTTTACAGATGTTGTTGACAGGTTACTGTTTGTCTTACT
TCCCATATCCTCTATGCATCATATGCTTCTGATTATGTCAGCTGCTCTAAAAACTCAAAT
ATCTTATTTGCATATATAGGTGGGATATCAATGCAATGGATCCACTTCCAGAGTACATGA
AGTTGTGCTTCCTTGCTCTCTACAACTCCACTAATGAAATGGCTTATGATGCTCTCAAGG
AACATGGTTTACACATCGTTTCCTATCTTAGAAAAGCGGTATTATCTGCAACTGTGAATT
CATTCCATTATATGCTGTTTACATGCATGTAGTAATCTTGACTCATTTTTTTATGATTAA
TCCTTCAGTGGTCAGACTTATGTAAATCCTACTTACTGGAGGCAAAGTGGTACTACAGTG
GATATACACCAAGCCTACAAGAATACATTAGCAATTCATGGATTTCAATATCAGGTCCTG
TAATACTAGTCCATGCCTATTTTCTTGTCGCAAATCCAATCACCAAGGAGGCCTTGCAAT
CCTTAGAGAGATATCACAATATTATCCGTTGGTCATCAATGATTTTAAGGCTTTCAGATG
ATCTGGGAACATCACTGGTCTGTATTCTACTCTCTCTCACAATCTCCTTACAAGTCCTAA
TAAATATATATTTCTGTAATTTCTGTTCATAGACGGCCCATTATAATGGTTTTATTTATT
TTTTATTTTTTATTTTATTTTATTTTATTTTATCCTTGTCTTAGGATGAGTTGAAAAGAG
GAGATGTTCCCAAGTCAATCCAGTGTTACATGTATGAAACTGGTGCTTCTGAAGAAGACG
CCCGTAAACACACAAGCTATTTGATTGGAGAGACATGGAAGAAGCTAAATGAAGATGGAG
CTGTAGAGTCTCCATTCCCTGAAACATTTATTGGAATTGCAATGAATCTTGCTAGGATGG
CCCAGTGCATGTATCAGCATGGAGATGGACACGGGATTGAATATGGTGAAACTGAGGATC
GAGTGTTGTCATTACTCGTTGAGCCCATTCCCAGTTTGAGTTCTGAATAA
>CRTPS160_Loci
ATGCCAAGGTTAGAGGCAAGGTGGTTCATAGATGTATATGAGAAAAGACAGGACATGAAT
CATATTTTGGTTGAGCTTGCTAAATTGGACTACAATATGGTGCAAGCCACACACCAGGAG
GAACTAAGGCACATGTCTAGGTAAGTTTATCTACATTCTTAATGTTTTTGGGATCCAGTC
AACGAACTCTATATCTTTTTCTTATATTTTTGTTCTCTCCCTTGGCTCCCATAAAGCTGG
TGGAGGAGTACACGACTTGGAGAGAAATTAAACTTTGCTAGGGACAGGCTGATGGAGAGT
TTCCTATGGACTGTGGGAGTGATATTCGAGCCTCAGTATGGATATTGTAGGAGAATGTCC
ACAAAAGTTAACACACTTGTAACAATAATTGATGATGTTTACGAAGTTTATGGTACATTG
GGTGAACTCGAGCTTTTTACAGATGCTGTTGACAGGTTACTGTTTGTCTTACTGCCCATA
TCCTCTATGCATCATCTGCTTTTGATTAAGTTAGCTTCTCTAAAAATTCAGATCAATATC
TGCTTTACATATTTAGATGGGATATCAATGCAATGGATCAACTTCCAGAACACATGAAGT
TGTGCTTCCTTGCCCTCTACAACTCTATTAATGAAATGGCTTACGACGCTCTTAAGGAAC
ATGGTTTACACATCATTTCCTATCTTAGAAAAGCGGTATTGTGTGCAACTGTAAACTCAT
TCCATTTCTTTGCTATTAAATTTTGATGAGTTTCTATATGCTCTTTACATGCATGTAGTA
TTCTTGACTCATTTTATTATGCTTAATCCTTCAGTGGGCAGACTTATGTAAATCTTACTT
ATTGGAGGCAAAATGGTACTACAATGGATATACGCCAACCCTACAAGAATACATTAGCAA
TGCATGGATTTCAATATCAGGTCCCCTAACACTAATCCATGGCTATTTTTTGGTCGCAAA
TTCAATAACCAAAGAGGCCTCGCAATCCTTACGGAGATATCATAGTATTATCCGTTGGTC
ATCAATGATCTTAAGGCTTTCAGATGATCTGGGAACATCACTGGTCTGCATGCTACTCTC
TCACAATCTCCTTATGAGTCCTATAATAAAGATTTCCGTGATTTCTTTCCATACCGTTAC
AATGTTTTTTTTTTGTCCTTTTCCTAGGATGAGAGGAAAAGAGGAGATGTTCCCAAGTCA
ATACAATGTCACATGTATGAAACCGGTGCTTCTGAAGAAGATGCTCGCAAACACATAAGC
TATTTGATTGGAGAGACATGGAAGAAGCTAAATGAAGATAGAACAGCAGAGTCTCCATTC
CCTGAAACTTTTATTGGAATTGCAACGAATCTTGCTAGGATGGCCCAGTGCATGTATCAG
CATGGAGATGGGCACGGGATTGAAGATGGTGAAACTAAGGATAGAGTGTTGTCACTACTC
GTTGAGCCCATTCCCTTAGACAATGACAAAAGGTTTCTAGTTTGA
>CRTPS157_Loci
ATGGCTCTTTCCATGCTTGCTTCAATTCCTAATCTGATCACTCACACAAGACTTCCAATT
ATTAGAAGATCCAGCAGTTGCAAGGCTTCTCCTCCAGGAAACCAATCCATGATTGGCAAC
AGCACTTGCGAGGAAATCATTGTTCGGAGAACTGCAAACTACCATCCTCCCATTTGGGAC
TATGATTATGTGCAGTCACTGAGAAGTGATTATGTGGTAGGTTTATCTATCATGAATATT
GCTAACAGGTTAATTCTAGTTATTAACGCTCCACTTGGTATTACTAACAAATACATGGTC
AGGTATGCAGGGAGAAACATACACCAGAAGACTTGATAAGCTAAAGAGAGATGTGAAGCC
AATGCTTGGGAAAGTGAAGAAGCCTTTGGATCAGCTGGAGCTAATCGATGTTTTGCAAAG
GCTTGGACTATATTATCACTTCAAGGATGAAATAAAGAGAATATTGGACAGCATATACAA
CCAGTACAATCAGCACGAAGAGTGGATGAAAGATGATTTATACGCAACAGCTCTTGAATT
TAGACTGTTAAGGCAGCATGGCTATGATGTGCCTCAAGGTATAGCTCTGTAGGATTCACT
TCTTCATTTTGTTTGTTTTAAATAAGCTAAGAACTTAAATTTAAATGAACTATAGGCAAC
AATACAAATATTGGTCTCTTATTTGTTTATCCCTTTTTCTTTTGGAAGCTCTTGCAATGC
TTTTTGCAGATATATGTAAGCTATGACTTTATCCCAAATAAAATTAGGTACTTAACTAGA
AAGCACTCTTATTAATGCAGATGTTTTTATTAGATTCAAGGACGAAACAGGGAGCTTTAA
GGCATGCCTGTGTGAAGATATGAAGGGAATGCTCTGCCTGTACGAAGCTTCATACCTTTG
TGTACAAGGAGAAAGTACCATGGAGCAGGCCAGAGATTTCGCACACAGACATCTTGGAAA
GGGCCTTGAGCAAAACATAGATCAAAATCTTGCCATTGAGGTGAACCATGCCTTAGAGCT
TCCATTGCATTGGAGAATGCCAAGGTTAGAGGCAAGGTGGTTCATAGACGTATGCGAGAA
AAGACAGGACATGAATCCTATCTTGCTGGAGTTTGATAAATTGGACTTCAATATGGTACA
AGCCACACACCAGGAGGATCTAAGATACATGTCTAGGTAATTAGTTCATCGACATTCTTA
ATGTTTTGAGATTTATCCAAAAACTCTGTATCATACTCTCATAATGTTTTTATTGTCTCC
CTTGGCTCCTATAAAGCTGGTGGAGTAGTACACGCCTGGGAGAAAAGTTGAACTTTGCTA
GATGGAGAATTTCCTATGGACTGTGGGAGTGATATTCGAGCCTCAGTATGGATATTGTAG
GAGAATGTCCACAAAGGTTAACACACTCATAACAATAATTGATGATGTTTACGACGTTTA
TGGTACAATGGATGAACTCGAGCTTTTTACAGATGTTGTTGACAGGTTACTGTTTGTCTT
ACTTCCCATATCCTCTATGCATCATATGCTTCTGATTATGTCAGCTGCTCTAAAAACTCT
AATATCTTGTTTGCATATATAGGTGGGATATCAATGCAATGGATCCACTTCCAGAGTACA
TGAAGTTGTGCTTCCTTGCTCTCTACAACTCCACCAATGAAATGGCTTATGATGCTCTGA
AGGAACATGGTTTACACATCGTTTCCTATCTTAGAAAAGCGGTATTATCTGCAACTGTGA
ACTCATTCCATTATATGCTGTTTACATGCATGTAGTAATCTTGACTCATTTTTTTATGAT
TAATCCTTCTGTGGTCAGACTTATGTAAATCCTACTTACTGGAGGCAAAGTGGTACTACA
GTGGATATACACCAAGCCTACAAGAATACATTAGCAATTCATGGATTTCAATATCAGGTC
CTGTAATACTAGTCCATGCCTATTTTCTTGTCGCAAATCCAATCACCAAGGAGGCCTTGC
AATCCTTGAAGAGATATCACAATATTATCCGTTGGTCATCAATGATTTTAAGGCTTTCAG
ATGATCTGGGAACATCACTGGTCTGTATTCTACTCTCTCTCACAATCTCCTTACAAGTCC
TAATAAATATATCACAATATTTATTTATTTTTCATTTTTTTTTTTTTATTTTATTTTATT
TTTCCTTGTCTTAGGATGAGTTGAAAAGAGGAGATGTTCCCAAGTCAATCCAGTGTTACA
TGTATGAAACTGGTGCTTCTGAAGAAGACGCCCGTAAACACACAAGCTATTTGATTGGAG
AGACATGGAAGAAGCTAAATGAAGATGGAGCTGTAGAGTCTCCATTCCCTGAAACATTTA
TTGGAATTGCAATGAATCTTGCTAGGATGGCCCAGTGCATGTATCAGCATGGAGATGGAC
ATGGTATTGAATATGGTGAAACTAAGGATCGAGTGTTGTCATTACTCGTTGAGCCCGTTC
GCAGTTTGAGTTCTGAATAA
>CRTPS161_Loci
ATGTCTGTTCAGTCTTCAGTGGTACTTCTTGCTCCATCTAAAAACCTCAGCCCTGAGGTT
GGCCGGCGCTGTGCAAATTTTCATCCCAGCATTTGGGGGATCATTTCCTTTCTTATGCTT
CTGAATTCACAGTAAGATATGCCTACTGGCTACTGGCCATTGTTACCTAGTGCGCCATGC
TATCTTGGGACCCTCCTAGTGTATTTAGAATGTTGTAATATCACAAATTAAACAGCTTAT
TCAGGGATGCTGTGAATTTTTTTAACAGGGCGCTCATGTTTATTTTATTAATTTCAATTT
GATGGTGCAGAACACTGATGATCATTTGAAGCAACATGTCCAACAGCTGAAAGAAGAAGT
GAGGAAGATGCTAATGGCTGCTGATGATGATTCTGTGCAAAAGTTGCTCTTGATTGATGC
AATCAACGGCTAGGAGTTGCTTACCATTTTGAGAGTGAGATTGATGAAGCATTAAAACAC
ATGTTCGATGGTTCCGTTGCCTCTGCTGAAGAAGATTTTATACTGCTTCTCTCCGATTTC
GGTTACTAAGACAACAAGGTACCATGTCTCATGTGGTGAGTCTTTCACTCATATCTTCAT
TTCTCTCAATACTGTGCTACACATAAAATATTTAGGATAATGAAGTACGAATCTTTTGCC
CTCTATTAATATGAACCACATACCTCAATTAGTATTATCCACAAGTTGGAAACTCAAAGA
GCCATGTTTGTGTCATGTAAAGCAGATTTATTCAACAACTTCAAGGATAATGAAGGAAAC
TTCAAGGAATCCCTCAGCAGCGATGTGCGGGGAATGTTAAGCTTGTATGAAGCACACACT
CAGGGTGCATGGAGAAGATATATTAGATGAAGCACTCGCTTTCACTACCACTCACCTTCA
GTCCCAGCAAAATACTCTTCAAATCCTCTTGCTGAACAAGTAGTTCATGCCCTAAAGCAG
CCCATCCGAAAGGGGTTACCTAGGCTAGAGGCCAGGCATTATTTTTCCATATACCAAGCA
GATGATTCTCATAAAGCTCTGCTGAAGCTAGCAAAGTTGGATTTCAACCTATTACAGAAA
TTACACCAGAAGGAACTAAGTGATATTTCCGCGTAAGTACATAATTATGTAGGACTGCTT
ATTTGTTTGTTTGAAGTTTGAAAGGAGTTAGATTTAACCTGAGGAGTTCCGTTGAATTGT
ACTGTATTTTAGGTGGTGGAAAGATTTAGACTTCGCACACAAGCTTCCTTTTGCAAGAGA
TCGAGTGGTGGAGTGCTACTTCTGGATATTGGGGGTGTACTTTGAGCCCAGTTTTCTTGG
CTAGAAGGATACTTACTAAAGTAATAACCATGACTTCTACTATTGATGACATCTATGACG
TGTATGGTACACTTGAAGAACTCGAGCTCTTCACTGAAGCAGTTGAGAGGTTTAATTCAT
ACACTTCTTGACCTTTGGTCTTCAATCTCAGTGTTGAATCCACATTTTGTATAGTCAATA
ATCCACTTTCATGTTAAAAGTTCAGCTTCTGCATAGTCATTTATCATTCCAGGTACTTGA
TTTTCAGGTGGGACATCAGTGTCATAGATCAACTACCAGAGTACATGAGAGTGTGTTATC
GAGCACTCTTAGATGTATACAGTGAAATTGAGGAAGAAATGGCCAAGGAAGGAAGATCAT
ATCGTTCTACTATGCGAAAGAAGCAGTAAGGCTTCAAGTAATTATTTACTTTAAGAAGAA
ATGACCTTAATTAAAATACTAATGAAATAAAAACCAAATCCATTATTCAGATGAAAAAGC
AAGTTAGAGCATACTATGAGGAAGCCCAATGGCTTCAAGCACAACAAATACCAACCATGG
AGGAGTATATGCCTGTTGCATCAGCTACCTCTGGTACCCGATGCTTGCAACCACATCCTT
TATTGCGATGGGGATGTTGTGAAAAGAAACTTTCGATTGGGTTTTCAGTGAGCCTAAGAT
TGTCAGGGCTTCAGTTTCCAGGCTCATGGATGATATGGTTTCCCACAAGGTATGGTAATC
CTTATGCTGTTTCAGACTAATAACTTACAAATCAGTAAATATGTTTGGTACCATGAATTA
TTGGAGCTGTAACATGTATTATTTCTAAAATTCAAATTGCTCAAATAATGATTTTGTGAT
ATCTCATATTGGATGAGGGAAAAAGTTTTTTTGTTGTATGAGTTCCCTTAATCATGTAAA
CGCGTTTTAAAGTTAAGATGATTCATTTGGATCTAAAGCAAATAATATCTATAAAGTTAG
AAGCAGGTTATTATCTATAAACTCGATGTGAGGTTTGTTTAGCTCCATAAAAGTGTCTAT
CTATTTGACCTCACAATCTCATAGGACAGAACATTGTCTGCATGAGGGGTGATTGTGATA
TCTTATGTCCGGCATGAGGGTCATTGTGATATTCCAAGTCGTATATGTGACAAAGTTGTC
ATTATGCATGCATATGGGATGATTGTGATATCCCACGTCAGATAAAAGAGAGTTTTTGAA
GTTATAGAAGTATGAAATCTTCTTAATCATGTAAATACGTTTTAAAATTGTGAGGGTCGT
TTAGACCTAAACAATATCTATAAGGTTAGAAGCGGATTGTTATAGATTTTATGTATTTGC
ATTTTCCACTAATCTCTATGATTCCTATTTATAGTTTGAACAAAAGAGAGGACATGTTGC
CTCAGCTGTTGAATGTTACATGAAGCAACATGGTGCGTCGGAGCAGGAAACACGCGACGA
ATTTAAAAAACAAGTAAGAGACGCATGGAAGGATATCAATCAAGAGTGCCTCATGCCAAA
CAGCTGTTCCGATGACCGTCCTCAATGCGAATTCTGAATCTTGCACGTGTTATGGATGTT
GTATATAAGCATGAAGATGGCTATACCCATTCCGGGACTTTTCTAAGGATTTAGTAACCT
CCCTGCTTATAGATTCTGTGCCAATATGA
>CRTPS162_Loci
ATGGAGCTTGCCAAGCTATTCCGCTCATACTTGCCAGTTCATCATTTAGGGTGTTCTATC
ATTGTTCCAAGTAGCATGTCTATTCAAGTCTCAACGTGTCCTCTAGTCCAAATTCCTAAA
CCCGAAACCGCCCAATGGCAGAGTTTCACCCTAGCATTTGGGGTGACCAATTCATTGCCT
ACACTCCCGAAGATGAGGTAATTCAATGAAAATATGTGTCAAGCTTAATGGTTTATCAAT
GTGTTAATTGGTAAAATTTGTTGGTACAGGATACACGTGCTTGCAAAGAGAAGCAAGTTG
AAGATCTGAAAGAGGAAGTCAGAAGGGAGTTAATGGCTGCTGCCGGTAACCCTTCCCAAT
TGTTGAACTTCATTGATGCAGTGCAACGGCTTGGGGTGGCATACCACTTTGAAAGAGAGA
TAGAAGAATCATTACAACATATTTATGATAGGTTTCATGATGCCGATGATACAGATGATG
ATCTCTATAATATTGCTCTTCAATTTCGACTACTGAGACAACAAGGGTACAATATTTCAT
GTGGTAAGAGACCAGAATAAATTATCATTGCATAAGTGAAAAATGCAACCATCTTATCGT
ACAAAGGGTGGTATTCATGCAGGTATATTCAACAAGTTCAAGGATGAAAAAGGTAGCTTC
AAGGAGGATTTGATCAGCAACATACAAGGCATGCTGGGCTTGTATGAAGCTGCACATCTC
AGGGTTCATGGAGAGGACACACTTGAAGAAGCACTTGCTTTCACCACCACTCACCTCAAG
GCCACGGTAGAAAGTTTAGGATATCCTCTTGCAGAACAAGTTGCTCATGCCCTGAAGCAT
CCCATTAGGAAAGGTTTGGAGAGGCTAGAGGCAAGATGGTATATATCTCTCTATCAAGAT
GAAGCTTCCATGATAAAACTTTACTAAAGCTGGCAAAGTTAGATTTCAATCTAGTGCGTC
CCTGCACAAAGAAGAGCTAAGCAATCTTGCACGGTTGGTTTTAAATCACCCTTCATGCAC
TTGGTCATTTCTTACAGTTGAGTGTGCTAATTATATATATTGATGTATTTTAGGTGGTGG
AAAGAATTAGACTTTGCTACAAAGCTACCTTTCGCACGGGATAGATTTGTGGAAGGCTAT
TTTTGGACACTTGGGGTGTACTTTGAGCCCCAATATTCACGCGCTAGAAGAATTTTAACC
AAATTATTTGCCATGGCTTTCCATTATAGATGATATCTATGATGCATATGGCACACTTGA
AGAACTCCAGCCCTTTACAGAAGCCATTGAGAGGTTTGATACACGGAGATTACCCAACTT
GATTGAGTATTATATGTAAATATACTTCTAATCAGGGTTGGGTATTTTTGTTCAGGTGGA
TATTAACAGCATAGATCACCTTCCAGAATACATGAAACTCTTCTATGTGACACTCTTAGA
TCTGTACTAACAAAGAAATCGACCAAGAGTTGGAGAAAGATGGAAACCAATATCGGGTTT
ACTATGCAAAAGAAGTAGTAAGACACCTTTAACTCAAGATCTCCACATTTTGCATTATGA
TATTTTAATGAGTCTCATACACATATAGATATAGCTAAAACTTGGATGAATGTTCTTCAG
TTGAAGAGTCAAGTTCGAGCTTACTTTGCTGAGGCGAAATGGTCCCATGAAGGATACATA
CCTACAATAGAAGAGTATATGCTTGTTGCACTCGTGACCGCAGGTTCCTGCATACTTGCA
ACCTGGTCTTTCATTGGAATGGGAGAAATCATGACAAAGGAGGCCTTTGATTGGGTGATC
AGTGGTCCTAAGATTATCACAGCTTCAACTGTAATTTTCAGACTCATGGATGACATCACA
ACGCATAAGGTATGGTGAATGTACATGAATTGCTTCCAAAGACAGGAAATGAGTTAGTAG
GGCTGTTGGATCAAGTTGTCAGCTTGATATGTTTACTTAGTGAACTTCAACCCAATCACC
TAATAACAAAATTTTTTAGGTCAAAATTTTATCTTTAGAGTGAGAAAATAATATACTCAT
GATTTTCCTAAACTTTTTTGTTAATATTATGCATGCAGTTTGAGCAAAAAAGAGGGCATG
TGGCCTCAGGCATTGAATGTTACATGAAGCAATATGTGTCTCTGAGGAACAAGTGTACAG
TGAGTTCCACAAGCAAGTTGAGAGTGCATGGCTGGATATTAACCAGGAATGCCTCAAACC
TACTGCTGTTCCAGTGCCTCTCCTCACTCGTGTTGTCAATCTTTCACGAGTCATGGATGT
CATTTACAAGGAGGGAGACGGGTACACACATGTTGGAAAGTGATGAAGGATAATATTGGA
TCTGTGCTCATTGACCCCATAGTATGA
>CRTPS164_Loci
ATGGCCTGTTCTTGTGGCTTTTATGCTTGGTCCATTCCTGCAGTTGGCCCAAACAAATTC
AGAGAAATAGGCAAGACTAACTTCACCAGAATTGTGCCTATGCCTAATACGCACAAATGG
AGTATTGCCCACGATCACACCTTGGTTTCTATCCCCTTAAAGAAAGATAACCATTCACCT
GAACTTGGCAGTTTTACTGTTAAGATTGCCTTACTGCTTTCCATTATTTTATAGTTCTTA
TTATGCCATGCATTTTCTAACTTTCTAATTTCCTAACTTTACAGGATGAGTTCTACAATG
AACATGCACAAAAGTTAAAGGAAGTTAAGCATGTATTCAGCAAACTAGGAGAAGATGCAA
TGGAAAGCATGATGATGATGCCATACAACGCCTAGGCATTGATCATCACTTCGAAGAGGA
GATTGAAGCAGTTCTGCAGAAGCAGTATATGAAATCTAGCATTCATGGTGATTGTGATGA
GGATCTTTATGAGGTTGCACTCCGCTTTCGCCTATTGAGACAAGAAGGTTACACTGTGCC
CGCAGGTGGTTTCTTTTTCTTTTTATTTCTTTTTCTTTTTTAATTAACCTTACCGACATT
TATCAAGAGTCGTTTGTTTCTGAAAGTGAATTTACTGGTTAATGTGCATGGATAGATGTG
TTGAATAACTTCAAGAACAAGGAGGGGAAGTTTAAACAAAACCTACGCGAAGACATCAGA
GGATTGATGGGTTTGTATGAAGCTTCTCAGCTAAGTATAGGAGAAGATATACTTGAGGAA
GCCGGAAATTTCAGCAGTCTACTCCTTAATGCATGTTTGCAACATCTTGATCATCATCAA
GCTGCAGTTGTTAAGAATACATTGGAGCATCCCCATCACAAGAGCTTGGCACGGTTCATG
ACCAAAAACTTCCTTACTGATTTCCAGGGCACAAATGGATGGATAAATGCATTGCAAGAA
TTAGCAAAAATAGATTTCAATATGGTTAAATCCGTGCATCAAAAGGAGATGCTTCAAATT
TCCAAGTCTGTTTGAAAAATTGCATTGTGATTATATTTACTTTCTTGTTATATATTCTTA
AGACACTTTGATCTCTAACTAATATTTGCCATATTAATTATTAGATGGTGGAAGGACCTA
GGTTTGACCGAGGAGTTGAAGTTTGCAAGAGACCAACCACTGAAATGGTACATGTGGCCA
ATGGCAATCATCCCAGATCCAAGGTTGTCAGAGCAAAGGATTGAGCTCACAAAACCTATC
TCTCTAATCTACATAATAGATGACATTTTTGATGTTGGTGGAACCCTTGATGAACTCACT
CTGTTCACAGAAGCTGTTAATAGGTAGAAATGGACTAATTCATTGATTCGCTAATGGGGT
GTATGTGTGTATATAATATACACATAGTTCCACTAATTTGTGTCATTAATTATTGTATAT
AGATGGGATTTGTCTGCTTTCAAAGAGCTTCCAGAGTACATGAAGATGTGTTTCAAGACT
CTTGATGACATCACGAATGAGATCAGTACCAAGGTCCACAAGGAGCATAAGTGGAACCCA
GTAGGCTCTCTACGGAAGGCGGTAATATTCAAAACATTTTTGTATGGGTTTCAGTGGGAT
TACAAATGTAGCACGCTTAACAGATCCCCCATTGCTGCAGTGGGCGAGTTTATGCAACGC
ATTCTAGTAGAGGCAAAATGGTTTGCTTCTGGGCATGTGCCAAAGGCTGAGGAGTACTTG
AAGAATGGGGCCGTTAGTTCAGGGGTACATGTGGTGCTAGTTCACTTGTTTTTTCTATTG
GGTCATGGCATAACCAAGGAAAATGTAGATCTTGTGGATGACTTTCCAGGCATTATATCT
TCTACAGCAACAATTCTTCGTCTTTGGGATGACCTCGGAAGCGCCAAGGTAAATGCAACC
ACATGCAGGTTGTTAATTAATCTGTCTACAATTTTTCATGTTTGGTTTATAAAAAGTTAT
TTTGAGGTGGCCTTAAAAGTTAAATGTAGTGTTGGCCTAATTGATGTTTTGAAGTGGTAT
GTCATAATGTTTGGTTCAGAGAACCACCCTAAGTTGAATAAATTGACAGGATGAGAATCA
AGACGGGCATGATGGGTCCTATGTAGAGTGCTACTTGAAGGAACACCGAGGCTCTTCAGT
TGAAAATGCAAGACAAATCGTAGCCCATATGATTTCAGATATGTGGAAGCGCCTCAACAA
GGAATGCCTCTCTCCAAATCCATTTTCAACTTCTTTTACAAAAGGCTCCCTCAATATTGC
AAGAATGGTCCCTTTGATGTATAGTTATGATGACCAACAGTGCCTTCCTGGCCTTGAGGA
GCATATGAAGTCCTTGCTCCTTGAGAATCTACCATACAGAAACGCTCAAAAAATAAATGA
GTGA
>CRTPS165_Loci
ATGGAACTTACTCTCGCATCCCTCTCACCCTTGGCCTTTGGTGCCGTCAATTGTCGTAAA
AATTTTGCCCTGGCACCCCCAAGAATGAGAATCAAACAAGGGAGATCAGAATTGCCCTAC
CTCACAATCACATCCAAGATTGATGAGTTGCAAGTGACGGAAAGACGATCGGCTAATTAC
CATCCTAGCATTTGGGATCCCAAATTTATTGAGTCCTTAAGCACTCCCTATACGGTAAGT
GTAACATATATATACATATATGTACATAGTAAACCAGGTTTGCATATGAACTTTTGAATT
GTTTTGCAGTCTGAGGACTTTTCCAACCGATTAGAGGACTTGAAGGAAGAAGCTAAAAGG
CTAATTAAGGACGCTAGAGACACTTCCTCCCGATTAGAACTCATTGATTCGATTCAACGG
TTGGGAGTTGCTTACCATTTGGAGGAGGAGATCAAAGAGGCTATTGATCTTGTTCATTTG
GATGATACCACTACCTATGATCTTTTCACAACTGCACTGCGATTTAGACTTCTACGACAA
CATGGCTATTCAATTAGCTCAGGTTTTTTTCTTTCTTCATTTTTTTAGAACTATATACAG
TAATAGTTAATGTTTTTGTGATCAGAGGCAAGTCCCTGAAAATTTTGGCCTTTTGTTGAC
TCTGAAAACAGATGTGTTCGATAAATTCAGAAGTAAAGATGGGAGATTCATGGATGGCAT
AAGCCAGGATATTGCTGGGCTTTTGAGTTTGTATGAAGCTTCCCATCTTGGAGTAGAGGG
AGAAGATGACTTGGAAGAAGCCAGGAGGTTCAGTACCATGCATTTGAAGGGACTGGTTGG
GAATTTGGAGGGTGATTTAGCTGATCAAGTGCAGCAGTCCCTGGAAGTTCCCTTACACTG
GAGGATGCCAAGGCTAGAAGCCCGAAACTTCATCGATATCTATCAAAGGCGCAATACAAA
AAACTCAGCTCTCCTTGAGCTAGCCAAGTTGGACTACAATCTAGTGCAATCAGTATATCA
GAAGGAGTTGAAGGAGCTAACAAGGTAAAACTGTACTAATTAAAACCCCAGTTGTTTCAT
GGCAGCAGGTTGACATGTCATATTAACATGTTTGAGACTTGATTCACTAGGTGGTGGACA
GACTTGGGATTTAAGGAGAACCTAATCTTTTCTCGGGATCGATTGATGGAGAACTATTTG
TGGTCAATGGGGTTCACTCCTGAGCCCCATTTCTCCAAATGCAGGATAGGACTCACCAAA
TTCATACGCATATTTTCCGCCGTGGATGACATGTATGACATATATGGATCACCAGATGAG
CTTAGACGTTTTACAGATGCTGTGAATCGGTATGAAATATATAACATGATAATAATACAA
GCTGCTAATCTTTTGTATGTCTTGTTCTGTGTTACACTTGGATGCCAATTGCCTTAATCA
TTTTACCTTTCTTTGTTGTGAGCAGATGGGATATTGAGGCACTGGAGGACCTTCCAGAAT
ATATGAAGATATGTTACTTGGCCATATATAACTTTGCTAATGAAATGGTCTACGATGCAT
TAAAAGATCATGGCCTGAATATTTTACCCTACATCAGAAATCAGGTATTAAGCTAACATT
TCGGATACTCGAGAAAAATGAACATGTATAGTCCTGGAATATTTAAGCATTATTTCTCAC
TAACATTGGCTGATTGATGTTTCCTGCAGTGGGTAAATCTTTGTGCAGCATACTCAATAG
AAATGCAATGGTTTTACAGTGGGCACAAGCCAAGCATTGATGAATACTTGGGAAATGCAT
GGACTTCTGTGGGTGGTCCTGGAATGATGACCCATGTCTATCTTCTCATGGATTGTGTCA
CCAAGGGGAACTTGAACGATTGTTTGGATCAAGCCTCTAATCTATTTTATTGGTCATCTT
TTATCACTCGACTCAGCGATGATTTGGGAACGTCTTCGGTATATTAACTATGCTTATTCC
GTTAAACCAAATTATTTTGTTGTTAAGAGATGATTAGATTGTATTGCAAATTGAAACTTC
TCTTGTTCTCATCCTAGGCCGAGATTGCAAGAGGCGATGTAGCAAAATCTATCGAATGTT
TCATGATTGAAAAACATATATCCGAAGAACAAGCTCGTGATCAAGTGGGGCAGCTGATAA
GTCATTCATGGAAAAAGCTTAATGAAGAAAGTGCTAAAAGTTCTCTCCCAAAGTCCGCGA
TAAATTCTACATTGAACATGGCAAGAACAGCACAATGTATTTTTCAGTTTGGAGATGGCA
TTGGTACATCAACTGGGGTGACTGAAGATCGACTGACTTCATTCATCATCAAGCCATTCG
ACATTTGA
>CRTPS166_Loci
ATGGAACTAACCCTCACATCCCTCTCACCCTTGGCCTATGGTGCCCTCAATTGTCGTAAA
AATTTTGCCATGGCATCCCCAAGAATGAGAATCAAGCAAGGGAGATCAGAATTGCCCAAC
CTCACAATCACTTCGAAGATTGATGAGTTGCAAGTGACCGAAAGGCGATCGGCTAATTAC
CATCCTAGCATTTGGGACCCCAAATTTATCGAGTCCTTAAGCACTCCCTATACGGTAAGT
GTAACATATGTATGCATATATGTACACAATAAACCAGGTTTGCTTATGAACTATTGAATT
GTTTTGCAGAATGAGGGCTATTCCAACCGATTAGAGGACTTGAAGGAAGAAGCTAAAAGG
GTAATTAAGGACGCTAGAGACACTTCCTCCCGATTAGAGCTCATTGATTCGATGCAACGG
TTGGGAGTGGCTTACCATTTGGAGGAGGAGATCAAAGAGGCTATTGATCTTGTTCATTTG
GATGATACCACTACCGATGATCTTTCCACAACTGCACTCCGATTTAGACTTCTACGACAA
CACGGCTATCCAGTTAGCTCAGGTTTGTTCTTTTAGCAGATGTGTTTGATAATGTTTTTA
AGGTCAGAAGCAAGTTCCTGAACAATTTGGCCTCTTGGTGACTACGAAAACAGAGGTGTT
TGATCAATTCAGAAGTAAAGATGGGAGATTCAGGGATGGCATCAGCCAGGATATTGCTGG
GCTTTTGAGTTTGTATGAAGCTTCCCATCTTGGACTAGAGGGAGAAGATGACTTGGAAGA
AGCCAGGAGGTTCAGTACTATACATTTGAAGTCACTGGTTGGGAATTTGGAGAGTGATTT
AGCTGACCAAGTGCAGCAGTCCCTGGAAGTTCCCTTACACTGGAGAATGCCAAGGCTAGA
AGCCCGAAACTTCATCGATATCTACCAAAGGTGCAATACGAAGAACTCAGCTCTCCTTGA
GCTAGCCAAGCTGGACTACAATCTAGTGCAATCATCATATCAGAAGGAGTTGAAGGAGCT
AACAAGGTAAAACTGTACCAATTAAAACCCCAGTAGTTTCATGGCAGCAGGTTGACATAT
CATATTAACATGTTTAAGACTTGATTCATTAGGTGGTGGACGGACTTGGGATTTAAGGAG
AAGCTAAGTTTTTCTCGGGACCGATTGGTGGAGAACTATTTGTGGTCAATGGGGATCGCT
CCTGAGCCCCACTTCTCCAAATGCAGGATAGGACTCACCAAATTCATATGCATATTAACA
GCCATAGATGACATGTATGACATATATGGATCACCGGATGAGCTTAGACGCTTTACAGAT
GCTGTGAATCGGTATGAAATATTTGACATGATAATAATGCAAGCTGCTAATCTTTTTCAT
ATCTTGTTCTGTATTTCACTTAGATGTCAATTGCCTTGAACAATTTTTTTCCTTTCTTTG
TTGTGAGTAGATGGGATACTGGGGCACTGGTGGACCTTCCAGATTACATGAAGATATGTT
ACTTGGCCATGTACAACTTTGCTAATGAAATGGCCTATGATGCATTAAGAGATCATGACC
TATATATTTTACCCTATCTTAAAAGTCAGGTAAGCTAGCATGCATTTTGGATACTCTAAG
AAAAATGAACATGTGTGGTCATACCCTACCTAAACCAATTTTCCACATGACACGATAGAA
TTTTGTCTTCTTCCACGTCCTCCTTTCCCTTTTCTTCTACTTCACATGATTCAAACGAAT
CTTAAATATTTAATCCTTATTTTCCACTAATGTTGGCTAATTGATGTTTACTGCAGTGGC
TAAATCTCTGTACATCCTACTCAATGGAAGCTCAATGGTTTTACAATGGGTATAAGCCAA
GCATCGATGAATACTTAAGCAATGCCTGGACTTCCGTAGGGGGTCCTGCAGCCATGGTCC
ATGCCTATTTTCTAATGGGTTGTGCCACCAAGGGAAACTTGAACAATTGTTTAGACAATG
CCTCTAATCTACTTTATTGGTCATCTCTTATTACTCGACTTAGCGATGATTTGGGAACTT
CTTCGGTATATTAACTAAACCTATTCTATTAAACTAAATTATTTTATTTTTTAGATACAA
TTGAACTATATTGTGAATCTAACACTTTTCATGTTCTCATCTTAGGCCGAGATTGCGAGA
GGCGACGTGGCAAAATCTATCCAATGTTACATGATTGATGAACGTATATCCGAAGAACAA
GCTCGAGATCAAGTAGAGAAGCTTATAGGTTACTCATGGAAAAAGTTGAATGAAGCAAGT
ACTGATAGCTCTCTCCCAAAGTCCATGATAAATTCATCATTGAACATGGCGCGATCAGCT
CAATGCATTTTTCAGTTTGGAGATGGTATCGGTACATCAATTGGGGTGACCAAAGATCGA
TTGACATCATTCATCATCAAGCCAATATTGATAGAACCAAGCACTAAACCCTATCTTGAT
GGCATGAAGATGAGCAACAGAAGATGA
>CRTPS169_Loci
ATGTCTTCTCATCTCTCAGCAGAGGTAAAACGTCCAGTAGTAAGCTTTCGCCCCAGCATC
TGGGGAAATCGTTTCATCAACTACACTCTTGATGATGAGGTAAGTTTACATAAGAAGATC
TTAACTATCTAAAGTTTTTTCTTCGAATTTGTTTAGTAGTAATGTGTGCATGCAATTTTC
TGGTACAGATAACTCGTGCCTATAACCAGCAGCGGGTTGAGGATTTGAAGGAGGAAGTGA
GAAGAGAGCTAATGGTAGCTGCGGGTAAGCCTTCACAACAGCTGAACTTCATTGATGCTG
TTCAACGACTCGGTATGGCATACCACTTTGAAGAAGAGATAGAAGAAGCAATAGGGCATA
TCTATGATAACTACCATCACAGTGATGATAAATATGATGATCTCTGTAATGTTTCTCTCC
GATTTCGACTTCTAAGACAGCAAGGGTACAATATTTCATGTGGTAAGGCTTATGAATATC
AGTGGGAATCTTCACATATATGATTCAATCGTGTATCTCAAAATTTTTCCTTTGCAGATA
TATTCGAGAGGTTCAAAGATGAAAATGGCAGTTTCAAGGAATGTCTGAACAATGATGTGG
AAGGCATGCTTGGGTTATATGAGGCTGCACATCTCAGGGTGCAGGAAGAAGATATACTAG
ATGAAGCACTTGCTTTCACCACCGCTCACCTTGAGTCTTTGGTTGAAGATTTAGACTATC
CTCTTGCAGCACAAGTAACCCAAGCCCTATACCGGCCCATTAGGAAAGGTTTGGAGAGGC
TGGAGGCAAGGCCTCACATATCTATCTACCAAGATGAAGCTTCACACAGTAAAGCTTTAT
TGGAGCTTGCCAAGTTAGATTTCAATCTGCTGCAGTCACTGTACAAGGAAGAGCTAAGCT
ACATCACTAGGTTAGTGCTCAAATCTTGCATTCATTTCATGATTTAGATTAAGAAGTTAA
TATATGTTAGTTAATGTATTTCTCAGGTGGTGGAAAGATTTAGATTTCTCTTCGAAGTTG
CCTTTTGTCCGGGATAGAGTGGTGGAAACCTACCTTTGGATTGTCGCAGAATGTTTTGAG
CCCCAATACTCGTATGCTAGAAGAATACAGACCAAATTGCTTGTTCTAATAACAGTTATA
GATGATGTCTATGATGCATATGGCACTTTGGAAGAACTTGAACTCTTCACAGAAGCAATT
GAGAGGTACGTATGACCTACAAATTTCAGACTGTGACATGAATTTATTTAAATAAGTACT
TTGAAGGGGAACTGGTTAATCATTTTTCAGGTGGGACAATAATAGCATAGATAGTCTTCC
AGAATACATGAAGCCATGCTATCAGGCAGTCTTGGATGTCTACAAAGAAATTGAGGAGAA
GGAAAATGAAGAAAGACCTTACTGTGTTCACTATGCAAAAAAGGCAGTAAGGCTCCCAGA
GTCCTATCTTTGTTTCCCCATTACATGCAATATATACTAGCGTAATATATATTTGCTTTG
TGGAACATATTCCATATGAAAAGGTCTGTTCGAGCTTACTTCAATGAAGGCAAATGGCTC
CATGCAGAATATGTACCAACGATGGAAGAGTAAATGGGTGTTGCCCTAGTAAGCTCTGAT
GTCCCCATGTTCACAATCATCTCCTTTGTTGGCATGGGAATGATGGCAACAAAGGAGGCC
TTTGATTGGGTGTTAAATGGCCCTAAGATTGTCAGAGCTTGTTCCACAATTGTTAGGCTC
ATGGATCTGAAATATTACTTCCAAAATGCTGCTTATTCATATCTCAAAAGCAAAGGGTTT
TAAAAACATCTTATATTGTGTGTGTGTGTGTGTGTTTTTATTTTTTATTTTTTTTTTTAT
TATTTTTTTTCTCATCTAGTTTGAGCAAGAGAGAGGGCATAGTGCATCTAGTGTTGAATG
TTACATGAAGCAAAATAGTGTCTCAGAGCAACTTGCATACCGAGAGCTTAACAAGCAAGT
CGAGAAAGCATGGAAAGATGTAAACCAGGAGTTCCTCAGACCTACTGCTATTCCAATGCA
TCTCCTTACACGGGTTCTCAATTTTGCACGCACTGGAGAATTCATGTACAAAGTCCGTGA
AGATAGATTCACGAATGTAGGAGAAGTGCTAAAAGATAATATTGCATCACTGTTCATTGA
CCCTGTGTCAATATGA
>CRTPS170_Loci
ATAACCCTTGCCTATAACCAGCAGCGGATAGAAGATTTGAAAGAGGAAGTGAGAAGAGAG
CTGATGGCAGCTGCTGGTAAGCCTTCACAGCAGCTGAACTTCATCGATGCAGTTCAAAGA
CTAGGGGTGGCATACCACTTTGAAGAAGAGATAGAAGAAGCATTAGGACGTATCTATGAC
AACTACCAAGAGGATGGGGATAAATATGATGATCTCTATAATGTTGCTCTTTGATTTCGA
CTTCTAAGACAGCAAGGATTCAATATTTCATGCGGTAAGGCTCATGAATATCAGTGGGAA
TCTTCACATATATGATTCAATCTTATATATATCTAAATTTTTTTCATCTGCAGATACATT
CAAAAGATTCACAGATGAAAATGGTAGTTTCAAGGAATGTCTGATAAAAGATGTGGAAGG
CATGCTAGGGTTGTATGAAGCTGCACATCTCAGGGTTCAGGAAGAGGATATACTAGATGA
AGCAATTGCTTTCACCACCACTCACCTAAGGTCTTTGGTTGAACATTTAGACTGTCCTCT
TGCAGCACCAGTAAATCGAGCCCTCTACCGCCCCATTAGGAAATGCTTGGAGAGGCTGGA
GGCAAGGCCTTATATTACTATGTACCAAGATGAAGCTTCACATAGTAAAGATTTATTGGA
GCTTGCCAAGTTAGATTTCAACCAACTGCAGTCACTGTATAAGAAAGAGTTAAGCCACAT
CACTAGGTTGGTTCTCAAATCTCGCATTCACTCAAATTCAAATCCTTTAGTAGGCGGCTA
ATTTATGTGAATTATTTATGTATTTCTGATCAGGTGGTGGAAAGATTTAGATTTCTCCTC
GAAGCTGCCTTTTTTCAGAGATAGAGCGGTGGAAACCTACCTGTGGATTGCTGTAGCATG
TTTTGAGCCCCAATACTCGTATGCTAGAAGAATACAGGCCAAATTACTTGCTATAGCAAC
AGTTATAGATGATATGTATGATGCATATGGCACTCCGGAAGAACTGGAGCTCTTTACAGA
GGCAATTGAGAGGTATGACATAAAAATTTTGCACCTTAGAGGAGGATGAATTTATGTCAT
ACGGTACTTAAAATGGGAACTGGTAATTGCTTGCATAGATAGGCTTCCAGAATACATGAA
GCCTTGCTATCAGGCACTCTTAGATGCCTACAAAGAAATTGAGGAGAAGGAGAATGAAGA
AAGATCATATTGTGTTCACTATGCAAAAGAGGCGGTAAGGGTCACTTAATTCCATCTTTG
TCTCCCCATTACATGTAATACATGAATAGATATATAATATTTGCTTGGTTGAACATATTC
CAGATGAAAAGTGCAGTTCGAGCTTACCATAATGAGTCCAAGTGGTTCCATAGAGAATAT
GTACCAACGGTAGAAGAGTACTTGAGTGTCGCACTAGTAACCTCTGATGTCACCTTGTTC
ACTATCATCTCTTTTGTTGGGATGGGAAGGATGGCAACAAAGGAGGTCTTTGATTGGGTG
TGGAATGACCCTAAGATTATGAAAGCCACCTCCACAATTATTAGGCTCATGGATGATATG
GCTTCACACGAGGTACCCATTCATGTCTCAAAGACAATATGAATGTTGTTAGTGTGAGAA
TTTCATTATCATTTTTGTAAACATCTCCTGTTGGTTTTTGTATAGTTTGAGCAACAGAGA
GGACATGCTGCATCAAGTGTTGAATGTTACATGAAGCAACATGGTGTCTCAGAGCAGCAT
GCATACCAAGAGCTTAACAAGCAAGTTGAGAATGCATGGAAAGATGTAAACCAGGGCTGC
CTCAGACCTACTGCTATTCCAATGCATCTCCTTACGCGTGTTCTCAATTTTGCACGCGCT
GGAGATTTCATGTACGGAGGGGGTAAAGATATATTCACCAATGTTGGAGAAGTGATGAAT
GATAATATCGCATCATTGTTTGTCCATCATGTGCCTATATAA
>CRTPS171_Loci
ATGTCCGTCCTTAGCAACATGTCTTCTCATTCCTTAGCCCAAAATTATAAACCGGAGGTA
AAGCGGCCGATGGTAAACTTTCACCCAGGCATTCGAGGCAATCCTTTCATCAACTACACT
CCTGATGATGAGGTAATTATATGCAAATTTACATAAGAACATCTCAACTATCTAAAGTTT
TTTCATCGAATTTGTTTAGCACTAATGAATGTAGGCAATTTTCTGGTACAGATAACCCGT
GCCTATAACCAGAAGCAGGTTGAAGACTTGAAAGACGAAGTGAGGAGAGAGCAACTGGCA
GCTGCTGGTAAGCCTTCACAGCAGCTGAACTTCATAGATGCAATTCAAAGACTCGGGGTG
GCATACCACTTTGAAGAAGAAATAGAAGAAGCATTAAGACACATCTGTGATGACCACCAT
TACAGTGATGATAAATATGATGATCTGTATAATGTTTCTCTCCGATTTCGTCTTCTAAGA
CAACAAGGGTACAATATTTCATGCGGTAAGGCTCATGAATATATATATATATATATATAT
ATATATATATCAGGGAGGAAGAGTTTGACATTTTTTTCGAATTTTTCTTTCTTATTTTAT
TCATCCTTTTTGGGTGATAACTGCAGATGTATTCAACAAGTTCAAAGATAAAAATGGTAG
CTTTAGGGAATCTCTGATTGGAGATGTGCAAGGCATGCTAGGCTTGTATGAAGCTGCACA
TCTCAGGGTTCAGGAAGAGGATATACTAGATGAAGCACTTGCTTTCACCACCACTCACCT
CAAGTCTTTGGTAAAACATTTAGACCATCCTCTTGCAGTACAAGTAACCCAAGCCCTACA
CCGGCCCATTAGGAAAGGTTTGGAGAGGCTGGAGGCAAGGCCTTACATATTCATCTACCA
AGATGAAGCTTCACATAGTAAAGCTTTATTGAAACTTGCCAAGTTAGATTTCAACCTACT
GCAGTCATTGTATAAGAAAGAGTTAAGCCACATCACCAGGTTAGTTCTCAAATATTACAT
TCACTTAAATTCCAACTTTGACTTGGAGGATAATTTGTGTGAATTAATGTATTTCTCAGG
TGGTGGGAAGATTTAGATTTCTCTTCGAGTTTACCTTTTGTCCGGGATAGAGTGGTGGAA
ACCTACCTTTGGATTGTCGTGGCATGTTTTGAGCCCCAATACTCGTATGCTAGAAGAATA
CAGACCAAATTGCTTGTTCTAATAACAGTGATAGATGATATCTATGATGCGTATGGGACT
CTTGAAGAACTTGAGCTCTTCACAGAGGCAATTGAGAGGTATGAGGTACAAATTTCACTC
AGATAAATTTATTTCATATTGTAAACTTAGAAGGGGAAATGGTGACCTAATTTTCAGGTG
GGACAATAATGGTATAGAAAAGCTTCCAGAATACATGAAGCCGTGTTACCTGGCTGTCTT
AGATGCCTACAAAGAAATTGAGGAGAAGGAGAATGAAGAAAGATCATATTGTGTTCACTA
TGCAAAAGAGGCAGTAAGAATCCTTGAGTTCTATCTTTGTCTCCCCATTACATGTAATAT
ATAGTAGTGTTAATATATATTTGCTTTGTTGAACATATTCCAGATGAAAAACTCTGTTCG
AGCTTACTTCAATGAAGCCAAATGGCTCCATGGAGAATATGTACCAACGGTAGAAGAATA
CATGGGCGTTGCACTAGTAAGCTGTGATGTCCCCATGTTCACAATCATCTCTTTTGTTGG
CATGGGATTCATAGCAACAAAGGAGGCCTTTGATTGGGTATTAAACGGCCCAAAGATCGT
CAGAGCTTGCTCCACAATTATTAGGCTCATGGATGACATGGCTTCACACAAGGTACTCTG
AAATATTACTTCCAAAAAGCTTCTCATTCATAAATCGAAGACCATGAGGTTTAAACATGA
TGTTTTGCTGTTTTTTATGTAGTTTGAGCAAGAGAGAGGGCATATTGCCTCTAGTGTTGA
ATGTTACATGAAGCAATATAGTGTCTCAGAGCAACTTGCATACCACGAGCTTAACAAGCA
GGTTGAGAAAGCATGGAAAGATATAAACCAGGAGTTCCTCAGACCTACTGCTATTCCAAT
GCCTCTCCTTACACGTGTTCTCAATTTTGCACGCACTGGAGATTTCATGTACAAAGGTCG
TGAGGATATATTCACGAATGTTGGAGAAGTGATGAAAGATAATGTTGCTTCATTGTTCAT
TGACCCTGTGCCAATGTAA
>CRTPS172_Loci
ATGGAGCTTGCCAAGCTATTTCTCTCATACTTACCAATTCATCATTCAAGGTATAGTAGT
GTTCAGTCATTGTCCCAAGAAATTAACATGTCTACTCAAGTCTCAGCATGTTCTCTATCC
CAGATTCCTAAACCCAAAAATCGTCCTGTGGCAAATTTTCACCCCAACATTTGGGGTGAC
CAATTTATCACCTACACCCCTGAAGACAAGGTAATTCAATGAAATTATATTTATATAATT
ATTTAGAAGTTATTTTTCTCGATGTTGGATGACAAAATTTGTTGGTCTAGGTTACACGCG
CCTGCAAGGTGGAGCAGATTGAGGATCTGAAAAAGGAAGTGAAAAGGAAATTAACGGCTG
CTACTGCTAACCGTTCCCAACTGCTAAACTTCATTGATGCAGTGCAACGGCTTGGGGTGG
CATACAACTTTGAACAAGAGATAGAAGAAGCATTACAACATATTTATAGTAGTTTTCATG
ACCTCAATGATATTGATGGTGATCTCTATAATGTTGCTCTTGGATTTCGACTACTAAGGC
AACAAGGGTACAGTATTTCATGTGGTAAGAGACTTAAGGATTAATTATCACTGAATAAGA
AAAAATTATATTCAACCTTCTTATCATTTAAATCTTATGTTCAAGTGGTGATGTTTGTGT
AGATATATTCAAAAAGTTTACGGATGAACGAGGTAGATTCAAGGAAGTTTTGATCACAAA
TGTACGAGGCATGCTAGGCTTGTATGAAGCTGCACATCTCAGGGTTCATGGAGAGGACAT
ACTTGCAGAAGCACTTGCTTTCACCACCACTCACCTCAAGGCCATGGTAGAAAGTTTAGG
ATATCCTCTTGCAGAACAAGTTGTTCATGCCCTGAACCGGCCCATTAGAAAAGGTTTGGA
GAGGATAGAGGCAAGATGGTATATATCCGTTTACCAAGATGAAGCTTTCCATGATAAAAC
TTTACTAGAGCTGGCAAAATTAGATTTCAATCTAGTGCAGTCACTGCACAGGGAAGAGCT
AAGCAATCTTGCAAGGTTTGGTTTTTAGATCACCCCACATGTACTTGGCCATTCTTATCA
CTTTCCTGTATGCTGATCATGTTAATGAATTTTAGGTGGTGGAAAGAATTAGGCTTTGCT
ACAAAGTTACCTTTTGCACGAGACAGATTGGTTGAAGGCTACTTCTGGATACTTGGGGTG
TATTTTGAGCCTCAATACTTACGGGCTAGACGAATTCTAACCAAAGTAATTGCTATGACA
TCCATTCTAGATGATATCTATGATGCATATGGTAATCCTGAAGAACTCAAGCTCTTCACA
GAAGCCATTGAGAGGTTTGCTACTTGCACATTACCAACCTTGATTGTGTATAATATTTGT
ATTTATATATACCTAAATCGAGGCTCATTATTTTATTTTCAGGTGGGATATTAACAGCAT
AGATCAGCTTCCAGAATACATGAAACTCTGCTATGCGGCACTCTTAGATGTGTACAAAGA
AATCGAGGAAGAGGTGGAGAAAGAAGGAAACCAATATCGGGTTCACTATGCCAAAGAAGT
AGTAGGACATCTTTAACTCTGGATCCCCACCTTTTGCATTGATGATATTTTATATGGTCT
CATATATACATAGATATAACTTGGATGAATGTTTTTTAGATGAAGAATCAAGTTCGAGCT
TACTTTGCTGAGGCCAAATGGTTACATGAAGAACACGTACCAACAATCGAAGAGTACTTG
CGTGTTGCACTAGTAAGCTCTGGATACTGCATGCTTGCAACCACGTCCTTGGTGGGAATG
GGAGAAATAGCAACAAAGGAGGCCTTTGATTGGGTGACCAGCGATCCTAAGATTATGTCA
TCTTCAAATTTTATTGCAAGGCTCATGGATGACATCTCATCACATAAGGTATGCAGAATA
TGTGTTTCAAATGGGAAGAATATAACACGCTTGTTTTTTCTCAACTTTTGTATTATACAT
GCAGTTTGAGCAAAAGAGAGAGCATGTGGCCTCAGCCATTGAATGTTACATGAAGCAATA
TGGTGTCTCTGAAGAACAGGCATACAGTGAGTTTCGAAAGCAAATTGAGAATGCATGGAT
GGATATTAACCAGGAATGCCTCAAACCTACTGCTGTTCCAATGCCTCTCCTTGCTCGTGT
TCTCAATCTTACACGAGCCGCGGATGTCATTTACAAAGAGCAAGACAGTTACACACATGT
TGGGAAAGTGATGAAGAATAACATTGCGGCTTTCTTCATTAACCCTATAATATGA
>CRTPS173_Loci
ATGCCCTTAATTCTCGCTACCAGTAACATGTCTTCTCCAGCCCCAGTTGCTAATCCAGAG
ACTAATCGCCGGACTGCAAATTATCAACCTAGCATTTGGGGCAATAGCTTCATCGTGAGC
AACACTCCTGAGGATGAGGTAATTTTCTGATCATGTATGTAGTTCGCATAACAAGATTTT
CTCACTTTTTGTTCTTGCAATTTATTGATGCAGATAACTCTGGCCCATAAAGAGCAGCAG
TTGGAAGACCTAAAGGAGGAAGTTAGAAGAGAGCTGATAGCTGCAGCTAGTAACCCTTCA
GAACAGCTGAAGTTTATCGATGCAGTTCAACGGCTTGGGGTGGCATACCACTTTGAAAAG
GAGATAGAAGAAGCATTACAAAATACCTATAATAACTATCATGGCATTGATGACATAAAT
GATGATCTCTATGATGTTGCACTTCGATTTCGACTACTAAGACAACAAGGCTTCAATATT
TCATGTGGTAAGCCTCATCAATATCATGTATAAGTTGCTTGAATATCATCTAGCAAAGCT
CACATATAACATTCTATGTTTTGGTGATGATTGCAGATATATTCAAGAGGTACAAAGATG
AAAAGGGGAGGTTCAAGAAGTCTTTGATCAATGATCCATATGGCCTACTAGGCTTGTATG
AAGCTGCACATCTCAGGGTGTGGGAAGAAGATATACTAGATGAAGCACTTGCTTTCACCA
CCACTCACCTCAAGTCTATTGTAGAACATTTAGAATACCCTCTTGCAGCACAAGTAACTC
ATGCCCTAGAGCGGCCCATTAGGAAAGGCTTGGAGAGGCTAGAGGCAAGGCCTTTCATGT
CTATCTACCAAGATGAAGCTTCACATAGTAAAGCTTTACTGAAGTTTGCAAAGTTAGATT
TAAACCTACTGCAGTCACTGTATAAGAAAGAGCTGAGTAATATCTCGAGGTTAGTTCTCA
AATCATTCTTGCACTTAAATTCAAATCAACAGTTTACCAGGTCTTTTATGTGGATTAATG
TATTTTCTCAGGTGGTGGAAAGACCTAGATTTCTCTTCAAAGCTACCTTTTGCCAGAGAT
CGATTGGTAGAAGGGTACTTTTGGATAGCAACATGTTGTTTTGAGCCCCAGTATTCATAT
GCTAGAAGAATACAGACCAAATTACATGCTCTGATAACAACTATGGATGATATATTTGAT
GCATATGGAACATTTGAAGAACTGGAGCTCTTTACAGAGGCAATCGGGAGGTTTGATATA
TGCTAGATTCAAATTACCCACAACCAATGAATTGATTTTGATATTTGAACTTTAAAAGGG
AACTTGGTACTTGATTTTCAGGTGGGATATAAACAGCGTACATCAGCTTCCTGAATACAT
GAAACCATGCTATCAGGCAGTCTTAGATGTCTACAAAGAAATTGAGGAGATGGAAAACAC
AGAAAGATCATACTGTGTCCACCACACAAAAGAGCACAAAAGATGCAGTAGGATTCTTTG
AGCTCTTTTGTGTTTATGATATCCTATATTGTATTGTAAATAAATGCTATATATAACACT
TGCATGATATATTTACTTGGCTGAATTTTTGTCCTAGATTAAAAGCTTGGTCCAAGCTTA
CTTGGTTGAAGCCAAATGGTTGCATGGAAAATACATACCGACAATAGAAGAGTACATGGG
TATCGCAATGGTAACAGTTGGTGTCCCCGTGTTAACAATCATGTCTTTTATTGGCATGAG
AGAGACTGCAACCAAGGAAGTCTTTGATTGGCTGCTACAAAACCCTAAGATTGTTAGAGC
TACCTACATAATCATTAGGCTCATGGATGACATGGCTTCCCACAAGGTACAATGAAACAA
CACTTCCTACTGATACTTGGATATCAATCCCATAAAGATTAAGAAAATCTATTATATATC
AATTTCTTTTTAACACCTTATATTACTATTTCTGCAGTTTGAGCAAGAGAGAGAGCATAT
TGCATCAAGCATCGAATGTTACATGAAGCAACATGGTGTGTCGGAGCAGCAAGCATATGA
TGAGTTTCACAAGCAAACCGAGAATGCATGGAAGGATATAAATGAAGAGTGCCTCAGACC
TACTACAGTGCCCATGCTTCTCCTAGTCGTCTTCTCAATTTTGCTCGATCAGGAGATGTG
A
>CRTPS177_Loci
ATGCCAAGTGCTCACACATGGAGCATTGCTAAGGATCAGAACTTGGTTTCTATCCCCTCA
GAAAAGGATAATCATCCATCCACAGAATATCCCAGCCCCACTGTTAAGCTTCAGTCCCCA
TTTTCCATATATATTTTTTGCTCTTAGTTCTTATGGCGGTTTTTCACTTTTCAACTTCCT
ACTGTTGACAATCTTCCTTTGGCAGAATGAATTTTACATGGAACATGCACAAAAACTGGA
GGAAGAGGAAGTTAGGAGCGTACTCAAGGAGGTAGGAGAAGATACATTGGAAGCTTTGCT
CATGATTGATGCCATCCAACGCCTAGGCATTGACTACCATTTTCATGGAGAGATTGAAGT
GGTACTACAGAGACTACATACGAAATTTAACACTCTGAGTGATTGCCTTAACAATCTCTA
CGAACTAGCACTTGGCTTCCGGCTATTGAGACAAGAAGGTTACTATGTGAGTGCAGGTGG
GATTTTCTTTTTCTTTTTCTTTTTTTTTTTCATTTTTTCTTTTGGGTTTTCCCCTTTTAT
TTATTTATTTTTTTAAATATTCTAAGTTTCGACTATTAAATCATTTGTTCTAGAAGAGTA
AGTTATTTAATGGTTATCGTGTATGAACAGATGTCTTTAACAATCTCAAGGACACAGAGG
GAAAGATTCAAGAAAAACTAAGCGAAGATATCAAGGGATTAATGGGTTTGTATGAAGCTT
CGCAGCTATGTATAAAGGGGGAAGATATACTCGAAGAAATCGGAAACTTCAGTAGCCAGC
TTCTTAATGCATGGAACACGCACAATGATCACAGTCAAGCTAGAATTGTTAGGAACACAT
TAGGCCATCCCCATCATAAGAGCTTGGCAAGGTTCATGGCCAAAAGCTTTCTTAGCGATT
TTCAAGGCACAGATGGATGGGTAAATGTCTTTAGAGAACTAGCAAAAATGGATTTCAATG
TAGTTAAATCCATACACCAGAAGGAGATGCTGCAGGTTTCCAAGTGAGTTTCACTGACCT
TGAATTAAGTTAATTTGTCGTTCTCCAAATATTATTCCCTGACGTACCTTTCATGTAAAT
AATTTTTTTTCTCTTTTTACCTAATTAGATGGTGGAAAGATCTAGGTTTGGCCAAGGAGT
TGAAGTTTGCAAGAAACCAACCACTGAAATGGTACATGTGGCCCTTGGCGGTCCTCCCAG
ATCCAAGCTTGTCGGAGCAGAGGGTTGAGCTCACAAAACCCATCTCGCTAGTCTACATAA
TAGATGACATTTTTGATGTTCATGGAACACTTGATGAACTCACTCTCTTCACAGAAGCTG
TCAACAGGTAGGCATATAACAACAATACAATTCATCAGAATGCTTCTACAAATCTCAAAA
ATCATCATTTAATCACTAATTGCATGTAGATGGGAATATGCGGCTGTTGAACAACTACCA
GACTACATGAAGATATGTTTCAATGCTCTTAATGGAATCACCAATGAAATAAGTTCCAAG
GTCTACAATGATCATGGGTGGAACCCCATGGAATCTCTTCGAAAGGCAGTATGTCAAATA
ACATTTACCATACTAGATTAATATTCATTTTAATTGCAAATGCAAAAGAGTTGGAAGTGC
CTCTGCAATTTTTTGATAGTTTATTTTATTTTTTGCAAACAGTGGGCATGTTTATGCAAT
GCATTTCTAGTAGAAGCAAAATGGTTTGCTGATGGACACGTGCCAAAGGCTGATGAGTAC
TTGAAGAATGGGGTCATTAGCTCCGGAGTACATGTGGTGCTAGTTCATATGTTTTTTCTC
CTGGGTCATGGCATAACCAAGAGAAATGTAGACATTGTGGATGATTTTCCTGAGATTATA
TCTTCGGTCGCAAAAATTCTTCGCCTCTGGGATGACTTGGGAAGCGCCAAGGTAAATCTC
AAGAAACATAAAGAAAAATAACCTCTAGTCTCCAGTTTTTGTCTGTTTTATACATACCTA
CCCCTGATAGCGATCTCACTGAAAATTCCTCAACATATAAACTAGACCCACGCCAGCTCA
TTCATGGTTGTGGTCACTTCTGGTGGGAACCGCATCATGTGGTTGATGTCTGCTTTCCCA
CTATACATTCATAAACTGCTTCCGAGAACGGGAATGATGTGTCGTATTCATAGTTGGCCA
CTAACACATATAAGCATTAACACTTTTACAGGACGAGAATCAGGATGGGCACGACGGATC
ATACCTGGAGTGCTACATGAAAGAAAAACCAGGGACTTCCATAGAAAATGCCCGATGCCA
TGTTATGCATACCATTTCAGAGACATGGAAGAGCCTCAACAATGAATGCCTTGCTCCAAA
TCCATTTTCAACGTCTTTTACCAAGGCATGTCTCAATGTTGCAAGGATGGTTCCTTTGAT
GTATAGTTATGATGATAATCGGTGCCTCCCAAGCCTTGAAGAGCACATGAAGTCGCTTGT
CTATGAAAGTGTTTCCTCATAA
>CRTPS180_Loci
ATGTCTTCTTTCCCACTATCAATCACCCAGAAGGCTGATCCTAAGCTGGCTCGCAACACT
GCAAACTTTGTTCCCAACTTCTGGGGTGACTGTTTCCTCACCTACATTCCTGATGATACG
GTAAATACTTGGGAGTTCTAAAAAAAATTATTTTTTGTAGTATTAGATGTTTATGTTGTT
TATATAATTTTTGGTCCAGGTAACACATGCCTGCAAATAAAAAGAACTTGAAGGACTGAA
AGAAGAAGTGAGAAACGAGCTAAAAGCTACTGCTGGGAAGTCTTCACAACTGCTGAACTT
CATAGATTCAATCCAACGCTTGGGCTTGGCTTACCACTTTGAAAGGGAGATAGAAGACGC
ATTAAAAGTTATGTATGAAACATATAATTTGGTTGATGATGATAACGATGACCTTGCGAG
TGCTGCTCTTCGATTCCGGTTACTAAGACAAGAAGGCTACCACATTCCATCCGGTAAAAG
CTTTTGTCCCATATTTGCTGCGAGTATGTGTAATGATCTACTATTAACCATGTAAATACT
ATTGATTCTAGTTCAAAGGGCTCTCACAGTTTTAAAACAAGTCTACATGATTAAGAAGGG
TCTATATATATGGTATCAAAAAGTTTTTCTCCTATTCGACATAGGATATCACAATCATTC
TCGTTATGTTTCATGGGATTGCGAGACTAAATGAACTTTCACACCAGAGTTTGGATGGGC
TTTGATACTAATTATAACCACCTTACAAACATGTATGTTGGAACATTAAGTCTTATTTAT
ATGTTGGTAGATTTATTCCTTTTAATATTTGATTATAGAAGTCTTTTTTTATAGTGACTT
ACTCTTCACTGAAGATCAAGAGTTGTTTTTCGTCCAACTGGGATGTCATGGGTACGTCTA
AAGAGGTTTGACATATGACATATTAGGCTCCTTTGAAGTATAAAAATGTTCAATATCATT
TTTAGACTTAAAATGTTATAAAATGATTTTTCAAAAGAAGCAGGGGCAACTCAAATAACT
AATCCCACTCAAGTGGCATAAGTCCGCTTAAGAGATCATGATAGTCCTACCAAAATTAGA
AACGAATTTTGGATGAATTTCAATCAAAGTGATCTATTTTGGAAACTAAAGACACCGAAA
ATTTTTGTGGTATTCACCCATAAATACCTCCTTATAACTCTTTTGTAAAAGAGATCTGAA
TTTCAAGATATTGGAAAGAGATTATTGAGGGACCTTTCATTCCTTGGAAAGGATCTTAGA
GAGAAGGCCTAAAGTGTCACACCATTCCTAATATCTCATTTAAGGATTAGATCTTTGAAT
CTTGGGTTGAAGATCATCATCCTTTTAGGTGTTCCCTATTGAACTTTCAATGGTTTTTTT
TGTAGATATTATCCGCTTTGGTCCAAGAAACCCTCTTTACTTTAAAACACATCTACATGA
TTAAAAAGAGTTCATAAATATGTATATGTCATCTTGAATAACTGATCTGATCCAAGAAGT
TCTCACGATTTTAAAACAATACTACATGATCAAAAGAAGTTCATAAATAAATAAATAAAT
ATATATATATATATATGCCGTCTTGAATAAATTATCTTTGATTTAATGGTTATATATTAA
ACCTTGATGATGAAATAGATGTATTTAAGAAGTTCAAGGACGAGGAAGGCAACTTCAAGG
AATCATTGGTGGGTGACTTACCAGGCATGCTAGCTCTATATGAAGCTACACATTTAATGG
TGCATGGAGAAGACATACTGGATGAAGCCCAGGCTTTCACCACTGCCCACCTTCAGTCCA
TGGCACCTGATTCAGATAATCCTCTCAAAAAACAAGTGATTCACGCTCTAGAGCGGCCGA
TTCGCAAGAGCTTAATAAGGGTGGAGGCAAGGCACTACATTTCCATCTACCAAGAATATG
ATTCACATAATAAATCTTTACTTAAGCTTGCAAAGTTAGATTTCAACCTGTTGCAGTCAC
TCCACAGGAAAGAGCTGAGTGAGATCACTAAGTAAGTTTTTTAACTCCAATTGTTTGCAG
AAAGCTAGCTGTTGAGCAACTCTCATGACTCTGATCATCTATTGATATATCTTTGATCAG
GTGGTGGAAAGGTTTAGATTTTGCTACAAAGCTACCCTTTGCAAGGGACAGAATAGTGGA
GGGATACTTTTGGGTATTGGGAGTGTACTTTGAGCCCCAATATTTCCTTGCTAGAAGGAT
CTTACTGAAAGTATTCGCCATGACATCCATTATAGATGATATATATGACACACATGGTAC
ATTTGAAGAACTCAAACTCTTTGCCGAAGCGATTGAGAGGTTTGATATATACATGAACAT
CACCATCTTTACCTTAATTTCTAGTTTCTGGTAGAAAGTTCCAAATATATCTGTTGCTTT
ACTTGCAGATGGGATGCCAGCAGCATAGATCAACTCCCAGATTATATGAAGTTGTGTTAT
CAGGCTCTCTTAGATGTCTTTGAAGAAATAGAGGAAGAGATGACCAAGCAAGAAAAACCA
TACCGTGTTCACTATGCAAAACAAGCAGTTTGGCATCAATGTCCCTTCTTCTTCTAGATC
CCTTAGGTTATATTTGGTTCTCGTAAGCATAAGGAAGGAAAGAAAAAAAAAAAAATGATA
AGAAAAATAATTCTCACATGACAGAAAATAAAATAAAAAAATAAAATATAATTAAAATTA
GTTAGGAAATTATGTATTTTCAAATTATTTAATTTTTATATTAAAGGATTAAAATAAGTT
AAATGAATTTAAAATAGCATATAAAAAAAAACTTACGGCTTTAAATATATATATATATAT
ATATATATATATATAAATATATTTTTCATCATTTCTTTTCTTTTACTTTTCCCTTTTTAC
ATTCTCTCTTATATTTTTCCTCAAAATTTCCTAGCTACCAAACATAGACCTATTGTTCCG
TTGAATTGTGTTTGGTATGGCCAAAATTAATGTATATTTTGCATGATTATGTAACTCAGA
TGAAAAAGCAAGTCCAAGCCTATTTTGTTGAAGCCAAATGGTTGAAGCAAGAATATATAC
CAACAATTGAGGAGTACATGACCAACGCACTAGTAAGTTGTGGCTACTTTCAACTCGCAA
CCATATCTTTTGTTGGCATGGGAGATATGGTAACCAAGAAGGCCTTCGATTGGGTTTTCA
GTGACCCCAAGATGGTTAGAGCTTCAACAATCATTTGCAGGCTCATGGATGACATAGTTG
ACCATGAGGTACCCTATTTCACTTATTTAATTCTTTTATATAAAAATTAAATAATTTTAA
AATATATAAGTTTCTTATTAATTTTAATTATATATGACTAAAAATAGTTTTAAGTAATCT
ATATAGGAAACTTAATACAATAGAAATTGTTTGATTTTCTCCTTTTTTTTGTTGGACAGT
TTGAGCAAAAAAGAGGATATGTTGTCTCAAGAGTTCAATGCTACATGAAGCAATATGGTG
TTACTGAGCAAGAGGCGTGTGAGGAGTTCAATAATGAAATAATGAATGCATGGAAGGATA
TGAATGAGGAGTGTCTCAAACGTACACAAGTGCCCATGCCTCTTCTCACATGTGTTGTTA
ATTTTGCCCGTGTGATAGATCTCTTATACAAGAATCAAGACGAGTACACACATGTGGGGA
AGTTGATGAAAGATCTTATTGCATGGATGCTTATAGACCCTGTGCCAATGTAA
>CRTPS181_Loci
ATGTCTGTTCCACTATCAGTCTCAGTCACTCCTATACTAAGCCAGAGGATTGATCCTGAG
GTGGCTCGCCACGAAGCCACATATCATCCTAACTTCTGGGGTGATCGTTTCCTCCACTAC
AATCCTGATGATGATTTCTGTGTGAGCATCCAGTGGTTTGGGATTAGACTATATATGTCT
AAACATAAATAATATAATTCAATTAACATAAAGTTTTTTTTTTTGTTTTTTTGTTTTTTT
ATATGTTTATGCTGTTGATGTGATTTGCTGGGTGCAGGGAACCCATGCTTGTAAAGAACA
ACAAATTCAAGAACTGAAAGAAGAAGTGCGGAAGAGCCTGGAAGCTACTGCTGGGAACAC
TTCACAGCTGCTGAAGTTGATAGATTCCATCCAACGCTTGGGATTGGCTTACCACTTTGA
AAGGGAGATTGAAGAAGCATTGAAGGCCATGTATCAAACTTATACTCTGGTTGATGATAA
TGATCACCTCACTACAGTTTCCCTTCTGTTTCGACTACTAAGACAGGAAGGTTACCACAT
TCCATCAGGTAATTAAAAGCCTCCGCCCCATATTTGCCAAAACATATATTTGTCATCTTG
AATTACTTGCCTTTGATTTAACGTTTAACTTAATTGGTTGATGAATGAATAGATGTATTT
AAGAAGTTCATGGATGAGGGAGGCAACTTCAAGGAATCATTGGTGGGTGACTTACCAGGC
ATGCTAGCTTTATATGAAGCTGCACATTTAATGGTGCATGGAGAAGACATACTAGATGAA
GCCCTGGGTTTCACCACTGCTCACCTTCAGTCCATGGCAATTGATTCAGATAATCCTCTC
ACAAAACAAGTGATTCGTGCTCTAAAGCGCCCGATTCGCAAGGGCTTACCAAGGGTGGAG
GCAAGGCATTACATTACCATCTACCAAGAAGACGATTCACATAATGAATCTTTACTCAAG
CTTGCAAAGTTGGATTACAACATGTTGCAGTCACTCCACAGGAAAGAGCTAAGTGAGATC
ACTAAGTAAGTTGTTTAACCAATTGTTTGAAGAAAGCTAGCCATTTAACAATATTTTTCT
ACAGTCTGGTCATCACTTGTTGATGTATCTATCTTTTAGGTGGTGGAAAGGTTTAGACTT
TGCGACAAAGCTACCTTTTGCGAGGGACAGGATAGTGGAAGGCTACTTTTGGATCTTGGG
AGTGTACTTTGAACCCCAATATTACCTTGCTAGAAGGATCTTAATGAAAGTATTCGGGGT
GCTATCCATTGTAGATGATATATATGATGCGTATGGGACATTTGAAGAACTCAAACTCTT
TACAGAAGCAATTGAGAGGTAATTACTTGATGCATGCACATCAACATTGTTAACTTAATT
TCTAAATTTCTGGTGTAATTTCAAAAGGTTCCAAGGATATGATCTGTTGCTTCACTTTCA
GATGGGATGCAAGCAGCATAGATCAACTGCCAGATTATATGAAGGTGTGTTATCAGGCTC
TCTTAGATGTCTATGAAGAAATGGAGGAAGAGATGACGAAGCAAGGAAAACTGTACCGTG
TTCACTACGCACAAGCAGCGGTTTGGCACCAATATTATCTCTTCTTCTTGATCCTTCAAT
GTTCCATGAGTTGTGTTTGGTATGGTCAAAATTAATATATATTCTGCATGATTATGTAAC
TCAGTTAAAAAGGCAAGTCCAAGCCTACCTTCTTGAAGCCAAATGGTTGAAGCAAGAATA
TATACCAAGAATGGAGGAGTACATGAGCAACGCGCTGGTAAGCTCTGCCTGCTCTATGCT
CACAACCATATCTTTCGTCGGTATGGGAGATATAGTAACCAAGGAGGCCTTCGATTGGGT
TTTCAGTGACCCTAAGATGATTAGAGCTTCAAACGTCATTTGCAGGCTTATGGATGACAT
AGTTTCCCATGAGGTACATATCCATATTGCATAATGGATGCTGCTACTGTTTTGTGTATA
CTGAAATTCTTTTGATTTTCATTCTTGTGCAGTTTGAGCAAAAAAGAGGGCATGTTGCCT
CAGCCGTAGAATGCTACATGAAGCAATATGGGGTTTCAAAGGAAGAAGCTTATGATGAGT
TCAAGAAGCAAGTAGAGAGTGCATGGAAGGATAATAATGAGGAGTTCCTGCAACCTACAG
CAGTGCCAGTTCCACTCCTCACCCGTGTTCTGAATTTTAGCCGGATGATGGACGTCTTGT
ACAAGGACGAAGATGAGTACACGCTGGTTGGACCATTGATGAAAGATCTGGTTGCAGGGA
TGCTCATAGATCCTGTGCCAATGTAAATGGCCAGGAGATGGCTCTATATATATGTATGTA
CCATGTGAAAAGGATTAATAATGTTTGTATAACATGTATGATATATCACCTTCCACCACA
GTTAGTCATCATAATCTCTAGTGTTGTCAAATGTTAAATGTAATCTAGCATCGAGGCATG
GTATTTTGGATAATGGATATATACATATATGTCTAAAATTATGGTAGCAAAGTAATTTTT
AGTAACATCTATAAAGTTATGGGGACATGAGTCATTCATGAATCATGGAGACCCCACTGC
GGAGAATGTGCCATAATTGCAATAATTCCCGAGATTCGCAAGAGCACATGAGAAATGAAA
TCCTTCTAAATTATGGAGTTGTGTGGATGCCACGTCAATTTGTCTCCGATTTGGATAAGG
ACGGGTTGTCAAGTCACTTGACAACTATTTTTAAAAATAGTTATATGTTATTAAAAATAA
AAAACAAAAAATAGAAAATAGGATATTTAAAAAAAAATCTTTTAGGTTGTTTTTACTTTT
TTTCTTCTAGTTATTATATATAATAATTACATAAATATAAAAAATAATTAAAAATAAAGT
ATTAAAGATAAAATTTATTTTTAAAATATATTAAAAAAATAAAAATATGTTAAGAATATT
TTATATTCTCAAATAGATTTTTATTGTATAAAATATCATATAATAATTTAAAATTTTATT
ATTTAGAATTGTTCTCAAATTGAGCCATAATTTATCATGCATAAGAAAATTTTTAACTAT
TATACTCCATCCAACAAAAATTTGGAACCATAATTTTGGTAGTTTTATGAACATCGAAGA
GTATCATTTTACCTTTGTTCACATGCTTGACTTTAATCTACAATATTTTCACAATTTTGA
TGGTTTTATAATCATAGGATTTATGATAAAAAGTAAAATGGGAAAAATGTGTTTTTATTA
GCATAATTGAAAAAACCCAAAATAAAAACTCAATTTTAATTATTTAAAAATAATTAAAAT
TTATGATCAATTGAAGGTGTGATCGCATAAGTACTATTTTTTAATCATATAGATAGTACC
TTTAATTATTATAAATACTTGCTTTGACTCGAAATCTTTGGTTGGTCCATAAAAGGCAAT
GAAAATCTTATCTTTGATTCAATTATTTATGATGTGGGGCAAATGTCTACTCACTTGTAC
ATTTTTTATGTTTCCAAGTTGAAATTATTTTTGAATGGGATGATATATCAACAGGACATT
AGAAGCCCGATTCGTATGAAAGTTGTTCAGTTTGTCCCACATGTTTGCTAAGTGTTTTGA
CATGAAAGAAGTGACAAATCAACCACAAATAACAATAATTCATCAATCAATGTGTGAGGG
CATATAGACTTTTGCCTCAAACTCACCTTTAACCCACAAAATGTGCTGTTGGAGCTTTTG
TATTTCAAAACCTAGCATTCAGTACAAATTTAGAAACCACATTTTGAGACATGTATTTTC
AAAATATGATTTCAAACTAATTAAACAAAAATTACAAAAAGTTGTTAGTCAAAGACATAA
TTTGATAGAAAAGATGAGACATTCTGTACATTAATATTTAATGTGCATAAATTAATTTGA
CTTATAATGTGTGACAATTTTTGAATGTTTTATTACTATAATCATTGAATTTAGAAGATA
AAATCAAATCCTTGGTAGGCCTATGTGATTGCAAATTGATGAAAAGTCTAAAATTTTAAA
TTAAATAAAAATTATCATTACAAAATATCTTTACGTTAATATTATTTTTCAACTAGATTA
ATTGTATCAATCTCTAATTTTTAGTTTCTAGCATATTTGTAAGAGTGATTAAAAGCGTTT
TTTAAACGATTGAAAGTGCTTTTCTTGTATAAATGAAATGTTTAACAAAGTTTTAAAATC
TTTAAAAATCACTTTAAATAAAAATAAATAAAATAAGATCCCATTTGACCATATTTTCTA
GTTTTCAGAAATTAAGTTTAAGTTAAAAAGGAAAACCAATGTTTTAGTATTTTATAAAAA
TAAGGATATTTGATAAGTTCTTTTAAAATATATTTTTCAAAAAAAAACATGTTTTAATAA
TTTTTTTTAAAATAATTTTTTATTTTGATTTTGAAAAAATATTGTAAATTTAATTTATAT
AATGTTAATTAAATTTAATTTCAATCTTATTAAAAATGAAAATGGTTTTGTAATTGTAAA
TAAATGGTTTTTAATAGTAATATTATAATAAAATCATAAATTATATATTTTTTTATAAAA
ATATATTATTTTAGTATATGTTATAAAAATATGGATATTAACATGAAAAGGTATAATTTG
TTTTGGTTAAAAATGAATATAATAATTGTTAATATATTTTATTTAAAATGGATTTAAAAA
TAAATAAAGTTTAACTGTTTTTTAACATGTAAATGAGTCAAAATCTTCATTACATAAACA
CATTTAATTACTGATAGAGTATTTTGGAATGCTTGGACTTAATTTACTATTAATTGGATC
AATTTTGGATATATCATACATATGCAAACCCTTTCACATATATACTTTGTTAATTATATC
AACTTATATGAGAGAGTCGATTACCAATTTTCCATTTTTATTGCTTCCCAAGCTTCAATG
TGAAATAGTATAAAAATAAGGATATTTGATAAGTTGTTTTAAAATATATATATATATATA
TTTTTTAAAACATGTTTTAATAAATTGTTTTTAAAAACAATTTTTTATTTTGATTTTGAA
AAAATATTGTAAATTTAATTTATATAATGTTAATTAAATTTAATTTCAATCTTATTAAAA
ATGAAAATGGTTTTGTAATTGTAAATAAATGGTTTTTAATAAAATATGAATAGTAATATT
TTAATAAAATCATAAATTATATTTCTTTTTATAAAAATATATTATTTTAGTATATGTTAT
AAAAATGTGGATATTAACATGAAGAGGTATAATTTGTTTTGGTTAAAAATGAATATAATA
ATTGTTAATATATTTTATTTAAAATGGATTTAAAAAAAATTAAAATTTAACTGTTTTTTA
ACATGTAAATGAGTCAAAATTTTCATTACATAAACATATTTAATCACTGATAGAGTATTT
TGGAATGCTTGGACTTAATTTACTATTAATTGGATCAATTTTATAAATTCCAAATTATTC
TTAAAAATTAGAAGTTCATTAAAAAAATTAAATTATTAATTATTTTTTAATTAATTTAGA
ATCTATTTACTTAATAAAAAATTCATGAAATATATTGTGTGTATAGGATAAACAATAAAG
TTATAATTCATAGTGTGCCAATTTTGGTTTATTACTTTTTATAGCAATTGGATCTATTTT
AAGTTTCAAATTATTTTAAAAAACCATTGAACTTGTTAAAAATTTAATTCAATATAATGT
GTTTCTTGATTTGAAGTTTATTTCTCTAATGAGAAAATTTATAAAATTATAATTACGTAC
AAAAAAGAAATATAAAATATCAATTTTTATTCATAATTTTTTTGTATTAATTGAATAATT
ATTTATGTCTCAATTGAAAATTACTAGACTTATTAATGAGTCTAACATATATCTTGCTTA
ATTTAAAATTTATTTGTCTATTGAAAAAAATGGAAAAAAAAATTGGTTCTACGTAGAAAA
GAAAAGAAGTGATAGTCATTTTAGATCATTATTTGTTCATAAATCTTTTTTTATTAAATA
ATTAAGTTATTATTTGAGTGTTAAGCCACTTTGAAAAATGACTGGTTTTATTGATGAATC
TAACGCATTAAATTTATTTGATTTATTTGAACTTCATTTGTCAAATAAAAAAATTTTATA
TGAAAAGAAAAAACTAGTTACGTAATTTCAAATGAATTTTGATTTATAACTTTATAATGT
TATTGCATATCATGACTTTCTAATACTAATTAAACTAATTTTTAAGTCTCAAATTATTTT
AAAAATTAATAAATTTTATGTATCAAATATAATTTCTTTTGCTAAATGAAAATTTTTAGA
GAAATGAAATGAAATTAAGACAAAATACTTGAAATTTAAATGAAGATTATATATGAAGAT
TTGTGATGTCCATATTAAGTCATGAAGAGGAAACATGAAAGATATCAAATTTAGTTTTTT
AAAAAAAAAAAGAATTCTCTATATTTTCCTATTGTTTTTAAAAATCGGTCAAAACAATTC
TATTTATTCTCTAAAAATTGTTTTCCATTTTATTTTATTTTTAAAAATTAGAAATAGATA
ACAATAACTGCTATAATTAGTATATACATATATATATATATATATATATACTTTCATGCA
CTTGGGCTATTTTCGTAAGTCACCAAAACAACTACAACACACTTCCTTCAGGGTCTCTTC
TCCCACAAAAAAAATGTCTGTCCCACTATCAGTCACTCCTATACTAAGCCGGAGGGTTGA
TCCTGATGTGGCTCGCCACAAAGCCACATATCATCCTAACTTCTGGGGTGATCGTTTCCT
CCACTACAATCCTGATGATAATTTCTGTGTGAGCATCCAGTGGAATGTGCTTTGGGATAA
GACTATCCATCTCTAAACATAAATAATATAATTCAAACAACATAAAGTTTTTGTTTTTTT
GTTTTTTTTTTTATATGTTTATGTCTATGATGTTCATGTGATTTGCTGGGCAGGGAACCC
ATGCTTGTAAAGAACCAATATTATCTCTTCTTCTTGATCCTTCAATGTTCCATGAGTTGT
GTTTGGTATGGTCAAAATTAATATATATTCTGCATGATTATGTAACTCAGTTAAAAAGGC
AAGTCCAAGCCTACCTTCTTGAAGCCAAATGGTTGAAGCAAGAATATATACCAAGAATGG
AGGAGTACATGAGCAACGCGCTAGTAAGCTCTGCCTACTCTATGCTCACAACCACATCTT
TCCTCGGTATGGGAGATATAGTAACCAAGGAGGCCTTCGATTGGGTTTTCAGTGACCCTA
AGATGATTAGAGCTTCAAACGTCATTGGCAGGCTCATGGATGACATAGTTTCTCATGAGG
TACATATCTATATATTAGATAATGGACGCTGCTATTGTGTTGTACTCTTCATGTACATAT
GCATAAATTGTTTTGGATTTCTTTTTGTGTAGTTTGAGCAAAAAAGAGGGCATGTTGCCT
CGGCCGTGGAATGCTATGTGAAGCAATTTGGGGTTTCAAAGGAAGAGGCGTATGATGAGT
TCAAGAAGCAAGTAGAGAATGCATGGAAGGATATTAATGAGGAGTTCCTGCAACCTACAG
CAGTGCCAGTTCCACTCCTCACCCGTGTTCTGAATTTGAGCCGAGTGATGGACGTCTTGT
ATAAGGACGAAGATGAGTACACGCTGGTTGGACCATTGATGAAAGATCTGGTCGCGGGGA
TGCTCATAGATCCTGTGCCAATGTAA
>CRTPS183_Loci
ATGGGTTTGTATGAAGCTTCGCAGCTAAGTATAAAGGGGGAAGATATACTCGAAGAAATC
GGAAACTTCAGTAGCCAGCTTCTTAATGCATGGAACACGCACAATGATCACAGTCAAGCT
AGAATTGTTAGGAACACATTAGGGCATCCCCATCATAAGAGCTTGGCAAGGTTCATGGCC
AAAAGCTTTCTTAGCGATTTTCAAGGCACAGATGGATGGATAAATGTCTTTAGAGAACTA
GCAAAAATAGATTTCAATGTAGTTAAATCCATACACCAGAAGGAGATGCTGCAGGTTTCC
AAGTGAGTTTCACTGACCTTGAATCAAGTTAATTTGTCGTTCTCCAAAGATTATTCCCTG
ACGTACCTTTCATGTAAATATTTTTTTTTCTCTCTTTTTACCTAATTAGATGGTGGAAAG
ATCTAGGTTTGGCCAAGGAGTTGAAGTTTGCAAGAAACCAACCACTGAAATGGTACACGT
GGCCCTTGGCGGTCCTCCCGGATCCAAGCTTGTCGGAACAGAGGGTTGAGCTCACAAAAC
CCATCTCACTAGTCTACATAATAGATGACATTTTTGATGTTCATGGAACACTTGATGAAC
TCACTCTCTTCACAGAAGCTGTCAACAGGTAGGCATATAACAACAATACAATTCATCAGC
ATGCTTCTACAAATCTCAAAAATCTTCATTTAATCACTAATTGCATGTAGATGGGAATAT
GCGGCTGTTGAACAACTACCAGACTACATGAAGATATGTTTCAATGCTCTTAATGGAATC
ACCAATGAAATAAGTTCCAAGGTCTACAATGATCATGGAACCCCATGGAATCTCTTCGAA
AGGCAGTATGTCAAATAACATTTACCATACTAGATTAATATTCATTTTAATTGCAAATGC
AAAAGAGTTGGAAGTGCCTCTGCAATTTTTTGATAGTTTATTTTATTTTTTGCAAACAGT
GGGCATGTTTATGCAATGCATTTCTAGTAGAAGCACAATGGTTTGCTGATGGACACGTTC
CAAAGGCTGATGAGTACTTGAAGAATGGGGTCATTAGCTCCGGAGTACATGCGGTACTAG
TTCATATGTTTTTTCTCCTGGGTCATGGCATAACCAAGAGAAATGTAGACATTGTGGATA
TTTTCCTGAGAATATATCTTCGGTTGCAAAAATTCTTCGCGTCTGGGATGACTTGGGAAG
CGCCAAGGTAATTCTCAAGACCAGTCGTCCATTTGAATCCCATGATCTTTTCTGGACAAG
AACATCTTTTTAGAAAGATAAATGATCTCTAGCCTCCAGTTTTAGTCTGTTTTATATACC
TACCCCTGATAGCGATCTCACTGAAAATTCCTCAACATATAAACTACACCCGCGGCTCAT
TAATGGTTGTGGTCACTTCTGGTGGGAACCACATCATGTGGTAGGGGTCTGGTTTCTCAC
TATACATTCATGAACTGCTCTCCGAGAATGGGAATGGTATGTTGTATTCATAGTTGGCCA
CTAACGTATATAAGCTTTTACACTTTTACAGGACGAGAATCAGGATGGGCACGACGGATC
ATACTTGGAGTGTTACATGAAAGAAAAACCTGGGACTTCCATAGAAAATGCCCGATGCCA
TGTTATGCATACTATTCAGAGACATGGAAGCGCCTCAACAAGGAATGCCTTGCTCCAAAT
CTATTTTCAACGTGTTTTACCAAGGCTTGTCTCAATGTTGCAAGGATGGTTCCTTTGATG
TATAGTTATGATGATAACCAGTGCCTCCCAAGCCTTGAAGAGCACATGAGGTCGCTTGTC
AATGAAAGTGTTTCCTCATAA
>CRTPS185_Loci
ATGTCTTCTCAATCCACTATTCTCTTCCGCGCTCTCTCTCCAAAGGGTCCCCTACCTTCT
CCTTCCTCTTCGACACCCAAATATGCTGCTGGTACGTTCTTGTCTGTCTTCCGTATAAAT
CATCCAACCCCACTTGGGGAAAACACAAGATTTTTCATTTATTATATGTTTTATATATGT
TTTCTGGGTGATGGTGGAATAGTCATTTTCTTTTGGTGTGTGAATAATGTTTGCTGGGTG
ATGAGGCTTTCGCTTGGTTTTTGTTTGTTTTGATTAATTGCTGAGAATGAAATATTGGAG
GTTCAGATCAGTTTCGGCATGGAGAAAGTGAAAGCGTTTTTTATTTTCATGGTTCTATGG
AGTTTTCTGTTTTCATTCCCTTTGGTTTCTCAGCAACCAAACTGAGGACAAAACTTCACA
GATTTTGTTTGTTTTTTTTTTTTGGGATTGTGCTCTGGGTTTTGGAAAAGCAAAATGCTA
AGAATGCCAGATTCCTTTGAGATATATGTACTTCATTGTATTAGTCAGCTTTTTCTTCAG
TGGAGATATCTCTTTTCTTTAGATTTCTAATCCTCTTCCACCTTCTGCTGTTCTGCTAAC
ACAAACAGCCTTTTTCCCCGGGAAACGGTGTGAAAATGAGCCAGCTTTTTCAATCTCCTT
AACGAGAATCTACTGCAATTTGTTCTGGTCAATGGCACTAGTGTAATTCACTCTTCTAAC
AAGGGTATATACTGATGATGATGATGATAAAAATAGACAATTTTCCTCCACTTTAATTTA
ATGCCTACGATTCTTTCTTGTTTGAAAATAATTTATTTATTTAACTTTACCAAAACATTA
GGAAAGTGATAAAATAAAATAATTTTTTAAAATTTGTAGGTACTGGATGGTGGGTGGCTA
AAGACAAAAGGGCTCACTTCAATTTAAGGAGAGAGTGCAAGGCCTTACCAAAACCCCAAA
CTCAAGGTATATATATTTCGAGTTTTTTTTTTTTTGGGTCAAATTTTTGGAAATTTTGTT
ATGAATTTGAGAAGATCATTTGCACCCACCATGCATAAATTAATGATCTGTATCTGCAGA
ATACGTGGACGTATTTCAAAGTGGTCTGCCAGTGATAAAGTGGCATGAGATTGTGGAAGA
TGATATAGAAGAGGAAGCTCTCCAGGTGAAGATTGAATAGCTCCACAACTATGATTATGC
ATAATATATGCATCTACAACTAGGAACCTGAAATCTTTTGTGTTTGATGTGATGAGAAGG
TTTGTAGGTCAAACGAGATTAAGGAACGTGTGGATTCCATAAAATCGATGCTGAGTTCAA
TGGAAGATGGAGAGATCAGCATATCGGCTTATGACACAGCCTGGGTGGCTCTCGCGCAGG
ACCTCAATGGAGGAGGGACTCCGCAATTCCCATCAAGCCTAGAGTGGATCGCCAACAATC
AGCTCATGGACGGGTCATGGGGAGACGACTGCTTATTCTATGCTCACGACCGGATAATCA
ACACATTGGCGTGTGTGATCGCATTGAAATCGTGGAAAATTCATCCGAACAAGTGCGAGA
AAGGTAAGGAAAAAGGAAAAAAGGAAGAATAAAAGCAACCGACTTTTGAGTTGTTTTAAC
ATTGAGAATTAAAACTTGCCATCTCTGTCTTTGTAATATAGGGGTGTCATTCATCAAAGA
AAACATAAGCAAGCTTGAAAAGGAGAAGGCTGAGCACATGCCTATAGGATTCGAAGTAGC
TTTCCCTTCTCTCCTCGAGATAGCTTGGAACTTGGGCATCGAAGTACCCAATGATTCGCC
CTTCTTGAAGGAGATCTACGCCCAGAGAAATCTGAAGCTCACAAAGTATGGTTTGATCAC
AACTCAAAACTTTGAGCTATGATGGTGTTGGCTACTTTCCAGAGTTGTGAATTGAAAAAA
AAAAAAAAAGATAAAAAAGAAAAGATGAAGTGAAAGTGACCTTATCTTCGTTGATTTTTA
AAAGGATAGGTGCTTTAGTTATCTTTACAAGTATGTAATAATTATTATGTTGTGTGTGGG
ATAGGATACCATATGACATAATGCACATAGTGCCCACAACACTACTCCACAGCTTGGAAG
GAATGGCAGGTCTAGACTGGGAAAAGCTTCTAAAACTACAGTGTCAAGATGGGTCATTTT
TGTTTTCTCCATCGTCCACTGCCTATGCCCTCATGCAGACCCAAGATGAGAATTGCTTTA
GATACCTAAACAAAGTGGTTGAGAGATTCAGTGGAGGAGGTAAAAGTTGCCCTTTATGCT
TCCACAATCACCAGTTTTGCTTTCACTTTACACTTTACACATGTGCTTGTTTGCCTTGTA
ATTTTGCTTTCTTTTTCTGTCTTTTAGTCCCCAATGTTTACCCTGTCGACTTGTTTGAGC
ACATATGGGCTGTGGATCGGCTGCAGCGCCTTGGGATATCGCGGTATTTTGAGCCTGAGA
TTAAAGAATGCATCAATTATGTTGCCAGGTATAATATATACACACATTGATTGTGATATT
GTAGACTCATTTTAAAGCTATGAGGAACCTATGCAGAAAATATCTACATGGTTGGAAACG
GGTCATTTATCACGCAACCCCATCTGATAAAAATGAAGGTATTGATAAGTTTAAGCACTT
TGAATTTCAGATATTGGAAAGAAAATGGAATTTGCTGGGCTAAAAACTCCGAAGTTCACG
ATATTGATGACACTGCTATGGGGTTTAGGCTCCTTAGGTTACATGGCCATGATGTTTCTG
CTGGTAAGAAGTTTGGACTGAGCATGAATTTCCAGGACTAGTGCTGCTTTTGCATTATGT
AATTAATATTGGTTATATATAATACTGTTTGATTGTTTCTTATAACAGATGTGTTCAAGT
ATTTTGAGAAAGGTGGTGAGTTCTTCTGCTTTGCTGGGCAGTCATCCCAGGCTGTGTCCG
GGATGTTCAACCTCTACAGAGCTTCCCAGGTGCTGTTCCCTGGAGAAACCATTCTCGAGA
ATGCCAAGAAGTTCTCTTCCAAGTTTCTAAGGGAAAAACAAGCTTGTGACCAGCTCCTGG
ATAAGTGGATCATAATGAAGGATTTGGCTGGTGAGGTATGGCCCCCAAAATCTTGTCCAA
CTAATTTTTTTTCCCTTTTTTCACTTATTAATTTCTTGTTACCTTAACAAATAAATGAAT
AATAATGACCCAGTTGTCAGGCTTTGGCTCCCACCCCAATGGGATGTAGTCTTTCTATAT
AGTATATGGTATATACCACTACCCCCACAATAACATTTATTAAAGTAATATAAACTAATT
TTTCTTTTTCTTTTTTTCTTTTTTTTTTTTGGGTTAACTTTTTGAGATGGGAACTTTGAA
TAATTAATCAAATAGTAGGTCTTGCAGCATTTGAAGGAAAAAATTGAATGAAATATCTCC
CTACCAACAGCAAAATAAAGCAGGTAATTTGTGGACCATATCATCCGTGAATTGAGTGGT
CCATGAACAATCTAATTTTTCTGCCCTTTTCTGTCAAACACAGCAATTCTACCAACTGAA
TGACTTGAATTCTCCTCATCCTACAGCATCTGGGTCAGCCTTTAAAAAAAAAGAGTCTAA
AGTCCTTTTGTAAGTGTCTTTTTCTATCAAATCCTAACAATAAAATTCAATAATATGATG
TAACAGATAGGGTATGCGCTGGATGTTCCATGGTATGCAAGCTTGCCTCGTGTGGAGACC
AGAATTTATATTGAACAGTACGGTGGAAAAGATGATGTATGGATTGGCAAGACCCTTTAC
AGGTACTTCCTATGCTTCCACTTGTCATAATGATTATACCCTTTTCAAATTACAAGGTTC
TTTTAGTAACATTTTTAATGGTAATTTTTCATTTTTCCATTGAATTCATGTTGATTTTAC
TTTTGATTTTGATTCATCTCAGGATGCCTTATGTAAACAATAATGATTATCTTGAGCTTG
CAAAACTGGACTTCAATAACTGCCAAGCCCTGCATCAGCTTGAATGGGACAGCATTCAAC
AGTAAGTAACCCAAAAAAAAACTTCCCCCATCACTTCAATCTCTATTATATTATAAGGTC
ATATTTACATTAACAATGTCATTATCTATAGGTGGTACACGCAATGCCATCTTGGGGAGT
TTGGGGTTAGCAGAAAAGCCTCTCTCTTGGCTTATTTTCTAGCAGCAGCCTGCATATTTG
AGCCTGAAAGGTCAATTGAGAGGCTTGCTTGGGCGAAAACCGCCATCTTGGTCTTGGCAG
TCCGGTCGTATTTCAGCAAGGAAACATGTATTAAGCAGAGGAGAGCCTTCCTTCTTAAAT
TTGGATACAGCCCAAGTGGAGGAGACTACATGAAGAAGATCAATGGAAGGTAAATTTTCC
AAATGTTTTGGTTGCTCCAAAGAATACTTCAAATGCTTTCAGCTAATTTGTCTTTTTCCC
TTTTTAATGGTTTCTACTATATATTGATAGGTTCTCCATCTTGGGTATGGCTATGGCTAT
GGCTGTCCAATGTCTTTATTCATGTCTACATATTCTCATACTCTTCCAACCCTGTCATTC
TCAAGGGTGTCTCGATCAGTAGGCACACAGCCTTATTTGTTGTCCATCTCAGTATAAGTT
TTGACTTCTTGCAAACCCACCTCAATAATCAAAGCCCGCATTCCCATATATATCCACTAG
TAAATTTGCTATTTGGGTGGAGTTACTGTATATATGTTTCTCACCACCATGCATGCCTAC
TCATTTTTGTCCTCAACTAACTCCATATCAATCATTGATTAATATTTGGGAACCATTAAT
GGAAATTGAGCTTTGATTCATATGTTTTTCCATATTTTATAACTTAGTCTAGAATCTAAA
GTTAAAATCAAAATCATAATTTTCGAAGCTTTAAACTTTTTTTTGACTTTTTAGTCAAAG
ATGGTATTAGTAGGGTTGTTTTAAAATCCATTTTTTAGATCAATTACACTTTATATTTAA
TTGATATTTTAAAAGATTTACAAATTCGCATTAATGTTTAATTTAAATTTAATTAAATCA
TAATGCAAAATTACAAAATCCAGTGGCATCTGATTTCTGTTGGTTGCAGGGGCTCTGACT
TGAACATGACTGCAAAGAGGCCTGTGGGATTCCTTAAGAACAAGAGCGGAGAGGAACTTG
TCGGACTCTTACTCGGAACCTTAAATCAACTCTCATTGGATACACTGGTGGCTCATGGCA
GAGACATACGACACATCTTACGTCAAACTGTGAGTTTTCCCTCTTTTGGGGTCCTAGAAA
AATACTCTTATTATATTGAGAAATTAAATCAATACAAAAATATAAGAGAATTTATCATGA
GATTTGTAATTTTTTTTATAAAAAAAATAAAATTATTTGAAGAATGGAAAATTGTTGAAA
TAAATTATTAGGCATCACCCCCCTGAGCTTATGTATCTGAAACGTGACAGTGGGAGATGT
GGCTGATGAAACATTTGGATGAAGGAGATGGGTACCGAGGAGAGGCAGAGCTCCTGGTGC
GGACCATAAATCTCTGTGCTGGTCGGTCTCTCTCAGAGGAGTTGTTGGCTCATCCTCAGT
ACAGGCGTCTCTCTCAACTCACTAACAGAATCTGCAATGATCTTGGTCTCTTTACATTGC
ACAAGGTTAGATTTTTAGATTTTGATCTCTAATGCTTTTAGAAAACGCTTTTAGAACACA
AAATAATCCATCTTTAATGAAATTTAGAAAACATTTTTTAAAAATTGTCTTTGATAATAT
TTTAATTTGAAATATTTTTAATAAAAATGCATCTAAAAAAACGCTTTGATAGATAGTATT
TTAAATAAATCAAATATCATTTTAAAATTTTTAAGGAAAAAAATCATGGATATTAGAGTG
GGAAATGACAAAAGTGTACCATGTGGGATATGGGAGGAGGGCCGAGATTCCATGGAGAAA
AAGCTAAGACAAATGGACACATCCTCATCAGACCACAACTTTTGTCATTTGAAAATATCT
TAAGATTTGACCATGAAGTGAAGTGGCTGTCCGTACAAATTCATCATTAGGAAAGGCCAG
GGGGACCCTACCCTAACCTTAGTGCTTCTAATCTTCGATTAGTATTCCTAACTTCATCTC
TATTTTTTTAATGTTATTCAGGGTCACAATGGCACCTATAATCCAGAAAATGGCAGCCCT
ATGAGCCATAGGGTAGAGTCAGACATGCAAGAACTTACGAAGATAGTGCTGGAAAACTAC
CCTGATGGCATCAACCCAGAAATCAAGAGGACTTTTGAGATGGTGGGCAAGAGTTTCTAC
TATGCTGCCTACTGTGGACCTGCAACTATCAGTGCTCATATTGCTAAAGTCCTCTTTGAG
AGAGCAGCCTGA
>CRTPS186_Loci
ATGTCTTCTCAGTCCACCATACTCTTTCTGTACCCATTTCCAAAGTGTCCGCAAACTCCA
CCATCTCTTTCTTCACAAAAACATGCTGGTGGTATGTTCTTGTGTTCAGTTTGCATTCCA
TTCATGTGTGTTTTTCTTTTTGTTTGTTTGTTTGTTTTCTTTTGTAAAAGGTTAACGGCT
AAATGGTGGTCATTTGAGGAAGAAGGGAAGAAAAATGATAAAATATAAAAGAATATCATC
ACCATCTTCCACCTGATAGAGTGCTCTAAAATGGCAGAGAAGATAAGAAAAAAAATAAAA
TTTTCCTTATTTGTTTACAGGAGTTCCACCCTTCAAGCCCAAAGACAAATGGGTTAACGG
TAATTTAAATGTCAAGTGCAAGGCTATATTGAAACCCCAGACTCAAGGTATGCTAGAAAT
TTATTCAAATTTTAGAAGAATTTACTCCTTTATATATCTATATATTAACTTGTATGCATG
CAGAAATTAATGATCGAGTGGATGTGTTTCAAAATGGCGCTCCAGAGGTAAAAAAGTTGC
ATGAGATTGTGGAGGATGACATAGAGAAGGAGTTACCTGTTAAGGTGATTTTAATACACT
ATATTTTACCTTTCCTTTTTCATTTTTTTTAAGATTGGGGTACTGAAATTTATGGTTTTT
GATGTGATTTTTGCCACTTCTACGGGAAGGGTTATGGGTCAATCGAGATTAAGAAACATG
TCGATACTGTCAGATCGATGTTGAGCTCCATGGAGGATGGAGAGATAAGCATATCGGCTT
ATGACACTGCATGGGTGGCTCTTGTGAAGGATATTAATGGAACTGATACACCTCAGTTTC
CATCTAGCCTTCTGTGGATTGCCAACAATCAGCTCGAGGATGGATCATGGGGCGATGTCC
ACTTCTTCTCCCCTTACGATAGAATACTGAACACGTTGGCATGTGTCATCGCATTGAAAT
CGTGGAATATTCATCCAGAAAAATTCGAAAAAGGTAGAGAAAAGAATGGAACTGGACATC
CATTCACTTTCTGAATGGGTTTAGTATTCATAATCAACTACACATACATATGATATGATA
CCCCATTAACTTTGCTTTAACCCTTTCTTAATTATCTCGTGATAGGCATGTCATTCATCA
GAGAGAACATATGCAAACTTGAAAAAGAGAAGGCTGAGCACATGCCCATTGGATTCGAAG
TAGCTTTTCCTTCACTCCTTGAAATAGCTGAGGACATGGGCATTGAAGTTCCTGACGATT
CACCTGTCTTGCAAGAGATCTATGCCCAGAGAGATCTAAAGCTCAAAAAGTTGGTTCAGA
ACTCTTACTTGGAGTCATCTAAGATTAAATTAATGAAACAAATTTAATTTTATGTTCATA
GATATTTAATTATTACATTTATGTGATAATTGTTCTGTTGTGTGGAATAGGATACCAAAG
GACATCATGCATAGGGTGCCCACAACACTGCTCTTCAGCCTGGAAGGAATGCCAGGCCTG
GACTGGGAAATGCTTCTAAACCTACAGTTCCAAGATGGGTCCTTTTTGTTTTCTCCATCT
TCCACTGCCTATGCACTCATGCACACCAAAGATGAGAAATGTTTGACATATCTAAATAAG
GTTGTTGAGAGATTCAATGGGGGAGGTAACTAAATTGCCCTTTATAATTCCACAATTAGA
AGTTTTATTTTCACTTACAGATATGCTTGCATTCTAATTTTGCTTTGTTTTTGATTCTTT
AGTCCCCAATGTTTACCCGGTTGATATGTTCGAGCGCATGTGGGGTGTTGATCGGCTGCA
GCGCCTTGGAATATCCCGATATTTTGAGCCAGAAATCAAAGTGTGTATGAACTATGTATA
CAGGTAGTACTTATGACACATTTCTTAAGCTAATTGAAAAAAGAAGGAAAGAACTGCATA
CCAAAATTTATAAAGCTAAAACACTTCAAATTTCAGATATTGGAACAAAAATGGAATAGG
CCCGACAAGAAATACTCGGGTTAGTGATGTTGATGACACATCAATGGGCTTTAGGCTTCT
AAGATTACATGGCTACGATGTTTCTCCAGGTAAAGCATTCCCACAAGTGACAATTTCAAG
AACTAGTCCTGACTTTGAATTCTATATGATATTAACGTTGAACTACAAATTTTCCTAAAA
ATTTAAGCTTACATGATTTAATATTAATACGCATGTCATGTTTTTTGACACCCTTTCTTA
CATGCGGCCATGCCTACACAAAACATACCATATTGTACTAATTTTTCTTAAACTTAAGCT
TGTATAGAATTTGAGCTTAACATGCATATTGTGCTCTTTAACAATTAAGGCATAACCGAT
TGTGTTGATTTTTTTCTTTCTTGCAGATGTGTTCAAGCAGTTTGAGAAGGGTGATGAGTT
TGTCTGCTTCCCAGGGCAGTCATCCCAGGCCATTACCGGGTTGTTTAACCTCTTTCGTGC
TTCCCAGTTTCTGCTCCCCGGAGAAAAGATTCTTGAGAACGCCAGGAAGTTTTGTTCCAA
GTTTCTCAGAGAAAAACAAACTTGTAATCAGCTCGAAGATAAGTGGATAATAGCAAAGGA
TTTGGCTGGTGAGGTATGGTGCCCACACCATTAATTTTGTGGAGGAATTTATGGTCTGAA
ATATGTCTTTTACTTAAACATAAAGTAAAGACAAAACCCCAGCTCTCATCACCTTCTATA
CCCTAAACTTGAAAGACTTTTCCATAGTTGTTTAAGACTTTAAGTTACCTATTCATTTAT
TGAGTTGAAACTAATAATATCAGTCGATTATAACGACAGGTTGGGTATGCTCTGGACATT
CCATGGTATGCCAGCTTGCCACGCGTGGAGACAAGATTTTACGTTGAACAGTATGGAGGT
GGAGATGACATATGGATTGGCAAGACTTTATACAGGTATTTATTATTTCTAATTCACTTA
CTACAATAATTAATTAGCTTATTAATTTAAAAATAATAATAATTAAGTTTCTTGTATAAT
TTACAATAATTGAAGTAAAATTTTGTCCATGGGGTAAAAAAAGAAAAAAAGAAAAAGGCA
CCCATAAGACCTTATATGTGGCCATGCAATCCACGTTTGAAAGGATTGCATTTGAAAAAT
AAGTGAGGATTTGATGAAACTTAATATTTATTATTTAATAATTTAATTTGAAAAATCAGT
GAGGGTATGATGAAACTTAATATTTATTATTTAATAATTTAAGTTGATTTTAAGTTATTA
ATTTAAGATTTATTATTTATTTTTTGTTTTTAAGTATTAAGATTATTCGATAAAATTAAT
TTAAAATTTATTTTAAGTTATTGAATTGACATATTTACCCATTTATTATAATTAATATTT
ATTATTAAAATTTTAATTAATATTTATTTTCATTAATCTTAAGTAATAAATTTGTTTACT
ATTGTAGATTTGTAAGATAACTTAAAAATATTTGCTAGAAAAAATGAGTCATGGATTATT
AAATATATTCTTGTTAGACATGAATAAATAAGATAAAAAAAAATTGGGATTCAGAATAAG
TTAACTATTTTAACTTAATATATAAATTTATTTTTAACTTTAAGTTTTGATATTAAGTTA
TTTTATCAAATCGTACTAATCTATTTAATAACTTAATTTAAGTTATTAAATCTCTTTAAA
TTACGAGGCTGATTTACCAAATAGTCTCATAAGACTTTGAGTGTGCCAGGAAAAACAACA
AAAGTGAGGCATCTTGTTCTTAAAAATTCTAGGCAGTAGGGTATTGATTTTATTTCACGG
AAAATTTTTTCAGAAAGGAAACTTATGTGTTGTTCATGTTGACCGATCTCAGGATGTACC
ATGTTAACAATGATATCTATTCTGAGCTTGCAAAGCTGGATTTCAACAACTGCCAAGAAT
TACATCAGCTTGAATGGGACAGGATTCAGGAGTAAGTACCCACCATATGCACATATATAT
ACACAATTAGAAAATTGCCATTATGCTAAACTCGTATATATGCTATAGGTGGTGGACGCA
CAGCAATCTTCAAGAGTTCGGGCTCAGCAGAGAAACCCTCCTCCTGGCTTATTTTCTCGC
AGCAGCCAGTATATTTGAACCAGAAAGGTCGGTAGAGAGGGTGGCGTGGGCTAAAGCTGC
CGTCCTGGTAGAGGCGGTTGCATCTTATTTCAACAAGGAAACATGTATTAAGCAGAGGAG
AGCCTTCCTTCTTAAATTCGGGTACAGTGCAGGTGGAGGACGCTACAGGAAGATTAATGG
AAGGTAAGATAGATACTATGGAGTCTAGGCCATGAAAATTAATCCAAAATGATAATCCAA
CTGACATATATATGTTGGGCGGCAGTTCTAATCTGAGCAAGACTGGAGAGGAGCTCGTGG
GGTTATTACTCACTACCTTAAACCAGCTCTCATTGGATGCACAGGAGCTGCATGGCTCGG
ACATACGTCAGCTTTTACATCATACTGTGAGTTAATATAATGATCACTATGTGTATTCTG
GATCCTTCTCGTATGGGTAAAGGAACGATAATACGTGAAAAATAAGAAGAAAACAGTACT
GTTCTGATCATCCTCTAAGTCAAATAAAGACAAATCCCCGTTAAGGGAGTTATGGAAGGA
AGAACCAGAAGGGTATTAGTTTTCAAAGCTCTCGTATTTTAATTTCAGATTTTCAAGTGT
TAAAAAAATTGAAAATATTTTTTAAAATTATTATCAAATGTACTCTTATGATAATTTTGA
GAATTTTTTTTAATATTTTTAATAATTAAAAAATAAATATTTTCAAGATTAGAATAACTA
AATACACTTCTCACTGTTATTATCAAACACACTTTAAAGAAATCTATTTTTCTTTAAAAG
TAATTTTTTACAAATTACTTAACCGTTTTCAAAATATTAACGAAACACCTGATTTTTTTT
TGAGGGTTTTTTTATATTAAAAGTACTTCCTAAAAGTAAAAGCATTACACATGAATATTT
AATTATTAATAAATAAATATGTGTATTAGGTTATCATCTACTCAAGAGTCGAGACCTCTT
CTGCCACTAAATATACAATTCCGAATAACTAAATTACTCTCTGTTTTTCTTTTCTCAGTG
GGAAATGTGGTTGACAAAGAACTTGGCAGAAGAAGATGGATACCAAGGAGAAGCGGAGGT
CCTGGTGGATGTGATAAACCTTTGCTCTGGCCGTTCAACCACGGAAGAGCTGTTGAACCA
TCCTCTTTATAAGCATCTCTTACACCTCACCAATGGTGTCTCTCACCAACTTAGTCCATT
TTACCAGCACAAGGTACAACAACTATAACCTCAAAGCCTAATTCTATTTTGTTTATACTA
TCTCTATAAGGCAAGTTAAAGTGGGCTTTAGCATAATAGGGTGAACACTAAATTTTAAAA
AATATATTTGATGTATTTAATTAAATCTTATATGTGTGTGTGTGTGTGAGATTCCATTTT
TGGATGATATTTAAGATAATTTTCTATAGAATCAGAAACATTTACATTAAATTTATTTAA
TTAGACTATAATGGCCGAGAATCATCTTTTCGAATCTATTTTTTTTATTGAGCAATTAAC
TTTTCTAAAAGTTTTAAGTTTATAGGATTTAAGTTCAAAATACATATCTTACTTTCCGAC
ATTTTTCAGGCACATATTGGAAGCTATAATCCTGAAAAAGAAAGTGATGTTAGTTCTAAA
GTAGAACCGGACATGCAAGAACTTGCACAGTTGGTGCTCCAAAACTCCACTGAGGACATA
GATCCCGTGATCAAGAGAACATTTCTAATGGTAGCCAAAAGTTTCTACTATGCTGCCTAC
TGTGATCCTGCAACTATTGACTCTCATATTGCTAAAGTACTTTTCGAGAGAGTAGTTTGA
>CRTPS188_Loci
ATGGATAGTGCCAACCACATACAAAACAGCCAAGAATTTTTACAGTGCCAAGCTAAGTCC
GAAGGTGTTGGAACGATATCCCAAAGGAGATCTGCCAATTACAAGCCAAACATCTGGAAA
TATGATTGCGTCCAGTCTCTTACAAGTGAATACATGGTGAGATTTAGGATTATTCCAGAA
AAATCTTATCATCCTGTGTTCTATTTGCACTGCATCCACAATGACAAAATTTTTCCGTTG
TATGTATCCATGTTCATATGTGCTTGGAAATTTGATGATTTTTCAGGGAGAGCCATACAC
AAGACAGGTCCAGCAGCTGAAAGGAGAGGTTAGGCGTGTGTTTGTTGAAGTGGTGGAACC
ATTGGCCAAGTTAGAGTTCATTGACAGCATTAAAAAGCTAGGTCTGGGCAACTTCTTTGA
GGAGGAGATCAGAGAAGCCCTTGACACCATAATGTCTGATAAGAACAACAGTCCCGGTAT
CAAAGCAAATCTCTATGCTGCTGCACTATGCTTTAGGCTTCTCAGGCAACATGGTTATGG
AGTTTCACAAGGTACAGATATTCATTATCAAATATTTAACTCTACTTTCTCCAAAAGATG
CCTTACATTTTTTATTTTCAGTGCTATTCGCTGATGTTCTTAGTGGATGCTGTGAAACCC
AGATATGTTTAGCGGCTTCATGGAGGAGGTTGGTATGTTCTCTAAAAGCACATGCACAAA
TGTCAAAGGAATGATTGAGCTTTTTGAGGCCTCGCATCTCGCCTTGGAAGGTGAAAACAT
CTTGGACGAGGCTAAAGCTTTCTCTTCGGGATATCTCAAAGAAATCATTTCTAACCTAGA
TAATAACCTGGCTAAACAAGTGGTCCATTCTTTGGAGCGTCCATTGCACTGGAGAGTGCA
GTGGTTTGATATCAGGTGGTACATTGATTTCTATGAGGAGGAAGGAGTGAACCTGGATTT
ACTCAAGCTTGCTAAACTTAACTTCAACATGGTTCAAGCCGTACATCAAAAGGATCTCAA
ACACATCTCCAGGTAATGATGAAAAAGCAGGTGCAATCTCTATAAGCATCAGTATGCCGC
AAATTCATTAGAAAAGACAAGTCACTTTTTCTCTCTATTTTTTCTCACTAGGTGGTGGAG
GAATCTGGGCCTCATTGAAAATTTGAGCTTTACAAGAGATAGATTGGTGGAAAGTTTCCT
GTGTGGTGTGGGATTCTCATCTGAACCTCAGCATGGATCTTTTCGCCTATGCATTACAAA
AGTCATTATTTTTATTCAAGTCCTTGATGACGTTTTATGATATTTATGGTTCGTTGGATG
AGCTAGAGCAATTCACCAATGCTGTTGATCGGTCAGTCTTAATAAATCATCTCCAAAAAA
TCCATGAGTTTCAAGAAAGAAGGTTAAAATTAAATTGTTCAAAATTTTGATTATCTCTCA
ATTTCAGGTGGGATTCCAAGGAAATCCAACAACTTCCTGAGAGTATGAAGCTTTGTTTCC
AAGTACTCCAGGACACAACTAATGCAGTGGCTAATGAAATTCAGAAGGAAAAGGGTTGGG
ACAATGTATTACCCATGCTACAACAAGCGGTATTATATCTTTTGTTTGAGTCTCATTTCA
AATAAAAGTTTTCCGGAATAATCATTTGATTTTTCTTACAACAAAAATCTTTTGTTTTTT
AGTGGGCAAATTTTTGCAAGTCTTTATTTGTGGAAGCCAAGTGGTACAACAAGGGTTATA
CACCAACCCAGGAATATCTAAGTAATGCCTGGATTTCATCCTCAGTTTCATTGCTGTCTG
TTCATGCAATATTTTTCTGTGTACCACATGAGGCTAAAGAGGAGATGGTAGATTTTCTGG
AGAAAAATCAGGAACTTGTGTATCTTCATCTCTGATTCTTCGTCTCTGTAATGATCTTGG
GACTTTGGAGGTAATTATTCCTTCTTAAGAAAAGCGCCATTCAGATATAACTTTCTTTTA
ATTTGTCTTTAGAACATTAGCATGTATAATAATCACCCTGTGGCTCTTCTAATAGGCAGA
ACTAGAGAGAGGTGATGCCGCTTCATCAGTTCTATGCTATATGAAAGAAGTGAATGTCTC
AGAGGAGATATCTCGGACGCACATTAGAGGCATGATAGTTAAAACTTGGAAGAATATGAA
TGGACATTGCATTGCCTCATCTCCATTACTACAACCAGTTGTCAACATCATCACAAATAT
AGCAAGGGTAGCACAGTGGATTTACCAATATGGAGATGGGCTTGGAATTCCTGACCGTGA
AACAAAGGCTCAGATTCTGTCTTTACTGATTGAACCCCTTGGAATCAACTAA
>CRTPS189_Loci
ATGCCAAGTGCTCACACATGGAGCATTGCTAAGGATCAGAACTTGGTTTCTATCCCCTCA
GAAAAGGATAATCATCCATCCACAGAATATCCCAGCCTCACTGTTAAGCTTCAGTCCCCA
TTTTCCATATATATTTTTTGCTCTTAGTTCTTATGGCGGTTTTTCACTTTTCAACTTCCT
ACTGTTGACAATCTTCCTTTGGCAGAATGAATTTTACATGGAACATGCACAAAAACTGGA
GGAAGTTAGGAGTGTACTCAAGGAGGTAGGAGAAGATACATTGGAAGCTTTGCTCATGAT
TGATGCCATCCAACGCCTAGGCATTGACTACCATTTTCATGGAGAGATTGAAGTGGTACT
ACAGAGACTACATACGAAATTTAACACTCTGAGTGATTGCCATAACAATCTCTACGAACT
AGCACTTGGCTTCCGGCTATTGAGACAAGAAGGTTACTATGTGAGTGCAGGTGGGATTTT
CTTTTTCTTTTTTTTTTTTTTTTTCTTTTTTTCTTTTGGGTTTTCCCCTTTTATTTATTT
ATTTTTTAAATATTCTAAGTTTCGACTATTAAATCATTTGTTCTAGAAGAGTAAGTTATT
TAATGGTTATCGTGTATGAACAGATGTCTTTAACAATCTCAAGGACACAGAGGGAAAGCT
TCAAGAAAAACTAAGCGAAGATATCAAGGGATTAATGGGTTTGTATGAAGCTTCGCAGCT
ATGTATAAAGGGGGAAGATATACTCGAAGAAATCGGAAACTTCAGTAGCCAGCTTCTTAA
TGCATGGAACACGCACAATGATCACAGTCAGCTAGAATTGTTAGGAACACATTAGGCCAT
CCCCATCATAAGAGCTTGGCAAGGTTCATGGCCAAAAGCTTTCTTAGCGATTTTCAAGGC
ACAGATGGATGGGTAAATGTCTTTAGAGAACTAGCAAAAATGGATTTCAATGTAGTTAAA
TCCATACACCAGAAGGAGATGCTGCAGGTTTCCAAGTGAGTTTCACTGACCTTGAATTAA
GTTAATTTGTGTTCTCCAAAGATTATTCCCTGACGTACCTTTCATGTAAATAATTTTTTT
TCTTTCTTTACCTAATTAGATGGTGGAAAGATCTAGGTTTGGCCAAGGAGTTGAAGTTTG
CAAGAAACCAACCACTGAAATGGTACATGTGGCCCTTGGCGGTCCTCCCAGATCCAAGCT
TGTCGGAACAGAGGGTTGAGCTCACAAAACCCATCTCACTAGTCTACATAATAGATGACA
TTTTTGATGTTCATGGAACACTTGATGAACTCACTCTCTTCACAGAAGCTGTCAACAGGT
AGGCATATAACAACAATACAATTCATCAGAATGCTTCTACAAATCTCAAAAATCATCATT
TAATCACTAATTGCATGTAGATGGGAATATGCGGCTGTTGAACAACTACCAGACTACATG
AAGATATGTTTCAATGCTCTTAATGGAATCACCAATGAAATAAGTTCCAAGGTCTACAAT
GATCATGGGTGGAACCCCATGGAATCTCTTCGAAAGGCAGTATGTCAAATAACATTTACC
ATACTAGATTAATATTCATTTTAATTGCAAATGCAAAAGAGTTGGAAGTGCCTCTGCAAT
TTTTTGATAGTTTATTTTATTTTTTGCAAACAGTGGGCATGTTTATGCAATGCATTTCTA
GTAGAAGCAAAATGGTTTGCTGATGGACACGTGCCAAAGGCTGATGAGTACTTGAAGAAT
GGGGTCATTAGCTCCGGAGTACATGTGGTGCTAGTTCATATGTTTTTTCTCCTGGGTCAT
GGCATAACCAAGAGAAATGTAGACATTGTGGATGATTTTCCTGAGATTATATCTTCGGTC
GCAAAAATTCTTCGCCTCTGGGATGACTTGGGAAGCGCCAAGGTAAATCTCAAAAACATA
AAGAAATGACCTCTAGCCTCCAGTTTCAGTCTGTTTTATACATACCTACCCCTGATAGCG
ATCTCACTGAAAATTCCTTAACATATAAACTACACCCACGCCAGCTCATTAATGGTTGTG
GTCACTTCTGGTGGGGACCACATCATGTGGTAGATGTCTGGTTTCCCACTATACATTCAT
AAACTGCTTCCGAGAACGGGAATGATGTGTCGTATTCATAGTTGGCCACTAACACATATA
AGCATTACACTTTTTACAGGACAGAATCAGGACGGGCACGCGGATCATACCTGGAGTGCT
TACATGA
>CRTPS190_Loci
ATGGAACTAACCCTCAAATCCCTCTCACCCTTGGCCTATGGTGCCCTCAATTGTCGTAAA
AATTTTGCCATGGCATCCCCAAGAATGAGAATCAAGCAAGGGAGATCAGAATTGCCCAAC
CTCACAATACTTCGAAGATTGATGAGTTACAAGTGACCGAAAGGCGATCAGCTAATTACC
ATCCTAGCATTTGGGACCCCAAATTTATTGAGTCCTTAAGCACTCCCTATACGGTAAGTG
TAACATATGTATGCATATATGTACATAATAAACCAGTTTGCTTATGAACTATTGAATTGT
TTTGCAGAATGCGGGCTATTCCAACCAATTAGAGGACTTGAAGGAAGAAGCTAAAAGGGT
AATTAAGGACGCTAGAGACACTTCCTCCCGATGAGTTCATTGATTCGATGCAACGGTTGG
GGAGTGGCTTACCATTTGGAGAGGAGATCAAAGAGCTATTGATCTTGTTCATTTGGATGA
TACCCACTACCGATGATCTTTCCACAACTGCACTCCGATTTAGACTTCTACGACAACACG
GCTATCCAGTTAGCTCAGGTTTGTTCTTTTAGCAGATGTGTTTGATAATGTTTTTATGGT
CAGAAGCAAGTTCCTGAACAATTTGGCCTCTTGGTGACTACGAAAGCAGAGGATGTTTGA
TCAATTCAGACAGTAAAGATGGGAGATTCATGGATGGCATCAGCCAGGATATTGCTGGGC
CTCTGGAGTTTGTATGAAGCTTCCCATCTTGGAGTCGAGGGGAGAAGCATGACTTGGAAA
AGCCAGGAGGTTCAGTATCGTTACCATTGAAGTCACTGGTGGGAATTTGGAGAGTGATCT
TAGCTGACCAAGTGAGGCAGTCCCTGGAAGTTCCCCTTACACTGGAGAATGCCAAGGCTA
GAAAGCCCCGAAACTTCATCGATATCTACCAAAGGCGCAATACGAAGAACTCAGCTCTCT
TGAGCTAGCCAAGCTGGACCTACAATCTAGTGCAATCATCATTATCAGACGGAGTTGAAG
GAGCTAACAACGGTAAAAACTGTTACCAATTAAAACCCCAGTTGTTTCATGGCAGCAGGT
TGACATGTCATATTAACATGTTTGAGACTTGATTCATTAGGTGGTGGACGGACTTGTACG
GATTTAAGGAGAAGCTAAGTTTTTCTCGGGATCGATTGATGGAGAAACTATTTGTGGTCA
ATGGGGATCGCTCCTGAGCCCCACTTCTCCAAAAGCAGGATAGGACTCACCAAATTCATA
TGCATATTAACAGCCATAGATGACATGTATGACATATATGGATCACCGGATGAGCTTCGA
CGTTTTACAGATGCTGTGAATCGGTATGAAATATATAACATGATTTTAATACAAGCTGCT
AATCTTTTTCATATCTTGTTCTGTCTTTCACTTAGATGTCAATTGCCTTGAACAATTTTT
TTCCTTTCTTTGTTATGAGTAGATGGGATACTGAGGCACTGGTGGACCTTCCAGATTACA
TGAAGATATGTTACTTGGCCATGTTCAACTTTGCTAATGAAATGGCCTATGATGCATTAA
GAGATCACGACCTATATATTTTACCCTATCTTAAAAGTCAGGTAAGCTAGCATTTTGGAT
ACTCTTAGGTTATGTTTGGTTCTCGAAAATACTAAAGAAAGAAGAAAAATGTGAAGGAAA
ATTATTTTTTCATATTTGGTTGTCTTATGAAAAATATCAAAGAAAATCAAATATAATTAA
AACTAATTAAAAACTTATGTATTTTTAAATTATTTAATATTTATATTGATGAGTTAAAAT
AAAAAAAGTGATTTGAAGTAACAAAAAAAATAATTTATCAACTTTTAATCTTTTTTTTTT
CTTTTACGTTTTCTTTCTTCTACTTTTCAGTTGTATTTTCTTTCCCTTACATTTTCCTTC
AAATTTTCTTGAACCAGATAGAAAAATGAACATGTGTGTCATACCCTACCTAAACCAATT
TCACATGACACGATAGAATTTGTTCCTCGTTCCTTTTCCTTTTTCTTCTAATTTGCATGA
TCAAAAGAATCTTAAATGTTTAATCTTATTTCAAGTTGGCTAATTGATGTTTACTGCAGT
GGCTAAATCTCTGTACATCCTACTCAATGGAAGCTCAATGGTTTTACAATGGGTATAAGC
CAAGCATCGATGAATACTTAAGCAATGCCTGGACTTCCGTAGGGGGTCCTGCAGCCATGG
TCCATGCCTATTTTCTAATGGGTTGTGCCACCAAGGGAAACTTGAACAATTGTTTAGACA
ATGCCTCTAATCTACTTTATTGGTCATCTCTTATTACTCGACTTAGCGATGATTTGGGAA
CTTCTTCGGTATATTAACTAAACCTATTCTATTAAACTAAATTATTTTATTTTTTAGATA
CAATTGAACTATATTGTGAATCTAACACTTTTCATGTTCTCATCTTAGGCCGAGATTGCG
AGAGGCGACGTGGCAAAATCTATCCAATGTTACATATGATGAAGACGTATATCCGAAGAA
CAAGCTCGAGATCAAGTAGAGAAGCTTATAGGTTACTCATGGAAAAAGTTGAATGAAGCA
AGTACTGATAGCTCTCTCCCAAAGTCCATGATAAATTCATCATTGAACATGGCGCGATCA
GCTCAATGCATTTTTCAGTTTGGAGATGGTATCGGTACATCAATTGGGGTGACCAAAGAT
CGATTGACATCATTCATCATCAAGCCAATATTGATAGAACCAAGCACTAAACCCTATCTT
GATGGCATGAAGATGAGCAACAGAAGATGA
>CRTPS191_Loci
ATGGATAGTGCCAACCACATACAAAACAGCCAAGAATTTTTGCAGTGCCAAGCTAAGTCC
GAAGGTGGTTGGAACGATATCCAAAGGAGATCTGCCAATTACAAGCCAAACATCTGGAAT
ATGATTGCGTCCAGTCTCTTACAATGAATACATGGTGAGATTTAGGATTATTCAAGAAAA
ATCTTATCATCCTGTGTTCTATTTGCACTGCATCCACAATGACAAAATTTTTCCGTTGTA
TGTATCCATGTTCATATGTGCTTGGAAATTTGATGATTTTTCAGGGAGAGCCATACACAA
GACAGGTCCAGCAGCTGAAAGGAGAGGTTAGGCGTGTGTTTGTTGAAGTGGTGGAACCAT
TGGCCAAGTTAGAGTTCATTGACAGCATTAAAAAGCTAGGTCTGGGCAACTTCTTTGAGG
AGGAGATCAGAGAAGCCCTTGACACCATAATGTCTGATAAGAACAACAGTCCCGGTATCA
AAGCAAATCTCTATGCTGCTGCACTATGCTTTAGGCTTCTCAGGCAACATGGTTATGGAG
TTTCACAAGGTACAGATATTCATTATCAAATATTTAACTCTACTTTCTCCAAAAGATGCC
TTACATTTTTTATTTTCAGTGCTATTCGCTGATGTTCTTAGTGATGCTGTGAAACCCAGA
TATGTTTAGCGGCTTCATGGAGGAGGTTGGTATGTTCTCTAAAAGCACATGCACAAATGT
CAAAGGAATGATTGAGCTTTTTGAGGCCTCGCATCTCGCCTTGGAAGGTGAAAACATCTT
GGACGAGGCTAAAGCTTTCTCTTCGGGATATCTCAAAGAAATCATTTCTAACCTAGATAA
TAACCTGGCTAAACAAGTGGTCCATTCTTTGGAGCGTCCATTGCACTGGAGAGTGCAGTG
GTTTGATATCAGGTGGTACATTGATTTCTATGAGGAGGAAGGAGTGAACCTGGATTTACT
CAAGCTTGCTAAACTTAACTTCAACATGGTTCAAGCCGTACATCAAAAGGATCTCAAACA
CATCTCCAGGTAATGATGAAAAAGCAGGTGCAATCTCTATAAGCATCAGTATGCCGCAAA
TTCATTAGAAAAGACAAGTCACTTTTTCTCTCTATTTTTTCTCACTAGGTGGTGGAGGAA
TCTGGGCCTCATTGAAAATTTGAGCTTTACAAGAGATAGATTGGTGAAAGTTTCCTGTGT
GGTGTGGGATTCTCATCTGAACCTCAGCATGGATCTTTTCGCCTATGCATTACAAAAGTC
ATTATTTTTATTCAAGTCCTTGATGACGTTTTTGATGTTTATGGGTTCGTTGGATGAGCT
AGAGCAATTCACCAATGCTGTTGATCGGTCAGTCGTAATAAATCATTCTCCAAAAAATCC
ATGTTTCAAGAAAGAAGGGTTAAAATTAAATTGTTCAAAATTTTGATTATCTCCTCAATT
TCAGGTGGGATTCCAGGGAAATCCAACAACTTCCTGGAGTATGAAGCTTTGTTTCCAAGT
ACTCCAGGACACAACTAATGCAGTGGCTAATGAATTCAGAAGGAAAAGGGTTGGGACAAT
GTATTACCCATGCTACAACAAGCGGTATTATATCTTTTGTTTGAGTCTCATTTCAAATAA
AAGTTTTTCCGGAATTATCATTTGATTTTTCTTACAACAAAAATCTTTTGCTTTTTCTAG
TGGGCAATTTTTGCAAGTCTTTATTTTGTGGAAAGCCAAGTGGTACAACAAGGGTTATAC
ACCCAAACCCTGCAGGAATATCTAAGTAATGCCTGGATTTCATCCGTCAGTTTCATTGCT
GTCTGTTCATGCAATATTTTCTGTGTACCACATGAGGCTAAAAGAGGAGATGGTAGATTT
TCTGGAGAAAAATCAGGAACTTGTGTATTCTTCATCTCTGATTCTTCGTCTCTGTAATGA
TCTTGGGACTTTGGAGGTAATTATTCCTTCTTAAGAAAAGCGCCATTCAGATATAACTTC
TTTTTATTTGTCTTTAGAACATTAGCATGTATAATAATCACCCTGTGGCTCTTTCTAATA
GGCAGAACTAGAGAGAGGTGATGCCGCTTCATCAGTTCTATGCTATATGAAAGAAGTGAA
TGTCTCAGAGGAGATATCTCGGACGCACATTAGAGCCATGATAGTTAAAACTTGGAAGAA
TATGAATGGACATTGCATTGCCTCATCTCCATTACTACAACAATTGTCAACATCATCACA
AATATAGCAAGGGGTAGCACAGTGGATTTACCAATATGGAGATGGACTTGGAATTCCTGA
CCGTGAAACAAAGGCTTCAGATTCTGGTCTTTACTGATTGAACCCCTTGGAAGCAACTAA
>CRTPS193_Loci
ATGTCTGTTCAGTCTTCAGTGGTACTTCTTGCTCCATCTAAAAACCTCAGCCCTGAGGTT
GGCCGGCGCTGTGCAAATTTTCATCCCAGCATTTGGGGGGATCATTTCCTTTCTTATGCT
TCTGAATTCACAGTAAGATATGCCTACTGGCTATTGGCCATTGTTACCTAGTGCGCGCAT
GCTATCTCTTGGGACCCTCCTAATGTATTTAGAATGTTGTAATATCACAGATTAAACAGC
TTATTCAGGGATGCTGTGAATTTTTTTAACAGGGCGCTCATGTTTATTTTATTAATTGTT
TAAATTTGACGGTGCAGAACACTGATGATCATTTGAAGCAACATGTCCAACAGCTGAAAG
AAGAAGTGAGGAAGATGCTAATGGCTGCTGATGATGATTCTGCGCAAAAGTTGCTCTTGA
TTGATGCAATCCAACGGCTGGGAGTTGCTTACCATTTTGAGAGTGAGATTGATGAAGTAT
TAAAACACATGTTCGATGGTTCCGTTGTCTCTGCTGAAGAAGATGTTTATACTGCTTCTC
TCCGATTTCGGTTACTAAGACAACAAGGGTACCATGTCTCATGTGGTGAGTCTTTTCACT
CATATCTTCATTTCTCTCAATACTGTGCTACACATAAAATATTTAGGATAATGAAGTATG
AATCTTTTGCCCACTATTAATATGAACCACATACCTCAATTAGTATTATCCACAAGTTGG
AAACTCAAAGAGCCATGTTGTGTCATGTAAAGCAGATTTATTCAACAACTTCAAGGATAA
TGAAGGAAACTTCAAGGAATCCCTCAGCAGCGATGTGCGGGGAATGTTAAGCTTGTATGA
AGCCACACATTTCAGGGTGCATGGAGAAGATATATTAGATGAAGCACTTGCTTTCACTAC
CACTCACCTTCAGTCCGCCACAAAGTACTCTTCAAATCCTCTTGCTGAACAAGTAGTTCA
TGCCCTAAAGCAGCCCATCCGAAAGGGGTTACCTAGGCTAGAGGCCAGGCATTATTTCTG
TGTACCAAGGAGATGATTCTCATAACAAAGCTCTGCTGAAGCTAGCAAAGTTGGATTTCA
ACCTATTACAGAAATTACACCAGAAGGAGCTAAGTGACATTTCCGCGTAAGTACATAATT
ATGTAGGATTGCCTTATTTGTTTGTTTGAAGTTTGAAAGGGGTTAGAATTAACTTGAGTT
CCGTTGAATTGTACCGTATTATAGGTGGTGGAAAGATTTAGACTTTGCACACAAGCTTCC
TTTTGCAAGAGATCGGGTGGTGGAATGCTACTTTTGGATATTGGGGGTGTACTTTGAGCC
CCAGTTTTTCTTCGCTAGAAGGATTCTCACTAAAGTAATAGCCATGACCTCTATTATTGA
TGACATCTATGACGTGTATGGTACACTTGAAGAACTCGAGCTCTTCACCGAAGCAGTTGA
GAGGTTTAATTCATACACTTCTTGACCTTTGGTCTTCAATCTCATTGCTGAATGCAGATT
TTGTATAGTCAATCAATCCACAGTAATTCATCCTGTTATAAGTTCAGCTTATGCATGGTC
ATTCATCATTCAGCTTCTTGATTTTCAGGTGGGATGTCAGTGCCATAGATCAACTGCCAG
AGTACATGAGAGTGTGTTATCAAGCACTCTTATATGTATACAGTGAAATTGAGGAAGAAA
AATGGCCAAGGAAGGAATCGTATCGGCTCTACTATGCAAAAGAAGCAGTAAGGCTTACAT
GTGATTATTATACTTTAAGAAGCATAAATTTAATAACCATACTGATGAAATGAAAACCAA
ATCCATTGCTCAGATGAAAAATCAAGTAAGAGCATACTATGAGGAAGCCAAATGGCTTCA
AGTGCAACAAATTCCAACCATGGAGGAGTACATGCCTGTGGCGTTAGTTACCTCTGCATA
CTCAATGCTGGCGACCACATCGTTGTTGGAATGGGAGATGCTGTGACAAAAGAAAGCTTC
GATTGGATTTTCAGTAAGCCTAAGATTGTAAGGGCTTCAGCCATATTTGCAGGCTCATGG
ATGATATGGTTTCCCACAAGGTATGGTAATCCTTATGCTGTTTCAGAATAATAACTCACA
AATCAGTAAATATTTGATACCATGATTATTGGAGCTACTAGATATGTATAATTTCTGAAA
TTCAAATGGCTCAAATAATTATTTTATATATTGTACTTTCCACTAACCTCTATGATTCTA
TATTTTGTAGTTTGAGCAGAAGAGAGGACATGTTGCCTCAGCTGTTGAATGTTACATGAA
GCAACATGGTGCGTCGGAGCAGGAAACGCACAACGAATTTAACAAACAGAGAGATGCATG
GAAGGATATCAATGAAGAGTGCCTCATCCCAACAGCTGTCCCAATGCCCATCCTCATGCG
AGTTCTAAATCTCGCACGTGTTATAGATGTATATACAAGAATGAAGATGGCTATACTCAT
TCTGGGACTGTTCTAAAGGATTTCGTAACTTCCATGCTAATTGATCCTGTGCCAATATGA
>CRTPS195_Loci
ATGGCTCTTCTGACGCTTTCTTCAAACCCTTTTTTCACTTTTACAAGACTGCAACCTTCA
AGCCGCTTCTGCCGCGGAAAATCGCAGGGTGTTTGCATTTCTGGTCCAGTCCAATGCACG
GGTGGGGCTAAAACTAGTAGCCAACCTGCTGTGATTGTGAGGCGAACCGCAAGCTACCAA
CCTTCAATTTGGGACCATGATTATATCCAGTCACTAACGAGTGATTATGTGGTAGGTGCT
AACTTTTAGTACTATTGTTCATTAATGGACTCAACTTGATTTTTTGACGGATATAGTGTC
TTATATGCAGGGAGAAACATATACAAGACAATTGGAGAAGCTTAAGGGAGATGTAAAGAT
AATGCTTGGCCAAGTCGGGGAACCTTTGCATCAACTGGAGCTAATCGATACCTTGCAAAG
GCTTGGAATACATTATCACTTTGGGGAAGAAATAAAGAGAATATTGCATAGCATATACAA
CAACTACAATAGGAATGATACATGGAAAAATGGAGATTTATATGCCACAGCTCTTGAATT
TAGACTTCTAAGACAGCATGGCTACCATGTTCCTCAAGGTATTAGAAACTACCGAGTCCT
AGGTTTAAATTTAGTCTTCTCTACTGTTTTAATAATTTTTTCAGGCAGCGGAAAGAGGTA
CACGATCTACCAGGAAAAACAGCATATATAGGAAGCACTAGATCAATTAGTTGCCTAATG
AGAATAGCATAAAGAGCACACGATTTTTGGGATTTTATAAATTCTGTGCGACATATTTAT
ACTTCAGCATAATTATTGTCATATTGAATGTTGCAGGTGTTTTCCATATTTTCATAAACA
AGATAGGGACTGTTAAGCCATGGCTTAATGAAGATATCAAGGGAATTCTATGCTTGTATG
AAGCTTCATACCTTTCCGTAGAAGGTGAAAATATCCTAGAAGAGGCTAGAGATTTCACAA
GAAATTTTCTTGAAGAGTACCTTGAGCGGACTGTAGATCAAAATGATCTTACTGCGATAA
TAAACCATGCCATGGAGCTTCCGCTGCACTGGAGAATGCTAAGGCTAGAGGCAAGATGGT
TCATAGATGTATATGAGAGAAGCCAGGGCATGAATCCCATTTTACTTGAGCTTGCTAAAC
TGGATTACAATATGGTGCAAGCAACATACCAGGAGGATCTAAAACATGCATCAATGTAGG
AATGAGCATATTCTCATTTTCATGTATAGTTTAGCAGCTACAAAGTATTATCGAATTCTA
ATATTGATATTCCCTCTTTTGGGCCTTACAAATGCAGGTGGTGGACGAGCACACGCCTCC
CAGAAAAATCGAGCTTTGCTAGGGACAGATTGGTGGAGAATTTCCTTTGGGCTGTGGGAT
TTATATTTGAACCTCAGTTTGGATATTGCAGGAGAATGTTAACAAAACTCATTTCGCTGA
TAACAACAATTGATGATGTTTATGATGTTTATGGGACATTGGATGAACTTGAGCTCTTTA
CAGATGCTGTTGACAGGTTGGTGGTTTCTGTGTACTTCTTGTCCTTTTAATTTAATAGAG
GTTGGGATGCTAGTTTTGTTTCCACTGTCAGATGGGATATCAATGCAATGGAGCAACTTC
CACAATACATGAAGATCTGTTTCCTTGCTCTCTACAACTTCACTAATGAAACCGCTTATG
ATGTTCTTAAAGAACACGATCTCAACATCATTTCATATCTCAGAAAAGCGGTAACATTTC
AGATTAAAAATTCAGTCATCTTTCTATAATCAAATTGACGAAATTTCCTGTGCAAAATAT
GTTTTTGACTGATTATATAATTAATTCTTCAGTGGGCAGATTTAAGTAAATCCTACTTAG
TGGAGGCGAAATGGTACCACGAAGGTTATATGCCATCTCTACAGGAGTACATCAACAATG
CCTGGATTTCAATATCAGGTCCACTAACACTAGTTCATGCCTATTTTTTCATCACAAATC
CAATGACGGAGGAGGCCTTGGGATGCTTAGAGAGATTCAGCGATATAATCCGCTGGTCAT
CAATGATTTTCCGTCTTTCAGATGATCTTGGGACATCATCTGTATGCAGCCTAATTATCA
GAGATTGCTTTAGTTTATTTTCTATACTACCAATCCATCATTTAATAATAATAATAATAA
TACTGATACATATATTTTTTCTCAGGATGAGTTAAAAAGAGGAGATGTTCCTAAATCCAT
ACAATGTTACATGTATGAAACTAGTGCTTCTGAAGACGATGCCCGCAAATACATAGGCTT
CTTGATTGATGAAACATGGAAGAAGATGAATGAAGAGAGAAATCTGAATTCTCCCTTCTC
CCAAACTTTTATTGGAATGGCAATGGACATTCCTAGGATGGCTCAATGCATGTATCTGTA
TTATCGGGACGGGTATGGTGTTCAAGACCGTGAGACTAAGGATCACGTAAAGACATTATT
CATTGAGCCTATTCCCCTGTATAG
>CRTPS197_Loci
ATGCAATGGAGATTCCCAAGCTTTTGCACTCATACTTTCCAAGTCAGTTTTCAAAGAAGT
GTTCTACTACCATTCCAAAAATTAACATGTCGGGTCAAGTCTTAGCAAGCCCTCTAGGCC
AATTTCCGGAACTGGAAAATCGTCCGGTGGTCAAGTATCACCCTAGCATTTGGGGTGACC
AGTTCATGTCCTACACTCCTGAAGACGAGGTAATTGAATGAAAACCTGTGTTAAACACCT
ATATATTTGAAAGTTGTTTTTCTTGATGTGTTGTTTAGTAAAATTACTTGGTTGCCATAG
GTAACACGTGCCTGCAAAGAGAAGCAGCTTGGAGATCTGAAAGAGGAAATTCGAAGGAAG
CTAATGAATACAGCTGGTAACACTCCCAACAACTAAAATTTATCGATGCTGTGCAACGTC
TTGGGGTGGCATACCACTTTGAAAGAGAGATAGAAGAAGTGTTACAACATATTTACGACA
GCTATCCTAATGGCGATGATATGGAAGGTGACATCTATAATGTTGCTCTTCAATTTCGGT
TACTAAGACAAGCTGGGTTCAATATTTCATGTGGTAAGAGCCCAAAGAATTATCATGTAT
AAGCTAAAATGTATCCTTCTCATAAGTCCAATCTTATGTATGTTTAAATTACGGTATTTA
TGTAGGCTTGTTCAATGAGTTCAAGGATGAAAAGGGTAACTTCAAGAAAGCTTTAGTCAG
TGATGTAAGAGGCATGCTAGGCTTGTATGAGGCTGCACATCTCAGAGTTCATGGAGAAGA
CATACTGGATGAAGCACTTGCTTTCACCACCACCCATCTTAGGTCCATGGTAGAACATTT
AGAATATCCTTTTGCAGAACAAGTTGCCCATGCCCTGAAGCAGCCCATTAGAAAAGGTTT
AGAGAGGCTAGAGGCAAGGTGGTATATATCTATCTACCAGGATGAAACTTCGCATGACAG
AACTCTACTAAAGCTGGCCAAGTTAGATTTCAATCTAGTGCAGTCCCTACACAAGGAGGA
GCTAAGCAATATTACTAGGTTTGCTTTCAAATCACTAGCAGATATGCGTAGTCACCTTCT
CATTTTAACCTGAGCTAATTGTTTCAATGAATTTTAGGTGGTGGAAACAATTAAACTTTG
CTACAACGCTACCTTTTGCGAGAGATAGATTGGTGGAAGGCTACTTCTGGATACTTGGGG
TGTTCTTTGAGCCTCAATATGTCTGGGCTAGACGAATTCTAACCAAAATAATTGCCATGA
CATCCACTATGGATGATATATATGACGCTTATGGCACATTTGAAGAACTCAAGCTCTTCA
CCGCGGCAGTTGAGAGGTTTGATACATGCAAATTACCAACCTTCATCATTTATACCGTAT
GTGATACTTAAATCAGGCCTGGTTTTATTTTCAGGTGGGATATTAACAGCATAGATCACC
TTCCAGAATACATGAAACACTTTTATGTGGCACTCTTAGATGTGTACAAAGAAATTGAGG
AAGAGATGGAGAAAGAAGGAAACCAATATCGGGTTCAATATGCGATAGAAGCAGTAGGAT
ATTCTGTATTGACTTTGTTTTGTATACTAACATATCGTTGGGATATAGATGTGACTTGAT
TGAATGTTTGACAGATGAAAAAACAAGTTAGAGCTTATTTTCATGAGGCTAAATGGCTCC
ATGAAGGACGCATACCAACAATGGAAGAGTATATGAGTATAGCACGGGTATCCTCAGGTT
ACCCCATGCTTACAGCCACGTCTTTCATTGGTATGGGAAAAATCGTAACAAAGGAGGCCT
TGATTGGGTGATCAGTGACCCCAAGATTGTCACAGCATCAGCTGTAATTGCTAGGCTCAT
GGATGACATCACTTCACATAAGGTATTGTGAATATAGTATTTCTTGTTAAGCTATAATTT
GACCTTAACCTTAAATCTCAATCAAATATATTTACTGCACTGTTCTTCTAAACCATATAT
GCAGTTTGAGCAAAAGAGAGGACATGTTGCCTCAGGCGTTGAATGTTACATGAAGCAATA
CGGTGCCTCTGAGGAAGAGGTATACGATAAGTTTCAGAAGCAAGTTGTGGATGCATGGAA
GGATACTAATGAGGAGTTCCTACGACCTACGGCTGTTCCGATGCCTCTCCTTATGCGTGT
GCTTAATCTTTCTCGAGTGATGTATGTGATCTACACGGGGGGAGATGGGTACACTCATGT
TGGAAAAGTGATGAAGAATAATGTTGCATCACTGCTCATTCACCCTATCGCATGA
>CRTPS198_Loci
ATGGAAACTAACCTCAAATCCCTCTCACCCTTGGCCTATGGTGCCCTCAATTGTCGTAAA
AAATTTGCCATGGATCCCCAAGAATGAGGAATCAAGCAAGGAGATCAGAATGCCCAACCT
CACAATCACTTCGAAGATTGATGAGTTACAAGTGACCGAAAGGCGATCGCTAATTACCAT
CCTAGCATTTGGGACCCCAAATTTATTGAGTCCTTAAGCACTCCCTATACGGTAAGTGTA
ACATATGTATGCATATATGTACATAATAAACCAGGTTTGCTTATGAACTATTGAATTGTT
TTGCAGAATGAGGGCTATTCCAACCAATTAGAGGACTTGAAGGAAGAAGCTAAAAGGGTA
ATTAAGGACGCTAGAGACACTTCCTCCCGATTAGAGTTCATTGATTCGATGCAACGGTTG
GGAGTGGCTTACCATTTGGAGGAGGAGATCAAAGAGGCTATTGATCTTGTTCATTTGGAT
GATACCACTACCGATGATCTTTCCACAACTGCACTCCGATTTAGACTTCTACGACAACAC
GGCTATCCAGTTAGCTCAGGTTTGTTCTTTTAGCAGATGTGTTTGATAATGTTTTTATGG
TCAGAAGCAAGTTCCTGAACAATTTGGCCTCTTGGTGACTACGAAAGCAGAGGTGTTTGA
TCAATTCAGAAGTAAAGATGGGAGATTCATGGATGGCATCAGCCAGGATATTGCTGGGCT
TTGAGTTTGTATGAAGCTTCCCATCTTGGAGTCGAGGGAGAAGATGACTTGGAAGAAGCC
AGGAGGTTCAGTACTATACATTTGAAGTCACTGGTTGGGAATTTGGAGAGTGATTTAGCT
GACCAAGTGCAGCAGTCCCTGGAAGTTCCCTTACACTGGAGAATGCCAAGGCTAGAAGCC
CGAAACTTCATCGATATCTACCAAAGGCGCAATACGAAGAACTCAGCTCTCCTTGAGCTA
GCCAAGCTGGACTACAATCTAGTGCAATCATCATATCAGACGGAGTTGAAGGAGCTAACA
AGGTAAAACTGTACCAATTAAAACCCCAGTTGTTTCATGGCAGCAGGTTGACATGTCATA
TTAACATGTTTGAGACTTGATTCATTAGGTGGTGGACGGACTTGGGATTTTAAGGAGAAG
CTAAGTTTTTCTCGGCATCGATTGATGGAGAACTATTTGTGGTCAATGGGGGATCGCCTC
CTGGAGCCCCACTTCTCCAAATTGCAGGATAGGACTCACCAAATTCATATGCATATTAAC
AGCCATAGATGACATGTATGACATGATATGGATCACCGGATGAGCTTCGACGTTTTACAG
ATGCTGTGAATCGGTATGAAATATTATAACATGATTTTAATACAAGCTGCTAATCTTTTT
TCATATCTTGTTCTGTCTTTCACTTAGATGTCAATTGCCTTGAACAATTTTTTCCTTTCT
TTGTTATGAAGTAGATGGATACTGCAGGCACTGGTGGTACCTCCAGATTACTGAGATATG
TTACTTGGCCATGTTCAACTTTGCTAATGAAATGGCCTATGATGCATTAAGAGATCACGA
CCTATATATTTTACCCTATCTTAAAAGTCAGGTAAGCTAGCATTTTTGGATACTCTTAGG
TTATGTTTGGTTCCGAAAAATACTAAAGAAAGAAGAAAAATGTGAAAGAAAATTATTTTT
TCATATTTGGTTGTCTTATGAAAGAATATCAAAGAAATCAAATATAATTAAAACTAATTA
AAACTTATGTATTTTTAAAATTATTAATATTTATATTGATGAGTTAAAATAAAAAAAGTG
ACTTTGAAGTAACAAAAAAATTAATTTATCAACTTTTAATCTTTTTTTTTTTCTTCACGT
TTTCTTTTCTTCCTACTTTTCAGTTGTATTTTCTTTCTCTTCCATTTTCCTTCAAATTTT
CTTGAACCAGATAGAAAAATGAACATGTTGGTCATACCCTACCTAAACCAATTTTCCACA
TGACACGATAGGAATTTTGTCTCCTACGTCCTCCTTTTCCTTTTTCTTCTAATTTACATG
ATTCAAAAGAATCTTAAATATTTAATCGTTATTTTCCACTAACGTTGGCTAATTGATGTT
TACTGCAGTGGACTAAATCTTTGGTACATCCTACTCAATGGAGCTCAATGGTTTTACAAT
GGGTATAAGCAAGCATCGATGAATACTTAAGCAATGCCTGGACTTCCGATAGGGGGTCCT
GCAGCAGCCATGGTCCATGCCTATTTTCTAAATGGGTTGTGCCAACCAAGGGAAACTTGA
ACAATTGTTTAGACAATGCCTCTAATCTACTTTATTGGTCATTCGGTCTTATTACATCGA
GCTTAGCGATGATTTGGGAACTTCTTCGCGGTATATTAACTAAACCTATATTCTATTAAA
CTAAATTATTTTATTTTTTAATACAATTGAACTATATTGTGAATCTGAAACACTGTCATG
TTCTCAGCTTAGGCCCGAGATTGCGAGATAGGCGACGTGGCAAAATCTATCCAATGTTAA
CCATGATTGAATGAATGTATATCCGAAGAACAAGCTCCGAGATCAAGTAGAGAGAGCTTA
TACGTTACTCATGGGAAAAAGTTGAATGAAGCAAGTACTGATAGCTCTCTCCCAAAGTCC
TTAATAAATTCATCATTGAACATGGCGGCGATCAGCTCAATGTATTTTTCAGTTTGGAGA
TGGTATCCGGTACATCAATTGGGAGTGACCAAAGACTCGATTGACATTATTCAATCATCA
AGCCAATATCGATAGAACCAAGCACTAAACCCTATCTTGATGGCATGAAGATGAGCAACA
GAAGATGA
>CRTPS199_Loci
ATGGCCTTAATTCTCGCTACCAGCAACGGGTCTTCTCCAGCCCCAGTTGCTAATCCAGAG
ACTAATCGCCAAACTGCAAATTATCAGCCGAGCATTTGGGGCAATACCTTCATCGTGAGC
AACACTCCTGAGGATGAGGTAATTTTCTGATCATGCATGTAGTTTGCATAACAAGACCTA
AAGATTTTCTCACTTTTTTTTCTTGCAAATTATTGATACAGATAACTCTGGTCCATGAAG
AGCAGCAGTTGGAAGATCTAAAGGAGGAAGTTAGAAGAGAGCTGATGGCTGCAGCTAGTA
ACCTTTCAAAACAGCTGAAGTTTATCGATTCAGTTCAACGGCTTGGGGTGGCATACCACT
TTGAAAAGGATATAGAAGAAGCATTACAAAATACATATGATAACTATCATTGCATTGATG
ACATAAATGATGATCTCTATGATGTTGCACTTCGATTTCGACTACTAAGACAACAAGGCT
TCAATATTTCATGTGGTAAGCCTCATGAATTATAAGGTGTTTGAATATCATCTAGCAAAG
CTCACATATAACATTCTATGTTTTGGTGATGATTACAGATATATTCAACAGGTACACAGA
TGAAAAGGGAAGGTTCAAGGAGTCTTTGATCAATGATGCATGTGGCCTACTAGGCTTGTA
TGAAGCTGCACATCTCAGGGTGTGGGAAGAAGATATACTAGATGAAGCACTTGCTTTCAC
CACCACTCACCTCAAGTCTATGGTAGAACATTTAGAATACCCTCTTGCAGCAGAAGTAAG
TCATGCCCTATACCGGCCCATTAGGAAAGGCTTGGAGAGGCTAGAGGCAAGGCCTTTCAT
GTCTATCTACCAAGATGAAGCTTCACATAGTAAAGCTTTACTGAAGCTTGCAAAGTTAGA
CTTCAACCTACTGCAGTCACTGTATAAAAAAGAGCTAAGCAATATCTTGAGGTTAGTTTT
CAAATCATGTATGAACTTATGTTAAAGCAGTTTACGGTATGTGAATTAATGTATTTTCTC
AGGTGGTGGAAAGACCTAGATTTTTCTTCAAAGCTACCTTTTGTAAGAGATAGAGTGGTG
GAAGGGTACTTTTGGATAGCAATAGCTTGTTTTGAGCCCCAGTATTCATATGCTAGAAGA
ATACAGACCAAATTACATGCTCTGCTGATAACTACGGATGACATATTTGATGCATATGGA
ACACTTGAAGAACTGGAGCTCTATACTGAAGCAATTGGGAGGTTTGATATATGCAAGATT
AAAATTACCGATGAATTGATTTCATATTTGAACTTTAAAAGGGAACTTGGTACTTGATTT
TCAGGTGGGATATTAATAGCATCCATCAGCTTCCTGAATACATGAAACCATGCTATCAGG
CAGTCTTGGATTTCTTCAAAGAAATTGAGGAGATGCAAAACACAGAAAGATCATACTGTG
TCCACCATGCAAAAGATGCAGTAGGGTTCTATGAACTCTATTGTGCTTATGATATCCTAT
ACTGTATTGTAAATAAAATGGTATATATAACACTTGCATGATATATTTACTTGGCTGAAT
TTTTATCCTAGATGAAAAACATGGTCCAAGCTTTCTTGGTTGAAGCCAAATGGTTCCATG
GAAAATATATACCAACAATAGAAGAGTACATGCGTGATGCATTGGTTAGTAGTGGTGCCA
CCGTGTTCGCAATCATCTCTTTTATTGTCATGGGAGAGATCGCAACTAAGGAAGTCTTTG
ATTGGGTGCAACAAAACCCTAAGATTGTTAGAGCTTTATCCACAGTCATGAGGCTCATGA
ATGACATGGCTACGCACAAGGTACAATGAAACAACACTTCCTACTGATACTTGGATATCA
ATCCCATAACGACAAAGGGATCTTAAAGAAAATCTATATTACATATATATACATATATAT
CAATATCTTTTTAACATCTTATATTACTATGTATGCAGTTTGAGCAAGAGAGCGGGCATA
TTGCATCAAGCATCGAATGTTACATGAAGCAGCATGGTCTCTCGGAGCAACAAGCATATG
AGAAGTTTCACAAGCAACTTGAGAATGCATGGAAGGATATAAATGAAGAGTGCCTCAGAC
CTACTACAGTTCCAATGCTTCTCCTTAGTCGTCTTCTCAATTTTGCTCGGGCAGCAGATG
TGGTGTACAAGGGCCAGAAAGATGCATTCACACATCTTGGAGAAGTGATGAAAAATAATA
TTTCAATGCTGCTCATAGACCCTGTGCCAATATGA
>CRTPS200_Loci
ATGTTGAGTGCTCGAGTGAGTTACACATGGCCTTAATTCTCGGTACCAGCAACGGGTCTT
CTCCAGCCCCAGTTGCTAATCCAGAGACTAATCGCCGAACTGCAAATTATCAGCCTAGCA
TTTGGGGCAATACCTTCATCGTGAGCCACACTCCTGAGGATGAGGTGATTTTCTGATCAT
GTATGTAGTTTGCATAACAAGACCTAAAGATTTTCTCACTTTTTGTTCTTGCAATTTATT
GATACAGATAACTCTGGCCCATAAAGAGCAGCAGTTGGAAGATCTAAACGAGGAAGTTAG
AAGAGAGCTGATGGCTGCAGCTAGTAACCCTTCAAAACAGCTGAAGTTTATCGATGCAGT
TCAACGGCTTGGGGTGGCATACCACTTTGAAAAGGAGATAGAAGAAGCATTACAAAATAC
CTATGATAACTATCATTGTATTGATGACATAAATGATGATCTCTATGATGTTGCGCTTCG
ATTTCGACTACTAAGACAACAAGGCTTCAATATTTCATGTGGTAAGCCTCATGAATTATA
AGGTGTTTGAATATCATCTAGCAAAGCTCACATATAACATTCTATGTTTTGGTAATGATT
ACAGATATATTCAACAGGTACACAGATGAAAAGGGAAGGTTCAAGGAGTCTTTGATCAAT
GATGCATGTGGCCTACTAGGCTTGTATGAAGCTGCACATCTCAGGGTGGGGGAAGAAGAC
ATACTAGATGAAGCACTTGCTTTCACCACCACTCACCTCAAGTCTATGGTAGAACATTTA
GAATACCCTCTTGCAGCACAAGTAACTCATGCCCTATACAGGCCCTTGAGGAAAGGCTTG
GAGAGGCTAGAGGCAAGGCCTTTCATGTCTATCTATGAGGATGAAGCGTCACATAGTAAA
GCTTTACTGAAGCTTGCAAAGTTAGACTTCAACCAACTGCAGTCACTGTATAAAAAGAGC
TAAGCAATATCTTGGGGTTAGTTTTCAAATCATGTATGAACTTATGTTAAAGCTGTTTAC
GGTATGTGAATTAATGTATTTTCTCAGGTGGTGGAAAGACCTAGATTTTTCTTCAAAGCT
ACCTTTTGTAAGAGATAGATTGGTGGAAGGGTACTTTTGGATAGCAACAGCTTGTTTTGA
GCCCCAGTATTCATATGCTAGAAGAATACAAACCAAATTACATGCTCTGATCACAACTAC
GGATGACATATTTGATGCATATGGAACACTTGAAGAACTGGAGCTCTTTACAGAGGCAAT
TGGGAGGTTTGATATATGCAAGATTAAAATTACCCACAACCAATTAATTGATTTCATACT
TGAACTTTAAAAGGGAACTTGGTACTTGATTTTCAGGTGGGATATTGACAGCACACATCA
GCTTCCTGAATACATGAAGCCATGCTATCAGGCAGTCTTCGCTGCCTACAAAGAAATTGA
GGAGATGGAAAACACAGAAAGATCACACTCTGTGCACCAAGCAAAAGATGCAGTAGGATT
CTCTGAACTCCATTGTGTTTATGATATCCTATATAGTATTGTAAATAAAATGCCATATAT
AACACTTGCATGATATATTTACTTGGCTGAATTTTTATCCTAGATGAAAAACTTGGTCCA
AGCTTACTTGGTTGAAGCCAAATGGTTCCATGGAAAATACATACCAACAATAGAAGAGTA
CATGCGTGTTGCATTGGTTAGTATTGGTGCCCCCGTGATAACATTCATCTCTTTTATTGG
CATGGGAGAGATTGCAACCAAGGAAGTCTTTGATTGGCTGCAACAAAACCCTAAGATTGT
TAGAGCTTCCTCCAAAGTCATTAGGCTCATGGATGACATGGCTACGCACAAGGTACAATG
AAACAACACTTCCTACTGATACTTGGATATCAATCACATAAAAACAAGGGGATCTTAAAG
AAAATCTATTATATATATGCCAATTTCTTTTTAACATCTTATATTACTATGTATGCAGTT
TGAGCAAGAGAGAGGGCATATTGCATCAAGTATCGAATGTTACATGAAGCAACATGGTGT
CTCCGAGCAACAAGCATATGAGGAGTTTCACAAGCAACTCGAGAATGCATGGAAGGATAT
AAATGAAGAGTGCCTCAAACCTACTGCAGTTCCAATGCTTCTCCTTAGTCGTCTTCTCAA
TTTTGCTCGAGCAGCAGATGTGATGTACAAGGGGCAGAAAGATGAATTCACACATCTTGG
AGAAGTGATGAAAAATAATATTTCAATGATGCTCATAGACCCTGTGCCAATATGA
>CRTPS201_Loci
ATGTCTATCTACCAGGATGAAACTTCGCATGACACAACTTTACTAAAGCTGGCCAAGTTA
GATTTCAATCTAGTGCAGTCCCTACACAAGGAGGAGCTAAGCAATATTGCTAGGTTTGCT
TTCAAATCACTAGCAGATATACCTAGTCACCTTCTCATTTTACCATGAGCTAATTGTTTT
AATGAATTTTAGGTGGTGGAAAGAATTAGACTTTGCTACAAAGCTACCTTTTGCGAGAGA
TAGATTGGTGGAAGGCTACTTTTGGATACTTGGGGTGTACTTTGAGCCTCAATATGTCCG
GGCTAGACGAATTCTAACCAAAACAATTTCCATGACATCCATTATAGATGATATATATGA
CGCATATGGCACATTTGAAGAACTCGAGCTCTTCACCGAGGCCATTGAGAGGTTTGATTG
ATGCAAATTACCAACCTTCATCATTTATACTGTATGTGATACTTAAATCAAGCCTGGTTT
TATTTTCAGGTGGGATATTAATAGCATAGATCACCTTCCAGAATACATGAAACACTGATA
TGTGGCACTCTTAGATGTGTACAAAGAAATTGAGGAAGAGATGGAGAAAAAAGGAAACCA
ATATCGGGTTCAGTATGCGATAGAAGCGGTAGGACATTCTGCATCGACTTTGTTTTGTAT
AGTAACATATCGTAAGGATATAGATGTAACCTGATTGAATGTTTGACAGATGAAAAACCT
AGTTAGAGCTTATTTTCATGAGGCTAAATGGTTCCATGAAGGACGCATACCAACAATGGA
AGAGTATATGAGGATAGCACTGGTAACCTCAGGTTACTACATGCTTACAACCATGTCTTT
CATTGGTATGGGAGAAATTGTAACAAAGGAGGCCTTTGATTGGGTGATCAGTGACCCTAA
GATTATCACAGCATCAGCTGTAATTTGTAGGCTCATGGATGACATCAGTTCACATAAGGT
ATTGTGAATATAGTATTTCTTGTTAAGCTATAATTTGACCTTGACCTTAAAACTCAATCA
ATTAAACATATTTACTGTACTCTTCTTCTAAACTATATATGCAGTTTGAGCAAAAGAGAG
GGCATGTTGCCTCAGGCATTGAATGTTACATGAAGCAATATGGCGCCTCTGAGGAAGAGG
TATACGATGAGTTTCAGAAGCAAGTTGTGGATGCATGGAGGGATATTAACGAGGAGTTCC
TAGGACCTACAGTTGTTCCGATGCCTCTCCTAATGCGTGTGCTTAATCTTTCTCGAGTGA
TGGATGTGATCTACACGGGGGGAGATGGGTACACTCATGTTGGAAAAGTGATGAAGAATA
ATGTTGCATCACTGCTCATTCACCCTATTGTATGA
>CRTPS202_Loci
ATGGCTCTTAGCATGCTTGCTCCAAATCCGATTCTTGCTTTCCCAAGACTGCAACCACCT
ACAAGACATTGCAGCAGGCAAGGAAAATCGTTCAGTGACAGCACTTCTGGTCTTGTAGTC
CAGTGCCTGTTTGCAAGTAAAGTTCAAGATCAAACTGCAGTTAAGCGAAGTGCAAATTAC
CAACCCTCCATTTGGGATTAGGATTATATCCAGTCACTGAGAAGCAACTATGTGGTAATA
ATCAAATATCATATATAAAGGGGGTTCTACAATTGTTGTTGGGCTTAAATACTTGGAAAC
AAATAGTGTTCTGTCTGCAGGGAGAAGCACACATGAAACGATTGGATGAACTAAAGGGAT
TTGTGAAAATGATGCTAATAGGTAAAGACGAGAAGCCTTTGGACCAACTAGTGACAATCG
ATCTCTTGCAGAGGCTTGGAGTGTCTTATCATTTCGAGGATGAAATAAAGAGCATATTGG
ACTGCAGGTACAAGAACTATGATAGAAACAATATGTGGAAGGTTGAGAATTTGTATGCTA
CAGCTGTTGAACTTAGACTCCTAAGACAACATGGGCATAATGTTCCTCAAGGTATCTGAT
TAAAGGATGTTATCATTTAGTTTATTCTTCCCATCATGAACCAATTTTTCCTCAGTGTTC
TGAATATAATTTTTTATTTATTAATTTTTAAAGTTTCAATTGGCAATAGATAAATATGCT
TTTTTCCCTGTTTTAAATATGCTTTTGTCACAAGTACTAAGCAATTAGCTTCCTTCAATG
TCACAGATGTCTTTAATTGTTTCAAGGATGAGATGGGGAGATTTAAGCCATGCCACTATG
AGGATATCAAGGGTACTCTATGCTTATATGAAGCTTCTTATTTCTCCATGGAAGGTGAAA
GTGTCTTGGATGAGGCTAGAGATTTCACAAAAAAACATCTTGAGAAAAGCCTTGAGCAGA
GTATAGACAAAAATCTTGCCATATTAGTAAGCCATTCCTTAGAGCTTCCATTGCATTGGA
GAATGCTAAGGATAGAGGCAAGGTGGTTCATCGATGTACACGAGAGAAGACAGGACATGG
ACCCTAGTTTGCTGAATTTGCAAAAGTGGATTACAACATGGTGCAAGCAATACACCAAGA
AGATTTAAAAGATGTTTCCAAGTAAGATCATACCTATTCAGGTTCCCTACCAAATCAAAT
GAAATGATTCTATCTTATTCTAAGATTTCTTTGATCTTATACAGGTGGTGGAAAAATATT
GGCCTTGGAGAAAAGATGAGTTTTACTAGGGACAGGTTGGTGGAGAATTTCTTATGGGCT
GTAGGACATGCATTTGAGCCTCAGTTTGGATATTGCAGGAAAATAATCACAAAGGTCTTG
GCACTGATAGTAACAATTGATGATATTTATGACATATATGGTACCTTGGATGAACTCGAG
ATATTTACAGATGCTGTTGACAGGTTTGTGAATCTATACTTGACATGTCTCTCAGTTCTC
TGGTTTTTTTAGCTCAAATATTTTGTTTGCATGTTCAGATGGGATATCAATGCAATGGAT
CAGCTTCCAGAATATATGAAGATATGTTTCCTTGCTCTCTTCAACTCTGTTAATGAAATG
GCATACAATGTTCTTAAGGAAGAAGGTTCTAACATCATTCCACATCTTAGGAAGATGGTA
ATTTTTCAACTCTGAACTCCTTGATCTTTCCATTATCCAATTTGGTGAAGTGAGCTACAG
CTTCTTTTGCATATATAGTGCCCTTATAACTTTAATATGTTCTGAATCTTTAAGTGGGCA
GATCTTTGTAAATGTTATTTAGTGGAGGCAAGGTGGTACTACAGTGGATATACACCAACA
CTACAAGAATACATTACCAATGGATTCATTTCCTCATCAGCTCCTGCAATTCTAGGCCAT
GCTTATTTTTCAGTTTCAAATCCAGTAATGGATGCCATAGAGTTCTTAGAAAAGCCTCCG
AATATAATCCATGGATCATCAATGATTTTGGGCTGTCCGATGATCTTGGAACATCAAAAT
GTGCCAGCAACCCTCTTCACTCTCCTTGAAAAGTTTCAATGAAAATTTTTGGAAGGATAT
TTTATTCTTGGTTTGTCTCTGCAGGATGAGTTAAAAAGAGGCGATGTTCCTAAGTCAATC
CAATGTCACATGCATCAGACTGGTGCTTCCCAAGAAGAGGCATGTGAGCATATAAAATAT
TTGATTGGGGATTCATGGAAGAAGATGAACAAGGAACAATCTATGGATTCTCCTTTCTCT
CGTATTTTTATCAGAATTGCAATGAACGTTGGCAGGATGGGCCAAAGGGCATACCTATAT
GGAGATGGCTATGGTGTTCAAGATCGTGAAACCAAGGAGGACATATTGTTGACACTAATT
GAGCCTGTTCCCCATAATCTGCATACCAAAGTTTGTTAG
>CRTPS203_Loci
ATGGAGCTTGCCAAGCTATTTCTCTCATATTTACCAATTCATCATTCAAGGTATAGTACT
GTTCTGTCACTGTCCCAAGAATTAACATGTCTACTCAAGTCTCAGCATGTTCTCTAGCCC
AGATTCCTAAACCCAAAAATCGTCCCGTGACAAATTTTCACCCCAACATTTGGGGTGACC
AATTTATCACCTACATCCCTGAAGACAAGGTAATGCAATGAAATTATGTTTATATATATT
TAGAAGTTATTTTTCTTGATGTTGGATGACAAAATTTGTTGGTCTAGGTTACACGTGCCT
GCAAAGTGGAGCAGATTGAGGATCTGAAAAAGGAAGTGAAAAGGAAATTAACGGCTGCTA
ATGCTAACCATTCCCTATTGCTGAACTTCATTGATGCAGTGCAACGGCTTGGGGTGGCAT
ACCACTTTGAACAAAATAGAAGAAGCATTACAACATATTTATAATAGTTTCATGACCTCA
ATGATATGGATGGTGATCTCTACAATATTGCTCTTGGATTTCGACTACTAAGGCAACAAG
GGTACAGTATTTCATGTGGTAAGAGACTAAGAAAAAATAAAAAAAATTATGTTCAACCTT
CTTATCATTTAAATCTTATGTTCAAGTGGTGATGTTTGTGTAGGTATATTCAACAAGTTT
ACGGATGAACGAGGTAGATTCAAGGAAGCTTTGATCAGCGATGTAAGAGGCATGCTAGGC
TTGTATGAAGCTGCACATCTCAGGGTTCATGGAGAGGACATACTTGCAAAGCACTTGCTT
TCACCACCACTCACCTCAAGGCCATGGTAGAAAGTTTAGGATATCATCTTGCAGAACAAG
TTGCTCATGCCCTGAACCGGCCCATTAGAAAAGGTTTGGAGAGGCTAGAGGCAAGATGGT
ATATATCTGTCTACCAAGATGAAGCTTTCCATGATAAAACTTTACTAGAGCTAGCAAAAT
TAGATTTCAATCTAGTGCAGTCACTGCACAAGGAAGAGCTAAGCAATCTTGCAAGGTTGG
TTTTTAGATCACCCCACATGTACTTGGCCATTCTTATCACTTTCCTGTATGCTGATCATA
TTAATGTCTTTTAGGTGGTGGAAAGAATTAGACTTTGCTACAAAGTTACCTTTTGCACGA
GACAGATTGGTTGAATGCTACTTTTGGATACTTGGGGTGTATTTTGAGCCTCAATACTTA
CGGGTAGACGAATTCTAACCAAAGTAATTGCCATGACATCCATTCTAGATGATATCCATG
ATGCATATGGCACACCTGAAGAACTCAAGCTCTTCACAGAAGCCATTGAGAGGTTTGCTC
CTTGCACATTACCAACCTTGATTGTGTATAATATGTATTTATATATACCTAAATCAAGGT
CATTATTTTATTTTCAGGTGGGATATTAACAGCATAGATCAGCTTCCAGAATACATGAAA
CTCTGCTATGCGGCACTCTTAGATGTGTACAAAGAAATCGAGGAAGAGATGGAGAAAGAA
GGAAACCAATATCGGGTTCACTATGCCAAAGAAGTAGTAGGACATCTTTAACTCTGGATC
CCCACCTTTTCATTGATGATATTTTATATGGTCTCATATATACATAGATATAACTTGGAT
GAATGTTCTTTAGATGAAGAATCAAGTTCGAGCTTACTTTGCTGAGGCCAAATGGTTACA
TGAAGAACACGTACCAACATTGAAGAGTACATGCGTGTTGCACTAGTAAGCTCTGGATAC
TGCATGCTTGCAACCACGTCCTTGTGGGAATGGAGAAATAGCAACAAAGGAGGCCTTTGA
TTGGGTGACCAGCGATCCTAAGATTATGTCATCTTCAAATTTCATTGCGAGGCTCATGGA
TGACATCAAATCACATAAGGTATGCAGAATATGTGATTCAAATGGGGAGAATATAACACC
TGGTTTTTTCTCAACTTTTGTATTATACATGCAGTTTGAGCAAAAGAGAGGCATGTGGCC
TCAGCTGTTGAATGTTACATGAAGCAATATGGTGTCTCTGAGAACAAGCATACAGTGATT
TCAAAAGCAAATTGAGAATGCATGGCTGGATATTAACCAGGAATGCCTCAAACCTACTGC
TGTTCAATGCCTCTCCTTGCTCGTATTCTCAATCTTACACGAGCCGCGGATGTCATTTAC
AAAGAGCAAGACGTTACACACATGTTGGGAAAGTGATGAAGAATAACATTGCGGCTTTCT
TCATTAACCCTATAATATAA
>CRTPS204_Loci
ATGTCTTCTCAATCCACTATTCTCTTCCGCGCTCTCTCTCCAAAGGGTCCCCTACCTTCT
CCTTCCTCTTCGACACCCAAATATGCTGCTGGTACGTTCTTGTCTGTCTTCCGTATAAAT
CATCCAACCCCACTTGGGGAAAACACAAGATTTTTCATTTATTATATGTTTTATATATGT
TTTCTGGGTGATGGTGGAATAGTCATTTTCTTTTGGTGTGTGAATAATGTTTGCTGGGTG
ATGAGGCTTTCGCTTGGTTTTTGTTTGTTTTGATTAATTGCTGAGAATGAAATATTGGAG
GTTCAGATCAGTTTCAGCATGGAGAAAGTGAAAGCGTTTTTATTTTCATGGTTCTATGGA
GTTTTCTGTTTTCATTCCCTTTGGTTTCTCAGCAACCAAACTGAGGACAAAACTTCACAG
ATTTTGTTTGTTTTTTTTTTTTGGGATTGTGCTCTGGGTTTTGGAAAAGCAAAATGCTAA
GAATGCCAGATTCCTTTGAGATATATGTACTTCATTGTATTAGTCAGCTTTTTCTTCAGT
GGAGATATCTCTTTTCTTTAGATTTCTAATCCTCTTCCACCTTCTGCTGTTCTGCTAACA
CAAACAGCCTTTTTCCCCGGGAAACGGTGTGAAAATGAGCCAGCTTTTTCAATCTCCTTA
ACGAGAATCTACTGCAATTTGTTCTGGTCAATGGCACTAGTGTAATTCACTCTTCTAACA
AGGGTATATACTGATGATGATGATAAAAATAGACAATTTTCCTCCACTTTAATTTAATGC
CTACGATTCTTTCTTGTTTGAAAATAATTTATTTATTTAACTTTACCAAAACATTAGGAA
AGTGATAAAATAAAATAATTTTTTAAAATTTGTAGGTACTGGATGGTGGGTGGCTAAAGA
CAAAAGGGCTCACTTCAATTTAAGGAGAGAGTGCAAGGCCTTACCAAAACCCCAAACTCA
AGGTATATATATTTCGAGTTTTTTTTTTTTGGGTCAAATTTTTGGAAATTTTGTTATGAA
TTTGAGAAGATCATTTGCACCCACCATGCATAAATTAATGATCTGTATCTGCAGAATACG
TGGACGTATTTCAAAGTGGTCTGCCAGTGATAAAGTGGCATGAGATTGTGGAAGATGATA
TAGAAGAGGAAGCTTTCCAGGTGAAGATTGAATAGCTCCACAACTATGATTATGCATAAT
ATATGCATCTACAACTAGGAACCTGAAATCTTTTGTGTTTGATGTGATGAGAAGGTTTGT
AGGTCAAATGAGATTAAGGAACGTGTGGATTCCATAAAATCGATGCTGAGTTCAATGGAA
GATGGAGAGATCAGCATATCGGCTTATGACACAGCCTGGGTGGCTCTCGCGCAGGACCTC
AATGGAGGAGGGACTCCGCAATTCCCATCAAGCCTAGAGTGGATCGCCAACAATCAGCTC
ATGGACGGGTCATGGGGAGACGACTGCTTATTCTATGCTCACGACCGGATAATCAACACA
TTGGCGTGTGTGATCGCATTGAAATCGTGGAAAATTCATCCGAACAAGTGCGAGAAAGGT
AAGGAAAAAGGAAAAAAGGAAGAATAAAAGCAACCGACTTTTGAGTTGTTTTAACATTGA
GAATTAAAACTTGCCATCTCTGTCTTTGTAATATAGGGGTGTCATTCATCAAAGAAAACA
TAAGCAAGCTTGAAAAGGAGAAGGCTGAGCACATGCCTATAGGATTCGAAGTAGCTTTCC
CTTCTCTCCTCGAGATAGCTTGGAACTTGGGCATCGAAGTACCCAATGATTCGCCCTTCT
TGAAGGAGATCTACGCCCAGAGAAATCTGAAGCTCACAAAGTATGGTTTGATCACAACTC
AAAACTTTGAGCTATGATGGTGTTGGCTACTTTCCAGAGTTGTGAATTGAAAAAAAAAAA
AAAGATCAAAAAGAAAAGATGAAGTGAAAGTGACCTTATCTTCGTTGATTTTTAAAAGGA
TAGGTGCTTTAGTTATCTTTACAAGTATGTAATAATTATTATGTTGTGTGTGGGATAGGA
TACCATATGACATAATGCACATAGTGCCCACAACACTACTCCACAGCTTGGAAGGAATGG
CAGGTCTAGACTGGGAAAAGCTTCTAAAACTACAGTGTCAAGATGGGTCATTTTTGTTTT
CTCCATCGTCCACTGCCTATGCCCTCATGCAGACCCAAGATGAGAATTGCTTTAGATACC
TAAACAAAGTGGTTGAGAGATTCAGTGGAGGAGGTAAAAGTTGCCCTTTATGCTTCCACA
ATCACCAGTTTTGCTTTCACTTTACACTTTACACATGTGCTTGTTTGCCTTGTAATTTTG
CTTTCTTTTTCTGTCTTTTAGTCCCCAATGTTTACCCTGTCGACTTGTTTGAGCACATAT
GGGCTGTGGATCGGCTGCAGCGCCTTGGGATATCGCGGTATTTTGAGCCTGAGATTAAAG
AATGCATCAATTATGTTGCCAGGTATAAAATATACACACATTGATTGTGATATTGTAGAC
TCATTTTAAAGCTATGAGGAACCTATGCAGAAAATATCTACATGGTTGGAAACGGGTCAT
TTATCACGCAACCCCATCTGATAAAAATGAAGGTATTGATAAGTTTAAGCACTTTGAATT
TCAGATATTGGAAAGAAAATGGAATCTGCTGGGCTAAAAACTCCGAAGTTCACGATATTG
ATGACACTGCTATGGGGTTTAGGCTCCTTAGGTTACATGGCCATGATGTTTCTGCTGGTA
AGAAGTTTGGACTGAGCATGAATTTCCAGGACTAGTGCTGCTTTTGCATTATGTAATTAA
TATTGGTTATATATAATACTGTTTGATTGTTTCTTATAACAGATGTGTTCAAGTATTTTG
AGAAAGGTGGTGAGTTCTTCTGCTTTGCTGGGCAGTCATCCCAGGCTGTGTCCGGGATGT
TCAACCTCTACAGAGCTTCCCAGGTGCTGTTCCCTGGAGAAACCATTCTCGAGAATGCCA
AGAAGTTCTCTTCCAAGTTTCTAAGGGAAAAACAAGCTTGTGACCAGCTCCTGGATAAGT
GGATCATAATGAAGGATTTGCCTGGTGAGGTATGGCCCCCAAAATCTTGTCCAACTAATT
TTTTTTTCCCTTTTTTCACTTATTAATTTCTTGTTACCTTAACAAATAAATGAATAATAA
TGACCCAGTTGTCAGGCTTTGGCTCCCACCCCAATGGGATGTAGTCTTTCTATATAGTAT
ATGGTATATACCACTACCCCCACAATAACATTTATTAAAGTAATATAAAATAATTTTTCT
TTTTCTTTTTTTCTTTTTTTTTTTGGTTAACTTTTTGAGATGGGAACTTTGAATAATTAA
TCAAATAGTAGGTCTTGCAGCATTTGAAGGAAAAAATTGAATGAAATATCTCCCTACCAA
CAGCAAAATAAAGCAGGTAATTTGTGGACCATATCATCCGTGAATTGAGTGGTCCATGAA
CAATCTAATTTTTCTGCCCTTTTCTGTCAAACACAGCAATTCTACCAACTGAATGGCTTG
AATTCTCCTCATCCTACAGCATCTGGGTCAGCCTTTAAAAAAAAAGAGTCTAAAGTCCTT
TTGTAAGTGTCTTTTTCTATCAAATCCTAACAATAAAATTCAATAATATGATGTAACAGA
TAGGGTATGCGCTGGATGTTCCATGGTATGCAAGCTTGCCTCGTGTGGAGACCAGAATTT
ATATTGAACAGTACGGTGGAAAAGATGATGTATGGATTGGCAAGACCCTTTACAGGTACT
TCCTATGCTTCCACTTGTCATAATGATTATACCCTTTTCAAATTACAAGGTTCTTTTAGT
AACATTTTTAATGGTAATTTTTCATTTTTCCATTGAATTCATGTTGATTTTACTTTTGAT
TTTGATTCATCTCAGGATGCCTTATGTAAACAATAATGATTATCTTGAGCTTGCAAAACT
GGACTTCAATAACTGCCAAGCCCTGCATCAGCTTGAATGGGACAGCATTCAACAGTAAGT
AACCCAAAAAAAACTTCCCCCATCACTTCAATCTCTATTATATTACAAGGTCATATTTAC
ATTAACAATGTCATAATCTATAGGTGGTACACACAATGCCATCTTGGGGAGTTTGGGGTT
AGCAGAAAAGCCTCTCTCTTGGCTTATTTTCTAGCAGCAGCCTGCATATTTGAGCCTGAA
AGGTCAATTGAGAGGCTTGCTTGGGCGAAAACCGCCATCTTGGTCTTGGCGGTCCGGTCG
TATTTCAGCAAGGAAACATGTATTAAGCAGAGGAGAGCCTTCCTTCTTAAATTTGGATAC
AGCCCAAGTGGAGGAGACTACATGAAGAAGATCAATGGAAGGTAAATTTTCCAAATGTTT
TGGTTGCTCCAAAGAATACTTCAAATGCTTTCAGCTAATTTGTCTTTTTCCCTTTTTAAT
GGTTTCTACTATATATTGATAGGTTCTCCATCTTGGGTATGGCTATGGCTATGGCTGTCC
AATGTCTTTATTCATGTCTACATATTCTCATACTCTTCCAACCCTGTCATTCTCAAGGGT
GTCTCGATCAGTAGGCACACAGCCTTATTTGTTGTCCATCTCAGTATAAGTTTTGACTTC
GTGCAAACCCACCTCAATAATCAAAGCCCGCATTCCCATATATATCCACTAGTAAATTTG
CTATTTGGGTGGAGTTACTGTATATATGTTTCTCACCACCATGCATGCCTACTCATTTTT
GTCCTCAACTAACTCCATATCAATCATTGATTAATATTTGGGAACCATTAATGGAAATTG
AGCTTTGATTCATATGTTTTTCCATATTTTATAACTTAGTCTAGAATTTAAAATCAAAAT
CATAATTTTCGAAGCTTTAAACTTTTTTTTGACTTTTTAGTCAAAGATGGTATTAGTAGG
GTTGTTTTAAAATCCATTTTTTAGATCAATTACACTTTATATTTAGTTGATATTTTAAAA
GATTTACAAATTCGCATTAATGTTTAATTTAAATTTAATTAAATCATAATGCAAAATTAC
AAAATCCAGTGGCATCTGATTTCTGTTGGTTGCAGGGGCTCTGACTTGAACATGACTGCA
AAGAGGCCTGTGGGATTCCTTAAGAACAAGAGCGGAGAGGAACTTGTCGGACTCTTACTC
GGAACCTTAAATCAACTCTCATTGGATACACTGGTGGCTCATGGCAGAGACATACGACAC
ATCTTACGTCAAACTGTGAGTTTTCCCTCTTTTGGGGTCCTAGAAAAATACTCTTATTAT
ATTGAGAAATTAAATCAATACAAAAATATAAGAGAATTTATCATGAGATTTGTAATTTTT
TTATAAAAAAAATAAAATTATTTGAAGAATGGAAAATTGTTGAAATAAATTATTAGGCAT
CACCCGCCTGAGCTTATGTACCTGAAACGTGACAGTGGGAGATGTGGCTGATGAAACATT
TGGATGAAGGAGATGGGTACCGAGGAGAGGCAGAGCTCCTGGTGCGGACCATAAATCTCT
GTGCTGGTCGGTCTCTCTCAGAGGAGTTGTTGGCTCATCCTCAGTACAGGCGTCTCTCTC
AACTCACTAACAGAATCTGCAATGATCTTGGTCTCTTTACATTGCACAAGGTTAGATTTT
TAGATTTTGATCTCTAATGCTTTTAGAAAACGCTTTTAGAACACAAAATAATCCATCTTT
AATGAAATTTAGAAAACATTTTTTAAAAATTGTCTTTGATAATATTTTAATTTGAAATAT
TTTTAATAAAAATGCATCTAAAAAAACGCTTTGATAGATAGTATTTTAAATAAATCAAAT
ATCATTTTAAAATTTTTAAGGAAAAAAATCATGGATATTAGAGTGGGAAATGACAAAAGT
GTACCATGTGGGATATGGGAGGAGGGCCGAGATTCCATGGAGAAAAAGCTAAGACAAATG
GACACATCCTCATCAGACCACAACTTTTGTCATTTGAAAATATCTTAAGATTTGACCATG
AAGTGAAGTGGCTGTCCGTACAACTTCATCATTAGGAAAGGCCAGGGGGACCCTACCCTA
ACCTTAGTGCTTCTAATCTTCGATTAGTATTCCTAACTTCATCTCTATTTTTTTAATGTT
ATTCAGGGTCACAATGGCACCTACAATCCAGAAAATGGCAGCCCTATGAGCCATAGGGTA
GAGTCAGACATGCAAGAACTTACGAAGATAGTGCTGGAAAACTACCCTGATGGCATCAAC
CCAGAAATCAAGAGGACTTTTGAGATGGTGGGCAAGAGTTTCTACTATGCTGCCTACTGT
GGACCTGCAACTATCAGTGCTCATATTGCTAAAGTCCTCTTTGAGAGAGCAGCCTGA
>CRTPS205_Loci
ATGTCAATGTGGAACCCAGTACAACCCAAACAATCATCTACAGCTTGCTCTCGCTAAGTT
CTTCTCAATGGCTCTTTTCATGCTTTCTTCAACCTCTATTCTAAGTTATAGCTTACTGCC
ACCTAGAAAGGATTTTTGGATGGGAAAATCCATAAGTGGCAAGCCTGCTCATCCGGTACA
ATGCGTGGTTGTCAATAGACCTTCTTATGAAACCACTGTACGGCGAACTGCAAATTACCA
AGCTCCCATTTGGGACTACGACTATGTCCAGTCACTAAGAAGTGATTATACGGTAGCTAT
TCATTATTCTTAGCAATGTTTGTAGTCGTTTTTTAGCTTGATATTGCATATCAATGTGTT
GTTATATGTGCAGGGAGAAACATGCATAGGAAGATTCTACCAACTAAAGAGGGAGGTGAA
AATGATGCTGGGAAAGGTGGAGAAGCCTTTGGATCAACTTGAGCTGATCGATCTCTTGCA
AAGACTTGGAATATCTTACCAGTTCGAAGATGAAATCAAGAGACTGTTGAACAGCATATA
CTGCAATCATAACATTGATGACAAGTGGAAGAAAGAGAATTTGCATGCCACAGCTCTTGA
ATTTAGAATTCTAAGACAAAATGGGTATAGCATTCCTCAAGGTATATCAGTAATATCTTC
ATTTTTGGTACAGAAAGATGAAGTACTGCATCCTAAGGCATTTTAGAGATCTTAACTAAT
TCTTTGCTAGCAGTAAACGTCTTTCTTTGACTTTGTCTCTATAACAGCTAAAAAATGAGC
ATTTTTTATTGCAGATGTTTTTAGTAGTTTCAAGGATGAGATAGGGGGCTTTAAGGCATG
CTTTTCTGAAGATATTCAGGGAATTCTGTGTTTGTATGAAGCTTCCTACCTTTCCATAGA
AGGTGAAAGTATCTTGGAAGAAGCTAGGGATTTCACAAAAAAACATCTTGAAGGATGTCT
GCGGCAAAATATAGATGAGAATCTTGCCATACTAGTGAGCCATGCTTTGGAGCTTCCACT
GCATTGGAGAATGCTAAGGTTAGAGGCAAGGTGGTTCATAGATGCATGTGAGAGAAGACA
GGACATGAACCCCATCTTGCTTGAGTTTGCAAAGTTAGATTATAATATGGTGCAAGCAAA
GCACCAAGAGGATCTGAAGTATGCGTCCAGGTAAGAGCAAATGAGCATATTCACATAATA
TTATTTCAGATATAACCAACTACAACTTATCATATTCTAATACTGTGGACATTATATTTT
TATAGGTGGTGGAGAAGCACACGTCTTGGAGAAAAGCTGAGCTTTGCGAGGGACAGGTTG
ATGGAGAATTTCTTGTGGACCGTGGGGGTGATATTTGAGCCTCAGTTTGGATATTGTAGG
AGAATGTTGACGAAAGTAAATGCAATGATAACAACAATAGATGATGTTTATGATGTTTAT
GGAACATTGGAGGAACTTGAACTCTTTACAGATGCTGTTGACAGGTTGGTGGGAGTAGAT
ATATACATGATAACCCCAACATAGCCGCATGATAAAACCTCAAATATTTTGTTTTCATAT
ATGTTCAGATGGGATATCAATGCAATGGATCAACTTCCAGAATATATGAAGATATGTTTC
CTTGCTCTCTACAACTCGACCAATGAAATGGCTTATGACCTTCTTAAGGAGCAAGGTTCC
CACATCATCGCATATCTTAGAAAAGCGGTAATGTTTTGGATTCCAAACTCATGTCAGTAC
TCTTTGAATAAAATTTCATGAAATTTTCTGTCTCCTATTTACTATGGACTCATTATACAA
TTCTTAATCCTTCAGTGGGCAGATTTATGTAAGTCTTACTTACTGGAGGCAAAGTGGTAC
CACGCCCGATATACACCAACCCTGCAAGAGTACCTTAGTAATGCATGGATTTCAATATCA
GCACCAGCAATACTAGTTCATGCGTTCTTTTTTGTTACAAATCCAATAACCGAGGACGCT
TTGGAATGCTTGGAGCAATATTGCAATATAATCCGCTGGTCATCAATTATTTTACTCCTT
TCAGATGATCTTGGAACTTCATCGGTATGCATTTTTCCTCTCTTTCTCATTTTGATTAAC
ATCTACAGTAAAGATTGCTTTGATTTCTTGGTCGAACAACAAATTATAACGGTTCTTTTT
TCATTGCCTCAGGATGAACTAAAACGAGGAGATGTTCCTAAATCCATACAATGTTACATG
CATGAAACTGGTGCTTGTGAAGAAGACGCTCGAGAACACATAAAATGCTTGATTGGGGAG
ACATGGAAGAAGATGAATGAAGATCGAGTTATGGAATCTCCCTTCTCCCAGACTTTTGTC
GGAATTGCAATAAACCTCGCTAGGATGTCCCAATGCATGTACCAGTATGGAGATGGGCAT
GGTGTTCAAGATCGAGAAACCAAGGATCGTGTATTATCGTTACTAATTGAGCCCATTCCC
CTGGTCTAG
>CRTPS207_Loci
ATGGCTCTTCTGACGCTTTCTTCAAACCCTTTTTTCACTTTTACAAGACTGCAACCTGCA
AGCCGCTTCTGCCGCGGAAAATCGCAGGGTGTTTGCATTTCTGGTCCAGTCCAATGCACG
GGTGGGGCTAAAACTAGTAGCCAAACTGCTGTGATTGTGAGGCGAACCGCAAGCTACCAA
CCTTCAATTTGGGACCATGATTATATCCGTCACTAACGAGTGATTATGTGGTAGGTGCTA
ACTTTTAGTACTATTGTTCATTAATGGACTCAACTTGATTTTTTGACGGATATAGTGTCT
TATATGCAGGGAGAAACATATACAAGACAATTGGAGAAGCTTAAGGGAGATGTAAAGATA
ATGCTTGGCCAAGTCGGGGAACCTTTGCATCAACTGGAGCTAATCGATACCTTGCAAAGG
CTTGGAATACATTATCACTTTGGGGAAGAAATAAAGAGAATATTGCATAGCATATACAAC
AACTACAATAGGAATGATACATGGAAAAATGGAGATTTATATGCCACAGCTCTTGAATTT
AGACTCCTAAGACAGCATGGCTACCATGTTCCTCAAGGTATTAGACACTACCGAGTCCTA
GGTTTAAATTTAGTCTTCACTACTGTTTTAATAATTTTTTCAGGCAGCGGAAAGAGGTAC
ACGATCTACCAGGTAAAACAGCATATATAGGAAGCACTAGATCAATTAGTTGCCTAATGA
GAATAGCATAAAGAGCACACGATTTTTGGGATTTTATAAATTCTGTGCGACATATTTATA
CTTCAGCATAATTATTGTCATATTGAATGTTGCAGATGTTTTCCATATTTTCATAAACAA
GATGGGGACTGTTAAGCCATGGCTTAATGAAGATATCAAGGGAATTCTATGCTTGTATGA
AGCTTCATACCTTTCCGTAGAAGGTGAAAATATCCTAGAAGAGGCTAGAGATTTCACAAG
AAATTTTCTTGAAGAATACCTTGAGCGGACTGTAGATCAAAATGATCTTACTGCGATAAT
AAACCATGCCATGGAGCTTCCGCTGCACTGGAGAATGCTAAGGCTAGAGGCAAGATGGTT
CATAGATGTATATGAGAGAAGCCAGGGCATGAATCCCATTTTACTTGAGCTTGCTAAACT
GGATTACAATATGGTGCAAGCAACATACCAGGAGGATCTAAAACATGCATCAATGTAGGA
GTGAGCATATTCTCATTTTCGTGTATAGTTTAGCAGCTACAAAGTATTATCAAATTCTAA
TATTGATATCCCCTCTTTTGGGCCTTACAAATGTAGGTGGTGGAGGAGCACACGCCTCCC
AGAAAAATCGAGCTTTGCTAGGGACAGATTGGTGGAGAATTTCCTTTGGGCTGTGGGATT
TATATTTGAACCTCAGTTTGGATATTGCAGGAGAATGTTGACAAAACTCATTTCGCTGAT
AACAACAATTGATGATGTTTATGATGTTTATGGGACATTGGATGAACTTGAGCTCTTTAC
AGATGCTGTTGACAGGTTGGTGGTTTCTGTATACTCCTTGTCCTTTTAATTTAATAGAGG
CTGGGATGCTAGTTTTGTTTCCACTGTCAGATGGGATACCAATGCAATGGAGCAACTTCC
ACAATACATGAAGATCTGTTTCCTTGCTCTCTACAACTTCACTAATGAAACCGCTTATGA
TGTTCTTAAAGAACACGATCTCAACATCATTTCATATCTCAGAAATGCGGTAACATTTCA
GATTAAAAATTCAGTCCTCTTTCTATAATCAAATGGACGAAATTTCCTGTGCAAAATATG
CTTTTGGCTCATTATATGATTAATTCTTCAGTGGGCAGATATAACAAAATCCCAATTAGT
GGAGGCGAAATGGTACCACGAAGGTTATAAGCCATCTCTACAGGAGTATATCAACAATGC
CTGGATTTCAGTATCAGGTCCACTAACACTAGTTCATGCCTATTTTTTCATCACAAATCC
AATGACGGAGGAGGCCTTGGGATGCTTAGAGAGATTCCGCGATATAATCCGTTGGTCATC
AACGATTTTCCGTCTTTCAGATGATCTTGGGACATCATCTGTATGCAGCCTAATTATCAG
AGATTGCTTTAGTTTATTTTCTATACTAACAATCCATCATTTAATAATAATAATAATAAT
AATACTGATACATACATTTTTTTCTCAGGATGAGTTAAAAAGAGGAGATGTTCCTAAATC
CATACAATGTTACATGTATGAAACTAGTGCTTCTGAAGACGATGCCCGCAAATACATAGG
CTTCTTGATTGATGAAACATGGAAGAAGATGAATGAAGAGCGAAATCTGAATTCTCCCTT
CTCCCAAACTTTTATTGGAATGGCAATGGACATTCCTAGGATGGCTCAATGCATATATCT
GTACCGGGACGGGTATGGTGTTCAAGACCGTGAGACTAAGGATCACGTAAAGACATTATT
CATTGAGCCTATTTCCCTTATATAG
>CRTPS209_Loci
ATGGATAGTGCCAACCACATACAAAACAGCCAAGAATTTTTGCCAGTGCCAAGCTAAGTC
CGAAGGTGTTGGAACGATATCCCAAAGGAGATCTGCCAATTACAAGCCAAACATCTGGAA
ATATGATTGCGTCCAGTCTCTTACAAGTGAATACATGGTGAGATTTAGGATTATTCCAAG
AAAAATCTTATCATCCTGTGTTCTATTTGCACTGCATCCACAATGACAAAATTTTTCCGT
TGTATGTATCCATGTTCATATGTGCTTGGAAATTTGATGATTTTTCAGGGAGAGCCATAC
ACAATACAGGTCCAGCAGCTGAAAGGAGAGGTTAGGCGTGTGTTTGTTGAAGTGGTGAAC
CATTGGCCAGTTAGAGTTCATTGACAGCATTAAAAAGCTAGGTCTGGGCAACTTCTTTGA
GGAGGAGATCAGAGAAGCCTTGACACCATAATGTCTGATAAGAACAACAGTCCCGGTATC
AAAGCAAATCTCTATGCTGCCTGCCACTATGCCTTTAGGCTTCTCAGGCAACATGGTTAT
GGAGTTTCCACAAGGTACAGATATTCATTATCAAATATTTAACTCTACTTTTCTCCAAAA
GATGCCTTACATTTTTTATTTTCAGTGCTATTCGCTGATGTTCTTAGTGGATGCTGTGAA
ACCCAGATATGTTTAGCGGCTTCATGGAGGAGGTTGGTATGTTCTCTAAAAGCACATGCA
CAAATGTCAAAGGAATGATTGAGCTTTTTGAGGCCTCGCATCTCGCCTTGGAAGGTGAAA
ACATCTTGGGACGAGGCTAAAGCTTTCTCTTCGGGATATCTCAAAGAAATCATTTCTAAC
CTAGATAATAACCTGCTAAACAAGTGGTCCATTCTTTGGAGCGTCCATTGCACTGGAGAG
TGCAGTGGTTTGATATCAGGCGGTACATTGATTTCTATGAGGAGGAAGGAGTGAACCTGG
ATTTACTCAAGCTTGCTAAACTTAAACTTCAACATGGTTTCAAGCCGTACATACAAAAGG
ATCTCAAACAATCTCCAGGGTAAATGATGAAAAAGAAAGGCAGGGATTTGCAATCTCCTT
ATAAGCATGAGTATGCCGCAAATTCCATTAGAATTGAAAGACAAGTCATTCTTTTCTCTC
TATTTTATTTCTTTCACTGAGGTGGTGGAGGAATCTGGGCCTCATTGAAAATTTGAGCTT
TACAAGAGATAGATTGGTGGAAAGTTTCCTGTGTGGTGTGGGATTCTCATCTGAACCTCA
GCATGGATCTTTTCGCCTATGCATTACAAAAGTCATTATTTTTATTCAAGTCCTTGATGA
CGTGATTTATGATTTTATGGTTCGTTGGATGAGCTAGAGCAATTCACCAATGCTGTTGAT
CGGTCAGTCTTAATAAATCATCTCCAAAAAATCCATGAGTTTCAAGAAAGAAGGTTAAAA
TTAAATTGTTCAAAATTTTGATTATCTCTCAATTTCAGGTGGGATTCCAAGGAAATCCAA
CAACTTCCTGAGAGTATGAAGCTTTGTTTCCAAGTACTCCAGGACACAACTAATGCAGTG
GCTAATGAAATTCAGAAGGAAAAGGGTTGGGACAATGTATTACCCATGCTACAACAAGCG
GTATTATATCTTTTGTTTGAGTCTCATTTCAAATAAAGTTTTCCGGAATAATCATTTGAT
TTTCTTACAAAAATCTTTTGCTTTTCTAGTGGGCAAATTTTTTGCAAGTCCTTTATTTGT
GGAAGCCAAGTGGTACAAACAAGGGTTAGACAAACCTCCTGCAGGAATATCTATAGTAAT
GCCTGGATTTCATCCTCAGTTTCATTGCTTGTCTGTTCATGCAATATTTTTCTGTGTACC
ACATGAGGCTAAAGAGGAGATGGTAGATTTTCTGGAGAAAAATCAGGAACTTGTGTACTC
TTCATCTCTGATTCTTCGTCTCTGTAATGATCTTGGGACTTTGGAGGTAATTATTCCTTC
TTAAGAAAAGCGCCATTCAGATATAACTTTCTTTTAATTTGTCTTTAGAACATTAGCATG
TATAATAATCACCCTGTGGCTCTTCTAATAGGCAGAACTAGAGAGAGGTGATGCCGCTCA
TCAGTTCTATGCTATATGAAAGAAGTGAATGTCTCAGAGGAGATATCTCGGACGCACATT
AGAGGCATGATAGTTAAAACTTGGAAGAATATGAATGGACATTGCATTGCCTCATCTCCA
TTACTACAACCAGTTGTCAACATCATCACAAATATAGCAAGGGTAGCACAGTGGATTTAC
CAATATGGAGATGGGCTTGGAATTCCTGACCGTGAAACAAAGGCTCAGATTCTGTCTTTA
CTGATTGAACCCCTTGGAATCAACTAA
>CRTPS212_Loci
ATGGCCTATTCTTGTGGCTTTTATGCTTGGTCCATTCCTGCAGTTGGCCCAAACAAATTC
AGAGAAATAGGCAAGACTAACTTCACCAGAATTGTGCCTATGCCTAATACGCACAAATGG
AGTATTGCCCACGATCACACCTTGGTTTCCATCCCCTTAAAGAAAGATAACCATTCACCT
GAACTTGGCAGTTTTACTGTTAAGATTGCCTTACTGCTTTCCATTATTTTATAGTTCTTA
TTATGCCATGCATTTTCTAACTTTCTAATTTCCTAACTTTACAGGATGAGTTCTACAATG
AACATGCACAAAAGTTAAAGGAAGTTAAGCATGTATTCAGCAAACTAGGAGAAGATGCAA
TGGAAAGCATGATGATGATTGATGCCATACAACGCCTAGGCATTGATCATCACTTCGAAG
AGGAGATTGAAGCAGTTCTGCAGAAGCAGTATATGAAATCTAGCATTCATGGTGATTGTG
ATGAGGATCTTTATGAGGTTGCACTCCGCTTTCGCCTATTGAGACAAGAAGGTTACACTG
TGCCCGCAGGTGGTTTCTTTTTCTTTTTATTTCTTTTTTCTTTTTTAATTAACCTTACCG
ACATTTATCAAGAGTCGTTTGTTTCTGAAAGTGAATTTACTGGTTAATATGCATGGATAG
ATGTGTTGAATAACTTCAAGAACAAGGAGGGGAAGTTTAAACAAAACCTACGCGAAGACA
TCAGAGGATTGATGGGTTTGTATGAAGCTTCTCAGCTAAGTATAGGAGAAGATATACTTG
AGGAAGCCGGAAATTTCAGCAGTCTACTCCTTAATGCATGTTTGCAACATCTTGATCATC
ATCAAGCTGCAGTTGTTAAGAATACATTGGAGCATCCCCATCACAAGAGCTTGGCACGGT
TCATGACCAAAAACTTCCTTACTGATTTCCAGGGCACAAATGGATGGATAAATGCATTGC
AAGAATTAGCAAAAATAGATTTCAATATGGTTAAATCCGTGCATCAAAAGGAGATGCTTC
AAATTTCCAAGTCTGTTTGAAAAATTGCATTGTGATTATATTTACTTTCTTGTTATATAT
TCTTAAGACACTTTGATCTCTAACTAATATTTGTCATATTAATTATTAGATGGTGGAAGG
ACCTAGGTTTGACCGAGGAGTTGAAGTTTGCAAGAGACCAACCACTGAAATGGTACATGT
GGCCAATGGCAATCATCCCAGATCCAAGGTTGTCAGAGCAAAGGATTGAGCTCACAAAAC
CTATCTCTCTAATCTACATAATAGATGACATTTTTGATGTTGGTGGAACCCTTGATGAAC
TCACTCTGTTCACAGAAGCTGTTAATAGGTAGAAATGGACTATGGAATTAATTCATTGAT
TCGCTAATGGGCGTGTATGTGTGTGTATATACATATACACATGGTTCCACTAATTTGTGT
CATTAATTATTGTATATAGATGGGATTTGTCTGCTTTCAAAGAGCTTCCAGAGTACATGA
AGATGTGTTTCAAGACTCTTGATGACATCACGAATGAGATCAGTACCAAGGTCCACAAGG
AGCATAAGTGGAACCCAGTAGGCTCTCTACGGAAGGCGGTAATATTCAAAACATTTTTGT
AAGGGTTTCAGTGGGATTACAAATGTAGCACGCTTAACAGATCCCCCATTGCTGCAGTGG
GCGAGTTTATGCAACGCATTTCTAGTAGAGGCAAAATGGTTTGCTTCTGGGCATGTGCCA
AAGGCTGAGGAGTACTTGAAGAATGGGACCGTTAGTTCAGGGGTACATGTGGTGCTAGTT
CACTTGTTTTTTCTATTGGGTCATGGCATAACCAAGGAAAATGTAGATCTTGTGGATGAC
TTTCCAGGCATTATATCTTCTACAGCAACAATTCTTCGTCTTTGGGATGACCTCGGAAGC
GCCAAGGTAAATGCCAACCACGTGCAGGTTGTTAATTAATCTGTCTACAATTTTTCATGT
TTGGTTTATAAAAAGTTATTTTGAGGTGGCCTTAAAAGTTAAATGTAGTGTTGGCCTAAT
TGATGTTTTGAAGTGGTATGTCATAATGTTTGGTTCAGAGAACCACCCTAAGTTGAATAA
ATTGACAGGATGAGAATCAAGACGGGCATGATGGGTCCTATGTAGAGTGCTACTTGAAGG
AACACCGAGGCTCTTCAGTTGAAAATGCAAGACAAATCGTAGCCCATATGATTTCAGATA
TGTGGAAGCGCCTCAACAAGGAATGCCTCTCTCCAAATCCAATTTCAACTTCTTTTACAA
AAGGCTCCCTCAATATTGCAAGAATGGTCCCTTTGATGTATAGTTATGATGACCAACAGT
GCCTTCCTGGCCTTGAGGAGCATATGAAGTCCTTGCTCCTTGAGAATCTACCATACAGAA
ACGCTCAAAAAATAAATGAGTGA
>CRTPS213_Loci
ATGGCCTGTTCTTGGGGCTTTTATGCTTGGTCCATTCCTGCAGTTGGCCCAAACAAATTC
AGAGAAATAGGCAAGACTAACTTCACCAGAATTGTGCCTATGCCTGATACGCACAAATGG
AGTATTGCCCACGATCACACCTTGGTTTCTATCCCCTTAAAGAAAGATAACCATTCACCT
GAACTTGGCAGTTTTACTGTTAAGATTGCCTTACTGCTTTCCATTATTTTATAGTTCTTA
TTATGCCATGCATTTTCTAACTTTCTAATTTCCTAACTTTACAGGATGAGTTCTACAATG
AACATGCACAAAAGTTAAAGGAAGTTAAGCATGTATTCAGCAAACTAGGAGAAGATGCAA
TGGAAAGCATGATGATGATTGATGCCATACAACGCCTAGGCATTGATCATCACTTCGAAG
AGGAGATTGAAGCAGTTCTGCAGAAGCAGTATATGAAATCTAGCATTCATGGTGATCGTG
ATGAGGATCTTTATGAGGTTGCACTCCGCTTTCGCCTATTGAGACAAGAAGGTCACACTG
TCCCCGCAGGTGGTTTCTTTTTCTTTTTATTTCTTTTTTCTTTTTTAATTAACCTTACCG
ACATTTATCAAGAGTCGTTTGTTTCTGAAAGTGAATTTACTGGTTAATGTGCATGGATAG
ATGTGTTGAATAACTTCAAGAACAAGGAGGGGAAGTTTAAACAAAACCTACGCGAAGACA
TCAGAGGATTGATGGGTTTGTATGAAGCTTCTCAGCTAAGTATAGGAGAAGATATACTTG
AGGAAGCCGGAAATTTCAGCAGTCTACTCCTTAATGCATGTTTGCAACATCTTGATCATC
ATCAAGCTGCAGTTGTTAAGAATACATTGGAGCATCCCCATCACAAGAGCTTGGCACGGT
TCATGACCAAAAACTTCCTTACTGATTTCCAGGGCACAAATGGATGGATAAATGCATTGC
AAGAATTAGCAAAAATAGATTTCAATATGGTTAAATCCGTGCATCAAAAGGAGATGCTTC
AAATTTCCAAGTCTGTTTGAAAAATTGCATTGTGATTATATTTACTTTCTTGTAATATAT
TCTTAAGACACTTTGATCTCTAACTAATATTTGTCATATTAATTATTAGATGGTGGAAGG
ACCTAGGTTTGACCGAGGAGTTGAAGTTTGCAAGAGACCAACCACTGAAATGGTACATGT
GGCCAATGGCAATCATCCCAGATCCAAGGTTGTCAGAGCAAAGGATTGAGCTCACAAAAC
CTATCTCTCTAATCTACATAATAGATGACATTTTTGATGTTGCTGGAACCCTTGATGAAC
TCACTCTGTTCACAGAAGCTGTTAATAGGTAGAAATGGACTAATTCATTGATTCGCTAAT
GGGTGTGTATGTGTGTATATATATATATACATAGTTCCACTAATTTGTGTCATTAATTAT
TGTATATAGATGGGATTTGTCTGCTTTCAAAGAGCTTCCAGAGTACATGAAGATGTGTTT
CAAGACTCTTGATGACATCACGAATGAGATCAGTACCAAGGTCCACAAGGAGCATAAGTG
GAACCCAGTGGGCTCTCTACGGAAGGCGGTAATATTCAAAACATTTTTGTATGGGTTTCA
GTGGGATTACAAATGTAGCACGCTTAACAGATCCCCCATTGCTGCAGTGGGCGAGTTTAT
GCAACGCATGTCTAGTAGAGGCAAAATGGTTTGCTTCTGGGCATGTGCCAAAGGCTGAGG
AGTACTTGAAGAATGGGGCCGTTAGTTCAGGGGTACATGTGGTGCTAGTTCACTTGTTTT
TTCTATTGGGTCATGGTACAACCAAGGAAAATGTAGATCTTGTGGATGACTTTCCAGGCA
TTATATCTTCTACAGCAACAATTCTTCTTCTTTGGGATGACCTCGGAAGCGTCAAGGTAA
ATGCGAACCACATGCAGGTTGTTAATTAATCTGTCTACAATTTTTCATGTTTGGTTTATA
AAAAGTTATTTTGAGGTGGCCTTAAAAGTTAAATGTAGTGTTGGCCTAATTGATGTTTTG
AAGTGGTATGTCATAATGTTTGGTTTCACAGAACCACCCTAAGTTGAATAAATTGACAGG
ATGAGAATCAAGACGGGCATGATGGGTCCTATGTAGAGTGCTACTTGAAGGAACACCGAG
GCTCTTCAGTTGAAAATGCAAGACAAATCGTAGCCCATATGATTTCAGATATGTGGAAGC
GCCTCAACAAGGAATGCCTCTCTCCAAATCCATTTTCAACTTCTTTTACAAAAGGCTCCC
TCAATATTGCAAGAATGGTCCCTTTGATGTATAGTTATGATGACCAACAGTGCCTTCCTG
GCCTTGAGGAGCATATGAAGTCCTTGCTCCTTGAGAATCTACCATACAGAAACGCTCAAA
AAATAAATGAGTGA
>CRTPS214_Loci
ATGGCTCTTTCCATGCTTGCTTCAATTCCTAATCTGATCACTCACACAGACTTCCAATTA
TTAGAAGATCCAGCAGTTGCAAGGCTTCTCCTCCAGGAAACCAATCCATGATTGGCAACA
AGCACTTGCGAGGAAATCATTGTTCGGAGAACTGCAAACTACCATCCTCCCATTTGGGAC
AATGATTATGTGCAGTCACTGAGAAGGTGATTATGTGGTAGGTTTATCTATCATGAATAT
TGCTAACAGGTTAATTCTAGTTATTAACGCTCCACTTGGTATTACTAACAAATACATGGT
CAGGTATGTAGGGAGAAACATACACCAGAAGACTTGATAAGCTAAGAGAGATGTGAAGCC
AATGCTTGGGAAGTGAAGAAGCCTTTGGATCAGCTGGAGCTAATCGATGTTTTGCAAAGG
CTTGGACTATATTATCACTTCAAGGATGAAAATAAGAGAATATTGGACAGCATATACAAC
CAGTACAATCAGCACGAAGAGTGGGATGAAAGATGATTTATACGCAACAGCTCTTGAATT
TAGACTGTTAAGGCAGCATGGCTATGATGTGCCTCAAGGTATAGCTCTGTAGGATTCACT
TCTTCATTTTGTTTGTTTTAAATAAGCTAAGAAACTTAAATTTAAATGAACTATAGGCAA
CAATACAAATATTGGTCTCTTATTTGGTTTATCCCTTTTTCTTTTGGAAGCTCTTGCAAT
GCTTTTTGCAGATATATGTAAGCTATGACTTTATCCCAAATAAAATTAGGTACTTAACTA
GAAAGCACTCTTATTAATGCAGATGTTTTTAGTAGATTCAAGGACGAAACAGGGAGCTTT
AAGGCATGCCTGTGTGAAGATATGAAGGGAATGCTTTGCCTGTACGAAGCTTTCATAACC
TTTGTGTACAAGGAGAAAGTACCATGGAGCAGGCCAGAGATTTCGCACACAGACATCTTG
GAAAGGGCCTTGAGCAAAACATAGATCAAAATCTTGCCATTTGAGGTGAACCATGCCTTA
GAGCTTCCATTGCATTGGAGAATGCCAAGGTTAGAGGCAAGGTGGTTCATAGACGTATAC
GAGAAAAGACAGGACATGAATCCTATCTTGCTGGAGTTTGATAAATTGGACTTCAATATG
GTACAAGCCACACACCAGGAGGATCTAAGATACATGTCTAGGTAATTAGTTCATCGACAT
TCTTAATGTTTTGAGATTTATCCAAAAACTCTGTATCATACTCTCATAATGTTTTTATTG
TCTCCCTTGGCTCCTATAAAGCTGGTGGAGTAGTACACGCCTGGGAGAAAAGTTGAACTT
TGCTAGATGGAGAATTTCCTATGGACTGTGGGAGTGATATTCGAGCCTCAGTATGGATAT
TGTAGGAGAATGTCCACAAAGGTTAACACACTCATAACAATAATTGATGATGTTTACGAC
GTTTATGGTACAATGGATGAACTCGAGCTTTTTACAGATGTTGTTGACAGGTTACTGTTT
GTCTTACTTCCCATATCCTCTATGCATCATATGCTTCTGATTATGTCAGCTGCTCTAAAA
ACTCTAATATCTTATTTGCATATATAGGTGGGATATCAATGCAATGGATCCACTTCCAGA
GTACATGAAGTTGTGCTTCCTTGCTCTCTACAACTCCACTAATGAAATGGCTTATGATGC
TCTCAGGAACATGGTTTACACATCGTTTCCTATCTTAGAAAAGCGGTATTATCTGCAACT
GTGAATTCATTCCATTATATGCTGTTTACATGCATGTAGTAATCTTGACTCATTTTTTTA
TGATTAATCCTTCAGTGGTCAGACTTATGTAAATCCTACTTACTGGGGGCAAAGTGGTAC
TACAGTGGATATACACCAAGCCTACAAGAATACATTAGCAATTCATGGATTTCAATATCA
GGTCCTGTAATACTAGTCCATGCCTATTTTCTTGTCGCAAATCCAATCACCAAGGAGGCC
TTGCAATCCTTAGAGAGATATCACAATATTATCCGTTGGTCATCAATGATTTTAAGGCTT
TCAGATGATCTGGGAACATCACTGGTCTGTATTCTACTCTCTCTCACAATCTGCTTACAA
GTCCTAATAAATATATATTTCTGTAATTTCTGTTCATAGACGGCCCATTATAATGGTTTT
ATTTATTTATTTATTTATTTATTTATTATTATTATTATTATTATTATTATTATTATTTTA
TCCTTGTCTTAGGATGAGTTGAAAAGAGGAGATGTTCCCAAGTCAATCCAGTGTTACATG
TATGAAACTGATGCTTCTGAAGAAGACGCCCGTAACACACAAGCTATTTGATTGGAGAGA
CATGGAAGAAGCTAAATGAAGATGGAGCTGTAGAGTCTCCATTCCCTGAAACATTTATTG
GAATTGCAATGAATCTTGCTAGGATGGCCCAGTGCATGTATCAGCATGGAGATGGACATG
GTATTGAATATGGTGAAACTAAGGATCGAGTGTTGTCATTACTCGTTGAGCCCGTTCGCA
GTTTGAGTTCTGAATAA
>CRTPS215_Loci
ATAAATTCAGATGTTTTTAGTAGATTCAAGGACGAAACCGGGAGCTTTAAGGCATGACTG
TGTGAAGATATCGAGGGAATGCTCTGCTTGTATGAAGCTTCCTACCTTTGTGTACAAGGT
GAAACCACCTTGGAGCGGGCCAGAGATTTCGCATACAGACATCTTGGAAAGGCCCTTGAG
TAAAACATAAATCAAAATCTTGCCTTTGAGGTGAACCAGGCCTTAGAGCTTCCATCGCAT
TGGAGAATGCCAAGGTTAGAGCCAAGGTGGTTCATAGATGTATATGAGAGAAGACAGGAC
ATGAATCATATTTTGCTTGAGCTTGCTCAATTGGACTACAATATGGTGCAAGCCACACAC
CAGGAGGAACTAAGGTACATGTCTAGGTAAGTTTATCTACATTCTTAATGTTTTTGGGAT
CCAGTCAACGAACTCTATATCTTTTTCTTATATTTTTGTTGTCTCCCTTGGCTCCCATAA
ATCTGGTGGAGGAGTACACGACTTGGAGAGGAGTTAAACTTTGCTAGGGACAGGCTGATG
GAGAGTTTCCTATGGACTGTGGGAGTGATATTCGAGCCTCAGTATGGATATTGTAGGAGA
ATGTCCACAAAAGTTAACACACTTGTAACAATAATTGATGATGTTTACGACGTTTAAGGT
GCATTGGATGAACTCGAGCTTTTTACAGATGCTGTTGACAGGTTACTGTTTGTCTTACTG
CCCATATCCTCTATGCATCATCTGCTTTTGATTAAGTTAGCTTCTCTAAAAATTCAGATT
AATATCTACTTTACATATTTAGGTGGGATATCAATTCAATGGATCAACTTCCAGAATACA
TGAAGTTGTGCTTCCTTGCCCTCTACAACTCTATTAATGAAATGGCTTACGACGCTCTTA
AGGAACATGGTTTACACATCATTTCCTATCTTAGAAAAGTGGTATATATTGTGTGCAAAT
GTGAACTCATTCCATTTCTTTGCTATTAAATTTTGATGAGTTTCTATATGCTCTTTACAT
GCAAGTAGTATTCTTGACTCATTTGATTATGCTTAATCCTCCGCTGGGCAGACTTATGCT
AGTCTTACTTATTGGAGGCAAAATGGTACTACAATGGATATAAGCCAACCCTGCAAGAAT
ACATTAGCAATTCAAGGATTTCAATATCAGGTCCCCTAACACTAATCCATGGCTATTTTT
TTGTTGCAAATTCAATAACCAAGGAGGCCTCGCAATCCTTACAGAAATATCACAGTATTA
TCCGTTGGTCATCAATGATTTTAAGGCTTTCAGATGATCTGGGAACATCACTGGTCTGCA
TGCTACTCTCTCACAATCTCCTTATGAGTCCTATAATGAAGATTTCTGTGATTTCTTTCC
ATACCCTTGCAATGTTTTTTTTTTTTTTTTCTGTCCTTTTCCTAGTCAATACAATGTCAC
ATGTATGAAACCGGTGCTTCTGAAGAAGATGCTCGCAACATAAGCTATTTGATTGGAGAG
ACATGCATGGAAGAAGCTAAATGAAGATAGAACAGCAGAGTCTCCATTCCCTGAAACTTT
TATTGGAATTGCAACGAATCTTGCTAGGATGGCCCAGTGCATGTATCAGCATGGAGATGG
GCATGGGATTGAAGATGGTGAAACTAAGGATAGATTGTTATCACTACTCGTTGAGCCCAT
TCCCTTAGACAATGACAAAAGGTTTCTAGTTTGA
>CRTPS216_Loci
ATAAATTCAGATGTTTTTAGTAGATTCAAGGACGAAACCGGGAGCTTTAAGGCATGACTG
TGTGAAGATATCGAGGGAATGCTCTGCTTGTATGAAGCTTCCTACCTTTGTGTACAAGGT
GAAACCACCTTGGAGCGGGCCAGAGATTTCGCATACAGACATCTTGGAAAGGCCCTTGAG
TAAAACATAAATCAAAATCTTGCCTTTGAGGTGAACCAGGCCTTAGAGCTTCCATCGCAT
TGGAGAATGCCAAGGTTAGAGCCAAGGTGGTTCATAGATGTATATGAGAGAAGACAGGAC
ATGAATCATATTTTGCTTGAGCTTGCTCAATTGGACTACAATATGGTGCAAGCCACACAC
CAGGAGGAACTAAGGTACATGTCTAGGTAAGTTTATCTACATTCTTAATGTTTTTGGGAT
CCAGTCAACGAACTCTATATCTTTTTCTTATATTTTTGTTGTCTCCCTTGGCTCCCATAA
ATCTGGTGGAGGAGTACACGACTTGGAGAGGAGTTAAACTTTGCTAGGGACAGGCTGATG
GAGAGTTTCCTATGGACTGTGGGAGTGATATTCGAGCCTCAGTATGGATATTGTAGGAGA
ATGTCCACAAAAGTTAACACACTTGTAACAATAATTGATGATGTTTACGACGTTTAAGGT
GCATTGGATGAACTCGAGCTTTTTACAGATGCTGTTGACAGGTTACTGTTTGTCTTACTG
CCCATATCCTCTATGCATCATCTGCTTTTGATTAAGTTAGCTTCTCTAAAAATTCAGATT
AATATCTACTTTACATATTTAGGTGGGATATCAATTCAATGGATCAACTTCCAGAATACA
TGAAGTTGTGCTTCCTTGCCCTCTACAACTCTATTAATGAAATGGCTTACGACGCTCTTA
AGGAACATGGTTTACACATCATTTCCTATCTTAGAAAAGTGGTATATATTGTGTGCAAAT
GTGAACTCATTCCATTTCTTTGCTATTAAATTTTGATGAGTTTCTATATGCTCTTTACAT
GCAAGTAGTATTCTTGACTCATTTGATTATGCTTAATCCTCCGCTGGGCAGACTTATGCT
AGTCTTACTTATTGGAGGCAAAATGGTACTACAATGGATATAAGCCAACCCTGCAAGAAT
ACATTAGCAATTCAAGGATTTCAATATCAGGTCCCCTAACACTAATCCATGGCTATTTTT
TTGTTGCAAATTCAATAACCAAGGAGGCCTCGCAATCCTTACAGAAATATCACAGTATTA
TCCGTTGGTCATCAATGATTTTAAGGCTTTCAGATGATCTGGGAACATCACTGGTCTGCA
TGCTACTCTCTCACAATCTCCTTATGAGTCCTATAATGAAGATTTCTGTGATTTCTTTCC
ATACCCTTGCAATGTTTTTTTTTTTTTTTTTTCTGTCCTTTTCCTAGTCAATACAATGTC
ACATGTATGAAACCGGTGCTTCTGAAGAAGATGCTCGCAACATAAGCTATTTGATTGGAG
AGACATGCATGGAAGAAGCTAAATGAAGATAGAACAGCAGAGTCTCCATTCCCTGAAACT
TTTATTGGAATTGCAACGAATCTTGCTAGGATGGCCCAGTGCATGTATCAGCATGGAGAT
GGGCATGGGATTGAAGATGGTGAAACTAAGGATAGATTGTTATCACTACTCGTTGAGCCC
ATTCCCTTAGACAATGACAAAAGGTTTCTAGTTTGA
>CRTPS217_Loci
ATGGCTCTTTCCATGCTTGCTTCAATTCCTAATCTGATCACTCACACAAGACTTCCAATT
ATTAGAAGATCCAGCAGTTGCAAGGCTTCTCCTCCAGGAAACCAATCCATGATTGGCAAC
AGCACTTGCGAGGAAATCATTGTTCGGAGAACTGCAAACTACCATCCTCCCATTTGGGAC
TATGATTATGTGCAGTCACTGAGAAGTGATTATGTGGTAGGTTTATCTATCATGAATATT
GCTAACAGGTTAATTCTAGTTATTAACGCTCCACTTGGTATTACTAACAAATACATGGTC
AGGTATGTAGGGAGAAACATACACCAGAAGACTTGATAAGCTAAAGAGAGATGTGAAGCC
AATGCTTGGGAAAGTGAAGAAGCCTTTGGATCAGCTGGAGCTAATCGATGTTTTGCAAAG
GCTTGGACTATATTATCACTTCAAGGATGAAATAAAGAGAATATTGGACAGCATATACAA
CCAGTACAATCAGCACGAAGAGTGGATGAAAGATGATTTATACGCAACAGCTCTTGAATT
TAGACTGTTAAGGCAGCATGGCTATGATGTGCCTCAAGGTATAGCTCTGTAGGATTCACT
TCTTCATTTTGTTTGTTTTAAATAAGCTAAGAACTTAAATTTAAATGAACTATAGGCAAC
AATACAAATATTGGTCTCTTATTTGTTTATCCCTTTTTCTTTTGGAAGCTCTTGCAATGC
TTTTTGCAGATATATGTAAGCTATGACTTTATCCCAAATAAAATTAGGTACTTAACTAGA
AAGCACTCTTATTAATGCAGATGTTTTTAGTAGATTCAAGGACGAAACAGGGAGCTTTAA
GGCATGCCTGTGTGAAGATATGAAGGGAATGCTTTGCCTGTACGAAGCTTCATACCTTTG
TGTACAAGGAGAAAGTACCATGGAGCAGGCCAGAGATTTCGCACACAGACATCTTGGAAA
GGGCCTTGAGCAAAACATAGATCAAAATCTTGCCATTGAGGTGAACCATGCCTTAGAGCT
TCCATTGCATTGGAGAATGCCAAGGTTAGAGGCAAGGTGGTTCATAGACGTATACGAGAA
AAGACAGGACATGAATCCTATCTTGCTGGAGTTTGATAAATTGGACTTCAATATGGTACA
AGCCACACACCAGGAGGATCTAAGATACATGTCTAGGTAATTAGTTCATCGACATTCTTA
ATGTTTTGAGATTTATCCAAAAACTCTGTATCATACTCTCATAATGTTTTTATTGTCTCC
CTTGGCTCCTATAAAGCTGGTGGAGTAGTACACGCCTGGGAGAAAAGTTGAACTTTGCTA
GATGGAGAATTTCCTATGGACTGTGGGAGTGATATTCGAGCCTCAGTATGGATATTGTAG
GAGAATGTCCACAAAGGTTAACACACTCATAACAATAATTGATGATGTTTACGACGTTTA
TGGTACAATGGATGAACTCGAGCTTTTTACAGATGTTGTTGACAGGTTACTGTTTGTCTT
ACTTCCCATATCCTCTATGCATCATATGCTTCTGATTATGTCAGCTGCTCTAAAAACTCT
AATATCTTATTTGCATATATAGGTGGGATATCAATGCAATGGATCCACTTCCAGAGTACA
TGAAGTTGTGCTTCCTTGCTCTCTACAACTCCACTAATGAAATGGCTTATGATGCTCTCA
AGGAACATGGTTTACACATCGTTTCCTATCTTAGAAAAGCGGTATTATCTGCAACTGTGA
ATTCATTCCATTATATGCTGTTTACATGCATGTAGTAATCTTGACTCATTTTTTTATGAT
TAATCCTTCAGTGGTCAGACTTATGTAAATCCTACTTACTGGGGGCAAAGTGGTACTACA
GTGGATATACACCAAGCCTACAAGAATACATTAGCAATTCATGGATTTCAATATCAGGTC
CTGTAATACTAGTCCATGCCTATTTTCTTGTCGCAAATCCAATCACCAAGGAGGCCTTGC
AATCCTTAGAGAGATATCACAATATTATCCGTTGGTCATCAATGATTTTAAGGCTTTCAG
ATGATCTGGGAACATCACTGGTCTGTATTCTACTCTCTCTCACAATCTGCTTACAAGTCC
TAATAAATATATATTTCTGTAATTTCTGTTCATAGACGGCCCATTATAATGGTTTTATTT
ATTTATTTATTTATTTATTTATTATTATTATTATTATTATTATTATTATTATTTTATCCT
TGTCTTAGGATGAGTTGAAAAGAGGAGATGTTCCCAAGTCAATCCAGTGTTACATGTATG
AAACTGATGCTTCTGAAGAAGACGCCCGTAAACACACAAGCTATTTGATTGGAGAGACAT
GGAAGAAGCTAAATGAAGATGGAGCTGTAGAGTCTCCATTCCCTGAAACATTTATTGGAA
TTGCAATGAATCTTGCTAGGATGGCCCAGTGCATGTATCAGCATGGAGATGGACATGGTA
TTGAATATGGTGAAACTAAGGATCGAGTGTTGTCATTACTCGTTGAGCCCGTTCGCAGTT
TGAGTTCTGAATAA
>CRTPS218_Loci
ATGGCTCTTCTGACGCTTTCTTCAAACCCTTTTTTCACTTTTACAAGACTGCAACCTGCA
AGCCGCTTCTGCCGCGGAAAATCGCAGGGTGTTTGCATTTCTGGTCCAGTCCAATGCACG
GGTGGGGCTAAAACTAGTAGCCAAACTGCTGTGATTGTGAGGCGAACCGCAAGCTACCAA
CCTTCAATTTGGGACCATGATTATATCCGGTCACTAACGAGTGATTATGTGGTAGGTGCT
AACTTTTAGTACTATTGTTCATTAATGGACTCAACTTGATTTTTTGACGGATATAGTGTC
TTATATGCAGGGAGAAACATATACAAGACAATTGGAGAAGCTTAAGGGAGATGTAAGATG
ATGCTTGGCCAAGTCGGGGAACCTTTGCATCAACTGGAGCTAATTGATACCTTGCAAAGG
CTTGGAATACATTATCACTTTGGGGAAGAAATAAAGAGAATATTGCATAGCATATACAAC
AACTACAATAGGAATGATACATGGAAAAATGGAGATTTATATGCCACAGCTCTTGAATTT
AGACTCCTAAGACAGCATGGCTACCATGTTCCTCAAGGTATTAGACACTACCGAGTCCTA
GGTTTAAATTTAGTCTTCACTACTGTTTTAATAATTTTTTCAGGCAGCGGAAAGAGGTAC
ACGATCTACCAGGTAAAACAGCATATATAGGAAGCACTAGATCAATTAGTTGCCTAATGA
GAATAGCATAAAGAGCACAAGATTTTTGGGATTTTATAAATTCTGTGCGACATATTTATA
CTTCAGCATAATTATTGTCATATTGAATGTTGCAGATGTTTTCCATATTTTCATAAACAA
GATGGGGACTGTTAATCCATGGCTTAATGAAGATATCAAGGGAATTCTATGCTTGTATGA
AGCTTCATACCTTTCCGTAAAAGGTGAAAATATCCTAGAAGAGGCTAGAGATTTCACAAG
AAATTTTCTTGAAGAATACCTTGAGCGGACTGTAGATCAAAATGATCTTACTGCGATAAT
AAACCATGCCATGGAGCTTCCGCTGCACTGGAGAATGCTAAGGCTAGAGGCAAGATGGTT
CATAGATATATATGAGAGAAGCCAGGGCATGAATCCCATTTTACTTGAGCTTGCTAAACT
GGATTACAATATGGTGCAAGCAACATACCAGGAGGATCTAAAACATGCATCAATGTAGGA
GTGAGCATATTCTCATTTCGTGTATAGTTTAGCAGCTACAAAGTATTATCAAATTCTAAT
ATTGATATCCCCTCTTTTGGGCCTTACAAATGCAGGTGGTGGAGGAGCACACGCCTCCCA
GAAAAATCGAGCTTTTCTAGGGACAGATTGGTGGAGAATTTCCTTTGGGCTGTGGGATTT
ATATTTGAACCTCAGTTTGGATATTGCAGGAGAATGTTGACAAAACTCATTTCGCTGATA
ACAACAATTGATGATGTTTATGATGTTTATGGGACATTGGATGAACTTGAGCTCTTTACA
GATGCTGTTGACAGGTTGGTGGTTTCTGTATACTCCTTGTCCTTTTAATTTAATAGAGGT
TGGGATGCTAGTTTTGTTTCCACTGTCAGATGGGATACCAATGCAATGGAGCAACTTCCA
CAATACATGAAGATCTGTTTCCTTGCTCTCTACAACTTCACTAATGAAACCGCTTATGAT
GTTCTTAAAGAACACGATCTCAACATCATTTCATATCTCAGAAAAGCGGTAACATTTCAG
ATGAAAAATTCAGTCATCTTTCTATAATCAAATTGACGAAATTTCCTGTGCAAGATATGC
TTTTGGCTCATTATATGATTAATTCTTCAGTGGGCAGATTTAAGTAAATCCTACTTAGTT
GAGGCGAAATGGTACCACGAAGGTTATATGCCATCTCTACAGGAGTACATCAACAATGCC
ATGATTTCTATATCAGGTCCACTAACACTAGTTCATGCCTATTTTTTTCATCACAAATCC
AATGACGGAGGAGGCCTTGGGATGCTTAGAGAGATTCCGCGATATAATCCGTTGGTCATC
AACGATTTTCCGTCTTTCAGATGATCTTGGGACATCATCTGTATGCAGCCTAATTATCAG
AGATTGCTTTAGTTTATTTTCTATACTAACAATCCATCATTTAATAATAATAATAATAAT
AATACTGATACATACATTTTTTTCTCAGGATGAGTTAAAAAGAGGAGATGTTCCTAAATC
CATACAATGTTACATGTATGAAACTAGTGCTTCTGAAGACGATGCCCGCAAATACATAGG
CTTCTTGATTGATGAAACATGGAAGAAGATGAATGAAGAGCGAAATCTGAATTCTCCCTT
CTCCCAAACTTTTATTGGAATGGCAATGGACATTCCTAGGATGGCTCAATGCATATATCT
GTACCGGGACGGGTATGGTGTTCAAGACCGTGAGACTAAGGATCACGTAAAGACATTATT
CATTGAGCCTATTTCCCTTATATAG
>CRTPS220_Loci
ATGGCTCTGTTTATGCTTTCTTCAACCTCTATTCTAAGTCATAGCTTACTGCCACCTAGA
AGGGATTTTTGGATGGGAAAATCCATTAGTGGCAAGCCTGCTCATCCGGTACAATGCGTG
GTTGTCAATAGACCTTCTTATGAAACCACTGTACGGCGAACTGCAAATTATCAAGCCCCC
ATTTGGGACTACGACTATGTCCAGTCACTAACAAGTGATTATAGGGTAGCTATTCATTAT
TCTTAGCAATGTGTTTTAATCGTTTTTTAGCTTGATGTTGCATATGAATATATTGTTATA
TGTGCAGGGAGAAACATGCATAGGAAGATTCGATCAACTAAAGAGGGAGGTGAAAATGAT
GCTGGGAAAGGTGGAGCAGCCTTTGGATCAACTTGAGCTGATCGATCTCTTGCAAAGACT
TGGAATATCTTACCAGTTCGAAGATGAAATCAAGAGACTGTTGAACAGCATGTACTGCAA
TCATAACATTGATGACAAGTGGAAGAAAGAGAATTTGCATGCCACAGCTCTTGAATTTAG
AATTCTAAGACAAAATGGGTATAGCATTCCTCAAGGTATATCAGTAACATCTTCATTTTT
GGTACAGAAAGATGAAGTACTGCATCCTAAGGCATTTTAGAGATCTTAACTAATTCTTTG
CTAGCAGTAAACGTCTTTATTTGACTTTGTCTCTATAACAGCTAAAAAATGAGCATTTTT
TATTGCAGATGTTTTTAGTAGTTTCAAGGATGAGATAGGGGGCTTTAAGGCATGCTTTTC
TGAAGATATTCAGGGAATTCTGTGTTTGTATGAAGCTTCCTACCTTTCCATAGAAGGTGA
AAGTATCTTGGAAGAAGCTAGGGATTTCACAAAAAAACATCTTGAAGGATGTCTGCGGCA
AAATATAGATGAGAATCTTGCCATACTAGTGAGCCATGCTTTGGAGCTTCCACTGCATTG
GAGAATGCTAAGGTTAGAGGCAAGGTGGTTCATAAATGCATGTGAGAGAAGACAGGACAT
GAACCCCATCTTGCTTGAGTTTGCGAAGTTAGATTATAATATGGTGCAAGCAAAGCACCA
AGAGGATCTGAAGCATGCGTCCAGGTAAGAGCAAATGTGCATATTCACATAATATTATTT
CAGATATAACCAACTACAACTTATCATATTCTAATACTGTGGACATTATATTTTTATAGG
TGGTGGAGAAGCACACGTCTTGGAGAAAAGCTGAGCTTTGCGAGGGACAGGTTGATGGAG
AATTTCTTGTGGACCGTGGGGGTGATATTTGAGCCTCAGTTTGGATATTGTAGGAGAATG
TTGACGAAAGTAAATGCAATGATAACAACAATAGATGATGTTTATGATGTTTATGGAACA
TTGGAGGAACTTGAACTCTTTACAGATGCTGTTGACAGGTTGGTGGGAGTAGATATATAC
ATGATAACCCCAACATAGCCGCATGATAAAAACCTCAAATATTTTGTTTTCACATATGTT
CAGATGGGATATCAATGCAATGGATCAACTTCCAGAATATATGAAGATATGTTTCCTTGC
TCTCTACAACTCGACCAATGAAATGGCTTATGACCTTCTTAAGGAGCAAGGTTCCCACAT
CATCGCATATCTTAGAAAAGCGGTAATGTTTTGGATTCCAAACTCATGTCAGTACTCTTT
GAATTAAATTTCATGAAATTTTCTGTCTCCTATTTACTATGGACTCATTATACAATTCTT
AATCCTTCAGTGGGCAGATTTATGTAAGTCTTACTTACTGGAGGCAAAGTGGTACCACGC
CCGATATACACCAACCCTGCAAGAGTACCTTAGTAATGCATGGATTTCAATATCAGCACC
AGCAATACTAGTTCATGCGTTCTTTTTTGTTACAAATCCAATAACCGAGGACGCTTTGGA
ATGCTTGGAGCAATATTGCAATATAATCCGCTGGTCATCAATTATTTTACGCCTTTCAGA
TGATCTTGGAACTTCATCGGTATGCATTTTTCCTCTCTTTCTCATTTTGATTAACATCTA
CAGTAAAGATTGCTTTGATTTCTTGGTCGAACAACAAATTATAACGGTTCTTTTTTTCAT
TGCCTCAGGATGAACTAAAACGAGGAGATGTTCCTAAATCCATACAATGTTACATGCATG
AAACTGGTGCTTCTGAAGAAGACGCTCGAGAACACATAAAATGCTTGATTGGGGAGACAT
GGAAGAAGATGAATGAAGATCGAGTTATGGAATCTCCCTTCTCCCAGACTTTTATCGGAA
TTGCAATAAACCTCGCTAGGATGGCCCAATGCATGTACCAGTATGGAGATGGGCATGGTG
TTCAAGATCGAGAAACCAAGGATCGTGTATTATCGTTACTAATTGAGCCCATTCCCCTGG
CCTAG
>CRTPS223_Loci
ATGTCTATAAGCTTCTCAAAATGTTCTCCAGCCCAAAATCCTAGACTGAACTTTCACCCT
CCAATGTCAAACTTTCACCTTAGAACTTGGGGTAACCAGGTCATTACCTGTGCTCCAGTT
CTTGTTCCAACCAACATGCCCCTTAGAGTATCAGCATGTTCTCCTGCCCAAAATGCTAAA
CCAGTGGTTAATCGTCCAACTGCAGATTTTTCACCTAGCATATGGGGTGAGAGGTTCATT
AGCTACACTCCAGCTGATGAAGTAATTCACGATATCTAATACTATCTATCTATTATATAT
ATATATTAACCATCTATCTCAGCAATAGTTTGTCTATGCAATTTGCCGGTACAGATAGCC
CGTGCCCATAAAGAGAAGCAGGTTGAAGATCTGAAAGAGAAGTGAGAAGAAGGCTAATAA
CTGCCGCTGGTAATCCCTCACAACAGCTGAACTACATAGATGCAATTCAACGGCTTGGGG
TGGCATACCACTTTGAAAGAGAGATAGAAGAAGCATTAAAACATATGTATGATAACTATT
ATGATGTTGAGCATAAAGATGATGATTTATACAATGTTTCTCTTCAATTTCGACTCCTAA
GACAACAAGGATTCAATCTGTCATGTGGTAAGGCATGAACTATCATCTATTAGATAAAAT
GAAATCTTCATAATTTCATCACAATCTTATTCCGGAATGCTTTTATATCATATTTTTGTG
AATAAATGTAGATGTATTCAATAAGTTCAAGGATCAACAAGGTGGCTTCCAGGAATCTTT
GATCAATGATGTGAGAGGCATGCTAGGGTTGTATGAAGCCACACATCTCCGGGTGCGTGA
AGAAGGAATACTTGATGAAGCCCTTGTGTTCACCACCACTCACCTCGAGTCGGTCGTAGA
ACATTTAGAATATCCTCTTGCAGAACAGGTTCCTCATGCCCTGAAGCAGCCCGTTAGGAA
AGGTTTGAACAGACTAGAGGCGAGGCGGTATATATCTATCTACCAACACGAAGCTTCGCA
TGATAAAGCTTTGCTGAAGCTGGCAAAGTTAGACTTCAACCTGATGCAGTCACTGCACAA
GGAAGAGCTGAGCAATCTTTCTAGGTCAATTTTTAAATCACCCACGCATATACTTAGTGA
TTTTTTGATCAGTTCCCTTACTGCTAACCATATTATTTATTTTAGGTGGCATACCGACCT
AGGCTTTACCATGAAGATATCATTTGCACGAGATAGAGTCGTGGAGGTCTACTTCTTTGT
ACTTGCAATGTATTTTGAGCCCCAATACTCACGAGCTAGAAGAATTCTGACCAAAGTACT
TTACATAATATCCACTATAGATGATATGTATGATGCATATGGTTCGCTTGAAGAACATAA
GCTTTTTGCAGAAATGATTGAAAGGTTTTCTAATATGCAAATAATTCACCTTGATTTTGT
CCACAATTTTGAAATACTCGTGTTTAAACTTAATTAATCAAGACTTGGTGTTGTTTGATT
CTCAGGTGGGATATCAATAGCATCGATCAACTTCCAGAATACATGAAAGTAATATATCAG
GCACTCTTAGATGTCTACAAAGAAATTGAAGAAGAGATGGATAAAGAAGGAAAAGCATAC
AGCTTCCACCATGCAAAAGAAGCGGTACGAGATTTCTAATTGTAGCTGCCCTACTTTTTG
ATTTGATGTTGGTTTATAGTGGCATAGAAACCTAGGGTTGGCAATTCGTCTGGATCCTAT
TTGTGTCATATCATAGATCGAATAAATAGGTCAACTCAAATACAATACCAATTAAAAACA
TAAACTCAAATATCACCTAATTATTAAACATGTAAAATATAACCTATTTAATAATTACAT
GTTATTTAATAATAAAATTGAATTAGATTTTATATGGTTTATATATTGATCTCCCAACTT
AACATGCTTGTGACTGAATTTTAATTAAAGTATATCCAAAATCAAGCTTTATATGAATCG
AATATTGATTAAATAAGCTAGAATTATAATCAAGTTAATCAATATGATTATTAGATTAGG
TCAATTTAAATCAAATTAGTATCATTCAAGTTGATAAAAAAATAATTTATTTATTAAATG
GTTATACAGATTGATATGAACTTAACCTAAACTCACTTGTACTCAACCCAAATCCAAGAA
AATTAAATGTGTTGGGTTCAAGTTATGTTTAGGAATCATATTAAGTTTTACCTTCCGAGA
AGTTTATACTAAAAATTAAAGCATAAGTAGAAGTATGTAATGTGGAGGAATGTTTTGTCA
GATGAAAATTCAGATTGGCGCTTACTTTGATGAAGCACAATGGTTCCATGAAGGAAATGT
ACCTACCATAGACAAATACATGCAAGTTGCAAGAGTAAGCTCATCGTTACCCCTTACCAC
AGTCATCTTTTTCATTGGCATGGACGAGATCATAACAAAAGAGGCCTTTGAATGGGTTTA
CAATGACCCTTTTACAGTAGCTTCATGTTTAATTGCTAGGCTCATGAATGACATGACTTC
ACATAAGGTATGCATGTAGAATATATTACATATAAGTTCATTCGTGACAATTTGTATAGT
AGTTTTTTTCCTCATCTTTTGCGTTACTATATGTGTATGCAGTTTGAACAAGAGAGGGGG
CATGTTGCCTCAGCAATTGAATGCTACGTGAAGCAATATAGTGTCTCAAAGCAACAGGCT
TATGACGAGTTTAACAAGCAAATTGCAAATGCATGGAAGGATATTAACCAAGGGTTCCTC
AGACCTACTTCCATGCCAGTCCCAATCCTTACCGGAGTTCTCAATCTTACACGAGTGGTA
GACATCATTTACAAGGAAAATGATGAATACACTCATGTTGGGAAAGTGATGAAAGATAAT
ATTGCATCCTTGCTCATTGACCCTGTGCCAGTATGA
>CRTPS225_Loci
ATGTCAAACTCCCTCAGAACTTGGGGTAACCAGGTCATTACCTGTGCTCCAGTTCTTGTT
CCACCAACATGCCCTTTAGAGTATCAGCATGTTCCCTGCCCAAAAGCTAAACCAGTAGTT
AATCGTCCAACGGCAGATTTTTCACCTAGCATATGGGGTGAGAGGTTCATTAGCTACACT
CCAGCAGATGAAGTAATTCACGATATCTAATATCTATCTATCTATCTATCTATATATGTA
TATTAACCATCTATCTCAGCGATAGTTTGTCTATGCAATTTGCCGGTACAGATAGCCCGT
GCCCATAAAGAGAAGCAGGTTGAAGATCTGAAAGAGAAGGTGAGAAGAAGGCTAATAACT
GCCGCTGGTAATCCCTCACAACAGCTGAACTACATAGATGCAATTCAACGGCTTGGGGTG
GCATACCACTTTGAAAGAGAGATAGAAGAAGCATTAAAACATATCTATGATAAGCTATTA
TGATGTCGAGCATAAAGAAGATGATTTATACAATGTTTCTCTTCAATTTCGACTCCTAAG
ACAACAAGGATTCAATCTGTCATGTGGTAAGGCATGAACTATCATCTGTTAGATAAAATG
AAATCTTCATAATATCATCACAATCTTATTCCGGAACGCTTTTATATCATATTTTTGTGA
ATAAATGTAGATGTATTCAACAAGTTCAAGGATCAAAAAGGTGGCTTCCAGGAATCTTTG
ATCAATGATGTGAGAGGCATGCTAGGGTTGTATGAAGCCACACATCTCCGGGTGCGTGAA
GAAGGAATACTTGATGAAGCCCTTGTGTTCACCACCACTCACCTCGAGTCGGTCGTAGAA
CATTTAGAATATCCTCTTGCAGAACAGGTTCCTCATGCCCTGAAGCAGCCCGTTAGGAAA
GGTTTGAACAGACTAGAGGCGAGGCGGTATATATCTATCTACAAACACGAAGCTTCGCAT
GATAAAGCTTTGCTGAAGCTGGCAAAGTTAGACTTCAACCTGATGCAGTCACTGCACAAG
GAAGAGCTGAGCAATCTTTCTAGGTCAATTTTTAAATCACCCACGCATATACTTAGTGAT
TTTATGATCAGTTCCCTTACTGCTAACCATATTAATTTATTTTAGGTGGCATACAGAACT
AGGCTTTACCATGAAGATATCATTTGCACGAGATAGAGTCGTGGAGGTCTACTTCTTTGT
ACTTGCAATGTATTTTGAGCCCCAATACTCACGAGCTAGAAGAATTCTGACCAAAGTACT
TTACATAGTATCCACTATAGATGATATGTATGATGCATATGGTTCGCTTGAAGAACATAA
GCTTTTTGCAGAAATGATTGAAAGGTTTTCTAATATGCAAATAATTCACCTTGATTTTGT
CCACAATTTTGAAATACTCGTGTTTAAACTTAATCAAGACTTGGTGTTGTTTGATTCTCA
GGTGGGATATCAATAGCATCGATCAACTTCCAGAATACATGAAAGTAATATATCAGGCAC
TCTTAGATGTCTACAAAGAAATTGAAGAAGAGATGGATAAAGAAGGAAAAGCATACAGCT
TCCACCATGCAAAAGAAGCGGTACGAGTTTCTAATTGTAGCTGCCCTACTTTTTGATTTG
ATGTTGGTTTATAGTGGCATAGAAACCTAGGGTTGGCAATTCGTCTGGATCCTATTTGTG
TCATATCATAGATCGAATAAATAGGTCAACTCAAATACAATACCAATTAAAAACATAAAC
TCAAATATCACCTAATTATTAAACATGTAAAATATAACCTATTTAATAATTACATGTTAT
TTAATAATAAAATTGAATTAGATTATATGGTTTATATTATTGATCTCCCAACCTAACATG
CTTGTGACTGAATTTTAATTAAAGTATATCCAAAATCAAGCTTTATATGAATCGAATATT
GATTAAATAAGCTAGAATTATAATCAAGTTAATCAATATGATTATTAGATTAGGTCAATT
TAAATCAAATTAGTATCATTCAAGTTGATAAAAATAATTTATTTATTAAATGGTTATACA
GATTGATATAACTTAACCTAAACTCACTGTACTAAACCCAAATCCAAGAAAATTAAATGT
GTTGGGTTCAAGTTATGTTTAGGAATCATATTAAGTTTTACCTTCCGAGAAGTTTATACT
AAAAATTAAAGCATAAGTAGAAGTATGTAATGTGGAGGAATGTTTTGTCAGATGAAAATT
CAGATTGGCGCTTACTTTGATGAAGCACAATGGTTCCATGAAGGAAATGTACCTACCATA
GACAAATACATGCAAGTTGCAAGAGTAAGCTCATCGTTACCCCTTACCACAGTCATCTTT
TTCATTGGCATGGACGAGATCATAACAAAAGAGGCCTTTGAATGGGTTTACAATGACCCT
TTTACAGTAGCTTCATGTTTAATTGCTAGGCTCATGAATGACATGACTTCACATAAGGTA
TGCATGTATAATATATTACATATAAGTTCATTCGTGACAATTTGTATAGTAGTTTTTTTC
CTCATCTTTTGCGTTACTATATGTGTATGCAGTTTGAACAAGAGAGGGGGCATGTTGCCT
CAGCAATTGAATGCTACGTGAAGCAATATAGTGTCTCAAAGCAACAGGCTTATGACGAGT
TTAACAAGCAAATTGCAAATGCATGGAAGGATATTAACCAAGGGTTCCTCAGACCTACTT
CCATGCCAGTCCCAATCCTTACCGGAGTTCTCAATCTTACACGAGTGGTAGACATCATTT
ACAAGGAAAATGATGAATACACTCATGTTGGGAAAGTGATGAAAGATAATATTGCATCCT
TGCTCATTGACCCTGTGCCAGTATGA
>CRTPS226_Loci
ATGTCTATAAGCTTCTCAAAATGTTCTCCAGCCCAAAATCCTAGACTGAACTTTCACCCT
CCAATGTCAAACTTTCACCTTAGAACTTGGGGTAACCAGGTCATTACCTGTGCTCCAGTT
CTTGTTCCAACCAACATGCCCCTTAGAGTATCAGCATGTTCTCCTGCCCAAAATGCTAAA
CCAGTGGTTAATCGTCCAACTGCAGATTTTTCACCTAGCATTTGGGGTGAGAGGTTCATT
AGCTACACTCCAGCTGATGAAGTAATTCACGATATCTAATAACTATCTATCTATCTATCT
ATATATGTATATTAACCATCTATCTCAGCAATAGTTTGTCTATGCAATTTGCCGGTACAG
TTATCCCGTGCCCATAAAGAGAAGCAGGTTGAAGATCTGAAAGAGAAGGTGAGAAGAAGG
CTAATAACTGCCGCTGATAATCCCTCACAACAGCTGAACTACATAGATGCAATTCAACGG
CTTGGGGTGGCATACCACTTTGAAAGAGAGATAGAAGAAGCATTAAAACATATGTATGAT
AACTATTATGATGTTGAGCATAAAGATGATGATTTATACAATGTTTCTCTTCAATTTCGA
CTCCTAAGACAACAAGGATTCAATCTGTCATGTGGTAAGGCATGAACTATCATCTATTAG
ATAAAATGAAATCTTCATAATATCATCACAATCTTATTCCGGAACGCTTTTATATCATAT
TTTTGTGAATAAATGTAGATGTATTCAACAAGCTCAAGGATCAAAAAGGTGGCTTCCAGG
AATCTTTGATCAATGATGTGAGAGGCATGCTAGGGTTGTATGAAGCCACACATCTCCGGG
TGCGTGAAGAAGGAATACTTGATGAAGCCCTTGTGTTCACCACCACTCACCTCGAGTCGG
TCGTAGAACATTTAGAATATCCTCTTGCAGAACAGGTTCCTCATGCCCTGAAGCAGCCCG
TTAGGAAAGGTTTGAACAGACTAGAGGCGAGGCGGTATATATCTATCTACCAACACGAAG
CTTCGCATGATAAAGCTTTGCTGAAGATGGCAAAGTTAGACTTCAACCTGATGCAGTCAC
TGCACAAGGAAGAGCTGAGCAATCTTTCTAGGTCAATTTTTAAATCACCCACGCATATAC
TTAGTGATTTTTTGATCAGTTCCCTTACTGCTAACCATATTAATTTATTTTAGGTGGCAT
ACCGACCTAGGCTTTACCATGAAGATATCATTTGCACGAGATAGAGTCGTGGAGGTCTAC
TTCTTTGTACTTGCAATGTATTTTGAGCCCCAATACTCACGAGCTAGAAGAATTCTGACC
AAAGTACTTTACATAATATCCACTATAGATGATATGTATGATGCATATGGTTCGCTTGAA
GAACATAAGCTTTTTGCAGAAATGATTGAAAGGTTTTCTAATATGCAAATAATTCACCTT
GATTTTGTCCACAATTTTGAAATACTCGTGTTTAAACTTAATCAAGACTTGGTGTTGTTT
GATTCTCAGGTGGGATATCAATAGCATCGATCAACTTCCAGAACACATGAAAGTAATATA
TCAGGCACTCTTAGATGTCTACAAAGAAATTGAAGAAGAGATGGATAAAGAAGGAAAAGC
ATACAGCTTCCACCATGCAAAAGAAGCGGTACGAGATTTCTAATTGTAGCTGCCCTACTT
TTTGATTTGATGTTGGTTTATAGTGGCATAGAAACCTAGGGTTGGCAATTCGTCTGGATC
CTATTTGTGTCATATCATAGATCGAATAAATAGGTCAACTCAAATACAATACCAATTAAA
AACATAAACTCAAATATCACCTAATTATTAAACATGTAAAATATAACCTATTTAATAATT
ACATGTTATTTAATAATAAAATTGAATTAGATTTTATATGGTTTATATTCTGAATTTTAA
TTAAAGTATATCCAAAATCAAGCTTTATATGAGTCAAATATTGATTAAATAAGCTAGAAT
TATAATCAAGTTAATCAATATGATTATTAGATTAGGTCAATTTAAATCAAATTAGTATCA
TTCAAGTTGATAAAAAAATAATTTATTTATTAAATGGTTATACAGATTGATATAAACTTA
ACCTAAACTCACTTGTACTAAACCCAAATCCAAGAAAATTAAATGTGTTGGGTTCAAGTT
ATGTTTAGGAATCATATTAAGTTTTACCTTCCGAGAAGTTTATACTAAAAATTAAAGCAT
AAGTAGAAGTATGTAATGTGGAGGAATGTTTTGTCAGATGAAAATTCAGATTGGCGCTTA
CTTTGATGAAGCACAATGGTTCCATGAAGGAAATGTACCTACCATAGACAAATACATGCA
AGTTGCAAGAGTAAGCCCATCGTTACCCCTTACCACAGTCATCTTTTTCATTGGCATGGA
CGAGATCATAACAAAAGAGGCCTTTGAATGGGTTTACAATGACCCTTTTACAATAGCTTC
ATGTTTAGTTGCTAGGCTCATGAATGACATGACTTCACATAAGGTATGCATGTAGAATAT
ATTACATATAAGTTCATTCGTGACAATTTGTATAGTAGTTTTTTTCCTCATCTTTTGCGT
TACTATATGTGTATGTAGTTTGAACAAGAGAGGGGGCATGTTGCCTCAGCAATTGAATGC
TACGTGAAGCAATATAGTGTCTCAAAGCAATAG
>CRTPS228_Loci
ATGGAGCTTGCCAAGCTATTTCTCTCATACCTACCAATTCATCATTCAAGGTATAGTACT
GTTCTATCATTGTTCCAAGGAATTAACATGTCTACTCAAGTCTCAGCATCTTCTCTAGCC
CAGATTCCCAAACCTAAAAATCGTCCTGTGGCAAACTATCACCCCAACATTTGGGGTGAC
CAGTTTATCTCCTACATTCCTGAAGACAAGGTAATTGAATGAAAATATGAATCAAGTTTA
ATGGCTTATATACTTATTTGGCAGTTATTTTTCTTAATGTGTTGGATGAAAAAAAATTTT
GGTCCAGGTTACACGTGCCTGCAAAGAGGAGCAGATTGTGAATCTGAAAAAGGAAGTGAA
AAGGAAATTAACGGCTGCTGCTGTTGCTAACCCTTCCCAATTGCTGAACTTCATTGATGC
AGTGCAACGTCTTGGGGTGGCATACCACTTTGAGCAAGAGATAGAAGAAGCATTGCAACA
TATTTGTAACAGTTTTCATGACTGCAATGATATGGATGGTGATCTCTACAATATTGCTCT
TGGATTTCGACTACTAAGGCAACAAGGGTACAGTATTTCATGTGGTAAGAGACTAAGAAA
AAAATGTTATGTTCAACCTTCTTATCATTTAAATCTTATGTTCAAGTGGTGATGCTTGTG
TAGGCATATTCAACAAATTTATGGATGAACGAGGTAGATTCAAGGAAGCTTTGATCAGCG
ATGTAAGAGGCATGCTATGCTTGTATGAAGCTGCACATCTGAGGGTTCATGGAGAGGACA
TACTTGCAAAAGCACTTGCTTTCACCACCACTCACCTCAAGGCCATGGTAGAAGGTTTAG
GATACCATCTTGCAGAACAAGTTGCTCATGCCCTGAACCGGCCCATTAGAAAAGGTTTGG
AGAGGCTAGAGGCAAGATGGTATATATCTGTCTACCAAGATGAAGCTTTCCATGATAGAA
CTTTACTAGAGCTAGCAAAATTAGATTTCAATCTAGTGCAGTCACTGCACAAGGAAGAGC
TAAGCAATCTTGCAAGGTTGGTTTTTAGATCACCCCACATGTACTTGGACATTGTTATCA
CTTTCCTGTATGCTGATCATATTAATGTCTTTTAGGTGGTGGAAAGAATTAGACTTTGCT
ACAAAGTTACCTTTTGCACGAGACAGATTGGTTGAAGGCTACTTTTGGATGCATGGGGTG
TATTTTGAGCCCCAATACTTACGGGGTAGACGAATTCTAACCAAAGTAATTGCCATGACA
TCCATTCTAGATGATATCCATGATGCATATGGCACACCTGAAGAACTCAAGCTCTTCATA
GAAGCCATTGAGAGGTTTGCTCCTTGCACATTACCAACCTTGATTGTGTATAATAGATGT
ATTTATATATACGTAAATCAAGGGTCGTTATTTTATTTTCAGGTGGGATATAAATAGCAT
AGATCAGCTTCCAGAATACATGAAACTCTGCTATGCGGCACTCTTAGATGTGTACAAAGA
AATCGAGGAAGAGATGGAGAAAGAAGGAAACCAACATCGGGTTCACTATGCCAAAGAAGT
AGTAGGACATCTTTAACTCTGGATCCCCACCTTTTTCATTGATGATATTTTATATGGTCT
CATATATACATAGATATAACTTGGATGAATGTTCTTTAGATGAAGAATCAAGTTCGAGCT
TACTTTGCTGAGGCCAAATGGTTACATGAAGAACACGTACCAACATTTGAAGAGTACATG
CGTGTTGCACTAGTAAGCTCTGGATACTGCATGCTTGCAACCACGTCCTTTGTGGGAATG
GGAGAAATAGCAACAAATGAGGCCTTTGATTGGGTGACCAGCGATCCTAAGATTATGTCA
TCTTCAAATTTCATTGCGAGGCTCATGGATGACATCAAATCACATAAGGTATGGAGAATA
AATGATTCAAATGGGGAGAATATAACACACTGGTTTTTTCTCAACTTTTGTATTATACAT
GCAGTTTGAGCAAAAGAGAGGGCATGTGGCCTCAGCTGTTGAATGTTACATGAAGCAATA
TGGTGTCTCTGAGGAACAAGCATACAGTGAATTTCAAAAGCAGATTGAGAATGCATGGCT
GGATATTAACCAGGAATGCCTCAAACCTACTGCTGTTTCAATGCCTCTCCTTGCTCGTAT
TCTCAATCTTACACGAACCGCGGATGTCTTTTACAAAGAGCAAGATTCGTACACACATGT
TGGGAAAGTGATGAGGGATAACATTGCGTCTGTCTTCATCAACGCTGTAATATAA
>CRTPS229_Loci
ATGGCTCTTCTGACGCTTTCTTCAAACCCTTTTTCACTTTACAAGACTGCAACCTGCAAG
CCGCTTCTGCCGCGGAAATCGGCAGGGTGTTTGGCATTTCTGGTCCAGTCAATGCACGGG
TGGGGCTAAAACTAGTAGCCAAACTGCTGTGATGGTGAGGCGAACCGCAAGCTACCAACC
TTCATTTGGGACCATGATTATATCCGGTCACTAACGAGTGATTATGTGGTAGGTGCTAAA
TTTTAGTACTATTGTTCATTAATGGGACTCAACTGATTTTTTGACGGATATAGTGTCTTA
TAGCGCAGGGAGAAACATATACAAGACAATTGGAGAAGCTATAAGGGAGATGTAAAGATA
ATGCTTGGCCAAGTCGGGGAACCTTTGCATCAACTGGAGCTAATCGATACCTTGCAAAGG
CTTGGAATACATTATCACTTGGGGAAGAAATAAAGAGAATATTGCATAGCATATACAACA
ACTACAATAGGAATGATACATGAAAAATGGAGATTATATGCCACAGCTCTTGAATTTAGA
CTCCTAAGACAGCATGGCTACCATGTTCCTCAAGGTATTAGACACTACGAGTCCTAGGTT
TAAATTTAGTCTTCACTACTGTTTTAATTAATGTTTTTCAGGCAGCGGGAAGAGGTACAC
GAATCTACCAGGTAAAACAGCATATATAGGAAGCACTAGATCAATTAGTTGCCTAATGAG
AATAGCATAAAAGAGCACACGATTTTTGGGATTTTATAAATTCTGTGGCGACATATTTAT
ACTTCAGCATATTATTGTCATATGAATGTTGGCAGATGTTTTCCATATTTTCATAAACAA
GATGGGACTGTTAAGCCATGCTAATGAAGATATCAAGGGAATTCTATGCTTGTATGAAGC
TTCATACCTTTCCGTAGAAGGTGAAAATATCTAGAAGAGGCTAGAGATTTCACAAGAAAT
TTCGTTGAAGAATACCTTGAGCGGACTGTAGATCAAAATGATCTTACTGCGATAATAAAC
CATGCCATGGAGCTTCCGCTGCACTGGAGAATGCTAAGGCTAGAGGCAAGATGTTCATAG
ATGTATATGAGAGAAGCCAGGGCATGAATCCATTTTACTTGAGCTTGCTAAAACTGGATT
ACCAATATGGTGCAAGCAACATACCAGAGGATCTAAAACATGCATCAATGTAGGAGTGAG
CATATTCTCATTTCGTGTATAGTTTTAAGCAGCTACAAAGTATTATCAAATTCTAATATT
GATATCCCCCTCTTTTGGGGCCTTACAAATGTAGGTGGTGGAGGAGCACACGCCTCCCAG
AAAATCGAGCTTTGCTAGGGACAGATTGGTGGAGAATTTCCTTTGGGCTGTGGGATTTAT
ATTTGAACCTCAGTTTGGATATTGCAGGAGAATGTTGACAAAACTCATTTCGCTGATAAC
AACAATTGATGATGTTTATGATGTTTATGGGACATTGGATGAACTTGAGCTCTTTACAGA
TGCTGTTGACAGGTTGGTGGTTTCTGTATACTCCTTGTCCTTTTAATTTAATAGAGGTTG
GGATGCTAGTTTTGTTTCCACTGTCAGATGGGATACCAATGCAATGGAGCAACTTCCACA
ATACATGAAGATCTGTTTCCTTGCTCTCTACAACTTCACTAATGAAACCGCTTATGATGT
TCTTAAAGAACACGATCTCAACATCATTTCATATCTCAAAAGCGGTAACATTTCAGATTA
AAAATTCAGTCTCTTTCTATAATCAAATGACGAAATTTCCTGTGCAAAATATGCTTTTGG
CTCATTATATGATTAATTCTTCAGTGGGCAGATATAACAAAATCCCAATTAGTGGAGCGA
AATGGTACCACGAAGGTTAAAGCCATCTCTACAGGGAGTATATCAACAATGCCTGGATTT
CAGTATCCAGGTCCACTAACACTAGTTCATGCCTATTTTTTCATCACAAATCCAATGACG
GAGGAGGCCTTGGATGCTTAGAGAAGATTCCGCCGATATAATTCCGTTGGTCATCAACGA
TTTCCGTCTTTCAGATGATCTTGGGACATCATCTGTATGCAGCCTAATTATCAGAGATTG
CTTTAGTTTATTTTCTATACTAACAATCCATCATTTAATAATAATAATAATAATAATAAT
AATACTGATACATACATTTTTTTCTCAGGATGAGTTAAAAAGAGGAGATGTTCCTAAATT
CCCATACAATGTTACATTGTATGAAACTAGTGCTTCTGAAGACGATGCCCGCAAATACAT
AGGCTTCTTGATTGATGAAACATGGAAGAAGATGAATGAAGAGCGAAAATCTGAATTCTC
CCTTCTCCCAAACTTTTATTGGAATGGCAATGGACATTCCTAGGATGGCTCAATGCATAT
ATCTGTACCGGGACGGTATGGTGTTCAAGACCGTGAGACTAAGGATCACGTAAAGACATT
ATTCATTGAGCCTATTTCCCTTATATAG
>CRTPS230_Loci
ATGGCTCTTCTGACGCTTTCTTCAACCCTTTTTTCACTTTTACAAGACTGCAACCCTTCA
AGCCGCTTCTGCCGCGGAAAATCGCAGGGTGTTTGCATTTCTGGTCCAGTCCAATGCACG
GGTGGGGCTAAAACTAGTAGCCAACCTGCCTGTGATTGTGGAGGCGAACGCAAGCTACAA
CCTTCAATTTGGGACCCATGATTATATCCAGTCACTAACGAGTGATTATGTGGTAGGTGC
TAACTTTTAGTACTATTGTTCATTAATGGACTCAACTTGATTTTTTGACGGATATAGTGT
CTTATATGCAGGGAGAAACATATACAAGACAATTTGGAGCAGCTTAAGGGAGATGTAAAG
ATAATGCTTGGCCAAGTCGGGGAACCTTTGCATAACTGGAGCTAATCGATACCTTGCAAA
GGCTTGGAATACATTATCACTTTGGGGAAGAAATAAAGAGAATATTGCATAGCATATACA
ACAACTACATACGGAATGATACATGGAAAATGGAGATTTATATGCCACAGCTCTTGAATT
TAGACTTCTACAGACAGCATGGCTACCATGTTCTCAAGGTATTAGAAACTACCGAGTCCT
AGGTTAAATTTAAGTCTTCTCTAGACTGTTTTAAATAATTTTTTCAGGCAGCCGGAAAGA
GGTACACGATCTACCAGGAAAAACAGCATATCATAGGAAGCCCTAGATCAATTAGTTGCC
TAATGAGAATAGCATAAAGAGCACACGATTTTTGGGATTTTAATAAATTCTGTGCGACAT
ATTTATACCTTCAGCATAATTATATGTCATATTGATGTTGCAGGTGTTTTCCATATTTTC
ATAAACAAGATAGGGACTGGGTTAAGCCATGGCTTAATGAAGATATCAAGGGAATTCTAT
GCTTGTATGAAGCTTCATACCTTTCCGTAGAAGGTGAAAATATCCTAGAAGAGGCTAGAG
ATTCACAAGAAATTTTCTTGAAGAGTACCTTGAGCGGACTGTAGATCAAAATGATCTTAC
TGCGATAAATAAAACCATGCCAATGGAGCTTCCGCTGCACTGGAGAATGCTAAGCTAGAG
GCAAGATGGTTCATAGATGTATATGAGTAGAAGCCAGGGCATGAATCCCATTTTACTTGA
GGCTTGCTAAACTGGATTACAATATGGTGCAAGCAACATACCAGGAGGATCTAAAACATG
CATCAATGTAGGAATGAGCATATCTCATTTTCATGTATAGTTTAGCAAGCTACAAAGTAT
TAATCGAATTCTAATATTGATATTCCTCTTTTGGGCCTTACAAATGCAGGTGGTGGACGA
GCACACGCCTCCCAGAAAAATCGAGCTTTGCTAGGGACAGATTGGTGGAGAATTTCTTTG
GGCTGTGGGATTTTATATTTGAACCTCAGTTTGGATATTGCAGGAGAATGTTAACAAAAC
TCATTTCGCTGATAACAACAATTGATGATGTTTATGATGTTTATGGGACATTGGATGAAC
TTGAGCTCTTTACAGATGCTGTTGACAGGTTGGGTGGTTTCTGTGTACTTCTTGTCCTTT
TAATTTAATAGAGGTTGGGATGCTAGTTTTGTTTCCACTGTCAGATGGGATATCAATGCT
GGAGCAACTTCCACAATACATGAAGATCTGTTTCCTTGCTCTCTACAACTTCACTAATGA
AACCGCTTATGATGTTCTTAAAGAACACGATCTCAACATCATTTCATATCTCAGAAAAGC
GGTAACATTTCAGATTAAAAATTCAGTCATCTTTCTATAATCAAATGACGAAATTTCCTG
TGCAAAATATGCTTTTGGCTCATTATATATTAATTCTTCAGTGGGCAGATTAAGTAAATC
CTACTTAGTGGAGGCGAAATGGTACCACGAAGGTTATAAGCCATCTCTACAGGAGTACAT
CAACAATGCCTGGATTTCAGTATCAGGTCCACTAACACTAGTTCATGCCTATTTTTTCAT
CACAAATCCAATGACGGAGGAGGCCTTGGGATGCTTAGAGAGATTCCGCGATATAATCCG
TTGGTCATCAACGATTTTCCGTCTTTCAGATGATCTTGGGACATCATCTGTATGCAGCCT
AATTATCAGAGATTGCTTTAGTTTATTTTCTATACTAACAATCCATTTAATATAATAATA
ATAATAATACTGATACATAATTTTTTTCTCAGGATGAGTTAAAAAGAGGAGATGTTCCTA
AATCCATACACATGTTACATGTATGAAACTAGTGCTTCTGAAGACGATGCCCCGCAAATA
CATAGGCTTCTTGATTGATGAAAACATCGGAAGAAGATGAATGAAGAGAGAAATCTGAAT
TCTCCCTTCATCCCAAACTTTTATTGAATGGCATGGACATTCCTAGGATGGCTCAATGCC
ATGTATCTGTATTATCGGGACGGGTATGGTGTTTCCAGACCTGAGACTAAGGATCACGTA
AAGACTTATTCATTTGAGGCCTATTCCCCTGTATAG
>CRTPS234_Loci
ATGTGGGTAGGAAGAGACCCAGATCACTTTTGCCACCATTGTGATAAGGATGATATTTTC
CAATTAAACCAATTCTATAAATTGGGTCTCGTGCTGTACGTAGTACCATCCACACAAATA
CCACCTATTCCATTCATCAAACTCTCCCTCATTCCCAATCGCCTGCTGAAAGCATACTTA
ACTTCACCAACATCGTCAATATGCCAACTCACACATGGAGCATTGCTAAGGATCAGAATT
TGGTTTCTATCCCCTCAGAAAAGGATAATCATCCATCCACAGAATATCCCAGCCTCACTG
TTAAGCCTCAGTCCCCATTTTCCATATATATTTTTTGCTCTTAGTTCTTATGGCGGTTTT
TCACTTTTCAACTTCCTACTGTTGACAATCTTCCTTTGGCAGAATGAATTTTACATGGAA
CATGCACAAAAACTGGAGGAAGTTAGGAGCGTACTCAAGGAGGTAGGAGAAGATACATTG
GAAGCTTTGCTCATGATTGATGCCATCCAACGCCTAGGCATTGACTACCATTTTCATGGA
GAGATTGAAGTGGTACTACAGAGACTACATACGAAATTTAACACTGTGAGTGATTGCCAT
AACAATCTCTACGAACTAGCACTTGGCTTCCGGCTATTGAGACAAGAAGGTTACCATGTG
AGTGCAGGTGGGATTTTCTTTTTCTTTTTTCTTTTTATTTTCATTTTTTCCTTTCGGGTT
TTCCCCTTTTATTTATTTATTTATTTAAATATTCTAAGTTTCGACTATTAAATCATTTGT
TCTAGAAGAGTAAGTTATTTAATGGTTATCGTGTATGAACAGATGTCTTTAACAATCTCA
AGGACACAGAGGGAAAGCTTCAAGAAAAACTAAGCGAAGATATCAAGGGATTAATGGGTT
TGTATGAAGCTTCGCAGCTATGTATAAAGGGGGAAGATATACTCGAAGAAATCGGAAACT
TCAGTAGCCAGCTTCTTAATGCATGGGACACGCACAATGATCACAGTCAAGCTAGAATTG
TTAGGAACACATTAGGCCATCCCCATCATAAGAGCTTGGCAAGGTTCATGGCCAAAAGCT
TTCTTAGCGATTTTCAAGGCACAGATGGATGGAAAAATGTCTTTAGAGAACTAGCAAAAA
TGGATTTCAACGTAGTTAAATCCATACACCAGAAGGAGATGCTTCAGGTTTCCAAGTGAG
TTTCACTGACCTTGAATTAAGTTAATTTGTTGTTCTCCAAAGATTATTCCCTGACGTACC
TTTCATGTAAATATATATATATTTTTTTCTCTTTTTACCTAATTAGATGGTGGAAAGATC
TAGGTTTGGCCAAGGAGTTGAAGTTTGCAAGAAACCAACCACTGAAATGGTACATGTGGC
CCTTGGCGGTCCTCCCGGATCCAAGCTTGTCGGAACAGAGGGTTGAGCTCACAAAACCCA
TCTCACTAGTCTACATAATAGATGACATTTTTGATGTTCATGGAACACTTGATGATCTCA
CTCTCTTCACAGAAGCTGTCAACAGGTAGGCATATAACAACAATACAATTCATCAGAATG
CTTCTACAAATCTCAAAAATCATCATTTAATCACTAATTGCATGTAGATGGGAATATGCG
GCTGTTGAACAACTACCAGACTACATGAAGATATGTTTCAATGCTCTTAATGGAATCACC
AATGAAATAAGTTCCAAGGTCTACAATGATCATGGGTGGAACCCCATGGAATCTCTTCGA
AAGGCAGTATGTCAAATAACATTTACCATACTAGATTAATATTCATTTTAATTGCAAATG
CAAAAGAGTTGGAAGTGCCTCTGCAATTTTTTGATAGTTTATTTTATTTTTGCAAACAGT
GGGCATGTTTATGCAATGCATTTCTAGTAGAAGCAAAATGGTTTGCTGATGGACACGTGC
CCAAGGCTGATGAGTACTTGAAGAATGGGGTCATTAGCTCCGGAGTACATGTGGTGCTAG
TTCATATGTTTTTTCTCCTGGGTCATGGCATAACCAAGAGAAATGTAGACATTGTGGATG
ATTTTCCTGAGATTATATCTTCGGTCGCAAAAATTCTTCGCCTCTGGGATGACTTGGGAA
GCGCCAAGGTAAATCTCAAGAAACATAAAGAAAAATGACCTCTAGTCTCCAGTTTTTGTC
TGTTTTATACATACCTACCCCTGATTGCGATCTCACTGAAAATTCCTCAACATATAAACT
AGACCCACGCCAGCTCATTCATGGTTGTGGTCACTTCTGGTGGGAACCGCATCATGTGGT
TGATGTCTGGTTTCCCACTATACATTCATAAACTGCTTCCGAGAACGGGAATGATGTGTC
GTATTCATAGTTGGCCACTAACACATATAAGCATTAACACTTTTACAGGACGAGAATCAG
GATGGGCACGACGGATCATACCTGGAGTGCTACATGAAAGAAAAACCAGGGACTTCCATA
GAAAATGCCCGATGCCATGTTATGCATACCATTTCAGAGACATGGAAGAGCCTCAACAAT
GAATGCCTTGCTCCAAATCCATTTTCAACGTCTTTTACCAAGGCATGTCTCAATGTTGCA
AGGATGGTTCCTTTGATGTATAGTTATGATGATAATCGGTGCCTCCCAAGCCTTGAAGAG
CACATGAAGTCGCTTGTCTATGAAAGTATTCTGTAG
>CRTPS236_Loci
ATGAAGAAACTACCCCGCGGCACTACTCCACAAATTCGATGTTCAGCGACTGAACAAAGT
TTCTCTCTAATGACCAAGAGCCGACGATCAGCGCATTACCAGCCCGCCTTTTGGAGCTAC
AACTTTGTGGAGTCCTTGAAGAAGAGGGTGATCAATTACATCTATATATCTCATTATATG
AATTTAATTAATTATCATCAACTATGTATTTTATTTATTAATTACTACGATTAATTCCGT
GTCTCTCAGGAGGAAATATGTGATGGCAGCGTAAAGGAGCTGGAGAAAATGTATGAGGAC
AGAGCGAGGAAGCTGGAGGATGAAGTGAAGTGGATGATCCATGAGAAGAGTGCAGAGCCA
TTGACACTTCTGGAATTTATTGATGACATTCAACGGTTAGGTTTAGGGTATCGGTTTGAG
AATGATATAAAGAGATCCCTTGATAAAATATTACTATTGGAAGGATCCAATGCAGGGAAG
GGTGAGAGTCTTCATCATACTGCTCTCAGATTCAGGATCCTCAAACAACATGGCTACAAA
GTCACTCAAGGTACTTGTATTTTTGAGATATTGTTCTGGAAGTAGTCTCTAAACGAACTA
GCTATATCACAAGCTAGTACATTATGGATAAGCTGAAACAGCCATGTGTGGCTGTTATCT
TTTTCTCTTTGTCCTTTTTTTCTCAGCGATACCTTAATGAGGAAGAAGAAACAGTAGCAT
TTGATGATTTTTACAGCTACTCCATTTCTTATCTTGTATTTGTAAAAACAATTTTATTAT
TTAGTATCCATTTAGGTATGCTTTATATTTTTTGTTTTTAATGATAGAAAATAGCAGTAA
ACTTGAATTAGTCATAAATTTGACATATTAAAATTTTAAATAATTTTTAAGGATACTGCA
TGTATAAGCCTATATTTTTTTATGTAGGAGTTTCTATTTTTATTTTATTTTTATATAAAA
GTTTCAATTTTTAAAAATATGCATGATTTTGTTTGAATTCACAGATGTATTTGAGGCTTT
CACAGACTGTAATGGAGACTTCAAGCCATGCCTTTGCAAAGATGTGAAAGGAATGTTAAG
TCTTTATGAAGCTTCGTATCTAGCTTTGGAAGGAGAAACCCTTCTACATGAGGCTATGGT
TTTCACAAAGATGCATCTCAAAGCCCTTGGGGGAAATATGGACAAAAGCCTTGAAGAACT
AGTGAATCATGCCATGGAGCTTCCATTGCACCATCGAATGCCAAGATTAGAAGATAGATG
GTGTATTGAAGCATACAAGAGAAGGGAAGGCAGAGATGATGTGTTACTTGAACTCGCTAT
GCTAGACTTCAACATGGTGCAATCGACACTCCAAGACGAGCTTAAAGACATGTTCAAGTA
AGGCCAAAAAGATCTTTAATATGGCTCTAACATATTTGTGTACTAGTTAGCTGAAAGCAG
GGTCAGGCAATAGTCCCAAAAATTTTTACTATAAGATACTCTAGTAATTAATACAATAAG
ATCTAAAACTAATTTTCAAGATTCAGTTAAAAGACGACAATATCTACATCGCTGATTATG
ACATGGTATAACTTAAAAATGCTCCTTCTACATATTCCCTTAAGTGGAAAAACCAGATAA
ATTTAGATACATTGCCGTATGTTCATGATTTGGTTTTTGCCTTCTGTCATTTAGGTGGTG
GAAAGATATGGGCCTAGCAAACAAGTTGGATTTTGCCAGAGACAGGTTGATGGAATGCTT
CTTTTCAGCTGTGGGGATGGCATTCAAACCCGAATTTAGTAAATGCCGGAAAGGACTAAC
AAAAGTGGCTGCATTTATATCTTCCATTGATGATGTATATGGTTCGTTGGATGAACTCGA
GCTATTTACAGATGCCGTCACGAGGTTTGTACTGCAAACTATACCCCTCATACTACATGC
TTAATTCGTGTTGTTCTTTTACTAATCAATATATGTTTTGGATTCCAAATATGGTGTACT
TGCAGATGGGATATTAATATGGTGAATAACCTCCCAGACTACATGAAATTATGCTTCCTA
GCACTCTACAACACTGTCAATGAAATGGCCTACCACACCCTCAAAGAACAAGGACACAAT
ATCCTACCTTACTTGACAAAAGCGGTATATATGTATAAATATATAAACATTGATCCTTCG
AAATACAACCACATACCTGGAATTTTCTTAATTGTTGTACTTATGGATGTTACTGATCTT
GAAACATCTAAATGTTTTTCAGTGGGCTGACTTATGCAAAGTATTCTTAGTAGAAGCAAA
ATGGGCTCACAAGGAATACATCCCAACCTTTGAGGAGTATCTAGAGAATGGATGGCGTTC
GGCATCAGGGGTTGCAATACTAATTCATGCCTACTTCTTAATGAGTAAGAATATCACAAA
GGAGGCACTGGAGTGCTTAGAGAACGACCATGAACTCCTACGTTGGCCATCTACTATTTT
ACGGCTTTGCAATGATTTAGCTACTTCAAAAGTAGGCAAATTTAAAAATCCATCTTCACA
CTCTATTCTAATTCAGCTTACTTTATTATTACATTAATTGATGACATTTTTGGTTGTTTG
TAATCCAGGCCGAGTTAGAGAGGGGTGAAAGTGCAAATTCAATATCATGTTACATGCACC
AAACTGGTGTCTCTGAGGAAAGTGCTCGTGAACACATGAAAATTTTGACTGGTGAAAGCT
GGAAGAAGATGAATAAAGTTCGAGAACCGGATTACGATTCTCCTTTTTCAAAACCCTTCA
TGGAAATCGCTTTCAATCTTGCGCGAATTTCCGAGTGCACATACCAGTATGGAGATGCCC
ATGGTGCTCCGGACGCTAGATCAAGGCAGCGAGTCCTGTCACTGATAATCGAGCCAATCC
CACTGAATCTGAAGAAATAA
>CRTPS237_Loci
ATGGCACTCCACCTCTTCTACTTTCCCAAACAATGCTTTTTGACCCATAACTTGCCTGGA
CATCCCATGAAGAAACCACCCCGCGGCACTACTGCACAAATTCGATGTTCAGCGAATGAA
CAAAGTTTCTCTCTAATGACCGAGAGTCGACGATCAGCGCATTACCAGCCCGCCTTTTGG
AGCTACGACTTTGTGGAGTCCTTGAAGAAGAGGGTGATCAATTACATCTATATCTCATTA
TATGAATTTAATTAATTATCATCAACTACGTATTTTATTTATTAATTACTAAGACTAATT
CTGTGTCTCTCAGGAGGAAATATGTGATGGCAGCGTAAAGGAGCTGGAGAAAATGTATGA
GGACAGAGCGAGGAAGCTGGAGGATGAAGTGAAGTGGATGATCCATGAGAAGAGTGCAGA
GCCATTGACACTTCTGGAATTTATTGATGACATTCAACGGTTAGGTTTAGGGTATCGGTT
TGAGAATGATATAAAGAGATCCCTTGATAAAATATTACTATTGGAAGGATCTAATGCAGG
GAAGGGTGAGAGTCTTCATCACACTGCTCTCAGATTCAGGATCCTCAAACAACATGGCTA
CAATGTCTCTCAAGGTAACCTAATGGATAAGCTGACACAGACACATGTGGCTGTCATCCT
TTTCATTTATTGTATCTGTAAAAACAATTTGACTAACTAAACATGGTTTTGTTTGAATTT
ACAGAAGTGTTTGAGGGTTTTACAGACCAGAATGGACACTTCAAGGCATGCCTTTGCAAA
GATGTGAAAGGAATGTTGAGTCTTTATGAAGCTTCATATCTCGCTTCGGAAGGAGAAACC
CTCCTACACGAGGCTATGGCTTTCTTAAAGATGCATCTTAAAGACCTTGAGGGAACCTTG
GACAAAAGCCTCGAAGAATTAGTGAATCATGCCATGGAGCTTCCATTGCACCGCCGAATG
CCAAGATTAGAAGCCAGATGGTTTATTGAAGCATACAAGAGAAGGGAAGGTGCGGATGAT
GTTCTACTTGAACTCGCAATGCTAGACTTCAATATGGTGCAATGGACACTCCAAGACGAT
CTTCAAGATATGTCGAGGTAAGGCCAAATCTAAAACTAGTTTTCAAAATTCACTAAAAAG
AGAAATTCCTAAAGAGCAAGACAGACATTAGGTATAGACACATTTTAAAGTCACAAGACT
TAAAAGAACTATTCTCAAAATAGACAATATCCACCTCTCTCATGCCATGGTATATATATA
TAACTCAAAAAAAATTTCTATAGATAATGTTCATAAATTCCCTTATGTAGAAATTTGGAT
TTTGCCTTTCTGTCATTTAGGTGGTGGAAAGACATGGGCCTAGCAAGCAAGTTGCATTTT
GCTAGAGACAGGTTGATGGAATGCTTCTTTTGGACTGTGGGGATGGCTTTCGAACCGGAA
TTTAGCAATTGCCGGAAAGGACTAACAAAAGTGACTTCATTTATAACTACCATTGATGAT
GTATATGATGTATATGGTTCGGTGGATGAACTAGAGCTATTTACAGATGCCGTCGCAAGG
TTTGTACTGCAAACTATGCCCCCTCATACCATATATTATGCTTAATTTCTGTTGTTCTTT
TACTAATCTCAAATATGCTCTAATTGCAGATGGGATATCAATATGGTAAATAACCTCCCA
GGCTACATGAAATTATGCTTCCTAGCACTCTACAACACTGTCAATGAAATGGCCTACGAC
ACCCTCAAGGAACAAGGACACAACATCCTACCTTACTTAACAAAAGCGGTATATATGTAT
AAATATATAGACATTGATCCTTAGAAATATAACCGCGTACTTAGAATTTTTTAATTGTTG
TTATGGATGTTACTGATCTTGTAACATCTGATTGTTTTTCAGTGGGCTGACTTGTGCAAA
GTATTCTTAGTAGAAGCAAAATGGTGCCACAAGGAATACACCCCAACCTTTGAGGAGTAT
CTAGAAAATGGATGGCGTTCGGTATCAGGGGCTGCTATACTAATTCACGCCTACTTCTTA
ATGAGTAAGAATATCACGAAGGAGGCACTGGAGTGCTTGGAGAACGACCATGAACTCCTA
CGTTGGCCGTCTACTATTTTTCGGCTTTGCAATGACTTAGCTACTTCAAAAGTAGGCAAA
TTTAAGAATCCATCTTCACACTCTAATCTAATTCAACTTACTTTGTTATATTGATGATAT
TTTTGGTTGTTTGTAATCCAGGCCGAGTTAGAGAGAGGTGAAAGTGCAAATTCAATCTCA
TGTTACATGCACCAAACTGGCGTCTCTGAGGAAGATGCTCGTGAACACATGAAAATTTTG
ATTGATGAAAGCTGGAAGAAGATGAATAAAGTTCGAGAAATGGATTCTGATTCTCCTTTT
GCAAAACCCTTCGTGGAAACCGCTATCAACCTTGCGCGAATTGCCCAATGTACATACCAG
TATGGAGATTCCCATGGTGCTCCAGATGCCAGATCAAAGAAGCGGGTCCTGTCACTGATA
GTTGAGCCAATCCCCATGAATCTGAAGAAATAA
>CRTPS238_Loci
ATGGCACTTCATCTCTTCAACATCCCTAAACAATTCTCTCTAACTCAAAATGTGCCTAGA
CATCCCCTTCATGGAACTTGTATGAAACAGCGGATCAAATGTTTAGCAGGGAATCAGGAT
CTCTCTCAAACAATTGAGAGACGGTCGGCCAATTACCAGCCAGCGGCTTGGAGCTACGAT
TTGTTGGAGTCCTTGAAGAAAGATAATAGGGTGAGTATTATTTTCAATTTCCTCCTGAGC
CATGCATGTGTGTGTATATATATATGCTAGATGTTCATGGACTGTTTTTGTAATTATGCT
TTTGTGCTCTTAGGAGGAAATATTTGATGGGGGAGTGAAGACGCTGGAGAAAATGTACGA
GGACAGGGCGAAGAAGTTGGAGGAAGAAGTGAAGTGTAGGATGTATGATGATAACATTGA
GCCATTGGCACTTCTGGAACTGGTTGATGACATCCAGAATTTAGGCTTGGGTTACCGTTT
TGAGAAGGATATAAAGAGATCCCTCCAAAGAAGTATATTGGAAGTTTCTAATGTGACATT
TGAGAAAAGTCTCCATGCTGCTGCCCTCAGCTTCAGGATCCTCAGACAACATGGCTATGA
AGTCTCTTAAGGTATTCATATTCTCAAGACTTTTTTTTCTTTTTTTTCTTTTTGAGTTAG
GGAATCTCTAAAGAAGACATGCACTAAGGGATGAGCTGAAAGGGCTGTTTGTGGCTTATG
AAGAACCTCTCTTTTTCTTTTCATAGTCACAATTGCACCATACCTTCGCTAATGTCCCAC
TAGTCTTTGGCTATTCTTATAGATTTGGTAAGATGATCTGATTAGATGTGGTTCTTTTTT
GAATGCATAGATGTGTTCAAGAGTTTCATGGATCAGAATAGCAATTTTCAGGCAGAGCTT
TGCAAAGATGTGAAGGGAATGCTGAGTCTCTATGAAGCTTCATATCATGCCTTTGAAGAA
GAAAACCTCCTGCAAGAGGCTAAGGCATTCACCAAAACACATCTCAAAAACCTTGACGCA
AACATTGACAAAAGCCTCCAAGAATTAGTGAATCATGCCATGGAGCTTCCATCGCACCAT
AGAATGCTAAGATTAGAGGCGAGATGGCGTATTGAAGAATACAAGAGAAGGGAAGGCGCA
GATGATGTGTTACTTGAGCTTGCTATACTAGACTTCAACATGGTGCAATCAAGTCTCCAA
CGAGAACTTGAAGACATGTCAAGGTTAGTTATCCTCTAACACACCACCTCGTACACGTCG
GCTTCTTTCGGCATGTACTAGACGCCCTGATACCTTTTTTGTGTTTTTTTCTGATAGGTA
AATAGAGCTTGTATTAGAAGCCCTAGAAGCGGGGAAAACAGGACACGCCAAGTATACAAT
CAGAATGCCTAAGAATCTAGGCAAAGAAGACAAAAAACCTTTCTCCTAACTAGACATATA
GCCATTCTAAACTGCCGTATTAAACTACCAATTAACTTAAACGTCATTAAGCTCATTTAG
GATACATCCTCTAACAACTTGTAAATCAAATTCTTGGGATTATTGTGATTAATTCGATCT
CGCCTTATGTCGTTTTAGGTGGTGGAGACGTATGGGCATAGCAAACAAGTTGCAGTTTGC
AAGGGACAGGCTGATGGAATCCTTCTTTTGGGCTGTGGGGATGGTCTTCGAACCTGAATA
CAGTAATTGTCGGAAAGGGCTGACAAAAGTGGCTGCACTGATAACTACACTGGATGACAT
CTATGATATCTATGGCTCATTAGATGAGCTAGAGCAATTTACAGATGCCGTTGAGAGGTT
TGTATTATAAACAATCCCTTAGCACCCAATCGAATCTTAGAAAGTGCGAGGAAAAAAAAT
AAAGAAACAAAAAAATGTGATAGGTTCAAATTCAAATCAATTACTTCATATATACTTCTC
CGAATTTATTTCTCTCCTAATTAATTTTGAATTCAAACCATATTTGCAGGTGGGATATCA
ATATGATGAATAACCTTCCAGACTACATGAAATTATTCTTCCTAGCACTCTACAACACCA
CCAATGAAATGGCTTATGATTGTCTCAAGGAACAAGGAGAGAACATCCTGCCTTATCTCA
GAAAAGCGGTATACATCTTGGCTCTTCAAAATACCAACCCAGATACTTATATATCGATAC
AAGTTCTGATCTTGACTTCTATATATTTGTATTGCAGTGGGCTGTTTTATGCAAAGTCTT
CTTACAAGAAGCAAAATGGTTTTCTACGAAATGCACACCGACCTTTGAGGAGTATCTAGA
CAACGGATGGCGATCAGCATCAGGACTTGTTCTACTAGTTCATGCCTATTTCCTAATGAG
CAAGAACATCACAAAGGAGGCTCTGGAGGGCTTAGAGAAAGAGCACGACTTCTTGCGTTG
TCCCAACATTATTTTTCGACTTAGCAATGATTTGGCTTCCTGGAAAGTATGAAGTTTAAT
CAATTATCACCTTCCTATCTGTCCAATTCTCCATTTCAGTACTGCCCTAACACCCATGTT
TGTTTCTGTAATCCAGGCTGAGATAGAGAGAGGTGAAAGCACAAACTCAATCTCTTGTTT
CATGAATCAAACGGGTCTTTTTGAGGATCGTGCTCGTGAACACATGAATAATTTAATTGA
TGAAAGCTGGAAGAAGATGAACAAAGTTCGAGCAGTGTATTCCAGTTCTCCTTTTGAAAA
ACCTTTTGTAGAAACGGCTATTAATCTTGCTCGAATTGCGCAGTGCACATACCAGTATGG
AGATTCGCATAGTGCCCCAGATGATAGATCAAAGAAGCGAGTCTTGTCAGTGATAGTTGA
ACCAATTCCATTAATGGAGAGATAA
>CRTPS240_Loci
ATGCCATGTAAAAGCACTACGAGAAAGACGGAGTTGCTTATTATAATAGAAATGGCTTCG
AATATGAGCAGGTTCGTTACCATGCCTTCACATGTGCTGCCATCTTCCTTTGTCGCTCCT
TCACTTCAAGTCTCATCGTCTCCTTGTTCATGGCGGACACGCCCCTCCCCTTGCACCAGC
TGCCATTTATCGCCATCATCATCGTCAAAGCCACTGCTTGGAAGCCATGATTATTCTTTG
CTCAAGTCCTTAACTCGATCTCCACATGTAGTGATTTCGCTCTTAAAAAATTAGAAAGCA
CGTCATTGAATCTGTTCAGATATTTAACTAAGTGTTGTGGGTTTTTGGTTGGTGTTAGGT
GGTGAATTCTGAAGCTGATAGCAGCACCAGAAGGATGAAAGAAGTGAAGGAAAGAACCCG
GGAGGCATTCTATAGAGCTTGGGATTCAAGGGCTGCTATGGAGATGGTAGACACAGTTGA
GAGGCTAGGTCTATCATACCATTTTGAAGACGAGATAAAAGCACTACTGCAAAGGTTCTG
CGACTGGAATTCCAGTGAAGATCTCTTCACCACTTCCCTTCGTTTCCGGTTGCTTCGCCA
AAATGGATTCCCAACTCATTCTGGTAAACACTCTCTCCATCTCCATTTTCAGTTCTTCAC
ATTTCTATGCCTTGTTTTTGTTTGCTTATTTTCAAATAACATCACAGAAAATTACGGATC
ATATATCTACTGGAGAGAAGCATCTGCATCTGTCAACTGTTTTCCTTTGATTATATAAAA
TGATCTCCCTTTTCTTATGATTTTATTTCTTCAAGGGCTATATATATAGAAATGTTTCTT
GTTCTGAGCCTCAGATTTTTTTGGCAAGTTCATGGATAAGAATGGAAAATTCAAGGAAAG
CTTGACTGAAGACATATGGGGTATGCTGAGTTTACATGAGGCATCTCACTTGGGGGCCAA
AAATGAAGAAGTATTAGCAGAAGCCAAGGAGTTCACAAGGATTCACCTCATACAGTCTAT
GCCGCACATGGAACCCCATTTTAGCAGCCATGTCGGCCGGGCACTCGAGCTTCCCAGGCA
CTTGAGGATGGCGAGGTTGGAGGTTAGAAACTATATAGGCGAATATAGCAGGGAAAGCAA
CCCGAACTTAGCTCTTCTAGAGCTAGCAAAATTGGATTTCGACATGGTTCAATCACTGCA
CCAGAAAGAGTTGGCTGAGATAGTAAGGTAAATTTTTTATTTTCAACCTTAATTTATTAT
AATTTGAGATAATAGAAAACTGATTTCACCTAAGATTAATTTCATTTCTTGACTAAGGCC
ATCCATGTTCAATTCTATAAAGGTGGTGGAAACAGTTGGGTCTTGTTGATAAGCTTGATT
TTGCTCGAGACCGGCCGATGGAGTGCTTCTTATGGACAGTGGGGATATTTCCAGATCCCA
GGCATTCAAGCTGCCGCATCGAATTAACCAAGGCCATTGCTATCTTACTAGTTATTGATG
ATATTTACGACTCTTATGGATCTTTGGACGAGCTTGCTCTCTTCACTGATGCAGTAAAAA
GGTTTAGTATTTTCTTAATTCTGTGCATTTTTTCGGTTTTATCCATTACATGCATGATCA
ATAACATGAAGGCAGATTTGGACATGTAGATGGGATCTTGGTGCAATGGATCAGCTCCCT
GAGTACATGAAGATATGTTACATGGCATTGTACAACACTACTAATGACATTGCATACAGG
ATCTTGAAGGAGCATGGATGGAGCGTCATAGAAGACCTAAAACGAACGGTGATCGATTAT
AATGTCTTACATTATATATATATATATATATATAAAACATTTTTAAGTCATGAAGACTCT
TTAAATTTAAAGTAGTCTATATCTAGGTGGTTGGGATGGGGCTATTATCAATATTTACCA
TAGAAGGTGTCCGTCTTGGATTTCCAGGGGGAGTAATTATGGGGTGGGATTGTGGTCCAG
ATGTTTGTTGTGGTCCCACGTGATTGAACACGAAGGAAACCAGAAATTAATGCCTGACAC
AGAAATATTAATTTTGTTGCTGCAGTGGATGGACATCTTTGGAGCTTTCCTAGCTGAAGC
CCATTGTTTCAAAGGTGGCCATGTACCCTCACTAGAAGAGTATCTAAATAATGCAGTTAC
CACTGGAGGCACATACATGGCCTTGGTGCATGCCTTTTTCTTATGGGGCAAGGTGTTACT
AGGGAAAATATGGCCATGTTGAAGCCTTATCCCAACATCTTCTCCTGTTCAGGGAAAATT
CTTCGGCTATGGTATGACTTGGGAACTGCAAGGGTAGGTCACTAAAACCTTAACTTTGAA
AGAATAGTACTAGCAAATCAAAGCTCTGATATCATATTATATATGAAATGAATGGCTGAA
TTAGGAGGAGCAAGAACGAGGAGATAACGCGTCGAGTATAGAATGCTACAAGCGAGAGCG
AGAGCGAGAGATGGATACTGTGTTGGATGATGAAGCCTGCAGGAAACACATAAGGCAGAT
GATCCAGAGCTTGTGGGTAGAGCTCAATGGGGAGCTGGTTGCTTCGTCTGCATTGCCTCT
TTCAATCATCAAAGCTGCCTTTAACCTCTCAAGAACTGCACAAGTCATTTACCAGCATGG
AGATGATAACAAGACTTCTAGTGTTGAAGATCATGTACAAGCATTGCTCTTTAGGCCTGT
TTCCTCTAATGGGCATGCTCAAATTACCATGCATTAG
>CRTPS239_Loci
ATGAAGAAACCACCCCGCGGCACTACTCCACAAATTCGATGTTCAGCGACTGAACAAAGT
TTCTCTCTAATGACCGAGAGCCGACGATCAGCGCATTACCGGCCCGCCTTTTGGAGCTAC
GACTTTGTGGAGTCCTTGAACAGGAGGGTGATCAATTACATCTATATCTCATTATATGAA
TTTAATTAATTATCATCAACTACGTATTTTATTTATTAATTACTAAGACTAATTCTGTGT
CTCTCAGGAGGAAATATGTGATGGCAGCGTAAAGGAGCTGGAGAAAATGTATGAGGACAG
AGCGAGGAAGCTGGAGGATGAAACGAAGTGGATGATCCATGAGAAGAGTGCAGAGCCATT
GACACTTCTGGAATTTATTGATGACATTCAACGGTTAGGTTTAGGGTATCGGTTTGAGAA
TGATATAAAGAGATCCCTTGATAAAATATTACTATTGGAAGGATCCAATGCAGGGAAGGG
TGAGAGTCTTCATCATACTGCTCTCAGATTCAGGATCCTCAAACAACATGGCTACAAAGT
CACTCAAGGTACTTGTATTTTTGAGATGTTGTTCTGGAAGTAGTCTCTAAACGAACTAGC
TGTATCACAAGCTAGTACATTATGGATAAGCTGAAACAGCAATGTGTGGCTGTTATCTTT
TTCTCTTTGTCCTTTTTTTCTCAGCGATACCTTAACGAGGAAGAAGAAACAGTAGCATTT
GATGATTTTTGTAGCTACTCCATTTCTTATCTTGTATTTGTAAAAGCAATTTTATTACTT
AGTATCCATTTAGGTATGCTTTATATTTTTTGTTTTTAATGATAGAAAATAGCAGTAAAC
TTGAATTAGTCATAAATTTGATATATTAAAATTTTAAGTAATTTTTAAGGATACTGCATG
TATAAGTCTATATTTTTTATGTAAGAGTTTCAATTTTTTTTTTATATATAAAGTTTCAAT
TTTTAAAAATATGCATGATTTTGTTTGAATTCACAGATGTATTTGAGGCTTTCACAAACT
GTAATGGAGACTTCAAGCCATGCCTTTGCAAAGATGTGAAAGGAATGTTAAGTCTTTATG
AAGCTTCATATCTAGCTTTGGAAGGAGAAACCCTTCTACACGAGGCTATGGTTTTCACAA
AGATGCAACTTAAAGCCCTTGGGGGAAATATAGACAAAAGCCTTGAAGAACTAGTGAATC
ATGCCATGGAGCTTCCATTGCACCATCGAATGCCAAGATTAGAAGATAGATGGTGTATTG
AAGCATACAAGAGAAGGGAAGGCAGAGATGATGTGTTTCTTGAACTCGCTATGCTAGACT
TCAACATGGTGCAATCGACACTCCAAGACAAGCTTAAAGACATGTTCAAGTAAGGCCAAA
AAGATCTTTAATATGGCTCTAACATATTTGTGTACTAGTTAGCTGAAGCAGGGTCAGGCA
ATAGTCCCAAAAATTTTTACTATAAGATACTCTAGTAATTAATACAATAAGATCTAAAAC
TAATTTTCAAGATTCAGTTAAAAGATGACAATATCTACATCGCTGATTATGACTTAAAAA
TGCTCGTTCTACATATTCCCTTAAGTGGAAAAACCAGATAAATTTAGATACATTGCCGTA
TGTTCATGATTTGGTTTTTGCCTTCTGTCATTTAGGTGGTGGAAAGATATGGGCCTAGCA
AACAAGTTGCATTTTGTCAGAGACAGGTTGATGGAATGCTTCTTTTCGGCTGTGGGGATG
GCATTCAAACCCGAATTTAGTAAATGCCGGAAAGGACTAACAAAAGTGACTGCATTTATA
TCTACCATTGATGATGTATATGATGTATATGGTTCGTTGGATGAACTCGAGCTATTTACA
GATGTCGTCACGAGGTTTGTACTGCAAACTATACCCCTCATACTACATGCTTAATTCGTG
TTGTTCTTTTACTAATCAATATATGTTTTGGATTCCAAATATGGTGTACTTGCAGATGGG
ATATTAATATGGTGAATAACCTCCCAGACTCATGAAATTATGCTTCCTAGCACTCTACAA
CACTGTCAATGAAATGGCCTACCACACCCTCAAGGAACAAGGACACAATATCCTACCTTA
CTTGACAAAAGCGGTATATATGTATAAATATATAGACATTGATCCTTCGGAATACAACCA
CATACCTGGAATTTTCTTAATTGTTGTACTTATGGATGTTACTGATCTTGAAACATCTAA
ATGTTTTTCAGTGGGCTGACTTATGCAAAGTATTCTTAGTAGAAGCAAAATGGGGTCACA
AGGAATACATCCCAACCTTTGAGGAGTATCTAGAGAATGGATAGCGTTCGGCATCAGGGG
TTGCAATACTAATTCATGCCTACTTAATGAGTAAGAATATCACAAAGGAGGCACTGGTTT
GCAATGATTAGAGAACGACCATGAACTCCTACGTTGGCCATCTACTATTTTTCAGCTTTG
CAATGATTTAGCTACTTCAAAAGTAGGCAAATTTAAAAATCCATCTTCACACTCTATTCT
AATTCAGCTTACTTTATTATTACATTAATTGATGACATTTTTGGTTGTTTGTAATCCAGG
CCGAGTTAGAGAGGGGTGAAAGTGCAAATTCAATATCATGTTACATGCACCAAACTGGTG
TCTCTGAGGAAAGTGCTCGTGAACACAAGAAAATTTTGATTGGTGAAAGCTGGAAGAAGA
TGAATAAAGTTCGAGAACCGGATTACGATTCTCCTTTTTCAAAACCCTTCATGGAAATCG
CTTTCAATCTTGCGCGAATTTCCCAGTGCACATACCAATATGGAGATGCCCATGGTGCTC
CGGACGCTAGGTCAAGGCAGCGAGTCCTGTCACTGATAATCGAGCCAATCCCACTGAATC
TGAAGAAATAA
>CRTPS241_Loci
ATGGCCTGTTCTTGTGGCTTTTATGCTTGGTCCATTCCTGCAGTTGGCCCAAACGAATTC
AGAGAAATAGGCAAGACTAACTTCACCAGAATTGTGCCTATGCCTAATACGCACAAATGG
AGTATTGCCCACGATCACACCTTGGTTTCTATCCCCTTAAAGAAAGATAACCATTCACCT
GAACTTGGCAGTTTTACTGTTAAGATTGCCTTACTGCTTCTCCATTATTTTATAGTTCTT
ATTATGCCATGCATTTTCTAACTTTCTAATTTCCTAACTTTACAGGATGAGTTCTACAAT
GAACATGCACAAAAGTTAAAGGAAGTTAAGCATGTATTCAGCAAACTAGGAGAAGATGCA
ATGGAAAGCATGATGATGATTGATGCCATACAACGCCTAGGCATTGATCATCACTTCGAA
GAGGAGATTGAAGCAGGTTCTGCAGAAGCAGTATATTGAAATCTAGCATTCATGGTGATT
GTGATGAGGATCTTTATGAGGTTGCACTCCGCTTTCACCTATTGAGACAAGAAGGTTACA
CTCTGCCCGCAGGTGGTTCTTTTCTTTTTATTCTCTTTTTTCTTTTTTAATTAACCTTAC
CGACATTTATCAAGAGTCGTTTGTTTCTGAAAGTGAATTTACTGGGTTAATGTGCATGGA
TAGATGTGTTGAATAACTTCAAGAACAAGGAGGGGAAGTTTAAACAAAACCTACGCGAAG
ACATCAGAGGATTGATGGTTTGTATGAAGCTCTCAGCTAAGTATAGGAGAAGATATACTT
GAGGAAGCCGGAAATTCAGCAGTCTACTCCTTAATGCATGTTTGCAACATCTTGATCGTC
ATCAAGCTGCAGTTGTTAAGAATACATTGGAGCATCCCCATCACAAGAGCTTGGCACGGT
TCATGACCAAAAACTTCCTTACTGATTTCCAGGGCCAAATGGATGGATAAATGCATTGCA
AGAATTAGCAAAAATAGATTTCAATATGGTTAAATCGCGTGCATCAAAAGGAGATGCTTC
AAAATTCCAAGGTCTGTTTGAAAAATTGCATTGTGATTATATTACTTTCTTGTTATATAT
TCTTAAGACACTTTGATCTCTAACTAATATGCCATACTAATTATTAGATGGTGGAAGGAC
CTAGGTTTGACCGAGGAGTGAAGTTTGCAAGAGATCAACCACTGAAATGGTACATTGGCC
AATGGCAATCATCCCAGATCCAAGGTTATCAGAGCAAAGGATTGAGCTCACAAAACCTAT
CTCTCTAATCTACATAATAGATGACATTTTGATGTTGGGTGGAACCCTTGATGAACTCAC
TCTGTTCACAGAAGCTGTTTAATAGGTAGAAATGGACTAATTCATTGATTCGCTAATGGG
TGTGTATGTGTGTATATATATATACACATAGTTCCACTAATTTGTGTCATTAATTATTGT
ATATAGATGGGATTTGTCTGCTTTCAAAGAGCTTCCAGAGTACATGAAGATGTGTTTCAA
GACTCTTGATGACATCACGAATGAGATCAGTACCAAGGTCCACAAGGAGCATAAGTGGAA
CCCAGTAGGCTCTCTACGGAAGGCGGTAATATTCAAAACATTTTTGTATGGGTTTCAGTG
GGATTACAAATGTAGCACGCTTAACAGATCCCCCATTGCTGCAGTGGGCGAGTTTATGCA
ACGCATTTCTAGTAGAGGCAAAATGGTTTGCTTCTGGGCATGTGCCAAAGGCTGAGGAGT
ACTTGAAGAATGGGGCCGTTAGTTCAGGGGTACATGTGGTGCTAGTTCACTTGTTTTTTC
TATTGGGTCATGGCATAACCAAGGAAAATGTAGATCTTGTGGATGACTTTCCAGGCATTA
TATCTTCTACAGCAACAATTCTTCGTCTTTGGGATGACCTCGGAAGCGCCAAGGTAAATG
CCAACCACATGCAGGTTGTTAATTAATCTGTCTACAATTTTTCATGTTTGGTTTATAAAA
AGTTATTTTGAGGTGGCCTTAAAAGTTAAATGTAGTGTTGGCCTAATTGATGTTTTGAAG
TGGTATGTCATAATGTTTGGTTTCACAGAACCACCCTAAGTTGAATAAATTGACAGGATG
AGAATCAAGACGGGCATGATGGGTCCTATGTAGAGTGCTACTTGAAGGAACACCGAGGCT
CTTCAGTTGAAAATGCAAGACAAATCGTAGCCCATATGATTTCAGATATGTGGAAGCGCC
TCAACAAGGAATGCCTCTCTCCAAATCCATTTTCACTTCTTTTACAAAAGGCTCCCTCAA
TATTGCAAGAATGGTCCCTTTGATGTATAGTTATGATGACCAACAGTGCCTTCCTGGCCT
TG
>CRTPS242_Loci
ATGCCAAGTGCTCACACATGGAGCATTGCTAAGGATCAGAACTTGGTTTCTATCCCCTCA
GAAAAGGATAATCATCCATCCACAGAATATCCCAGCCCCACTGTTAAGCTTCAGTCCCCA
TTTTCCATATATATTTTTTGCTCTTAGTTCTTATGGCGGTTTTTCACTTTTCAACTTCCT
ACTGTTGACAATCTTCCTTTGGCAGAATGAATTTTACATGGAACATGCACAAAAACTGGA
GGAAGTTAGGAGTGTACTCAAGGAGGTAGGAGAAGATACATTGGAAGCTTTGCTCATGAT
TGATGCCATCCAACGCCTAGGCATTGACTACCATTTTCATGGAGAGATTGAAGTGGTACT
ACAGAGACTACATACGAAATTTAACACTGTGAGTGATTGCCATAACAATCTCTACGAACT
AGCACTTGGCTTCCGGCTATTGAGACAAGAAGGTTACTATGTGAGTGCAGGTGGGATTTT
CTTTTTCTTTTTTCTTTTTTTTTTTTTCATTTTTTTCTTTTGGGTTTTCCCCTTTTATTT
ATTTATTTTTTTAAATATTCTAAGTTTCGACTATTAAATCATTTGTTCTAGAAGAGTAAG
TTATTTAATGGTTATCGTGTATGAACAGATGTCTTTAACAATCTCAAGGACACAGAGGGA
AAGATTCAAGAAAAACTAAGCGAAGATATCAAGGGATTAATGGGTTTGTATGAAGCTTCG
CAGCTATGTATAAAGGGGGAAGATATACTCGAAGAAATCGGAAACTTCAGTAGCCAGCTT
CTTAATGCATGGAACACGCACAATGATCACAGTCAAGCTAGAATTGTTAGGAACACATTA
GGGCATCCCCATCATAAGAGCTTGGCAAGGTTCATGGCCAAAAGCTTTCTTAGCGATTTT
CAAGGCACAGATGGATGGGTAAATGTCTTTAGAGAACTAGCAAAAATGGATTTCAATGTA
GTTAAATCCATACACCAGAAGGAGATGCTGCAGGTTTCCAAGTGAGTTTCACTGACCTTG
AATTAAGTTAATTTGTTGCTCTCCAAAGATTATTCCCTGACGTACCTTTCATGTAAATAA
TTTTTTTTTCTTTCTCTTTGTACCTAATTAGATGGTGGAAAGATCTAGGTTGGCCAAGGA
GTTGAAGTTTGCAAGAAACCAACCACTGAAATGGTACATGTGGCCCTTGGCGGTCCTCCC
GGATCCAAGCTTGTCGGAACAGAGGGTTGAGCTCACAAAACCCATCTCACTAGTCTACAT
AATAGATGACATTTTTGATGTTCATGGAACACTTGATGATCTCACTCTCTTCACAGAAGC
TGTCAACAGGTAGGCATATAACAACAATACAATTCATCAGAATGCTTCTACAAATCTCAA
AAATCATCATTTAATCACTAATTGCATGTAGATGGGAATATGCGGCTGTTGAACAACTAC
CAGACTACATGAAGATATGTTTCAATGCTCTTAATGGAATCACCAATGAAATAAGTTCCA
AGGTCTACAATGATCATGGTGGAACCCCATGGAATCTCTTCGAAAGGCAGTATGTCAATA
ACATTTACCATACTAGATTAATATTCATTTTAATTGCAAATGCAAAAGAGTTGGAAGTGC
CTCTGCAATTTTTTGATAGTTTATTTTATTTTTTGCAAACAGTGGGCATGTTTATGCAAT
GCATTTCTAGTAGAAGCAAAATGGTTTGCTGATGGACACGTTGCCAAAGGCTGATGAGTA
CTTGAAGAATGGGGTCATTAGCTCCGGAGTACATGTGGTGCTAGTTCATATGTTTTTTCT
CCTGGGTCATGGCATAACCAAGAGAAATGTAGACATTGTGGATGATTTTCCTGAGATTAT
ATCTTCGGTCGCAAAAATTCTTCGCCTCTGGGATGACTTGGGAAGCGCCAAGGTAAATCT
CAAGAAACATAAAGAAAAATGACCTCTAGTCTCCAGTTTTTGTCTGTTTTATACATACCT
ACCCCTGATAGCGATCTCACTGAAAATTCCTCAACATATAAACTAGACCCACGCCAGCTC
ATTCATGGTTGTGGTCACTTCTGGTGGGAACCGCATCATGTGGTTGATGTCTGGTTTCCC
ACTATACATTCATAAACTGCTTCCGAGAACGGGAATGATGTGTCGTATTCATAGTTGGCC
ACTAACACATATAAGCATTAACACTTTTGCAGGACGAGAATCAGGACGGGCACGACGGAT
CATACCTGGAGTGCTACATGAAAGAAAAACCAGGGACTTCCATAGAAAATGCCCGATGCC
ATGTTTTGCATACCATTTCAGAGACATGGAAGAGCCTCAACAATGAATGCCTTGCTCCAA
ATCCATTTTCAACGTCTTTTACCAAGGCATGTCTCAATGTTGCAAGGATGGTTCCTTTGA
TGTATAGTTATGATGATAATCGGTGCCTCCCAAGCCTTGAAGAGCACATGAAGTCGCTTG
TCTATGAAAGTGTTTCCTCATAA
>CRTPS243_Loci
ATGGAACTAACCCTCAAATCCCTCTCACCCTTGGCCTATGGTGCCCTCAATTGTCGTAAA
AATTTTGCCATGGCATCCCCAAGAATGAGAATCAAGCAAGGGAGATCAGAATTGCCCAAC
CTCACAATCACTTCGAAGATTGATGAGTTACAAGTGACCGAAAGGCGATCAGCTAATTAC
CATCCTAGCATTTGGGACCCCAAATTTATTGAGTCCTTAAGCACTCCCTATACGGTAAGT
GTAACATATGTATGCATATATGTACATAATAAACCAAGTTTGCTTATGAACTATTGAATT
GTTTTGCAGAATGAGGGCTATTCCAACCAATTAGAGGACTTGAAGGAAGAAGCTAAAAGG
GTAATTAAGGACGCTAGAGACACTTCCTCCCGATTAGAGTTCATTGATTCGATGCAACGG
TTGGGAGTGGCTTACCATTTGGAGGAGGAGATCAAAGAGGCTATTGATCTTGTTCATTTG
GATGATACCACTACCGATGATCTTTCCACAACTGCACTCCGATTTAGACTTCTACGACAA
CACGGCTATCCAGTTAGCTCAGGTTTGTTCTTTTAGCAGATGTGTTTGATAATGTTTTTA
TGGTCAGAAGCAAGTTCCTGAACAATTTGGCCTCTTGGTGACTACGAAAGCAGAGGTGTT
TGATCAATTCAGAAGTAAAGATGGGAGATTCATGGATGGCATCAGCCAGGATATTGCTGG
GCCTTTGAGTTTGTATGAAGCTTCCCATCTTGGAGTCGAGGGAGAAGATGACTTGGAAGA
AGCCAGGAGGTTCAGTACTATACATTTGAAGTCACTGGTTGGGAATTTGGAGAGTAATTT
AGCTGACCAAGTGCAGCAGTCCCTGGAAGTTCCCTTACACTGGAGAATGCCAAGGCTAGA
AGCCCGAAACTTCATCGATATCTACCAAAGGCGCAATACGAAGAACTCAGCTCTCCTTGA
GCTAGCCAAGCTGGACTACAATCTAGTGCAATCATCATATCAGACGGAGTTGAAGGAGCT
AACAAGGTAAAACTGTACCAATTAAAACCCCAGTTGTTTCATGGCAGCAGGTTGACATGT
CATATTAACATGTTTGAGACTTGATTCATTAGGTGGTGGACGGACTTGGGATTTAAGGAG
AAGCTAAGTTTTTCTCGGGATCGATTGATGGAGAACTATTTGTGGTCAATGGGGATCGCT
CCTGAGCCCCACTTCTCCAAATGCAGGATAGGACTCACCAAATTCATATGCATATTAACA
GCCATAGATGACATGTATGACATATATGGATCACCGGATGAGCTTCGACGTTTTACAGAT
GCTGTGAATCGGTATGAAATATATAACATGATTTTAATACAAGCTGCTAATCTTTTTTCA
TATCTTGTTCTGTCTTTCACTTAGATGTCAATTGCCTTGAACAATTTTTTTCCTTTCTTT
GTTATGAGTAGATGGGATACTGAGGCACTGGTGGACCTTCCAGATTACATGAAGATATGT
TACTTGGCCATGTTCAACTTTGCTAATGAAATGGCCTATGATGCATTAAGAGATCACGAC
CTATATATTTTACCCTATCTTAAAAGTCAGGTAAGCTAGCATTTTGGATACTCTTAGGTT
ATGTTTGGTTCCGAAAAATACTAAAGAAAGAAGAAAAATGTAAAGAAAATTATTTTTTCA
TATTTGGTTGTCTTATGAAAAATATCAAAGAAAATCAAATATAATTAAAACTAATTAAAA
ACTTATGTATTTTTAAATTATTTAATATTTATATTGATGAGTTAAAATAAAAAAAGTGAC
TTTGAAGTAACAAAAAAAATTAATTTATCAACTTTTAATCTTTTTTTTTTCTTCACGTTT
TCTTTTCTTCTACTTTTCAGTTGTATTTTCTTTCTCTTCCATTTTCCTTCAAATTTTCTT
GAACCAGATAGAAAAATGAACATGTGTGGTCATACCCTACCTAAACCAATTTTCCACATG
ACACGATAGAATTTTGTCTCCTACGTCCTCCTTTTCCTTTTTCTTCTAATTTACATGATT
CAAAAGAATCTTAAATATTTAATCGTTATTTTCCACTAACGTTGGCTAATTGATGTTTAC
TGCAGTGGCTAAATCTTTGTACATCCTACTCAATGGAAGCTCAATGGTTTTACAATGGGT
ATAAGCCAAGCATCGATGAATACTTAAGCAATGCCTGGACTTCCGTAGGGGGTCCTGCAG
CCATGGTCCATGCCTATTTTCTAATGGGTTGTGCCACCAAGGGAAACTTGAACAATTGTT
TAGACAATGCCTCTAATCTACTTTATTGGTCATCTCTTATTACTCGACTTAGCGATGATT
TGGGAACTTCTTCGGTATATTAACTAAACCTATTATTCTATTAAACTAAATTATTTTATT
TTTAGATACAATTGAACTATATTGTGAATCTAACACTTTTCATGTTCTCATCTTAGGCCG
AGATTGCGAGAGGCGACGTGGCAAAATCTATCCAATGTTACATGATTGAAGAATGTATAT
CCGAAGAACAAGCTCGAGATCAAGTAGAGAAGCTTATACGTTACTCATGGAAAAAGTTGA
ATGAAGCAAGTACTGATAGCTCTCTCCCAAAGTCCTTAATAAATTCATCATTGAACATGG
CGCGATCAGCTCAATGTATTTTTCAGTTTGGAGATGGTATCGGTACATCAATTGGGGTGA
CCAAAGATCGATTGACATTATTCATCATCAAGCCAATATCGATAGAACCAAGCACTAAAC
CCTATCTTGATGGCATGAAGATGAGCAACAGAAGATGA
