# Supplementary material for: Comparative (Within Species) Genomics of the Vitis vinifera L. Terpene Synthase Family to Explore the Impact of Genotypic Variation Using Phased Diploid Genomes
Source: Front Genet. 2020 May 5;11:421. doi: 10.3389/fgene.2020.00421 (PMC7216305; doi:10.3389/fgene.2020.00421)
Supplement: Supplementary file 9 [file Data_Sheet_5.ZIP › Supplementary Data Sheet 5/CRTPS_haplotig_translations.fa]

>CRTPS155 CRTPS155
MLSSMEDGEISISAYDTAWVALAQDLNGGGTPQFPSSLEWIANNQLMDGSWGDDCLFYAH
DRIINTLACVIALKSWKIHPNKCEKGVSFIKENISKLEKEKAEHMPIGFEVAFPSLLEIA
WNLGIEVPNDSPFLKEIYAQRNLKLTKIPYDIMHIVPTTLLHSLEGMAGLDWEKLLKLQC
QDGSFLFSPSSTAYALMQTQDENCFRYLNKVVERFSGGVPNVYPVDLFEHIWAVDRLQRL
GISRYFEPEIKECINYVARKWNCWAKNSEVHDIDDTAMGFRLLRLHGHDVSADVFKYFEK
GGEFFCFAGQSSQAVSGMFNLYRASQVLFPGETILENAKKFSSKFLREKQACDQLLDKWI
IMKDLAGEIGYALDVPWYASLPRVETRIYIEQYGGKDDVWIGKTLYRMPYVNNNDYLELA
KLDFNNCQALHQLEWDSIQHPSGGDYMKKINGRGSDLNMTAKRPVGFLKNKSGEELVGLL
LGTLNQLSLDTLVAHGRDIRHILRQTWEMWLMKHLDEGDGYRGEAELLVRTINLCAGRSL
SEELWLILSTGVSLNSLTESANDLGLFTLHKGTMAPIIQKMAAL*
>CRTPS156 CRTPS156
MALLTLSSNPFFTFTRLQPASRFCRGKSQGVCISGPVQCTGGAKTSSQTAVIVRRTASYQ
PSIWDHDYIRSLTSDYVGETYTRQLEKLKGDVKIMLGQVGEPLHQLELIDTLQRLGIHYH
FGEEIKRILHSIYNNYNRNDTWKNGDLYATALEFRLLRQHGYHVPQDVFHIFINKMGTVK
PWLNEDIKGILCLYEASYLSVEGENILEEARDFTRNFLEEYLERTVDQNDLTAIINHAME
LPLHWRMLRLEARWFIDVYERSQGMNPILLELAKLDYNMVQATYQEDLKHASMWWRSTRL
PEKSSFARDRLVENFLWAVGFIFEPQFGYCRRMLTKLISLITTIDDVYDVYGTLDELELF
TDAVDRWDTNAMEQLPQYMKICFLALYNFTNETAYDVLKEHDLNIISYLRNAWADITKSQ
LVEAKWYHEGYKPSLQEYINNAWISVSGPLTLVHAYFFITNPMTEEALGCLERFRDIIRW
SSTIFRLSDDLGTSSDELKRGDVPKSIQCYMYETSFLKIFSSMREELGTKTDIFKIQRKR
GFPSKPRFSDLPHDEQLRETCSLTAAT*
>CRTPS159 CRTPS159
MALSMLSSIPNLITHTRLPIITKSSSCKASPRGIKVKIGNSNCEEIIVRRTANYHPTIWD
YDYVQSLRSDYVGETYTRRLDKLKRDVKPMLGKVKKPLDQLELIDVLQRLGIYYHFKDEI
KRILNSIYNQYNRHEEWQKDDLYTTALEFRLLRQHGYDVPQDVFSRFKDETGSFKACLCE
DIKGLLCLYEASYLCVQGESTLEQARDFAHRHLGKGLEQNIDQNLAIEVKHALELPLHWR
MPRLEARWFIDAYEKRQDMNPILLEFAKLDFNMVQATHQEDLRHMSSWWSSTRLGEKLNF
ARDRLMENFLWTVGVIFEPQYGYCRRMSTKVNTLITIIDDVYDVYGTMDELELFTDVVDR
WDINAMDPLPEYMKLCFLALYNSTNEMAYDALKEHGLHIVSYLRKAWSDLCKSYLLEAKW
YYSGYTPSLQEYISNSWISISGPVILVHAYFLVANPITKEALQSLERYHNIIRWSSMILR
LSDDLGTSLDELKRGDVPKSIQCYMYETGASEEDARKHTSYLIGETWKKLNEDGAVESPF
PETFIGIAMNLARMAQCMYQHGDGHGIEYGETEDRVLSLLVEPIPSLSSE*
>CRTPS160 CRTPS160
MPRLEARWFIDVYEKRQDMNHILVELAKLDYNMVQATHQEELRHMSSWWRSTRLGEKLNF
ARDRLMESFLWTVGVIFEPQYGYCRRMSTKVNTLVTIIDDVYEVYGTLGELELFTDAVDR
WDINAMDQLPEHMKLCFLALYNSINEMAYDALKEHGLHIISYLRKAWADLCKSYLLEAKW
YYNGYTPTLQEYISNAWISISGPLTLIHGYFLVANSITKEASQSLRRYHSIIRWSSMILR
LSDDLGTSLDERKRGDVPKSIQCHMYETGASEEDARKHISYLIGETWKKLNEDRTAESPF
PETFIGIATNLARMAQCMYQHGDGHGIEDGETKDRVLSLLVEPIPLDNDKRFLV*
>CRTPS165 CRTPS165
MELTLASLSPLAFGAVNCRKNFALAPPRMRIKQGRSELPYLTITSKIDELQVTERRSANY
HPSIWDPKFIESLSTPYTSEDFSNRLEDLKEEAKRLIKDARDTSSRLELIDSIQRLGVAY
HLEEEIKEAIDLVHLDDTTTYDLFTTALRFRLLRQHGYSISSDVFDKFRSKDGRFMDGIS
QDIAGLLSLYEASHLGVEGEDDLEEARRFSTMHLKGLVGNLEGDLADQVQQSLEVPLHWR
MPRLEARNFIDIYQRRNTKNSALLELAKLDYNLVQSVYQKELKELTRWWTDLGFKENLIF
SRDRLMENYLWSMGFTPEPHFSKCRIGLTKFIRIFSAVDDMYDIYGSPDELRRFTDAVNR
WDIEALEDLPEYMKICYLAIYNFANEMVYDALKDHGLNILPYIRNQWVNLCAAYSIEMQW
FYSGHKPSIDEYLGNAWTSVGGPGMMTHVYLLMDCVTKGNLNDCLDQASNLFYWSSFITR
LSDDLGTSSAEIARGDVAKSIECFMIEKHISEEQARDQVGQLISHSWKKLNEESAKSSLP
KSAINSTLNMARTAQCIFQFGDGIGTSTGVTEDRLTSFIIKPFDI*
>CRTPS166 CRTPS166
MELTLTSLSPLAYGALNCRKNFAMASPRMRIKQGRSELPNLTITSKIDELQVTERRSANY
HPSIWDPKFIESLSTPYTNEGYSNRLEDLKEEAKRVIKDARDTSSRLELIDSMQRLGVAY
HLEEEIKEAIDLVHLDDTTTDDLSTTALRFRLLRQHGYPVSSEVFDQFRSKDGRFRDGIS
QDIAGLLSLYEASHLGLEGEDDLEEARRFSTIHLKSLVGNLESDLADQVQQSLEVPLHWR
MPRLEARNFIDIYQRCNTKNSALLELAKLDYNLVQSSYQKELKELTRWWTDLGFKEKLSF
SRDRLVENYLWSMGIAPEPHFSKCRIGLTKFICILTAIDDMYDIYGSPDELRRFTDAVNR
WDTGALVDLPDYMKICYLAMYNFANEMAYDALRDHDLYILPYLKSQWLNLCTSYSMEAQW
FYNGYKPSIDEYLSNAWTSVGGPAAMVHAYFLMGCATKGNLNNCLDNASNLLYWSSLITR
LSDDLGTSSAEIARGDVAKSIQCYMIDERISEEQARDQVEKLIGYSWKKLNEASTDSSLP
KSMINSSLNMARSAQCIFQFGDGIGTSIGVTKDRLTSFIIKPILIEPSTKPYLDGMKMSN
RR*
>CRTPS171 CRTPS171
MSVLSNMSSHSLAQNYKPEVKRPMVNFHPGIRGNPFINYTPDDEITRAYNQKQVEDLKDE
VRREQLAAAGKPSQQLNFIDAIQRLGVAYHFEEEIEEALRHICDDHHYSDDKYDDLYNVS
LRFRLLRQQGYNISCDVFNKFKDKNGSFRESLIGDVQGMLGLYEAAHLRVQEEDILDEAL
AFTTTHLKSLVKHLDHPLAVQVTQALHRPIRKGLERLEARPYIFIYQDEASHSKALLKLA
KLDFNLLQSLYKKELSHITRWWEDLDFSSSLPFVRDRVVETYLWIVVACFEPQYSYARRI
QTKLLVLITVIDDIYDAYGTLEELELFTEAIERWDNNGIEKLPEYMKPCYLAVLDAYKEI
EEKENEERSYCVHYAKEAMKNSVRAYFNEAKWLHGEYVPTVEEYMGVALVSCDVPMFTII
SFVGMGFIATKEAFDWVLNGPKIVRACSTIIRLMDDMASHKFEQERGHIASSVECYMKQY
SVSEQLAYHELNKQVEKAWKDINQEFLRPTAIPMPLLTRVLNFARTGDFMYKGREDIFTN
VGEVMKDNVASLFIDPVPM*
>CRTPS172 CRTPS172
MELAKLFLSYLPIHHSRYSSVQSLSQEINMSTQVSACSLSQIPKPKNRPVANFHPNIWGD
QFITYTPEDKVTRACKVEQIEDLKKEVKRKLTAATANRSQLLNFIDAVQRLGVAYNFEQE
IEEALQHIYSSFHDLNDIDGDLYNVALGFRLLRQQGYSISCDIFKKFTDERGRFKEVLIT
NVRGMLGLYEAAHLRVHGEDILAEALAFTTTHLKAMVESLGYPLAEQVVHALNRPIRKGL
ERIEARWYISVYQDEAFHDKTLLELAKLDFNLVQSLHREELSNLARWWKELGFATKLPFA
RDRLVEGYFWILGVYFEPQYLRARRILTKVIAMTSILDDIYDAYGNPEELKLFTEAIERW
DINSIDQLPEYMKLCYAALLDVYKEIEEEVEKEGNQYRVHYAKEVMKNQVRAYFAEAKWL
HEEHVPTIEEYLRVALVSSGYCMLATTSLVGMGEIATKEAFDWVTSDPKIMSSSNFIARL
MDDISSHKFEQKREHVASAIECYMKQYGVSEEQAYSEFRKQIENAWMDINQECLKPTAVP
MPLLARVLNLTRAADVIYKEQDSYTHVGKVMKNNIAAFFINPII*
>CRTPS173 CRTPS173
MPLILATSNMSSPAPVANPETNRRTANYQPSIWGNSFIVSNTPEDEITLAHKEQQLEDLK
EEVRRELIAAASNPSEQLKFIDAVQRLGVAYHFEKEIEEALQNTYNNYHGIDDINDDLYD
VALRFRLLRQQGFNISCDIFKRYKDEKGRFKKSLINDPYGLLGLYEAAHLRVWEEDILDE
ALAFTTTHLKSIVEHLEYPLAAQVTHALERPIRKGLERLEARPFMSIYQDEASHSKALLK
FAKLDLNLLQSLYKKELSNISRWWKDLDFSSKLPFARDRLVEGYFWIATCCFEPQYSYAR
RIQTKLHALITTMDDIFDAYGTFEELELFTEAIGRWDINSVHQLPEYMKPCYQAVLDVYK
EIEEMENTERSYCIKSLVQAYLVEAKWLHGKYIPTIEEYMGIAMVTVGVPVLTIMSFIGM
RETATKEVFDWLLQNPKIVRATYIIIRLMDDMASHKFEQEREHIASSIECYMKQHGVSEQ
QAYDEFHKQTENAWKDINEECLRPTTVPMLLLVVFSILLDQEM*
>CRTPS177 CRTPS177
MPSAHTWSIAKDQNLVSIPSEKDNHPSTEYPSPTNEFYMEHAQKLEEEEVRSVLKEVGED
TLEALLMIDAIQRLGIDYHFHGEIEVVLQRLHTKFNTLSDCLNNLYELALGFRLLRQEGY
YVSADVFNNLKDTEGKIQEKLSEDIKGLMGLYEASQLCIKGEDILEEIGNFSSQLLNAWN
THNDHSQARIVRNTLGHPHHKSLARFMAKSFLSDFQGTDGWVNVFRELAKMDFNVVKSIH
QKEMLQVSKWWKDLGLAKELKFARNQPLKWYMWPLAVLPDPSLSEQRVELTKPISLVYII
DDIFDVHGTLDELTLFTEAVNRWEYAAVEQLPDYMKICFNALNGITNEISSKVYNDHGWN
PMESLRKAWACLCNAFLVEAKWFADGHVPKADEYLKNGVISSGVHVVLVHMFFLLGHGIT
KRNVDIVDDFPEIISSVAKILRLWDDLGSAKDENQDGHDGSYLECYMKEKPGTSIENARC
HVMHTISETWKSLNNECLAPNPFSTSFTKACLNVARMVPLMYSYDDNRCLPSLEEHMKSL
VYESVSS*
>CRTPS181a CRTPS181a
MSVPLSVSVTPILSQRIDPEVARHEATYHPNFWGDRFLHYNPDDDFCGTHACKEQQIQEL
KEEVRKSLEATAGNTSQLLKLIDSIQRLGLAYHFEREIEEALKAMYQTYTLVDDNDHLTT
VSLLFRLLRQEGYHIPSDVFKKFMDEGGNFKESLVGDLPGMLALYEAAHLMVHGEDILDE
ALGFTTAHLQSMAIDSDNPLTKQVIRALKRPIRKGLPRVEARHYITIYQEDDSHNESLLK
LAKLDYNMLQSLHRKELSEITKWWKGLDFATKLPFARDRIVEGYFWILGVYFEPQYYLAR
RILMKVFGVLSIVDDIYDAYGTFEELKLFTEAIERWDASSIDQLPDYMKVCYQALLDVYE
EMEEEMTKQGKLYRVHYAQAALKRQVQAYLLEAKWLKQEYIPRMEEYMSNALVSSAYSML
TTTSFLGMGDIVTKEAFDWVFSDPKMIRASNVIGRLMDDIVSHEFEQKRGHVASAVECYV
KQFGVSKEEAYDEFKKQVENAWKDINEEFLQPTAVPVPLLTRVLNLSRVMDVLYKDEDEY
TLVGPLMKDLVAGMLIDPVPM*
>CRTPS181b CRTPS181b
MSVPLSVSVTPILSQRIDPEVARHEATYHPNFWGDRFLHYNPDDDFCGTHACKEQQIQEL
KEEVRKSLEATAGNTSQLLKLIDSIQRLGLAYHFEREIEEALKAMYQTYTLVDDNDHLTT
VSLLFRLLRQEGYHIPSDVFKKFMDEGGNFKESLVGDLPGMLALYEAAHLMVHGEDILDE
ALGFTTAHLQSMAIDSDNPLTKQVIRALKRPIRKGLPRVEARHYITIYQEDDSHNESLLK
LAKLDYNMLQSLHRKELSEITKWWKGLDFATKLPFARDRIVEGYFWILGVYFEPQYYLAR
RILMKVFGVLSIVDDIYDAYGTFEELKLFTEAIERWDASSIDQLPDYMKVCYQALLDVYE
EMEEEMTKQGKLYRVHYAQAALKRQVQAYLLEAKWLKQEYIPRMEEYMSNALVSSACSML
TTISFVGMGDIVTKEAFDWVFSDPKMIRASNVICRLMDDIVSHEFEQKRGHVASAVECYM
KQYGVSKEEAYDEFKKQVESAWKDNNEEFLQPTAVPVPLLTRVLNFSRMMDVLYKDEDEY
TLVGPLMKDLVAGMLIDPVPM*
>CRTPS185 CRTPS185
MSSQSTILFRALSPKGPLPSPSSSTPKYAAGTGWWVAKDKRAHFNLRRECKALPKPQTQE
YVDVFQSGLPVIKWHEIVEDDIEEEALQVCRSNEIKERVDSIKSMLSSMEDGEISISAYD
TAWVALAQDLNGGGTPQFPSSLEWIANNQLMDGSWGDDCLFYAHDRIINTLACVIALKSW
KIHPNKCEKGVSFIKENISKLEKEKAEHMPIGFEVAFPSLLEIAWNLGIEVPNDSPFLKE
IYAQRNLKLTKIPYDIMHIVPTTLLHSLEGMAGLDWEKLLKLQCQDGSFLFSPSSTAYAL
MQTQDENCFRYLNKVVERFSGGVPNVYPVDLFEHIWAVDRLQRLGISRYFEPEIKECINY
VARYWKENGICWAKNSEVHDIDDTAMGFRLLRLHGHDVSADVFKYFEKGGEFFCFAGQSS
QAVSGMFNLYRASQVLFPGETILENAKKFSSKFLREKQACDQLLDKWIIMKDLAGEIGYA
LDVPWYASLPRVETRIYIEQYGGKDDVWIGKTLYRMPYVNNNDYLELAKLDFNNCQALHQ
LEWDSIQQWYTQCHLGEFGVSRKASLLAYFLAAACIFEPERSIERLAWAKTAILVLAVRS
YFSKETCIKQRRAFLLKFGYSPSGGDYMKKINGRGSDLNMTAKRPVGFLKNKSGEELVGL
LLGTLNQLSLDTLVAHGRDIRHILRQTWEMWLMKHLDEGDGYRGEAELLVRTINLCAGRS
LSEELLAHPQYRRLSQLTNRICNDLGLFTLHKGHNGTYNPENGSPMSHRVESDMQELTKI
VLENYPDGINPEIKRTFEMVGKSFYYAAYCGPATISAHIAKVLFERAA*
>CRTPS186b CRTPS186b
MSSQSTILFLYPFPKCPQTPPSLSSQKHAGGVPPFKPKDKWVNGNLNVKCKAILKPQTQE
INDRVDVFQNGAPEVKKLHEIVEDDIEKELPVKGYGSIEIKKHVDTVRSMLSSMEDGEIS
ISAYDTAWVALVKDINGTDTPQFPSSLLWIANNQLEDGSWGDVHFFSPYDRILNTLACVI
ALKSWNIHPEKFEKGMSFIRENICKLEKEKAEHMPIGFEVAFPSLLEIAEDMGIEVPDDS
PVLQEIYAQRDLKLKKIPKDIMHRVPTTLLFSLEGMPGLDWEMLLNLQFQDGSFLFSPSS
TAYALMHTKDEKCLTYLNKVVERFNGGVPNVYPVDMFERMWGVDRLQRLGISRYFEPEIK
VCMNYVYRYWNKNGIGPTRNTRVSDVDDTSMGFRLLRLHGYDVSPDVFKQFEKGDEFVCF
PGQSSQAITGLFNLFRASQFLLPGEKILENARKFCSKFLREKQTCNQLEDKWIIAKDLAG
EVGYALDIPWYASLPRVETRFYVEQYGGGDDIWIGKTLYRMYHVNNDIYSELAKLDFNNC
QELHQLEWDRIQEWWTHSNLQEFGLSRETLLLAYFLAAASIFEPERSVERVAWAKAAVLV
EAVASYFNKETCIKQRRAFLLKFGYSAGGGRYRKINGSSNLSKTGEELVGLLLTTLNQLS
LDAQELHGSDIRQLLHHTWEMWLTKNLAEEDGYQGEAEVLVDVINLCSGRSTTEELLNHP
LYKHLLHLTNGVSHQLSPFYQHKAHIGSYNPEKESDVSSKVEPDMQELAQLVLQNSTEDI
DPVIKRTFLMVAKSFYYAAYCDPATIDSHIAKVLFERVV*
>CRTPS186a CRTPS186a
MSSQSTILFLYPFPKCPQTPPSLSSQKHAGEINDRVDVFQNGAPEVKKLHEIVEDDIEKE
LPVKGYGSIEIKKHVDTVRSMLSSMEDGEISISAYDTAWVALVKDINGTDTPQFPSSLLW
IANNQLEDGSWGDVHFFSPYDRILNTLACVIALKSWNIHPEKFEKGMSFIRENICKLEKE
KAEHMPIGFEVAFPSLLEIAEDMGIEVPDDSPVLQEIYAQRDLKLKKIPKDIMHRVPTTL
LFSLEGMPGLDWEMLLNLQFQDGSFLFSPSSTAYALMHTKDEKCLTYLNKVVERFNGGVP
NVYPVDMFERMWGVDRLQRLGISRYFEPEIKVCMNYVYRYWNKNGIGPTRNTRVSDVDDT
SMGFRLLRLHGYDVSPDVFKQFEKGDEFVCFPGQSSQAITGLFNLFRASQFLLPGEKILE
NARKFCSKFLREKQTCNQLEDKWIIAKDLAGEVGYALDIPWYASLPRVETRFYVEQYGGG
DDIWIGKTLYRMYHVNNDIYSELAKLDFNNCQELHQLEWDRIQEWWTHSNLQEFGLSRET
LLLAYFLAAASIFEPERSVERVAWAKAAVLVEAVASYFNKETCIKQRRAFLLKFGYSAGG
GRYRKINGSSNLSKTGEELVGLLLTTLNQLSLDAQELHGSDIRQLLHHTWEMWLTKNLAE
EDGYQGEAEVLVDVINLCSGRSTTEELLNHPLYKHLLHLTNGVSHQLSPFYQHKAHIGSY
NPEKESDVSSKVEPDMQELAQLVLQNSTEDIDPVIKRTFLMVAKSFYYAAYCDPATIDSH
IAKVLFERVV*
>CRTPS188a CRTPS188a
MDSANHIQNSQEFLQCQAKSEGVGTISQRRSANYKPNIWKYDCVQSLTSEYMGEPYTRQV
QQLKGEVRRVFVEVVEPLAKLEFIDSIKKLGLGNFFEEEIREALDTIMSDKNNSPGIKAN
LYAAALCFRLLRQHGYGVSQDMFSGFMEEVGMFSKSTCTNVKGMIELFEASHLALEGENI
LDEAKAFSSGYLKEIISNLDNNLAKQVVHSLERPLHWRVQWFDIRWYIDFYEEEGVNLDL
LKLAKLNFNMVQAVHQKDLKHISSMDLFAYALQKSLFLFKSLMTFYDIYGSLDELEQFTN
AVDRWDSKEIQQLPESMKLCFQVLQDTTNAVANEIQKEKGWDNVLPMLQQAWANFCKSLF
VEAKWYNKGYTPTQEYLRTCVSSSLILRLCNDLGTLEAELERGDAASSVLCYMKEVNVSE
EISRTHIRGMIVKTWKNMNGHCIASSPLLQPVVNIITNIARVAQWIYQYGDGLGIPDRET
KAQILSLLIEPLGIN*
>CRTPS195 CRTPS195
MALLTLSSNPFFTFTRLQPSSRFCRGKSQGVCISGPVQCTGGAKTSSQPAVIVRRTASYQ
PSIWDHDYIQSLTSDYVGETYTRQLEKLKGDVKIMLGQVGEPLHQLELIDTLQRLGIHYH
FGEEIKRILHSIYNNYNRNDTWKNGDLYATALEFRLLRQHGYHVPQGVFHIFINKIGTVK
PWLNEDIKGILCLYEASYLSVEGENILEEARDFTRNFLEEYLERTVDQNDLTAIINHAME
LPLHWRMLRLEARWFIDVYERSQGMNPILLELAKLDYNMVQATYQEDLKHASMWWTSTRL
PEKSSFARDRLVENFLWAVGFIFEPQFGYCRRMLTKLISLITTIDDVYDVYGTLDELELF
TDAVDRWDINAMEQLPQYMKICFLALYNFTNETAYDVLKEHDLNIISYLRKAWADLSKSY
LVEAKWYHEGYMPSLQEYINNAWISISGPLTLVHAYFFITNPMTEEALGCLERFSDIIRW
SSMIFRLSDDLGTSSDELKRGDVPKSIQCYMYETSASEDDARKYIGFLIDETWKKMNEER
NLNSPFSQTFIGMAMDIPRMAQCMYLYYRDGYGVQDRETKDHVKTLFIEPIPLY
>CRTPS199 CRTPS199
MALILATSNGSSPAPVANPETNRQTANYQPSIWGNTFIVSNTPEDEITLVHEEQQLEDLK
EEVRRELMAAASNLSKQLKFIDSVQRLGVAYHFEKDIEEALQNTYDNYHCIDDINDDLYD
VALRFRLLRQQGFNISCDIFNRYTDEKGRFKESLINDACGLLGLYEAAHLRVWEEDILDE
ALAFTTTHLKSMVEHLEYPLAAEVSHALYRPIRKGLERLEARPFMSIYQDEASHSKALLK
LAKLDFNLLQSLYKKELSNILRWWKDLDFSSKLPFVRDRVVEGYFWIAIACFEPQYSYAR
RIQTKLHALLITTDDIFDAYGTLEELELYTEAIGRWDINSIHQLPEYMKPCYQAVLDFFK
EIEEMQNTERSYCVHHAKDAMKNMVQAFLVEAKWFHGKYIPTIEEYMRDALVSSGATVFA
IISFIVMGEIATKEVFDWVQQNPKIVRALSTVMRLMNDMATHKFEQESGHIASSIECYMK
QHGLSEQQAYEKFHKQLENAWKDINEECLRPTTVPMLLLSRLLNFARAADVVYKGQKDAF
THLGEVMKNNISMLLIDPVPI*
>CRTPS200b CRTPS200b
MALILGTSNGSSPAPVANPETNRRTANYQPSIWGNTFIVSHTPEDEITLAHKEQQLEDLN
EEVRRELMAAASNPSKQLKFIDAVQRLGVAYHFEKEIEEALQNTYDNYHCIDDINDDLYD
VALRFRLLRQQGFNISCDIFNRYTDEKGRFKESLINDACGLLGLYEAAHLRVGEEDILDE
ALAFTTTHLKSMVEHLEYPLAAQVTHALYRPLRKGLERLEARPFMSIYEDEASHSKALLK
LAKLDFNQLQSLWWKDLDFSSKLPFVRDRLVEGYFWIATACFEPQYSYARRIQTKLHALI
TTTDDIFDAYGTLEELELFTEAIGRWDIDSTHQLPEYMKPCYQAVFAAYKEIEEMENTER
SHSVHQAKDAMKNLVQAYLVEAKWFHGKYIPTIEEYMRVALVSIGAPVITFISFIGMGEI
ATKEVFDWLQQNPKIVRASSKVIRLMDDMATHKFEQERGHIASSIECYMKQHGVSEQQAY
EEFHKQLENAWKDINEECLKPTAVPMLLLSRLLNFARAADVMYKGQKDEFTHLGEVMKNN
ISMMLIDPVPI*
>CRTPS202b CRTPS202b
MKRLDELKGFVKMMLIGKDEKPLDQLVTIDLLQRLGVSYHFEDEIKSILDCRYKNYDRNN
MWKVENLYATAVELRLLRQHGHNVPQDVFNCFKDEMGRFKPCHYEDIKGTLCLYEASYFS
MEGESVLDEARDFTKKHLEKSLEQSIDKNLAILVSHSLELPLHWRMLRIEARWFIDVHER
RQDMDPSLLNLQKWITTWWWKNIGLGEKMSFTRDRLVENFLWAVGHAFEPQFGYCRKIIT
KVLALIVTIDDIYDIYGTLDELEIFTDAVDRWDINAMDQLPEYMKICFLALFNSVNEMAY
NVLKEEGSNIIPHLRKMWADLCKCYLVEARWYYSGYTPTLQEYITNGFISSSAPAILGHA
YFSVSNPVMDAIEFLEKPPNIIHGSSMILGCPMILEHQNDELKRGDVPKSIQCHMHQTGA
SQEEACEHIKYLIGDSWKKMNKEQSMDSPFSRIFIRIAMNVGRMGQRAYLYGDGYGVQDR
ETKEDILLTLIEPVPHNLHTKVC*
>CRTPS204 CRTPS204
MSSQSTILFRALSPKGPLPSPSSSTPKYAAGTGWWVAKDKRAHFNLRRECKALPKPQTQE
YVDVFQSGLPVIKWHEIVEDDIEEEAFQVCRSNEIKERVDSIKSMLSSMEDGEISISAYD
TAWVALAQDLNGGGTPQFPSSLEWIANNQLMDGSWGDDCLFYAHDRIINTLACVIALKSW
KIHPNKCEKGVSFIKENISKLEKEKAEHMPIGFEVAFPSLLEIAWNLGIEVPNDSPFLKE
IYAQRNLKLTKIPYDIMHIVPTTLLHSLEGMAGLDWEKLLKLQCQDGSFLFSPSSTAYAL
MQTQDENCFRYLNKVVERFSGGVPNVYPVDLFEHIWAVDRLQRLGISRYFEPEIKECINY
VARYWKENGICWAKNSEVHDIDDTAMGFRLLRLHGHDVSADVFKYFEKGGEFFCFAGQSS
QAVSGMFNLYRASQVLFPGETILENAKKFSSKFLREKQACDQLLDKWIIMKDLPGEIGYA
LDVPWYASLPRVETRIYIEQYGGKDDVWIGKTLYRMPYVNNNDYLELAKLDFNNCQALHQ
LEWDSIQQWYTQCHLGEFGVSRKASLLAYFLAAACIFEPERSIERLAWAKTAILVLAVRS
YFSKETCIKQRRAFLLKFGYSPSGGDYMKKINGRGSDLNMTAKRPVGFLKNKSGEELVGL
LLGTLNQLSLDTLVAHGRDIRHILRQTWEMWLMKHLDEGDGYRGEAELLVRTINLCAGRS
LSEELLAHPQYRRLSQLTNRICNDLGLFTLHKGHNGTYNPENGSPMSHRVESDMQELTKI
VLENYPDGINPEIKRTFEMVGKSFYYAAYCGPATISAHIAKVLFERAA*
>CRTPS205b CRTPS205b
MALFMLSSTSILSYSLLPPRKDFWMGKSISGKPAHPVQCVVVNRPSYETTVRRTANYQAP
IWDYDYVQSLRSDYTGETCIGRFYQLKREVKMMLGKVEKPLDQLELIDLLQRLGISYQFE
DEIKRLLNSIYCNHNIDDKWKKENLHATALEFRILRQNGYSIPQDVFSSFKDEIGGFKAC
FSEDIQGILCLYEASYLSIEGESILEEARDFTKKHLEGCLRQNIDENLAILVSHALELPL
HWRMLRLEARWFIDACERRQDMNPILLEFAKLDYNMVQAKHQEDLKYASRWWRSTRLGEK
LSFARDRLMENFLWTVGVIFEPQFGYCRRMLTKVNAMITTIDDVYDVYGTLEELELFTDA
VDRWDINAMDQLPEYMKICFLALYNSTNEMAYDLLKEQGSHIIAYLRKAWADLCKSYLLE
AKWYHARYTPTLQEYLSNAWISISAPAILVHAFFFVTNPITEDALECLEQYCNIIRWSSI
ILLLSDDLGTSSDELKRGDVPKSIQCYMHETGACEEDAREHIKCLIGETWKKMNEDRVME
SPFSQTFVGIAINLARMSQCMYQYGDGHGVQDRETKDRVLSLLIEPIPLV*
>CRTPS205a CRTPS205a
MSILLPPRKDFWMGKSISGKPAHPVQCVVVNRPSYETTVRRTANYQAPIWDYDYVQSLRS
DYTGETCIGRFYQLKREVKMMLGKVEKPLDQLELIDLLQRLGISYQFEDEIKRLLNSIYC
NHNIDDKWKKENLHATALEFRILRQNGYSIPQDVFSSFKDEIGGFKACFSEDIQGILCLY
EASYLSIEGESILEEARDFTKKHLEGCLRQNIDENLAILVSHALELPLHWRMLRLEARWF
IDACERRQDMNPILLEFAKLDYNMVQAKHQEDLKYASRWWRSTRLGEKLSFARDRLMENF
LWTVGVIFEPQFGYCRRMLTKVNAMITTIDDVYDVYGTLEELELFTDAVDRWDINAMDQL
PEYMKICFLALYNSTNEMAYDLLKEQGSHIIAYLRKAWADLCKSYLLEAKWYHARYTPTL
QEYLSNAWISISAPAILVHAFFFVTNPITEDALECLEQYCNIIRWSSIILLLSDDLGTSS
DELKRGDVPKSIQCYMHETGACEEDAREHIKCLIGETWKKMNEDRVMESPFSQTFVGIAI
NLARMSQCMYQYGDGHGVQDRETKDRVLSLLIEPIPLV*
>CRTPS212 CRTPS212
MAYSCGFYAWSIPAVGPNKFREIGKTNFTRIVPMPNTHKWSIAHDHTLVSIPLKKDNHSP
ELGSFTDEFYNEHAQKLKEVKHVFSKLGEDAMESMMMIDAIQRLGIDHHFEEEIEAVLQK
QYMKSSIHGDCDEDLYEVALRFRLLRQEGYTVPADVLNNFKNKEGKFKQNLREDIRGLMG
LYEASQLSIGEDILEEAGNFSSLLLNACLQHLDHHQAAVVKNTLEHPHHKSLARFMTKNF
LTDFQGTNGWINALQELAKIDFNMVKSVHQKEMLQISKWWKDLGLTEELKFARDQPLKWY
MWPMAIIPDPRLSEQRIELTKPISLIYIIDDIFDVGGTLDELTLFTEAVNRWDLSAFKEL
PEYMKMCFKTLDDITNEISTKVHKEHKWNPVGSLRKAWASLCNAFLVEAKWFASGHVPKA
EEYLKNGTVSSGVHVVLVHLFFLLGHGITKENVDLVDDFPGIISSTATILRLWDDLGSAK
DENQDGHDGSYVECYLKEHRGSSVENARQIVAHMISDMWKRLNKECLSPNPISTSFTKGS
LNIARMVPLMYSYDDQQCLPGLEEHMKSLLLENLPYRNAQKINE*
>CRTPS213 CRTPS213
MACSWGFYAWSIPAVGPNKFREIGKTNFTRIVPMPDTHKWSIAHDHTLVSIPLKKDNHSP
ELGSFTDEFYNEHAQKLKEVKHVFSKLGEDAMESMMMIDAIQRLGIDHHFEEEIEAVLQK
QYMKSSIHGDRDEDLYEVALRFRLLRQEGHTVPADVLNNFKNKEGKFKQNLREDIRGLMG
LYEASQLSIGEDILEEAGNFSSLLLNACLQHLDHHQAAVVKNTLEHPHHKSLARFMTKNF
LTDFQGTNGWINALQELAKIDFNMVKSVHQKEMLQISKWWKDLGLTEELKFARDQPLKWY
MWPMAIIPDPRLSEQRIELTKPISLIYIIDDIFDVAGTLDELTLFTEAVNRWDLSAFKEL
PEYMKMCFKTLDDITNEISTKVHKEHKWNPVGSLRKAWASLCNACLVEAKWFASGHVPKA
EEYLKNGAVSSGVHVVLVHLFFLLGHGTTKENVDLVDDFPGIISSTATILLLWDDLGSVK
DENQDGHDGSYVECYLKEHRGSSVENARQIVAHMISDMWKRLNKECLSPNPFSTSFTKGS
LNIARMVPLMYSYDDQQCLPGLEEHMKSLLLENLPYRNAQKINE*
>CRTPS217 CRTPS217
MALSMLASIPNLITHTRLPIIRRSSSCKASPPGNQSMIGNSTCEEIIVRRTANYHPPIWD
YDYVQSLRSDYVGETYTRRLDKLKRDVKPMLGKVKKPLDQLELIDVLQRLGLYYHFKDEI
KRILDSIYNQYNQHEEWMKDDLYATALEFRLLRQHGYDVPQDVFSRFKDETGSFKACLCE
DMKGMLCLYEASYLCVQGESTMEQARDFAHRHLGKGLEQNIDQNLAIEVNHALELPLHWR
MPRLEARWFIDVYEKRQDMNPILLEFDKLDFNMVQATHQEDLRYMSRRMSTKVNTLITII
DDVYDVYGTMDELELFTDVVDRWDINAMDPLPEYMKLCFLALYNSTNEMAYDALKEHGLH
IVSYLRKAWSDLCKSYLLGAKWYYSGYTPSLQEYISNSWISISGPVILVHAYFLVANPIT
KEALQSLERYHNIIRWSSMILRLSDDLGTSLDELKRGDVPKSIQCYMYETDASEEDARKH
TSYLIGETWKKLNEDGAVESPFPETFIGIAMNLARMAQCMYQHGDGHGIEYGETKDRVLS
LLVEPVRSLSSE*
>CRTPS218b CRTPS218b
MMLGQVGEPLHQLELIDTLQRLGIHYHFGEEIKRILHSIYNNYNRNDTWKNGDLYATALE
FRLLRQHGYHVPQDVFHIFINKMGTVNPWLNEDIKGILCLYEASYLSVKGENILEEARDF
TRNFLEEYLERTVDQNDLTAIINHAMELPLHWRMLRLEARWFIDIYERSQGMNPILLELA
KLDYNMVQATYQEDLKHASMWWRSTRLPEKSSFSRDRLVENFLWAVGFIFEPQFGYCRRM
LTKLISLITTIDDVYDVYGTLDELELFTDAVDRWDTNAMEQLPQYMKICFLALYNFTNET
AYDVLKEHDLNIISYLRKAWADLSKSYLVEAKWYHEGYMPSLQEYINNAMISISERFRDI
IRWSSTIFRLSDDLGTSSDELKRGDVPKSIQCYMYETSASEDDARKYIGFLIDETWKKMN
EERNLNSPFSQTFIGMAMDIPRMAQCIYLYRDGYGVQDRETKDHVKTLFIEPISLI*
>CRTPS220 CRTPS220
MALFMLSSTSILSHSLLPPRRDFWMGKSISGKPAHPVQCVVVNRPSYETTVRRTANYQAP
IWDYDYVQSLTSDYRGETCIGRFDQLKREVKMMLGKVEQPLDQLELIDLLQRLGISYQFE
DEIKRLLNSMYCNHNIDDKWKKENLHATALEFRILRQNGYSIPQDVFSSFKDEIGGFKAC
FSEDIQGILCLYEASYLSIEGESILEEARDFTKKHLEGCLRQNIDENLAILVSHALELPL
HWRMLRLEARWFINACERRQDMNPILLEFAKLDYNMVQAKHQEDLKHASRWWRSTRLGEK
LSFARDRLMENFLWTVGVIFEPQFGYCRRMLTKVNAMITTIDDVYDVYGTLEELELFTDA
VDRWDINAMDQLPEYMKICFLALYNSTNEMAYDLLKEQGSHIIAYLRKAWADLCKSYLLE
AKWYHARYTPTLQEYLSNAWISISAPAILVHAFFFVTNPITEDALECLEQYCNIIRWSSI
ILRLSDDLGTSSDELKRGDVPKSIQCYMHETGASEEDAREHIKCLIGETWKKMNEDRVME
SPFSQTFIGIAINLARMAQCMYQYGDGHGVQDRETKDRVLSLLIEPIPLA*
>CRTPS225 CRTPS225
MSNSLRTWGNQVITCAPVLVPPTCPLEYQHVPCPKAKPVVNRPTADFSPSIWGERFISYT
PADEIARAHKEKQVEDLKEKVRRRLITAADVFNKFKDQKGGFQESLINDVRGMLGLYEAT
HLRVREEGILDEALVFTTTHLESVVEHLEYPLAEQVPHALKQPVRKGLNRLEARRYISIY
KHEASHDKALLKLAKLDFNLMQSLHKEELSNLSRWHTELGFTMKISFARDRVVEVYFFVL
AMYFEPQYSRARRILTKVLYIVSTIDDMYDAYGSLEEHKLFAEMIERWDINSIDQLPEYM
KVIYQALLDVYKEIEEEMDKEGKAYSFHHAKEAMKIQIGAYFDEAQWFHEGNVPTIDKYM
QVARVSSSLPLTTVIFFIGMDEIITKEAFEWVYNDPFTVASCLIARLMNDMTSHKFEQER
GHVASAIECYVKQYSVSKQQAYDEFNKQIANAWKDINQGFLRPTSMPVPILTGVLNLTRV
VDIIYKENDEYTHVGKVMKDNIASLLIDPVPV*
>CRTPS226c CRTPS226c
MSISFSKCSPAQNPRLNFHPPMSNFHLRTWGNQVITCAPVLVPTNMPLRVSACSPAQNAK
PVVNRPTADFSPSIWGERFISYTPADELSRAHKEKQVEDLKEKVRRRLITAADNPSQQLN
YIDAIQRLGVAYHFEREIEEALKHMYDNYYDVEHKDDDLYNVSLQFRLLRQQGFNLSCDV
FNKLKDQKGGFQESLINDVRGMLGLYEATHLRVREEGILDEALVFTTTHLESVVEHLEYP
LAEQVPHALKQPVRKGLNRLEARRYISIYQHEASHDKALLKMAKLDFNLMQSLHKEELSN
LSRWHTDLGFTMKISFARDRVVEVYFFVLAMYFEPQYSRARRILTKVLYIISTIDDMYDA
YGSLEEHKLFAEMIERWDINSIDQLPEHMKVIYQALLDVYKEIEEEMDKEGKAYSFHHAK
EAIGAYFDEAQWFHEGNVPTIDKYMQVARVSPSLPLTTVIFFIGMDEIITKEAFEWVYND
PFTIASCLVARLMNDMTSHKFEQERGHVASAIECYVKQYSVSKQ*
>CRTPS226b CRTPS226b
MSISFSKCSPAQNPRLNFHPPMSNFHLRTWGNQVITCAPVLVPTNMPLRVSACSPAQNAK
PVVNRPTADFSPSIWGERFISYTPADELSRAHKEKQVEDLKEKVRRRLITAADNPSQQLN
YIDAIQRLGVAYHFEREIEEALKHMYDNYYDVEHKDDDLYNVSLQFRLLRQQGFNLSCDV
FNKLKDQKGGFQESLINDVRGMLGLYEATHLRVREEGILDEALVFTTTHLESVVEHLEYP
LAEQVPHALKQPVRKGLNRLEARRYISIYQHEASHDKALLKMAKLDFNLMQSLHKEELSN
LSRWHTDLGFTMKISFARDRVVEVYFFVLAMYFEPQYSRARRILTKVLYIISTIDDMYDA
YGSLEEHKLFAEMIERWDINSIDQLPEHMKVIYQALLDVYKEIEEEMDKEGKAYSFHHAK
EAMKIQIGAYFDEAQWFHEGNVPTIDKYMQVARVSPSLPLTTVIFFIGMDEIITKEAFEW
VYNDPFTIASCLVARLMNDMTSHKFEQERGHVASAIECYVKQYSVSKQ*
>CRTPS226a CRTPS226a
MSISFSKCSPAQNPRLNFHPPMSNFHLRTWGNQVITCAPVLVPTNMPLRVSACSPAQNAK
PVVNRPTADFSPSIWGERFISYTPADELSRAHKEKQVEDLKEKVRRRLITAADNPSQQLN
YIDAIQRLGVAYHFEREIEEALKHMYDNYYDVEHKDDDLYNVSLQFRLLRQQGFNLSCDV
FNKLKDQKGGFQESLINDVRGMLGLYEATHLRVREEGILDEALVFTTTHLESVVEHLEYP
LAEQVPHALKQPVRKGLNRLEARRYISIYQHEASHDKALLKMAKLDFNLMQSLHKEELSN
LSRWHTDLGFTMKISFARDRVVEVYFFVLAMYFEPQYSRARRILTKVLYIISTIDDMYDA
YGSLEEHKLFAEMIERWDINSIDQLPEHMKVIYQALLDVYKEIEEEMDKEGKAYSFHHAK
EAMKIQIGAYFDEAQWFHEGNVPTIDKYMQVARVSPSLPLTTVIFFIGMDEIITKEAFEW
FEQERGHVASAIECYVKQYSVSKQ*
>CRTPS228 CRTPS228
MELAKLFLSYLPIHHSRYSTVLSLFQGINMSTQVSASSLAQIPKPKNRPVANYHPNIWGD
QFISYIPEDKVTRACKEEQIVNLKKEVKRKLTAAAVANPSQLLNFIDAVQRLGVAYHFEQ
EIEEALQHICNSFHDCNDMDGDLYNIALGFRLLRQQGYSISCGIFNKFMDERGRFKEALI
SDVRGMLCLYEAAHLRVHGEDILAKALAFTTTHLKAMVEGLGYHLAEQVAHALNRPIRKG
LERLEARWYISVYQDEAFHDRTLLELAKLDFNLVQSLHKEELSNLARWWKELDFATKLPF
ARDRLVEGYFWMHGVYFEPQYLRGRRILTKVIAMTSILDDIHDAYGTPEELKLFIEAIER
WDINSIDQLPEYMKLCYAALLDVYKEIEEEMEKEGNQHRVHYAKEVMKNQVRAYFAEAKW
LHEEHVPTFEEYMRVALVSSGYCMLATTSFVGMGEIATNEAFDWVTSDPKIMSSSNFIAR
LMDDIKSHKFEQKRGHVASAVECYMKQYGVSEEQAYSEFQKQIENAWLDINQECLKPTAV
SMPLLARILNLTRTADVFYKEQDSYTHVGKVMRDNIASVFINAVI*
>CRTPS234a CRTPS234a
MWVGRDPDHFCHHCDKDDIFQLNQFYKLGLVLYVVPSTQIPPIPFIKLSLIPNRLLKAYL
TSPTSSICQLTHGALLRIRIWFLSPQKRIIIHPQNIPASLLSLSPHFPYIFFALSSYGGF
SLFNFLLLTIFLWQNEFYMEHAQKLEEVRSVLKEVGEDTLEALLMIDAIQRLGIDYHFHG
EIEVVLQRLHTKFNTVSDCHNNLYELALGFRLLRQEGYHVSADVFNNLKDTEGKLQEKLS
EDIKGLMGLYEASQLCIKGEDILEEIGNFSSQLLNAWDTHNDHSQARIVRNTLGHPHHKS
LARFMAKSFLSDFQGTDGWKNVFRELAKMDFNVVKSIHQKEMLQVSKWWKDLGLAKELKF
ARNQPLKWYMWPLAVLPDPSLSEQRVELTKPISLVYIIDDIFDVHGTLDDLTLFTEAVNR
WEYAAVEQLPDYMKICFNALNGITNEISSKVYNDHGWNPMESLRKAWACLCNAFLVEAKW
FADGHVPKADEYLKNGVISSGVHVVLVHMFFLLGHGITKRNVDIVDDFPEIISSVAKILR
LWDDLGSAKDENQDGHDGSYLECYMKEKPGTSIENARCHVMHTISETWKSLNNECLAPNP
FSTSFTKACLNVARMVPLMYSYDDNRCLPSLEEHMKSLVYESIL*
>CRTPS234b CRTPS234b
MPTHTWSIAKDQNLVSIPSEKDNHPSTEYPSLTNEFYMEHAQKLEEVRSVLKEVGEDTLE
ALLMIDAIQRLGIDYHFHGEIEVVLQRLHTKFNTVSDCHNNLYELALGFRLLRQEGYHVS
ADVFNNLKDTEGKLQEKLSEDIKGLMGLYEASQLCIKGEDILEEIGNFSSQLLNAWDTHN
DHSQARIVRNTLGHPHHKSLARFMAKSFLSDFQGTDGWKNVFRELAKMDFNVVKSIHQKE
MLQVSKWWKDLGLAKELKFARNQPLKWYMWPLAVLPDPSLSEQRVELTKPISLVYIIDDI
FDVHGTLDDLTLFTEAVNRWEYAAVEQLPDYMKICFNALNGITNEISSKVYNDHGWNPME
SLRKAWACLCNAFLVEAKWFADGHVPKADEYLKNGVISSGVHVVLVHMFFLLGHGITKRN
VDIVDDFPEIISSVAKILRLWDDLGSAKDENQDGHDGSYLECYMKEKPGTSIENARCHVM
HTISETWKSLNNECLAPNPFSTSFTKACLNVARMVPLMYSYDDNRCLPSLEEHMKSLVYE
SIL*
>CRTPS236 CRTPS236
MKKLPRGTTPQIRCSATEQSFSLMTKSRRSAHYQPAFWSYNFVESLKKREEICDGSVKEL
EKMYEDRARKLEDEVKWMIHEKSAEPLTLLEFIDDIQRLGLGYRFENDIKRSLDKILLLE
GSNAGKGESLHHTALRFRILKQHGYKVTQDVFEAFTDCNGDFKPCLCKDVKGMLSLYEAS
YLALEGETLLHEAMVFTKMHLKALGGNMDKSLEELVNHAMELPLHHRMPRLEDRWCIEAY
KRREGRDDVLLELAMLDFNMVQSTLQDELKDMFKWWKDMGLANKLDFARDRLMECFFSAV
GMAFKPEFSKCRKGLTKVAAFISSIDDVYGSLDELELFTDAVTRWDINMVNNLPDYMKLC
FLALYNTVNEMAYHTLKEQGHNILPYLTKAWADLCKVFLVEAKWAHKEYIPTFEEYLENG
WRSASGVAILIHAYFLMSKNITKEALECLENDHELLRWPSTILRLCNDLATSKAELERGE
SANSISCYMHQTGVSEESAREHMKILTGESWKKMNKVREPDYDSPFSKPFMEIAFNLARI
SECTYQYGDAHGAPDARSRQRVLSLIIEPIPLNLKK*
>CRTPS237 CRTPS237
MALHLFYFPKQCFLTHNLPGHPMKKPPRGTTAQIRCSANEQSFSLMTESRRSAHYQPAFW
SYDFVESLKKREEICDGSVKELEKMYEDRARKLEDEVKWMIHEKSAEPLTLLEFIDDIQR
LGLGYRFENDIKRSLDKILLLEGSNAGKGESLHHTALRFRILKQHGYNVSQEVFEGFTDQ
NGHFKACLCKDVKGMLSLYEASYLASEGETLLHEAMAFLKMHLKDLEGTLDKSLEELVNH
AMELPLHRRMPRLEARWFIEAYKRREGADDVLLELAMLDFNMVQWTLQDDLQDMSRWWKD
MGLASKLHFARDRLMECFFWTVGMAFEPEFSNCRKGLTKVTSFITTIDDVYDVYGSVDEL
ELFTDAVARWDINMVNNLPGYMKLCFLALYNTVNEMAYDTLKEQGHNILPYLTKAWADLC
KVFLVEAKWCHKEYTPTFEEYLENGWRSVSGAAILIHAYFLMSKNITKEALECLENDHEL
LRWPSTIFRLCNDLATSKAELERGESANSISCYMHQTGVSEEDAREHMKILIDESWKKMN
KVREMDSDSPFAKPFVETAINLARIAQCTYQYGDSHGAPDARSKKRVLSLIVEPIPMNLK
K*
>CRTPS240a CRTPS240a
MPCKSTTRKTELLIIIEMASNMSRFVTMPSHVLPSSFVAPSLQVSSSPCSWRTRPSPCTS
CHLSPSSSSKPLLGSHDYSLLKSLTRSPHVVNSEADSSTRRMKEVKERTREAFYRAWDSR
AAMEMVDTVERLGLSYHFEDEIKALLQRFCDWNSSEDLFTTSLRFRLLRQNGFPTHSDFF
GKFMDKNGKFKESLTEDIWGMLSLHEASHLGAKNEEVLAEAKEFTRIHLIQSMPHMEPHF
SSHVGRALELPRHLRMARLEVRNYIGEYSRESNPNLALLELAKLDFDMVQSLHQKELAEI
VRWWKQLGLVDKLDFARDRPMECFLWTVGIFPDPRHSSCRIELTKAIAILLVIDDIYDSY
GSLDELALFTDAVKRWDLGAMDQLPEYMKICYMALYNTTNDIAYRILKEHGWSVIEDLKR
TWMDIFGAFLAEAHCFKGGHVPSLEEYLNNAVTTGGTYMALVHAFFLWGKEEQERGDNAS
SIECYKREREREMDTVLDDEACRKHIRQMIQSLWVELNGELVASSALPLSIIKAAFNLSR
TAQVIYQHGDDNKTSSVEDHVQALLFRPVSSNGHAQITMH*
>CRTPS243 CRTPS243
MELTLKSLSPLAYGALNCRKNFAMASPRMRIKQGRSELPNLTITSKIDELQVTERRSANY
HPSIWDPKFIESLSTPYTNEGYSNQLEDLKEEAKRVIKDARDTSSRLEFIDSMQRLGVAY
HLEEEIKEAIDLVHLDDTTTDDLSTTALRFRLLRQHGYPVSSEVFDQFRSKDGRFMDGIS
QDIAGPLSLYEASHLGVEGEDDLEEARRFSTIHLKSLVGNLESNLADQVQQSLEVPLHWR
MPRLEARNFIDIYQRRNTKNSALLELAKLDYNLVQSSYQTELKELTRWWTDLGFKEKLSF
SRDRLMENYLWSMGIAPEPHFSKCRIGLTKFICILTAIDDMYDIYGSPDELRRFTDAVNR
WDTEALVDLPDYMKICYLAMFNFANEMAYDALRDHDLYILPYLKSQWLNLCTSYSMEAQW
FYNGYKPSIDEYLSNAWTSVGGPAAMVHAYFLMGCATKGNLNNCLDNASNLLYWSSLITR
LSDDLGTSSAEIARGDVAKSIQCYMIEECISEEQARDQVEKLIRYSWKKLNEASTDSSLP
KSLINSSLNMARSAQCIFQFGDGIGTSIGVTKDRLTLFIIKPISIEPSTKPYLDGMKMSN
RR*
