# Supplementary material for: Comparative (Within Species) Genomics of the Vitis vinifera L. Terpene Synthase Family to Explore the Impact of Genotypic Variation Using Phased Diploid Genomes
Source: Front Genet. 2020 May 5;11:421. doi: 10.3389/fgene.2020.00421 (PMC7216305; doi:10.3389/fgene.2020.00421)
Supplement: Supplementary file 9 [file Data_Sheet_5.ZIP › Supplementary Data Sheet 5/CRTPS_primary_translations.fa]

>CRTPS001 CRTPS001
MSSFPLSITQKADPKLARNTANFVPNFWGDCFLTYIPDDTVTHACKEKELEGLKEEVRNE
LKATAGKSSQLLNFIDSIQRLGLAYHFEREIEDALKVMYETYNLVDDDNDDLASAALRFR
LLRQEGYHIPSDVFKKFKDEEGNFKESLVGDLPGMLALYEATHLMVHGEDILDEAQAFTT
AHLQSMAPDSDNPLKKQVIHALERPIRKSLIRVEARHYISIYQEYDSHNKSLLKLAKLDF
NLLQSLHRKELSEITKWWKGLDFATKLPFARDRIVEGYFWVLGVYFEPQYFLARRILLKV
FAMTSIIDDIYDTHGTFEELKLFAEAIERWDASSIDQLPDYMKLCYQALLDVFEEIEEEM
TKQEKPYRVHYAKQAMKKLVQAYFVEAKWLKQEYIPTIEEYMTNALVSCGYFQLATISFV
GMGDMVTKKAFDWVFSDPKMVRASAIICRLMDDIVDHEFEQKRGYVVSRVQCYMKQYGVT
EQEACEEFNNEIMNAWKDMNEECLKCTQVLMPLLTCVVNFARVIDLLYKNQDEYTHVGKL
MKDLIAWMLIDPVPM*
>CRTPS002b CRTPS002b
MSWTANHTKWVLAVQQWPSTAPTVFFFFFTTNPRAAASLHPYQGFEGTKERIKKMFDKVE
LSVSSYDTAWVAMVPSPYSSQAPYFPECVNWLLENQSHDGSWGLPHPHPMLVKDALSSTL
ASVLALKRWGVGEEQRNKGLWFIASNFASVSDEKQHSPIGFDIIFPGMIEYAKELDLNLP
LGQRDVDAMLQKRDLELKGSLGSNTKSREAYLAYISEGMGRLQDWEMVMKYQMKNGSLLN
SPSATAAALSHLQNAGCLNYLRSLLEKFGNAVPTVYPLDLYARLCLVDNLERLGIDRYFR
MEIRSVLDETYRCWLQREEEIFADRATCAIAFRILRLNGYDISSVPLAQFAEDDQYFKFG
QDFKDLGAALELFRASEMIIHPDEVVLEKQNSWSSHFLRQGLSNSSIHADRLNKYIAQEV
EDALRFPYYANLDRIANRRSIEHYNVDDTRILKTAYRSSHVCNKDFLKLAVEDFNFCQSI
HQNELKQLERWIIENRLDKLKFARQKLAYCYFSAAATIFSPEQSDARLSWAKNSVLTTVV
DDFFDIGGSEEELLNLIQLVEKWDIDVAVDCCSEQVEIVFSALHSTISEIGVKASAWQAR
NVTSHIIDIWLKLLRSMLQEAQWVSNKSAPTMDEYMTNAYVSFALGPIVLPALYFVGPKL
SEEVVEGPECHKLYKLMSTCGRLLNDIHSFKRESKEGKANALALHMIHGNGVTTEEQAIR
EMKGLVKSQRRELQRLVLQEKGSTVPRICKDLFWKMSKVLHTFYEKDDGFTSHDMLRAVK
SVIYEPVLLAEF*
>CRTPS002a CRTPS002a
MVCGICHFPSAPEDCEIFLSAILFCTLGKTTAMALYSSNSLLLLLHHKPKSSCVTAPISA
SLSPGLKTWTEGNHVGLGFEGTKERIKKMFDKVELSVSSYDTAWVAMVPSPYSSQAPYFP
ECVNWLLENQSHDGSWGLPHPHPMLVKDALSSTLASVLALKRWGVGEEQRNKGLWFIASN
FASVSDEKQHSPIGFDIIFPGMIEYAKELDLNLPLGQRDVDAMLQKRDLELKGSLGSNTK
SREAYLAYISEGMGRLQDWEMVMKYQMKNGSLLNSPSATAAALSHLQNAGCLNYLRSLLE
KFGNAVPTVYPLDLYARLCLVDNLERLGIDRYFRMEIRSVLDETYRCWLQREEEIFADRA
TCAIAFRILRLNGYDISSVPLAQFAEDDQYFKFGQDFKDLGAALELFRASEMIIHPDEVV
LEKQNSWSSHFLRQGLSNSSIHADRLNKYIAQEVEDALRFPYYANLDRIANRRSIEHYNV
DDTRILKTAYRSSHVCNKDFLKLAVEDFNFCQSIHQNELKQLERWIIENRLDKLKFARQK
LAYCYFSAAATIFSPEQSDARLSWAKNSVLTTVVDDFFDIGGSEEELLNLIQLVEKWDID
VAVDCCSEQVEIVFSALHSTISEIGVKASAWQARNVTSHIIDIWLKLLRSMLQEAQWVSN
KSAPTMDEYMTNAYVSFALGPIVLPALYFVGPKLSEEVVEGPECHKLYKLMSTCGRLLND
IHSFKRESKEGKANALALHMIHGNGVTTEEQAIREMKGLVKSQRRELQRLVLQEKGSTVP
RICKDLFWKMSKVLHTFYEKDDGFTSHDMLRAVKSVIYEPVLLAEF*
>CRTPS003 CRTPS003
MPSAHTWSIAKDQNLVSIPSEKDNHPSTEYPSPTNEFYMEHAQKLEEVRSVLKEVGEDTL
EALLMIDAIQRLGIDYHFHGEIEVVLQRLHTKFNTLSDCHNNLYELALGFRLLRQEGYYV
SADVFNNLKDTEGKIQEKLSEDIKGLMGLYEASQLCIKGEDILEEIGNFSSQLLNAWNTH
NDHSQARIVRNTLGHPHHKSLARFMAKSFLSDFQGTDGWVNVFRELAKMDFNVVKSIHQK
EMLQVSKWWKDLGLAKELKFARNQPLKWYMWPLAVLPDPSLSEQRVELTKPISLVYIIDD
IFDVHGTLDELTLFTEAVNRWEYAAVEQLPDYMKICFNALNGITNEISSKVYNDHGWNPM
ESLRKAWACLCNAFLVEAKWFADGHVPKADEYLKNGVISSGVHVVLVHMFFLLGHGITKR
NVDIVDDFPEIISSVAKILRLWDDLGSAKDENQDGHDGSYLECYMKEKPGTSIENARCHV
MHTISETWKSLNNECLAPNPFSTSFTKACLNVARMVPLMYSYDDNRCLPSLEEHMKSLVY
ESVSS*
>CRTPS004b CRTPS004b
MPSAHTWSIAKDQNLVSIPSEKDNHPSTEYPSPTNEFYMEHAQKLEEVRSVLKEVGEDTL
EALLMIDAIQRLGIDYHFHGEIEVVLQRLHTKFNTVSDCHNNLYELALGFRLLRQEGYYV
SADVFNNLKDTEGKIQEKLSEDIKGLMGLYEASQLCIKGEDILEEIGNFSSQLLNAWNTH
NDHSQARIVRNTLGHPHHKSLARFMAKSFLSDFQGTDGWVNVFRELAKMDFNVVKSIHQK
EMLQVSKWWKDLGLAKELKFARNQPLKWYMWPLAVLPDPSLSEQRVELTKPHLTMACLCN
AFLVEAKWFADGHVPKADEYLKNGVISSGVHVVLVHMFFLLGHGITKRNVDIVDDFPEII
SSVAKILRLWDDLGSAKDENQDGHDGSYLECYMKEKPGTSIENARCHVLHTISETWKSLN
NECLAPNPFSTSFTKAMSQCCKDGSFDV*
>CRTPS005 CRTPS005
MACSCGFYAWSIPAVGPNKFREIGKTNFTRIVPMPNTHKWSIAHDHTLVSIPLKKDNHSP
ELGSFTDEFYNEHAQKLKEVKHVFSKLGEDAMESMMMIDAIQRLGIDHHFEEEIEAVLQK
QYMKSSIHGDCDEDLYEVALRFRLLRQEGYTVPADVLNNFKNKEGKFKQNLREDIRGLMG
LYEASQLSIGEDILEEAGNFSSLLLNACLQHLDHHQAAVVKNTLEHPHHKSLARFMTKNF
LTDFQGTNGWINALQELAKIDFNMVKSVHQKEMLQISKWWKDLGLTEELKFARDQPLKWY
MWPMAIIPDPRLSEQRIELTKPISLIYIIDDIFDVGGTLDELTLFTEAVNRWDLSAFKEL
PEYMKMCFKTLDDITNEISTKVHKEHKWNPVGSLRKAWASLCNAFLVEAKWFASGHVPKA
EEYLKNGAVSSGVHVVLVHLFFLLGHGITKENVDLVDDFPGIISSTATILRLWDDLGSAK
DENQDGHDGSYVECYLKEHRGSSVENARQIVAHMISDMWKRLNKECLSPNPFSTSFTKGS
LNIARMVPLMYSYDDQQCLPGLEEHMKSLLLENLPYRNAQKINE*
>CRTPS006 CRTPS006
MDSANHIQNSQEFLQCQAKSEGVGTISQRRSANYKPNIWKYDCVQSLTSEYMGEPYTIQV
QQLKGEVRRVFVEVVEPLAKLEFIDSIKKLGLGNFFEEEIREALDTIMSDKNNSPGIKAN
LYAAALCFRLLRQHGYGVSQDMFSGFMEEVGMFSKSTCTNVKGMIELFEASHLALEGENI
LDEAKAFSSGYLKEIISNLDNNLAKQVVHSLERPLHWRVQWFDIRRYIDFYEEEGVNLDL
LKLAKLNFNMVQAVHQKDLKHISRWWRNLGLIENLSFTRDRLVESFLCGVGFSSEPQHGS
FRLCITKVIIFIQVLDDVFDVYGSLDELEQFTNAVDRWDSKEIQQLPESMKLCFQVLQDT
TNAVANEIQKEKGWDNVLPMLQQAWANFCKSLFVEAKWYNKGYTPTLQEYLSNAWISSSV
SLLSVHAIFFCVPHEAKEEMVDFLEKNQELVYSSSLILRLCNDLGTLEAELERGDAASSV
LCYMKEVNVSEEISRTHIRGMIVKTWKNMNGHCIASSPLLQPIVNIITNIARVAQWIYQY
GDGLGIPDRETKAQILSLLIEPLGSN*
>CRTPS012 CRTPS012
MPCKSTTRKPELLIIIEMALNMSRFVTMPSHVLPSSFVAPSLQVSSSPCSWRTRPSPCTS
CHLSPSSSSKPLLGSHDYSLLKSLTLSPHAVNSEADSSTRRMKEVKERTWEAFYRAWDSR
AAMEMVDTVERLGLSYHFEDEINALLQRFCDWNASEDLFTTALRFRLLRQNGFPTHSDVF
GKFMDKNGKFKESLTEDIWGMLSLHEASHLGAKNEEVLAEAKEFTRIHLIQSMPHMEPHF
SSHVGRALELPRHLRMVRLEARNYIGEYSRESNPNLAFLELAKLDFDMVQSLHQKELAEI
VRWWKQLGLVDKLDFARDRPMECFLWTVGIFPDPRHSSCRIELTKAIAILLVIDDIYDSY
GSLDELALFTDAVKRWDLGAMDQLPEYMKICYMALYNTTNDIAYRILKEHGWSVIEDLKR
TWMDIFGAFLAEAYCFKGGHVPSLEEYLTNAVTTGGTYMALVHAFFLMGQGVTRENMAML
KPYPNIFSCSGKILRLWDDLGTAREEQERGDNASSIECYKREREMDTVLEDEACRKHIRQ
MIQSLWVELNGELVASSALPLSIIKAAFNLSRTAQVIYQHGDDNKTSSVEDHVQALLFRP
VSSNGHAQITMH*
>CRTPS013 CRTPS013
MSLPLSVTAPIPTQRLNPEVARRSANFPPCFWGDRFLTYTPDDPVTHARKVQQIEELKDE
LRNELKATARKSSQLLNFIDSIQRLGLAYQFEREIKEALEDMYQTYNLDDDDNDDLTNAS
LRFRLLRQEGYHIPPDVFNKFKDDEGNFKESLTGDLPGLLALYEATHLMVHGEDILEEAL
AFSTAHLQSMATDSTHPLAAQVTRALKRPIRKCLTRVEARHYISVYQEDGPHNKTLLKLS
KLDFNLLQSLHRKELSEVTRWWKGLNFAKKMPFARDRLVEGYFWILGVYFEPQYSLARRI
LIKVLAMISIIDDIYDAYGTFEELKLFTEAIERWDANSVNKLPDYMKPCYQALLDVYEEM
EEEMAKEGNLYRVQYAKAAIKMQIQAYFVEAKWLNQEYTPTLDEYMSNALVSCGYSILIT
TSFVGMGDIATKEAFNWVFSDPKMVRASSIICRLMDDIVSHEFEQKRGHVASAVECYMKQ
HGVCKQEAYDELNKQVVNAWKDMNKECLKPTQVPMPLLTRVLNFSRVIDICHKDEDQYTH
VGKLMKDLIASILIDPMPI*
>CRTPS016 CRTPS016
MELAKLFRSYLPVHHLGCSIIVPSSMSIQVSTCPLVQIPKPEHRPMAEFHPSIWGDQFIA
YTPEDEDTRACKEKQVEDLKEEVRRELMAAAGNPSQLLNFIDAVQRLGVAYHFEREIEES
LQHIYDRFHDADDTDDDLYNIALQFRLLRQQGYNISCGIFNKFKDEKGSFKEDLISNVQG
MLGLYEAAHLRVHGEDTLEEALAFTTTHLKATVESLGYPLAEQVAHALKHPIRKGLERLE
ARWYISLYQDEASHDKTLLKLAKLDFNLVQSLHKEELSNLARWWKELDFATKLPFARDRF
VEGYFWTLGVYFEPQYSRARRILTKLFAMASIIDDIYDAYGTLEELQPFTEAIERWDINS
IDHLPEYMKLFYVTLLDLYKEIDQELEKDGNQYRVYYAKEVLKSQVRAYFAEAKWSHEGY
IPTIEEYMLVALVTAGSCILATWSFIGMGEIMTKEAFDWVISGPKIITASTVIFRLMDDI
TTHKFEQKRGHVASGIECYMKQYGVSEEQVYSEFHKQVESAWLDINQECLKPTAVPVPLL
TRVVNLSRVMDVIYKEGDGYTHVGKVMKDNIGSVLIDPIV*
>CRTPS017b CRTPS017b
MTNSPDDEITLAHKEQQLEDLKEEVRRELKAAAGDPSKQLKQQGFNISCDIFNRYTDEKG
RFKESSINDACGLLGLYEAAHLRVWEEDILDEALAFTTTHLKSMVELLEYPLAAQVTHAL
YRPIRKGLERLEARPYMSIYQDEASHSKALLKLAKLDFNLLQSLYKKQLSNISRWWKDLD
FSSKLPFGRDRVVECYFWIATACFEPQYSYARRIQTKILALITIIDDMFDAYGTLEELEL
FTEAIGRWDVNSIYQLPEYMKPCYQAVLDAYKEIEQMENKEDHIVFTMQKRQSVRAYFNE
AKWLHEDYVPTIEEYLSVAQVTSEVTLFTVICFVGMGRMATKEVFEWVWNDPKIVGASSK
VMRLMDDMASHKFEQERGHSASSVECYMKQHGVSEQHAYQELNKQVENAWKDVNQGCLRP
PAIPMPLLTRVLNFARTGDFMYKGRDDRFTNVGDVMKDSIASLFIDPVPI*
>CRTPS021b CRTPS021b
MSGQVLASPLGQFPELENRPVVKYHANIWGDQFLSYTPEDEVTRACKEKQLEDLKEEIRR
KLMNTAGNTSQQLKFIDAVQRLGVAYHFEREIEEVLQHIYDSYPNGDDMEGDIYNVALQF
RLLRQAGFNISCGLFNEFKDEKGNFKKALVSDVRGMLGLYEAAHLRVHGEDILAKALAFT
TTHLKAMVESLGYHLAEQVAHALNRPIRKGLERLEARWYISVYQDEAFHDKTLLELAKLD
FNLVQPLHKEELSNLARWWKELDFATKLPFARDRLVECYFWMLGVYFEPQYLRGRRILTK
VIAMISILDDIHDAYGTPEELKLFIEAIERWDINSIDQLPEYMKLCYAALLDVYKEIEEE
MEKEGNQYRVHYAKEVMKNQVRAYFAEAKWLHEEHVPTFEEYMRVALVSSGYCILATTSF
VGMGEIATKEAFDWVTSNPKIMSSSNFIARLMDDIKSHKFEQKRGHVASAVECYMKQYGV
SEEQVYKEFQKQIENAWLDINQECLKPTAVSMPLLARILNLTRAADVVYKEQDSYTHVGK
VMRDNIASVFINAVI*
>CRTPS023 CRTPS023
MALHLFNIPKQFSLTQNVPRHPLHGTCMKQRIKCLAGNQDLSQTIERRSANYQPAAWSYD
LLESLKKDNREEIFDGGVKTLEKMYEDRAKKLEEEVKCRMYDDNIEPLALLELVDDIQNL
GLGYRFEKDIKRSLQRRILEVSNVTFEKSLHAAALSFRILRQHGYEVSQDVFKIFMDQNS
NFQAELCKDVKGMLSLYEASYHAFEEENLLQEAKAFTKTHLKNLDANIDKSLQELVNHAM
ELPSHHRMPRLEARWRIEEYKRREGADDVLLELAILDFNMVQSSLQRELEDMSRWWRRMG
IANKLQFARDRLMESFFWAVGMVFEPEYSNCRKGLTKVAALITTLDDIYDIYGSLDELEQ
FTDAVERWDINMMNNLPDYMKLFFLALYNTTNEMAYDCLKEQGENILPYLRKAWSVLCKV
FLQEAKWFYTKCTPTFEEYLDNGWRSASGLVLLVHAYFLMSKNITKEALEGLEKEHDFLR
CPNIIFRLSNDLASWKAEIERGESTNSISCYMNQTGLFEDRAREHMNNLIDESWKKMNKV
RAVDSSSPFEKPFVEMAINLARIAQCTYQYGDSHSAPDDRSKKRVLSVIVEPIPLMER*
>CRTPS024 CRTPS024
MKKLPRGTTPQIRCSATEQSFSLMTKSRRSAHYQPTFWSYNFVESLKKREEICDGSVKEL
EKMYEDRARKLEDEVKWMIHEKSAEPLTLLEFIDDIQRLGLGYRFENDIKRSLDKILLLE
GSNAGKGESLHHTALRFRILKQHGYKVTQDVFEAFTDCNGDFKPCLCKDVKGMLSLYEAS
YLALEGETLLHEAMVFTKMHLKVLGGNMDKSLEELVNHAMELPLHHRMPRLEDRWCIEAY
KRREGRDDVLLELAMLDFNMVQSTLQDELKDMFKWWKDMGLANKLDFARDRLMECFFSAV
GMAFKPEFSKCRKGLTKVAAFISSIDDVYDVYGSLDELELFTDAVTRWDINMVNNLPDYM
KLCFLALYNTVNEMAYHTLKEQGHNILPYLTKAWADLCKVFLVEAKWAHKEYIPTFEEYL
ENGWRSASGVAILIHAYFLMSKNITKEALECLENDHELLRWPSTILRLCNDLATSKAELE
RGESANSISCYMHQTGVSEESAREHMKILTGESWKKMNKVREPDYDSPFSKPFMEIAFNL
ARISECTYQYGDAHGAPDARSRQRVLSLIIEPIPLNLKK*
>CRTPS025 CRTPS025
MALHLFYFPKQCFLTHNLPGHPMKKPPRGTTAQIRCSANEQSFSLMTESRRSAHYQPAFW
SYDFVESLKKREEICDGSVKELEKMYEDRARKLEDEVKWMIHEKSAEPLTLLEFIDDIQR
LGLGHRFENDIKRSLDKILLLEGSNAGKGESLHHTALRFRILKQHGYKVSQEVFEGFTDQ
NGHFKACLCKDVEGMLSLYEASYLASEGETLLHEAMAFLKMHLKDLEGTMDKSLEELVNH
AMELPLHRRMPRLEARWFIEAYKRREGADDVLLELAMLDFNMVQWTLQDDLQDMSRWWKD
MGLASKLHFARDRLMECFFWTVGMAFEPEFSNCRKGLTKVTSFITTIDDVYDVYGSVDEL
ELFTDAVARWDINMVNNLPGYMKLCFLALYNTVNEMAYDTLKEQGHNILPYLTKAWADLC
KVFLVEAKWCHKEYTPTFEEYLENGWRSVSGAAILIHAYFLMSKNITKEALECLENDHEL
LRWPSTIFRLCNDLATSKAELERGESANSISCYMHQTGVSEEDAREHMKILIDESWKKMN
KVREMDSDSPFAKPFVETAINLARIAQCTYQYGDSHGAPDARSKKRVLSLIVEPIPIF*
>CRTPS026 CRTPS026
MPCKSTTRKPELLIIIEMALNMSRFVTMPSHVLPSSFVAPSLQVSSSPCSWRTRPSPCTR
CHLSPSSSSKPLLGSHDYSLLKSLTLSPHVVNSEADSSTRRMKEVKERTREAFYRAWDSR
AAMEMVDTVERLGLSYHFEGEINALLQRFCDWNASEDLFTTALRFRLLRQNGFPTHSDVF
GKFMDKNGKFKESLTEDIWGMLSLHEASHLGAKNEEVLAEAKEFTRIHLIQSMPHMEPHF
SSHVGRALELPRHLRMARLEARNYIDEYSRESNPNSVLLELAKLDFDMVQSLHQKELAEI
VRWWKQLGLVDKLDFARDRPMECFLWTVGIFPDPRHSSCRIELTKAIAILLVIDDIYDSY
GSLDELALFTDAVKRWDLGAMDQLPEYMKICYMALYNTTNDIAYRILKEHGWSVIEDLKR
TWMDIFGAFLAEAYCYKGGHVPSLEEYLTNAVTTGGTYMALVHAFFLMGQGVTRENMAML
KPYPNIFSCSGKILRLWDDLGTAREEQERGDNASSIECYKREREMDTVLEDEACRKHIRQ
MIQSLWVELNGELVASSALPLSIIKAAFNLSRTAQVIYQHGDDNKTSSVEDHVQALLFRP
VSSNGHAQITMH*
>CRTPS027 CRTPS027
MALNMSRLVTMPSHVLPSSFVAPSLQVSSSPCSWRTRPSPCTSCHLSPSSSSKPLLGSHD
YSLLKSLTLSPHAVNSEADSSTRRMKEVKERTWEAFYRAWDSRAAMEMVDTVERLGLSYH
FEDEINALLQRFCDWNASEDLFTTALRFRLLRQNGFPTHSASDVFGKFMDKNGKFKESLT
EDIWGMLSLHEASHLGAKNEEVLAEAKEFTRIHLIQSMPHMEPHFSSHVGRALELPRHLR
MARLEARNYIDEYSRESNPNSVLLELAKLDFDMVQSLHQKELAEIVRWWKQLGLVDKLDF
ARDRPMECFLWTVGIFPDPRHSSCRIELTKAIAILLVIDDIYDSYGSLDELALFTDAVKR
WDLGAMDQLPEYMKICYMALYNTTNDIAYRILKEHGWSVIEDLKRTWMDIFGAFLAEAYC
FKGGHVPSLEEYLTNAVTTGGTYMALVHAFFLMGQGVTRENMAMLKPYPNIFSCSGKILR
LWDDLGTAREEQERGDNASSIECYKREREREMDTVLDDEACRKHIRQMIQSLWVELNGEL
VASSALPLSIIKAAFNLSRTAQVIYQHGDDNKTSSVEDHVQALLFRPVSSNGHAQITMH*
>CRTPS028 CRTPS028
MASNMSRFVTMPSHVLPSSFVAPSLQVSSSPCSWRTRPSPCTSCHLSPSSSSKPLLGSHD
YSLLKSLTRSPHVVNSEADSSTRRMKEVKERTREAFYRAWDSRAAMEMVDTVERLGLSYH
FEDEIKALLQRFCDWNSSEDLFTTSLRFRLLRQNGFPTHSEMFLVLSLRFFGKFMDKNGK
FKESLTEDIWGMLSLHEASHLGAKNEEVLAEAKEFTRIHLIQSMPHMEPHFSSHVGRALE
LPRHLRMARLEVRNYIGEYSRESNPNLALLELAKLDFDMVQSLHQKELAEIVRWWKQLGL
VDKLDFARDRPMECFLWTVGIFPDPRHSSCRIELTKAIAILLVIDDIYDSYGSLDELALF
TDAVKRWDLGAMDQLPEYMKICYMALYNTTNDIAYRILKEHGWSVIEDLKRTWMDIFGAF
LAEAHCFKGGHVPSLEEYLNNAVTTGGTYMALVHAFFLMGQGVTRENMAMLKPYPNIFSC
SGKILRLWYDLGTAREEQERGDNASSIECYKREREREMDTVLDDEACRKHIRQMIQSLWV
ELNGELVASSALPLSIIKAAFNLSRTAQVIYQHGDDNKTSSVEDHVQALLFRPVSSNGHA
QITMH*
>CRTPS029 CRTPS029
MELTLTSLSPLAYGALNCRKNFAMASPRMRIKQGRSELPNLTITSKIDELQVTERRSANY
HPSIWDPKFIESLSTPYTNEGYSNLLEDLKEEAKRLIKDARDTSSRLELIDSMQRLGVAY
HLEEEIKEAIDLVHLDDTTTDDLSTTALRLRLLRQHGYPVSSEVFDQFRSKDGRFMDGIS
QDIAGLLSLYEASHLGLEGEDDLEEARRFSTRHLKSLVGNLESDLADQVQQSLEVPLHWR
MPRLEARNFIDIYQRRNTKNSALLELAKLDYNLVQSSYQKELKELTRWWTDLGFKEKLSF
SRDRLVENYLWSMGIAPEPHFSKCRIGLTKFICILTAIDDMYDIYGSPDELRRFTDAVNR
WDTGALVDLPDYMKICYLAMYNFANEMAYDALRDHDLYILPYLKSQWLNLCTSYSMEAQW
FYNGYKPSIDEYLSNAWTSVGGPAAMVHAYFLMGCATKGNLNNCLDNASNLLYWSSLITR
LSDDLGTSSAEIARGDVAKSIQCYMIEERISEEQARDQVEKLIGYSWKKLNEASIDSSLP
KSMINSSLNMARSAQCIFQFGDGIGTSIGVTKDRLTSFIIKPILIEPSTKPYLDGMKMSN
RR*
>CRTPS031 CRTPS031
MSVSLPVTPIPTTQRVHHQEVARSTANYPPNIWGDRFLTYAPDDTVTQECKAQKIKELKE
EVRKELKASAHKSPELLKLIDSIQLLGLTYHFEREIEEALKDMYGTYSLVDDNEDLTNAS
LRFRLLRQEGYGVPSDVFSKFKDKEGNFKESLIGDLPGMLALYEATHLMVHGEDILEEAL
AFTTAHLQSVATDPNNPLSKQVIRALKLSIHNGVTSVGARHYISIYQEDGSHNESLLKLA
KLDFNLLQSLHRKELSEITRWWKGLDFATKLPFARDRLVEIYFSALGVCFEPQYSLSLRF
LTKVAIMITMVDDIYDAYGTIEELTLLTEAIERWDASSIDQLPDYMKCFYRALLDLYEEM
EQEMAKEGKLYRVHYAKELMKKQIQSYFVEAKWSNQGYIPTFDEYMSNGVVSGCCSLLIA
TSFVGMGDIVTKESFQWVLSRPTMIGASQIICRLMDDMASHEFEQKRVHVASSVECYMKQ
YGVSKQEAYDELNKQVVKAWKDINQECLKPTPVLMPIITRVLNIARMMNILYKDGDEFTH
VGKQRKDLIASILIDPVPM*
>CRTPS032 CRTPS032
MSVSLPVTPIPTTPGVDHQGVARSTANFPPNIWGDRFLIYTPDDAITHECKEQQIEELKE
EVRKELKASASKSPELLKLIDSIQLLGLAHHFEREIEEALKDMYGTYSLVDDNDDFTNAS
LRFRLLRQEGYPIPSDVFNKFKDKEGNFKEYLIGDSLGMLALYEATHLMVHGEDILEEAL
AFTTTHLQSMATDPNNPLAKQVIRALKRPIRKGLTRVEATHYISIYQQDGSHNKSLLKLA
KLDFNLLQSLHRKELSEISRWWKGLDVATKLPFARDRLVESYFWTLGVYFEPQYFPARRF
LTKMTAMLTIMDDIYDAYGTIEELELLTEAVERWDASCIDQLPADYMKWFYRALLDVYEE
MEEEMAKEGKLYRVHYAKEAMKRQIQAYFIEAKWLNQRYVPTFDEYISNTLVSCGYTLLI
ATSFVGMGDVVTEEAFQWVLSHAKMIRASETISRLMDDLVSHEFEQTRMHAPSSIECYMK
QYEVTKQEACDELNKQIVRAWKDINQECLRPTQVPMPLVTRVLNFSRVIDILYKDEDEYT
HNGKLIKDLITWMLIDPVPM*
>CRTPS038 CRTPS038
MDSANHIQNSQEFLQCQAKSEGVGTISQRRSANYKPNIWKYDCVQSLTSEYMGEPYTRQV
QQLKGEVRRVFVEVVEPLAKLEFIDSIKKLGLGNFFEEEIREALDTTMSDKNNSPGIKAN
LYAAALCFRLLRQHGYGVSQDMFSGFMEEVGMLSKSTCTNVKGMIELFEASHLALEGENI
LDEAKAFSSGYLKEIISNLDNNLAKQVVHSLERPLHWRVQWFDIRWYIDFYEEEGVNLDL
LKLAKLNFNMVQAVHQKDLKHISRWWRNLGLIENLSFTRDRLVESFLCGVGFSSEPQHGS
FRICITKVIIFIQVLDDVYDIYGSLDELEQFTNAVDRWDSKEIQQLPESMKLCFQVLQDT
TNAVANEIQKEKGWDNVLPMLQQAWANFCKSLFVEAKWYNKGYTPTLQEYLSNAWISSSV
SLLSVHAIFFCVPHEAKEEMVDFLEKNQELVYSSSLILRLCNDLGTLEAELERGDAATSV
LCYMKEVNVSEEISRTHIRGMIVKTWKNMNGHCIASSPLLQPVVNIITNIARVAQWIYQY
GDGLGIPDRETKAQILSLLIEPLGIN*
>CRTPS040b CRTPS040b
MMIDAIQRLGIDYHFKEEIEAVLQRQYMKAGTHGESIQDLYEVALRFRLLRQEGYHVPAD
VFNNFKNKEGKFKQNLSKDIKGLLGLYAASQLSIEGEDILEEAQRFSSTLLNAGLEHLDH
HEATVVGHTLEHPHHKSLPRFMAKSFLKDFQGPNGWLTVLQELAKADFNMVQSIHQQELL
QISKWWQDLGLAEELKFARDQPLKWHMWPMAVLPDPSLSEQRVELTKPISMIYIIDDIFD
VHGTLDELTLFTEAVNRWDIAAFETLPNYMKICFKTLDDITNEISNKVYKEHGWDPVDSL
RKTWMSLCNAFLVEAKWFASGHVPKAHEYLKNGVISSGVHVVLVHLFFLLGHGITRGNVD
LVDDFPSTISSTAAILRLWDDLGSAKDENQDGHDGSYIGCYIKEHQGSSMENARQNVTYM
IPDLWKRLNKECLSQHPFSTSFTEGSLNIARMVPLMYSYDDNQSLPHLEEHMKSLLFEAF
PL*
>CRTPS042 CRTPS042
MACSCGFYAWSIPAVGPNKFREIGKNNFTRIVPMPDTHKWSIAHDHTLVSIPLKKDNHSP
ELGSFTDEFYNEHAQKLKEVKHVFSKLGEDAMESMMMIDAIQRLGIDHHFEEEIEAVLQK
QYMKSSIHGDCDEDLYEVALRFRLLRQEGYTLPADVLNNFKNKEGKFKQNLREDIRGLMG
LYEASQLSIGEDILEEAGNFSSLLLNACLQHLDHHQAAVVKNTLEHPHHKSLARFMTKNF
LTDFQSTNGWINALQELAKIDFNMVKSVHQKEMLQISKWWKDLGLTEELKFARDQPLKCY
MWPMAIIPDPRLSEQRIELTKPISLIYIIDDIFDVGGTLDELTLFTEAVNRWDLSAFKEL
PEYMKMCFKTLDDITNEISTKVHKEHKWNPVGSLRKAWASLCNAFLVEAKWFASGHVPKA
EEYLKNGAVSSGVHVVLVHLFFLLGHGITKENVDLVDDFPGIISSTATILRLWDDLGSAK
DENQDGHDGSYVECYLKEHRGSSVENARQIVAHMISDMWKRLNKECLSPNPFSTSFTKGS
LNIARMVPLMYSYDDQQCLPGLEEHMKSLLLENLPYRNTQKINE*
>CRTPS044 CRTPS044
MACSCGFYAWSIPAVGPNEFREIGKTNFTRIVPMPNTHKWSIAHDHTLVSIPLKKDNHSP
ELGSFTDEFYNEHAQKLKEVKHVFSKLGEDAMESMMMIDAIQRLGIDHHFEEEIEAVLQK
QYMKSSIHGDCDEDLYEVALRFHLLRQEGYTLPADVLNNFKNKEGKFKQNLREDIRGLMG
LYEASQLSIGEDILEEAGNFSSLLLNACLQHLDRHQAAVVKNTLEHPHHKSLARFMTKNF
LTDFQGTNGWINALQELAKIDFNMVKSVHQKEMLQISKWWKDLGLTEELKFARDQPLKWY
MWPMAIIPDPRLSEQRIELTKPISLIYIIDDIFDVGGTLDELTLFTEAVNRWDLSAFKEL
PEYMKMCFKTLDDITNEISTKVHKEHKWNPVGSLRKAWASLCNAFLVEAKWFASGHVPKA
EEYLKNGAVSSGVHVVLVHLFFLLGHGITKENVDLVDDFPGIISSTATILRLWDDLGSAK
DENQDGHDGSYVECYLKEHRGSSVENARQIVAHMISDMWKRLNKECLSPNPFSTSFTKGS
LNIARMVPLMYSYDDQQCLLGLEEHRKSLLLENLPYRNAQKINE*
>CRTPS045a CRTPS045a
MPSAHTWSIAKDQNLVSIPSEKDNHPSTEYPSPTNEFYMEHAQKLEEVRSVLKEVGEDTL
EALLMIDAIQRLGIDYHFHGEIEVVLQRLHTKFNTVSDCHNNLYELALGFRLLRQEGYYV
SADVFNNLKDTEGKLQEKLSEDIKGLMGLYEASQLCIKGEDILEEIGNFSSQLLNAWNTH
NDHSQARIVRNTLGHPHHKSLARFMAKSFLSDFQGTDGWVNVFRELAKMDFNVVKSIHQK
EMLQVSKWWKDLGLAKELKFARNQPLKWYMWPLAVLPDPSLSEQRVELTKPISLVYIIDD
IFDVHGTLDDLTLFTEAVNRWEYAAVEQLPDYMKICFNALNGITNEISSKVYNDHGWNPM
ESLRKAWACLCNAFLVEAKWFADGHVPKADEYLKNGVISSGIISSVAKILRLWDDLGSAK
IPGVLNERKTRDFHRKCPMPCFAYHFRDMEEPQQ*
>CRTPS045b CRTPS045b
MPSAHTWSIAKDQNLVSIPSEKDNHPSTEYPSPTNEFYMEHAQKLEEVRSVLKEVGEDTL
EALLMIDAIQRLGIDYHFHGEIEVVLQRLHTKFNTVSDCHNNLYELALGFRLLRQEGYYV
SADVFNNLKDTEGKLQEKLSEDIKGLMGLYEASQLCIKGEDILEEIGNFSSQLLNAWNTH
NDHSQARIVRNTLGHPHHKSLARFMAKSFLSDFQGTDGWVNVFRELAKMDFNVVKSIHQK
EMLQVSKWWKDLGLAKELKFARNQPLKWYMWPLAVLPDPSLSEQRVELTKPISLVYIIDD
IFDVHGTLDDLTLFTEAVNRWEYAAVEQLPDYMKICFNALNGITNEISSKVYNDHGWNPM
ESLRKAWACLCNAFLVEAKWFADGHVPKADEYLKNGVISSGIISSVAKILRLWDDLGSAK
DENQDGHDGSYLEC*
>CRTPS046 CRTPS046
MPTHTWSIAKDQNLVSIPSEKDNHPSTEYPSLTNEFYMEHAQKLEEVRSVLKEVGEDTLE
ALLMIDAIQRLGIDYHFHGEIEVVLQRLHTKFNTLSDCHNNLYELALGFRLLRQEGYYVS
ADVFNNLKDTEGKIQEKLSEDIKSLMGLYEASQLCIKGEDILEEIGNFSSQLLNAWNTHN
DHSQARIVRNTLGHPHHKSLARFMAKSFLSDFQGTDGWVNVFRELAKMDFNVVKSIHQKE
MLQVSKWWKDLGLAKELKFARNQPLKWYMWPLAVLPDPSLSEQRVELTKPISLVYIIDDI
FDVHGTLDELTLFTEAVNRWEYAAVEQLPDYMKICFNALNGITNEISSKVYNDHGWNPME
SLRKAWACLCNAFLVEAKWFADGHVPKADEYLKNGVISSGVHVVLVHMFFLLGHGITKRN
VDIVDDFPEIISSVAKILRLWDDLGSAKDENQDGHDGSYLECYMKEKPGTSIENARCHVM
HTISETWKRLNKECLAPNPFSTCFTKACLNVARMVPLMYSYDDNQCLPSLEEHMRSLVNE
SVSS*
>CRTPS047 CRTPS047
MACSCGFYAWSIPAVGPNKFREIGKTNFTRIVPMPNTHKWSIAHDHTLVSIPLKKDNHSP
ELGSFTDEFYNEHAQKLKEVKHVFSKLEEDAMESMMMIDAIQRLGIDHHFEEEIEAVLQK
QYMKSSIHGDCDEDLYEVALRFRLLRQEGYTLPADVLNNFKNKEGKFKQNLREDIRGLMG
LYEASQLRIGEDILEEAGNFSSLLLNAT*
>CRTPS048 CRTPS048
MPSAHTWSIAKDQNLVSIPSEKDNHPSTEYPSPTNEFYMEHAQKLEEVRSVLKEVGEDTL
EALLMIDAIQRLGIDYHFHGEIEVVLQRLHTKFNTLSDCHNNLYELALGFRLLRQEGYYV
SADVFNNLKDTEGKIQEKLSEDIKGLMGLYEASQLCIKGEDILEEIGNFSSQLLNAWNTH
NDHSQARIVRNTLGHPHHKSLARFMAKSFLSDFQGTDGWVNVFRELAKMDFNVVKSIHQK
EMLQVSKWWKDLGLAKELKFARNQPLKWYMWPLAVLPDPSLSEQRVELTKPISLVYIIDD
IFDVHGTLDELTLFTEAVNRWEYAAVEQLPDYMKICFNALNGITNEISSKVYNDHGWNPM
ESLRKAWACLCNAFLVEAKWFADGHVPKADEYLKNGVISSGVHVVLVHMFFLLGHGITKR
NVDIVDDFPEIISSVAKILRLWDDLGSAKDENQDGHDGSYLECYMKEKPGTSIENARCHV
MHTISETWKSLNNECLAPNPFSTSFTKACLNVARMVPLMYSYDDNRCLPSLEEHMKSLVY
ESVSS*
>CRTPS052 CRTPS052
MSIYQDETSHDTTLLKLAKLDFNLVQSLHKEELSNIARWWKELDFATKLPFARDRLVEGY
FWILGVYFEPQYVRARRILTKTISMTSIIDDIYDAYGTFEELELFTEAIERWDINSIDHL
PEYMKHCYVALLDVYKEIEEEMEKKGNQYRVQYAIEAAKWFHEGRIPTMEEYMRIALVTS
GYYMLTTMSFIGMGEIVTKEAFDWVISDPKIITASAVICRLMDDISSHKFEQKRGHVASG
IECYMKQYGASEEEVYDEFQKQVVDAWRDINEEFLRPTVVPMPLLMRVLNLSRVMDVIYT
GEDGYTHVGKVMKNNVASLLIHPIG*
>CRTPS053a CRTPS053a
MSTDYSACSPAPDANPETNRRTANFNPSTWGNSFIMTNSPDDEITLAHKEQQLEDLKEEV
RRELKAAAGDPSKQLKQQGFNISCDIFNRYTDEKGRFKESSINDACGLLGLYEAAHLRVW
EEDILDEALAFTTTHLKSMVELLEYPLAAQVTHALYRPIRKGLERLEARPYMSIYQDEAS
HSKALLKLAKLDFNLLQSLYKKQLSNISRWWKDLDFSSKLPFGRDRVVECYFWIATACFE
PQYSYARRIQTKILALITIIDDMFDAYGTLEELELFTEAIGRWDVNSIYQLPEYMKPCYQ
AVLDAYKEIEQMENKEDHIVFTMQKRQSVRAYFNEAKWLHEDYVPTIEEYLSVAQVTSEV
TLFTVICFVGMGRMATKEVFEWVWNDPKIVGASSKVMRLMDDMASHKFEQERGHSASSVE
CYMKQHGVSEQHAYQELNKQVENAWKDVNQGCLRPPAIPMPLLTRVLNFARTGDFMYKGR
DDRFTNVGDVMKDSIASLFIDPVPI*
>CRTPS055 CRTPS055
MELAKLFRSYLPVHHLGCSIIVPSSMSIQVSTCPLVQIPKPEHRPMAEFHPSIWGDQFIA
YTPEDEDTRACKEKQVEDLKEEVRRELMAAAGNPSQLLNFIDAVQRLGVAYHFEREIEES
LQHIYDRFHDADDTDDDLYNIALQFRLLRQQGYNISCGIFNKFKDEKGRFKEDLISNIQG
MLGLYEAAHLRVHGEDTLEEALAFTTTHLKATVESLGYPLAEQVAHALKHPIRKGLERLE
ARWYISLYQDEASHDKTLLKLAKLDFNLVQSLHKEELSNLARWWKELDFATKLPFARDRF
VEGYFWTLGVYFEPQYSRARRILTKLFAMASIIDDIYDAYGTLEELQPFTEAIERWDIKS
IDHLPEYMKLFYVTLLDLYKEIDQELEKDGNQYRVYYAKEVLKSQVRAYFAEAKWSHEGY
IPTIEEYMLVALVTAGSCILATWSFIGMGEIMTKEAFDWVISDPKIITASTVIFRLMDDI
TTHKFEQKRGHVASGIECYMKQYGVSEEQVYSEFHKQVENAWLDINQECLKPTAIPMPLL
TRVVNLSRVMDVIYKEGDGYTHVGKVMKDNIGSVLIDPIV*
>CRTPS057 CRTPS057
MESSHSIIEALVRKIKDEMFSSVDLYSFVSPSAYDTAWLAMVPDPAGGNDGRPMFGECLN
WVVNNQREDGFWGESDGYGNPTIDCLPATLACMLALKTWGVGSGNLERGLAFIHDNTEKL
LAENHGRCPRWFAIVFPTMIELAQKTGLEIVFSDELEEVLTNIFHHRQRILEREELVDKY
HYPPLLSYLETLPLWYGIDEEDIVKHLSEDGSMFQSPSATVCAFITTRNRKCMNYLQVLV
QRFPHGVPSMYPMDEQLIQLSMVDHLQKLGLADHFHREIENILEHVYSHYMSQEQLPQQS
LVPVQIYRDALAFRLLRMHGYHVSPWSFCWFLNHEDVLTHMEEDCEYFSSVMYNVYRATD
LTFSGEYELQEARSFARKLLEKTLSLGIRGDNVAMFPNFHALIENELDLPWMARLDHLDH
RMCIEQLCEINTQWTGKASFYRLSCFHNEVLMQLAVKNYEFRQAIYKSELEELKRWCEDW
GLSNMGFGREKTTYCYFAVAVACSFLPHDSEVRMIVAKSGILIIVADDFFDTKGSLNELE
SLTEAVRRWNDKDLSSHSKTIFAALDNLVSGMAAKHLHQQGNDITGDLQDIWYETFASWL
LETKWSKSGYIPSKHEYLDNARISVATQTMVLPASCFLNPGAPECKLKHFQNGSITKLLM
VVARLLNDTQSYQKEQEEGKLNCVTPLERKPKGNH*
>CRTPS058 CRTPS058
MESSHSIIEALVRKIKDEMFSSVDLYSFVSPSAYDTAWLAMVPGGNDGRPMFGECLNWVV
NNQREGGFWGESDGYGNPTIDCLPATLACMLALKTWVVGSGNLERGLAFIHDNTEKLLAE
NHGRCPRWFAIVFPAMIELAQKTGLEIVFSDELEEVLTNIFHHRQRILESMDEQLIQLSM
VDHLQKLGLAYRFDKEIENILEHVFSHYLSQEQLPQQSFVPVQIYRDALAFRLLRMHGYH
VSPWSFCWFLNHQDILTHMEEDCEYFSSVMYNVYRATDLTFSGEYELQEARSFARKLLDK
TLSLGIRGDNVAMFPNFHTLHELSLPWIARLDHLDHRMWIEQQYKNNTLWTGKASFYRLS
CFHDEGLMQLAVKNYELRQAIFKSELEELKRWCKDWGLTDMGFGREKTTYCYFAVAASSS
LPHDSAVRTIVAKSAILVTVADDFFDTKGSLDELESLTEAVGRWNGKGLSSHRKTIFDAL
DNLVRDMTEKHLHQQGSDITNDLQDIWYETFASWLVETKWSRIGYIPSMHEYLDTGMISI
ATHTLVLPASCFLNPNLPKCKLKPSQYETITKLLMVIARLLNDIQSHQKEQEEGKFNFVS
LYLKENPGADTEDSISYMTDIMDEKKKGLLEHALMDGLDDLPKPCKHLHLSCFKVFQMFF
NSGNRFDSNTELVHDINKAIYIPLEVQTSKPLKPLPPHAGPKKANSTMNTHFDQLYKPRV
KPSFTMHWISPKIRDGSGKMSISLKLKLCFF*
>CRTPS059 CRTPS059
MELSQSSIQALVQKIKKEMFSNTDLYSFVSPSAYDTAWLAMIPDPHQPDRPMFAECLDWV
LNSQREEGFWGEFDGYGVPTSDCLPATLACMVALKRWNVGAKSIDKGMAFIHANAEKLLE
EKYNPCPRWFAIVFPAMVELAGSVGLEIILSDGLKATVAKIFNQRLQILNTEELVDKYHY
PPLISYLEALPSWYDISREDIVKHLSDDGSIFQSPSATAHAFMVSGKEECVAYLQSLLQR
CPAGVPPIYPMDEELVKLSMVNQLQRLGLAQQFVEEIDEILSVVHRSYMNRERGARQINF
VPAQLYKDSLAFRLLRMHGHSVSPWSFCWFLHQEDIKDHIKNNSEHLSSVLLNVYRATDL
MFSGEYDLEEARSFSRNLLEKSISLRHLHDNLVVFPNFRRMIEQELSLPWTARLDHLDHR
KWIEVNEIDTLWMGKASFYGLSCLHEDDLIRLATENYKFRQSIYNKELVEVTRWSKDLGL
SNMGFGREKTTYCYFASAAASSSQLPHHSEVRLVVAKVAILITVADDFFDMQGSLDELES
LTEAVRRWDGRGLTGHSEVIFNALDNLVNDIAGKYIHQQGGECDIAKILHDMWYEAFSSW
LTEAKWSKSGYIPSTEEYLRTGMISIAAHTVALQGSCFLNPSLPIYKLTPTQYEPVTKLL
MVITRLLNDIQSYQKEQVDGKTNLVLLHKKENPETDIEDSISYVRGILDEKKKELLEHVL
SDGLSDLPKSCKHIHLSCMKVFQMFFNSGNEFDSNTSEMLEDIKQAIYIPLEFQTSKPSI
KPLPLPSERKKGFPKVNAILGPTFKNQTIRSFTAHSIPLPMPRVAYGKMFMPLKFKTCFI
*
>CRTPS060 CRTPS060
MASTELSQSSIHALVQKIKQKMFSNTDLYSFISPSAYDTAWLAMIPDPHQPDRPMFAECL
DWELNSQREEGFWGEFDGYGVPTIDCLPATLACMVALKRWNVGAKSIDKGMAFIHANAEK
LLEEKYNPCPRWFAIVFPAMVELAGSVGLEIILSDGLKATVAKIFNQRLQILNTEELVDK
YHYPPLISYLEALPSWYDISREDIVKHLSDDGSIFQSPSATARAFMVSGKEECVAYLQSL
LQRCPAGVPPIYPMDEELVKLSMVNQLQRLGLAQQFVEEIDEILSVVHRSYMNRERGARQ
INFVPAQLYKDSLAFRLLRMHGSFCWFLHHEDIKDHIKNNSEHLSSVLLNVYRATDLMFS
GEYELEEARSFSRNLLEKSISLRHIHDNDNLVVFPHFRTMIEQELSLPWTARLDHLDHRK
WIEVNEIDTLWMGKASFYRLSCLHEDDLIRLATENYKFRQSVYNKELVEVTRWSKDLGLS
NMGFGREKTTYCYFASAAASSSQLPHHSEVRLVVAKVAILITVADDFFDMQGSLDELESL
TEAVRRWDGRGLTGYSEVIFKALDNLVNDIAGKYIHQQGGECDIAKILHDMWYEAFSSWL
TEAKWSKSGYIPSTEEYLRTGMISIAAHTVALQGSCFLNPSLPIYKLTPAQYEPVTKLLM
VITRLLNDIQSYQKEQADGKTNLVLLHKKENPETDIEDSISYVRGILDEKKKELLEHVLS
DGLSDLPKSCKHIHLSCMKVFQMFFNSGNEFDSNTSEMLEDIKQAIYIPLEFQTSKPSIK
PLPLPSERKKEFSKVNAILGPTFKNQTIRSFTAHSIPLPMPRVGYGKMFMPLKFKTCFI*
>CRTPS063 CRTPS063
MELAKLFLSYLPIHHSRYSTVLSLFQGINMSTQVAASSLAQIPKPKNRALANYHPNIWGD
QFITCTPEDKVTRACKEEQIEDLKKEVTRKLTAAAVANPSQLLNLIDAVQRLGVAYHFEK
EIEEALQHICNSFHDCNDMDGDLYNIALGFRLLRQQGYSISCGIFNKFTDERGRFKEALI
SDVRGMLGLYEAAHLRVHGEDILVKALAFTTTHLKAMVESLGDHLAEQVAHALNRPIRKG
LERPEARWYISVYQDEAFHDKTLLELAKLDFNLVQSLHKEELSNLARWWKELDFATKLPF
ARDRLVECYFWMLGVYFEPQYLRARRILTKVIAMTSILDDIHDAYGTPEELKLFIEAIER
WDINSIDLLPEYMKLCYVALLDVYKEIEEEMEKEGNQYRVHYAKEVMKNQVRAYFAEAKW
LHEEHVPTFEEYMRVALVSSGYCMLATTSLVGMGEIATKEAFDWVTSNPKIVSSSNFIAR
LMDDIKSHKFEQKRGHVASAVECYMKQYGVSEEQVYSEFQKQIENAWLDINQECLKPTAV
SMPLIARILNLTRTADVIYKEQDSYTHVGKVMRDNIASVFINAVI*
>CRTPS066 CRTPS066
MALLTLSSNPFFTFTRLQPTSRFCHGKSQGVCISGPVQCTGGAKTSSQTAVIVKRTANFQ
PSIWDYDYIQSLTSDYVGQTYTRQLEKLKGDVKMMLGEAEKPLHQLELIDTLQRLGIHYH
FGEEIKREYCMAYTTNVFHIFINKMGTVKPWLNEDIKGILCLYEASYLSVEGENILEEAR
DVTRNSLEEYLKRTVDQNDLTMIINHAMEVPLHWRLPRLEARWFIDVYERSQGMNPILLE
LAKLDYNMVQATYQEDLKHASMWWRSTVLPEKLSFVRDRLVENLLWTVGFVFEPQFGYCR
RILTRVNSLITTIDDVYDVYGTLDELELFTDAVDRWDINAMEQLPRYMKICFLALYNFTS
EMAYDVLKEQGFHIIPYLRKAWADLCKSYLVEAKWYHEGYMPSLQEYMNNAWISMSAPVI
LVHAYFSIINPITKEALGCLERYHDIIRWSSIIFRFSDDLGTSSLKRGDAPKSIQCYMHE
TGASEDDARKYIGFLIDETWKKMNEDRNLNSPFPQTFIGVAMNVARMAQCMYQYGDGYGV
QDRETKDRIMTLFIEPISLT*
>CRTPS069 CRTPS069
MALLTLSSNPFFTFTRLQPASRFCRGKSQGVCISGPVQCTGGAKTSSQTAVIVRRTASYQ
PSIWDHDYIQSLTSDYVGETYTRQLEKLKGDVKIMLGQVGEPLHQLELIDTLQRLGIHYH
FGEEIKRILHSIYNNYNRNDTWKNGDLYATALEFRLLRQHGYHVPQDVFHIFINKMGTVK
PWLNEDIKGILCLYEASYLSVEGENILEEARDFTRNFLEEYLERTVDQNDLTAIINHAME
LPLHWRMLRLEARWFIDVYERSQGMNPILLELAKLDYNMVQATYQEDLKHASMWWRSTRL
PEKSSFARDRLVENFLWAVGFIFEPQFGYCRRMLTKLISLITTIDDVYDVYGTLDELELF
TDAVDRWDTNAMEQLPQYMKICFLALYNFTNETAYDVLKEHDLNIISYLRNAWADITKSQ
LVEAKWYHEGYKPSLQEYINNAWISVSGPLTLVHAYFFITNPMTEEALGCLERFRDIIRW
SSTIFRLSDDLGTSSDELKRGDVPKSIQCYMYETSASEDDARKYIGFLIDETWKKMNEER
NLNSPFSQTFIGMAMDIPRMAQCIYLYRDGYGVQDRETKDHVKTLFIEPISLI*
>CRTPS070b CRTPS070b
MKRLDELKGFVKMMLIGKDEKPLDQLVTIDLLQRLGVSYHFEDEIKSILDCRYKNYDRNN
MWKVENLYATAVELRLLRQHGHNVPQDVFNCFKDEMGRFKPCHYEDIKGTLCLYEASYFS
MEGESVLDEARDFTKKHLEKSLEQSIDKNLAILVSHSLELPLHWRMLRIEARWFIDVHER
RQDMDPSLLEFAKVDYNMVQAIHQEDLKDVSKWWKNIGLGEKMSFTRDRLVENFLWAVGH
AFEPQFGYCRKIITKVLALIVTIDDIYDIYGTLDELEIFTDAVDRWDINAMDQLPEYMKI
CFLALFNSVNEMAYNVLKEEGSNIIPHLRKMWADLCKCYLVEARWYYSGYTPTLQEYITN
GFISSSAPAILGHAYFSVSNPVMDAIEFLEKPPNIIHGSSMILRLSDDLGTSKCDVPKSI
QCHMHQTGASQEEACEHIKYLIGDSWKKMNKEQSMDSPFSRIFIRIAMNVGRMGQRAYLY
GDGYGVQDRETKEDILLTLIEPVPHNLHTKVC*
>CRTPS072a CRTPS072a
MALFMLSSTSILSYSLLPPRKDFWMGKSISGKPAHPVQCVVVNRPSYETTVRRTANYQAP
IWDYDYVQSLRSDYTGETCIGRFYQLKREVKMMLGKVEKPLDQLELIDLLQRLGISYQFE
DEIKRLLNSIYCNHNIDDKWKKENLHATALEFRILRQNGYSIPQDVFSSFKDEIGGFKAC
FSEDIQGILCLYEASYLSIEDENLAILVSHALELPLHWRMLRLEARWFIDACERRQDMNP
ILLEFAKLDYNMVQAKHQEDLKYASRWWRSTRLGEKLSFARDRLMENFLWTVGVIFEPQF
GYCRRMLTKVNAMITTIDDVYDVYGTLEELELFTDAVDRWDINAMDQLPEYMKICFLALY
NSTNEMAYDLLKEQGSHIIAYLRKAWADLCKSYLLEAKWYHARYTPTLQEYLSNAWISIS
APAILVHAFFFVTNPITEDALECLEQYCNIIRWSSIILLLSDDLGTSSDELKRGDVPKSI
QCYMHETGACEEDAREHIKCLIGETWKKMNEDRVMESPFSQTFVGIAINLARMSQCMYQY
GDGHGVQDRETKDRVLSLLIEPIPLV*
>CRTPS074a CRTPS074a
MSGQVLASPLGQFPELENRPVVKYHPNIWGDQFLSYTPEDEVTRACKEKQLEDLKEEIRR
KLMNTAGNTSQQLKFIDAVQRLGVAYHFEREIEEVLQHIYDSYPNGDDMEGDIYNVALQF
RLLRQAGFNISCGLFNEFKDEKGNFKKALISDVRGMLGLYEAAHLRVRGEDILDEALAFT
TTHLRSMVEHLEYPFAEQVAHALKQPIRRGLERLEARWWWKKLDFATKLPFARDRLVECY
FWILGFYFEPQYVWARRILTKIIAMTSTMDDIYDAYGTFEELKLFPAAIERWDINSIDHL
PEYMKHFYVALLDVYKEIEEEMEKEGNQYRVQYAIEAMKNQARAYFHEAKWLHEGRIPTV
EEYMSVAQVSSGDSMLTTTSFIGMGKIVTKEAFDWVITNPKIVTASSVISRLMDDITSHK
FEQKRGHVASGVECYMKQYGASEEEVYDKFQKQVEDACKDTNEEFLRPTAVPMPLLMRVL
NLSRVMYVIYTGGDGYTHVGKVMKNNVASLLIHPMKNYGLMHIFHLL*
>CRTPS075a CRTPS075a
MELAKLFLSYSPIHHSRYSTVLSLFQGINMSTQVSASSLAQIPKPKNRAMANYHPNIWGD
QFITYTPEDNVTRACKEEQIEDLKKEVKRKLTAAAVANPSQLLNFIDAVQRLGVTYHFEQ
EIEEALQHICNSFHDCNDMDGDLYNIALGFRLLRQQGYSISCGIFNKFTDERGRFKEVLI
SDVRGMIGLYEAAHLRVHGEDILAKALAFTTTHLKAMVESLGYHLAELVAHALNRPIRKG
LERLEARWYISVYQDEAFHDKTLLELAKLDFNLVQSLHKEELSNLARWWKELDFATKLPF
ARDRLVECYFWMLGVYFEPQYLRGRRILTKVIAMTSILDDIHNAYGTPEELKLFIEAIER
WDINSIDQLPEYMKLCYAALLDVYKEIEEEMEKEGNQHRVHYAKEVMKNQVRAYFAEAKW
LHEEHVPTFEDDPKIMSSSNFIARLMDDIKSHKFEQKRGHVASAVECYMKQYDVSEEQVY
KEFQKQIENAWLDINQECLKPTAVSMPLLARILNLTRTADVVYKEQDSYTHVGKVMRDNI
ASVFINAVI*
>CRTPS078 CRTPS078
MELAKLFLSYLPIHHSRYSTVLSLFQGINMSTQVSASSLAQIPKPKNRPVANYHPNIWGD
QFISYIPEDKVTRACKEEQFVDLKKEVKRKLTAAAVANPSQLLNFIDAVQRLGVAYHFEQ
EIEEALQHICNSFHDCNDMDGDLYNIALGFRLLRQQGYSISCGIFNKFMDERGRFKEALI
SDVRGMLCLYEAAHLRVHGEDILAKALAFTTTHLKAMVESLGYHLAEQVAHALNRPIRKG
LERLEARWYISVYQDEAFHDKTLLELAKLDFNLVQSLHKEELSNLARWWKELDFATKLPF
ARDRLVECYFWILGVYFEPQYLRGRRILTKVIAMTSILDDIHDAYGTPEELKLFMEAIER
WDINSIDQLPEYMKLCYASLLDVYKEIEEEMEKEGNQYRVHYAKEVMKNQVRAYFAEAKW
LHEEHVPTIEDYMRVALVSSGYCMLVTTSLVGMGEIATKEAFDWMTSDPKIMSSSNFIAR
LMDDIKSHKFEQKRGHVASAVECYMKQYGVSEEQAYSEFQKQIENAWLDINQECLKPTAV
AMPLLARILNLTRTADVFYKEQDSYTHVGKVMRDNIASVFINAVI*
>CRTPS080 CRTPS080
MQWRFPSFLTHTFQVSFQRSVLLPFQKINMSGQVLASPLGQFPELENRPVVKYHPNIWGD
QFLSYTPEDEVTRACKEKQLEDLKEEIRRKLMNTAGNTAQQLKFMDAVQRLGVAYHFERE
IEEVLQHIYDSYPNGDDMEGDIYNVALQFRLLRQAGFNISCGLFNEFKDEKGNFKKALVS
DVRGMLGLYEAAHLRVHGEDILAKALAFTTTHLKAMVESLGHHLAEQVAHALNRPIRKGL
ERLEARWYISVYQDEAFHDKTLLELAKLDFNLVQSLHKEELSNLARWWKELDFATKLPFA
RDRLVECYFWMLGVYFEPQYLWGRRILTKVTAMTSILDDIHDAYGTPEELKLFMEAIERW
DINSIDQLPEYMKLCYVALLDVYKEIEEEMEKEGNQYRVHYPIEVMKNQVRAYFAEAKWL
HEEHVPTIEDYMRVALVSSAYCMLATTSLVGMAEIATKEAFDWMTSDPKIMSSSNFIARL
MDDIKSHKFEQKRRHVASAVECYMKQYGVSEEQVYSEFQKQIENAWLDINQECLKPTAVS
MPLLARILNLTRTADVFYKEQDSFTHVGKVMRDNIASVFINAVI*
>CRTPS083 CRTPS083
MSISFSKCSPAQNPKLNFHPPMSNFHLRTWGNQVITCAPVLVPTNMPLRVSACSPAQNAK
PVVNRPTADFSPSIWGERFISYTPADEIARAHKEKQVEDLKEKVRRRLITAAGNPSQQLN
YIDAIQRLGVAYHFEREIEEALKHMYDNYYDVEHKDDDLYNVSLQFRLLRQQGFNLSCDV
FNKFKDQKGGFQESLINDVRGMLGLYEATHLRVREEGILDEALVFTTTHLESVVEHLEYP
LAEQVPHALKQPVRKGLNRLEARRYISIYQHEASHDKALLKLAKLDFNLMQSLHKEELSN
LSRWHTELGFTMKISFARDRVVEVYFFVLAMYFEPQYSRARRILTKVLYIISTIDDMYDA
YGSLEEHKLFAEMIERWDINSIDQLPEHMKVIYQALLDVYKEIEEEMDKEGKAYSFHHAK
EAMKIQIGAYFDEAQWFHEGNVPTIDKYMQVARVSSSLPLTTVIFFIGMDEIITKEAFEW
VYNDPFTVASCLIARLMNDMTSHKFEQERGHVASAIECYVKQYSVSKQQAYDEFNKQIAN
AWKDINQGFLRPTSMPVPILTGVLNLTRVVDIIYKENDEYTHVGKVMKDNIASLLIDPVP
V*
>CRTPS086 CRTPS086
MSTQVSECPLVQIPKPENRPRAKFHPNIWGDLFITYTPEDEVSRACKEKQVEDLKDEVRR
ELMAAAGNPSQLLNFIDAVQRLGVAYHFEREIEESLQHIYDRFHDADDTNDDLYNIALRF
RLLRQQGYNISCGIFNKFKDEEGSFKEDLISNIQGMLGLYEAAHLRVHGEDILEEALAFT
TTHLKAKVESLGYPLAEQVAHALKRPIRKGLERLEARWYISIYQDEAFHDKTLLKLAKLD
FNLVQSLHKEELSNLARWWKKLDFATKLPFARDRLVEGYFWIVGVYFEPQYLWAIRILTK
IIVMTTVIDDIYDAYGTFEEIKHFTEAIERWDINSIDHLPEYMKLFYVALLDVYKEIEEE
MEKERHQYRVHYAIDAMKNQVRAYFAEAKWFHEQHIPTMEEYMSVALLSSGYSLLATSSF
IGMGEIVSKEAFDWVISDPKIIRASTVIARFMDDMTSHKKEFHNQIVNAWMDINQECLKP
TAVPMPLLTRVLNLSRVMDVIYKEGDGYTHVGKVMKDNIGSVLIDPII*
>CRTPS092 CRTPS092
MSVQSSVVLLAPSKNLSPEVGRRCANFHPSIWGDHFLSYASEFTNTDDHLKQHVQQLKEE
VRKMLMAADDDSAQKLLLIDAIQRLGVAYHFESEIDEVLKHMFDGSVVSAEEDVYTASLR
FRLLRQQGYHVSCDLFNNFKDNEGNFKESLSSDVRGMLSLYEATHFRVHGEDILDEALAF
TTTHLQSATKYSSNPLAEQVVHALKQPIRKGLPRLEARHYFSVYQGDDSHNKALLKLAKL
DFNLLQKLHQKELSDISAWWKDLDFAHKLPFARDRVVECYFWILGVYFEPQFFFARRILT
KVIAMTSIIDDIYDVYGTLEELELFTEAVERWDVSAIDQLPEYMRVCYQALLYVYSEIEE
EMAKEGRSYRLYYAKEAMKNQVRAYYEEAKWLQVQQIPTMEEYMPVALVTSAYSMLATTS
FVGMGDAVTKESFDWIFSKPKIVRASAIVCRLMDDMVSHKFEQKRGHVASAVECYMKQHG
ASEQETHNEFNKQVRDAWKDINEECLIPTAVPMPILMRVLNLARVIDVIYKNEDGYTHSG
TVLKDFVTSMLIDPVPI*
>CRTPS095b CRTPS095b
MLQRATHLLYSEIKPMASMELSQSSIHALVQKIKQKMFSNTDLYSFISPSAYDTAWLAMI
PDPHQPDRPMFAECLDWVLNSQREEGFWGEFDGYGVPTIDCLPATLACMVALKRWNVGAK
SIDKGMAFIHANAEKLLEEKYNPCPRWFAIVFPAMVELAGSVGLEIILSDGLKATVAKIF
NQRLQILNTEELVDKYHYPPLISYLEALPSWYDISREDIVKHLSDDGSIFQSPSATARAF
MVSGKEECVAYLQSLLQRCPAGVPPIYPMDEELVKLSMVNQLQRLGLAQQFVEEIDEILS
VVHRSYMNRERGARQINFVPAQLYKDSLAFRLLRMHGHSVSPWSFCWFLHHEDIKDHIKN
NSEHLSSVLLNVYRATDLMFSGEYELEEARSFSRNLLEKSISLRHIHDNDNLLVFPHFRT
MIEQELSLPWTARLDHLDHRKWIEVNEIDTLWMGKASFYRLSCLHEDDLIRLATENYKFR
QSIYNKELVEVSRWSKDLGLSNMGFGREKTTYCYFASAAASSSQLPDHHSEVRLVVAKVA
ILITVADDFFDMQGSLDELESLTEAVRRWDGRGLTGHSEVIFKALDNLVNDIAGKYIHQQ
GGECDIAKILHDMWYEAFSSWLTEAKWSKSGYIPSTEEYLRTGMISIAAHTVALQGSCFL
NPSLPIYKLTPAQYEPVTKLLMVITRLLNDIQSYQKEQVDGKTNLVLLHKKENPETDIED
SISYVRGILDEKKKELLEHVLSDGLSDLPKPCKHIHLSCMKVFQMFFNSGNEFDSNTSEM
LEDIKQAIYIPLEFQTSKPSIKPLPLPSERKKEFSKVNAILGPTFKNQTIRSFTVHSIPL
PMPRVGYGKMFMPLKFKTCFI*
>CRTPS095a CRTPS095a
MLQRATHLLYSEIKPMASMELSQSSIHALVQKIKQKMFSNTDLYSFISPSAYDTAWLAMI
PDPHQPDRPMFAECLDWVLNSQREEGFWGEFDGYGVPTIDCLPATLACMVALKRWNVGAK
SIDKGMAFIHANAEKLLEEKYNPCPRWFAIVFPAMVELAGSVGLEIILSDGLKATVAKIF
NQRLQILNTEELVDKYHYPPLISYLEALPSWYDISREDIVKHLSDDGSIFQSPSATARAF
MVSGKEECVAYLQSLLQRCPAGVPPIYPMDEELVKLSMVNQLQRLGLAQQFVEEIDEILS
VVHRSYMNRERGARQINFVPAQLYKDSLAFRLLRMHGEYELEEARSFSRNLLEKSISLRH
IHDNDNLLVFPHFRTMIEQELSLPWTARLDHLDHRKWIEVNEIDTLWMGKASFYRLSCLH
EDDLIRLATENYKFRQSIYNKELVEVSRWSKDLGLSNMGFGREKTTYCYFASAAASSSQL
PDHHSEVRLVVAKVAILITVADDFFDMQGSLDELESLTEAVRRWDGRGLTGHSEVIFKAL
DNLVNDIAGKYIHQQGGECDIAKILHDMWYEAFSSWLTEAKWSKSGYIPSTEEYLRTGMI
SIAAHTVALQGSCFLNPSLPIYKLTPAQYEPVTKLLMVITRLLNDIQSYQKEQVDGKTNL
VLLHKKENPETDIEDSISYVRGILDEKKKELLEHVLSDGLSDLPKPCKHIHLSCMKVFQM
FFNSGNEFDSNTSEMLEDIKQAIYIPLEFQTSKPSIKPLPLPSERKKEFSKVNAILGPTF
KNQTIRSFTVHSIPLPMPRVGYGKMFMPLKFKTCFI*
>CRTPS096 CRTPS096
MELSQSSIQALVQKIKKEMFSNTDLYSFVSPSAYDTAWLAMIPDPHQPDRPMFAECLDWM
LNSQREEGFWGEFDGYGVPTIDCLPATLACMVALKRWNVGAKSIDKGMAFIHANAEKLLE
EKYNPCPRWFAIVFPAMVELAGSVGLEIILSDGLKATVAKIFNQRLQILNTEELVDKYHY
PPLISYLEALPSWYDISREDIVKHLSDDGSIFQSPSATAHAFMVSGKEECVAYLQSLLQR
CPAGVPPIYPMDEELVKLSMVNQLQRLGLAQQFVEEIDEILSVVHRSYMNRERGARQINF
VPAQLYKDSLAFRLLRMHVIVCLREDIKDHIKNNSEHLSSVLLNVYRATDLMFSGEYDLE
EARSFSRNLLEKSISLRHLHDNLVVFPNFRRMIEQELSLPWTAPAGSSGSQEVRSSMWGN
PLTNINGQHLKNQLYFLGEDNITDVNNLHLMELSGGPRTWVSAIWDLVGKKLHTVTLLLL
LASSSQLPHHSEVRLVVAKVAILITVADDFFDMQGSLDELESLTEAVRRWDGRGLTGHSE
VIFKALDNLVNDIAGKYIHQQEGNWYEAFSSWLTKLSGAKAGTYHLLKNTFGLGNDIHGQ
HITVASASLPIYKLTPTQYEPVTKLLMVITRLLNDIQSYQKEQVDGKTNLVLLHKKENPE
TDIEDSISYVRGILDEKKKELLEHVLSDGLSDLPKSCKHIHLSCMKVFQMFFNSGQ*
>CRTPS097b CRTPS097b
MESSHSIIEALVRKIKDEMFSSVDLYSFVSPSAYDTAWLAMVPGGNDGRPMFGECLNWVV
NNQREGGFWGESDGYGNPTIDCLPATLACMLALKTWGVGSGNLERGLAFIHANTEKLLAE
NHGRCPRWFAIVFPAMIELAQKTGLEIVFSDELEEVLTNIFHHRQRILESMDEQLIQLSM
VDHLQKLGLAYRFDKEIENILEHVFSHYLSQEQLPQQSFVPVQIYRDALAFRLLRMHGYH
VSPWSFCWFLNHQDILTHMEEDCEYFSSVMYNVYRATDLTFSGEYELQEARSFARKLLDK
TLSLGIRGDNVAMFPNFHTLIEHELSLPWIARLDHLDHRMWIEQQYKNNTLWTGKASFYR
LSCFHDEGLMQLAVKNYELRQAIFKSELEELKRWCKDWGLTDMGFGREKTTYCYFAVAAS
SSLPHDSAVRTIVAKSAILVTVADDFFDTKGSLDELESLTEAVGRWNGKGLSSHSKTIFD
ALDNLVRDMTEKHLHQQGSDITNDLQDIWYETFASWLVETKWSRIGYIPSMHEYLDTGMI
SIATHTLVLPASRFLNPNLPKCKLKPSQYETITKLLMVIARLLNDIQSHQKEQEEGKFNF
VSLYSKENPGADTEDSISYMTDIMDEKKKGLLEHALMDGLDDLPKPCKHLHLSCFKVFQM
FFNSGNRFDSNTELVHDINKAIYIPLEVQTSKPLKPLPPHAGPKKGNSTMNTHFDQLYKP
RVKPSFTMHWISPKIRDGSGKMSISLKLKLCFF*
>CRTPS097a CRTPS097a
MESSHSIIEALVRKIKDEMFSSVDLYSFVSPSAYDTAWLAMVPGGNDGRPMFGECLNWVV
NNQREGGFWGESDGYGNPTIDCLPATLACMLALKTWGVGSGNLERGLAFIHANTEKLLAE
NHGRCPRWFAIVFPAMIELAQKTGLEIVFSDELEEVLTNIFHHRQRILEREELVDKYHYP
PLLSYLETLPLWYGIDEEDIVKHLSEDGSMFQSPSATVCAFITTRNRKCMNYLQALVQRF
PHGVPSMYPMDEQLIQLSMVDHLQKLGLAYRFDKEIENILEHVFSHYLSQEQLPQQSFVP
VQIYRDALAFRLLRMHGYHVSPWSFCWFLNHQDILTHMEEDCEYFSSVMYNVYRATDLTF
SGEYELQEARSFARKLLDKTLSLGIRGDNVAMFPNFHTLIEHELSLPWIARLDHLDHRMW
IEQQYKNNTLWTGKASFYRLSCFHDEGLMQLAVKNYELRQAIFKSELEELKRWCKDWGLT
DMGFGREKTTYCYFAVAASSSLPHDSAVRTIVAKSAILVTVADDFFDTKGSLDELESLTE
AVGRWNGKGLSSHSKTIFDALDNLVRDMTEKHLHQQGSDITNDLQDIWYETFASWLVETK
WSRIGYIPSMHEYLDTGMISIATHTLVLPASRFLNPNLPKCKLKPSQYETITKLLMVIAR
LLNDIQSHQKEQEEGKFNFVSLYSKENPGADTEDSISYMTDIMDEKKKGLLEHALMDGLD
DLPKPCKHLHLSCFKVFQMFFNSGNRFDSNTELVHDINKAIYIPLEVQTSKPLKPLPPHA
GPKKGNSTMNTHFDQLYKPRVKPSFTMHWISPKIRDGSGKMSISLKLKLCFF*
>CRTPS098a CRTPS098a
MESSHSIIEALVRKIKDEMFSSVDLYSFVSPSAYDTAWLAMVPGGNDGRPMFGECLNWVV
NNQREGGFWGESDGYGNPTIDCLPATLACMLALKTWGVGSGNLERGLAFIHDNTEKLLAE
NHGRCPRWFAIVFPAMIELAQKTGLEIVFSDELEEVLTNIFHHRQRILEREELVDKYHYP
PLLSYLETLPLWYGIDEEDIVKHLSEDGSMFQSPSATVCAFITTRNRKCMNYLQALVQRF
PHGVPSMYPMDEQLIQLSMVDHLQKLGLADHFHKEIENILEHVYSHYMSQEQLPQQSLVP
VQIYRDALAFRLLRMHGYHVSPWSFCWFLNHEDVLTHMEEDCEYFSSVMYNVYRATDLTF
SGEYELQEARSFARKLLEKTLSLGIRGDNVAMFPNFHALLDLPWMARLDHLDHRMCIEQL
CEINTQWTGKASFYRLSCFHNEVLMQLAVKNYEFRQAIYKSELEELKRWCEDWGLSNMGF
GREKTTYCYFAVAVACSFLPHDSEVRMIVAKSGILIIVADDFFDTKGSLNELESLTEAVR
RWNGKDLSSHSKTIFAALDNLVRDLQDIWYETFASWLLETKWSKSGYIPSKHEYLDNAMI
SVATQTMVLPASCFLNPGSPECKLKHFQNGSITKLLMVVSRLLNDTQSYQKEQEEGKLNF
VLLHLKENPKATIEDSISFTKAILDEKRKELLEHALMDDLDDLPKPCKQLHLSCFKVFQM
CYNSSNRFDSNTELLHDINRAIYIPLKVQTSKPLKLLPYHARPKKENSKISSTCFDQTYK
PRVKPSFIMHRIPPKIRDGCGKVPISLNLKLCFV*
>CRTPS098b CRTPS098b
MESSHSIIEALVRKIKDEMFSSVDLYSFVSPSAYDTAWLAMVPGGNDGRPMFGECLNWVV
NNQREGGFWGESDGYGNPTIDCLPATLACMLALKTWGVGSGNLERGLAFIHDNTEKLLAE
NHGRCPRWFAIVFPAMIELAQKTGLEIVFSDELEEVLTNIFHHRQRILEREELVDKYHYP
PLLSYLETLPLWYGIDEEDIVKHLSEDGSMFQSPSATVCAFITTRNRKCMNYLQALVQRF
PHGVPSMYPMDEQLIQLSMVDHLQKLGLADHFHKEIENILEHVYSHYMSQEQLPQQSLVP
VQIYRDALAFRLLRMHGYHVSPWSFCWFLNHEDVLTHMEEDCEYFSSVMYNVYRATDLTF
SGEYELQEARSFARKLLEKTLSLGIRGDNVAMFPNFHALIENELDLPWMARLDHLDHRMC
IEQLCEINTQWTGKASFYRLSCFHNEVLMQLAVKNYEFRQAIYKSELEELKRWCEDWGLS
NMGFGREKTTYCYFAVAVACSFLPHDSEVRMIVAKSGILIIVADDFFDTKGSLNELESLT
EAVRRWNGKDLSSHSKTIFAALDNLVSGMAAKHLHQQGNDITGDLQDIWYETFASWLLET
KWSKSGYIPSKHEYLDNAMISVATQTMVLPASCFLNPGSPECKLKHFQNGSITKLLMVVS
RLLNDTQSYQKEQEEGKLNFVLLHLKENPKATIEDSISFTKAILDEKRKELLEHALMDDL
DDLPKPCKQLHLSCFKVFQMCYNSSNRFDSNTELLHDINRAIYIPLKVQTSKPLKLLPYH
ARPKKENSKISSTCFDQTYKPRVKPSFIMHRIPPKIRDGCGKVPISLNLKLCFV*
>CRTPS099 CRTPS099
MSSLLASVDLPPKKDTTTEVVRDSANYHPSIWGNHFLENASHDVKVHIIDAHTEQQVQQL
KEEVRKMIISSTDNYSQIYNLIDTIQRLGVSYHFESEIEEALKHLSDYYHVSCEEDDDDL
CTVALRFRLLRQHGYNISYDAFKKFKDNKGNFKESLISDVKGMLSLYEATHLRKHGEDIL
DEALTFTTTHLQSMPYFSSPLAEQVVHALRQPLHKGIQRLEARHHISIYQEDDAHSEALL
KLAKLDFNQLQKVHQQELSVIVSWWKDLDFAKKLPFARDRVVECYFWALTVYFEPQYFHA
RRILTKVIALTSILDDIYDLFGTLEELEIFTEAIERWDISFIGQLPDYMKVFYQALLDVY
NEIEEETVKAGRSYRAHYAKEAMKNQVRAYFAEAKWLFLRQMPTIEEYMSVALPTSGYQL
LATTSFIGMENMVTKDTFEWVFSDPKIVRASSTICRLMNDMVPHKFEQKRGHVPSAVECY
MKQHGVSEQQTLDELHNQVRDAWKDMNQECLSPTAVPMPIIMRVLNLARFIDVVYKDEDG
YTHSETVLKDLIASLLIHPVPI*
>CRTPS101 CRTPS101
MELTLKSLSPLAYGALNCRKNFAMASPRMRIKQGRSELPNLTITSKIDELQVTERRSANY
HPSIWDPKFIESLSTPYTNAGYSNQLEDLKEEAKRVIKDARDTSSRLEFIDSMQRLGVAY
HLEEEIKEAIDLVHLDDTTTDDLSTTALRFRLLRQHGYPVSSEVFDQFRSKDGRFMDGIS
QDIAGPLSLYEASHLGVEGEDDLEEARRFSTIHLKSLVGNLESDLADQVQQSLEVPLHWR
MPRLEARNFIDIYQRRNTKNSALLELAKLDYNLVQSSYQTELKELTRWWTDLGFKEKLSF
SRDRLMENYLWSMGIAPEPHFSKSRIGLTKFICILTAIDDMYDIYGSPDELRRFTDAVNR
WDTEALVDLPDYMKICYLAMFNFANEMAYDALRDHDLYILPYLKSQWLNLCTSYSMEAQW
FYNGYKPSIDEYLSNAWTSVGGPAAMVHAYFLMGCATKGNLNNCLDNASNLLYWSSLITR
LSDDLGTSLAEIARGDVAKSIQCYMIEECISEEQARDQVEKLIRYSWKKLNEASTDSSLP
KSLINSSLNMARSAQCIFQFGDGIGTSVGVTKDRLTSFIIKPIFIEPSIKPYLDGMKMSN
KR*
>CRTPS103 CRTPS103
MSTHPSACDPPAQNDKPEGNRPMVNFRPGVQGNHFINYTPDDEITLAYNQKQVEDLKEEV
RRELMAAAGKPSQQLNFIDAVQRLGMAYHFEEEIEEALGRIYDNYQEDGDKYDDLYNVAL
RFRLLRQQGFNISCDTFKRFTDENGSFKECLIKDVEGMLGLYEAAHLRVQEEDILDEAIA
FTTTHLRSLVEHLDCPLAAPVNRALYRPIRKCLERLEARPYITMYQDEASHSKDLLELAK
LDFNQLQSLYKKELSHITRWWKDLDFSSKLPFFRDRAVETYLWIAVACFEPQYSYARRIQ
AKLLAIATVIDDMYDAYGTPEELELFTEAIERWDNNCIDRLPECMKPCYQALLDAYKEIE
EKENEERSYCVHYAKEAMKSAVRAYHNESKWFHREYVPTVEEYLSVALVTSDVTLFTIIS
FVGMGRMATKEVFDWVWNDPKIMKATSTIIRLMDDMASHEFEQQRGHAASSVECYMKQHG
VSEQHAYQELNKQVENAWKDVNQGCLRPTAIPMHLLTRVLNFARAGDFMYGGGKDIFTNV
GEVMNDNIASLFVHPVPI*
>CRTPS104 CRTPS104
MSVSLPVTPIPTTQGVDHQGVTRSTANFPPNIWGDRFLIYTPDDAVTHECKEQQIEELKE
EVRKELKASDSKSPELLKLIDSIQLLGLAHHFEREIEEALKDMYGTYSLVDDNDDFTNAS
LRFRLLRQEGYPIPSDVFNKFKDKEGNFKEYLIGDSPGMLALYEATHLMVHGEDILEEAL
AFTTTHLQSMATDPNNPLAKQVIRALKRPIRKGLTRVEARHYISIYQQDGSHNKSLLKLA
KLDFNLLQSLHRKELSEISRWWKGLDVATKLPFARDRLVESYFWTLGVYFEPQYFPALRF
LTKVTAMLTIMDDIYDAYGTIEELELLTEAVERWDASCIDQPPADYMKWFYWALLDVYEE
MEEEMAKEGKLYRVHHAKEVMKRQIQAYFIEAKWLNQRYVPTFDEYISNALVSCGYTLLI
ATSFVGMGDVVTEEAFQWVLSRAKMIRASETICRLMDDLVSHEFEQTRMHVPSSIECYMK
QYEVTKQEACDELNKQVVRAWKDINQECLRPTQVPMPLVTRVLNFSRVMDILYKDEDEYT
HNGKLIKDLITWMLIDPVPM*
>CRTPS106 CRTPS106
MALILATSDMSSPAPVANPETNRRTANYQPSIWSNSFIVSNTPEDEITLAHKEQQLEDLK
EEVRRELMAAASNPSKQLKFIDLVQRLGVAYHFEKDIEEALQNTYDNYHCIDDINDDLYD
VALRFRLLRQQGFNISCDIFKRYKDEKGRFKESLINDPCGLLGLYEAAHLRVREEDILDE
ALAFTTAHLKSMVEHLAYPLAAQVTHALDRPIRKGLERLEARPFMSIYQDEASHSKALLK
FAKLDFNLLQSLYKKELSNISRWWKDLDFSSKLPFARDRLVEGYFWIAISCSEPQYSYAR
RIQTKVVALITTVDDIFDAYGTFEELELFTEAIERWDINSIDQFPEYLKPCYQAVLDVYK
EIEEMENTERSYCVHHTKDAIKSLFQANLVQAKWFHGKYIPTIEEYMGIAMVTVGVPPLT
IMSFIGMRETATKEVFDWVQQNPKIVRAASTVMRLMDDMASHKFEQERGHNASSIQCYMK
QHGVSEQQAYDEFHKQIENAWKDINEECLKPTAVPMLLLSRLLNFARSGDVMYKGHKDMF
SHPEEVMKNDISMLLIDPVPI*
>CRTPS108 CRTPS108
MSGQVLASPLGQFPELENRPVVKYHPSIWGDQFMSYTPEDEVTRACKEKQLEDLKEEIRR
KLMNTAGNTSQKLKFIDAVQRLGVAYHFEREIEEVLQHIYDSYPNGDDMEGGIYNVALQF
RLLRQAGFNISCGLFNEFKDEKGNFKKALVSDVRGMLGLYEAAHLRVHGEDILDETLAFT
TTHLRSMVEHLEYPFAEQVAHALKQPIRKGLERLEARWYISIYQDETSHDRTLLKLAKLD
FNLVQSLHKEELSNITRWWKQLNFATKLPFARDRLVEGYFWILGVFFEPQYAWARRIVTK
TIAMTSTMDDIYDAYGTFEELELFTEAIERWDINSIDHLPEYMKHFYVALLDVYKEIEEE
MEKEGNQYRVQYAIEAMKKQVRAYFHEAKWLHEGRIPTMEEYMSIARVSSGYPMLTATSF
IGMGKIVTKEAFDWVISDPKIVTASAVIARLMDDITSHKFEQKRGHVASGVECYMKQYGA
SEEEVYDKFQKQVVDAWKDTNEEFLRPTAVPMPLLMRVLNLSRVMYVIYTGGDGYTHVGK
VMKNNVASLLIHPIA*
>CRTPS110b CRTPS110b
MSGQVLASPLGQFPELENRPVVKYHPNIWGDQFLSYTPEDEVTRACKEKQLEDLKEEIRR
KLMNTAGNTSQQLKFIDAVQRLGVAYHFEREIEEVLQHIYDTYPNGDDMEGDIYNVALQF
RLLRQAGYNISCGLFNEFKDEKGNFKKALVSDVRGMLGLYEAAHLRVHGEDILDEALAFT
TTHLRSMVEHLEYPFAEQVAHALKQPIRKGLERLEARWYISIYQDETSHDRTLLKLAKLD
FNLVQSLHKEELSNITRWWKQLNFATKLPFARDRLVEGYFWILGVFFEPQYAWARRIVTK
TIAMTSTMDDIYDAYGTFEELELFTEAIERWDINSIDHLPEYMKHFYVALLDVYKEIEEE
MEKEGNQYRVQYAIEAMKKQVRAYFHEAKWLHEGRIPTMEEYMSIARVSSGYPMLTATSF
IGMGKIVTKEAFDWVISDPKIVTASAVIARLMDDITSHKFEQKRGHVASGVECYMKQYGA
SEEEVYDKFQKQVVDAWKDTNEEFLRPTAVPMPLLMRVLNLSRVMYVIYTGGDGYTHVGK
VMKNNVASLLIHPIA*
>CRTPS111 CRTPS111
MSTAHTWSVAEDHNLVSVLSKNDNHLYAQYSSLTEVKSVLNEVGEGTFEVLLMIDAIQRL
GIDYHFHDEIEAILQRQYRTVITTDDFSDNLYEVALRFRLLRQEGYYVTADVFNFKDKKG
KFEEKLGKDVKGINVCNAFLVEAKWFVVGHVPKTDDYLKNGIISSGVHVVLVHMFFLLGH
GITKRNVGIVDDFRGIISFAATILRLWDDSGSTKDENQDGHDGSYIECYMKEHPGTPIEN
ARCHVMHTISETWKLLNQQCLAPNQFSTCFTKACLNVARMVPLMYSYDDNQCLPSLEEHM
KSLVEASVSSQSIPPSRITLLKVHL*
>CRTPS115 CRTPS115
MESMMMIDAIQRLGIDHHFEEEIEAVLQKQYMKSSIHGDCDEDLYEVALRFRLLRQEGHT
VPADVLNNFKNKEGKFKQNLREDIRGLMGLYEASQLSIGEDILEEAGNFSSLLLNACLQH
LDHHQAAVVKNTLEHPHHKSLARFMTKNFLTDFQGTNGWINALQELAKIDFNMVKSVHQK
EMLQISKWWKDLGLTEELKFARDQPLKWYMWPMAIIPDPRLSEQRIELTKPISLIYIIDD
IFDVAGTLDELTLFTEAVNRWDLSAFKELPEYMKMCFKTLDDITNEISTKVHKEHKWNPV
GSLRKAWASLCNACLVEAKWFASGHVPKAEEYLKNGAVSSGVHVVLVHLFFLLGHGTTKE
NVDLVDDFPGIISSTATILLLWDDLGSVKDENQDGHDGSYVECYLKEHRGSSVENARQIV
AHMISDMWKRLNKECLSPNPFSTSFTKGSLNIARMVPLMYSYDDQQCLPGLEEHMKSLLL
ENLPYRNAQKINE*
>CRTPS117 CRTPS117
MPTHTWSIAKDQNLVSIPSEKDNHPSTEYPSLTNEFYMEHAQKLEEVRSVLKEVGEDTLE
ALLMIDAIQRLGIDYHFHGEIEVVLQRLYTKFNTVSDCHNNLYELALGFRLLRQEGYYVS
ADVFNNLKDTGGKLQEKLSEDIKGLMGLYEASQLCIKGEDILEEIGNFSSQLLNAWNTHN
DHSQARIVRNTLGHPHHKSLARFMAKSFLSDFQGTDGWVNVFRELAKMDFNVVKSIHQKE
MLQVSKWWKDLGLAKELKFARNQPLKWYMWPLAVLPDPSLSEQRVELTKPISLVYIIDDI
FDVHGTLDELTLFTEAVNRWEYAAVEQLPDYMKICFNALNGITNEISSKVYNDHGWNPME
SLRKAWACLCNAFLVEAKWFADGHVPKADEYLKNGVISSGVHVVLVHMFFLLGHGITKRN
VDIVDDFPEIISSVAKILRLWDDLGSAKDENQDGHDGSYLECYMKEKPGTSIENARCHVM
HTISETWKSLNNECLAPNPFSTCFTKACLNVARMVPLMYSYDDNRCLPSLEEHMKSLVYE
SVSS*
>CRTPS118 CRTPS118
MACSCGFYAWSIPAVGPNKFREIGKTNFTRIVPMPNTHKWSIAHDHTLVSIPLKKDNHSP
ELGSFTDEFYNEHAQKLKEVKHVFSKLGEDAMESMMMIDAIQRLGIDHQFEEEIEAVLQK
QYMKSSIHGDCDEDLYEVALRFRLLRQEGYTVPADVLNNFKNKEGKFKQNLREDIRGLMG
LYEASQLSIGEDILEEAGNFSSLLLNACLQHLDRHQAAVVKNTLEHPHHKSLARFMTKNF
LTDFQGTNGWINALQELAKIDFNMVKSVHQKEMLQISKWWKGLGLTEELKFARDQPLKWY
MWPMAIIPDPRLSEQRIELTKPISLIYIIDDIFDVGGTLDELTLFTEAVNRWDLSAFKEL
PEYMKMCFKTLDDITNEISTKVHKEHKWNPVGSLRKAWASLCNAFLVEAKWFASGHVPKA
EEYLKNGAVSSGVHVVLVHLFFLLGHGITKENVDLVDDFPGIISSTATILRLWDDLGSAK
DENQDGHDGSYVECYLKEHRGSSVENARQIVAHMISDMWKRLNKECLSPNPFSTSFTKGS
LNIARMVPLMYSYDDQQCLPGLEEHTKSLLLENLPYRNTQKINE*
>CRTPS120 CRTPS120
MACSWGFYAWSIPAVGPNKFREIGKTNFTRIVPMPDTHKWSIAHDHTLVSIPLKKDNHSP
ELGSFTDEFYNEHAQKLKEVKHVFSKLGEDAMESMMMIDAIQRLGIDHHFEEEIEAVLQK
QYMKSSIHGDCDEDLYEVALRFRLLRQEGYTVPADVLNNFKNKEGKFKQNLREDIRGLMG
LYEASQLSIGEDILEEAGNFSSLLLNACLQHLDRHQAAVVKNTLEHPHHKSWARFMTKNF
LTDFQGTNGWINALQELAKIDFNMVKSVHQKEMLQISKWWKDLGLTEELKFARDQPLKWY
MWPMAIIPDPRLSEQRIELTKPISLIYIIDDIFDVGGTLDELTLFTEAVNRWDLSAFKEL
PEYMKMCFKTLDDITNEISTKVHKEHKWNPVGSLRKAWASLCNAFLVEAKWFASGHVPKA
EEYLKNGAVSSGVHVVLVHLFFLLGHGITKENVDLVDDFPGIISSTATILRLWDDLGSAK
DENQDGHDGSYVECYLKEHRGSSVENARQIVAHMISDMWKRLNKECLSPNPFSTSFTKGS
LNIARMVPLMYSYDDQQCLPGLEEHMKSLLLENLPYRNAQKINE*
>CRTPS121 CRTPS121
MKFYKFGPLCCISNTNFNPSFYPSELKLLFLLALPMGFSPAFYACSIPPVGPNKFTELGQ
SKFNNVVLVPTAQKWSIAHDHTLDEFYIKQTQRLDEIRNVFSEVGEDTLEGLMMIDAIQR
LGIDYHFKEEIEAVLQRQYMKASTHGESIQDLYEVALRFRLLRQEGYHVPADVFNNFKNK
EGKFKQNLSKDIKGLLGLYEASQLSIEGEDILEEAQRFSSTLLNAGLEHLDHHEATVVGH
TLEHPHHKSLPRFMAKSFLKDFQGPNGWLTVLQELAKADFNMVQSIHQQELLQISKWWQD
LGLAEELKFARDQPLKWHMWPMAVLPDPSLSEQRVELTKPISMIYIVDDIFDVHGTLDEL
TLFTEAVNRWDIAAFETLPNYMKICFKTLDEITNEISNKVYKEHGWNPVDSLRKTWMSLC
NAFLVEAKWFASGHVPKADEYLKNGVISSGVHVVLVHLFFLLGHGITRGNVDLVDDFPSI
ISSTAAILRLWDDLGSAKDENQDGHDGSYIECYIKEHQGSSMENARQNVTYMISDLWKRL
NKECLSQHPFSTSFTKGSLNIARMVPLMYSYDDNQSLPHLEEHLKSLLFEAYPL*
>CRTPS122 CRTPS122
MKFYKFGPLCCISNTNFNPSFYPSELKLLFLLALPMGFSPAFYACSIPPVGPNKFTELGQ
SKFNNVVLVPTAQKWSIAHDHTLVYKPLRKHNHQSQHLSFTDEFYIKHTQRLDEIRNVFS
EVGEDTLEGLMMIDAIQRLGIDYHFKEEIEAVLQRQYMKASTHGESIQDLYEVALRFRLL
RQEGYHVPADVFNNFKNKEGKFKQNLSKDIKGLLGLYEASQLSIEGEDILEEAQRFSSTL
LNAGLEHLDHHEATVVGHTLEHPHHKSLPRFMAKSFLKDFQGPNGWLTVLQELAKADFNM
VQSIHQQELLQISKWWQDLGLAEELKFARDQPLKWYMWPMAVLPDPSLSEQRVELTKPIS
MIYIIDDIFDVYGTLDELTLFTEAVNRWDIAAFETLPNYMKICFKTLDDITNEISNKVYK
EHGWNPVDSLRKTWVSLCNAFLVEAKWFASGHVPKADEYLKNGVISSGVHVVLVHLFFLL
GHGITRGNVDLVDDFPSIISSTAAILRLWDDLGSAKDENQDGHDGSYIECYIKEHQGSSM
ENARQNVTI*
>CRTPS116 CRTPS116
MPNTHKWSIAHDHTLVSIPLKKDNHSPELGSFTDEFYNEHAQKLKEVKHVFSKLGEDAME
SMMMIDAIQRPGIDHHFEEEIEAVLQKQYMKSSIHGDCDEDLYEVALRFRLLRQEGYAVP
ADVLNNFKNKEGKFKQNLREDIRGLMGLYEASQLSIGEDILEEAGNFSSLLLNACLQHLD
HHQAAVVKNTLEHPHHKSLARFMTKNFLTDFQGTNGWINALQELAKIDFNMVKSVHQKEM
LQISKWWKDLGLTEELKFARDQPLKWYMWPMAIIPDPRLSEQRIELTKPISLIYIIDDIF
DVAGTLDELTLFTEAVNRWDLSAFKELPEYMKMCFKTLDDITNEISTKVHKEHKWNPVGS
LRKAWASLCNACLVEAKWFASGHVPKAEEYLKNGAVSSGVHVVLVHLFFLLGHGITKENV
DLVDDFPGIISSTATILRLWDDLGSAKDENQDGHDGSYVECYLKEHRGSSVENARQIVAH
MISDMWKRLNKECLSPNPFSTSFTKGSLNIARMVPLMYSYDDQQCLPGLEEHMKSLLLEN
LPYRNAQKINE*
>CRTPS125 CRTPS125
MSVQSSVVLLAPSKNLSPEVGRRCANFHPSIWGDHFLSYASEFTNTDDHLKQHVQQLKEE
VRKMLMAADDDSAQKLLLIDAIQRLGVAYHFESEIDEVLKHMFDGSVVSAEEDVYTASLR
FRLLRQQGYHVSCDLFNNFKDNEGNFKESLSSDVRGMLSLYEATHFRVHGEDILDEALAF
TTTHLQSATKHSSNPLAEQVVHALKQPIRKGLPRLEARHYFSVYQADDSHNKALLKLAKL
DFNLLQKLHQKELSDISAWWKDLDFAHKLPFARDRVVECYFWILGVYFEPQFFFARRILT
KVIAMTSIIDDIYDVYGTLEELELFTEAVERWDISAIDQLPEYMRVCYQALLYVYSEIEE
EMAKEGRSYRLYYAKEAMKNQVRAYYEEAKWLQVQQIPTMEEYMPVALVTSAYSMLATTS
FVGMGDAVTKESFDWIFSKPKIVRASAIVCRLMDDMVSHKFEQKRGHVASAVECYMKQHG
ASEQETHNEFHKQVRDAWKDINEECLIPTAVPMPILMRVLNLARVIDVIYKNEDGYTHSG
TVLKDFVTSMLIDPVPI*
>CRTPS126 CRTPS126
MSLPLSVTAPIPTQRLNPEAARRSANFRPCFWGDRFLTYTPADPVTHARKVQQIEELKDE
LRNELKATARKSSQLLNFIDSIQRLGLAYQFEREIKEALEDMYQTYNLDDDDNDDLTNAS
LRFRLLRQEGYHIPPDVFNKFKDDEGNFKESLTGDLPGLLALYEATHLMVHGEDILEEAL
AFSTAHLQSMATDSTHPLAAQVTRALKRPIRKCLTRVEARHYISVYQEDGPHNKTLLKLS
KLDFNLLQSLHRKELSEVTRWWKGLNFAKKMPFARDRLVEGYFWILGVYFEPQYSLARRI
LIKVLAMISIIDDIYDAYGTFEELKLFTEAIERWDANSVNQLPDYMKPCYQALLDVYEEM
EEEMAKEGNLYRVQYAKAAIERQIQAYFVEAKWLNQEYTPTLDEYMSNALISSGYSMLMT
TSFVGMGDIATKEAFDWVFNDPKMVRASSVICRLMDDIVSHEFEQKRGHVASAVECYMKQ
HGVCKQEAYDELNKQVVNAWKDMNKECLKPTQVPMPLLTRVLNFSRVIDILYKDEDQYTH
VGKLMKDLIASILIDPVPI*
>CRTPS127 CRTPS127
MSLPLSVTAPSPTQRLNPEVARRSANFRPCFWGDRFLTYTPDDPVTHARKVQQIEELKDE
LRNELKATARKSSQLLNFIDSIQRLGLAYQFEREIKEALEDMYQTYNLDDDDNDDLTNAS
LRFRLLRQEGYHIPPDVFNKFKDDEGNFKESLTGDLPGLLALYEATHLMAHGEAILEEAL
AFSTAHLQSMATDSTHPLPAQVTRALKRPIRKCLTRVEARHYISVYQEDGPHNKTLLKLS
KLDFNLLQSLHRKELSEVTRWWKGLNFAKKMPFARDRLVEGYFWILGVYFEPQYSLARRI
LIKVLAMISIIDDIYDAYGTFEELKLFTEAIERWDASSVDQLPDYMKPCYQALLDVYEEM
EEEIAKEGNLYRVQYAKAAIQRQIQAYFVEAKWLNQEYTPTLDEYMSNALVSSGYSMLIT
TSFVGMGDIATKEAFDWVFSDPKMVRASSVICRLMDDIVSHEFEQKRGHVASAVECYMKQ
RGVCKQEAYDELNKQVVNGWKDMNEECLKPTQVPMPLLTRVLNFSRVIDILYKDEDQYTH
VGKLMKDLIASILIDLVPI*
>CRTPS129a CRTPS129a
MSVQSSVVLLAPSKNLSPEVGRRCANYHPSIWGDHFLSYASEFTNTDDHLKQHVQQLKEE
VRKMLMAADDDSVQKLLLIDAIQRLGVAYHFESEIDEALKHMFDGSVASAEEDVYTASLR
FRLLRQQGYHVSCDLFNNFKDNEGNFKESLSSDVRGMLSLYEATHLRVHGEDILDEALAF
TTTHLQSAAKYSLNPLAEQVVHALKQPIRKGLPRLEARHYFSIYQADDSHHKALLKLAKL
DFNLLQKLHQKELSDISAWWKDLDFAHKLPFARDRVVECYFWILGVYFEPQFFLARRILT
KVITMTSTIDDIYDVYGTLEELELFTEAVERWDISVIDQLPEYMRVCYRALLDVYSEIEE
EMAKEGRSYRFYYAKEAMKKQVRAYYEEAQWLQAQQIPTMEEYMPVASATSGYPMLATTS
FIAMGDVVTKETFDWVFSEPKIVRASATVSRLMDDMVSHKFEQKRGHVASAVECYMKQHG
ASEQETRDEFKKQVRDAWKDINQECLMPTAVPMTVLMRILNLARVMDNANPYLEQQVQQL
KEEVRMLLITAADDSEQKLHLIDAIQRLGLAYHFESEIDEALQHMFDGYVISAEKDDDVH
TAAL*
>CRTPS129b CRTPS129b
MSVQSSVVLLAPSKNLSPEVGRRCANYHPSIWGDHFLSYASEFTNTDDHLKQHVQQLKEE
VRKMLMAADDDSVQKLLLIDAIQRLGVAYHFESEIDEALKHMFDGSVASAEEDVYTASLR
FRLLRQQGYHVSCDLFNNFKDNEGNFKESLSSDVRGMLSLYEATHLRVHGEDILDEALAF
TTTHLQSAAKYSLNPLAEQVVHALKQPIRKGLPRLEARHYFSIYQADDSHHKALLKLAKL
DFNLLQKLHQKELSDISAWWKDLDFAHKLPFARDRVVECYFWILGVYFEPQFFLARRILT
KVITMTSTIDDIYDVYGTLEELELFTEAVERWDISVIDQLPEYMRVCYRALLDVYSEIEE
EMAKEGRSYRFYYAKEAMKKQVRAYYEEAQWLQAQQIPTMEEYMPVASATSGYPMLATTS
FIAMGDVVTKETFDWVFSEPKIVRASATVSRLMDDMVSHKFEQKRGHVASAVECYMKQHG
ASEQETRDEFKKQVRDAWKDINQECLMPTAVPMTVLMRILNLARVMDVVYKHEDGYTHSG
TFLKDLVTSLLIDSVPI*
>CRTPS131a CRTPS131a
MSSQSTILFLYPFPKCPQTPPSLSSQKHAGEINDRVDVFQNGAPEVKKLHEIVEDDIEKE
LPVKGYGSIEIKKHVDTVRSMLSSMEDGEISKSAYDTAWVALVKDINGTDTPQFPSSLLW
IANNQLEDGSWGDVHFFSPYDRILNTLACVIALKSWNIHPEKFEKGMSFIRENICKLEKE
KAEHMPIGFEVAFPSLLEIAEDMGIEVPDDSPVLQEIYAQRDLKLKKIPKDIMHRVPTTL
LFSLEGMPGLDWEMLLNLQFQDGSFLFSPSSTAYALMHTKDEKCLTYLNKVVERFNGGVP
NVYPVDMFERMWGVDRLQRLGISRYFEPEIKVCMNYVYRYWNKNGIGPTRNTRVSDVDDT
SMGFRLLRLHGYDVSPDVFKQFEKGDEFVCFPGQSSQAITGLFNLFRASQFLLPGEKILE
NARKFCSKFLREKQTCNQLEDKWIIAKDLAGEVGYALDIPWYASLPRVETRFYVEQYGGG
DDIWIGKTLYRMYHVNNDIYSELAKLDFNNCQELHQLEWDRIQEWWTHSNLQEFGLSRET
LLLAYFLAAASIFEPERSVERVAWAKAAVLVEAVASYFNKETCIKQRRAFLLKFGYSASG
GRYRKINGSSNLSKTGEELAGLLLTTLNQLSLDAQELHGSDIHQLLHRTWEMWLTKNLAE
EDGCQGEAEVLVDVINLCSGRSITEELLNHPLYKHLLHLTNGVSHQLSPFYQHKAHIGSY
NPEKESDVSSKVEPDMQELAQLVLQNSTEDIDPVIKRTFLMVAKSFYYAAYCDPATIDSH
IAKVLFERVV*
>CRTPS131b CRTPS131b
MSSQSTILFLYPFPKCPQTPPSLSSQKHAGGVPPFKPKDKWVNGNLNVKCKAILKPQTQE
INDRVDVFQNGAPEVKKLHEIVEDDIEKELPVKGYGSIEIKKHVDTVRSMLSSMEDGEIS
KSAYDTAWVALVKDINGTDTPQFPSSLLWIANNQLEDGSWGDVHFFSPYDRILNTLACVI
ALKSWNIHPEKFEKGMSFIRENICKLEKEKAEHMPIGFEVAFPSLLEIAEDMGIEVPDDS
PVLQEIYAQRDLKLKKIPKDIMHRVPTTLLFSLEGMPGLDWEMLLNLQFQDGSFLFSPSS
TAYALMHTKDEKCLTYLNKVVERFNGGVPNVYPVDMFERMWGVDRLQRLGISRYFEPEIK
VCMNYVYRYWNKNGIGPTRNTRVSDVDDTSMGFRLLRLHGYDVSPDVFKQFEKGDEFVCF
PGQSSQAITGLFNLFRASQFLLPGEKILENARKFCSKFLREKQTCNQLEDKWIIAKDLAG
EVGYALDIPWYASLPRVETRFYVEQYGGGDDIWIGKTLYRMYHVNNDIYSELAKLDFNNC
QELHQLEWDRIQEWWTHSNLQEFGLSRETLLLAYFLAAASIFEPERSVERVAWAKAAVLV
EAVASYFNKETCIKQRRAFLLKFGYSASGGRYRKINGSSNLSKTGEELAGLLLTTLNQLS
LDAQELHGSDIHQLLHRTWEMWLTKNLAEEDGCQGEAEVLVDVINLCSGRSITEELLNHP
LYKHLLHLTNGVSHQLSPFYQHKAHIGSYNPEKESDVSSKVEPDMQELAQLVLQNSTEDI
DPVIKRTFLMVAKSFYYAAYCDPATIDSHIAKVLFERVV*
>CRTPS132 CRTPS132
MSSQSTILFRALSPKGPLPSPSSSTPKYAAGTGWWVAKDKRAHFNLRRECKALPKPQTQE
YVDVFQSGLPVIKWHEIVEDDIEEEAFQVCRSNEIKERVDSIKSMLSSMEDGEISISAYD
TAWVALAQDLNGGGTPQFPSSLEWIANNQLMDGSWGDDCLFYAHDRIINTLACVIALKSW
KIHPNKCEKGVSFIKENISKLEKEKAEHMPIGFEVAFPSLLEIAWNLGIEVPNDSPFLKE
IYAQRNLKLTKIPYDIMHIVPTTLLHSLEGMAGLDWEKLLKLQCQDGSFLFSPSSTAYAL
MQTQDENCFRYLNKVVERFSGGVPNVYPVDLFEHIWAVDRLQRLGISRYFEPEIKECINY
VARYWKENGICWAKNSEVHDIDDTAMGFRLLRLHGHDVSADVFKYFEKGGEFFCFAGQSS
QAVSGMFNLYRASQVLFPGETILENAKKFSSKFLREKQACDQLLDKWIIMKDLPGEIGYA
LDVPWYASLPRVETRIYIEQYGGKDDVWIGKTLYRMPYVNNNDYLELAKLDFNNCQALHQ
LEWDSIQQWYTQCHLGEFGVSRKASLLAYFLAAACIFEPERSIERLAWAKTAILVLAVRS
YFSKETCIKQRRAFLLKFGYSPSGGDYMKKINGRGSDLNMTAKRPVGFLKNKSGEELVGL
LLGTLNQLSLDTLVAHGRDIRHILRQTWEMWLMKHLDEGDGYRGEAELLVRTINLCAGRS
LSEELLAHPQYRRLSQLTNRICNDLGLFTLHKGHNGTYNPENGSPMSHRVESDMQELTKI
VLENYPDGINPEIKRTFEMVGKSFYYAAYCGPATISAHIAKVLFERAA*
>CRTPS133b CRTPS133b
MSWTANHTKWVLAVQQWASTAPTVFFFFFTTNPRAAASLHPYQGFEGTKERIKKMFDKVE
LSVSSYDTAWVAMVPSPYSSQAPYFPECVNWLLENQSHDGSWGLPHPHPMLVKDALSSTL
ASVLALKRWGVGEEQRNKGLWFIASNFASVSDEKQHSPIGFDIIFPGMIEYAKELDLNLP
LGQRDVDAMLQKRDLELKGGLGSNTKSREAYLAYISEGMGRLQDWEMVMKYQMKNGSLLN
SPSATAAALSHLQNAGCLNYLRSLLEKFGNAVPTVYPLDLYARLCLVDNLERLGIDRYFR
TEIRSVLDETYRCWLQREEEIFADTATCAMAFRILRLNGYDISSVPLAQFAEDDQYFKYG
QDFKDLGAALELFRASEMIIHQDEVVLEKQNSWSSHFLRQGLSNSSIHVDRLNKYIAQEV
EDALRFPYYANLDRIANRRSIEHYNVDDTRILKTAYCSSHFCNKDFLKLAVEDFNICQSI
HQNELKQLERWIIENRLDKLKFARQKLAYCYFSAAATIFSPEQSDARISWAKNSVLTTVV
DDFFDIGGSEEELLNLIQLVEKWDIDVAVDCCSEQVEIVFSALHSTISEIGVKASAWQAR
NVTSHIIDIWLKLLRSMLQEAQWVSNKSAPTMDEYMTNAYVSFALGPIVLPALYFVGPKL
SEEVVEGPECHKLYKLMSTCGRLLNDIHSFKRESKEGKANALALHMIHGNGVTTEEQAIR
EMKGLVKSQRRELQRLVLQEKGSTVPRICKDLFWKMSKVLHTFYEKDDGFTSHDMLRAVK
SVIYEPVLLAEF*
>CRTPS133a CRTPS133a
MVCGICHFPSAPEDCEIFLSAILFCTLGKTTAMGLYSSNSLLLLLHHKPKSSCVTAPISA
SLSPGLKTWTEGNHVGLGFEGTKERIKKMFDKVELSVSSYDTAWVAMVPSPYSSQAPYFP
ECVNWLLENQSHDGSWGLPHPHPMLVKDALSSTLASVLALKRWGVGEEQRNKGLWFIASN
FASVSDEKQHSPIGFDIIFPGMIEYAKELDLNLPLGQRDVDAMLQKRDLELKGGLGSNTK
SREAYLAYISEGMGRLQDWEMVMKYQMKNGSLLNSPSATAAALSHLQNAGCLNYLRSLLE
KFGNAVPTVYPLDLYARLCLVDNLERLGIDRYFRTEIRSVLDETYRCWLQREEEIFADTA
TCAMAFRILRLNGYDISSVPLAQFAEDDQYFKYGQDFKDLGAALELFRASEMIIHQDEVV
LEKQNSWSSHFLRQGLSNSSIHVDRLNKYIAQEVEDALRFPYYANLDRIANRRSIEHYNV
DDTRILKTAYCSSHFCNKDFLKLAVEDFNICQSIHQNELKQLERWIIENRLDKLKFARQK
LAYCYFSAAATIFSPEQSDARISWAKNSVLTTVVDDFFDIGGSEEELLNLIQLVEKWDID
VAVDCCSEQVEIVFSALHSTISEIGVKASAWQARNVTSHIIDIWLKLLRSMLQEAQWVSN
KSAPTMDEYMTNAYVSFALGPIVLPALYFVGPKLSEEVVEGPECHKLYKLMSTCGRLLND
IHSFKRESKEGKANALALHMIHGNGVTTEEQAIREMKGLVKSQRRELQRLVLQEKGSTVP
RICKDLFWKMSKVLHTFYEKDDGFTSHDMLRAVKSVIYEPVLLAEF*
>CRTPS136b CRTPS136b
MALSMLAPNPILAFPRLQPPTRHCSRQGKSFSDSTSGLVVQCLFASKVQDQTAVRRSANY
QPSIWDYDYIQSLRSNYGEAHMKRLDELKGFVKMMLIGKDEKPLDQLVTIDLLQRLGVSY
HFEDEIKSILDCRYKNYDRNNMWKAENLYATALEFRLLRQHGHKDVFNCFKDEMGSFKPC
HYEDIKGILCLYEASYFSMEGESVLDEARDFTKKHLEKSLEQSIDKNLAILVSHSLELPL
HWRMLRIEARWFMDVYERRQDMDPSLPEFAKLDYNMVQAIHQEDLKDVSKWWKNIGLGEK
MSFTRDRLVENFLWAVGHAFEPQFGYCRKIITKVLALIVTIDDIYDIYGTLDELEIFTDA
IDRWDINAMDQLPEYMKICFLALFNSVNEMAYNVLKEEGSNIIPHLRKMWADLCKCYLVE
ARWYYSRYTPALQEYITNGLISSSAPVILGHAYFSVSNPVMDAIEFLEKHPNIIHGSSMI
LRLSDDLGTSRDELKRGDVPKSIQCHMHQTGAYQEEACEHIKYLIGDSWKKMNKEQSMDS
PFSRIFIGIAMNVGRMGQRVYLYGDGYGVQDRETKEDILLTLIEPVPHNLHTKVC*
>CRTPS136a CRTPS136a
MALSMLAPNPILAFPRLQPPTRHCSRQGKSFSDSTSGLVVQCLFASKVQDQTAVRRSANY
QPSIWDYDYIQSLRSNYVGEAHMKRLDELKGFVKMMLIGKDEKPLDQLVTIDLLQRLGVS
YHFEDEIKSILDCRYKNYDRNNMWKAENLYATALEFRLLRQHGHKVPQDVFNCFKDEMGS
FKPCHYEDIKGILCLYEASYFSMEGESVLDEARDFTKKHLEKSLEQSIDKNLAILVSHSL
ELPLHWRMLRIEARWFMDVYERRQDMDPSLPEFAKLDYNMVQAIHQEDLKDVSKWWKNIG
LGEKMSFTRDRLVENFLWAVGHAFEPQFGYCRKIITKVLALIVTIDDIYDIYGTLDELEI
FTDAIDRWDINAMDQLPEYMKICFLALFNSVNEMAYNVLKEEGSNIIPHLRKMDELKRGD
VPKSIQCHMHQTGAYQEEACEHIKYLIGDSWKKMNKEQSMDSPFSRIFIGIAMNVGRMGQ
RVYLYGDGYGVQDRETKEDILLTLIEPVPHNLHTKVC*
>CRTPS137 CRTPS137
MALLTLSSNPFFTFTRLQPSSRFCRGKSQGVCISGPVQCTGGAKTSSQPAVIVRRTASYQ
PSIWDHDYIQSLTSDYVGETYTRQLEKLKGDVKIMLGQVGEPLHQLELIDTLQRLGIHYH
FGEEIKRILHSIYNNYNRNDTWKNGDLYATALEFRLLRQHGYHVPQGVFHIFINKIGTVK
PWLNEDIKGILCLYEASYLSVEGENILEEARDFTRNFLEEYLERTVDQNDLTAIINHAME
LPLHWRMLRLEARWFIDVYERSQGMNPILLELAKLDYNMVQATYQEDLKHASMWWTSTRL
PEKSSFARDRLVENFLWAVGFIFEPQFGYCRRMLTKLISLITTIDDVYDVYGTLDELELF
TDAVDRWDINAMEQLPQYMKICFLALYNFTNETAYDVLKEHDLNIISYLRKAWADLSKSY
LVEAKWYHEGYMPSLQEYINNAWISISGPLTLVHAYFFITNPMTEEALGCLERFSDIIRW
SSMIFRLSDDLGTSSDELKRGDVPKSIQCYMYETSASEDDARKYIGFLIDETWKKMNEER
NLNSPFSQTFIGMAMDIPRMAQCMYLYYRDGYGVQDRETKDHVKTLFIEPISPV*
>CRTPS138 CRTPS138
MALLTLSSNPFFTFTRLQPASRFCRGKSQGVCISGPVQCTGGAKTSSQTAVIVRRTASYQ
PSIWDHDYIRSLTSDYVGETYTRQLEKLKGDVKIMLGQVGEPLHQLELIDTLQRLGIHYH
FGEEIKRILHSIYNNYNRNDTWKNGDLYATALEFRLLRQHGYHVPQDVFHIFINKMGTVK
PWLNEDIKGILCLYEASYLSVEGENILEEARDFTRNFLEEYLERTVDQNDLTAIINHAME
LPLHWRMLRLEARWFIDVYERSQGMNPILLELAKLDYNMVQATYQEDLKHASMWWRSTRL
PEKSSFARDRLVENFLWAVGFIFEPQFGYCRRMLTKLISLITTIDDVYDVYGTLDELELF
TDAVDRWDTNAMEQLPQYMKICFLALYNFTNETAYDVLKEHDLNIISYLRNAWADITKSQ
LVEAKWYHEGYKPSLQEYINNAWISVSGPLTLVHAYFFITNPMTEEALGCLERFRDIIRW
SSTIFRLSDDLGTSSDELKRGDVPKSIQCYMYETSASEDDARKYIGFLIDETWKKMNEER
NLNSPFSQTFIGMAMDIPRMAQCIYLYRDGYGVQDRETKDHVKTLFIEPISLI*
>CRTPS139 CRTPS139
MALLTLSSNPFFTFTRLQPASRFCRGKSQGVCISGPVQCTGGAKTSSQTAVIVRRTASYQ
PSIWDHDYIQSLTSDYVGETYTRQLEKLKGDVKIMLGQVGEPLHQLELIDTLQRLGIHYH
FGEEIKRILHGIYNNYNRNDTWKNGDLYATALEFRLLRQHGYHVPQDVFHIFINKMGTVK
PWLNEDIKGILCLYEASYLSVEGENILEEARDFTRNFLEEYLERTVDQNDLTAIINHAME
LPLHWRMLRLEARWFIDVYERSQGMNPILLELAKLDYNMVQATYQEDLKHASMWWRSTRL
PEKSSFARDRLVENFLWAVGFIFEPQFGYCRRMLTKLISLITTIDDVYDVYGTLDELELF
TDAVDRWDTNAMEQLPQYMKICFLALYNFTNETAYDVLKEHDLNIISYLRKAWADITKSQ
LVEAKWYHEGYKPSLQEYINNAWISVSGPLTLVHAYFFITNPMTEEALGCLERFRDIIRW
SSTIFRLSDDLGTSSDELKRGDVPKSIQCYMYETSASEDDARKYIGFLIDETWKKMNEER
NLNSPFSQTFIGMAMDIPRMAQCIYLYRDGYGVQDRETKDHVKTLFIEPISLI*
>CRTPS141 CRTPS141
MALSMLSSIPNLITHTRLPIITKSSSCKASPRGIKVKIGNSNCEEITVRRTANYQPTIWD
YDYVRSLRSDYVGETYTRRLDKLKRDVKPMLGKVKKPLDQLELIDVLQRLGIYYHFKDEI
KRILNSIYNQYNRHEEWQKDDLYTTALEFRLLRQHGYDVPQDVFSRFKDETGRFKACLCE
DIKGLLCLYEASYLCVQGESTLEQARDFAHRHLGKGLEQNIDQNLAIEVNHALELPLHWR
MPRLEARWFIDVYEKRQDMNPILLEFAKLDFNMVQATHQEDLRHMSSWWSSTRLGEKLNF
ARDRLMENFLWTVGVIFEPQYGYCRRMLTKVNTLITIIDDVYDVYGTMDELELFTDVVDR
WDINAMDPLPEYMKLCFLALYNSTNEMAYDALKEHGLHIVSYLRKAWSDLCKSYLLEAKW
YYSGCTPTLQEYISNAWISISGPVILVHAYFFVANPITKEALQSLERYHNIIRWSSMILR
LSDDLGTSLDELKRGDVPKSIQCYMYETGASEEDARKHTSYLIGETWKKLNEDGAVESPF
PETFIGIAMNLARMAQCMYQHGDGHGIEYGETEDRVLSLLVEPIPSLSSE*
>CRTPS143a CRTPS143a
MLASIPNLITRTRLPIIRRSSSCKASPPGNQSMIGNSTCEEIIVRRTTNYHPPIWDYDYV
QSLRSDYVEEWKKDDSYATALEFRLLRQHGYDVPQDVFSRFKDETGSFKACLCEDMKGML
CLYEASYLCVQGESTLEQARDFAHRHLGKGLEQNIDQNLAIEVNHALELPLHWRMPRLEA
RWFIEVYEKRQDMNPILLEFAKLDFNMVQATHQEDLRHVSSWWRSTRLGEKLNFARDRLM
ENFLWTVGMIFEPQDGYCRRMSTKVITFINIIDDIYDVYGTLDELELFTDAVDRWDINAM
DPLPEYMKLCFLALYNSTNEMAYDALKEHGLHIISYLRKVWSDLCKSYLLEAKWYYSGYK
PTLQEYISNAWISISGPVALVHAYFFVANPITKEALQSLESYHNIIRWSSMILRLSDDLG
TSLDELKRGDVPKSIQCYMYETGASEEEARKHISYLIGDTWKKLNEDRAVESPFPETFIG
IATNLARMAHCMYQHGDGHGTEYGETKDRVLSLLVEPVPILSSE*
>CRTPS144a CRTPS144a
MLASIPNLITHTRLPIIRRSSSCKASPPGNQSMIGNSTCEEIIVRRTANYHPPIWDYDYV
QSLRSDYVGETYTRRLDKLKRDVKPMLGKVKKPLDQLELIDVLQRLGLYYHFKDAIKRIL
DSIYNQYNQHEDWKKDDLYATALEFRLLRRHGYDVPEDVFSRFKDETGSFKACLCEDMKG
LLCLYEASYLCVQGESTLEQARDFAHRHLGKGLEHNIDQNLAIEVNHALELPLHWRMPRL
EARWFIDIYEKRQDMNPILLEFAKLDFNMVQATHQEDLKHMSSWWRSTRLGEKLKFARDR
LMENFLWTVGVIFEPQYGYCRRMLTKVGTFITIIDDVYDVYGTLDELELFTDAVDRWDIN
AMDPLPEYMKLCFLALYNSTNEMAYDALKEHGLHIISYLRKVWSDLCKSFLLEAKWYYSG
YKPTLQEYISNAWISMSGPVVLVHAYFFVTNPITKEALQSLERYHNIIRWSSMISRLSDD
LGTSLDELKRGDVPKSIQCYMYETGASEEDARKHISYLIEGTWKKLNEDGAVESPFPEIF
IRIATNFARMAQCMYQHGDGHGIEDGETKDRVLSLLIEPIPVHRQ*
>CRTPS144b CRTPS144b
MLASIPNLITHTRLPIIRRSSSCKASPPGNQSMIGNSTCEEIIVRRTANYHPPIWDYDYV
QSLRSDYVGETYTRRLDKLKRDVKPMLGKVKKPLDQLELIDVLQRLGLYYHFKDAIKRIL
DSIYNQYNQHEDWKKDDLYATALEFRLLRRHGYDVPEDVFSRFKDETGSFKACLCEDMKG
LLCLYEASYLCVQGESTLEQARDFAHRHLGKGLEHNIDQNLAIEVNHALELPLHWRMPRL
EARWFIDIYEKRQDMNPILLEFAKLDFNMVQATHQEDLKHMSSWWRSTRLGEKLKFARDR
LMENFLWTVGVIFEPQYGYCRRMLTKVGTFITIIDDVYDVYGTLDELELFTDAVDRWDIN
AMDPLPEYMKLCFLALYNSTNEMAYDALKEHGLHIISYLRKVWSDLCKSFLLEAKWYYSG
YKPTLQEYISNAWISMSGPVVLVHAYFFVTNPITKEALQSLERYHNIIRWSSMISRLSDD
LGTSLDELKRGDVPKSIQCYMYETGASEVMLVSQLYLEG*
>CRTPS145 CRTPS145
MIGNSTCEEIIVRRTANYHPPIWDYDYVQSLRSDYVQSLRSDYVGETYTRRLDKLKRDVK
PMLGKMKKPLDQLELIDVLRRLGLYYHFKDEIKRILDIIYNRYNQHEEWKKDDLYATALE
FRLLRQHGYDVPEDVFSRFKDETGSFKACLCEDMKGMLCLYEASYLCVQGESTLEQARDF
AHRHLGKGLEHNIDQNLAIEVNHALELPLHWRMPRLEARWFIDVYEKRQDMNPILLEFAK
LDFNMVQATHQEDLRHMSSWWRSTRLGEKLKFARDRLMENFLWTVGEIFEPQYGYYRRMS
TKVNTLITIINDVYDIYGTLDELELFTDAVDRWDINAMDPLPEYMKLCFLALYNSTNEMA
YDALKEHGLHIIFYLRKAWADLCKSYLLEAKWYYSGYTPSLQEYISNSWISISGPVILVH
AYFLVANPITKEALQSLERYHNIIRWSSMILRLSDDLGTSLDESKRGDVPKSIQCYMYET
GASEEEARKHISYLIGETWKKLNEDGVVESPFPETFIGIATNLARMAQCMYQHGDGFGIE
CGETKDRVLSLLVEPVPTDFFDNILQ*
>CRTPS146a CRTPS146a
MIGNSTCEEIIVRRTANYHPPIWDYDYVQSLRSDYVGETYTRRLDKLKRDVKPMLGKVKK
PLDQLELIDVLQRLGLFKDEIKRILDSIYNQYNQHEEWKKDDLYATALEFRLLRQHGYDV
PEDVFSRFKDETGSFKACLCEDMKGMLCLYEASYLCVQGESTLEQARDFAHRHLGKGLEH
NIDQNLAIEVNHALELPLHWRMPRLEARWFIDVYEKRQDMNPILLEFAKLDFNMVQATHQ
EDLRHMSSWWRSTRLGEKLNFARDRLMENFLWTVGMIFEPQYGYCRRMLTKLGTFITIID
DVYDVYGTLDELELFTDAVDRWDINAMDPLPEYMKLCFLALYNSTNEMAYDALKEHGLHI
ISYLRKAWSDLCKSYLLEAKWYYSGYKPTLQEYISNAWISISGPVLLVHSYFFVANPITE
EALQSLERYHNIIHWSSMILRLSDDLGTSLDELKRGDVPKSIQCYMYETGASEEDARKHI
SYLIGETWKKLNEDRAVESPFPETFIGIATNLARMAQCMYQHGDGHGIEYGETKDRVLSL
LVEPVPSLSSE*
>CRTPS148 CRTPS148
MQWRFPSFCTHTFQVSFQRSVLLPFQKINMSGQVLASPLGQFPELENRPVVKYHPSIWGD
QFMSYTPEDEVTRACKEKQLGDLKEEIRRKLMNTAGNTSQQLKFIDAVQRLGVAYHFERE
IEEVLQHIYDSYPNGDDMEGDIYNVALQFRLLRQAGFNISCGLFNEFKDEKGNFKKALVS
DVRGMLGLYEAAHLRVHGEDILDEALAFTTTHLRSMVEHLEYPFAEQVAHALKQPIRKGL
ERLEARWYISIYQDETSHDRTLLKLAKLDFNLVQSLHKEELSNITRWWKQLNFATTLPFA
RDRLVEGYFWILGVFFEPQYVWARRILTKIIAMTSTMDDIYDAYGTFEELKLFTAAVERW
DINSIDHLPEYMKHFYVALLDVYKEIEEEMEKEGNQYRVQYAIEAMKKQVRAYFHEAKWL
HEGRIPTMEEYMSIARVSSGYPMLTATSFIGMGKIVTKEAFDWVISDPKIVTASAVIARL
MDDITSHKFEQKRGHVASGVECYMKQYGASEEEVYDKFQKQVVDAWKDTNEEFLRPTAVP
MPLLMRVLNLSRVMYVIYTGGDGYTHVGKVMKNNVASLLIHPIA*
>CRTPS150 CRTPS150
MSILSNMSSHSLAQNYKPEVNRPMVNFHPGIRGNPFINYTPDDEITRAYNQKQVEDLKDE
VRREQLAAAGKPSQQLNFIDAIQRLGVAYHFEEEIEEALRHICDDHHFSNDKYDDLYNVS
LRFRLLRQQGYNISCDVFNKFKDKNGSFRESLIGDVQGMLGLYEAAHLRVQEEDILDEAL
AFTTTHLNSLVKHLDHPLAVQVTQALHRPIRKGLERLEARPYISIYQDEASHSKALLKLA
KLDFNLLQSLYKKELSHITRWWKDLDFSSRLPFVRDRVVETYLWIVVACFEPQYSYARRI
QTKLLVLITVIDDIYDAYGTLEELELFTEAIERWDNNGIDKLPEYMKPCYLAVLDAYKEI
EEKENEERSYCVHYAKEAMKNSVRAYFNEAKWLHGEYVPTVEEYMGVALVSCDVPMFTII
SFVGMGFIATKEAFDWVLNGPKIVRACSTIIRLMDDMASHKFEQERGHIASSVECYMKQY
SVSEQHAYHELNKQVEKAWKDINQEFLRPTAIPMPLLTRVLNFARTGDFMYKGREDIFTN
VGEVLKDNVASLFIDPVPI*
>CRTPS151 CRTPS151
MALILATSNGSSPAPVANPETTRRTVNYQPSIWGNSFIVSNTPEDEITLAHKEQQLEDLK
EEVRRELIAAASNPSEQLKFIDAVQRLGVAYHFEKEIEEALQNTYNNYHGIDDINDDLYD
VALRFRLLRQQGFNISCDIFKRYKDEKGRFKKSLINDPYGLLGLYEAAHLRVWEEDILDE
ALAFTTTHLKSIVEHLEYPLAAQVTHALERPIRKGLERLEARPFMSIYQDEASHSKALLK
FAKLDFNLLQSLYKKELSNISRWWKDLDFSSKLPFARDRLVEGYFWIAACCFEPQYSYAR
RIQTKLHALITTMDDIFDAYGTFEELELFTEAIGRWDINSVHQLPEYMKPCYQAVLDVYK
EIEEMENTERSYCVHHTKDAIKSLVQAYLVEAKWLHGKYIPTIEEYMGIAMVTVGVPVLT
IMSFIGMRETATKEVFDWLLQNPKIVRATYIIIRLMDDMASHKFEQEREHIASSIECYMK
QHGVSEQQAYDEFHKQTENAWKDINEECLRPTTVPMLLLSRLLNFARSGDVMYKSHKDIF
THPGEVTKNNISMLLIDPVPI*
>CRTPS154 CRTPS154
MSVPLSVSVTPILSQRIDPEVARHEATYHPNFWGDRFLHYNPDDDFCGTHACKEQQIQEL
KEEVRKSLEATAGNTSQLLKLIDSIQRLGLAYHFEREIEEALKAMYQTYTLVDDNDHLTT
VSLLFRLLRQEGYHIPSDVFKKFMDEGGNFKESLVGDLPGMLALYEAAHLMVHGEDILDE
ALGFTTAHLQSMAIDSDNPLTKQVIRALKRPIRKGLPRVEARHYITIYQEDDSHNESLLK
LAKLDYNMLQSLHRKELSEITKWWKGLDFATKLPFARDRIVEGYFWILGVYFEPQYYLAR
RILMKVFGVLSIVDDIYDAYGTFEELKLFTEAIERWDASSIDQLPDYMKVCYRALLDVYE
EMEEEMTKQGKLYRVHYAQAALKRQVQAYLLEAKWLKQEYIPRMDEYMSNALVSSACSML
TTTSFVGMGDIVTKEAFDWVFSDPKMIRASNVICRLMDDIVSHEFEQKRGHVASAVECYM
KQYGVSKEEAYDEFKKQVESAWKDNNEEFLQPTAVPVPLLTRVLNFSRMMDVLYKDEDEY
TLVGPLMKDLVAGMLIDPVPM*
