# Supplementary material for: Comparative (Within Species) Genomics of the Vitis vinifera L. Terpene Synthase Family to Explore the Impact of Genotypic Variation Using Phased Diploid Genomes
Source: Front Genet. 2020 May 5;11:421. doi: 10.3389/fgene.2020.00421 (PMC7216305; doi:10.3389/fgene.2020.00421)
Supplement: Supplementary file 9 [file Data_Sheet_5.ZIP › Supplementary Data Sheet 5/CSTPS_primary_complete_loci.fa]

>CSTPS001_Loci
ATGGAACTAACCCTCAAATCCCTCTCACCCTTGGCCTATGGTGCCCTCAATTGTCGTAAA
AATTTTGCCATGGCATCCCCAAGAATGAGAATCAAGCAAGGGAGATCAGAATTGCCCAAC
CTCACAATCACTTCGAAGATTGATGAGTTACAAGTGACCGAAAGGCGATCAGCTAATTAC
CATCCTAGCATTTGGGACCCCAAATTTATTGAGTCCTTAAGCACTCCCTATACGGTAAGT
GTAACATATGTATGCATATATGTACATAATAAACCAAGTTTGCTTATGAACTATTGAATT
GTTTTGCAGAATGAGGGCTATTCCAACCAATTAGAGGACTTGAAGGAAGAAGCTAAAAGG
GTAATTAAGGACGCTAGAGACACTTCCTCCCGATTAGAGTTCATTGATTCGATGCAACGG
TTGGGAGTGGCTTACCATTTGGAGGAGGAGATCAAAGAGGCTATTGATCTTGTTCATTTG
GATGATACCACTACCGATGATCTTTCCACAACTGCACTCCGATTTAGACTTCTACGACAA
CACGGCTATCCAGTTAGCTCAGGTTTGTTCTTTTAGCAGATGTGTTTGATAATGTTTTTA
TGGTCAGAAGCAAGTTCCTGAACAATTTGGCCTCTTGGTGACTACGAAAGCAGAGGTGTT
TGATCAATTCAGAAGTAAAGATGGGAGATTCATGGATGGCATCAGCCAGGATATTGCTGG
GCCTTTGAGTTTGTATGAAGCTTCCCATCTTGGAGTCGAGGGAGAAGATGACTTGGAAGA
AGCCAGGAGGTTCAGTACTATACATTTGAAGTCACTGGTTGGGAATTTGGAGAGTAATTT
AGCTGACCAAGTGCAGCAGTCCCTGGAAGTTCCCTTACACTGGAGAATGCCAAGGCTAGA
AGCCCGAAACTTCATCGATATCTACCAAAGGCGCAATACGAAGAACTCAGCTCTCCTTGA
GCTAGCCAAGCTGGACTACAATCTAGTGCAATCATCATATCAGACGGAGTTGAAGGAGCT
AACAAGGTAAAACTGTACCAATTAAAACCCCAGTTGTTTCATGGCAGCAGGTTGACATGT
CATATTAACATGTTTGAGACTTGATTCATTAGGTGGTGGACGGACTTGGGATTTAAGGAG
AAGCTAAGTTTTTCTCGGGATCGATTGATGGAGAACTATTTGTGGTCAATGGGGATCGCT
CCTGAGCCCCACTTCTCCAAATGCAGGATAGGACTCACCAAATTCATATGCATATTAACA
GCCATAGATGACATGTATGACATATATGGATCACCGGATGAGCTTCGACGTTTTACAGAT
GCTGTGAATCGGTATGAAATATATAACATGATTTTAATACAAGCTGCTAATCTTTTTTCA
TATCTTGTTCTGTCTTTCACTTAGATGTCAATTGCCTTGAACAATTTTTTTCCTTTCTTT
GTTATGAGTAGATGGGATACTGAGGCACTGGTGGACCTTCCAGATTACATGAAGATATGT
TACTTGGCCATGTTCAACTTTGCTAATGAAATGGCCTATGATGCATTAAGAGATCACGAC
CTATATATTTTACCCTATCTTAAAAGTCAGGTAAGCTAGCATTTTGGATACTCTTAGGTT
ATGTTTGGTTCCGAAAAATACTAAAGAAAGAAGAAAAATGTAAAGAAAATTATTTTTTCA
TATTTGGTTGTCTTATGAAAAATATCAAAGAAAATCAAATATAATTAAAACTAATTAAAA
ACTTATGTATTTTTAAATTATTTAATATTTATATTGATGAGTTAAAATAAAAAAAGTGAC
TTTGAAGTAACAAAAAAAATTAATTTATCAACTTTTAATCTTTTTTTTTTCTTCACGTTT
TCTTTTCTTCTACTTTTCAGTTGTATTTTCTTTCTCTTCCATTTTCCTTCAAATTTTCTT
GAACCAGATAGAAAAATGAACATGTGTGGTCATACCCTACCTAAACCAATTTTCCACATG
ACACGATAGAATTTTGTCTCCTACGTCCTCCTTTTCCTTTTTCTTCTAATTTACATGATT
CAAAAGAATCTTAAATATTTAATCGTTATTTTCCACTAACGTTGGCTAATTGATGTTTAC
TGCAGTGGCTAAATCTTTGTACATCCTACTCAATGGAAGCTCAATGGTTTTACAATGGGT
ATAAGCCAAGCATCGATGAATACTTAAGCAATGCCTGGACTTCCGTAGGGGGTCCTGCAG
CCATGGTCCATGCCTATTTTCTAATGGGTTGTGCCACCAAGGGAAACTTGAACAATTGTT
TAGACAATGCCTCTAATCTACTTTATTGGTCATCTCTTATTACTCGACTTAGCGATGATT
TGGGAACTTCTTCGGTATATTAACTAAACCTATTATTCTATTAAACTAAATTATTTTATT
TTTTAGATACAATTGAACTATATTGTGAATCTAACACTTTTCATGTTCTCATCTTAGGCC
GAGATTGCGAGAGGCGACGTGGCAAAATCTATCCAATGTTACATGATTGAAGAATGTATA
TCCGAAGAACAAGCTCGAGATCAAGTAGAGAAGCTTATACGTTACTCATGGAAAAAGTTG
AATGAAGCAAGTACTGATAGCTCTCTCCCAAAGTCCTTAATAAATTCATCATTGAACATG
GCGCGATCAGCTCAATGTATTTTTCAGTTTGGAGATGGTATCGGTACATCAATTGGGGTG
ACCAAAGATCGATTGACATTATTCATCATCAAGCCAATATCGATAGAACCAAGCACTAAA
CCCTATCTTGATGGCATGAAGATGAGCAACAGAAGATGA
>CSTPS003_Loci
ATGTCTTCTCAGTCCACCATACTCTTTCTGTACCCATTTCCAAAGTGTCCGCAAACTCCA
CCATCTCTTTCTTCACAAAAACATGCTGGTGGTATGTTCTTGTGTTCAGTTTGCATTCCA
TTCATGTGTGTTTTTCTTTTTGTTTGTTTGTTTGTTTTCTTTTGTAAAAGGTTAACGGCT
AAATGGTGGTCATTTGAGGAAGAAGGGAAGAAAAATGATAAAATATAAAAGAATATCATC
ACCATCTTCCACCTGATAGAGTGCTCTAAAATGGCAGAGAAGATAAGAAAAAAAATAAAA
TTTTCCTTATTTGTTTACAGGAGTTCCACCCTTCAAGCCCAAAGACAAATGGGTTAACGG
TAATTTAAATGTCAAGTGCAAGGCTATATTGAAACCCCAGACTCAAGGTATGCTAGAAAT
TTATTCAAATTTTAGAAGAATTTACTCCTTTATATATCTATATATTAACTTGTATGCATG
CAGAAATTAATGATCGAGTGGATGTGTTTCAAAATGGCGCTCCAGAGGTAAAAAAGTTGC
ATGAGATTGTGGAGGATGACATAGAGAAGGAGTTACCTGTTAAGGTGATTTTAATACACT
ATATTTTACCTTTCCTTTTTCATTTTTTTTAAGATTGGGGTACTGAAATTTATGGTTTTT
GATGTGATTTTTGCCACTTCTACGGGAAGGGTTATGGGTCAATCGAGATTAAGAAACATG
TCGATACTGTCAGATCGATGTTGAGCTCCATGGAGGATGGAGAGATAAGCATATCGGCTT
ATGACACTGCATGGGTGGCTCTTGTGAAGGATATTAATGGAACTGATACACCTCAGTTTC
CATCTAGCCTTCTGTGGATTGCCAACAATCAGCTCGAGGATGGATCATGGGGCGATGTCC
ACTTCTTCTCCCCTTACGATAGAATACTGAACACGTTGGCATGTGTCATCGCATTGAAAT
CGTGGAATATTCATCCAGAAAAATTCGAAAAAGGTAGAGAAAAGAATGGAACTGGACATC
CATTCACTTTCTGAATGGGTTTAGTATTCATAATCAACTACACATACATATGATATGATA
CCCCATTAACTTTGCTTTAACCCTTTCTTAATTATCTCGTGATAGGCATGTCATTCATCA
GAGAGAACATATGCAAACTTGAAAAAGAGAAGGCTGAGCACATGCCCATTGGATTCGAAG
TAGCTTTTCCTTCACTCCTTGAAATAGCTGAGGACATGGGCATTGAAGTTCCTGACGATT
CACCTGTCTTGCAAGAGATCTATGCCCAGAGAGATCTAAAGCTCAAAAAGTTGGTTCAGA
ACTCTTACTTGGAGTCATCTAAGATTAAATTAATGAAACAAATTTAATTTTATGTTCATA
GATATTTAATTATTACATTTATGTGATAATTGTTCTGTTGTGTGGAATAGGATACCAAAG
GACATCATGCATAGGGTGCCCACAACACTGCTCTTCAGCCTGGAAGGAATGCCAGGCCTG
GACTGGGAAATGCTTCTAAACCTACAGTTCCAAGATGGGTCCTTTTTGTTTTCTCCATCT
TCCACTGCCTATGCACTCATGCACACCAAAGATGAGAAATGTTTGACATATCTAAATAAG
GTTGTTGAGAGATTCAATGGGGGAGGTAACTAAATTGCCCTTTATAATTCCACAATTAGA
AGTTTTATTTTCACTTACAGATATGCTTGCATTCTAATTTTGCTTTGTTTTTGATTCTTT
AGTCCCCAATGTTTACCCGGTTGATATGTTCGAGCGCATGTGGGGTGTTGATCGGCTGCA
GCGCCTTGGAATATCCCGATATTTTGAGCCAGAAATCAAAGTGTGTATGAACTATGTATA
CAGGTAGTACTTATGACACATTTCTTAAGCTAATTGAAAAAAGAAGGAAAGAACTGCATA
CCAAAATTTATAAAGCTAAAACACTTCAAATTTCAGATATTGGAACAAAAATGGAATAGG
CCCGACAAGAAATACTCGGGTTAGTGATGTTGATGACACATCAATGGGCTTTAGGCTTCT
AAGATTACATGGCTACGATGTTTCTCCAGGTAAAGCATTCCCACAAGTGACAATTTCAAG
AACTAGTCCTGACTTTGAATTCTATATGATATTAACGTTGAACTACAAATTTTCCTAAAA
ATTTAAGCTTACATGATTTAATATTAATACGCATGTCATGTTTTTTGACACCCTTTCTTA
CATGCGGCCATGCCTACACAAAACATACCATATTGTACTAATTTTTCTTAAACTTAAGCT
TGTATAGAATTTGAGCTTAACATGCATATTGTGCTCTTTAACAATTAAGGCATAACCGAT
TGTGTTGATTTTTTTCTTTCTTGCAGATGTGTTCAAGCAGTTTGAGAAGGGTGATGAGTT
TGTCTGCTTCCCAGGGCAGTCATCCCAGGCCATTACCGGGTTGTTTAACCTCTTTCGTGC
TTCCCAGTTTCTGCTCCCCGGAGAAAAGATTCTTGAGAACGCCAGGAAGTTTTGTTCCAA
GTTTCTCAGAGAAAAACAAACTTGTAATCAGCTCGAAGATAAGTGGATAATAGCAAAGGA
TTTGGCTGGTGAGGTATGGTGCCCACACCATTAATTTTGTGGAGGAATTTATGGTCTGAA
ATATGTCTTTTACTTAAACATAAAGTAAAGACAAAACCCCAGCTCTCATCACCTTCTATA
CCCTAAACTTGAAAGACTTTTCCATAGTTGTTTAAGACTTTAAGTTACCTATTCATTTAT
TGAGTTGAAACTAATAATATCAGTCGATTATAACGACAGGTTGGGTATGCTCTGGACATT
CCATGGTATGCCAGCTTGCCACGCGTGGAGACAAGATTTTACGTTGAACAGTATGGAGGT
GGAGATGACATATGGATTGGCAAGACTTTATACAGGTATTTATTATTTCTAATTCACTTA
CTACAATAATTAATTAGCTTATTAATTTAAAAATAATAATAATTAAGTTTCTTGTATAAT
TTACAATAATTGAAGTAAAATTTTGTCCATGGGGTAAAAAAAAGAAAAAAAGAAAAAGGC
ACCCATAAGACCTTATATGTGGCCATGCAATCCACGTTTGAAAGGATTGCATTTGAAAAA
TAAGTGAGGATTTGATGAAACTTAATATTTATTATTTAATAATTTAATTTGAAAAATCAG
TGAGGGTATGATGAAACTTAATATTTATTATTTAATAATTTAAGTTGATTTTAAGTTATT
AATTTAAGATTTATTATTTATTTTTTGTTTTTAAGTATTAAGATTATTCGATAAAATTAA
TTTAAAATTTATTTTAAGTTATTGAATTGACATATTTACCCATTTATTATAATTAATATT
TATTATTAAAATTTTAATTAATATTTATTTTCATTAATCTTAAGTAATAAATTTGTTTAC
TATTGTAGATTTGTAAGATAACTTAAAAATATTTGCTAGAAAAAATGAGTCATGGATTAT
TAAATATATTCTTGTTAGACATGAATAAATAAGATAAAAAAAAAATTGGGATTCAGAATA
AGTTAACTATTTTAACTTAATATATAAATTTATTTTTAACTTTAAGTTTTGATATTAAGT
TATTTTATCAAATCGTACTAATCTATTTAATAACTTAATTTAAGTTATTAAATCTCTTTA
AATTACGAGGCTGATTTACCAAATAGTCTCATAAGACTTTGAGTGTGCCAGGAAAAACAA
CAAAAGTGAGGCATCTTGTTCTTAAAAATTCTAGGCAGTAGGGTATTGATTTTATTTCAC
GGAAAATTTTTTCAGAAAGGAAACTTATGTGTTGTTCATGTTGACCGATCTCAGGATGTA
CCATGTTAACAATGATATCTATTCTGAGCTTGCAAAGCTGGATTTCAACAACTGCCAAGA
ATTACATCAGCTTGAATGGGACAGGATTCAGGAGTAAGTACCCACCATATGCACATATAT
ATACACAATTAGAAAATTGCCATTATGCTAAACTCGTATATATGCTATAGGTGGTGGACG
CACAGCAATCTTCAAGAGTTCGGGCTCAGCAGAGAAACCCTCCTCCTGGCTTATTTTCTC
GCAGCAGCCAGTATATTTGAACCAGAAAGGTCGGTAGAGAGGGTGGCGTGGGCTAAAGCT
GCCGTCCTGGTAGAGGCGGTTGCATCTTATTTCAACAAGGAAACATGTATTAAGCAGAGG
AGAGCCTTCCTTCTTAAATTCGGGTACAGTGCAGGTGGAGGACGCTACAGGAAGATTAAT
GGAAGGTAAGATAGATACTATGGAGTCTAGGCCATGAAAATTAATCCAAAATGATAATCC
AACTGACATATATATGTTGGGCGGCAGTTCTAATCTGAGCAAGACTGGAGAGGAGCTCGT
GGGGTTATTACTCACTACCTTAAACCAGCTCTCATTGGATGCACAGGAGCTGCATGGCTC
GGACATACGTCAGCTTTTACATCATACTGTGAGTTAATATAATGATCACTATGTGTATTC
TGGATCCTTCTCGTATGGGTAAAGGAACGATAATACGTGAAAAATAAGAAGAAAACAGTA
CTGTTCTGATCATCCTCTAAGTCAAATAAAGACAAATCCCCGTTAAGGGAGTTATGGAAG
GAAGAACCAGAAGGGTATTAGTTTTCAAAGCTCTCGTATTTTAATTTCAGATTTTCAAGT
GTTAAAAAAATTGAAAATATTTTTTAAAATTATTATCAAATGTACTCTTATGATAATTTT
GAGAATTTTTTTTAATATTTTTAATAATTAAAAAATAAATATTTTCAAGATTAGAATAAC
TAAATACACTTCTCACTGTTATTATCAAACACACTTTAAAGAAATCTATTTTTCTTTAAA
AGTAATTTTTTACAAATTACTTAACCGTTTTCAAAATATTAACGAAACACCTGATTTTTT
TTGAGGGTTTTTTTATATTAAAAGTACTTCCTAAAAGTAAAAGCATTACACATGAATATT
TAATTATTAATAAATAAATATGTGTATTAGGTTATCATCTACTCAAGAGTCGAGACCTCT
TCTGCCACTAAATATACAATTCCGAATAACTAAATTACTCTCTGTTTTTCTTTTCTCAGT
GGGAAATGTGGTTGACAAAGAACTTGGCAGAAGAAGATGGATACCAAGGAGAAGCGGAGG
TCCTGGTGGATGTGATAAACCTTTGCTCTGGCCGTTCAACCACGGAAGAGCTGTTGAACC
ATCCTCTTTATAAGCATCTCTTACACCTCACCAATGGTGTCTCTCACCAACTTAGTCCAT
TTTACCAGCACAAGGTACAACAACTATAACCTCAAAGCCTAATTCTATTTTGTTTATACT
ATCTCTATAAGGCAAGTTAAAGTGGGCTTTAGCATAATAGGGTGAACACTAAATTTTAAA
AAATATATTTGATGTATTTAATTAAATCTTATATGTGTGTGTGTGTGTGAGATTCCATTT
TTGGATGATATTTAAGATAATTTTCTATAGAATCAGAAACATTTACATTAAATTTATTTA
ATTAGACTATAATGGCCGAGAATCATCTTTTCGAATCTATTTTTTTTATTGAGCAATTAA
CTTTTCTAAAAGTTTTAAGTTTATAGGATTTAAGTTCAAAATACATATCTTACTTTCCGA
CATTTTTCAGGCACATATTGGAAGCTATAATCCTGAAAAAGAAAGTGATGTTAGTTCTAA
AGTAGAACCGGACATGCAAGAACTTGCACAGTTGGTGCTCCAAAACTCCACTGAGGACAT
AGATCCCGTGATCAAGAGAACATTTCTAATGGTAGCCAAAAGTTTCTACTATGCTGCCTA
CTGTGATCCTGCAACTATTGACTCTCATATTGCTAAAGTACTTTTCGAGAGAGTAGTTTG
A
>CSTPS002_Loci
ATGTCTTCTCAATCCACTATTCTCTTCCGCGCTCTCTCTCCAAAGGGTCCCCTACCTTCT
CCTTCCTCTTCGACACCCAAATATGCTGCTGGTACGTTCTTGTCTGTCTTCCGTATAAAT
CATCCAACCCCACTTGGGGAAAACACAAGATTTTTCATTTATTATATGTTTTATATATGT
TTTCTGGGTGATGGTGGAATAGTCATTTTCTTTTGGTGTGTGAATAATGTTTGCTGGGTG
ATGAGGCTTTCGCTTGGTTTTTGTTTGTTTTGATTAATTGCTGAGAATGAAATATTGGAG
GTTCAGATCAGTTTCGGCATGGAGAAAGTGAAAGCGTTTTTTATTTTCATGGTTCTATGG
AGTTTTCTGTTTTCATTCCCTTTGGTTTCTCAGCAACCAAACTGAGGACAAAACTTCACA
GATTTTGTTTGTTTTTTTTTTTTGGGATTGTGCTCTGGGTTTTGGAAAAGCAAAATGCTA
AGAATGCCAGATTCCTTTGAGATATATGTACTTCATTGTATTAGTCAGCTTTTTCTTCAG
TGGAGATATCTCTTTTCTTTAGATTTCTAATCCTCTTCCACCTTCTGCTGTTCTGCTAAC
ACAAACAGCCTTTTTCCCCGGGAAACGGTGTGAAAATGAGCCAGCTTTTTCAATCTCCTT
AACGAGAATCTACTGCAATTTGTTCTGGTCAATGGCACTAGTGTAATTCACTCTTCTAAC
AAGGGTATATACTGATGATGATGATGATAAAAATAGACAATTTTCCTCCACTTTAATTTA
ATGCCTACGATTCTTTCTTGTTTGAAAATAATTTATTTATTTAACTTTACCAAAACATTA
GGAAAGTGATAAAATAAAATAATTTTTTAAAATTTGTAGGTACTGGATGGTGGGTGGCTA
AAGACAAAAGGGCTCACTTCAATTTAAGGAGAGAGTGCAAGGCCTTACCAAAACCCCAAA
CTCAAGGTATATATATTTCGAGTTTTTTTTTTTTGGGTCAAATTTTTGGAAATTTTGTTA
TGAATTTGAGAAGATCATTTGCACCCACCATGCATAAATTAATGATCTGTATCTGCAGAA
TACGTGGACGTATTTCAAAGTGGTCTGCCAGTGATAAAGTGGCATGAGATTGTGGAAGAT
GATATAGAAGAGGAAGCTCTCCAGGTGAAGATTGAATAGCTCCACAACTATGATTATGCA
TAATATATGCATCTACAACTAGGAACCTGAAATCTTTTGTGTTTGATGTGATGAGAAGGT
TTGTAGGTCAAACGAGATTAAGGAACGTGTGGATTCCATAAAATCGATGCTGAGTTCAAT
GGAAGATGGAGAGATCAGCATATCGGCTTATGACACAGCCTGGGTGGCTCTCGCGCAGGA
CCTCAATGGAGGAGGGACTCCGCAATTCCCATCAAGCCTAGAGTGGATCGCCAACAATCA
GCTCATGGACGGGTCATGGGGAGACGACTGCTTATTCTATGCTCACGACCGGATAATCAA
CACATTGGCGTGTGTGATCGCATTGAAATCGTGGAAAATTCATCCGAACAAGTGCGAGAA
AGGTAAGGAAAAAGGAAAAAAGGAAGAATAAAAGCAACCGACTTTTGAGTTGTTTTAACA
TTGAGAATTAAAACTTGCCATCTCTGTCTTTGTAATATAGGGGTGTCATTCATCAAAGAA
AACATAAGCAAGCTTGAAAAGGAGAAGGCTGAGCACATGCCTATAGGATTCGAAGTAGCT
TTCCCTTCTCTCCTCGAGATAGCTTGGAACTTGGGCATCGAAGTACCCAATGATTCGCCC
TTCTTGAAGGAGATCTACGCCCAGAGAAATCTGAAGCTCACAAAGTATGGTTTGATCACA
ACTCAAAACTTTGAGCTATGATGGTGTTGGCTACTTTCCAGAGTTGTGAATTGAAAAAAA
AAAAAAAAAGATAAAAAAGAAAAGATGAAGTGAAAGTGACCTTATCTTCGTTGATTTTTA
AAAGGATAGGTGCTTTAGTTATCTTTACAAGTATGTAATAATTATTATGTTGTGTGTGGG
ATAGGATACCATATGACATAATGCACATAGTGCCCACAACACTACTCCACAGCTTGGAAG
GAATGGCAGGTCTAGACTGGGAAAAGCTTCTAAAACTACAGTGTCAAGATGGGTCATTTT
TGTTTTCTCCATCGTCCACTGCCTATGCCCTCATGCAGACCCAAGATGAGAATTGCTTTA
GATACCTAAACAAAGTGGTTGAGAGATTCAGTGGAGGAGGTAAAAGTTGCCCTTTATGCT
TCCACAATCACCAGTTTTGCTTTCACTTTACACTTTACACATGTGCTTGTTTGCCTTGTA
ATTTTGCTTTCTTTTTCTGTCTTTTAGTCCCCAATGTTTACCCTGTCGACTTGTTTGAGC
ACATATGGGCTGTGGATCGGCTGCAGCGCCTTGGGATATCGCGGTATTTTGAGCCTGAGA
TTAAAGAATGCATCAATTATGTTGCCAGGTATAATATATACACACATTGATTGTGATATT
GTAGACTCATTTTAAAGCTATGAGGAACCTATGCAGAAAATATCTACATGGTTGGAAACG
GGTCATTTATCACGCAACCCCATCTGATAAAAATGAAGGTATTGATAAGTTTAAGCACTT
TGAATTTCAGATATTGGAAAGAAAATGGAATTTGCTGGGCTAAAAACTCCGAAGTTCACG
ATATTGATGACACTGCTATGGGGTTTAGGCTCCTTAGGTTACATGGCCATGATGTTTCTG
CTGGTAAGAAGTTTGGACTGAGCATGAATTTCCAGGACTAGTGCTGCTTTTGCATTATGT
AATTAATATTGGTTATATATAATACTGTTTGATTGTTTCTTATAACAGATGTGTTCAAGT
ATTTTGAGAAAGGTGGTGAGTTCTTCTGCTTTGCTGGGCAGTCATCCCAGGCTGTGTCCG
GGATGTTCAACCTCTACAGAGCTTCCCAGGTGCTGTTCCCTGGAGAAACCATTCTCGAGA
ATGCCAAGAAGTTCTCTTCCAAGTTTCTAAGGGAAAAACAAGCTTGTGACCAGCTCCTGG
ATAAGTGGATCATAATGAAGGATTTGGCTGGTGAGGTATGGCCCCCAAAATCTTGTCCAA
CTAATTTTTTTTCCCTTTTTTCACTTATTAATTTCTTGTTACCTTAACAAATAAATGAAT
AATAATGACCCAGTTGTCAGGCTTTGGCTCCCACCCCAATGGGATGTAGTCTTTCTATAT
AGTATATGGTATATACCACTACCCCCACAATAACATTTATTAAAGTAATATAAACTAATT
TTTCTTTTTCTTTTTTTCTTTTTTTTTTTGGGTTAACTTTTTGAGATGGGAACTTTGAAT
AATTAATCAAATAGTAGGTCTTGCAGCATTTGAAGGAAAAAATTGAATGAAATATCTCCC
TACCAACAGCAAAATAAAGCAGGTAATTTGTGGACCATATCATCCGTGAATTGAGTGGTC
CATGAACAATCTAATTTTTCTGCCCTTTTCTGTCAAACACAGCAATTCTACCAACTGAAT
GACTTGAATTCTCCTCATCCTACAGCATCTGGGTCAGCCTTTAAAAAAAAAGAGTCTAAA
GTCCTTTTGTAAGTGTCTTTTTCTATCAAATCCTAACAATAAAATTCAATAATATGATGT
AACAGATAGGGTATGCGCTGGATGTTCCATGGTATGCAAGCTTGCCTCGTGTGGAGACCA
GAATTTATATTGAACAGTACGGTGGAAAAGATGATGTATGGATTGGCAAGACCCTTTACA
GGTACTTCCTATGCTTCCACTTGTCATAATGATTATACCCTTTTCAAATTACAAGGTTCT
TTTAGTAACATTTTTAATGGTAATTTTTCATTTTTCCATTGAATTCATGTTGATTTTACT
TTTGATTTTGATTCATCTCAGGATGCCTTATGTAAACAATAATGATTATCTTGAGCTTGC
AAAACTGGACTTCAATAACTGCCAAGCCCTGCATCAGCTTGAATGGGACAGCATTCAACA
GTAAGTAACCCAAAAAAAAACTTCCCCCATCACTTCAATCTCTATTATATTATAAGGTCA
TATTTACATTAACAATGTCATTATCTATAGGTGGTACACGCAATGCCATCTTGGGGAGTT
TGGGGTTAGCAGAAAAGCCTCTCTCTTGGCTTATTTTCTAGCAGCAGCCTGCATATTTGA
GCCTGAAAGGTCAATTGAGAGGCTTGCTTGGGCGAAAACCGCCATCTTGGTCTTGGCAGT
CCGGTCGTATTTCAGCAAGGAAACATGTATTAAGCAGAGGAGAGCCTTCCTTCTTAAATT
TGGATACAGCCCAAGTGGAGGAGACTACATGAAGAAGATCAATGGAAGGTAAATTTTCCA
AATGTTTTGGTTGCTCCAAAGAATACTTCAAATGCTTTCAGCTAATTTGTCTTTTTCCCT
TTTTAATGGTTTCTACTATATATTGATAGGTTCTCCATCTTGGGTATGGCTATGGCTATG
GCTGTCCAATGTCTTTATTCATGTCTACATATTCTCATACTCTTCCAACCCTGTCATTCT
CAAGGGTGTCTCGATCAGTAGGCACACAGCCTTATTTGTTGTCCATCTCAGTATAAGTTT
TGACTTCTTGCAAACCCACCTCAATAATCAAAGCCCGCATTCCCATATATATCCACTAGT
AAATTTGCTATTTGGGTGGAGTTACTGTATATATGTTTCTCACCACCATGCATGCCTACT
CATTTTTGTCCTCAACTAACTCCATATCAATCATTGATTAATATTTGGGAACCATTAATG
GAAATTGAGCTTTGATTCATATGTTTTTCCATATTTTATAACTTAGTCTAGAATCTAAAG
TTAAAATCAAAATCATAATTTTCGAAGCTTTAAACTTTTTTTTGACTTTTTAGTCAAAGA
TGGTATTAGTAGGGTTGTTTTAAAATCCATTTTTTAGATCAATTACACTTTATATTTAAT
TGATATTTTAAAAGATTTACAAATTCGCATTAATGTTTAATTTAAATTTAATTAAATCAT
AATGCAAAATTACAAAATCCAGTGGCATCTGATTTCTGTTGGTTGCAGGGGCTCTGACTT
GAACATGACTGCAAAGAGGCCTGTGGGATTCCTTAAGAACAAGAGCGGAGAGGAACTTGT
CGGACTCTTACTCGGAACCTTAAATCAACTCTCATTGGATACACTGGTGGCTCATGGCAG
AGACATACGACACATCTTACGTCAAACTGTGAGTTTTCCCTCTTTTGGGGTCCTAGAAAA
ATACTCTTATTATATTGAGAAATTAAATCAATACAAAAATATAAGAGAATTTATCATGAG
ATTTGTAATTTTTTTTATAAAAAAAATAAAATTATTTGAAGAATGGAAAATTGTTGAAAT
AAATTATTAGGCATCACCCCCCTGAGCTTATGTATCTGAAACGTGACAGTGGGAGATGTG
GCTGATGAAACATTTGGATGAAGGAGATGGGTACCGAGGAGAGGCAGAGCTCCTGGTGCG
GACCATAAATCTCTGTGCTGGTCGGTCTCTCTCAGAGGAGTTGTTGGCTCATCCTCAGTA
CAGGCGTCTCTCTCAACTCACTAACAGAATCTGCAATGATCTTGGTCTCTTTACATTGCA
CAAGGTTAGATTTTTAGATTTTGATCTCTAATGCTTTTAGAAAACGCTTTTAGAACACAA
AATAATCCATCTTTAATGAAATTTAGAAAACATTTTTTAAAAATTGTCTTTGATAATATT
TTAATTTGAAATATTTTTAATAAAAATGCATCTAAAAAAACGCTTTGATAGATAGTATTT
TAAATAAATCAAATATCATTTTAAAATTTTTAAGGAAAAAAATCATGGATATTAGAGTGG
GAAATGACAAAAGTGTACCATGTGGGATATGGGAGGAGGGCCGAGATTCCATGGAGAAAA
AGCTAAGACAAATGGACACATCCTCATCAGACCACAACTTTTGTCATTTGAAAATATCTT
AAGATTTGACCATGAAGTGAAGTGGCTGTCCGTACAAATTCATCATTAGGAAAGGCCAGG
GGGACCCTACCCTAACCTTAGTGCTTCTAATCTTCGATTAGTATTCCTAACTTCATCTCT
ATTTTTTTAATGTTATTCAGGGTCACAATGGCACCTATAATCCAGAAAATGGCAGCCCTA
TGAGCCATAGGGTAGAGTCAGACATGCAAGAACTTACGAAGATAGTGCTGGAAAACTACC
CTGATGGCATCAACCCAGAAATCAAGAGGACTTTTGAGATGGTGGGCAAGAGTTTCTACT
ATGCTGCCTACTGTGGACCTGCAACTATCAGTGCTCATATTGCTAAAGTCCTCTTTGAGA
GAGCAGCCTGA
>CSTPS004_Loci
CGGCATTGTAATGGCACTCCATCTCTTCAACATCCCTAAACAATTCTCTCTAACTCAAAA
TGTGCCTAGACATCCCCTTCATGGAACTTGTATGAAACAGCGGATCAAATGTTTAGCAGG
GAATCAGGATCTCTCTCAAACAATTGAGAGACGGTCGGCCAATTACCAGCCAGCGGCTTG
GAGCTACGATTTGTTGGAGTCCTTGAAGAAAGATAATAGGGTGAGTATTATTTTCAATTT
CCTCCTGAGCCATGCATGTGTGTGTATATATATATGCTAGATGTTCATGGACTGTTTTTG
TAATTATGCTTTTGTGCTCTAGGAGGAAATATTTGATGGGGGAGTGAAGACGCTGGAGAA
AATGTACGAGGACAGGGCGAAGAAGTTGGAGGAAGAAGTGAAGTGTAGGATGTATGATGA
TAACATTGAGCCATTGGCACTTCTGGAACTGGTTGATGACATCCAGAATTTAGGCTTGGG
TTACCGTTTTGAGAAGGATATAAAGAGATCCCTCCAAAGAAGAATATTGGAAGTTTCTAA
TGTGACATTTGAGAAAAGTCTCCATGCTGCTGCCCTCAGCTTCAGGATCCTCAGACAACA
TGGCTATGAAGTCTCTCAAGGTATTCATATTCTCAAGACTTTTTTTTCTTTTTTTTCTTT
TTTGAGTTAGGGAATCTCTAAAGAAGACATGCACTAAGGGATGAGCTGAAAGGGCTGTTT
GTGGCTTATGAAGAACCTCTCTTTTTCTTTTCATAGTCACAATTGCACCATACCTTTGCT
AATGTCCCACTAGTCTTTGGCTATTCTTATAGATTTGGTAAGATGATCTGATTAGATGTG
GTTCTTTTTTGAATGCATAGATGTGTTCAAGATTTTCATGGATCAGAATAGCAATTTTCA
GGCAGAGCTTTGCAAAGATGTGAAGGGAATGCTGAGTCTCTATGAAGCTTCATATCATGC
CTTTGAAGAAGAAAACCTCCTGCAAGAGGCTAAGGCATTCACAAAAACACATCTCAAAAA
CCTTGACGCAAACATTGACAAAAGCCTCCAAGAATTAGTGAATCATGCCATGGAACTTCC
ATCGCACCATAGAATGCCAAGATTAGAGGCGAGATGGCGTATTGAAGAATACAAGAGAAG
GGAAGGCGCAGATGATGTGTTACTTGAGCTTGCTATACTAGACTTCAACATGGTGCAATC
AAGTCTCCAACGAGAACTTGAAGACATGTCAAGGTTAGTTATCCTCTAACACACCACCTC
GTACACGTCGGCTTCTTTCGGCATGTACTTGACGCCCTGATACCTTTTTTGTGTTTTTTT
CTGATAGGTAAATAGAGCTTGTATTAGAAGCCCTAGAAGCGGGGAAAACAGGACACGCCA
AGTATACAATCAGAATGCCTAAGAATCTAGGCAAAGAAGACAAAAAACCTTTCTCCTAAC
TAGACATATAGCCATTCTAAACTACCGTATTAAACTACCAATTAACTTAAACGTCATTAA
GCTCATTTAGGATACATCCTCTAACAACTTGTAAATCTAATTCTTGGGATTATTGTGATT
AATTCGATCTCGCCTTATGTCGTTTTAGGTGGTGGAGACGTATGGGCATAGCAAACAAGT
TGCAGTTTGCAAGGGACAGGCTGATGGAATCCTTCTTTTGGGCTGTGGGGATGGTCTTCG
AACCTGAATACAGTAATTGTCGGAAAGGGCTGACAAAAGTGGCTGCACTGATAACTACAC
TGGATGACATCTATGATATCTATGGCTCATTAGATGAGCTAGAGCAATTTACAGATGCCG
TTGAGAGGTTTGTATTATAAACAATCCCTTAGCACCCAATCGAATCTTAGAAAGTGCGAG
GAAAAAAAATAAAGAAACAAAAAAATGTGATAGGTTCAAACTCAAATCAATTACTTCATA
TATACTTCTCCGAATTTATTTCTCTCCTAATTAATTTTGAATTCAAACCATATTTGCAGG
TGGGATATCAATATGATGAATAACCTTCCAGACTACATGAAATTATTCTTCCTAGCACTC
TACAACACCACCAATGAAATGGCTTATGATTGTCTCAAGGAACAAGGAGAGAACATCCTG
CCTTATCTCAGAAAAGCGGTATACATCTTGGCTCTTCAAAATACCAACCCAGATACTTAT
ATATCGATACAAGTACTGATCTTGACTTCTATATATTTGTATTTCAGTGGTCTGTTTTAT
GCAAAGTCTTCTTACAAGAAGCAAAATGGTTTTATACGAAATGCACACCGACCTTTGAGG
AGTATCTAGATAACGGATGGCGATCAGCATCAGGACTTGTTCTACTAGTTCATGCCTATT
TCCTAATGAGCAAGAACATCACAAAGGAGGCTCTGGAGGGCTTAGAGAAAGAGCACGACT
TCTTGCGTTGTCCCAACATTATTTTTCGACTAAGCAACGATTTGGCTTCCTGGAAAGTAT
GAAGTTTAATCAATTATCACCTTCCTTTCTGTCCAATTCTCCATTTCAGTACTGCCCTAA
CACCCATGTTTGTTTCTGTAATCCAGGCTGAGATAGAGAGAGGTGAAAGCACAAACTCAA
TCTCTTGTTACATGAATCAAACGGGTCTTTTTGAGGATCGTGCTCGTGAACACATGAATA
ATTTAATTGATGAAAGCTGGAAGAAGATGAACAAAGTTCGAGCAGTGGATTCCAGTTCTC
CTTTTGAAAAACCTTTTGTAGAAATGGCTATTAATCTTGCTCGAATTGCGCAGTGCACAT
ACCAGTATGGAGATTCGCATAGTGCCCCAGATGATAGATCAAAGAAGCGAGTCTTGTCAG
TGATAGTTGAACCAATTCCATTAATGGAGAGATAA
>CSTPS007_Loci
ATGGCTTTGAATATGAGCAGGTTCGTTACCATGCCTTCACATGTGCTGCCATCTTCCTTT
GTCGCTCCTTCACTTCAAGTCTCATCGTCTCCTTGTTCATGGCGGACGCGCCCCTCCCCT
TGCACCAGGTGTCATTTATCGCCATCATCATCGTCAAAGCCACTGCTTGGAAGCCATGAT
TATTCTTTGCTCAAGTCCTTAACTCTATCTCCACATGTAGTGATTTCGCTCTTAAAAAAT
TAGAAACCATGTCATTGAATCTGTTCAGATATTTAACTAAGTGTTGTGGGTTTTTGGTTG
GTGTTAGGTGGTGAATTCTGAAGCTGATAGCAGCACCAGAAGGATGAAAGAAGTGAAGGA
AAGAACCCGGGAGGCATTCTATAGAGCTTGGGATTCAAGGGCTGCTATGGAGATGGTAGA
CACAGTTGAGAGGCTAGGTCTATCATACCATTTTGAAGGCGAGATAAATGCACTATTGCA
AAGGTTCTGCGACTGGAATGCCAGTGAAGATCTCTTCACTACTGCCCTTCGTTTCCGGTT
GCTTCGCCAAAATGGGTTCCCAACTCATTCTGGTAAACACTCTCTCCATCTCCATTTTCA
GTTCTTCACATTTCTATGCCTTGTTTTTGTTTGCTTATTTTCAAATAACATCACAGAAAA
TTACAGATCATATATCTACTGGAGAGAAGCATCTGCATCTGTCAACTGTTTTCCTTCGAT
TATATAAAATGATCTCCCTTTTCTTATGATTTTATTTCTTCAAGGGCTATATATAGAAAT
GTTTCTTGTTCTGAGCCTCAGATGTTTTTGGCAAGTTCATGGATAAGAATGGAAAATTCA
AGGAAAGCTTGACTGAAGACATATGGGGTATGCTGAGTTTACATGAGGCATCTCACTTGG
GGGCCAAAAATGAAGAAGTATTAGCAGAAGCCAAGGAGTTCACAAGGATTCACCTCATAC
AGTCTATGCCGCACATGGAACCCCATTTTAGCAGCCATGTCGGCCGGGCACTCGAGCTTC
CCAGGCACTTGAGGATGGCGAGGTTGGAGGCTAGAAACTATATAGACGAATATAGCAGGG
AAAGCAACCCGAACTCAGTTCTTCTAGAGCTGGCAAAATTGGATTTCGACATGGTTCAAT
CACTGCACCAGAAAGAGTTGGCTGAGATAGTAAGGTAAATTTTTAATTTTCAACCTTAAT
TTATTATAATTTGAGATAATAGAAAACTGATTTCACCTAAGATTAATTTCATTTCTTGAC
TAAGGCCATCCATGTTCAATTCTATAAAGGTGGTGGAAACAGTTGGGTCTTGTTGATAAG
CTTGATTTTGCTCGAGACCGGCCGATGGAGTGCTTCTTATGGACAGTGGGGATATTTCCA
GATCCCAGGCATTCAAGCTGCCGCATCGAATTAACCAAGGCCATTGCTATCTTACTAGTT
ATTGATGATATTTACGACTCTTATGGATCTTTGGACGAGCTTGCTCTCTTCACTGATGCA
GTAAAAAGGTTTAGTATTTTCTTACTTCTGTGCATTTTTTCGGTTTTATCCATTACATGC
ATGATCAATAACATGAAGGCTGATTTGGACATGTAGATGGGATCTTGGTGCAATGGATCA
GCTCCCTGAGTACATGAAGATATGTTACATGGCATTGTACAACACTACTAATGACATTGC
ATACAGGATCTTGAAGGAGCATGGATGGAGCGTCATAGAAGACCTAAAACGAACGGTGAT
CGATTATAATGTCTTACATTATATATATATATAAACATTTTTAAGTCATGAAGACTCTTT
AAATTTAAAGTAGTCTATATCTAGGTGGTTGGGATGGGGCTATTATGAATATTTACCATA
GAAGGTGTCCGTCTTGGATCCCCATCAGGGGGAGTAATTATGGGGTGGGATTGTGGTCCA
GATGTTTGTTGTGGATTCCACGTGATTGAATACGAAGGAAACCAGAAATTGATGCCTGAT
AGAGAAATATTAATTTTCATGTTGCAGTGGATGGACATCTTTGGAGCTTTCCTAGCTGAA
GCCTATTGTTACAAAGGTGGCCACGTACCCTCACTAGAAGAGTATCTAACTAATGCAGTT
ACCACTGGAGGCACATACATGGCCTTGGTGCATGCTTTTTTTCTTATGGGGCAAGGTGTT
ACTAGGGAAAATATGGCCATGTTGAAGCCCTATCCCAACATCTTCTCCTGCTCAGGGAAA
ATTCTTCGGCTTTGGGATGACTTGGGAACTGCAAGAGTAGGTCACTAAAACCTTAACTTT
GAAAGAATAGTACTAGCAAATCAAAGCTATCTCTGATATCATATTATATATGAAATGAAT
GGTTGAATTAGGAGGAGCAAGAGAGAGGAGATAACGCGTCGAGTATAGAATGCTACAAGC
GAGAGCGAGAGATGGATACTGTGTTGGAAGATGAAGCCTGCAGGAAACATATAAGGCAGA
TGATCCAGAGCTTGTGGGTAGAGCTCAATGGGGAGCTGGTTGCTTCGTCTGCATTGCCTC
TTTCAATCATCAAAGCTGCCTTTAACCTCTCAAGAACTGCACAAGTCATTTACCAGCATG
GAGATGATAACAAGACTTCTAGTGTTGAAGATCATGTACAAGCATTGCTCTTTAGGCCTG
TTTCCTCTAATGGGCATGCTCAAATTACCATGCATTAG
>CSTPS008_Loci
ATGGCTTTGAATATGAGCAGGCTCGTTACCATGCCTTCACATGTGCTGCCATCTTCCTTT
GTCGCTCCTTCACTTCAAGTCTCATCGTCTCCTTGTTCATGGCGGACGCGCCCCTCCCCT
TGCACCAGCTGCCATTTATCGCCATCATCATCGTCAAAGCCACTGCTTGGAAGCCATGAT
TATTCTTTGCTCAAGTCCTTAACTCTATCTCCACATGTAGTGATTTCGCTCTTAAAAAAT
TAGAAAGCGCGTCATTGAATCTGTTCAGATATTTAACTAAAGTGTTCTGGGTTTTTGGTT
GGTGTTAGGCGGTGAATTCTGAAGCTGATAGCAGCACCAGAAGGATGAAAGAAGTGAAGG
AAAGAACCTGGGAGGCATTCTATAGAGCTTGGGATTCAAGGGCTGCTATGGAGATGGTAG
ACACAGTTGAGAGGCTAGGTCTATCATACCATTTTGAAGATGAGATAAATGCACTATTGC
AAAGGTTCTGCGACTGGAATGCCAGTGAAGATCTCTTCACCACTGCCCTTCGTTTCCGGT
TGCTTCGCCAAAATGGATTCCCAACTCATTCTGGTAAACACTCTCTCCATCTCCATTTTC
AGTTCTTCACATTTCTATGCCTTGTTTTTGTTTGCTTATTTTCAAATAATATCACAGAAA
ATTACAGATCATATATCTACTGGAGAGAAGCATCTGCATCTGTCAACTGTTTTCCTTCGA
TTATATAAAATGATCTCCCTCTTCTTATGATTTTATTTCTTCAAGGGCTATATATAGAAA
TGTTTCTTGTTCTGAGCCTCAGATGTTTTTGGCAAGTTCATGGATAAGAATGGAAAATTC
AAGGAAAGCTTGACTGAAGACATATGGGGTATGCTGAGTTTACATGAGGCATCTCACTTG
GGGGCCAAAAATGAAGAAGTATTAGCAGAAGCCAAGGAGTTCACAAGGATTCACCTCATA
CAGTCTATGCCGCACATGGAACCCCATTTTAGCAGCCATGTCGGCCGGGCACTCGAGCTT
CCCAGGCACTTGAGGATGGCGAGGTTGGAGGCTAGAAACTATATAGACGAATATAGCAGG
GAAAGCAACCCGAACTCAGTTCTTCTAGAGCTGGCAAAATTGGATTTCGACATGGTTCAA
TCACTGCACCAGAAAGAGTTGGCTGAGATAGTAAGGTAAATTTTTAATTTTCAACCTTAA
TTTATTATAATTTGAGATAATAGAAAACTGATTTAACCTAAGATTAATTTCATTTCTTGA
CTAAGGCCATCCATGTTCAATTCTATAAAGGTGGTGGAAACAGTTGGGTCTTGTTGATAA
GCTTGATTTTGCTCGAGACCGGCCGATGGAGTGCTTCTTATGGACAGTGGGGATATTTCC
AGATCCCAGGCATTCAAGCTGCCGCATCGAATTAACCAAGGCCATTGCTATCTTACTAGT
TATTGATGATATTTACGACTCTTATGGATCTTTGGACGAGCTTGCTCTCTTCACTGATGC
AGTAAAAAGGTTTAGTATTTTCTTACTTCTGTGCATTTTTTCGGTTTTATCCATTACATG
CATGATCAATAACATGAAGGCTAATTTGGACATGTAGATGGGATCTTGGTGCAATGGATC
AGCTCCCTGAGTACATGAAGATATGTTACATGGCATTGTACAACACTACTAATGACATTG
CATACAGGATCTTGAAGGAGCATGGATGGAGCGTCATAGAAGACCTAAAACGAACGGTGA
CCGATTATAATGTCTTACATTATATATATATAAACATTTTAAAGTCATGAAGACTCTTTA
AATTTAAAGTAGTCTATATCTAGGTGGTTGGGATGGGGCTATTATGAATATTTACCATAG
AAGGTGTCCATCTTGGATCCCCATCAGGGGGCATAATTATGGGGTGGGATTGTGGTCCAA
TGTTTGTTGTGGATTCCACGTGATTGAATACGAAGGAAACCAGAAATTAATGCCTGATAG
AGAAATATTAATTTTCATGTTGCAGTGGATGGACATCTTTGGAGCTTTCCTAGCTGAAGC
CTATTGTTTCAAAGGTGGCCACGTACCCTCACTAGAAGAGTATCTAACTAATGCAGTTAC
CACTGGAGGCACATACATGGCCTTGGTGCATGCTTTTTTTCTTATGGGGCAAGGTGTTAC
TAGGGAAAATATGGCCATGTTGAAGCCCTATCCCAACATCTTCTCCTGCTCAGGGAAAAT
TCTTCGGCTTTGGGATGACTTGGGAACTGCAAGAGTAGGTCACTAAAACCTTAACTTTGA
AAGAATAGTACTAGCAAATCAAAGCTCTGATATCATATTATATATGAAATGAATGGCTGA
ATTAGGAGGAGCAAGAACGAGGAGATAACGCGTCGAGTATAGAATGCTACAAGCGAGAGC
GAGAGCGAGAGATGGATACTGTGTTGGATGATGAAGCCTGCAGGAAACACATAAGGCAGA
TGATCCAGAGCTTGTGGGTAGAGCTCAATGGGGAGCTAGTTGCTTCGTCTGCATTGCCTC
TTTCAATCATCAAAGCTGCCTTTAACCTCTCAAGAACTGCACAAGTCATTTACCAGCATG
GAGATGATAACAAGACTTCTAGTGTTGAAGATCATGTACAAGCATTGCTCTTTAGGCCTG
TTTCCTCTAATGGGCATGCTCAAATTACCATGCATTAG
>CSTPS005_Loci
ATGAAGAAACTACCCCGCGGCACTACTCCACAAATTCGATGTTCAGCGACTGAACAAAGT
TTCTCTCTAATGACCAAGAGCCGACGATCAGCGCATTACCAGCCCACCTTTTGGAGCTAC
AACTTTGTGGAGTCCTTGAAGAAGAGGGTGATCAATTACATCTATATATCTCATTATATG
AATTTAATTAATTATCATCAACTATGTATTTTATTTATTAATTACTACGATTAATTCCGT
GTCTCTCAGGAGGAAATATGTGATGGCAGCGTAAAGGAGCTGGAGAAAATGTATGAGGAC
AGAGCGAGGAAGCTGGAGGATGAAGTGAAGTGGATGATCCATGAGAAGAGTGCAGAGCCA
TTGACACTTCTGGAATTTATTGATGACATTCAACGGTTAGGTTTAGGGTATCGGTTTGAG
AATGATATAAAGAGATCCCTTGATAAAATATTACTATTGGAAGGATCCAATGCAGGGAAG
GGTGAGAGTCTTCATCATACTGCTCTCAGATTCAGGATCCTCAAACAACATGGCTACAAA
GTCACTCAAGGTACTTGTATTTTTGAGATATTGTTCTGGAAGTAGTCTCTAAACGAACTA
GCTATATCACAAGCTAGTACATTATGGATAAGCTGAAACAGCCATGTGTGGCTGTTATCT
TTTTCTCTTTGTCCTTTTTTTCTCAGCGATACCTTAATGAGGAAGAAGAAACAGTAGCAT
TTGATGATTTTTGCAGCTACTCCATTTCTTATCTTGTATTTGTAAAAACAATTTTATTAT
TTAGTATCCATTTAGGTATGCTTTATATTTTTTGTTTTTAATGATAGAAAATAGCAGTAA
ACTTGAATTAGTCATAAATTTGACATATTAAAATTTTAAATAATTTTTAAGGATACTGCA
TGTATAAGCCTATATTTTTTTATGTAGGAGTTTCTATTTTTATTTTATTTTTATATAAAA
GTTTCAATTTTTAAAAATATGCATGATTTTGTTTGAATTCACAGATGTATTTGAGGCTTT
CACAGACTGTAATGGAGACTTCAAGCCATGCCTTTGCAAAGATGTGAAAGGAATGTTAAG
TCTTTATGAAGCTTCGTATCTAGCTTTGGAAGGAGAAACCCTTCTACATGAGGCTATGGT
TTTCACAAAGATGCATCTTAAAGTCCTTGGGGGAAATATGGACAAAAGCCTTGAAGAACT
AGTGAATCATGCCATGGAGCTTCCATTGCACCATCGAATGCCAAGATTAGAAGATAGATG
GTGTATTGAAGCATACAAGAGAAGGGAAGGCAGAGATGATGTGTTACTTGAACTCGCTAT
GCTAGACTTCAACATGGTGCAATCGACACTCCAAGACGAGCTTAAAGACATGTTCAAGTA
AGGCCAAAAAGATCTTTAATATGGCTCTAACATATTTGTGTACTAGTTAGCTGAAAGCAG
GGTCAGGCAATAGTCCCAAAAATTTTTACTATAAGATACTTTAGTAATTAATACAATAAG
ATCTAAAACTAATTTTCAAGATTCAGTTAAAAGACGACAATATCTACATCGCTGATTATG
ACATGGTATAACTTAAAAATGCTCCTTCTACATATTCCCTTAAGTGGAAAAACCAGATAA
ATTTAGATACATTGCCGTATGTTCATGATTTGGTTTTTGCCTTCTGTCATTTAGGTGGTG
GAAAGATATGGGCCTAGCAAACAAGTTGGATTTTGCCAGAGACAGGTTGATGGAATGCTT
CTTTTCAGCTGTGGGGATGGCGTTCAAACCCGAATTTAGTAAATGCCGGAAAGGACTAAC
AAAAGTGGCTGCATTTATATCTTCCATTGATGATGTATATGATGTATATGGTTCGTTGGA
TGAACTCGAGCTATTTACAGATGCCGTCACGAGGTTTGTACTGCAAACTATACCCCTCAT
ACTACATGCTTAATTCGTGTTGTTCTTTTACTAATCAATATATGTTTTGGATTCCAAATA
TGGTGTACTTGCAGATGGGATATTAATATGGTGAATAACCTCCCAGACTACATGAAATTA
TGCTTCCTAGCACTCTATAACACTGTCAATGAAATGGCCTACCACACCCTCAAAGAACAA
GGACACAATATCCTACCTTACTTGACAAAAGCGGTATATATGTATAAATATATAAACATT
GATCCTTCGAAATACAACCACATACCTGGAATTTTCTTAATTGTTGTACTTATGGATGTT
ACTGATCTTGAAACATCTAAATGTTTTTCAGTGGGCTGACTTATGCAAAGTATTCTTAGT
AGAAGCAAAATGGGCTCACAAGGAATACATCCCAACCTTTGAGGAGTATCTAGAGAATGG
ATGGCGTTCGGCATCAGGGGTTGCAATACTAATTCATGCCTACTTCTTAATGAGTAAGAA
TATCACAAAGGAGGCACTGGAGTGCTTAGAGAACGACCATGAACTCCTACGTTGGCCATC
TACTATTTTACGGCTTTGCAATGATTTAGCTACTTCAAAAGTAGGCAAATTTAAAAATCC
ATCTTCACACTCTATTCTAATTCAGCTTACTTTATTATTACATTAATTGATGACATTTTT
GGTTGTTTGTAATCCAGGCCGAGTTAGAGAGGGGTGAAAGTGCAAATTCAATATCATGTT
ACATGCACCAAACTGGTGTCTCTGAGGAAAGTGCTCGTGAACACATGAAAATTTTGACTG
GTGAAAGCTGGAAGAAGATGAATAAAGTTCGAGAACCGGATTACGATTCTCCTTTTTCAA
AACCCTTCATGGAAATCGCTTTCAATCTTGCGCGAATTTCCGAGTGCACATACCAGTATG
GAGATGCCCATGGTGCTCCGGACGCTAGATCAAGGCAGCGAGTCCTGTCACTGATAATCG
AGCCAATCCCACTGAATCTGAAGAAATAA
>CSTPS006_Loci
ATGGCACTCCACCTCTTCTACTTTCCCAAACAATGCTTTTTGACCCATAACTTGCCTGGA
CATCCCATGAAGAAACCACCCCGCGGCACTACTGCACAAATTCGATGTTCAGCGAATGAA
CAAAGTTTCTCTCTAATGACCGAGAGTCGACGATCAGCGCATTACCAGCCCGCCTTTTGG
AGCTACGACTTTGTGGAGTCCTTGAAGAAGAGGGTGATCAATTACATCTATATCTCATTA
TATGAATTTAATTAATTATCATCAACTACGTATTTTATTTATTAATTACTAAGACTAATT
CTGTGTCTCTCAGGAGGAAATATGTGATGGCAGCGTAAAGGAGCTGGAGAAAATGTATGA
GGACAGAGCGAGGAAGCTGGAGGATGAAGTGAAGTGGATGATCCATGAGAAGAGTGCAGA
GCCATTGACACTTCTGGAATTTATTGATGACATTCAACGGTTAGGTTTAGGGTATCGGTT
TGAGAATGATATAAAGAGATCCCTTGATAAAATATTACTATTGGAAGGATCTAATGCAGG
GAAGGGTGAGAGTCTTCATCACACTGCTCTCAGATTCAGGATCCTCAAACAACATGGCTA
CAATGTCTCTCAAGGTAACCTAATGGATAAGCTGACACAGACACATGTGGCTGTCATCCT
TTTCATTTATTGTATCTGTAAAAACAATTTGACTAACTAAACATGGTTTTGTTTGAATTT
ACAGAAGTGTTTGAGGGTTTTACAGACCAGAATGGACACTTCAAGGCATGCCTTTGCAAA
GATGTGAAAGGAATGTTGAGTCTTTATGAAGCTTCATATCTCGCTTCGGAAGGAGAAACC
CTCCTACACGAGGCTATGGCTTTCTTAAAGATGCATCTTAAAGACCTTGAGGGAACCTTG
GACAAAAGCCTCGAAGAATTAGTGAATCATGCCATGGAGCTTCCATTGCACCGCCGAATG
CCAAGATTAGAAGCCAGATGGTTTATTGAAGCATACAAGAGAAGGGAAGGTGCGGATGAT
GTTCTACTTGAACTCGCAATGCTAGACTTCAATATGGTGCAATGGACACTCCAAGACGAT
CTTCAAGATATGTCGAGGTAAGGCCAAATCTAAAACTAGTTTTCAAAATTCACTAAAAAG
AGAAATTCCTAAAGAGCAAGACAGACATTAGGTATAGACACATTTTAAAGTCACAAGACT
TAAAAGAACTATTCTCAAAATAGACAATATCCACCTCTCTCATGCCATGGTATATATATA
TAACTCAAAAAAAATTTCTATAGATAATGTTCATAAATTCCCTTATGTAGAAATTTGGAT
TTTGCCTTTCTGTCATTTAGGTGGTGGAAAGACATGGGCCTAGCAAGCAAGTTGCATTTT
GCTAGAGACAGGTTGATGGAATGCTTCTTTTGGACTGTGGGGATGGCTTTCGAACCGGAA
TTTAGCAATTGCCGGAAAGGACTAACAAAAGTGACTTCATTTATAACTACCATTGATGAT
GTATATGATGTATATGGTTCGGTGGATGAACTAGAGCTATTTACAGATGCCGTCGCAAGG
TTTGTACTGCAAACTATGCCCCCTCATACCATATATTATGCTTAATTTCTGTTGTTCTTT
TACTAATCTCAAATATGCTCTAATTGCAGATGGGATATCAATATGGTAAATAACCTCCCA
GGCTACATGAAATTATGCTTCCTAGCACTCTACAACACTGTCAATGAAATGGCCTACGAC
ACCCTCAAGGAACAAGGACACAACATCCTACCTTACTTAACAAAAGCGGTATATATGTAT
AAATATATAGACATTGATCCTTAGAAATATAACCGCGTACTTAGAATTTTTTAATTGTTG
TTATGGATGTTACTGATCTTGTAACATCTGATTGTTTTTCAGTGGGCTGACTTGTGCAAA
GTATTCTTAGTAGAAGCAAAATGGTGCCACAAGGAATACACCCCAACCTTTGAGGAGTAT
CTAGAAAATGGATGGCGTTCGGTATCAGGGGCTGCTATACTAATTCACGCCTACTTCTTA
ATGAGTAAGAATATCACGAAGGAGGCACTGGAGTGCTTGGAGAACGACCATGAACTCCTA
CGTTGGCCGTCTACTATTTTTCGGCTTTGCAATGACTTAGCTACTTCAAAAGTAGGCAAA
TTTAAGAATCCATCTTCACACTCTAATCTAATTCAACTTACTTTGTTATATTGATGATAT
TTTTGGTTGTTTGTAATCCAGGCCGAGTTAGAGAGAGGTGAAAGTGCAAATTCAATCTCA
TGTTACATGCACCAAACTGGCGTCTCTGAGGAAGATGCTCGTGAACACATGAAAATTTTG
ATTGATGAAAGCTGGAAGAAGATGAATAAAGTTCGAGAAATGGATTCTGATTCTCCTTTT
GCAAAACCCTTCGTGGAAACCGCTATCAACCTTGCGCGAATTGCCCAATGTACATACCAG
TATGGAGATTCCCATGGTGCTCCAGATGCCAGATCAAAGAAGCGGGTCCTGTCACTGATA
GTTGAGCCAATCCCCATGAATCTGAAGAAATAA
>CSTPS009_Loci
ATGGAACTAACCCTCACATCCCTCTCACCCTTGGCCTATGGTGCCCTCAATTGTCGTAAA
AATTTTGCCATGGCATCCCCAAGAATGAGAATCAAGCAAGGGAGATCAGAATTGCCCAAC
CTCACAATCACTTCGAAGATTGATGAGTTGCAAGTGACCGAAAGGCGATCGGCTAATTAC
CATCCTAGCATTTGGGACCCCAAATTTATTGAGTCCTTAAGCACTCCCTATACGGTAAGT
GTAACATATGTATGCCTATATGTACATAATAAACCAGGTTTGGTTATGAACATTTGAATT
GTTTTGCAGAATGAGGGCTATTCCAACCTATTAGAGGACTTGAAGGAAGAAGCTAAAAGG
CTAATTAAGGACGCTAGAGACACTTCCTCCCGATTAGAGCTCATTGATTCGATGCAAAGG
TTGGGAGTGGCTTACCATTTGGAGGAGGAAATCAAAGAGGCTATTGATCTTGTTCATTTG
GATGATACCACTACCGATGATCTTTCCACAACTGCACTCCGATTAAGACTTCTACGACAA
CACGGCTATCCAGTTAGCTCAGGTTTGTTCTTTTAGCAGATGTGTTTGATAATGTTTTTA
AGGTCAGAAGCAAGTTCCTGAACAATTTGGCCTCTTGGTGACTACGAAAACAGAGGTGTT
TGATCAATTCAGAAGTAAAGATGGGAGATTCATGGATGGCATCAGCCAGGATATTGCTGG
GCTTTTGAGTTTGTATGAAGCTTCCCATCTTGGACTAGAGGGAGAAGATGACTTGGAAGA
AGCCAGGAGGTTCAGTACTAGACATTTGAAGTCACTGGTTGGGAATTTGGAGAGTGATTT
AGCTGACCAAGTGCAGCAGTCCCTGGAAGTTCCCTTACACTGGAGAATGCCAAGGCTAGA
AGCCCGAAACTTCATCGATATCTACCAAAGGCGCAATACGAAGAACTCAGCACTCCTTGA
GCTAGCCAAGCTGGACTACAATCTAGTGCAGTCATCATATCAGAAGGAGTTGAAGGAGCT
AACAAGGTAAAACTGTACCAATTAAAACCCCAGTTGTTTCATGGCAGCAGGTTGACATGT
CATATTAACGTGTTTGAGACTTGATTCATTAGGTGGTGGACGGACTTGGGATTTAAGGAG
AAGCTAAGTTTTTCTCGGGATCGATTGGTGGAGAACTATTTGTGGTCAATGGGGATCGCT
CCTGAGCCCCACTTCTCCAAATGCAGGATAGGACTCACCAAATTCATATGCATATTAACA
GCCATAGATGACATGTATGACATATATGGATCACCGGATGAGCTTAGACGCTTTACAGAT
GCTGTGAATCGGTATGAAATATATGACATGATAATAATGCAAGCTGCTAATCTTTTTCAT
ATCTTGTTCTGTATTTCACTTAGATGTCAATTGCCTTGAACAATTTTTTTCCTTTCTTTG
TTGTGAGTAGATGGGATACTGGGGCACTGGTGGACCTTCCAGATTACATGAAGATATGTT
ACTTGGCCATGTACAACTTTGCTAATGAAATGGCCTATGATGCATTAAGAGATCATGACC
TATATATTTTACCCTATCTTAAAAGTCAGGTAAGCTAGCATGCATTTTGGATACTCTAAG
AAAAATGAACATGTGTGGTCATACCCTACCTGAACCAATTTTCCACATGACACGATAGAA
TTTTGTCTTCTTCCACGTCCTCCTTTCCCTTTTTCTTCTACTTCACATGATTCAAACGAA
TCTTAAATATTTAATCCTTATTTTCCACTAATGTTGGCTAATTGATGTTTACTGCAGTGG
CTAAATCTCTGTACATCCTACTCAATGGAAGCTCAATGGTTTTACAATGGGTATAAGCCA
AGCATCGATGAATACTTAAGCAATGCCTGGACTTCCGTAGGGGGTCCTGCAGCCATGGTC
CATGCCTATTTTCTAATGGGTTGTGCCACCAAGGGAAACTTGAACAATTGTTTAGACAAT
GCCTCTAATCTACTTTATTGGTCATCTCTTATTACTCGACTTAGCGATGATTTGGGAACT
TCTTCGGTATATTAACTAAACCTATTCTATTAAACTAAATTATTTTATTTTTTAGATACA
ATTGAACTATATTGTGAATCTAACACTTTTCATGTTCTCATCTTAGGCCGAGATTGCGAG
AGGCGACGTGGCAAAATCTATCCAATGTTACATGATTGAAGAACGCATATCCGAAGAACA
AGCTCGAGATCAAGTAGAGAAGCTTATAGGTTACTCATGGAAAAAGTTGAATGAAGCAAG
TATTGATAGCTCTCTCCCGAAGTCCATGATAAATTCATCATTGAACATGGCGCGATCAGC
TCAATGCATTTTTCAGTTTGGAGATGGTATCGGTACATCAATTGGGGTGACCAAAGATCG
ATTGACATCATTCATCATCAAGCCAATATTGATAGAACCAAGCACTAAACCCTATCTTGA
TGGCATGAAGATGAGCAACAGAAGATGA
>CSTPS011_Loci
ATGGTGTGTGGTATCTGTCATTTTCCCTCGGCCCCGGAGGACTGTGAAATCTTTCTCTCT
GCTATTCTTTTCTGCACACTTGGTAAAACGACAGGTATCCACATTCTCCGATTCACGCCG
ATATGCTTTCAGAATCTTTCTGGAGTCCCTGGTTTTAGTGGGAAGTTATGGGAATTTGTT
TTCTCTGTATGTTCTCAATTTGTAGGATGTGTTGTTTTCAGTGATGATCGCTTGGAATTC
CGAAAGTTTGGGTGTGTGTGTGTTTCTGGTTCTCCGAAATATCGGTTGTACATACCGGGC
ACTGATATGTTGTTTTTTTGGCGATGATGATTGCCTGAAATTTCTAAATTTCATGGTGTG
TGCTCCCGATTTTCTGGAATACATGGAGGGCGGCATTTCGGAGATTCGGCCACACACCAA
AACCCATCTCTCTCTCCCACCAAAACCCGACACTTGCTTCTCTCTCTCTCACATACACAC
ACTTGCTTTTCTCTTCCCGTCTCTCTCTCACTTGCTTTTCTCTTCCTCTCTCTCTCGCTT
TACTCTCTTTCTCTCTCAGTATGTGATTCTCTGTGTGTGATGTCATGGACAGCTAACCAT
ACAAAATGGGTTTTGGCGGTGCAGCAATGGGCCTCTACAGCTCCAACAGTCTTCTTCTTC
TTCTTCACCACAAACCCAAGAGCAGCTGCGTCACTGCACCCATATCAGGTATCTATCTCT
CTCTCTCTCTCTCTTTTTTTTTTCGTCTTTTCTCATTTTATATGCACATTCATGTACCTC
TTTTACTTTGTTTTATCTTCTTTATTATTACGTTCTGTTTCCGTTCATGTACCTGCCCTT
TTTCCCTCCAATCACAAAACCCTTTATGGGTCTTCCCACTTCTTTGTTTTTTTATACTTT
TTGATAGGTAAATTCTTGCCCACAGGGACTTGAACCTGAACCTCCTACAAACCCTCCCCC
CTCCCCAACCCTTGACCACCTTGGTCTTCCCACTTTTTTTTTTTTTGTCTATTATCATAT
CTTTTACCTCCCAATTTAATACTCTTTTTCTAACATATATAAATAAATCTGTTGTTCTGT
TTCTGAACCACTGTTTAATTTAGTCTGTCTTGGGCTTTGATATTCAATATTTTATTGATG
GGTGCTGTATAATATAAAGGTTCTGGAAATTAACTTATTGATTGAATCAAACTGGAATTT
TTGTCTTTTAGGGTTCTAGTGATGTCATGAAACTCTTCAGAATCATCTGTTACTGCAAAC
CAATTGAAATTCCCACAATTGGGCAGCCTGAAAATTTCTTTCTATGCATCTTGGTTCTTT
TTTTTTTTCTTTTTTTTTGCCCCTATGTTGCTTTCAAACTAATTTCATTTGCATTCTCTT
TTTCCTAAAAAAACCTAAAAATGAATATGTTAATAAGAAATATGATACCGGGAAGGATGA
GAGATGCTTCCGAGAAAAGGGGCAGGAAAGAAAAACTGGAGGAGAGAAGCCATCTGAGGA
ATGAATATAGGGGGAGGTAAGGGTGTGGACCTTCTAAGTGTTGAATATAGGAAGGCAGTA
TCCAGTTTGATGCTCAAGGGTGAGTTGCATAATAACTAATTGGTGTTTATGATTTTTATC
GATTTAATCTTTACTTTTTGGGTCATCTTTTTTCTTAAATGTTAAATATGTTTACAGAAA
TGGAAGAAATAGCAGATAGTGAAGCAATCCCTTTTTCCTCTTTTTTGCGTTTTGCTGTTT
CTGGGTTGGGATAGTAACATTTAGCAATTTTCTCCATACCTTTGAAAGTATAGTTACAAG
TTTTTGTCTAATACTTTTGAGTTCAGTTTGTGTTAGTTTTCTGTCTTCCCTATACAATTT
GGTGTTGAGTAAATTACATTTGGCTTTCTGGTGTTCTGTTTCTGAGCAGCTTCTCTTAGT
CCTGGACTAAAGACTTGGACAGAAGGCAATCATGTTGGTCTGGTAAGACTGATCTTCCCT
TCATAGCTTTTTATATTTTCCTCGCTGTCTGTATATCCAAGATTAAGTAAACCAATACAC
TAAACTGTATTCAGGGCTTTGAAGGGACCAAGGAAAGAATCAAGAAGATGTTTGACAAGG
TTGAGCTTTCGGTATCTTCATATGACACAGCTTGGGTTGCTATGGTCCCTTCTCCATATT
CCTCACAGGCCCCATACTTCCCGGAGTGTGTGAATTGGTTATTGGAAAATCAGTCTCATG
ATGGCTCATGGGGTCTTCCTCATCCCCATCCCATGTTAGTCAAAGATGCTCTTTCATCTA
CTTTGGCATCTGTCCTTGCACTCAAGCGATGGGGTGTTGGTGAAGAGCAAAGGAACAAGG
GTATATATATGCTGTTCTTGATTGTTTAATCTCTTGTATTAGCTCTTTTGGCACTTTTAA
TATATTCTCTTTATTTGCCTATTAAAAAAATTGTTCAATCTCGGTACTATCATTCAGTAT
GTAGATCTTATCTTTTTGCAGGGCTCTGGTTTATTGCATCCAATTTTGCTTCAGTTAGCG
ATGAGAAACAACATTCTCCAATTGGATTCGATATAATATTTCCTGGTATGATTGAGTATG
CCAAAGAATTAGATTTGAACCTCCCTTTGGGGCAAAGAGATGTAGATGCTATGCTTCAGA
AGAGGGATTTGGAGCTCAAAGGGTATATTTCTGTTTCATAGTATCTTTCTGAAGTATATT
GGAAAATTTTCCATGAAAGTTCCACGAGTCTGATAGAATTTTTTACCTCAAACTAGGCAT
TCAAATCAAGTGATTTTTGAGTTAACTGGGATACCATTAGAAGACACACATTTGTCTTGA
CAGGGGAAACACTAATTTGGTATCTGTATTTGTTTTGACATGTTCTGTTTGTTTTCAGTT
TTAGAACTAAAAAAATGTACCAGTATCTTTTCTGAGGATTCTCTGATGAATGCATGTGTA
TGATGCATAGAGTGAGTCATTCCTTGTACACGCATGCACTTGAACTGTGGATGGTACTTA
ATGTTGCATAGTTAAGAACCTATGTTAGAAAAGTGGGGTGTGTGTGAGTGCCTGGCAAGA
AACAGTGGAATTTGTACTAAATACACTCTTGAGGGGTTTTAGGTTGATCTATTGAGGACC
AAATGAGCAAAATCTCGAGATGGTTCCAACTTTTTCCATGAAGATCAATGAACACCCTGG
CGTGGAAGAGTGACTATTGAAACTGAAACTAGGGCAAAATCACAAAAGGGGTTAAAATGA
ACATGGGTTGGGGAGGTAGAGATATGATTCTCGAAGACTTGATGGAGGACATTGGCAGAA
ACAGAGTCAAATGGCAAAATTGGATTCATGCAGTCCAGCAGTTGGGGTTAAGGCTTTTTT
CTTTTTTTTTTTTTTTTTTTTTCTGTTTCAGATCGAGTATTACTTTAGGAAAATAGGGTT
ATTACTTGGTATCATAAAAATGATCATGTATACATCTTATAAGATCACTAGGAAATGAGC
TGAGAAACAAAATATTTTCATTTCTGATGCAGTGTTAGACAAAATGAAATGGTGTAAGAC
CAGTAACTTATCCAGCTTTGTTCCAATGTTCTTTATTTAGAGGCTTGGGAAGCAACACTA
AGAGCAGAGAAGCCTACTTAGCATATATTTCGGAAGGAATGGGAAGGTTACAAGACTGGG
AAATGGTTATGAAATATCAGATGAAGAATGGGTCTCTGCTCAATTCACCTTCTGCCACAG
CAGCTGCTCTTTCTCACCTTCAAAATGCGGGTTGTCTGAATTACCTTCGATCTCTTTTAG
AGAAGTTTGGGAATGCAGGTATTGACCTCCCTCCACATTCTTCTGTAGCATGCTGTGTAT
TTAAATTTCATCCTCTAATCTGTATCGGTTTTCTTCTATTGATCTCTCCAGTTCCAACAG
TGTATCCTCTAGATTTATATGCTCGTTTATGTTTGGTTGACAATCTTGAAAGGTTGGGAA
TTGATCGGTATTTTAGGACGGAGATCAGAAGTGTATTGGATGAAACATACAGGTATGTTC
CTTTAGCAGAATATGCAGTAGCCATGGTGTGAAAATATATTTCATCCTTCAAAAAGGAGA
AGAGTATAGCCTTATAACGTTCTCATCCGTTGGAAAACATGACATTAACCATCAAACAGA
TGCTGGCTGCAGAGGGAGGAAGAGATATTTGCAGACACAGCCACCTGTGCAATGGCATTT
CGGATACTACGTTTAAATGGATATGACATCTCTTCAGGTAATTTGTTGATTTAAGAGACT
TGATGCAAAATCAATTCAGGGTTTTATTCTGTTGATTGAAGTTTAATCAGTTCTGATCGT
GGTGCAGTTCCATTAGCTCAATTTGCTGAAGACGATCAGTATTTCAAGTATGGACAAGAT
TTTAAGGACTTGGGGGCTGCCCTTGAATTATTTAGGGCTTCAGAGATGATTATACACCAA
GATGAAGTGGTTCTGGAGAAACAGAACTCATGGTCAAGTCATTTTCTAAGACAGGGACTA
TCGAACAGTTCAATTCATGTAGATAGACTCAATAAGTACATTGCCCAAGAGGTGGTTTCT
TGTCAAATGTTTGGAGTCGCTTAGCCTGTCTTGACATATTTAGCATGGTTCTTCTGAAAA
ACATGTCTTCCATCATTTCAGGTGGAGGATGCTCTTAGGTTTCCCTACTATGCAAATTTG
GATCGCATAGCAAACAGAAGAAGTATTGAGCATTATAATGTAGATGATACAAGGATATTA
AAAACTGCATATTGGTATGCCACTGGGAGGTTATTTTGTTACTGAATTATTTATCAATAG
CATTGTTTCTTCATTTCTTTTTGTTTCTTTTGCTAGCTCTTCGCATTTCTGCAACAAAGA
TTTCCTAAAACTAGCAGTTGAAGACTTCAATATCTGTCAATCAATACACCAAAACGAACT
CAAACAACTCGAGAGGTGCCTATCTTTCTCTACTTTCAGGGACTTAGGTTAATTGGTAAC
TTGTTTGTTGAAGTTGATAAACGTTTTTGATATAAAATTCATTGTTACCTGGAGTCTTGG
TCTGCCTGGCCTCCTTTTACCATTGTTGCAAGTTGACTTTGTTCTTATAGAAAACCCGTA
CCCAAGTAATGGAGATAGATTCCTGCATTAAGTTCTATGGAAACATTGAATACCGATAAA
ATAAATTTAGAGTAATGTTTCCTCCCATGTGAGCAGGTGGATTATAGAGAACAGATTAGA
CAAGCTAAAGTTTGCGAGGCAGAAGCTGGCCTACTGTTACTTCTCTGCTGCAGCAACCAT
ATTCTCTCCTGAACAATCTGATGCCCGCATTTCGTGGGCCAAAAACAGTGTTCTCACAAC
TGTGGTTGATGACTTCTTTGACATTGGAGGCTCTGAAGAGGAGCTCCTAAACCTTATTCA
ACTGGTTGAGAAGTATGCTGCCCTTTTCCCCCTTCCTTTTTATCTTTTGTTGCTCCAAGA
TTTCTGCAGATCATCTTGATCTTCCTGCACAAAAGTGATAATGTGAGGAAAAATGAACTG
CAGGTGGGATATAGATGTAGCCGTGGATTGTTGTTCTGAACAAGTTGAGATCGTTTTTTC
AGCACTCCACAGCACAATATCTGAGATTGGAGTCAAAGCATCAGCATGGCAAGCCCGTAA
TGTGACAAGCCATATAATTGATATCGTGAGATGCAATCTTTACCTTACTCATCATATGAT
TTTAACTTGGTCAGATAAATGTCACCTCTACAAGCACTATGAATCTTCCTGTTGTCCTTA
CAGGATCGGAATCTTCATTTTCCTCAAAATCGCTCTAGGATTAATTCATTCCGAGACCCT
CTAAACCCTAATTTACATACTAACATTAGATTTCATATTCATTTTTTCTGGTGTTAGACT
TTAATCGTTTTGTTTCCACTAAAGATGATAGCGAGCTTGTTTGCGTGGCAGTGGCTGAAG
TTGCTAAGATCTATGTTACAAGAAGCTCAGTGGGTGAGTAATAAATCAGCTCCAACAATG
GATGAATACATGACAAATGCATATGTATCCTTTGCTCTGGGACCAATTGTCCTCCCGGCG
CTCTATTTTGTTGGTCCTAAGCTTTCAGAGGAGGTTGTTGAGGGACCTGAGTGCCATAAA
CTATATAAGCTTATGAGCACCTGTGGGCGTCTTTTGAATGATATCCACAGCTTTAAGGTA
GGACCTTTCCTTTTCTTACTTACTAGTTCCTCGTCTGCCATGGCCGGGTTTATAACTTAA
AAGCACTAATGTCTATGTCACAGAGGGAGTCCAAGGAAGGGAAAGCGAATGCTCTAGCAC
TACACATGATACATGGCAATGGTGTCACTACTGAAGAACAGGCCATCAGAGAGATGAAGG
GTTTAGTTAAGAGTCAGAGGAGAGAACTTCAGAGATTAGTTCTACAGGAGAAGGGTAGCA
CAGTACCAAGAATTTGCAAGGATTTATTTTGGAAAATGAGCAAAGTGTTGCACACATTTT
ATGAGAAAGACGATGGATTCACTTCACATGACATGCTCCGTGCTGTGAAATCAGTCATTT
ATGAACCTGTTCTTCTTGCTGAATTCTAA
>CSTPS013_Loci
ATGTCTTCTCTGCTCGCTTCAGTTGATCTTCCTCCAAAGAAAGATACCACGACCGAGGTT
GTCCGTGACTCTGCAAATTATCATCCTAGCATCTGGGGGAATCATTTCCTTGAAAATGCT
TCTCATGACGTGAAGGTATATTGGTCATTCCTAAGTGTCTGCCGTCACCTTTTTGTATTT
TTTGTTCCTCATATTAAGAACCTCTCTAGGAAAAATGTCCAACCATATGATGATTCCCCA
AAAATCAGAGTGGCTAATTTCTTATAGTTGGTGCAGGTACACATCATTGATGCTCATACG
GAGCAACAAGTTCAACAACTGAAAGAAGAAGTGCGGAAGATGATAATAAGTTCTACTGAT
AACTATTCACAAATATACAACTTGATTGATACAATACAACGCTTAGGGGTGTCTTACCAC
TTTGAAAGTGAGATTGAAGAAGCTTTAAAACACTTGTCTGATTATTATCATGTCTCTTGT
GAAGAAGATGATGACGATCTTTGTACTGTTGCTCTCCGATTTCGATTACTTAGACAACAT
GGGTATAATATTTCATATGGTAAATCCTTTCTCTCCTTCATTTTCTCGAAACGAAATACA
CTTCTCCCATATATACATCGTACTTGGGTATTAACTCAATCCAGACAAGCAATATTCAGG
TCCATAGATGAATATATGCATCTGTACTTCAATTATGAACAGTATATATAGGTAAGAGTA
GTATTACCTACCAATAATTCCGGCCATGTTTTGCATTTTTTGTCAAGCAGATGCTTTCAA
AAAGTTCAAGGACAACAAGGGGAACTTCAAGGAATCCCTCATTAGCGATGTGAAAGGCAT
GTTGAGCTTGTATGAAGCCACGCATCTGAGAAAGCATGGAGAAGATATACTGGATGAAGC
ACTTACTTTCACTACCACTCATCTTCAGTCCATGCCATATTTCTCCAGTCCTCTGGCTGA
GCAAGTAGTTCACGCCTTAAGGCAGCCTCTCCACAAGGGCATTCAGAGGTTAGAGGCCAG
GCATCACATTTCTATCTACCAAGAAGATGATGCACACAGTGAGGCTTTATTGAAACTTGC
GAAGTTGGATTTCAACCAATTACAGAAAGTACACCAGCAGGAGCTGAGTGTTATTGTTAG
GTAAGTTTATCACATACATCATACTCCTTGGCTTGTCTAAATTAAGATTGTGTTAATTTG
GATTCCGCTGAATTATTCATTTCAGTTGGTGGAAAGATCTAGACTTTGCGAAAAAACTGC
CTTTTGCAAGAGACAGAGTGGTTGAGTGCTACTTTTGGGCACTGACGGTGTACTTTGAGC
CCCAGTATTTCCATGCTAGAAGGATACTAACCAAAGTAATTGCCTTGACTTCTATTCTTG
ACGACATCTATGATTTGTTTGGTACACTTGAAGAACTCGAGATCTTCACTGAAGCAATCG
AGAGGTTTGACTGATGCGCTTCTTTGCCTTTTGTCTTTGTTGAATCCAAATTTTATCTTA
TTAAGTGAACAATATTTAACAGAATTTTAATTTATAGAAGTCACTTAAAGTAAGCTACTC
AAGTTTCAGGTGGGATATTAGTTTCATAGGTCAACTTCCAGATTACATGAAAGTGTTTTA
TCAAGCACTATTAGATGTTTACAATGAAATTGAGGAAGAGACGGTCAAGGCAGGAAGATC
GTACCGTGCCCATTATGCAAAAGAAGCAGTAAGCATTATACAAGTTTATCACACTGTAAA
AAGTTATGATTAAGCTCATTCCAATGCTAATGAAAAAGAGATCCAATTTTTTTCAGATGA
AAAATCAAGTTAGAGCATACTTCGCTGAAGCAAAATGGCTCTTCCTACGACAAATGCCAA
CAATAGAGGAGTATATGTCTGTCGCCTTACCTACCTCTGGATACCAGTTGCTAGCAACCA
CGTCCTTTATTGGAATGGAAAACATGGTGACAAAGGACACATTTGAATGGGTTTTCAGTG
ATCCTAAGATTGTTAGGGCTTCATCCACAATTTGCAGGCTTATGAATGATATGGTACCCC
ACAAGGTATAGAGATTAATTTGCTTCTTTTGTTCCAATATAATTAGATATCGAAATGTTC
TCAATTTATCTCGTCCTTAATGTTCTCAATTCTCAATTTGTATGTGAATTTATACTAGTT
TGAACAAAAGAGAGGACATGTTCCCTCAGCGGTTGAATGTTACATGAAGCAACATGGTGT
ATCAGAGCAGCAAACACTCGATGAACTTCACAACCAAGTCAGGGACGCCTGGAAGGATAT
GAATCAAGAGTGCCTCAGCCCAACAGCAGTTCCAATGCCCATCATCATGCGAGTTTTAAA
TCTTGCACGTTTTATTGATGTTGTGTACAAAGATGAAGATGGCTATACTCATTCTGAGAC
TGTGCTAAAAGATCTTATAGCTTCACTGCTAATCCACCCAGTTCCGATATGA
>CSTPS016_Loci
ATGTCTTCTTTCCCACTATCAATCACCCAGAAGGCTGATCCTAAGCTGGCTCGCAACACT
GCAAACTTTGTTCCCAACTTCTGGGGTGACTGTTTCCTCACCTACATTCCTGATGATACG
GTAAATACTTGGAGTTCTAAAAAAAAAATTATTTTTTGTAGTATTAGATGTTTATGTTGT
TTATATAATTTTTGGTCCAGGTAACACATGCCTGCAAAGAAAAAGAACTTGAAGGACTGA
AAGAAGAAGTGAGAAAGGAGCTAAAAGCTACTGCTGGGAAGTCTTCACAACTGCTGAACT
TCATAGATTCCATCCAACGCTTGGGCTTGGCTTACCACTTTGAAAGGGAGATAGAAGAAG
CATTAAAAGTTATGTATGAAACATATAATTTGGTTGATGATGATAACGATGACCTTGCGA
GTGCTGCTCTTCGATTCCGGTTACTAAGACAACAAGGCTACCACATTCCATCCGGTAAAA
GCTTTTGTCCCATATTTGCTGCGAGTATGTGTAATGATCTACTATTAACCATGTAAATAC
TATTGATTCTAGTTCAAAGGGCTCTCACAATTTTAAAACAAGTCTACATGATTAAGAAGG
GTCTATATATATGGTATCAAAAAGTTTTTCTCCTATTCGACATAGGATATCACAATCATT
CTCGTTATGTTTCATGGGATTGAGAGACTAAATGAACTTTCACACCAGAGTTTGGATGGG
CTTTGATACTAATTATAACCACCTTACAAACATGTATATTAGGACATTAAGTCTTATTTA
TATGTTGGTAGATTTATTCCTTTTAATATTTGATTATAGAAGTCTTTTTTTATAGTGACT
TACTCTTCACTGAAAATCAAGAGTTGTTTTTCGTCCAATTGGGATGTCATGGGTACGTCT
AAAGAGGTTTGACATATGACATATTAGGCTCCTTTGAAGTATAAAAATGTTCAGTATCAT
TTTTAGACTTAAAATGTTATAAAATGATTTTTCAAAAGAAGCAGGAGCTACTCAAATAAC
TAATCCCACTCAAGTGGCATAAGTCCGCTTAAGAGATCATGATAGTCCTACCAAAATTAG
AAACGAATTTTGGATGAATTTCAATCAAAGTGATCTATTTTGGAAACTAAAGACACCGAA
AATTTTTGTGGTATTCACCCATAAATACCTCCTTATAACTCTTTTGTAAAAGAGATCTGA
ATTTCAAGATATTGGAAAGAGATTATTGAGGGACCTTTCATTCCTTGGAAAGGATCTTAG
AGAGAAGGCCTAAAGTGTCACACCATTCCTAATATCTCATTTAAGGATTAGATCTTTGAA
TCTTGGGTTGAAGATCATCATCCTTTTAGGTGTTCCCTATTGAACTTTCAGTGGTTTTTC
TTGTAGATATTATCCGATTTGGTCCAAGAAACCCTCTTTACTTTAAAACACATCCACATG
ATTAAAAAGAGTTCATAAATATGTATATGTCATCTTGAATAACTGATCTGATCCAAGAAG
TTCTCACGATTTTAAAACAATACTACATGATCAAAAGAAGTTCATAAATAAATATATATA
TATATATATGTCGTCTTGAATAAATTATCTTTGATTTAATGGTTATATATTAAACCTTGA
TGATGAAATAGATGTATTTAAGAAGTTCAAGGACGAGGAAGGCAACTTCAAGGAATCATT
GGTGGGTGACTTACCAGGCATGCTAGCTCTATATGAAGCTACACATTTAATGGTGCATGG
AGAAGACATACTGGATGAAGCCCAGGCTTTCACCACTGCCCACCTTCAGTCCATGGCACC
TGATTCAGATAATCCTCTCAAAAAACAAGTGATTCACGCTCTAGAGCGGCCGATTCGCAA
GAGCTTAATAAGGGTGGAGGCAAGGCACTACATTTCCATCTACCAAGAATATGATTCACA
TAATAAATCTTTACTTAAGCTTGCAAAGTTAGATTTCAACCTGTTGCAGTCACTCCACAG
GAAAGAGCTGAGTGAGATCACTAAGTAAGTTTTTTAACTCCAATTGTTTGCAGAAAGCTA
GCTGTTGAGCAACTCTCATGACTCTGATCATCTATTGATATATCTTTGATCAGGTGGTGG
AAAGGTTTAGATTTTGCTACAAAGCTACCCTTTGCAAGGGACAGAATAGTGGAGGGATAC
TTTTGGGTATTGGGAGTGTACTTTGAGCCCCAATATTTCCTTGCTAGAAGGATCTTACTG
AAAGTATTCGCCATGACATCCATTATAGATGATATATATGACACACATGGTACATTTGAA
GAACTCAAACTCTTTGCCGAAGCGATTGAGAGGTTTGATATATACATGAACATCACCATC
TTTACCTTAATTTCTAGTTTCTGGTAGAAAGTTCCAAATATATCTGTTGCTTTACTTGCA
GATGGGATGCCAGCAGCATAGATCAACTCCCAGATTATATGAAGTTGTGTTATCAGGCTC
TCTTAAATGTCTTTGAAGAAATAGAGGAAGAGAAGACCAAGCAAGAAAAACCATACCGTG
TTCACTATGCAAAACAAGCAGTTTGGCATCAATGTCCCTTCTTCTTCTAGATCCCTTAGG
TTATATTTGGTTCTCGTAAGCATAAGGAAGGAAAGAAAAAAAAAATGATAAGAAAAATAA
TTCTCACATGACAGAAAATAAAATAAAAAAATAAAATATAATTAAAATTAGTTAGGAAAT
TATGTATTTTCAAATTATTTAATTTTTATATTAAAGGATTAAAATAAGTTAAATGAATTT
AAAATAGCATATAAAAATAATTTACGGCTTTAAATATATATATATATATTTTTCATCATT
TCTTTTCTTTTACTTTTCCCTTTTTACATTCTCTCTTATATTTTTCCTCAAAATTTCCTA
GCTACCAAACATAGACCTATTGTTCCGTTGAATTGTGTTTGGTATGGCCAAAATTAATGT
ATATTTTGCATGATTATGTAACTCAGATGAAAAAGCAAGTCCAAGCCTATTTTGTTGAAG
CCAAATGGTTGAAGCAAGAATATATACCAACAATTGAGGAGTACATGACCAACGCACTAG
TAAGTTGTGGCTACTTTCAGCTCACAACCATATCTTTTGTTGGCATGGGAGGTATGGTAC
CCAAGATGGCCTTCGATTGGGTTTTCAGTGATCCCAAGATGGTTAGAGCTTCAGCAATCA
TTTGCAGGCTCATGAATGACATAGTTAACCATGAGGTACCCTATTTCACTTATTTAATTC
TTTTATATAAAAATTAAATAATTTTAAAATATATAAGTTTCTTATTAATTTTAATTATAT
ATGACTAAATATAGTTTTAAGTAATCTATATAGGAAACTTAATACAATAGAAATTGTTTG
ATTTTCTCCTTTTTTTTGTTGGACAGTTTGAGCAAAAAAGAGGATATGTTGTCTCAGGAG
TTCAATGCTACATGAAGCAATATGGTGTTACTGAGCAAGAGGCGTGTGAGGAGTTCAATA
ATGAAATAATGAATGCATGGAAGGATATGAATGAGGAGTGTCTCAAACGTACACAAGTGC
CCATGCCTCTTCTCACATGTGTTGTTAATTTTGCCCGTATGATAGATCTCTTATACAAGA
ATCAAGACGAGTACACACATGTGGGGAAGTTGATGAAAGATCTTATTGCATGGATGCTTA
TAGACCCTGTGCCAATGTAA
>CSTPS017_Loci
ATGTCTGTCTCACTTCCCGTCACTCCTATTCCAACCACGCCAGGGGTAGATCATCAGGGG
GTGGCTCGCTCCACAGCGAATTTTCCTCCTAACATTTGGGGTGATCGTTTCCTCATCTAC
ACTCCTGATGATGCTGTAAGTGTATAGAAATACTGCTTTGATATCTGGTGCTGGAAGATG
AGTTAGTGTGCGTTTGGTAGCAATTCTAAGAATGTTTTGAATTTTTTAATTATTTGAAAG
ATAAAAAATTTCAAGTACAAGAAGGTCTAAAACCACTTTCTAAAATCACTACTAAATGCA
CTCTTAGTTTCTTCCAATGTTTTCCTGGTGAGAGTATTCAGTCTAAATGTTTCAAACTTT
TTATGAGAGGTAAGGAAATTTATTTAGCATGATTAAAAGGCTTCCTTGAAAACTGATTTT
GAAAACAATTTTTGTTTTTTTATGACAAAAAATAGTTTTCTAAACAATTTATGGAGAACA
ATATGTTTTTTAAAACATTAGCAAATAGGCCTCAAATGTTTTTGTTGTGTTTGCAATTTT
TCTGGTGTAGATAACCCATGAATGTAAAGAACAGCAAATTGAAGAACTGAAAGAAGAAGT
GAGAAAGGAGCTAAAAGCCAGTGCCAGTAAATCTCCGGAACTGCTGAAGTTGATAGATTC
CATCCAACTCTTGGGATTGGCACACCACTTTGAAAGGGAGATCGAAGAAGCATTAAAAGA
CATGTATGGAACATATAGTCTGGTTGATGATAACGACGACTTCACAAATGCTTCGCTTCG
GTTCCGACTACTAAGACAAGAAGGTTACCCCATTCCATCTGGTAAAAGCCCCTTTCCTAT
AGTTGCCAAAACATTTGTCATCTTGAATTACTTACCATTCATTGATTTAATGAACTTTAC
TGATGAAATAGATGTATTTAATAAGTTCAAAGACAAGGAAGGCAACTTCAAGGAATATTT
GATTGGTGACTCACTTGGCATGCTAGCTTTATATGAAGCTACACATTTGATGGTGCATGG
AGAAGACATACTAGAGGAAGCCCTGGCTTTCACCACTACTCATCTTCAGTCCATGGCAAC
TGATCCAAATAATCCTCTTGCAAAACAAGTGATTCGTGCACTAAAGCGGCCCATTCGCAA
GGGCTTGACAAGGGTGGAGGCAACGCATTACATTTCCATCTACCAACAAGATGGTTCACA
TAATAAATCTTTACTCAAGCTTGCAAAGTTGGACTTCAACCTGTTGCAGTCACTCCATAG
GAAAGAGCTAAGTGAGATCAGTAGGTAAGTTCTTGAAGCAATCATATGCAAAAAAAAACA
AGCTATTTTAGCAATCTTCTTGACTCTCATCATCGGCTTATATATCTTTCAGGTGGTGGA
AAGGTTTAGACGTTGCGACAAAGCTACCTTTTGCACGGGATAGACTAGTGGAGAGCTACT
TTTGGACATTGGGAGTGTACTTTGAGCCCCAGTACTTCCCTGCTCGAAGGTTCTTAACGA
AAATGACCGCTATGTTAACCATTATGGATGATATATATGATGCATATGGTACAATCGAAG
AACTTGAACTCCTTACAGAAGCAGTCGAAAGGTTAATTGGATACTTGCACATCAATTTCA
TTAGCAGAATTTCTAAACTTCTGGTATAGATTTCATAAAGTTCCAAAGATATATTCTGTA
ATTACTTCACTTTCAGATGGGATGCCAGCTGCATAGATCAACTGCCTGCAGATTATATGA
AGTGGTTTTATCGGGCACTCTTGGATGTTTATGAAGAAATGGAAGAAGAGATGGCCAAGG
AAGGGAAATTGTACCGTGTCCACTATGCAAAAGAAGCGGTTTGACACGATCACCGTTCTT
TTAGAATGTGTTTGACAATGATTTTAAAAGTGATTTTAAAAAGTTTCTAGTTTTTCTAAC
ATTTACTAATTTTTGTCTTTATCTTTCAAGTACTAGAAAAATTAGAAACATTTTTTATAA
TCATTGTTTAACATACTCCTAAATCCTTCAAAAATTATATATATAAAAGCTAATAGCATG
ATCTACATATTTGCATGATTATTTAACTCAGATGAAAAGGCAAATCCAAGCCTACTTTAT
TGAAGCCAAATGGTTGAACCAACGATATGTACCAACATTCGATGAGTACATAAGTAATAC
ACTAGTAAGTTGTGGTTACACTTTGCTCATTGCCACATCTTTCGTTGGCATGGGAGATGT
AGTGACAGAGGAGGCCTTCCAATGGGTGCTCAGCCACGCCAAGATGATTAGAGCTTCAGA
AACCATCAGCAGGCTCATGGATGACTTAGTTTCCCACGAGGTATAAGATTCTTCTACTAT
TAAACCTAGAAATTAATTGCCTTAAGGGCATGACTTAAATATGAAAAATAGTATGTCTTA
TGTATAAAATAAAGTTTCCAAAATAGTTTTCATTTTTTCAATTGTTTTTTAGAACTTTTT
AAAAATATATATATATATATATATATATATATATATATATATATATATATATATATATAT
ATATATATATATATTAATTTCAAAAAATCTCAAATCTTTTATAAAAAATAATCACTTTCA
AACAAATTTCTAATTAAAAACTATATTGAGTAAAAAATTTGTTAATTGTGTTTTTTAAAT
TATCTATCCCACTTTTTTTTTCTTTTTTTATGCTTTGCTCTTTGTGCAGTTCGAACAAAC
AAGAATGCATGCCCCCTCAAGCATTGAGTGTTACATGAAGCAATATGAGGTTACAAAGCA
GGAGGCTTGTGATGAGTTGAATAAGCAAATAGTCAGGGCATGGAAGGATATCAACCAGGA
GTGCCTCAGACCTACACAAGTGCCAATGCCACTCGTCACACGTGTTCTAAATTTTAGCCG
TGTGATAGATATCTTGTACAAGGATGAAGATGAGTACACCCACAATGGAAAATTGATAAA
AGATCTCATTACATGGATGCTCATAGACCCTGTGCCAATGTAA
>CSTPS018_Loci
ATGTCTGTCTCACTTCCCGTCACTCCTATTCCAACCACCCAAAGGGTTCATCATCAGGAG
GTGGCTCGCTCCACTGCAAACTATCCTCCTAACATTTGGGGTGATCGTTTCCTCACCTAC
GCTCCTGATGATACGGTAAGTGTATTTGAGTTCCTAGATAAGATTTTGTTTCTGAAAGCA
ATGAATAATTATTTTTAAAAATAGTTCTCCAAATGAACTTATGGAGAACCGTATGCTTTT
GAAAACATTACCAACTAGGCCTCAACTTTTATGTTTTTCTTGCAATGTTGCTGGCGCAGG
TAACCCAGGAATGTAAAGCACAGAAAATAAAAGAACTGAAAGAAGAAGTGAGAAAGGAGC
TAAAAGCCAGTGCCCATAAGTCTCCAGAACTGCTGAAGTTGATAGATTCCATCCAACTCT
TAGGATTGACATACCACTTCGAAAGGGAGATTGAAGAAGCATTGAAAGACATGTATGGAA
CATATAGTCTGGTTGATGATAATGAGGACCTCACAAATGCCTCTCTCCGGTTCCGGCTAC
TAAGACAAGAAGGTTACGGCGTTCCATCTGGTAAAAGCCCCTGTCCCATAGCTGCCAAAA
AATATATATGTCATCTTGAATTACTTAGTATTGATTTAATGGTTAATTTTGCTGATGAAA
TAGATGTATTTAGTAAGTTCAAAGACAAGGAAGGCAACTTCAAGGAATCTTTGATTGGTG
ATTTACCCGGCATGCTAGCTTTATATGAAGCTACACACTTGATGGTGCATGGAGAAGACA
TACTAGAGGAAGCCCTGGCTTTCACCACTGCCCATCTTCAGTCCGTGGCAACTGATCCAA
ATAATCCTCTCTCAAAACAAGTGATTCGTGCACTAAAGCTGTCCATTCACAATGGCGTGA
CTAGTGTAGGGGCAAGGCACTACATTTCCATCTACCAAGAAGATGGTTCGCATAATGAAT
CTTTACTCAAGCTTGCAAAGTTGGATTTCAACCTGTTGCAGTCACTCCATAGGAAAGAGC
TAAGTGAGATCACTAGGTAAGTTCTTGAAGCAACTATATGCAAAAAGTTAGCTATTTGGC
AAAACTTCTTGACTTTCATCACCTGCTGATGTAACTTCGATCAGGTGGTGGAAGGGTTTA
GACTTTGCCACGAAGCTACCTTTTGCAAGGGATAGACTAGTGGAGATTTACTTTTCGGCA
TTGGGAGTGTGCTTTGAGCCCCAGTACTCTCTTTCTCTAAGGTTCTTAACGAAAGTGGCC
ATCATGATAACCATGGTGGATGATATATATGATGCATACGGTACAATTGAAGAGCTCACA
CTCCTTACAGAAGCAATTGAAAGGTTAATTTGACATTTGCTTAATTTCTAAATTTGTGGT
ATAGAATATTTCATAAAGTACCAAAGATGTATTTTGTTACTTTGCTTTCAGATGGGATGC
CAGCAGCATAGATCAACTTCCAGATTACATGAAATGCTTTTATCGGGCATTACTGGATCT
TTATGAAGAAATGGAGCAAGAGATGGCCAAGGAAGGAAAATTATACCGTGTTCACTACGC
AAAAGAACTGGTTTGGCACCAAATTACCTTTCTTCTAGATCCTTTATTTTTGCCTGATTT
GGGACCAATTACTTTTCTTCTGATCCTCTATTTTAACATGATTTGTATATATATATATAT
ATATATATAGATATATAAGCTAGTAGCATGACCTGCATGATTATGTAACTCAGATGAAAA
AGCAAATCCAATCCTACTTTGTTGAAGCCAAATGGTCGAATCAAGGATATATACCAACAT
TCGATGAGTATATGAGTAATGGAGTAGTAAGTGGTTGTTGCTCTTTGCTCATTGCCACAT
CTTTCGTTGGCATGGGAGATATAGTAACCAAGGAGTCCTTCCAGTGGGTGCTCAGCCGCC
CCACGATGATTGGAGCTTCACAGATCATTTGCAGGCTCATGGATGACATGGCTTCCCACG
AGGTATTAGATTCTTCTACAGAGATTAAATGCTTAATAAGTGAAATTTGATACTACAGAA
CTTAAGTGCATGTTTGGCAATGTTTCTTTTTAAATAGTTCTGAAAAAACAGTTCTTAATT
GTTTTTAAAAAGAAAATTTTGTTTGATAACTCAAGTCTAGATTTATTCTCTATTAAGGTA
AGTACTATGTGTATAATGTAAACGTTTCCAAAATATTTTTCATATTTTCCTTAAGTTATG
TTTCGCATTGTAAAATTTGAGGAAAAATGTGTGAAAGGGAAACAAAAATAAAGAGGAAAA
GTAGATGAAAAGAAAAAATGAAAAAAAAAAAAGAATATGTTTAAAGTCAATAAATTATTT
TATTTATTACATTAAACTCATTTTATTTATTTTAACTCATCAATATAAAGATTAAATAAT
TTGAAAATATATAAGTTTATAATTAATTTTAATTACATTTGATTTCCTTTGGTATTTTTC
ATAGGAAAATTAAACATGTGAAAATCATTTTCTTTAACATTTTTTTTCTTTTTATAATAT
TTTTTAGAAACCAAACATAATCTTAATATTTACAATAACCAAACATTTTGTAGAAGATCT
CGTTTATTTTTAAGAAAGAACTTCTAAAATATTAAATAATCGTAGGTGTTCAAAACTAAA
AAATTTTAAATGGTTTAAGGACATATTTTTAGTCAAAATAATTATGACAAAATTAGACCG
TGAAAATCATTATTGGAAGGAAAAATTTATATTAAGATTACCAACATCATTTACAAAAAA
GTTAGACAAAGAATTAGATGCATATATAACAGAAGAATTTCTTATTAGTCATTATTAACT
TATGAAAAATTAATTACTTTTATTAATAATGAAATATTAGCCTTATGTACATACCTTAAG
CTTAAAAGTCAAATGAAAAAAGGAAGATAATATAGTAAGAAAGAATTAAGAAAATTTTGT
TCTTACTAAGGACATGATACTATAATTAGTCCTTCATAAAAGAAAAATAAAGTTATATAA
AGAAATTTTAATAGAAATAAAAAACCAACAAAATAATGAAACAAAATTTCCAAAGAAAAA
TATAAAAAATAACAAATTAAAACTCTTAAACAAATTAAACCCAAAGAAAAAAAATTAACA
GTGTGCTACGAATGCCAAAAAGTGGGACATTATGCAAAAAATTGTGAACTAAAAAACAAA
ATAAATTCTCTACAAATAAGTGACAAGGTTAAAGAACAAATGATTAATTTAATGAAAAAA
CATTAAATTCAAAACACCTAAAATCTATCATAAACATAACTATTTTCAAAACAAACTTTA
CAAACAACTATTTTCAATTAAAATTTTGTTATGTGTTCCTTAATTAAACAGCCCCATATA
TATATATTAATTTTTTTTTTGCACAGTTTGAGCAAAAAAGGGTGCACGTTGCTTCTAGTG
TTGAATGCTATATGAAGCAATATGGTGTTTCAAAGCAGGAGGCGTATGATGAGTTGAATA
AGCAAGTAGTCAAGGCATGGAAGGATATTAACCAGGAGTGCCTCAAACCTACACCAGTGC
TGATGCCAATCATCACACGTGTTCTAAATATTGCCCGTATGATGAATATCTTGTACAAGG
ATGGAGATGAGTTCACCCATGTTGGAAAACAGAGGAAAGATCTCATTGCATCGATCCTCA
TAGACCCCGTGCCAATGTAA
>CSTPS025_Loci
ATGGAATCATCGCATTCCATAATTGAAGCTCTAGTTAGGAAGATCAAGGATGAGATGTTC
TCATCTGTTGATCTCTACTCTTTTGTTTCCCCTTCTGCTTATGACACTGCATGGCTAGCC
ATGGTTCCAGGTGGGAATGATGGACGGCCCATGTTCGGGGAATGCTTGAATTGGGTTGTG
AATAACCAGAGAGAAGGTGGGTTCTGGGGAGAGTCGGATGGATATGGCAATCCCACCATT
GATTGTCTTCCTGCAACTCTTGCCTGCATGCTTGCACTCAAAACTTGGGGTGTTGGGAGT
GGAAATTTGGAGAGAGGTACTACCATGGCTATTAATACATTGCCACCTTTTTCTTTTTGA
ATCTTTCACTGTGTCATAGTCATTCCACCAGTAGAAGGTAGCATGAATGCGCCTTAAAGC
TACTTTAAGCGGCTTGCAGAAATAAATATAAATATGTTTCTATACATACCAGGTAATAAT
TGGTCAAAAGGAGGCAAAGTCTGGGAAAAGGCGTGCGGTGTCCTATAATTGTGTCTTTCT
TACTCATCATTTTGTTCACTTTATGGCAAGTTAATATAGTTTTCTTTTATGTTTTTTAGT
TCTTTTTTAAAAAAAAAATTATTTCTCTTATTAAGTGAATATAGGCTCTGTACTCCAACT
GATAGAAGTGTAATTACCTTTTTTCCATACTTCAGGGTTGGCCTTCATTCATGCCAACAC
AGAGAAGCTTCTCGCAGAAAATCATGGCCGCTGTCCTCGTTGGTTTGCCATCGTTTTCCC
TGCAATGATTGAACTTGCCCAAAAAACAGGTTTAGAGATTGTCTTCTCAGATGAGTTGGA
AGAAGTTCTGACAAATATTTTCCACCACAGACAACGGATTCTGGAAAGGTATGCGTTTTT
GCTTTTAGAAATAGGTGTTTAATTTTTAAAGCATTAGTACTAGTCTTTTGTTTTCAATCA
TTTTGACTGAAACGCTTCTCCAACCAGACACTCTCTGTAAATAATCTTGATTTTGTACAT
AAAAAACAAACCCACGTACGTGCATGCATTTGCAGGGAAGAACTCGTTGATAAGTACCAT
TATCCCCCATTACTATCATACCTTGAAACCTTGCCTTTGTGGTATGGTATCGATGAAGAA
GACATAGTGAAGCATTTGAGTGAGGACGGCTCCATGTTCCAATCTCCCTCTGCCACAGTT
TGTGCATTCATTACTACCCGAAACAGAAAGTGTATGAATTACCTGCAAGCTCTTGTTCAA
AGATTTCCTCATGGAGGTTAGAGAAGTTCTCTAACTCTTTATATCCACCAAACTAAATAA
TTAGTATGCAGGATTCATTTAGACACTAGATTTTTAACTTTACTATTTGATGCAGTTCCA
TCAATGTATCCCATGGATGAACAGCTTATACAGCTTAGCATGGTCGACCATTTACAGAAG
CTTGGGTTGGCCTATCGTTTCGATAAAGAGATTGAAAATATTTTAGAACATGTTTTCAGG
TACCGATCGAATTAATTACCATTGAGTTCGTGTTTGAAAATAGCCCCTTTTTAATTTGTC
GTACGAAATTTCAGCCATTACCTGAGCCAAGAGCAGCTGCCGCAGCAGAGTTTTGTGCCA
GTTCAAATATACAGGGACGCTTTAGCTTTCCGACTTCTGCGGATGCATGGATATCATGTT
TCTCCATGTATGAATTTTGGTCCATCCTCATATTCACACACATAAACGGAAGATAGTTAT
ACTAACAATATAAATGTTTTTGCTTTTACAGGGAGCTTTTGTTGGTTTTTAAATCATCAA
GACATTCTAACACATATGGAAGAGGACTGTGAATACTTCTCAAGTGTAATGTATAATGTT
TATAGGGCCACTGACCTTACCTTTTCAGGGGAATATGAACTTCAGGAGGCCAGATCATTT
GCAAGGAAGTTACTTGACAAAACATTATCACTGGGAATCAGAGGTGATAATGTCGCTATG
TTCCCCAACTTTCATACACTGGTAGTTTTCGATTGATCTCTTCAATATCTACTGGCGGAA
CTTAGAACATATATTCTTCTGCTCTACTCTTTTTGTTGTTTGTGGTTGATTTTTTATTTT
TTTTTTCTGATTTATAGATAATTTTGGACGAATAATTTGGAAAATTTGATGAATTTGTAT
GATATTTGTACAAATTTTTCACTTATCCAAAGTGGACAGTAAATTCAACTTCAGGCAAAG
TTAGATTTTGACCAAGAAAATAAATGTTCAATTTCTGTCCCCAATATCAACCAAGACACA
TGGAACAGAAGTCTTTGACTTCGTAACATGGAAAAGTTTTCTTGCCATTTGCCCGTACCC
AGGACCAGCAGGCATTGTAACAGTGAAGATTTTTGTGGAAAAACTAAGCATGAAAACTTT
CATGATAGTTTATTTTTTCTTCCATTTCTGTTTTGCAAGAAACATATATTCATTTTCTTT
CAAAGGCTTAACTATACAAAAATGGATCATTCAATTGCTGATACCATCATCATCTATTGT
GATACGATTGCATTATTTCATGCATGCATATAGATTGAGCATGAGCTAAGTCTTCCCTGG
ATCGCTCGGTTGGATCATCTGGATCATAGGATGTGGATTGAACAACAATATAAAAACAAT
ACTTTATGGACTGGGAAGGCCTCATTCTACAGGTATAAAGATGTTCCAAGTTTGAATCCA
CTGAGCACGGTAAAAGGTCTCATTAGCATCTCCTATAAAAATTCTATGAAACCAGGTTAT
CATGTTTTCATGATGAAGGGCTAATGCAACTAGCAGTGAAGAACTATGAATTGCGTCAGG
CAATTTTCAAGAGTGAGCTGGAGGAGCTTAAAAGGTCTTACCTAATTTTAAGATATAAAT
TCATAGTTGACATAAATGTCTGCGTATGCATGTAAATTCATCAATAGCATCTGAGCACAG
TGAAACTGCAGGTGGTGTAAGGACTGGGGCCTCACTGACATGGGATTTGGTCGAGAGAAG
ACCACGTATTGTTACTTTGCAGTGGCCGCTAGTAGTTCCCTCCCTCATGACTCCGCAGTG
CGAACCATAGTTGCAAAGAGCGCAATATTAGTTACAGTTGCAGATGACTTTTTTGATACC
AAAGGTTCCCTGGATGAGTTGGAAAGCCTCACTGAGGCCGTTGGCAGGTATATGAACTAA
TAACAGAAACAAATTTCCCTAATTAATTTTTCTTTAATTTCATGTACACCAGTGTATAAG
TAGTCCTCGTCTTACTTCCTCTAATTTTTGTATGACAGATGGAATGGTAAAGGCTTGAGC
AGCCACAGCAAGACCATCTTTGATGCCCTTGACAATCTTGTGAGGGACATGACAGAGAAA
CACCTCCACCAACAAGGAAGTGACATTACCAATGATCTCCAAGATATCGTGAGCATTCCA
ATCAGCATTACTGTGTCAATTCTTCCCTATGTTATCCACTAAATTAATCCTGAAATATTC
ATGTGGTTTTTGTATGAAGTGGTATGAAACATTTGCTTCGTGGCTGGTGGAAACCAAGTG
GAGTAGAATTGGATATATTCCATCCATGCATGAATACCTAGATACTGGCATGATCTCCAT
TGCTACGCACACCTTAGTTCTTCCAGCTTCGCGTTTTTTGAATCCAAACTTACCAAAATG
CAAACTGAAGCCTTCTCAGTATGAAACCATTACGAAACTGCTCATGGTTATAGCTCGTCT
GTTGAATGACATACAAAGCCACCAGGTGATGAATTAATTAAAACCTGGTCATGGATATTT
CATTGTTAATTAATTCTTGGGTTTAATACTATTATGAGAAGCTAATACCTACGATTAATA
CTGACAGAAGGAGCAAGAGGAAGGGAAGTTCAACTTTGTGTCACTCTATTCGAAAGAAAA
CCCAGGGGCGGATACCGAAGATTCAATTTCTTATATGACAGACATAATGGATGAGAAGAA
GAAAGGGTTACTGGAACATGCTTTAATGGATGGCTTGGATGATTTGCCCAAGCCATGCAA
GCATCTCCACCTATCATGTTTCAAAGTGTTTCAGATGTTTTTCAACTCTGGAAACCGATT
CGACTCCAACACTGAATTGGTTCATGACATCAATAAGGCAATTTATATTCCTTTGGAAGT
TCAAACCTCAAAGCCATTGAAGCCTCTGCCACCTCATGCTGGACCAAAGAAGGGAAATTC
AACGATGAACACTCATTTTGATCAACTCTACAAACCTCGGGTAAAACCCAGTTTCACCAT
GCACTGGATTTCTCCCAAAATAAGAGACGGCTCTGGGAAAATGTCCATTTCCCTGAAACT
CAAACTGTGTTTCTTTTGA
>CSTPS024_Loci
ATGGAATCATCGCATTCCATAATTGAAGCTCTAGTTAGGAAGATCAAGGATGAGATGTTC
TCATCTGTTGATCTCTACTCTTTTGTTTCCCCTTCTGCTTATGACACTGCATGGCTAGCC
ATGGTTCCAGGTGGGAATGATGGACGGCCCATGTTCGGGGAATGCTTGAATTGGGTTGTG
AATAACCAGAGAGAAGGTGGGTTCTGGGGAGAGTCGGATGGATATGGCAATCCCACCATT
GATTGTCTTCCTGCAACTCTTGCCTGCATGCTTGCACTCAAAACTTGGGGTGTTGGGAGT
GGAAATTTGGAGAGAGGTACTACCATGGCTATTAATACATTGCCACCTTTTTCTTTTTGA
ATCTTTCACTGTGTCATAGTCATTCCACCAATAGAAGGTAGCATGAATGCGCCTTAAAGC
TACTTTAAGCGGCTTGCAGAAATAGAAATAAATATGTTTCTATACATACCAGGTAATAAT
TGGTCAAAAGGAGGCAAAGTCTGGGAAAAGGCGTGCGGTGTCCTATAATTGTGTCTTTCT
AACTCATCATTTTTGTTCACTTTACGGCAAGTTAATATAGTTTTCTTTTTATGTTTTTTA
GTTCTTTTTTAAAATAAAATAAAAAATCTCTCTTATTAAGTGAATATAGGCTCTGTACTC
CAACTGATAGAAGTGTAATTACCTTTTTTCCATACTTCAGGGTTGGCCTTCATCCATGAC
AACACAGAGAAGCTTCTCGCAGAAAATCATGGCCGCTGTCCTCGTTGGTTTGCCATCGTT
TTCCCTGCAATGATTGAACTTGCTCAAAAAACAGGTTTAGAGATTGTCTTCTCAGATGAG
TTGGAAGAAGTTCTGACAAATATTTTCCACCACAGACAACGGATTCTGGAAAGGTATGCG
TTTTTGCTTTTAGAAATAGGTGTTTAATTTTTAAAGCATTAGTACTAGTCTTTTGTTTTC
AATCATTTTGACTGAAACGCTTCTCCAACCAGACACTCTCTGTAAATAATCTTGATTTTG
TACATAAAAAATAAACCCACGTACGTGCATGCATTTGCAGGGAAGAACTCGTTGATAAGT
ACCATTATCCCCCATTACTATCATACCTTGAAACCTTGCCTTTGTGGTATGGTATCGATG
AAGAAGACATAGTGAAGCATTTGAGTGAGGACGGCTCCATGTTCCAATCTCCCTCTGCCA
CAGTTTGTGCATTCATTACTACCCGAAACAGAAAGTGTATGAATTACCTGCAAGCTCTTG
TTCAAAGATTTCCTCATGGAGGTTAGAGAAGTTCTCTAACTCTTTATATCCACCAAACTA
AATAATTAGTATGCAGGATTCATTTAGACACTAGATTTTTAACTTTACTATTTGATGCAG
TTCCATCAATGTATCCCATGGATGAACAGCTTATACAGCTTAGCATGGTCGACCATTTAC
AGAAGCTTGGGTTGGCCGATCATTTCCATAAAGAGATTGAAAATATTTTAGAACATGTTT
ATAGGTACCGATCGAATTAATTACCATTGAGTTCATGTTTGAAAATAGCTTTTTTTTTAA
TTTGTCGTACGAAATTTCAGCCATTACATGAGCCAAGAGCAGCTGCCGCAGCAGAGTTTG
GTGCCAGTTCAAATATACAGGGACGCTTTAGCTTTCCGACTTCTGCGGATGCATGGATAT
CATGTTTCTCCATGTAGGAATTTTGGTCCATCCTTATATTCACACACATAAACGGAAGAT
AGTTATGCTAACTATATAAATGTTTTTGCCTTTGCAGGGAGTTTTTGTTGGTTTTTAAAT
CATGAAGACGTTCTAACACATATGGAAGAGGACTGTGAATACTTCTCAAGTGTCATGTAT
AATGTTTATAGGGCCACTGACCTTACCTTTTCAGGGGAATATGAACTTCAGGAGGCCAGA
TCATTTGCACGGAAGTTACTTGAGAAAACATTATCACTGGGAATCAGAGGTGATAATGTT
GCTATGTTCCCCAACTTTCATGCACTGGTAGTTTTCGATTCTCTTCAATGGCCATTAGCA
GTAACTTAGAACATATGTCAACCTGGGCCCAATTTGGTGAACTCATTAACCACAGTAATT
TCAGAAATTTGGGCCAAAAATTAACAAGATAAATATATCATATATCTTTTTCTCCGCTTT
ACCTTTGTTGTTTTTTTTTGTGGTTTTTACCGTCTTTCCAGATACTATTGGAGGAATAAT
TTGGAAATTTTGGTGAATTTGCATTATATTTGTGAAAAAAAAAAAATTTGACTTAACCAA
AGTGGAGAAAAAAAAAAGTTGAATTTCTGTCCCAATGCAAAAGGCAAAGGCCTTTTTTGT
TGGGTCTTTTCTGTCCCCAGTATCAACCAAGACACATGGGGCAGAAATATTCAATTGCTA
ATACCATCAACAATAATCATACTGATACGACTGCATTATGCCATGCACATAGATTGAGAA
TGAGCTAGATCTTCCTTGGATGGCACGGTTGGATCACCTGGATCATAGAATGTGCATTGA
ACAATTATGTGAAATCAACACTCAATGGACTGGCAAGGCCTCATTTTACAGGTAATATAT
ATCAAGATGGTGAAAGTTAGAATAGATTGAAAACCTGCAGTAAAAGGTATATATATATCA
TGAGCATCTCATAGCAAACTTCAATAAAACCAGGTTATCTTGCTTTCATAATGAAGTTCT
AATGCAACTAGCAGTGAAGAATTATGAGTTTCGCCAGGCAATCTATAAGAGTGAGCTGGA
GGAGCTGAAAAGGTATTATACAATTTTGTCAGATGCTAGCTGGATATATACACACGTGTT
TGTAGATGTAGCCTGGAAAATATCTATGTATTAATTTCCTCAATAGCACCTGAGTACATA
GAAATTGTAGGTGGTGTGAGGACTGGGGCCTTAGTAACATGGGATTTGGTCGAGAGAAAA
CAACCTACTGTTACTTTGCGGTGGCTGTGGCTTGTAGTTTCCTGCCTCATGACTCTGAAG
TAAGAATGATAGTTGCAAAGAGTGGAATACTGATCATAGTTGCAGATGATTTTTTCGATA
CCAAAGGTTCACTGAACGAGTTGGAAAGCCTCACTGAAGCAGTTCGAAGGTATATATATA
TATGAACTAGTAAGGGAAACAAGTTGCTTTCATTAATTTAATTTGGTTCTACGGTATATG
TATAAGTAATGTTAATCCTACTTCCTCTGATTTTGATATGACAGATGGAATGGTAAGGAC
TTGAGCAGCCACAGCAAGACTATCTTCGCTGCCCTGGACAACCTTGTGAGTGGTATGGCA
GCAAAGCACCTTCATCAACAAGGAAACGACATTACAGGAGATCTTCAAGATATAGTAATC
TTTCCAATTAATCAACATTATTATATTAATTATTTCATATGTTATCCACTAAATTAATCC
TGAAATGTGCTTTTTGTATGAAGTGGTATGAAACATTTGCCTCATGGCTGCTGGAAACAA
AGTGGAGTAAAAGTGGATATATTCCATCAAAGCATGAATACCTAGATAATGCCATGATCT
CCGTTGCCACACAGACCATGGTCCTTCCAGCTTCTTGTTTTCTGAACCCAGGCTCACCGG
AATGCAAACTGAAGCATTTTCAGAATGGAAGCATTACAAAATTGCTCATGGTTGTATCTC
GTCTGTTGAACGATACACAAAGCTACCAGGTGATTATTATTTGGACCTCTATGTTAATAT
ATCCTTAATTTTATGAGAAGCTAATACTCCATGAGTTCTGACAGAAGGAGCAAGAGGAAG
GGAAATTGAACTTTGTGTTACTCCACTTGAAAGAAAACCCAAAGGCAACCATTGAAGATT
CAATTTCTTTCACGAAAGCCATATTGGATGAGAAGAGGAAGGAATTACTGGAACATGCTT
TAATGGATGACTTAGATGATTTGCCTAAACCATGCAAGCAGCTTCACCTATCATGTTTCA
AAGTATTTCAGATGTGTTACAACTCTAGCAATCGATTCGACTCCAACACTGAATTACTTC
ATGACATTAATAGGGCCATTTATATTCCTTTGAAAGTTCAAACGTCAAAGCCCTTGAAGC
TTTTGCCATATCATGCTAGACCAAAGAAGGAAAATTCAAAGATCAGCAGTACTTGCTTTG
ATCAAACCTACAAACCTCGGGTAAAACCCAGTTTCATCATGCACCGGATTCCTCCCAAAA
TAAGAGACGGCTGTGGGAAAGTGCCCATTTCCCTGAATCTCAAACTATGTTTCGTTTGA
>CSTPS020_Loci
ATGGCCTGTTCTTGTGGCTTTTATGCTTGGTCCATTCCTGCAGTTGGCCCAAACAAATTC
AGAGAAATAGGCAAGAATAACTTCACCAGAATTGTGCCTATGCCTGATACGCACAAATGG
AGTATTGCCCACGATCACACCTTGGTTTCTATCCCCTTAAAGAAAGATAACCATTCACCT
GAACTTGGCAGTTTTACTGTTAAGATTGCCTTACTGCTTTCCATTATTTTATAGTTCTTA
TTATGCCATGCATTTTCTAACTTTCTAATTTCCTAACTTTACAGGATGAGTTCTACAATG
AACATGCACAAAAGTTAAAGGAAGTTAAGCATGTATTCAGCAAACTAGGAGAAGATGCAA
TGGAAAGCATGATGATGATTGATGCCATACAACGCCTAGGCATTGATCATCACTTCGAAG
AGGAGATTGAAGCAGTTCTGCAGAAGCAGTATATGAAATCTAGCATTCATGGTGATTGTG
ATGAGGATCTTTATGAGGTTGCACTCCGCTTTCGCCTATTGAGACAAGAAGGTTACACTC
TGCCCGCAGGTGGTTTCTTTTTCTTTTTTAATTAACCTTACCGACATTTATCAAGAGTCG
TTTGTTTCTGAAAGTGAATTTACTGGTTAATGTGCATGGATAGATGTGTTGAATAACTTC
AAGAACAAGGAGGGGAAGTTTAAACAAAACCTACGCGAAGACATCAGAGGATTGATGGGT
TTGTATGAAGCTTCTCAGCTAAGTATAGGAGAAGATATACTTGAGGAAGCCGGAAATTTC
AGCAGTCTACTCCTTAATGCATGTTTGCAACATCTTGATCATCATCAAGCTGCAGTTGTT
AAGAATACATTGGAGCATCCCCATCACAAGAGCTTGGCACGGTTCATGACCAAAAACTTC
CTTACTGATTTCCAGAGCACAAATGGATGGATAAATGCATTGCAAGAATTAGCAAAAATA
GATTTCAATATGGTTAAATCCGTGCATCAAAAGGAGATGCTTCAAATTTCCAAGTCTGTT
TGAAAAATTGCATTGTGATTATATTTACTTTCTTGTTATATAGTCTTAAGACACTTTGAT
CTCTAACTAATATTTGCCATATTAATTATTAGATGGTGGAAGGACCTAGGTTTGACCGAG
GAGTTGAAGTTTGCAAGAGATCAACCACTGAAATGCTACATGTGGCCAATGGCAATCATC
CCAGATCCAAGGTTGTCAGAGCAAAGGATTGAGCTCACAAAACCTATCTCTCTAATCTAC
ATAATAGATGACATTTTTGATGTTGGTGGAACCCTTGATGAACTCACTCTGTTCACAGAA
GCTGTTAATAGGTAGAAATGGACTAATTCATTGATTCGCTAATGGGTGTGTATGTGTGTA
TATATATATACACATAGTTCCACTAATTTGTGTCATTAATTATTGTATATAGATGGGATT
TGTCTGCTTTCAAAGAGCTTCCAGAGTACATGAAGATGTGTTTCAAGACTCTTGATGACA
TCACGAATGAGATCAGTACCAAGGTCCACAAGGAGCATAAGTGGAACCCAGTAGGCTCTC
TACGGAAGGCGGTAATATTCAAAACATTTTTGTATGGGTTTCAGTGGGATTACAAATGTA
GCACGCTTAACAGATCCCCCATTGCTGCAGTGGGCGAGTTTATGCAACGCATTTCTAGTA
GAGGCAAAATGGTTTGCTTCTGGGCATGTGCCAAAGGCTGAGGAGTACTTGAAGAATGGG
GCCGTTAGTTCAGGGGTACATGTGGTGCTAGTTCACTTGTTTTTTCTATTGGGTCATGGC
ATAACCAAGGAAAATGTAGATCTTGTGGATGACTTTCCAGGCATTATATCTTCTACAGCA
ACAATTCTTCGTCTTTGGGATGACCTCGGAAGCGCCAAGGTAAATGCGAACCACATGCAG
GTTGTTAATTAATCTGTCTACAATTTTTCATGTTTGTTTTATAAAAAGTTATTTTGAGGT
GGCCTTAAAAGTTAAATGTAGTGTTGGCCTAATTGATGTTTTGAAGTGGTATGTCATAAT
GTTTGGTTTCACAGAACCACCCTAAGTTGAATAAATTGACAGGATGAGAATCAAGACGGG
CATGATGGGTCCTATGTAGAGTGCTACTTGAAGGAACACCGAGGCTCTTCAGTTGAAAAT
GCAAGACAAATCGTAGCCCATATGATTTCAGATATGTGGAAGCGCCTCAACAAGGAATGC
CTCTCTCCAAATCCATTTTCAACTTCTTTTACAAAAGGCTCCCTCAATATTGCAAGAATG
GTCCCTTTGATGTATAGTTATGATGACCAACAGTGCCTTCCTGGCCTTGAGGAGCATATG
AAGTCCTTGCTCCTTGAGAATCTACCATACAGAAACACTCAAAAAATAAATGAGTGA
>CSTPS022_Loci
ATGGGATTCTCTCGTGCCTTCTACGCTTGTTCCATTCCTCCAGTTGGTCCTAACAAATTC
ACATAGCTAGGCCAGTCCAAATTCAACAGTGTTGTTCCTGTGCCTACTGCTCAGAAATGG
AGCATTGCCCCCGATCACACCTTGGCTTATAAGCCCTTAAGAAAGAATAATCATCAATCT
CAACATCTCAGCTTTACTGTTAAGTTTGCGTCTCCGTTTTCATTTTCTTTTAATTCTTAT
TCTGCTAGATTTTAGCTATCGAATAACTACGCGCGGCTGACACGCTTCTCTTGCAGGATG
AATTTTACATCAAGCATGCACAAAGATTGGATGAAGTTAGAAACGTATTCAGTGCAGTTG
GAGAGGATACGCTGGAAGGTTTGATGATGATTGATGCCATACAACGTTTGGGCATTGACT
ACCACTTCAAAGAGGAAATTGAAGCAGTTCTACAGAGACAGTATATGAAAGCCGGCACTC
ACGGTGAGAGCATTCAGGATCTCTACGAGGTTGCTCTTCGTTTTCGGCTATTGAGACAAG
AAGGTTACCATGTGCCTGCAGGTGGGATTTCTTTTGACTTCAGCAAAATTTGTTATGAGT
CACATTGTTTTTCAAATAGGAATTTACTGGCTATTGTTTATGAATAGATGTGTTTAACAA
CTTCAAGAACAAGGAGGGGAAGTTTAAACAAAATCTCAGCAAAGACATCAAGGGATTGTT
GGGTTTATATGCAGCTTCACAACTGAGTATAGAAGGAGAAGATATCCTCGAGGAAGCCCA
GAGATTCAGCAGCACACTCCTTAACGCAGGGTTGGAACATCTTGATCACCACGAAGCTAC
AGTTGTCGGGCATACACTGGAGCATCCCCATCATAAGAGCTTGCCAAGGTTCATGGCCAA
AAGCTTCCTTAAGGACTTCCAGGGGCCAAATGGATGGCTGACTGTCTTGCAAGAACTTGC
AAAAGCGGATTTCAATATGGTTCAATCCATACATCAGCAGGAATTACTTCAAATTTCGAA
GTAAGTTTGAAAACTGACTCACCTGTTAAGTATTTTGGTTTCATATATTCTTAAGACTCT
TCTAATCGTAAATACCCATCATATTATTAGATGGTGGCAAGACCTAGGTTTGGCTGAGGA
GTTGAAGTTTGCAAGAGACCAACCACTGAAATGGCACATGTGGCCCATGGCAGTACTCCC
CGATCCAAGCTTGTCAGAGCAAAGGGTTGAGCTCACAAAACCCATCTCTATGATCTATAT
AATCGATGACATTTTTGATGTTCATGGAACGCTTGATGAGCTCACTCTCTTTACAGAAGC
TGTCAATAGGTAGGCATCAACAATGGAATTAATCCATTCATCACCGTACCAAAGTTCCAC
TAAATTGACCCGTTAATTTTTGCATGCAGATGGGATATAGCTGCTTTCGAGACGCTACCA
AACTACATGAAGATATGCTTCAAGACTCTAGATGACATCACAAATGAAATCAGCAACAAG
GTCTACAAAGAGCATGGGTGGGACCCAGTAGACTCGCTACGGAAGACGGTATGTACATTC
ATTTGTCTATGGATATTGAATTTTCATGAGAATTACAAGCACCACATGTTAAACGGATTC
TCTCTGTTGCTACAGTGGATGAGTTTATGCAATGCGTTTCTAGTAGAAGCCAAATGGTTT
GCCTCTGGGCATGTGCCAAAGGCCCACGAGTACTTGAAAAACGGGGTCATCAGTTCAGGG
GTACATGTGGTGCTTGTTCACTTGTTCTTTCTCTTGGGCCATGGCATAACCAGGGGAAAT
GTGGATCTTGTGGATGACTTCCCCAGCACCATATCTTCCACAGCTGCCATTCTTCGTCTT
TGGGACGACCTGGGAAGCGCCAAGGTAATGCAAAACCAGGTTATTCATGTCTCAAGTCTT
TAATTCCTTAATTCTGATGGTGTCTTGGCCTACTTAGTTTTAAATCAACACTAACACATT
CATGAATTCATTGACAGGATGAGAATCAAGACGGCCATGACGGGTCATACATCGGGTGCT
ACATTAAGGAACACCAAGGCTCTTCCATGGAAAATGCACGGCAAAATGTGACCTATATGA
TTTCAGACTTATGGAAGCGCCTCAACAAGGAATGCCTCTCTCAGCATCCATTTTCAACTT
CTTTTACAGAGGGTTCCCTTAACATTGCAAGGATGGTTCCTTTGATGTACAGTTATGATG
ACAATCAGAGTCTTCCACACCTTGAGGAACATATGAAGTCCCTCCTCTTTGAAGCATTTC
CCCTGTAG
>CSTPS023_Loci
ATGAAATTCTATAATTTGGTCCCTTGTGCTGTATCAGCAACACAAACTTCAATCCTTCGT
TCTATCCCTCTGAATTAAAGTTACTCTTCCTTCTCGCTCTCCCAATGGGATTCTCTCCTG
CCTTTTACGCTTGCTCCATTCCTCCAGTTGGTCCTAACAAATTCACAGAGCTAGGCCAGT
CCAAATTCAACAATGTTGTGCTTGTGCCTACTGCTCAGAAATGGAGCATTGCCCACGACC
ACACCTTGGTTTATAAGCCCTTAAGAAAGCATAATCATCAATCTCAACATCTCAGCTTTA
CTGTTAAGTTTACGTCTCCGTTTTCATTTTCTTTTAATTCTTATTCTGCTAGATTTTAGC
TATCGAATAACTACGCGCGGCTGACACGCTTCTCTTGCAGGATGAATTTTACGTCAAGCA
TGCACAAAGATTGGATGAAATTAGAAACGTATTCAGTGAAGTTGGAGAGGATACGCTGGA
AGGTTTGATGATGATTGATGCCATACAAAGGTTGGGCATTGACTACCACTTCAAAGAGGA
AATTGAAGCAGTTCTACAGAGACAGTATACGAAAGCCAGCACTCACGGTGAGAGCATTCA
GGATCTCTACGAGGTTGCTCTTCGTTTTCGGCTATTGAGACAAGAAGGTTACCATGTGCC
TGCAGGTGGGATTTCTTTTGACTTCAGCAAAATTTGTTATGAGTCGCATTGTTTTTCAAA
TAGGAATTTACTGGCTATTGTTTATGAATAGATGTGTTTAACAACTTCAAGAACAAGGAG
GGGAAGTTTAAACAAAATCTCAGCAAAGACATCAAGGGATTGTTGGGTTTATATGAAGCT
TCACAACTGAGTATAGAAGGAGAAGATATCCTCGAGGAAGCCCAAAGATTCAGCAGCACA
CTCCTTAACGCAGGGTTGGAACATCTTGATCACCACGAAGCTACAGTTGTTGGGCATACA
CTGGAGCATCCCCATCATAAGAGCTTGCCAAGGTTCATGGCCAAAAGCTTCCTTAAGGAC
TTCCAGGGGCCAAATGGATGGCTGACTGTCTTGCAAGAACTTGCAAAAGCGGATTTCAAT
ATGGTTCAATCCATACATCAGCAGGAATTACTTCAAATTTCGAAGTAAGTTTGAAAACTG
ACTCACCTGTTAAGTATTTTGGTTTCATATATTCTTAAGACTCTTCTAATCGTAAATACC
CATCATATTATTAGATGGTGGCAAGACCTAGGTTTGGCTGAGGAGTTGAAATTTGCAAGA
GACCAACCACTGAAATGGCACATGTGGCCCATGGCAGTACTCCCCGATCCAAGCTTGTCA
GAGCAAAGGGTTGAGCTCACAAAACCCATCTCTATGATCTATATAATCGATGACATTTTG
ATGTTCATGGAACGCTTGATGAGCTCACTCTCTTTACAGAAGCTGTCAATAGGTAGGCAT
CAACAATGGATTTAATCCATTCATCACCGTACCAAAGTTCCACTAAATTGACCCGTTAAT
TTTTGCATGCAGATGGGATATAGCTGCTTTTCGAGACGCTACCAAACTACATGAAGATAT
GCTTCAAGACTCTAGATGAAATCACAATGAAATCAGCAACAAGGTCTACAAAGAGCACGG
GTGGAACCCAGTAGACTCGCTACGGAAGACGGTATGTACATTCATTTGTCTATGGATATT
GAATTTTCACGGAGAATTACAAGCACCACATGTTAAACGGATTCTCTCTGTTGCTACAGT
GGATGAGTTTTGCAATGCGTTTCTAGTAGAAGCCAAATGGTTTGCCTCTGGGCATGTGCC
AAAGGCCCACGAGTACTTGAAAAACGGGGTCATCAGTTCAGGGGTACATGTGGTGCTTGT
TCACTTGTTCTTTCTCTTGGGCCATGGCATAACCAGGGGAAATGTGGATCTTGTGGATGA
CTTCCCCAGCATCATATCTTCCACAGCTGCCATTCTTCGTCTTTGGGACGACCTGGGAAG
CGCCAAGGTAATGCAAAACCAGGTTATTCATGTCTCAAGTCTTTAATTCCTTAGTTCTGA
TGCTGTCTTAGCCTACTTAGTTTTAAATCAACACTAACACATTCATGGATCATTGACAGG
ATGAGAATCAAGACGGCCACGACGGGTCATACATCGAGTGCTACATTAAGGAACACCAAG
GCTCTTCCATGGAAAATGCACGGCAAAATGTGACCTATATGATTTCAGACTTACGGAAGC
GCTCAACAAGGAGTGCCTCTCTCAGCATCCATTTTCAACTTCTTTTACAAAGGGTTCCCT
TAACATTGCAAGGATGGTTCCTTGATGTACAGTTATGATGACAATCAGAGTTTCCACACC
TTGAGGAACATATGAAGTCCCTCCTCTTTGAAGCATATCCCCTGTAG
>CSTPS026_Loci
ATGGAATTGTCCCAGTCCTCAATTCAGGCTCTAGTCCAAAAGATCAAAAAAGAGATGTTC
TCAAACACAGATCTCTATTCTTTTGTTTCCCCCTCTGCCTATGACACTGCATGGTTAGCC
ATGATTCCAGACCCCCACCAGCCTGATCGTCCAATGTTTGCGGAGTGCTTGGATTGGATG
CTCAACAGCCAGAGAGAAGAAGGGTTTTGGGGAGAGTTTGATGGCTACGGCGTGCCCACC
ATTGATTGTCTTCCTGCAACACTTGCCTGCATGGTTGCACTCAAAAGGTGGAATGTGGGG
GCCAAAAGTATAGACAAAGGTAGTCATTGCCTGTTCCATCTGCATTTTTCTTATGGAAAT
TGCTATGGTTTTCTTCAAAATCTTCAAGTGAATTATTATCTGAAATTGGACCCTTCTTTC
ACTTTTCAGGAATGGCATTTATTCATGCGAATGCAGAGAAGCTTCTTGAAGAAAAGTACA
ATCCCTGTCCTCGGTGGTTTGCCATTGTTTTCCCTGCAATGGTTGAACTTGCAGGTTCAG
TTGGCCTAGAGATAATCCTCTCAGACGGATTAAAAGCAACGGTGGCAAAAATATTCAACC
AGAGGCTGCAAATTCTCAACACGTATACTTAATTTCTTTTCTTATGGTTTATGTTTGAAT
GATACGACTACTGCCTTGATACTCGTCAATATTTTCAATAACATATGCTTGCTTTTCAGG
GAAGAACTGGTGGACAAATACCATTATCCTCCATTAATATCATATCTGGAAGCCTTGCCT
TCCTGGTATGATATTAGTCGTGAAGACATAGTCAAGCACTTGAGCGATGATGGCTCAATT
TTCCAATCACCTTCTGCCACTGCTCATGCATTTATGGTTTCAGGAAAGGAAGAGTGTGTG
GCCTACCTTCAATCTCTTCTTCAAAGATGCCCTGCTGGAGGTTAGAAATCGAACAGTACT
TCCGTTTGCACACACTCACCTGTAGAACTTCATCCATATTAACCTGAATTTTTATCTGTG
AGAGGTTGACTTCGTTTTCATTGCAGTTCCACCAATATATCCCATGGATGAAGAGCTTGT
AAAGCTTTCCATGGTGAATCAATTACAAAGATTGGGGTTGGCCCAGCAATTTGTTGAGGA
GATTGACGAAATATTATCAGTGGTTCACAGGTAACAACTTATAAAAGAGATCAATCATAA
AGTTGCTATTAGTGAGTAGTACTGTTTGTTTCATGGACAAATTTCACAAGCCTTTTTTCA
AAATTTTTACTGGGAAATTCAGGAGTTACATGAATCGAGAACGTGGAGCCAGACAAATTA
ATTTTGTACCAGCTCAGCTATACAAGGATTCTTTGGCATTTCGCCTCCTGAGGATGCATG
GTCATAGTGTGTCTCCGTGTATGAATCTCATTTTTCAATCTTATTGTAATAGATTAAATA
TATACAAGTTTACTGATAAAAGTAGTGTTAATATATGCAGGGAGTTTTTGTTGGTTTCTC
CATCAGGAAGACATTAAGGATCATATTAAAAACAACAGCGAACACTTGTCAAGTGTACTG
TTAAATGTTTATAGAGCTACTGATCTTATGTTTTCAGGAGAATATGATCTTGAGGAGGCA
AGATCTTTTTCAAGGAATTTACTGGAGAAAAGCATATCATTGAGGCATCTACATGACAAT
CTTGTTGTGTTCCCCAATTTTCGGAGAATGGTAATTTAGAGCTTGTTCGGAAAATATAAT
TGTCTCCTTGCCGACTGATTTTTTTACACAATTCCCTTACCAGTAAATAATGAATTCATT
AGTAGGATCATAACGTAATTCTTGGAGAGCGCCGCATGATCCTTCATAAGTATTTTTCTT
ACGACAATAAAGTCATGTTTGGTAACATTCTTGAAAGCTACGTTTAGAGAATATCTTAAA
GTAATTTTTAGACTAATTCTGATGGGACTGCTATAAATGCCGCAAGCGCTATAGTCTTAA
AACACGAGAATCACTCCTAGGAGCCCCTTAGTCATGTGATCATTTATACAGCTCTAGTCA
ACGTTTGAATTTTTGGTATTTTATAACTTTTTAATAAAGTATTTGTTAAGAAAAAAAATT
GACTTTTGAGAAGTATATTCAGAAAGGTTGCCAGATAGAACCACAATTTTTTTCCCCCAA
AACTGGATGATTTAAATGAGCTTAACACTCTCATGAGACCTGTATTTGGCATAGATTGAG
CAAGAGCTGAGTCTTCCATGGACTGCCCGGCTGGATCATCTGGATCACAGGAAGTGGATT
GAAGTAAATGAAATCGACACTCTATGGATGGGAAAAGCCTCCTTCTACGGGTACCCTTAT
ATTTCGTGCTAGGTACGTAGCTCAATGTGGGGGAATCCTTTAACTAATATCAATGGCCAA
CACCTTAAAAACCAGGTTATCTTGTCTTCATGAGGATGATCTAATCCGACTTGCAACGGA
AAACTACAAGTTTCGGCAGTCAATCTACAATAAGGAGTTGGTGGAAGTAACTAGGTATGT
GGATTTATATATTGGTTATACAGTTTTAAATAGCTCTATTTCTTAGGAGAAGATAACATC
ACTGATGTGAATAATCTCCATCTCATGGAATTATCAGGTGGTCCAAGGACTTGGGTCTCA
GCAATATGGGATTTGGTAGGGAAAAAACTACATACTGTTACTTTGCTTCTGCTGCTGCCA
GCAGTTCACAGCTTCCTCACCATTCGGAAGTACGGTTAGTAGTTGCAAAGGTCGCAATAC
TAATCACTGTTGCAGATGATTTTTTCGATATGCAAGGTTCTCTGGATGAGTTGGAAAGCC
TAACTGAGGCAGTCCGAAGGTACTGAATTATTTAATTGATTTCTTGTTTTAGCATCCTAA
TTCACCTCTTATATCATGCTCATGTCTCTTACTTTTGAATGACAGATGGGATGGCCGTGG
CTTGACCGGCCACAGCGAGGTTATCTTTAAGGCCCTTGATAATCTTGTCAATGACATTGC
TGGCAAATACATCCATCAACAGGGAGGGGAATGTGACATAGCCAAAATTCTTCATGATAT
GGTAAGATTAACAGTATATGTTTGTGTTCTGTTGTATTAGACCTTGCCTATATAATGTTT
TATTGTAGAGTGAAATAATAATGCCAATGTTTTTCCTCCTTTTGGTTTGAAGTGGTATGA
AGCGTTTTCTTCATGGCTGACGGAAGCTAAGTGGAGCAAAAGCGGGTACATACCATCTAC
TGAAGAATACCTTCGGACTGGCATGATATCCATTGCAGCACATACTGTGGCTCTGCAAGG
TTCATGTTTCTTGAACCCCAGCTTACCAATTTACAAACTTACACCTACTCAGTACGAACC
TGTCACAAAATTGCTAATGGTCATAACTCGTCTGTTGAATGACATACAAAGCTACCAGGT
CTGTTGTCATTATCCTTTTCATGAATATTTTTGTTGACAACCATGCATATCAAGTTAACA
CTAGATACATGTTACCAAAAGTAGTATAAGCTTTTAGGGATAACAGCAGGTTTGAAACCT
CGATGCTTCAAAATATAGAGGTATATATTCTAAAAAGCTTTAATGGTGTTGTGTGGTATG
TACAGAAGGAGCAAGTGGATGGGAAGACGAACCTTGTGCTGCTTCACAAGAAAGAAAACC
CAGAAACAGATATTGAAGATTCAATTTCTTACGTGAGAGGAATACTGGATGAGAAGAAGA
AAGAGCTACTTGAACATGTTCTTTCAGATGGCTTAAGTGATTTACCCAAGTCATGCAAAC
ATATTCACCTATCATGTATGAAAGTATTTCAGATGTTCTTCAACTCTGGCAATGAATTCG
ACTCCAACACCAGCGAAATGCTTGAAGACATCAAACAAGCCATATACATTCCTTTGGAAT
TTCAGACCTCAAAGCCATCTATAAAGCCTCTACCTCTTCCCTCAGAACGAAAGAAGGGAT
TTCCAAAGGTCAATGCTATTTTGGGTCCAACTTTCAAGAATCAAACCATCAGAAGTTTCA
CTGCACATTCCATTCCTTTGCCTATGCCAAGAGTTGCATATGGAAAAATGTTCATGCCCC
TAAAATTCAAGACATGCTTTATTTGA
>CSTPS027_Loci
ATGCTACAACGTGCAACACATTTGCTGTATTCTGAAATCAAGCCAATGGCTTCAATGGAA
CTGTCCCAGTCCTCAATTCATGCTCTAGTCCAAAAAATCAAACAAAAGATGTTCTCAAAC
ACAGATCTCTATTCGTTTATTTCTCCTTCTGCCTATGACACTGCATGGTTAGCCATGATT
CCAGACCCCCACCAGCCTGATCGTCCAATGTTTGCGGAGTGCTTGGATTGGGTGCTCAAC
AGCCAGAGAGAAGAAGGGTTTTGGGGAGAGTTTGATGGCTACGGCGTGCCCACCATTGAT
TGTCTTCCTGCAACACTTGCCTGCATGGTTGCACTCAAAAGGTGGAATGTGGGGGCCAAA
AGTATAGACAAAGGTAGTCATTGCCTGTTCCATCTGCATTTTTCTTATGGAAATTGCTAT
GGTTTTCTTCAAAATCTTCAAGTGAATTATTATCTGAAATTGGACCCTTCTTTCACTTTT
CAGGAATGGCATTTATTCATGCGAATGCAGAGAAGCTTCTTGAAGAAAAGTACAATCCCT
GTCCTCGGTGGTTTGCCATTGTTTTCCCTGCAATGGTTGAGCTTGCAGGTTCAGTTGGCC
TAGAGATAATCCTCTCAGACGGATTAAAAGCAACGGTGGCAAAAATATTCAACCAGAGGC
TGCAAATTCTCAACACGTATACTTAATTTCTTTTCTTATGGTTTACGTTTGAATGATACG
ACTACTGCCTTGATACTCGTCAATATTTTCAATAACATATGCTTGCTTTTCAGGGAAGAA
CTGGTGGACAAATACCATTATCCTCCATTAATATCATATCTGGAAGCCTTGCCTTCCTGG
TATGATATTAGTCGTGAAGACATAGTCAAGCACTTGAGCGATGATGGCTCAATTTTCCAA
TCACCTTCTGCCACTGCTCGTGCATTTATGGTTTCAGGAAAGGAAGAGTGTGTGGCCTAC
CTCCAATCTCTTCTTCAAAGATGCCCTGCTGGAGGTTAGAGATCGAACAGTACTTCCGTT
TGCACACACTCACCTGTAGTACTCCATCCATATTAACCTGAATTTTTATCTATGAGAGGT
TGACTAGAGGTTGACTTCGTTTTCATTGCAGTTCCACCAATATATCCCATGGATGAAGAG
CTTGTAAAGCTTTCCATGGTCAATCAATTACAAAGATTGGGGTTGGCCCAGCAATTCGTT
GAGGAGATTGACGAAATATTATCAGTGGTTCACAGGTAACAACTTATAAAAGAGATCAAT
CATAAAGTTGCTATTAGTGACTAGTACTGTTTGTTTCATGGACAAATTTCACAAGCCTTT
TTTCAAAATTTTTACTGGGAAATTCAGGAGTTACATGAATCGAGAACGTGGAGCCAGACA
AATTAATTTTGTACCAGCTCAGCTATACAAGGATTCTTTGGCATTTCGCCTCCTGAGGAT
GCATGGTCATAGTGTATCTCCGTGTATGAATCTTGACTTCTCATTTTTCAATCTTATTGT
AATAGATTAAATATATACAAGTTTACTGATAAAAGTAGTGTTAATATATGCAGGGAGTTT
TTGTTGGTTTCTTCATCATGAAGACATTAAAGATCATATTAAAAACAACAGCGAACACTT
GTCAAGTGTACTGTTAAATGTTTACAGAGCTACTGATCTTATGTTTTCAGGAGAATATGA
GCTTGAGGAGGCAAGATCTTTTTCCAGGAATTTACTGGAGAAAAGCATATCATTGAGGCA
TATACATGACAATGACAATCTTCTTGTCTTCCCTCATTTCCGGACAATGGTAATTTAGAG
CTTGTTTAATAACTATTTTTAAGAATAGTTTTTTGTTTTTCATAATAAAAAAATAGGAAA
ATACGAATTTGACGGTTTAAAAATTATTGTTTGGTTTTTGTTCTTAAAAATAAAAAACAG
AGATTTAAAATATATATTTTTTAGTTATTTTTAATTATTTTCACTTTTTTTTTTGTAAGA
ATCGTTTTAAAAAATAATTATATAAATATGTAAAAGGATTAAAAATATTACATTAAATAT
AAAAATTATTTTTAAAATGCATATAAAAATATTAAAAATGGGTTAAAATTTTTTAAGTTC
CTTAATACTTTTGTTTTACAAAATATTAAAGAACAATTTAAAAAAACTATGTTCAAAAAC
TATTTTTTAAAATTTGTTTTGGAAAAACATTTCTCATAAAGACAATATTATTTCTATTAA
AACTAATATACAAAGGCTTTCTCGACGGAAAAAATGATTTAAGACAAAAGGAAGGTCTAT
GTCATTCCTTGGGACATGTTCCCTCCTCTCTTGTATTCATGAAAATTACTTTAGGCTCCT
GAATTAAGGTATATACAAATTCAAATATTTTCAAATTCCCCATCTATAAAATAAGAGAAC
AAAGATGAAGAAGAATGTAAAAAATGTTTATTGAACTTTTAAAGTAATTTTTTCAATCAA
TTTTTTTTTGCTTCTCATTTCTTTTTCTTTATTTTCTTTTCCACTTGCCTTTCCCCTAAC
CTTCAAAAATCCAAACCAAGCCTTAAGGCAGTGTTTGAATTATGAAAAGCTTCAAGGAAA
ATATACAAAGTAGAAATAAATAAAAATTTCTTATTGGATTTACCATAAAAAAATAAAACA
TAATAGAAATTATTTAAAAAACATTTATGTATATATTAAAATTCTTTATAAGAAAAAAAT
AAAAAATAAAATTATTATTATTGAACCTATCAAGTTTTAATTTATTTTCATTTTTCTTAA
CTTTTTTGTTTATTTATTTTTCATCTTTATTTTCTCGGCTCCTACTTTCCCTAAAAATTT
TCAAAATCCAAACAACTAACTAATACTCTTCTAGGAAAATATAATTGACTCCTTGCTGAC
CGATCTTTTTTACACAGTTCCCTTACTAGTAAATAATGAATTCATTAGTAGGATCATAAC
GTGATTCTTGCAGGCCGCCACATGATCCTTCATAAGTGTTTTGCTTACGACAATAAAGTC
ATGTTTGGTAAAATTCTTGAAAGCTACATTTAGAGAATATCTTAAAGTAATTTTTATACT
AATTCTGGATAGAAGAGACGACTGAAAATCATGTTGGTCAACTTTCCATAAAAGTATATC
TGATGGGACTGCTATAAATGCCGCAAGCGCTATAGTCTTGAAACACGAGAATCACTCCTA
GGAGCCCCTTAGTCATGTGATCATTTATACAGCTCTAGTCAACGTTTGAATTTTTGGTAT
TTTATAACTTTTTAATAAAGTATTTGTTAAGAAAAAAAATTGACTTTTGAGAAGTATATT
CAGAAAGGTTGCCAGATAGAACCACAGTTTTTTTCCCCCAAAACTGGATGATTTAAATGA
GCTTAACACTCTCATGAGACCTGTATTTGGCATAGATTGAGCAAGAGCTGAGTCTTCCAT
GGACTGCCCGGCTGGATCATCTGGATCACAGGAAGTGGATTGAAGTAAATGAAATCGACA
CTCTATGGATGGGAAAAGCCTCCTTCTACAGGTACCCTTATATTTCGTGCTAGGTACGTA
GCTCAATGTGGGGGAATCCTTTAACTAATATCAATGGCCAACACCTTAAAAACCAGGTTA
TCTTGTCTTCATGAGGATGATCTAATCCGACTTGCAACGGAAAACTACAAGTTTCGGCAG
TCAATCTACAATAAGGAGTTGGTGGAAGTAAGTAGGTATGTGGATTTATATATTGGTTAT
ACAGTTTTAAATAGCTCTATTTCTTAGGGGAAGATAACATTACTGATGTGAATAATCTCC
ATCTCACGGAATTATTAGGTGGTCCAAGGACTTGGGTCTCAGCAATATGGGATTTGGTAG
GGAAAAAACTACATACTGTTACTTTGCTTCTGCTGCTGCCAGCAGTTCACAGCTGCCTGA
TCACCATTCGGAAGTACGGTTAGTAGTTGCAAAGGTCGCAATACTAATCACTGTTGCAGA
TGATTTTTTCGATATGCAAGGTTCTCTGGATGAGTTGGAAAGCCTAACTGAGGCAGTCCG
AAGGTACTGAATTATTTAATTGATTTCTTGTTTTAGCATCCTAATTCACCTCTTATATCA
TGCTCATGTCTCTTACTTTTGAATGACAGATGGGATGGCCGTGGCTTGACCGGCCACAGC
GAGGTTATCTTTAAGGCCCTTGATAATCTTGTCAATGACATTGCTGGAAAATACATCCAT
CAACAGGGAGGGGAATGTGACATAGCCAAAATTCTTCATGATATGGTAAGATTAACAGTA
TATGTTTGTGTTCTGTTGTATTAGACCTTGCCTACATAATGTTTTATTGTAGAGTGAAAT
AATGCCAATGTTTTTCCTCCTTTTGGTTTGAAGTGGTATGAAGCGTTTTCTTCATGGCTG
ACGGAAGCGAAGTGGAGCAAAAGCGGGTACATACCATCTACTGAAGAATACCTTCGGACT
GGCATGATATCCATTGCAGCACATACTGTGGCTCTGCAAGGTTCATGTTTCTTGAACCCC
AGCTTACCAATTTACAAACTTACACCTGCTCAGTACGAACCTGTCACAAAATTGCTAATG
GTCATAACTCGTCTGTTGAATGACATACAAAGCTACCAGGTCTGTTGTCAGTATCCTTTT
CATGAATATTTTTGTTGACAACCATGCATATCAAGTTAAGACTAGATACATGTTACCAAA
AGTAGTATAAGCTTTTAGGGATAACAGCAGGTTTGAAACCTCGATGCTTCAAAATATAGA
GGTATATATTCTAAAAAGCTTTAATGGTGTTGTGTGGTATGTACAGAAGGAGCAAGTGGA
TGGGAAGACGAACCTTGTGCTGCTTCACAAGAAAGAAAACCCAGAAACAGATATTGAAGA
TTCAATTTCTTACGTGAGAGGAATACTGGATGAAAAGAAGAAAGAGCTACTTGAACATGT
TCTTTCAGATGGCTTAAGTGATTTACCCAAGCCATGCAAACATATTCACCTATCATGTAT
GAAAGTATTTCAGATGTTCTTCAACTCTGGCAATGAATTCGACTCCAACACCAGCGAAAT
GCTTGAAGACATCAAACAAGCCATATACATTCCTTTGGAATTTCAGACCTCAAAGCCATC
TATAAAGCCTCTACCTCTTCCCTCAGAACGGAAGAAGGAATTTTCAAAGGTCAATGCTAT
TTTGGGTCCAACTTTCAAGAATCAAACCATCAGAAGTTTCACTGTACATTCCATTCCTTT
GCCTATGCCAAGAGTTGGATATGGAAAAATGTTCATGCCCCTAAAATTCAAGACATGCTT
CATCTGA
>CSTPS035_Loci
ATGTCTTTTACATGCAATTTGGTCAGTTTATGGCCACTTTGCTCTGGATTAGAGCCCTAT
AAATACGTGAGTACTGAAGTTGAGGCAAAAGCATCGGACAATAGTATAACCAACTTTCAA
GGCAAAGTAGAAAAATGTCAGCTCCGCCGTTGTTCGGCGCTGTTCAAATTATCATCCTAG
CATTTGGGGGAATCATTTCCTTATGCTTCTGAATGCACGGTAAGATATTTGTCTACTAGC
TACCGACCATTGTTAACTAGTATACCCATGCTAGCTATTGGGACTCCCTAGTGTAATTAG
AATGCTGTGACATCATAAAATAAAGTTGTGTTATTTTATTAATTGCTTCAATTTAGTGGT
GCAGAACACTCATGCTTATTTAGAGCAACAAGTTCAACAACTGAAAGAAGTGAGGAAGAT
GCTAATCACTGATGATGATGATTCCGAGCAAAAGTTGCTCTTGATTGATGCAATCCAGAG
GCTAGGTGTGGCTTACCATCTTGAGAGTGAGATTGATGAAGCATTACAACTCGTGTTCGA
TGGTTACGTTATCTCTGCTGAAGAAGATGATGATGCTTATACTGCGGCTCTTCGACTTCG
GTTACTAAGACAACAAGGGTACAATGTTTCATGTGGTGAGTCTTTTCCATCATATCTTCA
GTTTTCTCAAAACTATGATACACTTCCATTAGTTATCATGCGAAGAAACTTAATACACAT
GCAATATTTAGGTATACGTATGAACATCATCTACAAATTTGAAACTCCTAGTTATGTTGT
GTGTTGTGAAGTAGATGCGTATTCAACAAGCTCAAAAATAGTGAGGGAAACTTCAAGGAA
TCCCTCAGCAGCAATGTGCGGGGGATGTTAGGCTCGTATGAAGCTACACATCTCAAGGTA
CATGGAGAAGACATATTAGATGAAGCACTTGCTTTCTGTACCACTCACCTTCAGTCCGTG
GCAAAGTACTCTTCAAATCCTTTTGCTGAAGAAGTAGATCATGCCCTAAAGCAGCCCATC
CGAAAGGGGTTAACTAGGCTAGAGGCCAGGCATTATTTTTCAATATACCAAGCCGATGAT
TCTCATAATACAGCTCTACTGAAGCTAGCAAAGTTGGATTTCAACCTATTACAAAAATTA
CACCAGAAGGAGCTAAGTGAGATTTCCGCGTAAGTTCGTAATTATGTAGGACTGCCTACT
TTGTTTGTTTGAAGTTTGAAATTAAGGAATTATATTTAACTTGACCAGTTCCGTTGAATT
GCACTGTATTTTAGGTGGTGGAAAGATTTAGACTTTGCACACAAGCTTCCTTTTGCAAGA
GATCGAGTGGTGGAGTGCTACTTTTGGATATTGGGGGTGTACTTTGAGCCCCAGTTTTTC
TTGGCTAGAAGATTCTGACTGAAGTAATAGCCATGACTTCTGTCATTGATGACATCTATG
ACGTGTATGGTACACTCGAAGAACTCAAGCTCTTCACTGAAGCAGTTGAGAGGTTTAATT
CATACACTTCTTGATATTTGGTCTTCGATCCCATTGTTGACTCCAATTTTTGTATATTTA
TGTTAAAAGTTCATCTTCTGCATAGTCATTTATCGTTCCAGCTACTTTGACTTTCAGGTG
GGATATCAGTGCCATAGATCAACTACCAGAGTACATGAGAGTGTGTTATCGAGCGCTCTT
AGATGTATACAGTGAAATTGAGGAAGAAATGGCCAAGGAAGGAAGATCATATCGGCTCTA
CTATGCGAAAGAAGCAGTAAGGCTTGTCTGTGCTTATTATACTTGAACAATCAATAAGCC
TAATAACAGTACTGATGAAATAAAAACCAAATCCATTCTTCAGATGAAAAATCAGAGCAT
ATCATGAGGAAGCCAAATGGCTTCAAGTACAACAAATACCAACCATGGAGGAGTATATGT
CTGTGGCATTAGTTACCTCTGCATACTCCATGCTGGCGACCACATCGTTTGTTGGAATGG
GAGATGCAGTGACAGAAGAAACTTTCGATTGGGTCTTCAGTCAACCTAAGATTGTCAGGG
CTTCAGCAATAATTTGCAGGCTCATGGATGATATGGTTTCCCCTAAGGTATGGCAGACCT
TATGACTTCTGAATTCAAAAATGGCTCAAACAATTATTTTTATATTTTTCTAGTTTCCAA
TAACCTCTATGATTCTAATTTTGTAGTTTGAACAAAACAGAGAACATGTTGCCTCAGCTG
TTGAATGTCACGTGAAGCAACATGGTGCCTCGGAGCAGGAAACACACAAGGAATTTAATA
AACAAGTAACAAATGCATGGAAGGATGTCAATGAAGAGTACCTCATCCCAACAGCTGTTC
CAATGACCATCCTCACGCGGGTTCTAAATCTTTCACGGGTTATAGATGTTATATACAAGA
ACGAAGATGGCTATACTCATTCTAGGACTGTTCTAAAAGATTTCGTAACTTCCATGCTAA
TCGATTCTGTGCCAATATTGTAG
>CSTPS030_Loci
ATGTCTGTTCAGTCTTCAGTGGTACTTCTTGCTCCATCTAAAAACCTCAGCCCTGAGGTT
GGCCGGCGCTGTGCAAATTATCATCCCAGCATTTGGGGGGATCATTTCCTTTCTTATGCT
TCTGAATTCACAGTAAGATATGCCTACTGGCTACTGGCCATTGTTACCTAGTGCGCCCAT
GCTATCTATTGGGACCCTCCTAGTGTATTTAGAATGTTGTAATATCACAAATTAAACAGC
TTATTCAGGGAATGCTGTGAATTTTTTTAACAGGGCGCTCATGTTTATTTTATTAATTTT
CAATTTGATGGTGCAGAACACTGATGATCATTTGAAGCAACATGTCCAACAGCTGAAAGA
AGAAGTGAGGAAGATGCTAATGGCTGCTGATGATGATTCTGTGCAAAAGTTGCTCTTGAT
CGATGCAATTCAACGGCTAGGAGTTGCTTACCATTTTGAGAGTGAGATTGATGAAGCATT
AAAACACATGTTCGATGGTTCCGTTGCCTCTGCTGAAGAAGATGTTTATACTGCTTCTCT
CCGATTTCGGTTACTAAGACAACAAGGTTACCATGTCTCATGTGGTGAGTCTCTTCACTC
ATATCTTCATTTCTCTCAATATTGTGCTACACATAAAATATTTAGGATAATGAAGTACGA
ATCTTTTGCCCTCTATTAATATGAACCACATACCTCAATTAGTATTATCCACAAGTTGGA
AACTCAAAGAGCCATGTTGTGTGTCATGTAAAGCAGATTTATTCAACAACTTCAAGGATA
ATGAAGGAAACTTCAAGGAATCCCTCAGCAGCGATGTGCGGGGAATGTTAAGCTTGTATG
AAGCTACACACCTCAGGGTGCATGGAGAAGATATATTAGATGAAGCACTCGCTTTCACTA
CCACTCACCTTCAGTCCGCAGCAAAATACTCTTTAAATCCTCTTGCTGAACAAGTAGTTC
ATGCCCTAAAGCAGCCCATCCGAAAGGGGTTACCTAGGCTAGAGGCCAGGCATTATTTTT
CCATATACCAAGCAGATGATTCTCATCATAAAGCTCTGCTGAAGCTAGCAAAGTTGGATT
TCAACCTATTACAGAAATTACACCAGAAGGAACTAAGTGATATTTCCGCGTAAGTACATA
ATTATGTAGGACTGCTTATTTGTTTGTTTGAAGTTTGAAAGGAGTTAGATTTAACCTGAG
GAGTTCCGTTGAATTGTACTGTATTTTAGGTGGTGGAAAGATTTAGACTTCGCACACAAG
CTTCCTTTTGCAAGAGATCGAGTGGTGGAGTGCTACTTCTGGATATTGGGGGTGTACTTT
GAGCCCCAGTTTTTCTTGGCTAGAAGGATACTTACTAAAGTAATAACCATGACTTCTACT
ATTGATGACATCTATGACGTGTATGGTACACTTGAAGAACTCGAGCTCTTCACTGAAGCA
GTTGAGAGGTTTAATTCATACACTTCTTGACCTTTGGTCTTCAATCTCAGTGTTGAATCC
ACATTTTGTATAGTCAATAATCCACTTTCATGTTAAAAGTTCAGCTTCTGCATAGTCATT
TATCATTCCAGGTACTTGATTTTCAGGTGGGACATCAGTGTCATAGATCAACTACCAGAG
TACATGAGAGTGTGTTATCGAGCACTCTTAGATGTATACAGTGAAATTGAGGAAGAAATG
GCCAAGGAAGGAAGATCATATCGGTTCTACTATGCGAAAGAAGCAGTAAGGCTTACAAGT
AATTATTTTACTTTAAGAAGAAATGACCTTAATTAAAATACTAATGAAATAAAAACCAAA
TCCATTATTCAGATGAAAAAGCAAGTTAGAGCATACTATGAGGAAGCCCAATGGCTTCAA
GCACAACAAATACCAACCATGGAGGAGTATATGCCTGTTGCATCAGCTACCTCTGGATAC
CCGATGCTTGCAACCACATCCTTTATTGCGATGGGGGATGTTGTGACAAAAGAAACTTTC
GATTGGGTTTTCAGTGAGCCTAAGATTGTCAGGGCTTCAGCCACAGTTTCCAGGCTCATG
GATGATATGGTTTCCCACAAGGTATGGTAATCCTTATGCTGTTTCAGACTAATAACTTAC
AAATCAGTAAATATGTTTGGTACCATGAATTATTGGAGCTGTAACACATGTATTATTTCT
AAAATTCAAATTGCTCAAATAATGATTTTGTGATATCTCATATTGGATGAGGGAAAAAGT
TTTTTTGTTGTATGAGTTCCCCTTAATCATGTAAACGCGTTTTAAAGTTAAGATGATTCA
TTTGGATCTAAAGCAAATAATATCTATAAAGTTAGAAGCAGGTTATTATCTATAAACTTC
GATGTGAGGTTTGTTTAGCTCCATAAAAAGTGTCTATCTATTTGACCTCACAATCTCATA
GGACAGAGAACATTGTGTCTGCATGAGGGGTGATTGTGATATCTTATGTCCGGCATGAGG
GTCATTGTGATATTCCAAGTCGTATATGTGACAAAGTTGTCATTATGCATGCATATGGGA
TGATTGTGATATCCCACGTCAGATAAAAGAGAGTTTTTGAAGTTATAGAAGTATGAAATC
TTCTTAATCATGTAAATACGTTTTAAAATTGTGAGGGTCGTTTAGACCTAAACAATATCT
ATAAGGTTAGAAGCGGATTGTTATAGATTTTATGTATTTGCATTTTCCACTAATCTCTAT
GATTCCGTATTTATAGTTTGAACAAAAGAGAGGACATGTTGCCTCAGCTGTTGAATGTTA
CATGAAGCAACATGGTGCGTCGGAGCAGGAAACACGCGACGAATTTAAAAAACAAGTAAG
AGACGCATGGAAGGATATCAATCAAGAGTGCCTCATGCCAACAGCTGTTCCGATGACCGT
CCTCATGCGAATTCTGAATCTTGCACGTGTTATGGATGTTGTATATAAGCATGAAGATGG
CTATACCCATTCCGGGACTTTTCTAAAGGATTTAGTAACCTCCCTGCTTATAGATTCTGT
GCCAATATGAAGCTAGCTTTCTTTCTGCTGCTTTGTTGAAAAGATTGTCTTGCATTTTAA
TCTACTTTCTGTAATATGTAACCGGATGCTTTGTTCAAATTTTAAGAATGCTTGGTTTAT
GATACTTTCCAACCATATAATTGAATTGATGATTTGTCTTTTTTTTTTTTTTAAAAAAAA
TTATTTAGTGATATGGTATTTTTTATTTATTAAGTGTTATGATACTTTTAACTATAAGGA
CATTTCATGGTAAAAAGGAGTTTTTCACGATAAATTTATTTTCACACCGAATTTTTACTA
TTGGCGATGAAATATTTAGTTATGGTAAAAATTAATATTTAGCCATGACATATATTTGTA
TTAAATTATTTTCTTTAAGTTTTGGCCACAAATTAATATTTATAACAAAAAATATTTTTA
TCAGTGCCTACATATAATAAAGTATGTTTGTATTTATAAATGTAAATATACTTCATATTT
AAGAGTGAGAAGATACGGATCAAGCATCATCACCGTCCATTTTACTTTCAATGGGGTGTA
TGTAAGTTTGTGAGTGAGTTGTGATAATGTGTTAATTAGCCAGGAGTACAAAGGGGAAAA
GACAATAAGAGAATTAGCAGAGCTTAAATCTGCATCTTTGTAGCTAATACGAACTCTTGC
CTAAAGAACAAAGCCTTCTTATATGAACTCTCACTTGAAGAATGAAGCCTTAATGATGAT
TTTACAACAAATGATGATTAACACAAGGCTTCATTCTTCAACATGTTACCATAAATTTTA
TCTTATGGAAAAATTATTAACTTTTCTATAAAATTAAATTTTATCGTTAAAAATAATTGT
TTATGAACTTATAGCAATAAACTCACCATAAATAATTTTTTATGGAAAAAATTCTTCTAC
CACAAAATACTATATTTTAATCACAAATTAATTTATGGTAAAAACCCATATTTGTTGTAG
TGGATGGAATCCTTATTCTCTTTTGTCTCTTTAGTTTTGAAAAGGATACGACAATATCTT
ATCACCCAAGGTATATGATTGGCTAATATTAATTTGATTAAGAAACATGTGCTGATGGAG
ATCTCCTTAAAAATTTAGACATCCACATCACACCGACATTCCATTAACATGTCATTTTTG
GGTGAGTGAGTTGATACAGTAACTAGAAAAATAAATAAAAAAATAAAAAAATCTAAGATA
TGAACATTACCCTATATCTCTTAATTTAATTAGATGATCCTTTACATAAATATTAGTTCT
TTTTTATGCTTTGTAATATTAATACTTTAATAAATTTCCCAGTGGCAACACTAACAAATG
CTTTAATGATGATTTTACAATTTTGAATATTTTTATAATTTTCTATCAATCACTACAAAG
CATGTTGGACCACTGTTATCAGGTTGAACAAGCTAGTCACAAAAATTCAAGCCAAGGTCT
TTTCAGGAATCATACCGGTAACGATTTTTCTGAAATAGTGGATGAAAAAATTTTGAAAAA
TGAACACTGGTCCTTAATTGTCTAATTTCAAAATAACATTTTGTTGAGGTCGTCACATCA
AGTTTACCTCAAAATATCAGTCTCCCTGTTGTGGTTTACGTGTTGCTTACGGCCATGAAT
GCGTGAACGAGAAGTCTGTTCACGTCTTTTCACATGCAACTTGGTCAGTTTACGGCCACC
GGGCTCTGGATTAGAGCCCTATAAATTCGTGAGCACTGAAGTTGAGGCAAAAGCATCGGG
CAATAGTATAACAAACTTCCAAGGCAAAGTAGAAAAATGTCTGTTCAATCTTCAGTAGTG
CTTCTTGCTCAATCTCAAAATGCCACCCCCGCAGTTGCCCGGCGCTGTGCAAATTTTCAT
CCTAGCATTTGGGGAGACCGATTTCTTTCATATGCTTCCGAATTCACAGTAAGATATATG
TCTACTAGCTGCACGATATTGTTGAATACTAGCGTGCCCATGCTAGCTCTTGGTACTCCC
TATTATAATTAGAATGTTGTGATATCATAAATTAAGTGGCTGATCCAGGGATATTGTGAA
TTTTTTTAACAAGGCAATAATTTTATTATATTCATTGCTTCAATTTGGTGGTGCAGAACG
CTAATCCTTATTTAGAGCAACAAGTTCAACAACTGAAAGAGGAAGTGAGGATGCTGTTAA
TCACTGCAGCTGATGATTCCGAGCAAAAGTTACACTTGATTGATGCAATCCAACGGCTAG
GCCTGGCTTACCATTTTGAGAGTGAGATTGATGAAGCATTACAGCACATGTTCGATGGTT
ACGTTATCTCTGCTGAAAAAGATGATGATGTTCATACTGCTGCTCTCTGA
>CSTPS032_Loci
ATGTCTCTTCCACTCTCAGTTACAGCTCCTAGTCCAACCCAAAGGCTTAATCCTGAGGTG
GCTCGCCGCAGTGCAAATTTTCGTCCTTGCTTTTGGGGTGATCGTTTCCTCACCTATACT
CCTGATGATCCGGTAAATGAGCTTTCATGATTCATGGAAGCAAAAACATGTTATTTTCGG
TCATAAGTTAGAGGTTATTTATGATTGTTTTTAAAAAATAGTTATCAGAAAACATGGTTG
TTCTTAATATTATGCATCTTGAAAATTTAATTTAATTTTTTTATTTTTTGTATCAAAATG
CTATGCACTTTTTGTTGTATTTTCAATTGTTTCTCATGATTTTTTTATTACTTAGAAAAC
ACTTATCGGTTTATTATAAAAAATAATCTAGTCTGAAAAATAGTCATTTTGTAAAATTTA
AGTATCGATATATCCGTATTTACCTATATTTCAAACATTGACAATAACTAAATAAAACTC
TAAAAATAAGAGTATTCAAGAGAAAAAATAATTTAAAAATATATATATTTTTTTCCAAAA
GCTTAATATGGAAAGGGGGGAAATAAACATCATCTTACGGGGAAATAAACATAAAGGAGG
TTTTGATTCCATATTAGACAACCAACCAATTTTCTCTGTAAGGGACATTAAATTAATCAT
GTTCCCAATACCCTCCCTCACAAGCAACCTTTTTTCTTTTCGGACTGAACAAATTGGAAA
AGTAAATATGTGGCGACCTCCCGGAAAATTTGGTCTAATATTGGACAACCATTTTCTTAA
AGTTAATTTCAGCTCGAAGTATGTCATTCACTCAGTCTAACATTTCTAGCATACGATTTG
TTCATACAATTTACTGGTGCAGGTAACCCATGCTCGTAAAGTGCAACAAATTGAAGAACT
GAAAGATGAACTGAGAAACGAGCTAAAAGCTACTGCCAGGAAGTCTTCACAACTGCTGAA
CTTCATAGATTCCATCCAACGCTTGGGATTGGCATACCAGTTTGAAAGGGAGATCAAAGA
AGCATTAGAGGACATGTATCAAACCTATAATCTGGATGATGATGATAATGATGACCTGAC
CAATGCTTCTCTTCGTTTCCGACTTCTGAGGCAAGAAGGTTACCATATTCCACCTGGTAA
AATCCCATGACCCATTGTTGTCTAAACATATATATGTCATCTGCAATTACATATCATCGA
TTGAATGGTCAACTTCGCTGATAAACAGATGTATTCAATAAGTTCAAAGACGACGAAGGC
AACTTCAAGGAATCATTGACTGGTGACTTACCAGGCTTGCTAGCTTTATACGAAGCTACA
CATTTAATGGCGCATGGAGAAGCCATACTAGAGGAAGCTCTGGCTTTCAGCACTGCTCAC
CTTCAGTCCATGGCAACCGATTCAACTCATCCCCTTCCAGCACAAGTGACTCGTGCACTA
AAGAGGCCTATTCGCAAGTGCTTAACAAGGGTGGAGGCAAGACATTACATTTCCGTCTAC
CAAGAAGATGGTCCGCATAATAAAACATTACTCAAGCTCTCAAAGTTAGATTTCAATCTA
TTGCAGTCACTCCACAGGAAAGAGCTAAGTGAGGTCACTAGGTAAGTTGCGGAACCAACA
ATATTCAGAAAGCTACATATTTGGCAATTTTCTTCACTCTGATAATCTGTTGATACATCT
TTAAGGTGGTGGAAAGGTTTGAATTTTGCCAAAAAGATGCCTTTTGCACGGGACAGATTA
GTGGAGGGCTACTTCTGGATATTGGGAGTGTACTTTGAACCCCAATATTCCCTTGCTAGA
AGGATCTTAATCAAAGTATTAGCCATGATATCCATCATAGATGATATATATGATGCATAT
GGTACATTCGAAGAACTCAAACTCTTTACAGAAGCAATTGAAAGGTTTGATACATGCATG
CCCATCAAAATTGTTGGCTTAATTTCCAAATTTCTAGTCAAATTTCAAAAAGTTCCAAGG
ATATCTGTTGCTTCACTTTCAGATGGGATGCCAGCAGCGTAGATCAACTCCCAGATTATA
TGAAGCCTTGTTATCAGGCTCTCTTGGATGTTTATGAAGAAATGGAGGAAGAGATAGCCA
AGGAAGGAAACCTGTACCGTGTTCAATATGCAAAAGCAGCGGTTTGCCTCCAATGACCCT
TCTTCTAGTTCCTTAACTCTTTCATAAATATTTTTTCTATCTTCAAAAAATATATTGTAA
GCTAGCAGTATAATTAGTCTATTTGCAATATTATGTAAACTCAGATACAAAGGCAAATCC
AAGCCTACTTTGTTGAAGCCAAATGGTTGAACCAAGAATATACACCAACATTGGATGAGT
ATATGAGTAACGCACTAGTAAGCAGTGGTTACTCTATGCTCATAACCACATCTTTTGTTG
GCATGGGAGATATAGCAACAAAGGAGGCCTTCGATTGGGTTTTCAGCGACCCTAAGATGG
TTAGAGCTTCATCTGTCATTTGCAGGCTCATGGATGACATAGTTTCCCATGAGGTATTAC
ATCATTTATGCTGCTTCATGTTGTGTTGTACTAGCTCTAGCTCTATGTATCCTTGATTTT
CTTCGCTTTTCTTTTTGTGCAGTTTGAGCAAAAAAGAGGGCATGTTGCATCAGCAGTTGA
ATGCTACATGAAGCAACGTGGGGTTTGTAAGCAAGAAGCATATGATGAGTTGAATAAGCA
AGTAGTGAACGGATGGAAGGACATGAATGAGGAGTGCCTCAAACCTACACAAGTGCCCAT
GCCTCTTCTTACACGTGTTCTTAATTTCAGCCGTGTGATTGATATTTTGTATAAGGACGA
AGATCAGTACACACATGTTGGAAAATTGATGAAAGATCTCATTGCTTCGATTCTCATTGA
CCTTGTGCCAATATGA
>CSTPS033_Loci
ATGTCTCTTCCACTCTCAGTTACAGCTCCTATTCCAACCCAAAGGCTTAATCCTGAGGCG
GCTCGCCGCAGTGCAAATTTTCGTCCTTGCTTTTGGGGTGATCGTTTCCTCACCTATACT
CCTGCTGATCCGGTAAATGCGCTTCCATAATTTGTCAAAGCAAAACATGTTATTTTTAGT
CATGATTTAGAGTTTATTTATGGCTGTTTTTAAAATTCACTACTAATATTCATCGATATT
TTTATAATATTTTCGATATATCCATAAAATTTAGTACTAATATTCATCGATATTTTTTTA
ATATTTTTTATATATCCAAAAAATTCAAGTACTGATATATCTGTTTTTACATTTTTTCAA
GTAATTCAAAAATACATTTTTTTTCCTAAAAGCTTAACATGGGAAGTGAGGAAATAAACA
TTCTCCTCCTATAGGGAAATAAACATAAAGTAGGCTTTGATTCCATATTAGACAACCAAC
CAATTTTCTCTGTAAGGGACATAATATTGATCATGTTCCCAAAACCCTCCCTCACAAGCA
ACCTTTTTTCTTTTCGGACTGAACAAATTGGAAAAGCAAAATATGTGGCGACCTCCCGGA
AAATTTGGTCTAATATTGGACAACCATTTTCTTAAAGTTAATTTCAGCTCGAAGTATGTC
ATTCACTCAGTCTAACATTTCTAGCATACGATTTGTTCATACAATTTACTGGTGCAGGTA
ACCCATGCTCGTAAAGTGCAACAAATTGAAGAACTGAAAGATGAACTGAGAAACGAGCTA
AAAGCTACTGCCAGGAAGTCTTCACAACTGCTGAACTTCATAGATTCCATCCAACGCTTG
GGATTGGCATACCAGTTTGAAAGGGAGATCAAAGAAGCATTAGAGGACATGTATCAAACC
TATAATCTGGATGATGATGATAATGATGACCTGACCAATGCTTCTCTTCGTTTCCGACTT
CTAAGACAAGAAGGTTACCATATTCCACCTGGTAAAATCCCATGACCCATTGTTGTCTAA
ACATATATATGTCATCTGCAATTACATATCATCGATTGAATGGTCAACTTCGCTGATAAA
CAGATGTATTCAATAAGTTCAAAGACGACGAAGGCAACTTCAAGGAATCATTGACTGGTG
ACTTACCAGGCTTGCTAGCTTTATACGAAGCTACACATTTAATGGTGCATGGAGAAGACA
TACTAGAGGAAGCTCTGGCTTTCAGCACTGCTCACCTTCAGTCCATGGCAACCGATTCAA
CTCATCCCCTTGCAGCACAAGTGACTCGTGCACTAAAGAGACCTATTCGCAAGTGCTTAA
CAAGGGTGGAGGCAAGACATTACATTTCCGTCTACCAAGAAGATGGTCCGCATAATAAAA
CATTACTCAAGCTCTCAAAGTTAGATTTCAATCTATTGCAGTCACTCCACAGGAAAGAGC
TAAGTGAGGTCACTAGGTAAGTTGCGGAACCAACAATATTCAGAAAGCTACATATTTGGC
AATTTTCTCACTCTGATAATCTGTTGATATATCTTTAAGGTGGTGGAAAGGTTTGAATTT
TGCCAAAAAGATGCCTTTTGCACGGGACAGATTAGTGGAGGGCTACTTCTGGATATTGGG
AGTGTATTTTGAACCCCAATATTCCCTTGCTAGAAGGATCTTAATCAAAGTATTAGCCAT
GATATCCATCATAGATGATATATATGATGCATATGGTACATTCGAAGAACTCAAACTCTT
TACAGAAGCAATTGAAAGGTTTGATACATGCATGCCCATCAAAATTGTTGGCTTAATTTC
CAAATTTCTAGTCAAATTTCAAAAAGTTCCAAGGATATCTGTTGCTTCACTTTCAGATGG
GATGCCAACAGCGTAAATCAACTCCCAGATTATATGAAGCCTTGTTATCAGGCTCTCTTG
GATGTTTATGAAGAAATGGAAGAAGAGATGGCCAAGGAAGGAAACTTGTACCGTGTTCAA
TATGCAAAAGCAGCGGTTTGCCTCCAATGACCCTTCTTCTAGTTCCTTACTCTTTCATAA
ATATTTTGTCTATCTTCAAAAAATATATTGTAAGCTAGCAGGATAATTAATCTATTTGCA
ATATTATGTAAACTCAGATAGAAAGGCAAATCCAAGCCTACTTTGTTGAAGCCAAATGGT
TGAACCAAGAATATACACCAACATTGGATGAGTATATGAGTAACGCACTAATAAGCAGTG
GTTACTCTATGCTCATGACCACATCTTTTGTTGGCATGGGAGATATAGCAACAAAGGAGG
CCTTCGATTGGGTTTTCAACGACCCTAAGATGGTTAGAGCTTCATCTGTCATTTGCAGGC
TCATGGATGACATAGTTTCCCATGAGGTATTACATCATTTATGCTGCGTCATGTTGTGTT
GTACTAGCTCTATGTATCCTTGATTTTCTTCGCTTTTCTTTTTGTGCAGTTTGAGCAAAA
AAGAGGGCATGTTGCATCAGCAGTTGAATGCTACATGAAGCAACATGGGGTTTGTAAGCA
AGAAGCATATGATGAGTTGAATAAGCAAGTAGTGAACGCATGGAAGGATATGAATAAGGA
GTGCCTCAAACCTACACAAGTGCCCATGCCTCTTCTTACTCGTGTTCTTAATTTCAGTCG
TGTGATTGATATTTTGTATAAGGACGAAGATCAGTACACACATGTTGGAAAATTGATGAA
AGATCTCATTGCTTCGATTCTCATTGACCCTGTGCCAATATGA
>CSTPS034_Loci
ATGTCTGTTCAGTCTTCAGTGGTACTTCTTGCTCCATCTAAAAACCTCAGCCCTGAGGTT
GGCCGGCGCTGTGCAAATTTTCATCCCAGCATTTGGGGGGATCATTTCCTTTCTTATGCT
TCTGAATTCACAGTAAGATATGTCTACTGGCTATTGGCCATTGTTACCTAGTGCGCGCAT
GCTATCTCTTGGGACCCTCCTAATGTATTTAGAATGTTGTAATATCACAGATTAAACAGC
TTATTCAGGGATGCTGTGAATTTTTTTAACAGGGCGCTCATGTTTATTTTATTAATTGTT
TAAATTTGACGGTGCAGAACACTGATGATCATTTGAAGCAACATGTCCAACAGCTGAAAG
AAGAAGTGAGGAAGATGCTAATGGCTGCTGATGATGATTCTGCGCAAAAGTTGCTCTTGA
TTGATGCAATCCAACGGCTGGGAGTTGCTTACCATTTTGAGAGTGAGATTGATGAAGTAT
TAAAACACATGTTCGATGGTTCCGTTGTCTCTGCTGAAGAAGATGTTTATACTGCTTCTC
TCCGATTTCGGTTACTAAGACAACAAGGGTACCATGTCTCATGTGGTGAGTCTTTTCACT
CATATCTTCATTTCTCTCAATACTGTGCTACACATAAAATATTTAGGATAATGAAGTATG
AATCTTTTGCCCTCTATTAATATGAACCACATACCTCAATTAGTATTATCCACAAGTTGG
AAACTCAAAGAGCCATGTTGTGTCATGTAAAGCAGATTTATTCAACAACTTCAAGGATAA
TGAAGGAAACTTCAAGGAATCCCTCAGCAGCGATGTGCGGGGAATGTTAAGCTTGTATGA
AGCCACACATTTCAGGGTGCATGGAGAAGATATATTAGATGAAGCACTTGCTTTCACTAC
CACTCACCTTCAGTCCGCCACAAAGCACTCTTCAAATCCTCTTGCTGAACAAGTAGTTCA
TGCCCTGAAGCAGCCCATCCGAAAGGGGTTACCTAGGCTAGAGGCCAGGCATTATTTTTC
TGTGTACCAAGCAGATGATTCTCATAACAAAGCTCTGCTGAAGCTAGCAAAGTTGGATTT
CAACCTATTACAGAAATTACACCAGAAGGAGCTAAGTGACATTTCCGCGTAAGTACATAA
TTATGTAGGATTGCCTTATTTGTTTGTTTGAAGTTTGAAAGGGGTTAGAATTAACTTGAG
TTCCGTTGAATTGTACCGTATTATAGGTGGTGGAAAGATTTAGACTTTGCACACAAGCTT
CCTTTTGCAAGAGATCGGGTGGTGGAATGCTACTTTTGGATATTGGGGGTGTACTTTGAG
CCCCAGTTTTTCTTCGCTAGAAGGATTCTCACTAAAGTAATAGCCATGACCTCTATTATT
GATGACATCTATGACGTGTATGGTACACTTGAAGAACTCGAGCTCTTCACCGAAGCAGTT
GAGAGGTTTAATTCATACACTTCTTGACCTTTGGTCTTCAATCTCATTGCTGAATGCAGA
TTTTGTATAGTCAATCAATCCACAGTAATTCATCCTGTTATAAGTTCAGCTTATGCATGG
TCATTCATCATTCAGCTTCTTGATTTTCAGGTGGGATATCAGTGCCATAGATCAACTGCC
AGAGTACATGAGAGTGTGTTATCAAGCACTCTTATATGTATACAGTGAAATTGAGGAAGA
AATGGCCAAGGAAGGAAGATCGTATCGGCTCTACTATGCAAAAGAAGCAGTAAGGCTTAC
ATGTGATTATTATACTTTAAGAAGCAATAAATTTAATAACCATACTGATGAAATGAAAAC
CAAATCCATTGCTCAGATGAAAAATCAAGTAAGAGCATACTATGAGGAAGCCAAATGGCT
TCAAGTGCAACAAATTCCAACCATGGAGGAGTACATGCCTGTGGCGTTAGTTACCTCTGC
ATACTCAATGCTGGCGACCACATCGTTTGTTGGAATGGGAGATGCTGTGACAAAAGAAAG
CTTCGATTGGATTTTCAGTAAGCCTAAGATTGTAAGGGCTTCAGCCATAGTTTGCAGGCT
CATGGATGATATGGTTTCCCACAAGGTATGGTAATCCTTATGCTGTTTCAGAATAATAAC
TCACAAATCAGTAAATATTTTGATACCATGAATTATTGGAGCTACTAGATATGTATAATT
TCTGAAATTCAAATGGCTCAAATAATTATTTTTATATATTTGTACTTTCCACTAACCTCT
ATGATTCTATATTTTGTAGTTTGAGCAGAAGAGAGGACATGTTGCCTCAGCTGTTGAATG
TTACATGAAGCAACATGGTGCGTCGGAGCAGGAAACGCACAACGAATTTCACAAACAAGT
AAGAGATGCATGGAAGGATATCAATGAAGAGTGCCTCATCCCAACAGCTGTCCCAATGCC
CATCCTCATGCGAGTTCTAAATCTCGCACGTGTTATAGATGTTATATACAAGAATGAAGA
TGGCTATACTCATTCTGGGACTGTTCTAAAGGATTTCGTAACTTCCATGCTAATTGATCC
TGTGCCAATATGA
>CSTPS066_Loci
ATGAGTATTTTATTTTTTAGAAAGTGTATATAAAATCAACTTACAAAAGGAATCAAAATA
CTTCTTATAAAAGATTAATTGAAATCTCATCACTTGATAGTGATATTTCATTTCTATAGG
AATAATTTTTTATTTGAGTGAAAACATGAGGGTGAAGGAGAAAAGGAATATGATGTTGAT
TTGTGTAAGCCAAACATTGCCTAATTGTAATCAACCATTTCCCATCTTATTCATTGCATA
ATTGTACGCCAAACATTACCGAAGATTGCAAGCTATCTTATTCATATATTGAGTGCTTGT
GTACTGAGTTACAGTTCTCGTTACCAGCAACATGTCTACTGATTACTCAGCCTGTTCTCC
AGCCCCAGATGCTAATCCAGAGACTAATCGCCGGGCTGCAAATTTTAACCCTAGCACGTG
GGGCAATAGTTTCATCATGACCAACTCTCCTGATGATGAGGTAATTTTGTGATATATGAA
GTTTGCACAACCATCTAAAGATTTTCTTAATTTTTGTTCTTGAAATTTATTGATGCAGAT
AACTCTTGCCCATAAAGAGCAACAGTTGGAAGATCTGAAGGAGGAAGTGAGAAGAGAGCT
AAAGGCTGCAGCTGGTGACCCTTCAAAACAGCTGAAGTTTATCGATGCAGTTCAACGGCT
TGGGGTGGCATACCACTTTGAAAAGGAGATTGAAGAAGCATTACAAAATACCTATGATAA
CTATCATTGCATTGATGACATAAAATGATGATCTCTATGATGTTGCACTTCGATTTCGAC
TACTAAGACAACAAGGCTTCAATATTTCATGTGGTAAGCCTCATGAATATCATGTATTAT
AAGGTGCTTGAATATCATCTAGCAAAGCTCACATATAACATTCTATGTTTTGGTGATGAT
TACAGATATATTCAACAGGTACACAGATGAAAAGGGAAGGTTCAAGGAGTCTTTGATCAA
TGATGCATGTGGCCTACTAGGCTTGTATGAAGCTGCACATCTCAGGGTGTGGGAAGAAGA
TATACTAGATGAAGCACTTGCTTTCACCACCACTCACCTCAAGTCTATGGTGGAACTTTT
AGAATACCCTCTTGCAGCACAAGTCACTCATGCTTTATACCGGCCCATTAGGAAAGGCTT
AGAGAGGCTAGAGGCAAGGCCTTACATGTCTATTTACCAAGATGAAGCTTCACATAGTAA
AGCTTTACTGAAGCTTGCAAAGTTAGATTTCAACCTACTTCAGTCACTGTACAAGAAACA
GCTAAGCAATATCTCGAGGTTAGTTTTCAAATCGTGTATGAACTCAAGTTCAAACAGTTT
ACTAGGTCCTTTATGTGAGTTAATGTATTTTCTCAGGTGGTGGAAAGACCTAGATTTTTC
TTCGAAACTACCTTTTGGAAGAGATAGAGTGGTGGAATGCTACTTTTGGATAGCAACAGC
TTGTTTTGAGCCCCAGTATTCATATGCTAGAAGAATACAGACCAAAATACTCGCTCTGAT
AACAATTATTGACGATATGTTTGATGCATATGGGACACTGGAAGAACTGGAGCTCTTTAC
AGAGGCAATTGGGAGGTTTGATATATGCAAAATTTACCCACATCCAATGATTTATTTTAT
TTTATTTTAATTTTTATATGTTTGAACTTTAAAAGGGAACTTGGTACTTGATTTTCAGGT
GGGATGTTAACAGCATATATCAGCTTCCGGAATACATGAAGCCATGCTATCAGGCAGTCT
TGGATGCCTACAAAGAAATTGAGCGGATGGAGAACAAAGAAGATCATATTGTGTTCACTA
TGCAAAAGAGGCAGTAAGGGTCTGAGTTCTATCTGTGCCCCTATAACATGTACTGCACAC
TAGAGTAATTATTTGTTGGCAATGGTTGAACATATTTCAGATGAAAAGGTCTGTTCGAGC
TTACTTCAATGAAGCCAAATGGCTACATGAAGACTATGTACCTACGATAGAAGAGTACTT
GAGTGTTGCACAAGTTACCTCTGAGGTCACCTTGTTCACTGTCATCTGCTTTGTTGGAAT
GGGAAGGATGGCAACCAAAGAGGTCTTTGAATGGGTGTGGAATGACCCAAAGATCGTCGG
AGCTTCCTCCAAAATTATGAGGCTCATGGATGATATGGCTTCACACAAGGTACTATGTTA
TATTACATATCGCAAAGACAACGGGATCTTTATAAGAATTTAATTACCTTTTTGGTAAAC
ATTTCCTGTTGGTTTTTGTGTAGTTTGAGCAAGAGAGAGGACATAGCGCATCAAGTGTTG
AATGTTACATGAAGCAACATGGTGTCTCAGAGCAGCATGCATACCAAGAGCTTAACAAGC
AAGTCGAGAATGCATGGAAAGATGTAAACCAGGGCTGCCTTAGACCTCCTGCTATTCCAA
TGCCTCTCCTTACACGGGTTCTTAATTTCGCACGCACCGGGGATTTCATGTACAAAGGCC
GTGATGATAGGTTCACGAATGTTGGAGATGTGATGAAAGATAGTATTGCATCACTGTTCA
TAGACCCTGTGCCAATATGA
>CSTPS047_Loci
ATATTGAGTACTCGAGTGAGTTACACATGGCCTTAATTCTCGCTACCAGCAACGGGTCTT
CTCCAGCCCCAGTTGCTAATCCAGAGACTAATCGCCGAACTGCAAATTATCAGCCTAGCA
TTTGGGGCAATACCTTCATCGTGAGCCACACTCCTGAGGATGAGGTGATTTTCTGATCAT
GTTGTAGTTTGCATAACAAGACCTAAAGATTTTCTCACTTTTTGTTCTTGCAATTTATTG
ATACAGATAACTCTGTCCCATAAAGAGCAGCAGTTGGAAGATCTAAAGGAGGAAGTTAGA
AGAGAGCTGATGGCTGCAGCTAGTAACCCTTCAAAACAGCTGAAGTTCATCGATGCAGTT
CAACGGATTGGGGTGGCATACCACTTTGAAAAGGAGATAGAAGAAGCATTACAAAATACC
TATGATAACTATCATTGCATTGATGACATAAATGATGATCTCTATGATGTTGCGCTTCGA
TTTCGACTACTAAGACAACAGGGCTTCAATATTTCATGTGGTAAGCCTCATGAATATCAT
GTATTATAAGGTGCTTGAATATCATCTAGCAAAGCTCACATATAACATTCTATGTTTTGG
TGATGACTACAGATATATTCAACAGGTACACAGATGAAAAGGGAAGGTTCAAGGAGTCTT
TGATCAATGATGCATGTGGCCTACTAGGCTTGTATGAAGCTGCACATCTCAGGGTGGGGG
AAGAAGACATACTAGATGAAGCACTTGATTTCACCACCACTCACCTCAAGTCTATGGTAG
AACATTTAGAATACCCTCTTGCAGCACAAGTAACTCATGCCCTATACAGGCCCTTGAAGA
AAGGCTTGGAGAGGCTAGAGGCAAGGCCTTTCATGTCTATCTACCAGGATGAAGCGTCAC
ATAGTAAAGCTTTACTGAAGCTTGCAAAGTTAGACTTCAACCAACTGCAGTCACTGTATA
AAAAAGAGCTAAGCAATATCTTGGGGTTAGTTTTCAAATCATGTATGAACTTATGTTAAA
GCTGTTTACGGTATGTGAATTAATGTGTTTTCTCAGGTGGTGGAAAGGCCTAGATTTTTT
TTCAAAGCTACCTTTTGTAAGAGATAGATTGGTGGAAGGGTACTTTTGGATAGCAACAGC
TTGTTTTGAGCCCCAGTATTCATATGCTAGAAGAATACAAACCAAATTACATGCTCTGAT
CACAACTACGGATGACATATTTGATGCATATTTGATGCATATGGAACACTTGAAGAACTG
GAGCTCTTTACAGAGGCAATTGGGAGGTTTGATATATGCAAGATTAAAATTACCCACAAC
CAATGAATTGGTTTCATACTTGAACTTTAAAAGGGAACTTGGTACTTGATTTTCAGGTGG
GATATTGACAGAACACATCAGCTTCCTGAATACCTGAAGCCATGCTATCAGGCAGTCTTC
GATGCCTACAAAGAAATTGAGGAGATGGAAAACACAGAAAGATCACACTCTGTGCACCAA
GCAAAAGATGCAGTAGGATTCTCTGAACTCCATTGTGTTTATGATATCCTATATAGTATT
GTAAATAAAATGCCATATATAACACTTGCATGATATATTTACTTGGCTGAATTTTTATCC
TAGATGAAAAACTTGGTCCAAGCTTGGTTGAAGCCAAATGGTTCCATGGAAAATACATAC
CAACAATAGAAGAGTACATGCGTGTTGCATTGGTAAGTATTGGTGCCCCCGTGTTAACAT
TCATCTCTTTTATTGGCATGGGAGAGATTGCAACCAAGGAAGTCTTTGATTGGCTGCAAC
AAAACCCTAAGATTGTTAGAGCTTCCTCCAAAGTCATTAGGCTCATGGATGACATGGCTA
CGCACAAGGTACAATGAAACAACACTTCCTACTGATACTTGGATATCAATCACATAAAGA
CAAAGGGATCTTAAAGAAAATCTATTATATATATATATACCAATTTCTTTTTAACATCTT
ATATTACTATGTATGCAGTTTGAGCAAGAGAGAGGGCATATTGCATCAAGTATCGAATGT
TACATGAAGCAACATGGTGTCTCCGAGCAACAAGCATATGAGGAGTTTCACAAGCAACTC
GAGAATGCATGGAAGGATATAAATGAAGAGAGCCTCAAACCTACTGCAGTTCCAATGCTT
CTCCTTAGTCGTCTTCTCAATTTTGCTCGAGCAGCAGATGTGATGTACAATGGGCAGAAA
GATGAATTCACACATCTTGGAGAAGTGATGAAAAATAATATTTCAATGCTGCTCATAGAC
CCTGTGCCAATATGA
>CSTPS039_Loci
ATGGAGCTTGCCAAGCTATTTCTCTCATATTTACCAATTCATCATTCAAGGTATAGTACT
GTTCTGTCACTGTCCCAAGGAATTAACATGTCTACTCAAGTCTCAGCATGTTCTCTAGCC
CAGATTCCTAAACCCAAAAATCGTCCCGTGACAAATTTTCACCCCAACATTTGGGGTGAC
CAATTTATCACCTACATCCCTGAAGACAAGGTAATGCAATGAAATTATGTTTATATACTT
ATTTAGAAGTTATTTTTCTTGATGTTGGATGACAAAATTTGTTGGTCTAGGTTACACGTG
CCTGCAAAGTGGAGCAGATTGAGGATCTGAAAAAGGAAGTGAAAAGGAAATTAACGGCTG
CTAATGCTAACCATTCCCTATTGCTGAACTTCATTGATGCAGTGCAACGGCTTGGGGTGG
CATACCACTTTGAACAAGAGATAGAAGAAGCATTACAACATATTTATAATAGTTTTCATG
ACCTCAATGATATTGATGGTGATCTCTATAATGTTGCTCTTGGATTTCGACTACTAAGGC
AACAAGGATACAGTATTTCATGTGGTAAGAGACTAAGGATTAATTATCACTGAATAAGAA
AAAAATTATATTCAACCTTCTTATCATTTAAATCTTATGTTCAAGTGGTGATGTTTGTGT
AGATATATTCAAAAAGTTTACGGATGAACGAGGTAGATTCAAGGAAGTTTTGATGACAAA
TGTACAAGGCATGCTAGGCTTGTATGAAGCTGCACATCTCAGGGTTCATGGAGAGGACAT
ACTTGCAGAAGCACTTGCTTTCACCACCACTCACCTCAAGGCCATGGTAGAAAGTTTAGG
ATATCCTCTTGCAGAACAAGTTGTTCATGCCCTGAACCGGCCCATTAGAAAAGGTTTGGA
GAGGATAGAGGCAAGATGGTATATATCCGTCTACCAAGATGAAGCTTTCCATGATAAAAC
TTTACTAGAGCTGGCAAAATTAGATTTCAATCTAGTGCAGTCACTGCACAGGGAAGAGCT
AAGCAATCTTGCAAGGTTGGTTTTTAGATCACCCCACATGTACTTGGCCATTCTTATCAC
TTTCCTGTATGCTGATCATGTTAATGAATTTTAGGTGGTGGAAAGAATTAGGCTTTGCTG
CAAAGTTACCTTTTGCACGAGACAGATTGGTTGAAGGCTACTTCTGGATACTTGGGGTGT
ATTTTGAGCCTCAATACTTACGGGCTAGACGAATTCTAACCAAAGTAATTGCTATGACAT
CCATTCTAGATGATATCTATGATGCATATGGTAATCCTGAAGAACTCAAGCTCTTCACAG
AAGCCATTGAGAGGTTTGCTACTTGCACATTACCAACCTTGATTGTGTATAATATTTGTA
TTTATATATACCTAAATCGAGGCTTATTATTTTATTTTCAGGTGGGATATTAACAGCATA
GATCAGCTTCCAGAATACATGAAACTCTGCTATGCGGCACTCTTAGATGTGTACAAAGAA
ATCGAGGAAGAGATGGAGAAAGAAGGACACCAATATCGGGTTCACTATGCCAAAGAAGTA
GTAGGACATCTTTAACTCTGGATCCCCACCTTTTGCATTGATGATATTTTATATGGTTTC
ATATATACATAGATATAACTTGGATGAATGTTTTTTAGATGAAGAATCAAGTTCGAGCTT
ACTTTGCTGAGGCCAAATGGTTACATGAAGAACACGTACCAACAATCGAAGAGTACTTGC
GTGTTGCACTAGTAAGCTCTGGATACTGCATGCTTGCAACCACGTCCTTGGTGGGAATGG
GAGAAATAGCAACAAAGGAGGCCTTTGATTGGGTGACCAGCGATCCTAAGATTATGTCAT
CTTCAAATTTTATTGCAAGGCTCATGGATGACATCTCATCACATAAGGTATGCAGAATAT
GTGTTTCAAATGGGAAGAATATAACACGCTTGTTTTTTCTCAACTTTTGTATTATACATG
CAGTTTGAGCAAAAGAGAGAGCATGTGGCCTCAGCCATTGAATGTTACATGAAGCAATAT
GGTGTCTCTGAAGAACAGGCATACAGTGAGTTTCGAAAGCAAATTGAGAATGCATGGATG
GATATTAACCAGGAATGCCTCAAACCTACTGCTGTTCCAATGCCTCTCCTTGCTCGTGTT
CTCAATCTTACACGAGCCGCGGATGTCATTTACAAAGAGCAAGACAGTTACACACATGTT
GGGAAAGTGATGAAGAATAACATTGCGGCTTTCTTCATTAACCCTATAATATAA
>CSTPS037_Loci
ATAACCCTTGCCTATAACCAGCAGCGGATAAGATTTGAAAGAGGAAGTGAGAAGAGAGCT
GATGGCAGCTGCTGGTAAGCCTTCACAGCAGCTGAACGTCATCGATGCAGTTCAAAGACT
AGGGGTGGCATACCACTTTGAAGAAGAGATAGAAGAAGCATTAGGACGTATCTATGACAA
CTACCAAGAGGATGGGGATAAATATGATGATCTCTATAATGTTGCTCTTCGATTTCGACT
TCTAAGACAGCAAGGATTCAATATTTCATGCGGTAAGGCTCATGAATATCAGTGGGAATC
TTCACATATATGATTCAATCTTATATATATCTAAATTTTTTTCATCTGCAGATACATTCA
AAAGATTCACAGATGAAAATGGTAGTTTCAAGGAATGTCTGATAAAAGATGTGGAAGGCA
TGCTAGGGTTGTATGAAGCTGCACATCTCAGGGTTCAGGAAGAGGATATACTAGATGAAG
CAATTGCTTTCACCACCACTCACCTAAGGTCTTTGGTTGAACATTTAGACTGTCCTCTTG
CAGCACCAGTAAATCGAGCCCTCTACCGCCCCATTAGGAAATGCTTGGAGAGGCTGGAGG
CAAGGCCTTATATTACTATGTACCAAGATGAAGCTTCACATAGTAAAGATTTATTGGAGC
TTGCCAAGTTAGATTTCAACCAACTGCAGTCACTGTATAAGAAAGAGTTAAGCCACATCA
CTAGGTTGGTTCTCAAATCTCGCATTCACTCAAATTCAAATCCTTTAGTAGGCGGCTAAT
TTATGTGAATTATTTATGTATTTCTGATCAGGTGGTGGAAAGATTTAGATTTCTCCTCGA
AGCTGCCTTTTTTCAGAGATAGAGCGGTGGAAACCTACCTGTGGATTGCTGTAGCATGTT
TTGAGCCCCAATACTCGTATGCTAGAAGAATACAGGCCAAATTACTTGCTATAGCAACAG
TTATAGATGATATGTATGATGCATATGGCACTCCGGAAGAACTGGAGCTCTTTACAGAAG
CAATTGAGAGGTATGACATAAAAATTTTGCACCTTAGAGGAGGATGAATTTATGTCATAC
GGTACTTAAAATGGGAACTGGTAATTGCTTAATTTTCAGGTGGGACAATAATTGCATAGA
TAGGCTTCCAGAATACATGAAGCCTTGCTATCAGGCACTCTTAGATGCCTACAAAGAAAT
TGAGGAGAAGGAGAATGAAGAAAGATCATATTGTGTTCACTATGCAAAAGAGGCGGTAAG
GGTCACTTAATTCCATCTTTGTCTCCCCATTACATGTAATACATGAATAGATATATAATA
TTTGCTTGGTTGAACATATTCCAGATGAAAAGTGCAGTTCGAGCTTACCATAATGAGTCC
AAGTGGTTCCATAGAGAATATGTACCAACGGTAGAAGAGTACTTGAGTGTCGCACTAGTA
ACCTCTGATGTCACCTTGTTCACTATCATCTCTTTTGTTGGGATGGGAAGGATGGCAACA
AAGGAGGTCTTTGATTGGGTGTGGAATGACCCTAAGATTATGAAAGCCACCTCCACAATT
ATTAGGCTCATGGATGATATGGCTTCACACGAGGTACCCATTCATGTCTCAAAGACAATA
TGAATGTTGTTAGTGTGAGAATTTCATTATCATTTTTGTAAACATCTCCTGTTGGTTTTT
GTATAGTTTGAGCAACAGAGAGGACATGCTGCATCAAGTGTTGAATGTTACATGAAGCAA
CATGGTGTCTCAGAGCAGCATGCATACCAAGAGCTTAACAAGCAAGTTGAGAATGCATGG
AAAGATGTAAACCAGGGCTGCCTCAGACCTACTGCTATTCCAATGCATCTCCTTACGCGT
GTTCTCAATTTTGCACGCGCTGGAGATTTCATGTACGGAGGGGGTAAAGATATATTCACC
AATGTTGGAGAAGTGATGAATGATAATATCGCATCATTGTTTGTCCATCATGTGCCTATA
TAA
>CSTPS040_Loci
ATGGCCTTAATTCTCGCAACCAGCAACGGGTCTTCTCCAGCCCCAGTTGCTAATCCAGAG
ACTACTCGCCGAACTGTAAATTATCAACCTAGCATTTGGGGCAATAGCTTCATCGTGAGC
AACACTCCTGAGGATGAGGTAATTTTCTGATCATGTATGTAGTTCGCATAACAAGACCTA
AAGATTTTCTCACTTTTTGTTCTTGCAATTTATTGATGCAGATAACTCTGGCCCATAAAG
AGCAGCAGTTGGAAGACCTAAAGGAGGAAGTTAGAAGAGAGCTGATAGCTGCAGCTAGTA
ACCCTTCAGAACAGCTGAAGTTTATCGATGCAGTTCAACGGCTTGGGGTGGCATACCACT
TTGAAAAGGAGATAGAAGAAGCATTACAAAATACCTATAATAATTATCATGGCATTGATG
ACATAAATGATGATCTCTATGATGTTGCACTTCGATTTCGACTACTAAGACAACAAGGCT
TCAATATTTCATGTGGTAAGCCTCATCAATATCATGTATAAGTTGCTTGAATATCATCTA
GCAAAGCTCACATATAACATTCTATGTTTTGGTGATGATTGCAGATATATTCAAGAGGTA
CAAAGATGAAAAGGGGAGGTTCAAGAAGTCTTTGATCAATGATCCATATGGCCTACTAGG
CTTGTATGAAGCTGCACATCTCAGGGTGTGGGAAGAAGATATACTAGATGAAGCACTTGC
TTTCACCACCACTCACCTCAAGTCTATTGTAGAACATTTAGAATACCCTCTTGCAGCACA
AGTAACTCATGCCCTAGAGCGGCCCATTAGGAAAGGCTTGGAGAGGCTAGAGGCAAGGCC
TTTCATGTCTATCTACCAAGATGAAGCTTCACATAGTAAAGCTTTACTGAAGTTTGCAAA
GTTAGATTTCAACCTACTGCAGTCACTGTATAAGAAAGAGCTGAGTAATATCTCGAGGTT
AGTTCTCAAATCATTCTTGCACTTAAATTCAAATCAACAGTTTACCAGGTCTTTTATGTG
GATTAATGTATTTTCTCAGGTGGTGGAAAGACCTAGATTTCTCTTCAAAGCTACCTTTTG
CCAGAGATCGATTGGTAGAAGGGTACTTTTGGATAGCAGCATGTTGTTTTGAGCCCCAGT
ATTCATATGCTAGAAGAATACAGACCAAATTACATGCTCTGATAACAACTATGGATGATA
TATTTGATGCATATGGAACATTTGAAGAACTGGAGCTCTTTACAGAGGCAATCGGGAGGT
TTGATATATGCTAGATTCAAATTACCCACAACCAATGAATTGATTTTGATATTTGAACTT
TAAAAGGGAACTTGGTACTTGATTTTCAGGTGGGATATAAACAGCGTACATCAGCTTCCT
GAATACATGAAACCATGCTATCAGGCAGTCTTAGATGTCTACAAAGAAATTGAGGAGATG
GAAAACACAGAAAGATCATACTGTGTCCACCACACAAAAGATGCAGTAGGATTCTTCGAA
CTCTTTTGTGTTTATGATATCCTATATTGTATTGTAAATAAAATGCTATATATAACACTT
GCATGATATATTTACTTGGCTGAATTTTTGTCCTAGATTAAAAGCTTGGTCCAAGCTTAC
TTGGTTGAAGCCAAATGGTTGCATGGAAAATACATACCGACAATAGAAGAGTACATGGGT
ATCGCAATGGTAACAGTTGGTGTCCCCGTGTTAACAATCATGTCTTTTATTGGCATGAGA
GAGACTGCAACCAAGGAAGTCTTTGATTGGCTGCTACAAAACCCTAAGATTGTTAGAGCT
ACCTACATAATCATTAGGCTCATGGATGACATGGCTTCCCACAAGGTACAATGAAACAAC
ACTTCCTACTGATACTTGGATATCAATCCCATAAAGATTAAGAAAATCTATTATATATCA
ATTTCTTTTTAACACCTTATATTACTATTTCTGCAGTTTGAGCAAGAGAGAGAGCATATT
GCATCAAGCATCGAATGTTACATGAAGCAACATGGTGTGTCGGAGCAGCAAGCATATGAT
GAGTTTCACAAGCAAACCGAGAATGCATGGAAGGATATAAATGAAGAGTGCCTCAGACCT
ACTACAGTGCCAATGCTTCTCCTTAGTCGTCTTCTCAATTTTGCTCGATCAGGAGATGTG
ATGTACAAGAGTCACAAAGATATATTCACACATCCTGGAGAAGTGACGAAAAATAATATT
TCAATGCTGCTCATAGACCCTGTGCCAATATGA
>CSTPS041_Loci
ATGTCCATCCTTAGCAACATGTCTTCTCATTCCTTAGCCCAAAATTATAAACCGGAGGTA
AATCGGCCGATGGTAAACTTTCACCCAGGCATTCGAGGCAATCCTTTCATCAACTACACT
CCTGATGATGAGGTAATTATATGCAAATTTACATAAGAACATCTCAACTATCTAAAGTTT
TTTCATCGAATTTGTTTAGCACTAATGAATGTAGGCAATTTTCTGGTGCAGATAACCCGT
GCCTATAACCAGAAGCAGGTAGAAGATTTGAAAGACGAAGTGAGGAGAGAGCAACTGGCA
GCTGCTGGTAAGCCTTCACAGCAGCTGAACTTCATAGATGCAATTCAAAGACTCGGGGTG
GCATACCACTTTGAAGAAGAAATAGAAGAAGCATTAAGACACATCTGTGATGACCACCAT
TTCAGTAATGATAAATATGATGATCTGTATAATGTTTCTCTCCGATTTCGTCTTCTAAGA
CAACAAGGGTACAATATTTCATGCGGTAAGGCTCATGAATATATATATATATATATATAT
ATATATATATATATATATATATCAGGGAGGAAGAGTTTGACATTTTTTTCGAATTTTTCT
TTCTTATTTTATTCATCCTTTTTGGGTGATAACTGCAGATGTATTCAACAAGTTCAAAGA
TAAAAATGGTAGCTTTAGGGAATCTCTGATTGGAGATGTGCAAGGCATGCTAGGCTTGTA
TGAAGCTGCACATCTCAGGGTTCAGGAAGAGGATATACTAGATGAAGCACTTGCTTTCAC
CACCACTCACCTCAATTCTTTGGTAAAACATTTAGACCATCCTCTTGCAGTACAAGTAAC
CCAAGCCCTACACCGGCCCATTAGGAAAGGTTTGGAGAGGCTGGAGGCAAGGCCTTACAT
ATCCATCTACCAAGATGAAGCTTCACATAGTAAAGCTTTATTGAAACTTGCCAAGTTAGA
TTTCAACCTACTGCAGTCATTGTATAAGAAAGAGTTAAGCCACATCACCAGGTTAGTTCT
CAAATATTACATTCACTTAAATTCCAACTTTGACTTGGAGGATAATTTGTGTGAATTAAT
GTATTTCTCAGGTGGTGGAAAGATTTAGATTTCTCTTCGAGGTTACCTTTTGTCGGGGAT
AGAGTGGTGGAAACCTACCTTTGGATTGTCGTGGCATGTTTTGAGCCCCAATACTCGTAT
GCTAGAAGAATACAGACCAAATTGCTTGTTCTAATAACAGTGATAGATGATATCTATGAT
GCGTATGGGACTCTTGAAGAACTTGAGCTCTTCACAGAGGCAATTGAGAGGTATGAGGTA
CAAATTTCACTCAGATAAATTTATTTCATATTGTAAACTTAGAAGGGGAACTGGTTACCT
AATTTTCAGGTGGGACAATAATGGTATAGATAAGCTTCCAGAATACATGAAGCCGTGTTA
CCTGGCTGTCTTAGATGCCTACAAAGAAATTGAGGAGAAGGAGAATGAAGAAAGATCATA
TTGTGTTCACTATGCAAAAGAGGCAGTAAGAATCCTTGAGTTCTATCTTTGTCTCACCAT
TACATGTAATATATAGTAGTGTTAATATATATTTGCTTTGTTGAACATATTCCAGATGAA
AAACTCTGTTCGAGCTTACTTCAATGAAGCCAAATGGCTCCATGGAGAATATGTACCAAC
GGTAGAAGAATACATGGGCGTTGCACTAGTAAGCTGTGATGTCCCCATGTTCACAATCAT
CTCTTTTGTTGGCATGGGATTCATAGCAACAAAGGAGGCCTTTGATTGGGTATTAAACGG
CCCAAAGATCGTCAGAGCTTGCTCCACAATTATTAGGCTCATGGATGACATGGCTTCACA
CAAGGTACCCTGAAATATTACTTCCAAAAAGCTTCTCATTCATAAATCGAAGACCATGAG
GTTTAAACATGATGTTTTGCTGTTTTTTATGTAGTTTGAGCAAGAGAGAGGGCATATTGC
CTCTAGTGTTGAATGTTACATGAAGCAATATAGCGTCTCAGAGCAACATGCATACCACGA
GCTTAACAAGCAGGTTGAGAAAGCATGGAAAGATATAAACCAGGAGTTCCTCAGACCTAC
TGCTATTCCAATGCCTCTCCTTACACGTGTTCTCAATTTTGCACGCACTGGAGATTTCAT
GTACAAAGGTCGTGAGGATATATTCACGAATGTTGGAGAAGTGATAAAAGATAATGTTGC
TTCATTGTTCATTGACCCTGTGCCAATCTAA
>CSTPS043_Loci
ATGCCCTTAATTCTCGCTACCAGTAACATGTCTTCTCCAGCCCCAGTTGCTAATCCAGAG
ACTAATCGCCGGACTGCAAATTATCAACCTAGCATTTGGGGCAATAGCTTCATCGTGAGC
AACACTCCTGAGGATGAGGTAATTTTCTGATCATGTATGTAGTTCGCATAACAAGATTTT
CTCACTTTTTGTTCTTGCAATTTATTGATGCAGATAACTCTGGCCCATAAAGAGCAGCAG
TTGGAAGACCTAAAGGAGGAAGTTAGAAGAGAGCTGATAGCTGCAGCTAGTAACCCTTCA
GAACAGCTGAAGTTTATCGATGCAGTTCAACGGCTTGGGGTGGCATACCACTTTGAAAAG
GAGATAGAAGAAGCATTACAAAATACCTATAATAACTATCATGGCATTGATGACATAAAT
GATGATCTCTATGATGTTGCACTTCGATTTCGACTACTAAGACAACAAGGCTTCAATATT
TCATGTGGTAAGCCTCATCAATATCATGTATAAGTTGCTTGAATATCATCTAGCAAAGCT
CACATATAACATTCTATGTTTTGGTGATGATTGCAGATATATTCAAGAGGTACAAAGATG
AAAAGGGGAGGTTCAAGAAGTCTTTGATCAATGATCCATATGGCCTACTAGGCTTGTATG
AAGCTGCACATCTCAGGGTGTGGGAAGAAGATATACTAGATGAAGCACTTGCTTTCACCA
CCACTCACCTCAAGTCTATTGTAGAACATTTAGAATACCCTCTTGCAGCACAAGTAACTC
ATGCCCTAGAGCGGCTCATTAGGAAAGGCTTGGAGAGGCTAGAGGCAAGGCCTTTCATGT
CTATCTACCAAGATGAAGCTTCACATAGTAAAGCTTTACTGAAGTTTGCAAAGTTAGATT
TAAACCTACTGCAGTCACTGTATAAGAAAGAGCTGAGTAATATCTCGAGGTTAGTTCTCA
AATCATTCTTGCACTTAAATTCAAATCAACAGTTTACCAGGTCTTTTATGTGGATTAATG
TATTTTCTCAGGTGGTGGAAAGACCTAGATTTCTCTTCAAAGCTACCTTTTGCCAGAGAT
CGATTGGTAGAAGGGTACTTTTGGATAGCAACATGTTGTTTTGAGCCCCAGTATTCATAT
GCTAGAAGAATACAGACCAAATTACATGCTCTGATAACAACTATGGATGATATATTTGAT
GCATATGGAACATTTGAAGAACTGGAGCTCTTTACAGAGGCAATCGGGAGGTTTGATATA
TGCTAGATTCAAATTACCCACAACCAATGAATTGATTTTGATATTTGAACTTTAAAAGGG
AACTTGGTACTTGATTTTCAGGTGGGATATAAACAGCGTACATCAGCTTCCTGAATACAT
GAAACCATGCTATCAGGCAGTCTTAGATGTCTACAAAGAAATTGAGGAGATGGAAAACAC
AGAAAGATCATACTGTGTCCACCACACAAAAGAGCACAAAAGATGCAGTAGGATTCTTTG
AGCTCTTTTGTGTTTATGATATCCTATATTGTATTGTAAATAAAATGCTATATATAACAC
TTGCATGATATATTTACTTGGCTGAATTTTTGTCCTAGATTAAAAGCTTGGTCCAAGCTT
ACTTGGTTGAAGCCAAATGGTTGCATGGAAAATACATACCGACAATAGAAGAGTACATGG
GTATCGCAATGGTAACAGTTGGTGTCCCCGTGTTAACAATCATGTCTTTTATTGGCATGA
GAGAGACTGCAACCAAGGAAGTCTTTGATTGGCTGCTACAAAACCCTAAGATTGTTAGAG
CTACCTACATAATCATTAGGCTCATGGATGACATGGCTTCCCACAAGGTACAATGAAACA
ACACTTCCTACTGATACTTGGATATCAATCCCATAAAGATTAAGAAAATCTATTATATAT
CAATTTCTTTTTAACACCTTATATTACTATTTCTGCAGTTTGAGCAAGAGAGAGAGCATA
TTGCATCAAGCATCGAATGTTACATGAAGCAACATGGTGTGTCGGAGCAGCAAGCATATG
ATGAGTTTCACAAGCAAACCGAGAATGCATGGAAGGATATAAATGAAGAGTGCCTCAGAC
CTACTACAGTGCCCATGCTTCTCCTTAGTCGTCTTCTCAATTTTGCTCGATCAGGAGATG
TGATGTACAAGAGTCACAAAGATATATTCACACATCCTGGAGAAGTGACGAAAAATAATA
TTTCAATGCTGCTCATAGACCCTGTGCCAATATGA
>CSTPS042_Loci
ATGGAGCTTGCCAAGCTATTTCTCTCATATTTACCAATTCATCATTCAAGGTATAGTACT
GTTCTGTCACTGTCCCAAGGAATTAACATGTCTACTCAAGTCTCAGCATGTTCTCTAGCC
CAGATTCCTAAACCCAAAAATCGTCCCGTGACAAATTTTCACCCCAACATTTGGGGTGAC
CAATTTATCACCTACACCCCTGAAGACAAGGTAATGCAATGAAATTATGTTTATATACTT
ATTTAGAAGTTATTTTTCTTGATGTTGGATGACAAAATTTGTTGGTCTAGGTTACACGTG
CCTGCAAAGTGGAGCAGATTGAGGATCTGAAAAAGGAAGTGAAAAGGAAATTAACGGCTG
CTACTGCTAACCATTCCCTATTGCTGAACTTCATTGATGCAGTGCAACGGCTTGGGGTGG
CATACCACTTTGAACAAGAGATAGAAGAAGCATTACAACATATTTATAATAGTTTTCATG
ACCTCAATGATATTGATGGTGATCTCTATAATGTTGCTCTTGGATTTCGACTACTAAGGC
AACAAGGATACAGTATTTCATGTGGTAAGAGACTAAGGATTAATTATCACTGAATAAGAA
AAAATTATATTCAACCTTCTTATCATTTAAATCTTATGTTCAAGTGGTGATGTTTGTGTA
GATATATTCAAAAAGTTTACGGATGAACGAGGTAGATTCAAGGAAGTTTTGATCACAAAT
GTACGAGGCATGCTAGGCTTGTATGAAGCTACACATCTCAGGGTTCATGGAGAGGACATA
CTTGCAGAAGCACTTGCTTTCACCACCACTCACCTCAAGGCCATGGTAGAAAGTTTAGGA
TATCCTCTTGCAGAACAAGTTGTTCATGCCCTGAACCGGCCCATTAGAAAAGGTTTGGAG
AGGATAGAGGCAAGATGGTATATCTCTGTCTACCAAGATGAAGCTTTCCATGATAAAACT
TTACTAGAGCTGGCAAACTTAGATTTCAATCTAGTGCAGTCACTGCACAGGGAAGAGCTA
AGCAATCTTGCAAGGTTGGTTTTTAGATCACCCCACATGTACTTGGCCATTCTTATCACT
TTCCTGTATGCTGATCATGTTAATGAATTTTAGGTGGTGGAAAGAATTAGGCTTTGCTAC
AAAGTTACCTTTTGCACGAGACAGATTGGTTGAAGGCTACTTCTGGATACTTGGGGTGTA
TTTTGAGCCTCAATACTTACGGGCTAGACGAATTCTAACCAAAGTAATTGCTATGACATC
CATTCTAGATGATATCTATGATGCATATGGTAATCCTGAAGAACTCAAGCTCTTCACAGA
AGCCATTGAGAGGTTTGCTACTTGCACATTACCAACCTTGATTGTGTATAATATTTGTAT
TTATATATACCTAAATCGAGGCTCATTATTTTATTTTCAGGTGGGATATTAACAGCATAG
ATCAGCTTCCAGAATACATGAAACTCTGCTATGCGGCACTCTTAGATGTGTACAAAGAAA
TCGAGGAAGAGATGGAGAAAGGACACCAATATCGGGTTCACTATGCCAAAGAAGTAGTAG
GACATCTTTAACTCTGGATCCCCACCTTTTGCATTGATGATATTTTATATGGTCTCATAT
ATACATAGATATAACTTGGATGAATGTTTTTTAGATGAAGAATCAAGTTCGAGCTTACTT
TGCTGAGGCCAAATGGTTACATGAAGAACACGTACCAACAATCGAAGAGTACTTGCGTGT
TGCACTAGTAAGCTCTGGATACTGCATGCTTGCAACCACGTCCTTGGTGGGAATGGGAGA
AATAGCAACAAAGGAGGCCTTTGATTGGGTGACCAGCGATCCTAAGATTATGTCATCTTC
AAATTTTATTGCAAGGCTCATGGATGACATGTCATCACATAAGGTATGCAGAATATGTGT
TTCAAATGGGAAGAATATAACACGCTTGTTTTTTCTCAACTTTTGTATTATACATGCAGT
TTGAGCAAAAGAGAGAGCATGTGGCCTCAGCCATTGAATGTTACATGAAGCAATATGGTG
TCTCTGAAGAACAGGCATGCAGTGAGTTTCGAAAGCAAATAGAGAATGCATGGATGGATA
TTAACCAGGAATGCCTCAAACCTACTGCTGTTCCAATGCCTCTCCTTGCTCGTGTTCTCA
ATCTTACACGAGCCGCGGATGTCATTTACAAAGAGCAAGACAGTTACACACATGTTGGGA
AAGTGATGAAGAATAACATTGCGGCTTTCTTCAATAACCCTATAATATAA
>CSTPS046_Loci
ATGAATGTCAATGCTGCCCTATAAATATGGAGCTTGCCAAGCTATTTCTCTCATACTTAC
CAATTCATCATTCAAGGTATAGAACTGTTCTATCATTGTTCCAAGGAATTAACATGTCTA
CTCAAGTCTCAGCGCGCATCTTCTCTAGCCCAGATTCCCAAACCCAAAAATCGTCCTGTG
GCAAACTATCACCCCAACATTTGGGGTGACCAATTTATCACCTGTACTACTCCTGAAGAC
AAGGTAATTGAATGAAAATATGCATCAAGTTTAATGGCTTATATACTTATTTGGCAGTTA
TTTTTCTTAATGTGTTGGATGATAGAATTTGTTGGTCCAGGTTACACGTGCCTGCAAAGA
GGAGCAGATTGAGGATCTTAAAAAGGAAATTTACGGCTGCTGCTGTTGCTAACCCTTCCC
AATTGCTGAACTTCATTGATGCAGTGCAACGTCTTGGGGTGGCATAGCACTTTGAGCAAG
AGATAGAAGAAGCATTACAACATATTTGTAATAGTTTTCATGACTCTAATGATATGGATG
GTGATCTCTACAATATTGCTCTTGGATTTCGACTACTAAGGCAACAAGGGTACAATATTT
CATGTGGTAAGAGACTAAGAAAAAAATGTTCTGTTCAACCTTTATATCATTTAAATCTTA
TGTTCAAGTGGTCATGTTTGTGTAGGTATATTCAACAAGTTTACGGATGAACAAGGTAGA
TTCAAGGAAGCTTTGATCAGCAATGTAAGAGGCATGCTAGGCTTGTATGAAGCTGCACAT
ATGAGGGTTCATGGAGAGGACATATGTCACGTCCCACTCCAAGGGCATGACGGTCATTTC
ACACCTCAAGTCCAAAGGCTCAAAGTGGAAATGACACGAACATTCATATTGTAACTGGAA
ATTTATCAATTATTAAATTCCTGCTCAGAGTAATAGCACAAAATTCTAAAATCTCCAAAT
ATCAACTTTAAAAAAAAAAATAACACATCAACCAGAGTGTTATTGTTCAAATAACTCTAA
ATTCAAATAATTTAAACGATAATTAAATTTTAACATCTAAACAATGTCCAAAATAAAGTT
TGAACCAAAATCCTAACATAAAAACTCCCTCACCTAGCCATCACTCATCGCCTAAACTGA
GAGTACCTGAAAAATTATCAACGAAGATGCATGAAGTTAAAGCTCAATGAGGAATATTAA
TACAATTTCATAGATAAAATATTTTTAATTATAATTACAAACATGAGATATAACATATAT
TCATTTTCATAAAAACTTTTCAACAAAACTTTTTTATATCCAATTCAAAACAATTTATCA
TCAAAACCAAATCAAATACATTCAAAATATTTTTACTCTGGTTATCAAATAACAAATGGT
ACCCAATTAGGTGGAACTTCACAAATGAGTGACTAGTTCCAAATTTGTTCTAGTTAAGGT
GAATAAAACCAAATGTCAACAATTATAACATTTTGACTAGAGTTAAACACTTTATTTCAT
TAATTCAAACTTGTAAAACTTTTTCATATTTCCAAAAATTTTCATTTTTTTCATAAACAA
AGAAGATTCTCAAATATGTTTTTTTTTTTTTTTTATAAAAAACACATATTTGATCAATGC
AAAAAGATAAAGATAATATTTTTACACATTTCAAAATATAATATAAAAAGAAAATTATTT
TCTTTTATAAAAATCTACATTAATTTCCCTTACATTAAAGAAGTACTCAAAAACTTGAAA
TATTTTGCTTAACAAATTTACTCATCACCTAACATAATATTATACACAATTATCTAAAAG
TAAAAATTTGACAATCCTAAAAATATTTTATTTAGTATTAGGGATCCTAATTAATTTTTC
ATGCTAATATTATTACTACCCAATATTATTTTCAGCTTCTTAAACAATAATAATTTAATT
TAGTGAATTTCTAAATTTCCATAAACTCATATTTCTTCCAAATCTTATTCAACCATTTAT
TTCTTTTGTATACTTAAACTAAATTAAAACTTTTATTAAAAATAATTACTATTATTATTA
GTATATTTTTTTGATATCCCACAACATCCAAACGGTCCTTTTGTAAGTCACTCACAAACA
TCCAAATCACACAATTATTATTATTATTATTATTATTATTATTATTATTATTATTATTAT
TATCATCATCATTATTCTTATTAATCCCAATGTCCTCTCTTACTTAACAAAATACCCCAT
GTACTTTTAACAACTCCAATAGCCCCACCAATTCTACTCATTATTATTATTTTAATTTAT
TCCACTACCACCCTTTGCCTCTCACGATTACATTTTTTTTTTTCTTTAGTGTCTCAAATC
CAAAATCTAGAAACATACAATTCTTTTTCCTATTATTTTCCAATCCCTTAAGCCACATAT
AATCATAGATTTATTTACTCATTTAATTTTTAAATTTTCATTGTTTAGATCTATGCATCT
AAAAATTTTTTGAATTTCCCTATTTTCATCAATGAAACAACCTATTTTCATAATTTCAAT
CTTTTGATCTTAAAATAAATTAACTAAACTAACCCTAATCTAAAATAAAATTTTCTAAAG
AATATCTAATGTGTTCAAAATTAACTAATGAATATAATATATTAACTAGGGTTAGAATCT
TACCTAGAAAAATCTGAACTTCAAACTCTAGACCACCAAACCTTTAGCCCTACGCTTTCC
AATTTTCTGATTTTTGGTTAATAGAGTTTTCTGAATATAGAAGATAAGAGGAAAATCTAA
TTTATACCTAGGATTTTTAATTGTAAGCTAACTCTTTTACCTTTAATGAGTTTAATTAAT
TAATTAATAATTTTTAATTTATTATTTTGCCCCTAAAGTTTATTTTGGGGTGTTACAACA
TACTTGCAGAAGCACTTGCTTTCATCACCACTCACCTCAAGGCCATGGTAGAAAGTTTAG
GATATCCTCTTGCAGAACAAGTTGCTCATGCCTTGAACCGGCCCATTAGAAAAGGTTTGG
AGAGGCTAGAGGCAAGATGGTATATATCTGTCTACCAAGATGAAGCTTTCCATGATAAAA
CTTTACTAGAGCTAGCAAAATTTCAATCTAGTGCAGTCACTGCATAAGGAAGAGCTAAGC
AATCTTGCAAGGTTGGTTTTTAGATCACCCCACATGTACTTGGCCATTGTTATCACTTTC
CTGTATGCTGATCATATTAATGTCTTTTAGGTGGTGGAAAGAATTAGACTTTGCTACAAA
GTTACCTTTTGCACGAGACAGATTGGTTGAATGCTACTTTTGGATGCTTGGGGTGTATTT
TGAGCCTCGATACTTACGGGGTAGACGAATTCTAACCAAAGTAATTGCCATGACATCCAT
TCTAGATGATATCCATGATGCATATGGCACACCTGAAGAACTCGAGCTCTTCCTAGAAGC
CATTGAGAGGTTTGCTCCTTGCACATTACCAACCTTGATTGTGTATAATAGATGTATTTA
TATATACTTAAATCAAGGATCATTATTAGGTGGGATATTAACAGCATAGATCAGCTTCCA
GAATACATGAAACTCTGCTATGCGGCACTCTTAGATGTGTACAAAGAAATCGAGGAAGAG
ATGGAGAAAGAAGGAAACCAATATCAGGTTCACTATGCCATAGAAGTAGTAGGACATCTT
TAACTCTGGATCCCCACCTTTTTCATTGATGATATTTTATATGGTCTCATATATACATAG
ATATAACTTGGATGAATGTTCTTTAGATGAAGAATCAAGTTCGAGCTTACTTTGCTGAGG
CCAAATGGTTACATGAAGAACACGTACCAACAATTGAAGGCTACATGCGTGTTGCACTAA
TAAGCTCTGGATACTGCATGCTTGCAACCACGTCCTTGGTGGGAATGGGAGAAATAGCAA
CAAAGGAGGCCTTTGATTGGATGACCAGCGATCCTAAGATTATGTCATCTTTAAATTTCA
TTGCGAGGCTCATGGATGACGTCAAATCACATAAGGTATGCAGAATATGTGATTCAAATG
GGGAGAATAAAACACTCTGGTTTTTTCTCAACTTCTGTATTATACATGCAGTTTGAGCAA
AAGAGAGGGAATGTGGCCTCAGATGTTGAATGTTACATGAAGCAATATGGTGTCACTGAG
GAACAAGTATACAGTGAATTTCAAAAGCAAATTGAGAATGCATGGCTGGATATTAACCAG
GAATGCCTCAAACCTACTGCTGTTTCAATGCCTCTCATTGCTCGTATTCTCAATCTTACA
CGAACCGCGGATGTCATTTACAAAGAGCAAGATTCGTACACACATGTTGGGAAAGTGATG
AGGGATAACATTGCGTCTGTCTTCATCAACGCTGTAATATAACCAAATGGAGTAGTTGAT
TGCCTTGTGGAAGCAGTAATATCTAATAAATCACTATAACAAGGTGAACGAGTGATATGT
AATAAATCATTGTAATACGGTAAGGGGACACATTATATGTAGCACCTAGTTTCTCTGGAT
TCATAGTGTTTTACTTTGGAATATTACCTGAATATTTAAATAAGAATATGTATTACTTAA
ATCACCTAATATATATATATATAATAAACTTTATTATATTA
>CSTPS050_Loci
ATGATAATTCCTCAAAGCCTTCTACTATTTCATTCTCTTGCATATATAATGTATTCCTCA
AACTTCTTTATATATATCGTTGTTGTTACTATTTTTTATATATCAAATGTTAATAACACA
TTATTATAGGCATATGTGGATACAATAATCGTATAGTTACCAATTTACTTGAAATTGACT
ACAGACTTTGGAACTATTATCTTAAACCAAATTGAAGAATTGCATCACTATTATAATGTA
AGCCTTATTTTTTCAGATATCTTTTGCCTTTCAGCAAAAGACAAGCCTTATCCAACTATA
ATAGGTAAGAAACCTAGGAGAACTCCCACTCTAGAAATTGGGGTTACGGGTTTCAAAGGC
AGATTTTGGCCCTAGCATATGGGGTGAGAGGTTCGTTAGCTACACTCTAGCTGATGACGT
AATTTCTGACATATATATATACACATATAACACATCTTAACCATCCAATGTTTTTCTAAA
CAATAGTTTGTGTATGCAATTTCGCTGTACATGCAGATAGCCCGTGGCCATAAAGAGCAG
CAGGCTGAAGATTTGAAAGAGGAAGTGAGAAGAGGGCTAATGGCTGCTGCTGGTAACCCG
CACACAACATTTGAACTATTTTAATCGAATTCAACCGCTTGGGGTGGCATACCACTTTGA
AAGAGAGATAGAAGAAGCATTGCAACATATCTATGATATCTATTATAATGTTGATCATAA
AGATGATGATTGATTCAATGTTTCTCTTTAATTTTGACTGCTAAGACAACAAGGATTCAA
TATGTCATGTGGTAAGGGATGAACTATCATCTATTAGGTAAAATGAAATCTTAATAACAT
CATCACAATCTTATTCTGGAACGCTTTTATATCATATTTCTGTGAATAAATGTAGATATA
TTCAACAAGTTCAAGGATGAAAAAGGGGGCTTCCAGGAATCTTTGATCAATGATGTGAGA
GGCATACTAGGGTTGTATGAAGCCACACATCTCCGAGTGCATGAAGAAGGAATACTTGAT
GAAGCATTCGTCTTTACCACCACTCACCTTGAGTCGGTCGTAGAACATTTAGAATATCCT
CTTGCAGAACAAGTTACTCATTCCCTGAAGCAGCCCGTTAGGAAAGGTTTGAACAGACTA
GAGGCGAGGTTGTTTATATCCATCTACCAACATGAAGCTTCGCATGATAAAGCTTTGCTG
AAGCTGGCGAAGTTAGACTTCAACCTGGTGCAGTCACTGCACTAGGAAGAGCTGAGCAAT
CTTTCTCTTATTGCTAACCATGTTAATTTATTTTAGGTGGCATAAAGAACTAGACCTTGT
GAAACGACCCGCACCCAACCATGTAGATATTGTCCGCTTTAGGCCCAAGGGGGCCCTCAC
GGCTTTAAAACGCGTCTACTTGGTTAAGAGGAGTCTCTCCATATATAGCGTCAGGAACAT
TCTCCCCTATCCGATGTGGGACATTACAATTTGGGCCTTCACGGACAATATCTACATGGT
TGGGTGCGGGTTGTTACAAATGGTATCAGAGCCGATCCCCGACCCCGGTGTGGGGGTTTG
TTTGGCTCCGTAAGGGGTGTCTGTCTGTTTGGCCCCGCAATCCCATGGGACACAACGAGG
ACGTTGTGTCTGCATGGGGAGGTATTTGTAATGTCCCACATCGGATAGGGGAGCAAGTTC
CTGGCGCTATATATGTAGAGGCTCCTCTTAACCAAGTAGACGCGTTTTAAAGCCGTGAGG
GCCCCCTTGGGCCTAAAGCGAACAATATCTACATGGTTGGGTGCGGGTCGTTACACCTTG
GCATGAAGATACCATTTGCTCGAGATAGACTGGTGGAAAGCTACTTCTTTGTGCTTGCTA
TGTTTTCTGAGCCCCAATATTCAAGACCGAAGTACTTTCCATAATATCCACTATAGATGA
CATGTATGATGCATATGGTACACTCGAAGAACATAAGCTTTTTGCAGAAGTGATTGAGAG
GTTTCTTCTCTGCAAATAATCCACCTTGATTTTGTCCACAATTTTGAAATATGTACTTGC
GTTGATTTAAACCTAATCAAGACCTGGATGTTCATTTATCCTCAGGTGGGATGAAAGCAA
CAGTCAACCGCCAGAATACATGGAAGTGATCTATCAGGTACTCTTAGATGTCTACAAAGA
AATTGAGGAAGAGATGGACAAAGAAGGAAAAGCAAATTGCTTCCACTATGCAAAAGAAGC
GGTAAGTGCCATTTTTACTTGATGGTGTTCCGTAGTGGCCAGACATTCGACTAAACAGAT
CAACTTAAATATAATACAGATAATAATTGGGTTCAAAACATAAACCCAAGCATAACCTAA
TTATTCGACATATAATACACCATATAACTTGTTTAACTCATTTGATTTATTTATCAAAAT
CAAATTTTAAATAATCAGATTAAATAGATTGAACTTATAATTAGATCAATTCGGATTAAA
TTTGTGTTATACAGGTTAGTATAAAACAACTTATTTAGTCAATAGATTACGTAGGTTAAT
ATAAATTTAACTTAAATACACTTATATTCAATCTGATCTCGTGAAAAAATGTGTTAAGTT
TGAGTTATGTAGGTGAATCAAGCAAAAAATTAAAGCATATGCACAAGTATGTAACATTGA
GGAATGTTTGTGAGATGAAAATTCAGGTTGACTCTTACTTTGACGAAGCATAATGGTTCC
ATGAAGGACATGTACCTACCATAGAGGAATATATGCAAGTTGTACGAGTAAGC
>CSTPS052_Loci
ATGATAATTCCTCAAAGCCTTCTACTATTTCATTCTCTTGCATATATAATGTATTCCTCA
AACTTCTTTATATATATCGTTGTTGTTACTATTTTTTATATATCAAATGTTAGAAACACA
TTATTATAGGCATATGTGGATACAATAATTGTATAGTTACCAATTTACTTGAAATTGACT
ACAGACTTTGGAACTATTATCTTAAATCAAATGGAAGAATTGCATCACTATTATAATGTA
AGCCTTATCCAACTATAATAGGTAAGAAACCTAGGAGAACTCCCACTCTAGAAATTGGGG
TTACGGGTTTCAAAGGCAGATTTTGGCCCTAGCATATGGGGTGAGAGGTTCGTTAGCTAC
ACTCTAGCTGATGAGGTAATTTCTGACATATATATATATACACATATAACACATCTTAAC
CATCCAATGTTTTTCTAAACAATAGTTTGTGTATGCAATTTCGCTGTACATGCAGATAGC
CCGTGGCCATAAAGAGCAGCAGGCTGAAGATCTGAAAGAGGAAGTGAGAAGAGGGCTAAT
GGCTGCTGCTGGTAACCCGCACACAACATTTGAACTATTTTAATCGAATTCAACCGCTTG
GGGTGGCATACCACTTTGAAAGAGAGATAGAAGAAGCATTGCAACATATCTATGATATCT
ATTATAATGTTGATCATAAAGATGATGATTGATTCAATGTTTCTCTTTAATTTTGACTGC
TAAGACAACAAGGATTCAATATGTCATGTGGTAAGGCATGAACTATCATCTATTAGGTAA
AATGAAATCTTAATAACATCATCACAATCTTATTCTGGAACGCTTTTATATCATATTTCT
GTGAATAAATGTAGATATATTCAACAAGTTCAAGGATGAAAAAGGGGGCTTCCAGGAATC
TTTGATCAATGATGTGAGAGGCATACTAGGGTTGTATGAAGCCACACATCTCCGAGTGCA
TGAAGAAGGAATACTTGATGAAGCACTCGTCTTTACCACCACTCACCTTGAGTCGGTCGT
AGAACATTTAGAATATCCTCTTGCAGAACAAGTTACTCATTCCCTGAAGCAGCCCGTTAG
GAAAGGTTTGAACAGACTAGAGGCGAGGTTGTTTATATCCATCTACCAACATGAAGCTCC
GCATGATAAAGCTTTGCTGAAGCTGGCGAAGTTAGACTTCAACCTGGTGCAGTCACTGCA
CTAGGAAGAGCTGAGCAATCTTTCTCTTATTGCTAACCATGTTAATTTATTTTAGGTGGC
ATAAAGAACTAGACCTTGGCATGAAGATACCATTTGCTCGAGATAGACTGGTGGAAAGCT
ACTTCTTTGTACTTGCTATGTTTTCTGAGCCCCAACATTCAAGACCGAAGTACTTTCCAT
AATATCCACTATAGATGACATGTATGATGCATATGGTACACTCGAAAAACATAAGCTTTT
TGCAGAAGTGATTGAGAGGTTTCTTCTCTGCAAATAATCCACCTTGATTTTGTCCACAAT
TTTGAAATATGTACTTGCGTTGATTTAAACCTAATCAAGACCTGGATGTTCATTTATCCT
CAGGTGGGATGAAAGCAACAGTCAACCGCCAGAATACATGGAAGTGATCTATCAGGTACT
CTTAGATGTCTACAAAGAAATTGAGGAAGAGATGGACAAAGAAGGAAAAGCAAATTGCTT
CCACTATGCAAAAGAAGCGGTTAGTGCCATTTTTACTTGA
>CSTPS054_Loci
ATGCAATGGAGCTTCCCAAGCTTTTGCACTCATACTTTCCAAGTCAGTTTTCAAAGAAGT
GTTCTACTACCATTCCAAAAAATTAACATGTCGGGTCAAGTCTTAGCAAGCCCTCTAGGC
CAATTTCCTGAACTGGAAAATCGTCCAGTGGTCAAGTATCACCCTAACATTTGGGGTGAC
CAGTTCTTATCCTACACTCCCGAAGACGAGGTAATTGAATGAAAATCTGTGTTAAATACC
TGTATATTCGAAGGTTGTTTTTCTTGATGTGTTGTTTAGTAAAATTACTTGGTTGCCATA
GGTAACACGTGCCTGCAAAGAGAAGCAGCTTGAAGATCTGAAAGAGGAAATTCGAAGGAA
GCTAATGCATACAGCTGGTAACACTTCCCAACAACTAAAATTTATCGATGCTGTGCAACG
TCTTGGGGTGGCATACCACTTTGAAAGAGAGATAGAAGAAGTGTTACAACATATTTATGA
TAGCTATCCTAATGGTGATGATATGGAAGGTGATATCTATAATGTTGCTCTTCAATTTCG
GTTACTAAGACAAGCTGGGTTCAATATTTCATGTGGTAAGAGCCCAAAGAATTGTCATGT
ATAAGCTAAAATGTATCCTTCTCATAATTCCAATCTTATGTATGTTTAAATTACGGTATT
GTGTAGGCTTGTTCAATGAGTTCAAGGATGAAAAGGGTAACTTCAAGAAAGCTTTGATCA
GTGATGTAAGAGGCATGCTAGGCTTGTATGAGGCTGCACATCTCAGAGTTCGTGGAGAAG
ACATACTGGATGAAGCACTTGCTTTCACCACCACCCATCTTAGGTCCATGGTAGAACATT
TAGAATATCCTTTTGCAGAACAAGTTGCTCATGCCTTGAAGCAGCCCATTAGAAGAGGTT
TAGAGAGGCTAGAGGCAAGGTGGTATATATCTATCTACCAGGATGAAACTTCGCATGACA
GAACTCTACTAAAGCTGGCCAAGTTAGATTTCAATCTAGTGCAGTCCCTACACAAGGAGG
AGCTAAGCAATATTTCTAGGTTTGCTTTCAAATCACTAGCAGATATACGTAGTTACCTTC
TCATTTTAACCTGAGCTAATTGTTTCAATGAATTTTAGGTGGTGGAAAAAATTAGACTTT
GCTACAAAGCTACCTTTTGCGCGAGATAGATTGGTGGAATGCTACTTCTGGATACTTGGG
TTTTACTTTGAGCCTCAATATGTCTGGGCTAGACGAATTCTAACCAAAACAATTGCCTTG
ACATCCACTATGGATGATATATATGACGCATATGGCACATTTGAAGAACTCAAGCTCTTC
ACCGCGGCCATTGAGAGGTTTGATACATGCAAATTACCAACCTTCATCATTTATACCGTA
TGTGATACTTAAATCAGGCCTGGTTTTATTTTCAGGTGGGATATTAACAGCATAGATCAC
CTTCCAGAATACATGAAACACTTTTATGTGGCACTCTTAGATGTGTACAAAGAAATTGAG
GAAGAGATGGAGAAAGAAGGAAACCAATATCGGGTTCAATATGCGATAGAAGCAGTAGGA
CATTCTGTATTGACTTTGTTTTGTATACTAACATATCGTTGGGATATAGATGTGACTTGA
TTGAATATTTGACAGATGAAAAACCAAGCTAGAGCTTATTTTCATGAGGCTAAATGGCTC
CATGAAGGACGCATACCAACAGTGGAAGAGTATATGAGTGTAGCACAGGTTTCCTCAGGT
GACTCCATGCTTACAATCACGTCTTTCATCGGTATGGGAAAAATCGTAACAAAGGAGGCC
TTTGATTGGGTGATCACTAACCCCAAGATTGTCACTGCATCATCTGTAATTTCTAGGCTC
ATGGATGACATCACTTCACATAAGGTATTGTGAATATAGTATTTCTTGTTAAGCTATAAT
CTGACCTTAACCTTAAAGCTCAATCCAACATATTTACTGCACTGTTCTTCTAAACCATAT
ATGCAGTTTGAGCAAAAGAGAGGACATGTTGCCTCAGGCGTTGAATGTTACATAAAGCAA
TACGGTGCCTCTGAGGAAGAGGTATACGATAAGTTTCAGAAGCAAGTTCTGGATGCATGC
AAGGATATTAATGAGGAGTTCCTACGACCTACGGCTGTTCCGATGCCTCTCCTTATGCGT
GTGCTTAATCTTTCTCGAGTGATGTATGTGATCTACACGGGGGGAGATGGGTACACTCAT
GTTGGAAAAGTGATGAAGAATAATGTTGCATCACTGCTCATTCACCCTATCGCATGA
>CSTPS063_Loci
GTTACAAGTGCCTACAAAGAGGAGCAGATTGAGGATCTGAAAAATGAATTGAAAATGGAA
TTATACATGGTGTTGACTATAAGAATTTCAGTGGATTCAAAAAGCCCCAATTTATACCTT
AGCCGCCCCTAATAGTTTCGGCTCTTGCTTCATAAATTTAGCCAAGGGACTCATGAAAAA
ACTTTTTCTTTCACGTCATCAATCCCTTTCATACACTACTTTCAACTTTTTTATTTTACA
TTATCTTCAACAATAGAACATTTAGAATATCCTCTTGCGGAACAAGTTGCTCATGCACTA
AAGCAGCCCATTAGAAAAGGTTTAGAGAGGCTAGAGGCAAGGTGGTATATGTCTATCTAC
CAGGATGAAACTTCGCATGACACAACTTTACTAAAGCTGGCCAAGTTAGATTTCAATCTA
GTGCAGTCCCTACACAAGGAGGAGCTAAGCAATATTGCTAGGTTTGCTTTCAAATCACTA
GCAGATATACCTAGTCACCTTCTCATTTTACCATGAGCTAATTGTTTTAATGAATTTTAG
GTGGTGGAAAGAATTAGACTTTGCTACAAAGCTACCTTTTGCGAGAGATAGATTGGTGGA
AGGCTACTTTTGGATACTTGGGGTGTACTTTGAGCCTCAATATGTCCGGGCTAGACGAAT
TCTAACCAAAACAATTTCCATGACATCCATTATAGATGATATATATGACGCATATGGCAC
ATTTGAAGAACTCGAGCTCTTCACCGAGGCCATTGAGAGGTTTGATTGATGCAAATTACC
AACCTTCATCATTTATACTGTATGTGATACTTAAATCAAGCCTGGTTTTATTTTCAGGTG
GGATATTAATAGCATAGATCACCTTCCAGAATACATGAAACACTGCTATGTGGCACTCTT
AGATGTGTACAAAGAAATTGAGGAAGAGATGGAGAAAAAAGGAAACCAATATCGGGTTCA
ATATGCGATAGAAGCGGTAGGACATTCTGCATCGACTTTGTTTTGTATAGTAACATATCG
TAAGGATATAGATGTAACCTGATTGAATGTTTGACAGATGAAAAACCTAGTTAGAGCTTA
ATTTCATGAGGCTAAATGGTTCCATGAAGGACGCATACCAACAATGGAAGAGTATATGAT
AATAATAGGTTTATCTTAGGGAATCAATAATTATTTTTGTATGTTATAAAGATTACATTT
ATACTTGAATTATTTTTAATTTATTATATCATATAAATTTTTTATCTTATAATATTGTAA
ATTTTAATTATATTAGGAAATCAATGAATGCTTTTATAACTATTTAAATGATGTTAGTTA
TGAGATAATTTTATTTTATTATTGTTTTTTTACCTTATTTACTTGTACCTATTTTTTAAT
AATTTACATAATATTTTTATAATTTTTAAAATTTTCTAATTATCATATTTTTTTGTATAT
GACACTTAAATCAAGCCTGGTTTTATTTTCTGGTGGGATGTTAACAGCATAGATCACCTT
CCAGAATACATGAAACACTGCTATGTGGCACTCTTAGATGTGTACAAAGAAATTGAGGAA
GAGATGGAGAAAGAAGGAAACCAATATCGGGTTCAAAATGCGATAGAAGCAGTAGGACAT
TCTGCATTGACTTTGTTTTGTATAGTAACATATCGTAAGGAGATAGATGTAACTTGATTG
AATGTTTGACAGATGAAAAACCTAGTTAGAGCTTATTTTCATGAGGCTAAATGGTTCCAT
GAAGGAAGCATACCAACAATGGAAGAGTATATGGGGATAGCACTGGTAACCTCAGGTTAC
TACATGCTTACAACCATGTCTTTCATTGGTATGGGAGAAATTGTAACAAAGGAGGCCTTT
GATTGGGTGATTAGTGACCCTAAGATTATCACAGCATCAGCTGTAATTTGCAGGCTCACG
GATGACATCAGTTCATATAAGGTATTGTGAATATAGTATTTCTTGTTAAGCTATAATTTG
ACCTTGACCTTAAAGCTCAATCAATTAAACATATTTATTGTACTCATTTGTGCGATTCTT
TTTCTTGGTATCCATGATTAATTAACAAAGGTATTGTTTTTTTTTTTTTGGAAAAAAAAA
AAGAGAAGTTCAAATTTATTTTTTTCCTCTCTCTCTCTCTCTCTCCCTCCACACGCTCAT
TAATTTTAATGTTAAGATATCAGCCCAATTGACTTGATTTATATTAACTTAAAACTTTTG
TTCTAATAGGTACCTTCATATAACGGTAAAGCCTTGATTTTTATAGGAGGTCATGGAGGT
GAACTGTGAACCTTACTGATGTGTACCCAAACCATACCATTTATTTATAATATTGTCATC
ATAATATTTAAATATGGGACATTTTATGCATTCATTATGTAGATATCCCTTTGTAATATA
CATTCGTTGAGTTGGAGGATGGTAACATCGATATCCCTTTTTGTGTAATGCATATCCAAC
AAACACACATTGCAATGCATGGGAAGTTAACTTGGTGCGTTGGTGTTTATGTAGATGCAC
AAATGCCACGCAACCAAAAACACGAGGAGGTAGATTTAGGACAGTTGGGACAACTACGGC
ATTAGTAAGAGTTTGGAGAGGTGTTTGGAAGTTAATTGAGCTGGAAGGTACCCGATTGAT
CAAGTATGCGGCATGACTCGTGCCCAATTGGTGTCTCAGCTGATTTGTGTTCAGCTGGTG
CTCCTTGATTGAGGAAGTGATCAACAAAATTTATACCTATAACACCATACACTAGGGTAG
CAAATACAAAGCTACTATAGTATAGTGGCTCTAAGGATCGTTCACTGGGAATGATGAACA
AGCAATCAAGGATACCAATTCCAAGTGAATTGGTTTTGTTTCATTTCACGGTTAGCTTAA
GGAATAAAACACAAACTTTAATTGGTAAAGATTTAGACTTAAACTAACTAACTTAACAGA
AGTTTGGAATAATTTAGGAAGAAAAGCATTCCTTGGAGAATTAGGTTCACTGGGGTGGTT
CCTCATGTAAAAGACATAGCTCCGGTCAGATGGTTCATTTCCTCGCATTAGAGATTCAAC
TTAGAGTCAATTCTCTAACCGGTGATGTACAGAGACTCCTTCAATTAGATTTCACTTTAA
TTCTCTCACTGATACAACTTGCAATGGTTCATGCCTCTCACGAGCACTTACCATTCAAGG
TGATCTTTAACCTTGGATTCCCCTTCACAAACTCGCAAGAGATAACTAATGGATGTCTCC
TAGGAGTCCAAAAGCTTACCAAGTGTTGGTAATTCCAGAAAATCCTACCTTGAAGTCACC
TACCAAAGGCTCGCAAGGGGTAAACTAGTGCATTTCCACGGTTAGAAATCACTTGCCTTA
CCAAGTGTTGGCCCAGGTGACTCCAAAGTGTTTTAAGTTAACTAAAAACATTGAAATCAC
TAAAGGATTTCACTTCCTCTTCATTACTAGCTAAAACCACAAAGCTTTGCATTCTTGCAC
TTGGAACCTTCCCCGACAACCTTAGCTCCAAGGAATTGGAGGTTTAGTTACTCATTCTCT
GGGGAAAACTCCTCAGAGAATTCATAACTTAGAAATAAAATGAAAATATAAAGTGAGAAG
GTAAGGCAGTAGAAAGAAAAGACTTTTACTTGCTTACCAAAAAACGATTACAGAAGGAAC
TCCTCTCTGAGAACATGCTCTCGAGAGGTATTTATATTAAAGCAATATAAAACTAATTCT
TACACTGATATTTGGTCTTTTTACTAACTTAAAAACTAAGGAATCATGTAATTGGTGGTT
TACAAGGAGTATTTTGGAATTTAGACAACAAAAATCTAATGGAAAATATCTCCCAATGTC
GGTAGCAAGCTTCGGGAGGCTTCAGGAGCCATTTCGCAGGAGAAAAGTGGTGCCTGCGAA
ATTTCGCAGACACCCAAGAGGGCTGCGAAATTATTTCGCAAGACCAAGCTATCTTCACCA
GGCTGCAAAGTTGGCTTCCATCTTGAAGTTTCCAGCTCCCTTCTCGCGGCATGGTTCGTG
CATCGTCAGAAGGAGAAACACCTTACTGTACAAAAGCGTTGCGAAAATCTCGCAACAAAA
GGCTGATTCCGCAGCACTTTAGAGTGACTGGCTTGTAATGGCTGCAACTTCTTCGTTTCA
ACTCCAAATCGCGCACCGTTTGAAGCATTGGATTGTTGACTTCCTGAGCTTTGAAATGGT
ATATAGCTTGCATCATTTGGACTTCAGAAAGTGCTCCAAAAGTGGCTGCTACGACTGTCA
TCAAGAATAGGCTTCATGACTGATCCTCTTTGCTTTTTCTCCTTGCAATCCGGATTCACT
CTTGGCAATTGAATTCTAAGCTTTTCCCATGATTCCTCATAGCTCTCCTCATTCTTGACT
TGCTTTGGTGATCAAAATACTAACAAAAACACCAAAACTTGCACAAAGTGATCAAAATTG
CTTTAAAGGATCCTTAACATGCCAATTGAGTTAAAAGGCCTAAACTACTACTCAAAAGTG
TTAAAAAGGATTAATTAAAGGCTATCAAATAGCACTTTTTGAGTAGTAATCACGGCAGAT
GTGATTGCTTCTCCCCAATAAGATATCGATGTTTTTGCTGCTATCAAGTAAGCACGAACA
ACCTCTAACAAGTGCCGATTTTTTCGTTCAGCACAACCCGAGCCTTACTCTTTCAAGGGA
ATGTTCCTAAGTCCTATTGAGGAGAAGTTGTTCTTACTGCCACATACATGATAAATAGAA
TTCCGTCACGAGTTTTAGAAAACAAAAGCCTCATAGAGATACTTAAGAGTTTCTATCCAC
ACTTCAGAACCTCAAATGGGCTCACTCCTAGGGTATTTGGGTGCACAACATTTGTTCATG
TCCACAACCAACATAGAGACAAGCTAGACCCCCGAGTCATAAAATTTGTCTTTCTTGGTT
ACTCATCCACTAAAAAAGGATACAAATGTTACAATCCCATAACAAAAATTTTTTACATCT
TTGCAGATGTCACCTTCACAGAAAATAAACCTTTTTTCCCAAAGTCCTCTTTTTAGGGGG
AGATTTCAATGATAGAAGATAGTCCTGAGTCCTTTGAACCTCTTGACCTTCCTCATGTCT
CAACCCATGGTGATGAAATACCTGAGTCATCCGAGTCAATCACACCTGAGTCACCCAATT
TTGCCACTAAACCCGTGTCATCCCATGTTCCAAGCAGTGTCACTCGCGATTTTCCATAGT
TTCCTAAGGTGTATTCAAGGGAAAAGGCCATTCCAGAACAAAAGTATGTCCAAGAATCCA
ACTCAGACCCTGGGAATGAAATCACGCTAAGATCAGACCCACCTTTACATACACAACCTG
GTGAAACTTCTACTAACTCAACAGACAACCTAGACCTAGACCTTCCCATTGCTATCAGAA
GAGGCACCAAAGAATGCACTAATTGACCACTCTATCCACTATCACACTATGTGTCTCTTA
AGCACCTATCACTAGCCCACAAAAATTTCATTGTGAGTCTAAACACCACTATCATCCCTA
ACACTGTTTCTAAGGCATTGACAAAAAGGGAATGAAATGATGCTATGAGAGAGGAGATGA
GTGCATTAGAAAAGAATAAAACATGGGAGATTGTTGAAAGACCGAAAGGGAAAAACATTG
TTGATTGCAAGTGGATTTTCACACTGAAATATAAGACTGATGGATCTCTTGAGAGACATA
AAGCAAGATTGGTAGCCAAATGGTACACTCAAACTTATGGAGTAGATTATCAGGAGACTT
TTGCTCCAGTTGCAAAAATAAATACTATGAGAATCCTAGTCATTGGCTGCCCACTACAAT
TGGAAACTCCTATAATATGATGTTAAGAATGCATTTCTTCATGATGATTTAGATGAAGAG
ATTTACATGAACATCCCCCGGGATTTGAGGGAAACACTGGTAATAAGGTGTGCAAACTGA
AAAAGGCCCTTTATGGGCTAAAACAATCTCTTAGGGCTTGGTTTGAGAGATTTGCAAAAG
TCATGAAAGAGTCTGGGTACAAACAAAGCCAAGGTGACCACACTCTCTTCATTAAGCACT
CGGTTGCAGGGGGAGTAACTGCTCTTCTAGTCTATGTTGATGACATCATAGTGACTGGAA
ATGATGAGAGAGAAAAACATGAAGTGAAGCAGAGATTAGCAATAAAGTTTGAGATAAAGG
AACTAGGGAAACTAAAGTACTTCCTTGGTATTGAGGTGGCATATTCCACACAAGGGATCT
TCATTTCTCAACAAAAGTATGTGACTGATTTATTGGCAGAAACAGGGAAGATTGGGTGTA
AACCAGTCTCTACCCCCAATGGATCCAAACCACAAGTTGGGAAAAGCTAAAGAAAAACTA
GTGTTGGATAAAAGAATGTACCAGAGGCTGGTTGGTAGGCTCATATACCTTGTTCACACT
CGGCCAGACATCGCCTACTCGGTGAGCATGATCAGTCAATTCATGCATGATACAAGAGAA
CCTCATCTTCAAGCTGCTTATAGGGTGCTACATTACTTGAAAGGCAACCCCGGGAAAGGA
ATTTTGTTCAGGAAGAACAATACTCTTGCTCTAGAGCATACACTAACACTGACTATGCAA
GTTCCTTAGTGGATCGAAGATCAACTACAGGGTATTGTACTTTTCTTGGAGGTAATCTGG
TAACATGGAGAAGTAAAAAGTAGAATTTGGTAGCAAGATCGTCTGTAGAATCAAAGTTTA
GGGTCATTGCTCAAGGGTTGTGTGAACTACTTTGGCTGAAGATTATTCTAGATGATTTGA
GAATCAAGTGGGATGGTCCTATGAAACTCTATTGTGATAATAAGTCAACTATCAATATTG
CTCATAACCCTATACTACACGATAGGACAAAACATAATAAGATCGATAGGCATTTCATCA
AAGAAAAATTGGAGAAAGGAGTAGTGTGTATGTCCTATGTTGCATCAGAACATCAATTAG
TTGATATCCTAACAAAAGGGCTGAACAGTTCAATGTTTCACAGTCTTGTATTCAAGCTGG
GAATGGAAAACATCTATTCCTCAGCTTGAGGAGGAGTGTTGAGCTATAAATAGATAGTAG
AATTATTTTCCTATTATGTTAGTTTCCTATTTATGTAAATAGATAGTTTTATTAGTTTCC
TAATTCTGTAAATAGATAGTTTTATTACTTTCCTATTTCTATAAATAGATAGTTTTATGA
TTTAGGAATAAATTAGTTTTCTATTATGTCTCTTGTTTCCTATTTCTTCTCTTGTAATCT
CCTATATAAACTGTGTATGGTCAATATAAGAAACAAAAATTATTATTTTCCATCCCATAT
TTCGTATCAAGATGCATGCCATAAAAATGGTAAGATGAACAACAACAAGCCAAGCAACAA
AAAAAAAAAAATGGAGTTTTTCCACCTTGTCCTCATTGCAAGAAGACAAATCATTCTCCA
CAAAAATGTTGGTGGAGACCAGATGTGAAATGCAACAAGTGTGGTAAACAAGGACATGTG
GAAAGGATTTGCAAAAATCAACAACAAAAAGAAACTAGTGCAGCAGTTGACTATTGTCAG
GAGGAGCAATTATTTGCAGCAACGTGTTTTGCTAATAAAAGCACCTCTGAAAGCTAGCTT
GTGGATAGTAGTTGTACAAACCACATGACAAATAATCAAGATCTCTTTAGAGAACTTGAT
AGAACAGCTATTTCCTAAGTCAGAATTGGAAATGGTGAGTATATTCCAATGAAGGGCAAA
TGAACGGTTGCTATCGAAAGCCAAATAGGTTTGAAACTCATTTATGATGTTTTGTTTGTG
CCTGACGTTGACCAAAACTTACTCAGTGTTGGACAGCTCGTTGAGAAATGATTTAAAGTT
TATTTTGAAGATAGGAATTGCATTATCAAGGAAGCTGAAGGCAAAGAGGTGTTTAACATA
AAAATGAAGGGCAAGAGTTTTGCCTTGAATTTACTAGAAGATGAGCATGCTGTTGTTTTA
CAACAAGATAGAACAACAATGCTTTGGCATAGAAGGTTTGGGCACTTTCATCATGATGTT
GTGCTCTACATGAAGAAAAATCAAATAGCTGAAAGACTTCCCGACTTAGAAAAAGATCTT
CCTATAACTGCTACTTGTTAATATGGGAAGCAAACTAAACTTTCCTTTCCAAAGAAAACA
TCCTAGAGAGCAACCCAAAAATTGCAACTAGTGCATACTGATATTGGTGGACCTCAAAAG
ACGTCATCCTTGAAAGAGAATGTAGGCATTGTTCACCAACTCACTGCACCATATAATCCA
CAACAAAATAGAGTCGTGGAGAGGAAAAATAGAACGATTTTGGAGATGACAAAATGCCTT
CTACATGAAAAAGATCTACCTAAAGTTTTTTGGGCTGAAGCTACAAGTACAGTAGTATAT
TTGCTGAACAAATTGCCAACAAAAACGTTAAAGAAGCAGACCCCTTTCGAAGTTTGGTTT
GAGTTTCTACGTGGAAGACTTGGAGTTTGCATCTACTAAGTCAAGAAGGAGTGTTGAATT
TTGACCTAGTATCTGCTAGAATTTGAATTTTGAAGTTAAATATTGCAGCTGGAGTCTTGC
ACAAAATCTATAACATCCAAATATTTTTCTTGTTGTTATTTGGTCAAGATTTGGTTTCTA
TTTTATAGGAAGTAGTTGTTCATCATCTAGTAGCTTGATTTTCTGCTATTCTAATGTCAT
TTCAGTTACAAGCTCATGTATAAATTCAACACTCTTCATCAATAAAATGTGTGTTTCAGC
AACCCAAAATATATATTCTGCATAAGTGTTTAAATCTTAGACCAACACATCCTCGTCACT
AGTAGTTGTGCCTCTCAGGTTACCTTTTTTATCTCTCAGCTCAGCTCCACCTTTGCTCTT
CGTGACCTTGGTTCCCTTTACTATTTCTTTGGCATTGGGGTTACTCATAGTACTGATTCT
CTTCATCTCTGCCAACAAAAATATGTGCATGACTTGCTCACTCGTACTGCCATAACTGAT
GCTAAACTTGTTCTTACATTGGGTTCCTTGGCCAAACCTCTCTCTCTCATTGATGGTGAT
CTACTTATATCGCAACATTGTTGGCGCATTACAGTATGTTACTGTTACATGTCCAAACCT
TTCTTTTGCCGTTAACAAGGTATGCCAGTTTATGGCTTCCCAACGACTACCCACTAACTA
GATGTCAAGAATATAAAAAGTAGTTAAAAATAAAATAAAAATATAGATTTAAAATAAAAA
ATAAAATAAATATGAATAATTAAAAATTTTAAAAATGATAAATATTTTTTTTTAAAAAAG
TTTTCAAAAAAATCTCAGATATTTTCAGATATATCGGCAATGTATCCAATATATCCGATA
TATCGTCGATATATCTCCAATATTTTGATAGACTTCCTCTATTGCTTCGCGCGTCGCTTC
ACACTCGATTTTTTCGCTGATTTATCGATTTCAAATTAACCGAAATGTCAACATATTTCG
GGGATTTTTTTGATATTCCTCTCGTTCGATAATGTTGCTTAATATCCTTTCAGGGTTGTC
CGATATCCGATATATTGGTGAAATATCATCGATAAAAACCGATTTTTCAATCCATGCTTA
ATAGTGGGTTTCCCTTTTGTTTGGCCTCTTGTAGACCCCCATTTTGGGGCTCGGTTTTTT
TTATCTCTATTTTCTTTGTAGGTGTCACCATCCCAGAGAGCCATGTGTCGCCTCTTTGGT
GGTTGATAGGGAATCAACATTGCTTTTCGGGGACTTATGGTAGGTTGACACGTGGAAGAA
TATTCTGGAGAGCTGATTTCCATTATGGGGGAGCATATGAGAGAGGATATTCTACAGGCA
TTTTGATTCTCACATGTGCATGATCACCTTGAGTATTCATTGATTTTGGCATCAATTGTC
ACATAAACTTCATTTTATTAGTAGAGACCCGACTTTAAGGACTTAGAGGGGTGCTACGGT
CTTTACCGTACCTTCCCGATAAATAATTTGACCCCCAAACTCGATCCGGTTTTTCACGGA
CCACCTTTTCCAAATAAGGAGTCACACTTAGGATTTTCTTTCTTATTTTATTTACCCTTT
AAAAATAAAACAAAATTAAGTGGCGACTCCAAGTCATTTTTTTTAATCAGTAAAATCATT
TTCAAAATAAAAATCGAGCTCACTATCGAGTGAAAAACGCATTAGCCGAAATACGGGGTC
CACACCTCTATTTATTTAAAAAAAAAAAAAAAAATCCTTTCCCATTCTATGGCCTTGAGT
GAGCATTATGTATTTCAACTATTTTGACATGTTCAAAATAAATTACTAAGAATTTAAAGG
GAATTTGTTCGACAAGTACTTTTTTTTTAACATATTTATTTATACATTATTTAGTTTAGG
TTGCATTATTCTATGTAAATAATTTATTGGGTATGGGAATTACTTTTATAAATGGCTGAG
TAGATTCAATTTTAGATATTTATTTATTGAGCATGAAAATTATTTATTAAAACATGGTTT
AACGACCATGCGATGGAATCAACCTGTTAAAAAAAATAAACTAATACTATATTATTTTAA
CTTAAATTATTTCTTGATTGTAGCAATGTTGAAAAAACAAATATCAATAAAAGACTAACC
TTAACGGGAAAATAGTAATTAACATAATTTTATATTGACTTGTAAAATTGGGTCAACATA
TAAATATATTAATTGTAACAAGAAGACCTACATTGATAATGAAACGTCAATATTAGTCTA
TATTGCCAACTTTGAAATATTAATATATGTATATAGCAGATGTTTTCATGATTAGGAATT
AGAGAAAATTTTGTAGAAGATTTTTCCAAATTTGAAAATAACTATGGAAGAAATTCAACT
TAAACACGTTTCTTTGTGGAAGAGTTGCATTGGCAAGGAAAGCTACACACATTCATTGAA
CAGTCTTAGGCCCATTTTTCCAAGCAGCCTAGCAAGTTGTCTGAATTAAACCCCTATGGA
TTGAAATTGATTGGATCCATTACCCGTCATGCATTCAATCCCAAAGCGTTGATTATTCAA
ACTCTATGAAATATAGGTTTCGCTGAGTAGAGGAGTTCAAATACATTAAATCGATATTTT
AAGTAAATATAATGTGGAAAATGAAACCTACTAGATCGATAATGACCACATTACAAACCG
ATCTCCAGGCTAGTTAGGGCAATCCCCTCAAAATTCAAAAAATAATTAAGTAAATAAAAT
GTAATTATTAATATTTTTAAAAAGTAGTTATGGACTCGAAATGGGTATTTTTTATATGTG
AAGTTTAATCAAGTAGTAGTTCTTATCCTAGCCACACCTAATATTAACAACTTGTTAGGA
TATTCTGATTGAATTTAGCCAAAGAGACTCTAGAAGGCCAATATTTTTCTTATCATCACT
CTCTTCCGAGCACAACTCTTCCACACCATGGGCCCCAAAACTAAACCAAATTCCACATAC
TTTTTAATTACATACAGCCACTGCATTCCAGGCTGTCTCTCATACTCACCAATTCATCAC
TGAAGGTATAGGACTGTTCTATCATTGTTCCAAGTAATTGGCATGTCTACTCAAGTCTCA
GCATGTTCCCTAGCCCAAATTCCTAAACCCAAAAATCGCCCTGTGGCAAGCTTGAAGGTA
ATTCAATGAAAATATGCATAAAGCTCAATGGCTAATTTACTTATTTGGAAGTCATTTTTC
TTTATGTGTTGGATGATAAAATCTGTTGGTCTAGGTTACACGTTCCTGCAAAGAGGAGCA
GACGGAGGATCTGAAAAATGAATTGAAAATGGAATTAATACATAGTGTTGATTATATATT
GAGGGAAATGAGGTAAAAGTTGGATATATTAATACTTAGGGATGTTTGGTAAAACTGAAT
ACTTATTATTTAATGTTTGGTAAAACTGAATACTTATTATTTAATTATTTGAGTTGATTT
TAAATTAAATTATACTTAAATTACTGACTTAAAACTTATTACTTTAAGTATTAAGATATA
AAATTAACTTAAAGTTTATTTAAAATCATTAAGTTGATATATTTATTCTTATAAATTATA
ATTAGAATAGAAAAGGTTGAGTAACAATAGAAGTTATAGAGTTGTAAAAGAGATCATGAA
GGTAATTAAGACAAATAAAGATAAAAAGATAAAATAAAAATATAGAATTAAAAATAAATT
AATTATTTTTACTTATTATTTAAAGTTATTTTTTATTTTAAATCATATTATTAAGTTATT
TTATTAAATATACTTAATTTATTTAATGACTTAAATTAAGTTATTAAATCATTTTAAATT
ATTAAGTTAATTTATCAAATTCCTACTTATTGAATACAAATATAGAAGGAAATTAGGAAA
GCAAAGTAGATGGGTTATTAGGTGAAAGCTTATCAAATCCACCTATCAACATATCACACT
TTTACCAAAAACCCACCTCATGCCAAGCCTATAAGTTGTCAAGTCCTTATGATCCAACAA
CTTTCTTATGGTTCCCACACGGATTTCTATTGTTATCAAAACAAAAAGTTATAATAATAA
TATATATATATATATATATATATATATATATATATATATATATATATATATATATATATA
TATATATTATAATTCATAGATAATCTGACAATTAAATAAAAAGATAAACTCATTTGTGGA
ATATTAAAATATCATTCCATGTAATTTGGAAGTATTCAAAGATGTAAAAGATATGATAAT
ATATGTATAATTATTTTTTATTTAAAAATATTAATAATTACATTTGCAACTTTATTTTGT
CCTCATTATTTAATTAATATACAAAAAGATATGGGAATAGAATTATCAAAAGAATTGTCA
TAATAAAGCTTTATATTCTTAATAATAAGTTAAATTAAGGTGGTATTTATTTTTTTTACT
TAAATCTAAATGAAAATTAATTTAACTTAATTGTAAATATAACTTAATAGAATTAATTAT
TATATTTTTTTGTTTTTTATAATTTTATTTTTGTTAAGCGTTAAATATTAATTGGGTGAG
AGTCCTACTAAGGTTGTGCTTTGACTGATTCAAAAAATTATTTTTAGTAATGAGCAAAAG
GTTAAATATTTTACTTTTATCTATTCAATAAAAAAATCTTAAAAATTAATTTTTTTTTGT
TTTATTCAAAATAGTGAATGGAGTTTGAGTCGAATTTTAATTATTTGGTAAAATAATAAA
ATTAGTTTTTTATTTAAAAGAAAAAATAAAGGTAAGTCAAAGATATAAAGATAATTATTT
TATTTTAAATAAGAAAGATTCAAATAAATAAAAAAAGATAAATGAGCTACAAGTTTTAGG
ATTAATTGATTAAAATGGATGAAAAGATCTCAAATTTGTAAAACTAATATCTTCCATTTT
TTAACTTGAAGAGTAACACTTGTTTGACATAAATACCCTTCAACATTTTCATTATTTACA
TATGTATTTTAAAAGAAAATGTTATTTTTGTAAGAAAAAAGTGAGAGTATTCTTATGTAT
TTTTTGGAAGAAAAAAAATGGTTTGCAATTTGATATTTCTTTCGTCCTTTTTAATCGGTT
ATCCCCAAATTTTTTTATGGAAAATACAAATTCTAAAAATATTTGGTTTTATTGCTATTT
TTAAATTTAAATATATTTTTACCTTAATTATATTTTTATTTCAAAATAATTGATGATGAT
TTAGTTGAATTCTAACATTTAATGGAGTTTTAGTTGAATTCTAACACTATAATATAAAGT
GACCCGATAAAATTATAAAATCAATTTTATTTAAAAATAAATAAAGTTGAGTCAAAAATA
GTATTAAATAAATTAAATTTTAAAAATAAAAATTAATAGTTTTACCTTAAATAAAAAATA
TTAAAAGAAAAAATAATTAGATAGATAGGCTTTAAATTTTATTAAGAGAAACATAAATTT
TTTTTTTAAAATTGTTTTTATTTATTTTCAATTTTAAAATTTTATTTCTATTTTTTATTT
AAATGTATTTTCAAATTTTATCTAAAAATAGTTAATAGAGTTTTGGTTGAATTTTAAGAC
TATAAGATAAGCGAATAGTTGAAATTACAAAATGAAATTTTTTATTAAAATGAAAAGAAA
GTTAAGTTAAAGATACTATAAATTATGATTAGAAGAATGAAAATCAATATAAAAAAAAAG
TGGTTTTATCTTAAATTAGAAATATTAAAAAAATGAATAATATATTGAAAAATATAACTT
TGTGGTAGAAGAGCAATGACTATGCTCTTTTGAATACCCTACTTTATGTTCATTTTTTAA
AATTTAAAAAGAATAAACATCTTTTAGATATTAACAAAAATAAATTTAAATAGATTCTTA
ACATAAAACCTAAAAAACATTTGTTGTTGGCCAAAAAATCCAACTATGTGCCCTATTATG
ACAAGTGAAACTTCCAAATCTTCTGAAGAGTTTTTTTATCTTAGTATTAAAATCTAAAAG
AAGAATATATATACTATGTGTTACCTTTTTAACAACTAGTTTATTTTATTTAATGTAATA
ATATACATTAATATAAATTATAGTTGAGTTTTTTTAAAAAAAATTTGGCATATGCTTGTA
TTACTTTGTTAGCTTGGAGGATGAAAAGCCTATACAAATAATGAGTTGAATGAAATAAGA
AGCGAGTAAATTACATGTATCAATGAAATTGTAATTTTTAGATTATAGAAATGAGTACAT
GTATTAATATATATGAAAATATATAGTGATTATGACATTTGAGAATCTATTTATTTTGAA
TGATGGGAATTAAACTTCGTAAAATTTCAATGTAGATCGGAAGTAAATTTTTTTGTTACT
TGAAATATTTACAACTTCTTTCCTGTAGTGATGTTATTTTGTAATAGAACTTCCCTGGAC
AATCGTTTTCATGACTGGGAATTGAATTAGAGAAAATTTTGTAGAAGATTTTTTCAAAAT
TTGAAAAATCGCATGTAGAAGAGTTGAATTGGCAAGGAAATCTACACACTCATTGAACAG
TCTAGGCCCACTTTTCCAATCAGCCTAGCACGTTTTTTTGAATTGAATAACCACGGATTG
ATATTGATTGGATCCATTATCAGTCATTCAATCCTAAAGCATTCATTTGTCAAACTCCAT
GAAATATAGGTTTGGCCGAGTGGACATTTCAATACTAAACTTGTCCAAATACATTAATTA
AATTGATATTTTTAGTAAATATGATGCGCAAAATGAAACCCACTAGGTCCATAATGACCA
CATTACAAACTGATCTGCAGGGTAGTTAGGGCAATCCCTCAAAATTCATAAAAAAAGAAA
AAAAAAAGTGAAGCAAATAGAATCAAATAGTAGTTCTTATGTTATTTTTTCAAAAAATAG
TTATCGAGTCTGGAAATGGGTATTTTTCATTTACTTGAAGCAGATTGAGGATCTGAAAAA
TGAATTGAAAATGGAATTATACATAGTGTTGACTATAAGAATTTCAGTGGATTCAAAAAG
CCCCAATTTATACCTTAGCCGCCCTAATAGTTTCGGCTACTTTCAACATTATTATTTTAC
ATTATCTTCAACAATATACAGTTTCTGAAGGCCATTGCTACCCTATAAATGCAATGGAGC
TTCCCACGCTTTTGCACTCAATACTTACCAAGTCAGCTTTCAAAGTAGTGTTCTACTATC
GTTCCAAAAAATTATCATGGCGAGTCAAGTCTTATCAAGCCCTCTAGGACAATTTTCTAA
ACTGGAAAATCGTCCAGTGGCCAATTTTCACCCTACCATTTGGGGTGACCAGTTCATATC
CTACACTCATGAAGACGAGGTAATTGAATTAAAATATGTGTTAAATCTTGTATGGCTTAT
AAATACCTATATATTCGAAAGTTGCTTTTCTTAATGTGTTGTTTAGTAAAATTACTTGGT
TGCCTCAGGTAACACGTGCCTGCAAAGAGAAGCAAGTTGAAGATCTGAAAGAGGAAATTC
GAAGGCAGCTAATGAATGCAGCTGGTAACACTTTCCAACAGCTGAAATTTATCAATGCTG
TGCAACGTCTTGGGGTGGCATACCACTTTGAAAGAGAGATAGAAGAAGTGTTACAACATA
TTTATGATAGCTATCCTGATGGTGATGATATGGAAGGTGATATCTATAATGTTGCACTTC
AATTTCGGTTACTAAGACAAGCTGGGTTCAATATTTCATGTGGTAAGAGCCCAAAGAATG
ATCATGTGTGAGCTAAAATGCATCATTC
>CSTPS071_Loci
TTCCGCCCTATAAATACTATGGAGCTTGCCAAGCCATTTCGCTCATACTTGCCAATTCAT
CATTCAGGGTGTTCTTTCATTGTTCTAAGGAAGTAGCATGTCTACTCAAGTCTCAGAATG
TCCTCTCGTCCAAATTCCTAAACCCGAAAATCGCCCTAGGGCGAAGTTTCACCCTAATAT
TTGGGGTGACTTATTCATTACCTACACTCCGGAAGATGAGGTAATTCAATGAAAATATGT
GTCAAGGTTAATGGCTTCTCAATGTGTTAATTGGTAAAATTTGTTGGTACAGGTTTCACG
TGCCTGCAAAGAGAAGCAGGTTGAAGATCTGAAAGAGGAGGTGAGAAGGGAGTTAATGGC
TGCTGCTGGTAACCCTTCCCAATTGTTGAACTTCATTGATGCGGTGCAACGGCTTGGGGT
GGCATACCACTTTGAAAGAGAGATAGAAGAATCATTACAACATATTTATGATAGATTTCA
TGATGCCGATGATACAAATGATGATCTCTATAATATTGCTCTTCGATTTCGACTACTGAG
ACAACAAGGGTACAATATTTCATGTGGTAAGAGACCAGAGAATCAATTATCATTGCATAA
GTAAAAAATGCAACCGTCTTATCGTACAAAGGGTGTTATTATGCAGGTATATTCAACAAG
TTCAAGGACGAAAAAGGTAGCTTCAAGGAGGATTTGATCAGCAACATACAAGGCATGCTG
GGCTTGTATGAAGCTGCACATCTCAGGATTCATGGAGAGAACATACTTGAAGAAGCACTT
GCTTTCTCCACCACTCACCTCAAGGCCATGGTAGAAAGTTTAGGATACCCTCTTGCAGAA
CAAGTTGCTCATGCCCTGAAGCGGCCCATTAGGAAAGGTTTGGAGAGGCTAGAGGCAAGA
TGGTATATATCTATCTACCAAGATGAAGCTTTCCATGATAAAACTTTGCTAAAGCTGGCA
AAATTAGATTTCAATCTAGTGCAGTCACTGCACAAAGAAGAGTTAAGCAATCTTGCAAGG
TTGGTTTTTAAATCACCCCACATGCACTTGTTCATTCTTATCTGTTTGTTGTATGCTGAT
CACATTAATGTATTTTAGGTGGTGGAAAAAATTAGACTTCGCTACAAAGCTACCTTTTGC
TCGAGATAGATTGGTGGAAGGCTACTTTTGGATAGTTGGGGTGTATTTTGAGCCTCAATA
TTTATGGGCTATACGAATTTTAACCAAAATAATTGTCATGACTACGGTTATAGACGATAT
CTATGATGCATATGGCACACTTGAAGAAATAAAGCACTTCACAGAAGCCATTGAGAGGTT
TCATATATGTATTTATACATACTTTAATCAGGGTTACGTATTTTATTTTCAGGTGGGATA
TTAACAGCATAGATCACCTTCCAGAATATATGAAACTCTTCTTTGTGGCACTCTTAGATG
TGTACAAAGAAATTGAGGAAGAGATGGAGAAAGAAAGATACCAATATCGGGTTCACTATG
CGATAGAAGCAGTAGGACATCTCTAACTCAGCATTTTATTTCATTCATTTAGTCTCATAT
ATGCATGGATATAACTTGGATGAATGGTCTTCAGATGAAGAATCAAGTTCGGGCTTACTT
TGCTGAGGCAAAATGGTTCCACGAACAACACATTCCAACAATGGAAGAGTATATGAGTGT
TGCACTATCATGCTCAGGTTACTCCTTGCTTGCAACCTCGTCTTTCATCGGAATGGGAGA
AATCGCATCAAAGGAGGCCTTTGATTGGGTGATTAGGGATCCTAAGATTATTAGAGCTTC
AACTGTAATTGCAAGGTTCATGGATGACATGAAATCACATACGGTATGGTCAATGTACAT
GTGTTTGCCTCCAAAGACAGGAAATTGAAGGTTATTTTTTATTTTGGTAAAGTATTAAGA
AAAAGAAATTAAAAGTAATGATTTTCTTACATTGGATTATCTTATAAAAAAATATGAAAG
AAAATAAAATATAATTAAAAGTAATAAAAAACTTATACATTTTAAAATTATTTAATCCTC
GTATCAATGAGTTAAAATAAATAAAATGAGTTCAAGGTAATAAATAAAAATAATTTATTA
ACTTTAAATCTATTTTTTATATTCCTTTAATTTTTTTTTTCATTCCATTTTTTCTTTCTA
TTTTATTTCTCTTACATTTTCCTTTAAATTTTTCTAGAACCAAACATAGTTGAAGTGGTG
GGCTTAGCCCAATCAGTTAGTTATAGGTTATTAACTTTTGTATTAATATACATTCAGTTT
GAGCAAGAGAGAGTTTCACAACCAAATTGTGAATGTATGGATGGACATTAACCAGGAATG
CCTCAAACCTACTGCTGTTCCAATGCCTCTCCTTACTCGTGTTCTCAATCTTTCACGAGT
CATGGATGTCATTTACAAGGAGGGAGATGGCTACACACATGTTGGGAAAGTGATGGAGGA
TAATATTGGATCTGTGCTCATTGACCCCATAATATGA
>CSTPS070_Loci
ATGGAGCTTGCCAAGCTATTCCGCTCATACTTGCCAATTCATCATTTAGGGTGTTCTATC
ATTGTTCCAAGTAGCATGTCTATTCAAGTCTCAACGTGTCCTCTCGTCCAAATTCCTAAA
CCCGAGCACCGCCCAATGGCAGAGTTTCACCCTAGCATTTGGGGTGATCAATTCATTGCC
TACACTCCCGAAGATGAGGTAATTCAATGAAAATATGTGTCAAGTTTAATGGTTTATCAA
TGTGTTAATTGGTAAAATTTGTTGGTACAGGATACACGTGCTTGCAAAGAGAAGCAAGTT
GAAGATCTGAAAGAGGAAGTCAGAAGGGAGTTAATGGCTGCTGCCGGTAACCCTTCCCAA
TTGCTGAACTTCATTGATGCAGTGCAACGGCTTGGGGTGGCATACCACTTTGAAAGAGAG
ATAGAAGAATCATTACAACATATTTATGATAGGTTTCATGATGCCGATGATACAGATGAT
GATCTCTATAATATTGCTCTTCAATTTCGACTACTGAGACAACAAGGGTACAATATTTCA
TGTGGTAAGAGACCCAGGAATAAATTATCATTGCATAGGTGAAAAATGCAACCATCTTAT
CGTACAAAGGGTGGTATTCATGCAAGTATATTCCACAAGTTCAAGGATGAAAAAGGTAGC
TTCAAGGAGGATTTGATCAGCAACATACAAGGCATGCTGGGCTTGTATGAAGCTGCACAT
CTCAGGGTTCATGGAGAGGACATACTTGAAGAAGCACTTGCTTTCACCACCACTCACCTC
AAGGCCACGGTAGAAAGATTAGGATATCCTCTTGCAGAACAAGTTGCTCATGCCCTGAAG
CATCCCATTAGGAAAGGTTTGGAGAGGCTAGAGGCAAGATGGTATATATCTCTCTATCAA
GATGAAGCTTCCCATGATAAAACTTTACTAAAGCTGGCAAAGTTAGATTTCAATCTAGTG
CAGTCCCTGCACAAAGAAGAGCTAAGCAATCTTGCAAGGTTGGTTTTTAAATCACCCTTC
ATGCACTTGGTCATTCTTACAGTTGAGTGTGCTAATTATATATATTGATGTATTTTAGGT
GGTGAAAAGAATTAGACTTTGCTACAAAGCTACCTTTTGCACGGGATAGATTTGTGGAAG
GCTATTTTTGGATACTTGGGGTGTACTTTGAGCCCCAATATTCATGCGCTAGAAGAATTT
TAACCAAATTATTTGCCATGGCTTCCATTATAGATGATATCTATGATGCATATGGCACAC
TTGAAGAACTCCAGCCCTTTACAGAAGCCATTGAGAGGTTTGATACACGGAGATTACCCA
ACTTGATTGAGTATTATATGTAAATATACTTCTAATCAGGGTTGGGTATTTTATGTTCAG
GTGGGATATTAACAGCATCGATCACCTTCCGGAGTACATGAAACTCTTTTATGTGACACT
CTTAGATCTGTACAAAGAAATCGACCAAGAGTTGGAGAAAGATGGAAACCAATATCGGGT
TTACTATGCAAAAGAAGTAGTAAGACACCTTTAACTCTAAATCTCCACATTTTGCATTAT
GATATTTTAATGAGTCTCATACACATATAGATATAGCTAAAACTTGGATGAATGTTCTTC
AGTTGAAGAGTCAAGTTCGAGCTTACTTTGCTGAGGCGAAATGGTCCCATGAAGGATACA
TACCTACAATAGAAGAGTATATGCTTGTTGCACTCGTGACCGCAGGTTCCTGCATACTTG
CAACCTGGTCTTTCATTGGAATGGGAGAGATCATGACAAAGGAGGCCTTTGATTGGGTGA
TCAGTGATCCTAAGATTATCACAGCTTCAACTGTAATTTTCAGACTCATGGATGACATCA
CAACACATAAGGTATGGTGAATGTACATGAATTGCTTCCAAAGACAGGAAATGAGTTAGT
AGGGCTGTTGGATCAAGTTGTCAGCTTGATATGTTAACTTAGTGAACTTCAACCCAATCA
CCTAATAACAAAATTTTTAGGTCAAATTTTTATCTTTAGAGTGAGAAAATAATATACTCA
TGATTTTCCTAAACTTTTTTGTTAATATTATGCATGCAGTTTGAGCAAAAAAGAGGGCAT
GTGGCCTCAGGCATTGAATGTTACATGAAGCAATATGGTGTCTCTGAGGAACAAGTGTAC
AGTGAGTTCCACAAGCAAGTTGAGAATGCATGGCTGGATATTAACCAGGAATGCCTCAAA
CCTACTGCCGTTCCAATGCCTCTCCTCACTCGTGTTGTCAATCTTTCACGAGTCATGGAT
GTCATTTACAAGGAGGGAGACGGGTACACACATGTTGGGAAAGTGATGAAGGATAATATT
GGATCTGTGCTCATTGACCCCATAGTATGA
>CSTPS036_Loci
ATGGCCTTAATTCTGGCTACCAGCGACATGTCTTCTCCAGCCCCAGTTGCTAATCCAGAG
ACTAATCGCCGAACTGCAAATTATCAGCCTAGCATTTGGGGCAATAGCTTCATCGTGAGC
AACACTCCTGAGGATGAGGTAATTTTCTGATCATGTATGTAGTTTGCATAACAAGACCTA
AAGATTTTCTCACTTTTTGTTCTTGCAATTTATTGATGCAGATAACTCTGGCCCATAAAG
AGCAGCAGTTGGAAGATCTAAAGGAGGAAGTTAGAAGAGAGCTGATGGCTGCAGCTAGTA
ACCCTTCAAAACAGCTGAAGTTTATCGATGCAGTTCAACGGCTTGGGGTGGCATACCACT
TTGAAAAGGATATAGAAGAAGCATTACAAAATACCTATGATAACTATCATTGCATTGATG
ACATAAATGATGATCTCTATGATGTTGCACTTCGATTTCGACTACTAAGACAACAAGGCT
TCAATATTTCATGTGGTAAGCCTCATGAATATCATGTATAAGGCGCTTGAATATCATCTA
GCAAAGCTCACATATAACATTCTATGTTTTGGTGATGATTGCAGATATATTCAAGAGGTA
CAAAGATGAAAAGGGAAGGTTCAAGGAGTCTTTGATCAATGATCCATGTGGCCTACTAGG
CTTGTATGAAGCTGCACATCTCAGGGTGCGGGAAGAAGACATACTAGATGAAGCACTTGC
TTTCACCACCGCTCACCTCAAGTCTATGGTAGAACATTTAGCATACCCTCTTGCAGCACA
AGTAACGCATGCCCTAGACCGGCCCATTAGGAAAGGCTTGGAGAGGCTAGAGGCAAGGCC
TTTCATGTCTATCTACCAAGATGAAGCTTCACATAGTAAAGCTTTACTAAAGTTTGCAAA
GTTAGATTTCAACCTACTGCAGTCACTGTATAAGAAAGAGCTGAGTAATATATCGAAGTT
AGTTCTCAAATCATTCTTGCACTTAAATTCAAATCAACAGTTTACCAGGTCTTTTATGTG
GATTAATGTATTTTCTTAGGTGGTGGAAAGACCTAGATTTCTCTTCAAAGCTACCTTTTG
CCAGAGATCGATTGGTAGAAGGGTACTTTTGGATAGCAATAAGTTGTTCTGAGCCCCAGT
ATTCATATGCTAGAAGAATACAGACCAAAGTAGTTGCTCTGATAACAACTGTCGATGATA
TATTTGATGCATATGGAACATTTGAAGAACTGGAGCTCTTTACAGAGGCAATTGAGAGGT
TTGATACATGCGAGATTCAAATTACCTACGACCAATGAATTGATTTCATATTTGAACTTT
AAAAGGGAACTTGGTACTTGATTTTCAGGTGGGATATTAACAGCATAGATCAGTTTCCTG
AATACTTGAAGCCGTGCTATCAGGCAGTCCTAGATGTCTACAAAGAAATTGAGGAGATGG
AAAACACAGAAAGATCATACTGTGTCCACCATACGAAAGATGCAGTAGGATTCTTTGAAC
TCTATTGTGTTTATGATATCCTATATTGTACTGTAAATAAAATGCTATATATAACACTTG
CATGATATATTTACTTGGCTGAATTTTTATCCTAGATTAAAAGCTTGTTCCAAGCTAACT
TGGTCCAAGCCAAATGGTTCCATGGAAAATACATACCAACAATAGAAGAGTACATGGGTA
TCGCAATGGTAACTGTTGGTGTCCCCCCGTTAACAATCATGTCTTTTATTGGCATGAGAG
AGACTGCAACCAAGGAAGTCTTTGATTGGGTGCAACAAAACCCTAAGATTGTTAGAGCTG
CCTCCACAGTCATGAGGCTCATGGATGACATGGCTTCCCACAAGGTACAATGAAACAACA
CTTCCTACTGATACTTGGATATCAATTTCTTTTTTACACCTTATATTACTATTTCTGCAG
TTTGAGCAAGAGAGAGGGCATAATGCATCAAGCATCGAATGTTACATGAAGCAACATGGT
GTGTCGGAGCAACAAGCATATGATGAGCTTCACAAGCAAATCGAGAATGCATGGAAGGAT
ATAAATGAAGAGAGCCTCAGACCTACTGCAGTTCCAATGCTTCTCCTTAGTCGTCTTCTC
AATTTTGCTCGATCAGGAGATGTGATGTACAAGGGCCACAAAGATATGTTCTCACATCCT
GAAGAAGTGATGAAAAATGATATTTCAATGCTGCTCATAGACCCTGTGCCAATATGA
>CSTPS038_Loci
GGGCTATCTTACTCATGTCCGTCCTTAGCAACATGTCTTCTCATTCCTTAGCCCAAAATT
ATAAACCGGAGGTAAAGCGGCCGATGGTAAACTTTCACCCAGGCATTCGAGGCAATCCTT
TCATCAACTACACTCCTGATGATGAGGTAATTATATGCAAATTTACATAAGAACATCTCA
ACTATCTAAAGTTTTTTCATCGAATTTGTTTAGCACTAATGAATGTAGGCAATTTTCTGG
TACAGATAACCCGTGCCTATAACCAGAAGCAGGTTGAAGATTTGAAAGACGAAGTGAGGA
GAGAGCAACTGGCAGCTGCTGGTAAGCCTTCACAGCAGCTGAACTTCATAGATGCAATTC
AAAGACTCGGGGTGGCATACCACTTTGAAGAAGAAATAGAAGAAGCATTAAGACACATCT
GTGATGACCACCATTACAGTGATGATAAATATGATGATCCGTATAATGTTTCTCTCCGAT
TTCGGCTTCTAAGACAACAAGGGTACAATATTTCATGCGGTAAGGCTCATGAATATATAT
ATATATATATATCAGGGAGGAAGAGTTTGACATTTTTTTCGAATTTTTCTTTCTTATTTT
ATTCATCCTTTTTGGGTGATAACTGCAGATGTATTCAACAAGTTCAAAGATAAAAATGGT
AGCTTTAGGGAATCTCTGATTGGAGATGTGCAAGGCATGCTAGGCTTGTATGAAGCTGCA
CATCTCAGGGTTCAGGAAGAGGATATACTAGATGAAGCACTTGCTTTCACCACCACTCAC
CTCAAGTCTTTGGTAAAACATTTAGACCATCCTCTTGCAGTACAAGTAACCCAAGCCCTA
CACCGGCCCATTAGGAAAGGTTTGGAGAGGCTGGAGGCAAGGCCTTACATATCCATCTAC
CAAGATGAAGCTTCACATAGTAAAGCTTTATTGAAACTTGCCAAGTTAGATTTCAACCTA
CTGCAGTCATTGTATAAGAAAGAGTTAAGCCACATCACCAGGTTAGTTCTCAAATATTAC
ATTCACTTAAATTCCAACTTTGACTTGGAGGATAATTTGTGTGAATTAATGTATTTCTCA
GGTGGTGGAAAGATTTAGATTTCTCTTCGAGGTTACCTTTTGTCCGGGATAGAGTGGTGG
AAACCTACCTTTGGATTGTCGTGGCATGTTTTGAGCCCCAATACTCGTATGCTAGAAGAA
TACAGACCAAATTGCTTGTTCTAATAACAGTGATAGATGATATCTATGATGCGTATGGGA
CTCTTGAAGAACTTGAGCTCTTCACAGAGGCAATTGAGAGGTATGAGGTACAAATTTCAC
TCAGATAAATTTATTTCATATTGTAAACTTAGAAGGGGAACTGGTTACCTAATTTTCAGG
TGGGACAATAATGGTATAGATAAGCTTCCAGAATACATGAAGCCGTGTTACCTGGCTGTC
TTAGATGCCTACAAAGAAATTGAGGAGAAGGAGAATGAAGAAAGATCATATTGTGTTCAC
TATGCAAAAGAGGCAGTAAGAATCCTTGAGTTCTATCTTTGTCTCACCATTACATGTAAT
ATATAGTAGTGTTAATATATATTTGCTTTGTTGAACATATTCCAGATGAAAAACTCTGTT
CGAGCTTACTTCAATGAAGCCAAATGGCTCCATGGAGAATATGTACCAACGGTAGAAGAA
TACATGGGCGTTGCACTAGTAAGCTGTGATGTCCCCATGTTCACAATCATCTCTTTTGTT
GGCATGGGATTCATAGCAACAAAGGAGGCCTTTGATTGGGTATTAAACGGCCCAAAGATC
GTCAGAGCTTGCTCCACAATTATTAGGCTCATGGATGACATGGCTTCACACAAGGTACCC
TGAAATATTACTTCCAAAAAGCTTCTCATTCATAAATCGAAGACCATGAGGTTTAAACAT
GATGTTTTGCTGTTTTTTATGTAGTTTGAGCAAGAGAGAGGGCATATTGCCTCTAGTGTT
GAATGTTACATGAAGCAATATAGCGTCTCAGAGCAACATGCATACCACGAGCTTAACAAG
CAGGTTGAGAAAGCATGGAAAGATATAAACCAGGAGTTCCTCAGACCTACTGCTATTCCA
ATGCCTCTCCTTACACGTGTTCTCAATTTTGCACGCACTGGAGATTTCATGTACAAAGGT
CGTGAGGATATATTCACGAATGTTGGAGAAGTGATAAAAGATAATGTTGCTTCATTGTTC
ATTGACCCTGTGCCAATCTAA
>CSTPS044_Loci
TCTTCCGTGCACAACCCTTTCAAATCATGGGCCCCAAAACTAAACCAAATTCCACGTACT
TTTCAACTAAATACAACCAATGAATGCCAGTGCTGCCCTATAAATAATATGGAGCTTGCC
AAGCTATTTCTCTCATACTTACCAATTCATCATTCAAGGTATAATACTGTTCTATCATTG
TTCCAAGGAATTAACATGTCTACTCAAGTCTCAGCATCTTCTCTAGCCCAGATTCCCCAA
CCCAAAAGTCGTCCTGTGGCAAACTTTCACCCCAACATTTGGGGTGACCAATTTATCACC
TACACTCCTGAAGACAAGGTAATTGAATGAAAATATGCATCAAGTTTAATGGCTTATATA
CTTATTTGGCAGTTATTTTTCTTAATGTGTTGGATGATAAAATTTGTTGGTCCAGGTTAC
TCGTGCCTGCAAAGAGGAGCAGATTGAGGATCTGAAAAAGGAAGTGAAAAGGAAATTAAC
GGCTGCTGCCATGTTGCTAACCCTTCCCAATTGTTGAACTTCATTGATGCAGTGCAACGT
CTTGGGGTGGCATACCACTTTGAGCAAGAGATAGAAGAAGCATTACAACATATTTGTAAT
ACTTTTCATGACTGCAATGATATGGATGGTGATCTCTACAATATTGCTCTTGGATTTCGA
CTACTAAGGCAACAAGGGTACACTATTTCATGTGGTAAGAGACTAAAAAAAAAGTTATGT
TCAACCTTCTTATCATTTAAGTCTTATGTTCAAGTGGTGATGTTTGTGTAGATATTCAAC
AAGTTTACGGATGAACGAGGTAGATTCAAGGAAGCTTTGATCAGCGATGTAAGAGGCATG
CTAGGCTTGTATGAAGCTGCACATCTGAGGGTTCATGGAGAGGACATACTTGCAAAAGCA
CTTGCTTTCACCACCACTCATCTCAAGGCCATGGTAGAAAGTTTAGGATATCATCTTGCA
GAACAAGTTGCTCATGCCCTGAACCGGCCCATTAGAAAAGGTTTGGAGAGGCTAGAGGCA
AGATGGTACATATCTGTCTACCAAGATGAAGCTTTCCATGATAAAACTTTACTAGAGCTA
GCAAAATTAGATTTCAATCTAGTGCAGTCACTGCACAAGGAAGAGCTAAGCAATCTTGCA
AGGTTGGTGTTTAGATCACCCCACATGTACTTGGCCATTCTTATCACTTTCCTGTATGCT
GATCATATTAATGTCTTTTAGGTGGTGGAAAGAATTAGACTTTGCTACAAAGTTACCTTT
TGCACGAGACAGATTGGTTGAAGGCTATTTTTGGATGCATGGAGTGTATTTTGAGCCCCA
ATACTTACGGGGTAGACGAATTCTAACCAAAGTAATTGCCATGACATCCATTCTAGATGA
TATCCATGATGCATATGGCACACCTGAAGAACTCAAGCTCTTCATAGAAGCCATTGAGAG
GTTTGCTCTTTGCACATTACCAACCTTAATTGTGTATAATAGATGTATTTATATATACGT
AAATCAAGGGTCATTATTTTATTTTCAGATGGGATATTAACAGCATAAATCAGCTTCCAG
AATACATGAAACTCTGCTATGTGGCACTCTTAGATGTGTACAAAGAAATCGAGGAAGAGA
TGGAGAAAGAAGGAAACCAATATCGGGTTCACTATGCCAAAGAAGTAGTAGGACATCTTT
TACTCTGGATCCCCACCTTTTTCATTGATGATATTTTATATGGTCTCATATATACATAGA
TATAACTTGGATGAATGTTCTTTAGATGAAGAATCAAGTTCGAGCTTACTTTGCCGAGGC
CAAATGGTTACATGAAGAACACGTACCAGCATTTGAAGAGTACATGCGTGTTGCACTAGC
AAGCTCTGGATACTGCCTGCTTGCAACCACGTCCTTTGTGGGAATGGGAGAAATAGCAAC
AAAGGAGGCCTTTGATTGGGTGACCAGCGATCCTAAGATTATGTCATCTTCAAATTTCAT
TACGAGGCTCATGGATGACATCAAATCACATAAGGTATGAAGAATATACGATTCAAATGG
GGAGAATATAACACACTGGTTTTTTCTCAACTTTTGTATTATACATGCAGTTTGAGCAAA
AGAGAGGGCATGTGGCCTCAGCTGTTGAATGTTACATGAAGCAATATGGTGTCTCTGAGG
AACAAGTATACAGTGAATTTCAAAAGCAAATTGAGAATGCATGGCTGGATATTAACCAGG
AATGCCTCAAACCTACTGCTGTTTCAATGCCTCTCCTTGCTCGTCTTCTCAATCTTACAC
GAACCATGGATGTCATTTACAAAGAGCAAGATTCGTACACACATGTTGGGAAAGTGATGA
GGGATAACATTGCGTCTGTCTTCATCAACGCTGTAATATAA
>CSTPS051_Loci
ATGTTGAGTGCTCGAGTGAGTTTACACATGGCCTTAATTCTCGCTACCAGCAACGGGTCT
TCTCCAGCCCCAGTTGCTAATCCAGAGACTAATCGCCGAACTGCAAATTATCAGCCTAGC
ATTTGGGGCAATACCTTCATCGTGAGCCACACTCCTGAGGATGAGGTGATTTTCTGATCA
TGTATGTAGTTTGCATAACAAGACCTAAAGATTTTCTCACGTTTTGTTCTTGCAATTTAT
TGATACAGATAACTCTGGCCCATAAAGAGCAGCAGTTGGAAGATCTAAAGGAGGAAGTTA
GAAGAGAGCTGATGGCTGCAGCTAGTAACCCTTCAAAACAGCTGAAGTTTATCGATGCAG
TTCAACGGCTTGGGGTGGCATACCACTTTGAAAAGGAGATAGAAGAAGCATTACAAAATA
CCTATGATAACTATCATTGTATTGATGACATAAATGATGATCTCTATGATGTTGCGCTTC
GATTTCGACTACTAAGACAGCAAGGCTTCAATATTTCATGTGGTAAGCCTCATGAATATC
ATGTATTATAAGGTGCTTGAATATCATCTAGCAAAGCTCACATATAACATTCTATGTTTT
GGTGATGACTACAGATATATTCAACAGGTACACAGATGAAAAGGGAAGGTTCAAGGAGTC
TTTGATCAATGATGCATGTGGCCTACTAGGCTTGTATGAAGCTGCACATCTCAGGGTGGG
GGAAGAAGACATACTAGATGAAGCACTTGCTTTCACCACCACTCACCTCAAGTCTATGGT
AGAACATTTAGAATACCCTCTTGCAGCACAAGTAACTCATGCCCTATACAGGCCCTTGAG
GAAAGGCTTGGAGAGGCTAGAGGCAAGGCCTTTCATGTCTATCTACGAGGATGAAGCGTC
ACATAGTAAAGCTTTACTGAAGCTTGCAAAGTTAGACTTCAACCAACTGCAGTCACTGTA
TAAAAAAGAGCTAAGCAATATCTTGGGGTTAGTTTTCAAATCATGTATGAACTTATGTTA
AAGCTGTTTACGGTATGTGAATTAATGTATTTTCTCAGGTGGTGGAAAGACCTAGATTTT
TCTTCAAAGCTACCTTTTGTAAGAGATAGATTGGTGGAAGGGTACTTTTGGATAGCAACA
GCTTGTTTTGAGCCCCAGTATTCATATGCTAGAAGAATACAAACCAAATTACATGCTCTG
ATCACAACTACGGATGACATATTTGATGCATATGGAACACTCGAAGAACTGGAGCTCTTT
ACAGAGGCAATTGGGAGGTTTGATATATGCAAGATTAAAATTACCCACAACCAATTAATT
GATTTCATACTTGAACTTTAAAAGGGAACTTGGTTTCAGGTGGGATATTGACAGCACACA
TCAGCTTCCTGAATACATGAAGCCATGCTATCAGGCAGTCTTCGATGCCTACAAAGAAAT
TGAGGAGATGGAAAACACAGAAAGATCACACTCTGTGCACAAAGCAAAAGATGCAGTAGG
ATTCTCTGAACTCCATTGTGTTTATGATATCCTATATAGTATTGTAAATAAAATGCCATA
TATAACACTTGCATGATATATTTACTTGGCTGAATTTTTATCCTAGATGAAAAACTTGGT
CCAAGCTTACTTGGTTGAAGCCAAATGGTTCCATGGAAAATACATACCAACAATAGAAGA
GTACATGCGTGTTGCATTGGTAAGTATTGGTGCCCCCGTGTTAACATTCATCTCTTTTAT
TGGCATGGGAGAGATTGCAACCAAGGAAGTCTTTGATTGGCTGCAACAAAACCCTAAGAT
TGTTAGAGCTTCCTCCAAAGTCATTAGGCTCATGGATGACATGGCTACGCACAAGGTACA
ATGAAACAACACTTCCTACGCACAAGATACTTGGATATCAATCACATAAAAACAAAGGGA
TCTTAAAGAAAATCTATTATATATATATGCCAATTTCTTTTTAACATCTTATATTACTAT
GTATGCAGTTTGAGCAAGAGAGAGGGCATATTGCATCAAGTATCGAATGTTACATGAAGC
AACATGGTGTCTCCGAGCAACAGGCATACGGGGAATTTCACAAGCAACTCGAGAATGCAT
GGAAGGATATAAATGAAGAGTGCCTCAAACCTACTGCAGTTCCAATGCTTCTCCTTAGTC
GTCTTCTCAATTTTGCTCGAGCAGCAGATGTGATGTACAAGGGGCAGAAAGATGAATTCA
CACATCTTGGAGAAGTGATGAAAAATAATATTTCAATGCTGCTCATAGACCCTGTGCCAA
TATGA
>CSTPS055_Loci
ATGCAATGGAGCTTCCCAAGCTTTTGCACTCATACTTTCCAAGTCAGTTTTCAAAGAAGT
GTTCTACTACCATTCCAAAAAATTAACATGTCGGGTCAAGTCTTAGCAAGCCCTCTAGGC
CAATTTCCTGAACTGGAAAATCGTCCAGTGGTCAAGTTTCACCCTAACATTTGGGGTGAC
CAGTTCTTATCCTACACTCCCGAAGACGAGGTAATTGAATGAAAATCTGTGTTAAATACC
TACATATTCGAAAGTTGTTTTTCTTGATGTGTTGTTTAGTAAAATTACTTGGTTGCCATA
GGTAACACGTGCCTGCAAAGAGAAGCAGCTTGAAGATCTGAAAGAGGAAATTCGAAGGAA
GCTAATGAATACAGCTGGTAACACTGCCCAACAACTAAAATTTATCGATGCTGTGCAACG
TCTTGGGGTGGCATACCACTTTGAAAGAGAGATAGAAGAAGTGTTACAACATATTTATGA
TAGCTATCCTAATGGCGATGATATGGAAGGTGATATCTATAATGTTGCTCTTCAATTTCG
GTTACTAAGACAAGCTGGGTTCAATATTTCATGTGGTAAGAGCCCAAAGAATTATCATGT
ATAAGCTAAAATGTATCCTTCTCATAAGTCCAATCTTATGTATGTTTAAATTACGGTATT
TATGTAGGCTTGTTCAATGAGTTCAAGGATGAAAAGGGTAACTTCAAGAAAGCTTTAGTC
AGTGATGTAAGAGGCATGCTAGGCTTGTATGAGGCTGCACATCTCAGAGTTCATGGAGAG
GACATACTTGCAAAAGCACTTGCTTTCACCACCACTCACCTCAAGGCCATGGTAGAAAGT
TTAGGATATCATCTTGCAGAACAAGTTGCTCATGCCCTGAACCGGCCCATTAGAAAAGGT
TTGGAGAGGCTAGAGGCAAGATGGTATATATCTGTCTACCAAGATGAAGCTTTCCATGAT
AAAACTTTACTAGTGCTAGCAAAATTAGATTTCAATCTAGTGCAGTCACTGCACAAGGAA
GAGCTAAGCAATCTTGCAAGGTTGGTTTTTAGATCACCCCACATGTACTTGGCCATTGTT
ATCACTTTCCTGTATGCTGATCATATTAATGTCTTTTAGGTGGTGGAAAGAATTAGACTT
TGCTACAAAGTTACCTTTTGCACGAGACAGATTGGTTGAATGCTACTTTTGGATGCTTGG
GGTGTATTTTGAGCCTCAATACTTATGGGGTAGACGAATTCTAACCAAAGTAACTGCCAT
GACATCCATTCTAGATGATATCCATGATGCATATGGCACACCTGAAGAACTCAAGCTCTT
CATGGAAGCTATTGAGAGGTTTGCTCCTTGCACATTACCAACCTTGATTGTGTATAATAG
ATGTATTCATATATACCCAAATCAAGGGTCATTGTTTTATTTTCAGGTGGGATATTAACA
GCATAGATCAGCTTCCAGAATACATGAAACTCTGCTATGTGGCACTCTTAGATGTGTACA
AAGAAATCGAGGAAGAGATGGAGAAAGAAGGAAACCAATATCGGGTTCACTATGCCAAAG
AAGTAGTAGGACATCTTTGACTCTGGATCCCCACCTTTTGTATTGATGATATTTTATATG
GTCTCATATATACATAGATATAACTTGGATGAATGTTCTTTAGATGAAGAATCAAGTTCG
AGCTTACTTTGCTGAGGCCAAATGGTTGCATGAAGAACACGTACCAACAATTGAAGACTA
CATGCGTGTTGCACTAGTAAGCTCTGCATACTGCATGCTTGTAACCACGTCCTTGGTGGG
AATGGGAGAAATAGCAACAAAGGAGGCCTTTGATTGGATGACCAGCGATCCTAAGATTAT
GTCATCTTCAAATTTCATTGCGAGGCTCATGGATGACATCAAATCACATAAGGTATGCAG
AATATGTGATTCAAATGGGGAGACTAAAACACTATGGTTTTTCCTCAACTTTTGTATTAT
ACATGCAGTTTGAGCAAAAGAGACGACATGTGGCCTCAGCTGTTGAATGTTACATGAAGC
AATATGGTGTCTCTGAGGAACAAGTATACAGTGAATTTCAAAAGCAAATTGAGAATGCAT
GGCTGGATATTAACCAGGAATGCCTCAAACCTACTGCTGTTTCAATGCCTCTCCTTGCTC
GTATTCTCAATCTTACACGAACCGCGGATGTCTTTTACAAAGAGCAAGATTCGTTCACAC
ATGTTGGGAAAGTGATGAGGGATAACATTGCGTCTGTCTTCATTAACGCTGTAATATAA
>CSTPS057_Loci
ATGTCGGGTCAAGTCTTAGCAAGCCCTCTAGGCCAATTTCCTGAACTGGAAAATCGTCCA
GTGGTCAAGTATCACCCTAACATTTGGGGTGACCAGTTCTTATCCTACACTCCCGAAGAC
GAGGTAATTGAATGAAAATCTGTGTTAAATACCTGTATATTCGAAGGTTGTTTTTCTTGA
TGTGTTGTTTAGTAAAATTACTTGGTTGCCATAGGTAACACGTGCCTGCAAAGAGAAGCA
GCTTGAAGATCTGAAAGAGGAAATTCGAAGGAAGCTAATGAATACAGCTGGTAACACTTC
CCAACAACTAAAATTTATCGATGCTGTGCAACGTCTTGGGGTGGCATACCACTTTGAAAG
AGAGATAGAACAAGTGTTACAACATATTTATGACAGCTATCCTAATGGCGATGATATGGA
AGGTGACATCTATAATGTTGCTCTTCAATTTCGATTACTAAGACAAGCTGGGTTCAATAT
TTCATGTGGTAAGAGCCCAAAGAATTATCATGTATAAGCTAAAATGTATCCTTCTCATAA
GTCCAATCTTATGTATGTTTAAATTACGGTATTTATGTAGGCTTGTTCAATGAGTTCAAG
GATGAAAAGGGTAACTTCAAGAAAGCTTTAGTCAGTGATGTAAGAGGCATGCTAGGCTTG
TATGAGGCTGCACATCTCAGAGTTCATGGAGAAGACATACTGGATGAAGCACTTGCTTTC
ACCACCACCCATCTTAGGTCCATGGTAGAACATTTAGAATATCCTTTTGCAGAACAAGTT
GCCCATGCCCTGAAGCAGCCCATTAGAAAAGGTTTAGAGAGGCTAGAGGCAAGGTGGTAT
ATATCTATCTACCAGGATGAAACTTCGCATGACAGAACTCTACTAAAGCTGGCCAAGTTA
GATTTCAATCTAGTGCAGTCCCTACACAAGGAGGAGCTAAGCAATATTACTAGGTTTGCT
TTCAAATCACTAGCAGATATGCGTAGTCACCTTCTCATTTTAACCTGAGCTAATTGTTTC
AATGAATTTTAGGTGGTGGAAACAATTAGACTTTGCTACAAAGCTACCTTTTGCGAGAGA
TAGATTGGTGGAAGGCTACTTCTGGATACTTGGGGTGTTCTTTGAGCCTCAATATGTCTG
GGCTAGACGAATTGTAACCAAAACAATTGCCATGACATCCACTATGGATGATATATATGA
CGCATATGGCACATTTGAAGAACTTGAGCTCTTCACCGAGGCCATTGAGAGGTTTGATAC
ATGCAAATTACCAACCTTCATCATTTGCATTGTATGTGATACTTAAATCAGGCCTGGTTT
TATTTTCAGGTGGGATATTAACAGCATAGATCACCTTCCAGAATACATGAAACACTTTTA
TGTGGCACTCTTAGATGTGTACAAAGAAATTGAGGAAGAGATGGAGAAAGAAGGAAACCA
ATATCGGGTTCAATATGCGATAGAAGCAGTAGGACATTCTGTATTGACTTTGTTTTGTAT
ACTAACATATCGTTGGGATATAGATGTGACTTGATTGAATGTTTGACAGATGAAAAAACA
AGTTAGAGCTTATTTTCATGAGGCTAAATGGCTCCATGAAGGACGCATACCAACAATGGA
AGAGTATATGAGTATAGCACGGGTATCCTCAGGTTACCCCATGCTTACAGCCACGTCTTT
CATTGGTATGGGAAAAATCGTAACAAAGGAGGCCTTTGATTGGGTGATCAGTGACCCCAA
GATTGTCACAGCATCAGCTGTAATTGCTAGGCTCATGGATGACATCACTTCACATAAGGT
ATTGTGAATGTAGTATTTCTTGTTAAGCTATAATTTGACCTTAACCTTAAATCTCAATCA
AATATATTTACTGCTCTGTTCTTCTAAACCATATATGCAGTTTGAGCAAAAGAGAGGACA
TGTTGCCTCAGGCGTTGAATGTTACATGAAGCAACACGGTGCCTCTGAGGAAGAGGTATA
CGATAAGTTTCAGAAGCAAGTTGTGGATGCATGGAAGGATACTAATGAGGAGTTCCTACG
ACCTACGGCTGTTCCGATGCCTCTCCTTATGCGTGTGCTTAATCTTTCTCGAGTGATGTA
TGTGATCTACACGGGGGGAGATGGGTACACTCATGTTGGAAAAGTGATGAAGAATAATGT
TGCATCACTGCTCATTCACCCTATCGCATGA
>CSTPS058_Loci
ATGTCTATAAACTTCTCAAAATGTTCTCCAGCCCAAAATCCTAAATTGAACTTTCACCTT
CCGATGTCAAACTCTCACCTCAGAACTTGGGTAACCAGGTCATTACCTGTGCTCCAGTTC
TTGTTCCAACCAACATGCCCTTTAGAGTATCAGCATGTTCCCCTGCCCAAAAAGCTAAAC
CAGTAGTTAATCGTCCAACGGCAGATTTTTCACCTAGCATATGGGGTGAGAGGTTCATTA
GCTACACTCCAGCTGATGAAGTAATTTACGATATCTATCTATCTATCTATGTATCTATAT
ATGCATCTATCTATCTATATATATATATATATATATATATATATATATATATATATATAT
TAACCATCTATCTTAGCAATAGTTTGTCTATGCAATTTGCCGGTACAGATAGCCGGTGCC
CATAAAGAGAAGCAGGTTGAAGATCTGAAAGAGAAAGTGAGAAGAAGGCTAATAGCTGCC
GCTGGTAATCCCTCACAACAGCTGAACTACATAGATGCAATTCAACGGCTTGGGGTGGCA
TACCACTTTGAAAGAGAGATAGAAGAAGCATTAAAACATATGTATGATAACTATTATGAT
GTTGAGCATAAAGATGATGATTTATACAATGTTTCTCTTCAATTTCGACTCCTAAGACAA
CAAGGATTCAATCTGTCATGTGGTAAGGCATGAACTATCACCTATTAGATAAAATGAAAT
CTTCATAATATCATCACAATCTTATTCCGGAATGCTTTTATATCATATTTTTGTGAATAA
ATGTAGATGTATTCAATAAGTTCAAGGATCAAAAAGGTGGCTTCCAGGAATCTTTGATCA
ATGATGTGAGAGGCATGCTAGGGTTGTATGAAGCCACACATCTCCGGGTGCGTGAAGAAG
GAATACTTGATGAAGCCCTTGTGTTCACCACCACTCACCTCGAGTCGGTCGTAGAACATT
TAGAATATCCTCTTGCAGAACAGATTCCTCATGCCCTGAAGCAGCCCGTTAGGAAAGGTT
TGAACAGACTAGAGGCGAGGCGGTATATATCTATCTACCGACACGAAGCTTCGCATGATA
AAGCTTTGCTGAAGCTGGCAAAGTTAGACTTCAACCTGATGCAGTCACTGCACAAGGAAG
AGCTGAGCAATCTTTCTAGGTCAATTTTTAAATCACCCACGCATATACTTAGTGATTTTT
TGATCAGTTCCCTTACTGCTAACCATATTAATTTATTTTAGGTGGCATACCGACCTAGGC
TTTACCATGAAGATATCATTTGCACGAGATAGAGTCGTGGAGGTCTACTTCTTTGTACTT
GCAATGTATTTTGAGCCCCAATACTCACGAGCTAGAAGAATTCTGACCAAAGTACTTTAC
ATAATATCCACTATAGATGATATGTATGATGCATATGGTTCGCTTGAAGAACATAAGCTT
TTTGCAGAAATGATTGAAAGGTTTTCTAATATGCAAATAATTCACCTTGATTTTGTCCAC
AATTTTGAAATACTCGTGTTTAAACTTAATCAAGACTTGGTGTTGTTTGATTCTCAGGTG
GGATATCAATAGCATCGATCAACTTCCAGAATACATGAAAGTAATATATCAGGCACTCTT
AGATGTCTACAAAGAAATTGAAGAAGAGATGGATAAAGAAGGAAAAGCATACAGCTTCCA
CCATGCAAAAGAAGCGGTACGAGGTTTCTAATTGTAGCTGCCCTACTTTTTGATTTGATG
TTGGTTTATAGTGGCATAGAAACCTAGGGTTGGCAATTCGTCTGGATCCTATTTGTGTCA
TATCATAGATCGAATAAATAGGTCAACTCAAATACAATACCAATTAAAAACATAAACTCA
AATATCACCTAATTATTAAACATGTAAAATATAACCTATTTAATAATTACATGTTATTTA
ATAATAAAATTGAATTAGATTTTATATGGTTTATATTATTGATCTCCCAACCTAACATGC
TTGTGACTGAATTTTAATTAAAGTATATCCAAAATCAAGCTTTATATGAATCGAATATTG
ATTAAATAAGCTAGAATTATAATCAAGTTAATCAATATGATTATTAGATTAGGTCAATTT
AAATCAAATTAGTATCATTCAAGTTGATAAAAAAATAATTTATTTATTAAATAGTTATAC
AGATTGATATGAACTTAACCTAAACTCACTTGTACTCAACCCAAATCCAAGAAAATAAAA
TGTGTTGGGTTCAAGTTATGTTTAGGAATCATATTAAGTTTTACCTTCCGAGAAGTTTAT
ACTAAAAATTAAAGCATAAGTAGAAGTATGTAATGTGGAGGAATGTTTTGTCAGATGAAA
ATTCAGATTGGCGCTTACTTTGATGAAGCACAATGGTTCCATGAAGGAAATGTACCTACC
ATAGACAAATACATGCAAGTTGCAAGAGTAAGCTCATCGTTACCCCTTACCACAGTCATC
TTTTTCATTGGCATGGACGAGATCATAACAAAAGAGGCCTTTGAATGGGTTTACAATGAC
CCTTTTACAGTAGCTTCATGTTTAATTGCTAGGCTCATGAATGACATGACTTCACATAAG
GTATGCATGTAGAATATATTACATATAAGTTCATTCGTGACAATTTGTATAGTAGTTTTT
TTCCTCATCTTTTGCGTTACTATATGTGTATGCAGTTTGAACAAGAGAGGGGGCATGTTG
CCTCAGCAATTGAATGCTACGTGAAGCAATATAGTGTCTCAAAGCAACAGGCTTATGACG
AGTTTAACAAGCAAATTGCAAATGCATGGAAGGATATTAACCAAGGGTTCCTCAGACCTA
CTTCCATGCCAGTCCCAATCCTTACCGGAGTTCTCAATCTTACACGAGTGGTAGACATCA
TTTACAAGGAAAATGATGAATACACTCATGTTGGGAAAGTGATGAAAGATAATATTGCAT
CCTTGCTCATTGACCCTGTGCCAGTATGA
>CSTPS059_Loci
ATGGCCTTAATTCTCGCTACCAGGAACGGGTCTTCTCCAGCCCCAGTTGCTAATCCAGAG
ACTAATCGCCAAACTGCAAATTATCAGCCTAGCATTTGGGGCAATGCCTTCATCGTGAGC
AACACTCCTGAGGATGAGGTAATTTTCTGATCATGTATGTAGTTTGCATAACAAGACCTA
AAGATTTTCTCACTTTTTGTTCTTGCAGTTTATTGATACAGATAACTCTGGCCCATAAAG
AGCAGCAGTTGGAAGATCTAAAGGAGGAAGTTAGAAGAGAGCTGATGGCTGCAGCTAGTA
ACCTTTCAAAACAGCTGAAGTTTATCGATGCAGTTCAACGGCTTGGGGTGGCATACCACT
TTGAAAAGGATATAGAAGAACCATTACAAAATACATATGATAACTATCATTGCATTGATG
ACATAAATGATGATCTCTATGATGTTGCACTTCGATTTCGACTACTAAGACAACAAGGCT
TCAATATTTCATGTGGTAAGCCTCATGAATTATAAGGTGCTTGAATATCATCTAGCAAAG
CTCACATATAACATTCTATGTTTTTGGTGATGATTACAGATATATTCAACAGGTACACAG
ATGAAAAGGGAAGGTTCAAGGAGTCTTTGATCAATGATGCATGTGGCCTACTAGGCTTGT
ATGAAGCTGCACATCTCAGGGTGTGGGAAGAAGATATACTAGATGAAGCACTTGCTTTCA
CCACCACTCACCTCAAGTCTATGGTAGAACATTTAGAATACCCTCTTGCAGCACAAGTAA
GTCATGCCCTATACCGGCCCATTAGGAAAGGCTTGGAGAGGCTAGAGGCAAGGCCTTTCA
TGTCTATCTACCAAGATGAAGCTTCACATAGTAAAGCTTTACTGAAGCTTGCAAAGTTAG
ACTTCAACCTACTGCAGTCACTGTATAAAAAAGAGCTAAGCAATATCTTGAGATTAGTTT
TCAAATCATGTATGAACTTATGTTAAAGCAGTTTACGGTATGTGAATTAATGTATTTTCT
CAGGTGGTGGAAAGACCTAGATTTTTCTTCAAAGCTACCTTTTGTAAGAGAAGAGTGGTG
GAAGGGTACTTTTGGATAGCAATAGCTGTTTTGAGCCCCAGTATTCATATGCTAGAAGAA
TACAGACCAAATTACATGCTCTGATGACAACTACGGATGACATATTTGATGCATATGGAA
CACTTGAAGAACTGGAGCTCTATACAGAGGCAATTGGGAGGTTTGATATATGCAAGATTA
AAATTACCCATAACCAATGAATTGATTTCATATTTAAACTTTAAAAGGGAACTTGGTACT
TGATTTTCAGGTGGGGATATTAATAGCATCCATCAGCTTCCTGAATACATGAAGCAATGC
TATCAGGCAGTCTTAGATTTCTTCAATGAAATTGAGGAGATGCAAAACACAGAAAGATCA
TACTGTTTCCACCATGCAAAAGATGCAGTAGGGTTCTATGAACTCTATTGTGCTTATGAT
ATCCTATACTGTATTGTAAATAAAATGGTATATATAACACTTGCATGATATATTTACTTG
GCTGAATTTTTATCCTAGATGAAAAACTTGGTCCAGGCTTTCTTGGTTGAAGCCAAATGG
TTCCATGGAAAATACATACCAACAATAGAAGAGTACATGCGTGTTGCATTGGTTAGTAGT
GGTGCCAGCGTGTTCACAATCATCTCTTTTATTGTCATGGGAGAGATCGCAACTAAGGAA
GTCTTTGATTGGGTGCAACAAAACCCTAAGATTGTTAGAGCTTTCTCCACAGTCATGAGG
CTCATGAATGACATGGCTACGCACAAGGTACAATGAAACAACACTTCCTACTGATACTTG
GATATCAATCCCATAAAGACAAAGGGATCTTAAACAATATCTATTATATAAATATATATA
ATCTTTTTAACATCTTATATTACTATGTATGCAGTTTGAGCAAGAGAGAGGGAATATTGC
ATCAAGCATCGAATGTTACATGAAGCAACATGGTGTCTCGGAGCAACAAGCATATGAGGA
GTTTCACAAGCAACTTGAGAATGCATGGAAGGATATAAATGAAGAGTGCCTCAGACCTAC
TGCAGTTCCAATGCTTCTCCTTAGTCGTCTTCTCAATTTTTCTCGGGCAGCAGATGTGGT
GTACAAGGGCCAGAAAGATGCATTCACACATCTTGGAGAAGTGATGAAAAATAATATTTC
AATGCTGCTCATAGACCCGTGCCAATATGAGAGTGGAGATATGTTACCCAAATTAAGATG
GTATACTCTAGCTTCTGTTTGCCTCTGTTTGATATTGCTTTTTATTATGTAA
>CSTPS061_Loci
AAAATTCCTCTAATGACACTGAAAGTTCCGCCCTATAAATACTATGGAGCTTGCCAAGCC
ATTTCGCTCATACTTGCCAATTCATCATTCAGGGTGTTCTTTCATTGTTCTAAGGAAGTA
GCATGTCTACTCAAGTCTCAGAATGTCCTCTCGTCCAAATTCCTAAACCCGAAAATCGCC
CTAGGGCGAAGTTTCACCCTAATATTTGGGGTGACTTATTCATTACCTACACTCCGGAAG
ATGAGGTAATTCAATGAAAATATGTGTCAAGGTTAATGGCTTCTCAATGTGTTAATTGGT
AAAATTTGTTGGTACAGGTTTCACGTGCCTGCAAAGAGAAGCAGGTTGAAGATCTGAAAG
ATGAGGTGAGAAGGGAGTTAATGGCTGCTGCTGGTAACCCTTCCCAATTGTTGAACTTCA
TTGATGCGGTGCAACGGCTTGGGGTGGCATACCACTTTGAAAGAGAGATAGAAGAATCAT
TACAACATATTTATGATAGATTTCATGATGCCGATGATACAAATGATGATCTCTATAATA
TTGCTCTTCGATTTCGACTACTGAGACAACAAGGGTACAATATTTCATGTGGTAAGAGAC
CAGAGAATCAATAATCATTGCATAAGTAAAAAATGCAACCGTCTTATCGTACAAAGGATG
TTATTATGCAGGTATATTCAACAAGTTCAAGGATGAAGAAGGTAGCTTCAAGGAGGATTT
GATCAGCAACATACAAGGCATGCTGGGCTTGTATGAAGCTGCACATCTCAGGGTTCATGG
AGAGGACATACTTGAAGAAGCACTTGCTTTCACCACCACTCACCTCAAGGCCAAGGTAGA
AAGTTTAGGATACCCTCTTGCAGAACAAGTTGCTCATGCCCTGAAGCGGCCCATTAGGAA
AGGTTTGGAGAGGCTAGAGGCAAGATGGTATATATCTATCTACCAAGATGAAGCTTTCCA
TGATAAAACTTTGCTAAAGCTGGCAAAATTAGATTTCAATCTAGTGCAGTCACTGCACAA
AGAAGAGCTAAGCAATCTTGCAAGGTTGGTTTTTAAATCACCCCACATGCACTTGTTCAT
TCTTATCTGTTTGCTGTATGCTGATCACATTAATGTATTTTAGGTGGTGGAAAAAATTAG
ACTTTGCTACAAAGCTACCTTTTGCTCGAGATAGATTGGTGGAAGGCTACTTTTGGATAG
TTGGGGTGTATTTTGAGCCTCAATATTTATGGGCTATACGAATTTTAACCAAAATAATTG
TCATGACTACAGTTATAGACGATATCTATGATGCATATGGCACATTTGAAGAAATAAAGC
ACTTTACAGAAGCCATTGAGAGGTTTGAAAACGTGGAAATTACCAATCTTGAATGCCCGA
TTATATGTATTTATACATACTTTAAGCAGGGTTACGTATTTTATTTTCAGGTGGGATATT
AACAGCATAGATCACCTTCCAGAATACATGAAACTCTTCTATGTGGCACTCTTAGATGTG
TACAAAGAAATTGAGGAAGAGATGGAGAAAGAAAGACACCAATATCGGGTTCACTATGCG
ATAGACGCAGTAGGACATCTCTAACTCTGCATTTTGTTTCGTTCATTTAGTCTCATATAT
ACATAGATATAATTTGGATGAATGATCTTCAGATGAAGAATCAAGTTCGGGCTTACTTTG
CTGAGGCAAAATGGTTCCACGAACAACACATTCCAACAATGGAAGAGTATATGAGTGTTG
CACTATTAAGCTCAGGTTACTCCTTGCTTGCAACCTCGTCTTTCATCGGAATGGGAGAAA
TCGTGTCAAAGGAGGCCTTTGATTGGGTGATTAGTGATCCTAAGATTATAAGAGCTTCAA
CTGTAATTGCAAGGTTCATGGATGACATGACATCACATAAGGTATGGTCAATGTACATGT
GTTTGCCTCCAAAGCCAAGAAATTGAAGGTTTATTTTTATTCTAGGAAAGTATTAAGAAA
AAAATTAAGGAAAATGATTTTCTCATATTTGACTGTCTTATAAAAAAATATGAAAGAAAA
TAAAATATAATTGAAAGCAATGAAAAACTTCTACATTTTAAAATTATTTAATCCCCATAT
TAAAGAGTTAAAATAAGTCAAATGAGTTCAAAGTAATAAATAAAAATAATTTATTAACTT
TAAATCTATTTTTTATATTCCTTTATTTTTTTTTCCTTCCATTTTTCCTTTTTATTTTCT
TTCTCTTACATTTTCCTTCGAATTTTTCAAGAATCAAGCATAGCTAAAGGGGTGGGCTTA
GCCCAATCAGTTAGTTACAAGTTATTAACTTTTGTATTAATATACATTCAGTTTGAGCAA
GAGAGAGGGCATGTAGCATCAGGCATCGAATGTTACATGAAGCAATGTGGTGTCTCTGAA
GAACAAGCATACAAAGAGTTTCACAACCAAATTGTGAATGCATGGATGGACATTAACCAG
GAATGCCTCAAACCTACTGCTGTTCCAATGCCTCTCCTTACTCGTGTTCTCAATCTTTCA
CGAGTCATGGATGTCATTTACAAGGAGGGAGATGGCTATACACATGTAGGGAAAGTGATG
AAGGATAATATTGGATCTGTGCTCATTGACCCCATAATATAA
>CSTPS062_Loci
ATGTCTACTCAAGTCTCAGAATGTCCTCTCGTCCAAATTCCTAAACCCGAAAATCGCCCT
AGGGCGAAGTTTCACCCTAATATTTGGGGTGACTTATTCATTACCTACACTCCGGAAGAT
GAGGTAATTCAATGAAAATATGTGTCAAGGTTAATGGCTTCTCAATGTGTTAATTGGTAA
AATTTGTTGGTACAGGTTTCACGTGCCTGCAAAGAGAAGCAGGTTGAAGATCTGAAAGAG
GAAGTGAGAAGGGAGTTAATGGCTGCTGCTGGTAACCCTTCCCAATTGTTGAACTTCATT
GATGCGGTGCAACGGCTTGGGGTGGCATACCACTTTGAAAGAGAGATAGAAGAATCATTA
CAACATATTTATGACAGATTTCATGATGCCGATGATACAGATGATGATCTCTATAATATT
GCTCTTTGATTTCGGCTACTGAGACAACAAGGGTACAATATTTCATGTGGTAAGAGACCA
AGTAATCAATTATCAATATTGCATAAGTAAAAAATGCAACCGTCTTATCATACAAAGGGT
GTAATTATGCAGGTATATTCAACAAGTTCAAGGATGAAAAAGGTAGCTTCAAGGAGGATT
TGATCAGCAACATACAAGGCATGCTGGGCTTGTATGAAGCTGCACATCTCAGGGTTCATG
GAGAGGACATACTTGAAGAAGCACTTGCTTTCACCACCACTCACCTCAAGGCCACGGTAG
AAAGTTTAGGATATCCTCTTGCAGAACAAGTTGCTCATGCCCTTAAGCATCCCATTAGGA
AAGGTTTGGAGAGGCTAGAGGCGAGATGGTATATATCTCTCTATCAAGATGAAGCTTCCC
ATGATAAAACTTTACTAAAGCTGGCAAAGTTAGATTTCAATCTAGTGCAGTCCCTGCACA
AAGAAGAGCTAAGCAATCTTGCACGGTTGGTTTTTGAATCACCCTTCATGCACTTGGTCA
TTCTTACAGTTGAGTGTGCTAATTATATATATTGATGTATTTTAGGTGGTGGAAAGAATT
AGACTTTGCTACAAAGCTACCTTTCGCACGGGATAGATTGGTGGAAGGCTACTTTTGGAT
AGTTGGGGTGTATTTTGAGCCTCAATATTTATGGGCTATACGAATTTTAACCAAAATAAT
TGTCATGACTACGGTTATAGACGATATCTATGATGCATATGGCACACTTGAAGAAATAAA
GCACTTTACAGAAGCCATTGAGAGGTTGGAAAACGTGGAAATTACCAATCTTGAATGCCC
TATTATATGTATTTATACATACTTTAATCAGGGTTACGTATTTTATTTTCAGGTGGGATA
TTAACAGCATAGATCACCTTCCAGAATACATGAAACTCTTCTATGTGGCACTCTTAGATG
TGTACAAAGAAATTGAGGAAGAGATGGAGAAAGAAAGACACCAATATCGGGTTCACTATG
CGATAGACGCAGTAGGACATCTCTAACTCTGCATTTTGTTTCGTTCATTTAGTCTCATAT
ATACATAGATATAACTTGGATGAATGATCTTCAGATGAAGAATCAAGTTCGGGCTTACTT
TGCTGAGGCAAAATGGTTCCACGAACAACACATTCCAACAATGGAAGAGTATATGCGTGT
TGCACTATTAAGCTCAGGTTACTCCTTGCTTGCAACCTCGTCTTTCATCGAAATGGGAGA
AATCGTGTCAAAGGAGGCCTTTGATTGGGTGATTAGTGATCCTATGATTATAAGAGCTTC
AACTGTAATTGCAAGGTTCATGGATGACATGACATCACATAAGGTATGGTCAATGTACAT
GTGTTTGCCTCCAAAGCCAAGAAATTGAAGGTTTATTTTGATTTTGGGAAAGTATTAAGA
AAAAAAAATTTAAGAAAAATGATTTTCTCATATTTGATTGTCTTATAAAAAAATATGAAA
AAAAATAAAATATAATTGAAAGTAATGAAAAACTTCTACATTTTAAAATTATTTAATCCT
CATATTAATGAGTTAAAATAAGTAAAATGAGTTCAATGTAATAAATAAAAATAATTTATT
AACTTTAAATCTATTTTTTATATTCCTTCATTTTTTTTTTCCTTCCATTTTTCCTTTTTA
TTTTCTTTCTCCTACATTTTCCTTCGAATTTTTCAAGAACCAAACATAGCTGAGGGCTTA
GCCCAATCAGTTAGTTATAAGTTATTAACTTTTGTATTAATATACATTCAGTTTGAGCAA
GAGAGAGGGCATGTAGCATCAGGCATCGAATGTTACATGAAGCAATGTGGTGTCTCTGAA
GAACAAGCATACGAAGAGTTTCACAACCAAATTGTGAATGCATGGATGGACATTAACCAG
GAATGCCTCAAACCTACTGCTGTTCCAATGCCTCTCCTTACTCGTGTTCTCAATCTTTCA
CGAGTCATGGATGTCATTTACAAGGAGGGAGATGGCTATACACATGTAGGGAAAGTGATG
AAGGATAATATTGGATCTGTGCTCATTGACCCCATAATATAA
>CSTPS064_Loci
ATGCAATGGAGCTTCCCAAGCTTTTGCACTCATACTTTCCAAGTCAGTTTTCAAAGAAGT
GTTCTACTACCATTCCAAAAAATTAACATGTCGGGTCAAGTCTTAGCAAGCCCTCTAGGC
CAATTTCCGGAACTGGAAAATCGTCCGGTGGTCCAGTATCACCCTAGCATTTGGGGTGAC
CAGTTCTTATCCTACACTCCCGAGGACGAGGTAATCGAATGAAAATCTGTGTTAAATACC
TGTATATTCGAAAGTTGTTTTTCTTGATGTGTTGTTTAGTAAAATTACTTGGTTGCCATA
GGTAACACGTGCCTGCAAAGAGAAGCAGCTTGAAGATCTGAAAGAGGAAATTCGAAGGAA
GCTAATGAATACAGCTGGTAACACTTCCCAACAACTAAAATTTATCGATGCTGTGCAACG
TCTTGGGGTGGCATACCACTTTGAAAGAGAGATAGAAGAAGTGTTACAACATATTTATGA
TAGCTATCCTAATGGCGATGATATGGAAGGTGATATCTATAATGTTGCTCTTCAATTTCG
GTTACTAAGACAAGCTGGGTTCAATATTTCATGTGGTAAGAGCCCAAAGAATTATCATGT
ATAAGCTAAAATGTATCCTTCTCATAAGTCCAATCTTATGTATGTTTAAATTACGGTATT
TATGTAGGCTTGTTCAATGAGTTCAAGGATGAAAAGGGTAACTTCAAGAAAGCTTTAGTC
AGTGATGTAAGAGGCATGCTAGGCTTGTATGAGGCTGCACATCTCAGAGTTCATGGAGAG
GACATACTTGCAAAAGCACTTGCTTTCACCACCACTCACCTCAAGGCCATGGTAGAAAGT
TTAGGATATCATCTTGCAGAACAAGTTGCTCATGCCCTGAACCGGCCCATTAGAAAAGGT
TTGGAGAGGCTAGAGGCAAGATGGTATATATCTGTCTACCAAGATGAAGCTTTCCATGAT
AAAACTTTACTAGAGCTAGCAAAATTAGATTTCAATCTAGTGCAGTCACTGCACAAGGAA
GAGCTAAGCAATCTTGCAAGGTTGGTTTTAGATCACCCCACATGTACTTGGCCATTGTTA
TCACTTTCCTGTATGCTGATCATATTAATGTCTTTTAGGTGGTGGAAAGAACTAGACTTT
GCTACAAAGTTACCTTTTGCACGAGACAGATTGGTTGAATGCTACTTTTGGATGCTTGGG
GTGTATTTTGAGCCTCAATACTTACGGGCTAGACGAATTCTAACCAAAGTAATTGCCATG
ATATCCATTCTAGATGATATCCATGATGCATATGGCACACCTGAAGAACTCAAGCTCTTC
ATAGAAGCCATTGAGAGGTTTGCTCCTTGCACATTACCAACCTTGATTGTGTATAATAGA
TGTATTTATATATACTTAAATCAAGGATCATTATTTTATTTTCAGGTGGGATATTAACAG
CATAGATCAGCTTCCAGAATACATGAAACTCTGCTATGCGGCACTCTTAGATGTGTACAA
AGAAATCGAGGAAGAGATGGAGAAAGAAGGAAACCAATATCGGGTTCACTATGCCAAAGA
AGTAGTAGGACATCTTTAACTCTGGATCCCCACCTTTTTCATTGATGATATTTTATATGG
TCTCATATATACATAGATATAACTTGGATGAATGTTCTTTAGATGAAGAATCAAGTTCGA
GCTTACTTTGCTGAGGCCAAATGGTTACATGAAGAACACGTACCAACATTTGAAGAGTAC
ATGCGTGTTGCACTAGTAAGCTCTGGATACTGCATACTTGCAACCACGTCCTTTGTGGGA
ATGGGAGAAATAGCAACAAAGGAGGCCTTTGATTGGGTGACCAGCAATCCTAAGATTATG
TCATCTTCAAATTTCATTGCGAGGCTCATGGATGACATCAAATCACATAAGGTATGAAGA
ATATATGATTCAAATGGGGAGAATATAACACACTGGTTTTTTCTCAACTTTTGTATTATA
CATGCAGTTTGAGCAAAAGAGAGGGCATGTGGCCTCAGCTGTTGAATGTTACATGAAGCA
ATATGGTGTCTCTGAGGAACAAGTATACAAAGAATTTCAAAAGCAAATTGAGAATGCATG
GCTGGATATTAACCAGGAATGCCTCAAACCTACTGCTGTTTCAATGCCTCTCCTTGCTCG
TATTCTCAATCTTACACGAGCCGCGGATGTCGTTTACAAAGAGCAAGATTCGTACACACA
TGTTGGGAAAGTGATGAGGGATAACATTGCGTCTGTCTTGATCAACGCTGTAATATAA
>CSTPS065_Loci
TTATCTTCAACAATAGAACATTTAGAATATCCTCTTGCGGAACAAGTTGCTCATGCACTA
AAGCAGCCCATTAGAAAAGGTTTAGAGAGGCTAGAGGCAAGGTGGTATATGTCTATCTAC
CAGGATGAAACTTCGCATGACACAACTTTACTAAAGCTGGCCAAGTTAGATTTCAATCTA
GTGCAGTCCCTACACAAGGAGGAGCTAAGCAATATTGCTAGGTTTGCTTTCAAATCACTA
GCAGATATACCTAGTCACCTTCTCATTTTACCATGAGCTAATTGTTTTAATGAATTTTAG
GTGGTGGAAAGAATTAGACTTTGCTACAAAGCTACCTTTTGCGAGAGATAGATTGGTGGA
AGGCTACTTTTGGATACTTGGGGTGTACTTTGAGCCTCAATATGTCCGGGCTAGACGAAT
TCTAACCAAAACAATTTCCATGACATCCATTATAGATGATATATATGACGCATATGGCAC
ATTTGAAGAACTCGAGCTCTTCACCGAGGCCATTGAGAGGTTTGATTGATGCAAATTACC
AACCTTCATCATTTATACTGTATGTGATACTTAAATCAAGCCTGGTTTTATTTTCAGGTG
GGATATTAATAGCATAGATCACCTTCCAGAATACATGAAACACTGCTATGTGGCACTCTT
AGATGTGTACAAAGAAATTGAGGAAGAGATGGAGAAAAAAGGAAACCAATATCGGGTTCA
ATATGCGATAGAAGCGGTAGGACATTCTGCATCGACTTTGTTTTGTATAGTAACATATCG
TAAGGATATAGATGTAACCTGATTGAATGTTTGACAGATGAAAAACCTAGTTAGAGCTTA
TTTTCATGAGGCTAAATGGTTCCATGAAGGACGCATACCAACAATGGAAGAGTATATGAG
GATAGCACTGGTAACCTCAGGTTACTACATGCTTACAACCATTCTTTCATTGGTATGGGA
GAAATTGTAACAAAGGAGGCCTTTGATTGGGTGATCAGTGACCCTAAGATTATCACAGCA
TCAGCTGTAATTTGTAGGCTCATGGATGACATCAGTTCACATAAGGTATTGTGAATATAG
TATTACTTGTTAAGCTATAATTTGACCTTGACCTTAAAGCTCAATCAATTAAACATATTT
ACTGTACTCTTCTTCTTAAACTATATATGCAGTTTGAGCAAAAGAGAGGGCATGTTGCCT
CAGGCATTGAATGTTACATGAAGCAATATGGTGCCTCTGAGGAAGAGGTATACGATGAGT
TTCAGAAGCAAGTTGTGGATGCATGGAGGGATATTAACGAGGAGTTCCTACGACCTACAG
TTGTTCCGATGCCTCTCCTAATGTGTGTGCTTAATCTTTCTCGAGTGATGGATGTGATCT
ACACGGGGGGAGATGGGTACACTCATGTTGGAAAAGTGATGAAGAATAATGTTGCATCAC
TGCTCATTCACTCTATTGTATGA
>CSTPS067_Loci
ATGTCTATTCAAGTCTCAACATGTCCTCTTGTCCAAATTCCTAAACCCGAACACCGCCCA
AGGGCAGAGTTTCACCCTAGCATTTGGGGTGACCAATTCATTGCCTACACTCCCGAAGAT
GAGGTAATTCAATGAAAATATGTGTCAAGATTAATGGTTTATCAATGTGTTAATTGGTAA
AATTTGTTGGTACAGGATACACGTGCTTGCAAAGAGAAGCAAGTTGAAGATCTGAAAGAG
GAAGTCAGAAGGGAGTTAATGGCTGCTGCCCGTAACCCTTCCCAATTGTTGAACTTCATT
GATGCAGTGCAACGGCTTGGGGTGGCATACCACTTTGAAAGAGAGATAGAAGAATCATAC
AACATATTTATGATAGGTTTCATGATGCCGATGATACAGATGATAATCTCTATAATATTG
CTCTTCAATTTCGACTACTGAGACAACAAGGGTACAATATTTCATGTGGTAAGAGACCCA
GGAATAAATTATCATTTCATAGGTGAAAAATGCAACCATCTTATCGTACAAAGGGTGGTA
TTCATGCAGGTATATTCAACAAGTTCAAGGATGAAAAAGGTAGCTTCAAGGAGGATTTGA
TCAGCAACATACAAGGCATGCTGGGCTTGTATGAAGCTGCACATCTCAGGGTTCATGGAG
AGGACATACTTGAAGAAGCACTTGCTTTCACCACCACTCACCTCAAGGCCACGGTAGAAA
GTTTAGGATATCCTCTTGCAGAACAAGTTGCTCATGCCCTGAAGCATCCCATTAGGAAAG
GTTTGGAGAGGCTAGAGGCAAGATGGTATATATCTCTCTATCAAGATGAAGCTTCCCATG
ATAAAACTTTACTAAAGCTGGCAAAGTTAGATTTCAATCTAGTGCAGTCCCTGCACAAAG
AAGAGCTAAGCAATCTTGCACGGTTGGTTTTTAAATCACCCTTCATGCACTCGGTCATTC
TTACAGTTGAGTGTGCTAATTATATATATTGATGTATTTTAGGTGGTGGAAAGAATTAGA
CTTTGCTACAAAGCTACCTTTCGCACGGGATAGATTTGTGGAAGGCTATTTTTGGATACT
TGGGGTGTACTTTGAGCCCCAATATTCACGCGCTAGAAGAATTTTAACCAAATTATTTGC
CATGGCTTCCATTATAGATGATATCTATGATGCATATGGCACACTTGAAGAACTCCAGCC
CTTTACAGAAGCCATTGAGAGGTTTGATACACGGAGATTACCCAACTTGATTGAGTATTA
TATGTAAATATACTTCTAATCAGGGTTGGGTATTTTATGTTCAGGTGGGATATTAGCAGC
ATCGATCACCTTCCGGAGTACATGAAACTCTTCTATGTGACACTCTTAGATCTGTACAAA
GAAATCGACCAAGAGTTGGAGAAAGATGGAAACCAATATCGGGTTTACTATGCAAAAGAA
GTAGTAAGACACCTTTAACTCTAAATCTCCACATTTTGCATTATGATATTTTAATGAGTC
TCATACACATATAGATATAGCTAAAACTTGGATGAATGTTCTTCAGTTGAAGAGTCAAGT
TCGATCTTACTTTGCTGAGGCGAAATGGTCCCATGAAGGATACATACCTACAATAGAAGA
GTATATGCTTGTTGCACTCGTGACCGCAGGTTCCTGCATACTTGCAACCTGGTCTTTCAT
TGGAATGGGAGAAATCATGACAAAGGAGGCCTTTGATTGGGTGATCAGTGATCCTAAGAT
TATCACAGCTTCAACTGTAATTTTCAGACTCATGGATGACATCACAACACATAAGGTATG
GTGAATGTACAGGAATTGCTTCCAAAGACAGGAAATGAGTTAGTAGGGCTGTTGGATCAA
GTTGTCAGCTTGATATGTTAACTTAGTGAACTTCAACCCAATCACCTAATAACAAAATTT
TTAGGTCAAATTTTTATCTTTAGAGTGAGAAAATAATATACTCATGATTTTCCTAAACTT
TTTTGTTAATATTATGCATGCAGTTTGAGCAAAAAAGAGGGCAGGTGGCCTCAGGCATTG
AATGTTACATGAAGCAATATGGTGTCTCTGAGGAACAAGTGTACAGTGAGTTCCACAAGC
AAGTTGAGAATGCATGGCTGGATATTAACCAGGAATGCCTCAAACCTACTGCCGTTCCAA
TGCCTCTCCTCACTCGTGTTGTCAATCTTTCACGAGTCATGGATGTCATTTACAAGGAGG
GAGACGGGTACACACATGTTGGGAAAGTGATGAAGGATAATATTGGATCTGTGCTCATTG
ACCCCATAGTATGA
>CSTPS069_Loci
ATGTCGGGTCAAGTCTTAGCAAGCCCTCTAGGCCAATTTCCGGAACTGGAAAATCGTCCG
GTGGTCAAGTATCACCCTAGCATTTGGGGTGACCAGTTCATGTCCTACACTCCTGAAGAC
GAGGTAATTGAATGAAAACCTGTGTTAAATACCTATATATTCGAAAGTTGTTTTTCTTGA
TGTGTTGTTTAGTAAAATTACTTGGTTGCCATAGGTAACACGTGCCTGCAAAGAGAAGCA
ACTTGAAGATCTGAAAGAGGAAATTCGAAGGAAGCTAATGAATACAGCTGGTAACACTTC
CCAAAAACTAAAATTTATCGATGCTGTGCAACGTCTTGGGGTGGCATACCACTTTGAAAG
AGAGATAGAAGAAGTGTTACAACATATTTATGATAGCTATCCTAATGGCGATGATATGGA
AGGTGGTATCTATAATGTTGCTCTTCAATTTCGGTTACTAAGACAAGCTGGGTTCAATAT
TTCATGTGGTAAGAGCCCAAAGAATTATCATGTATAAGCTAAAATGTATCCTTCTCATAA
GTCCAATCTTATGTATGTTTAAATTACGGTATTTATGTAGGCTTGTTCAATGAGTTCAAG
GATGAAAAGGGTAACTTCAAGAAAGCTTTAGTCAGTGATGTAAGAGGCATGCTAGGCTTG
TATGAGGCTGCACATCTCAGAGTTCATGGAGAAGACATACTGGATGAAACACTTGCTTTC
ACCACCACCCATCTTAGGTCCATGGTAGAACATTTAGAATATCCTTTTGCAGAACAAGTT
GCCCATGCCCTGAAGCAGCCCATTAGAAAAGGTTTAGAGAGGCTAGAGGCAAGGTGGTAT
ATATCTATCTACCAGGATGAAACTTCGCATGACAGAACTCTACTAAAGCTGGCCAAGTTA
GATTTCAATCTAGTGCAGTCCCTACACAAGGAGGAGCTAAGCAATATTACTAGGTTTGCT
TTCAAATCACTAGCAGATATGCGTAGTCACCTTCTCATTTTAACCTGAGCTAATTGTTTC
AATGAATTTTAGGTGGTGGAAACAATTAAACTTTGCTACAAAGCTACCTTTTGCGAGAGA
TAGATTGGTGGAAGGCTACTTCTGGATACTTGGGGTGTTCTTTGAGCCTCAATATGCCTG
GGCTAGACGAATTGTAACCAAAACAATTGCCATGACATCCACTATGGATGATATATATGA
CGCATATGGCACATTTGAAGAACTCGAGCTCTTCACCGAGGCCATTGAGAGGTTTGATGC
ATGCAAATTACCAACCTTCATCATTTGTATTGTATGTGATACTTACATTAGGCCTGGTTT
TATTTTCAGGTGGGATATTAACAGCATAGATCACCTTCCAGAATACATGAAACACTTTTA
TGTGGCACTCTTAGATGTGTACAAAGAAATTGAGGAAGAGATGGAGAAAGAAGGAAACCA
ATATAGGGTTCAATATGCGATAGAAGCAGTAGGACATTCTGCATTGACTTTGTTTTGTAT
ACTAACATATCGTTGGGATATAGATGTGACTTGATTGAATGTTTGACAGATGAAAAAACA
AGTTAGAGCTTATTTTCATGAGGCTAAATGGCTCCATGAAGGACGCATACCAACAATGGA
AGAGTATATGAGTATAGCACGGGTATCCTCAGGTTACCCCATGCTTACAGCCACGTCTTT
CATTGGTATGGGAAAAATCGTAACAAAGGAGGCCTTTGATTGGGTGATCAGTGACCCCAA
GATTGTCACAGCATCAGCTGTAATTGCTAGGCTCATGGATGACATCACTTCACATAAGGT
ATTGTGAATGTAGTATTTCTTGTTAAGCTATAATTTGACCTTAACCTTAAATCTCAATCA
AATATATTTACTGCACTGTTCTTCTAAACCATATATGCAGTTTGAGCAAAAGAGAGGACA
TGTTGCCTCAGGCGTTGAATGTTACATGAAGCAATACGGTGCCTCTGAGGAAGAGGTATA
CGATAAGTTTCAGAAGCAAGTTGTGGATGCATGGAAGGATACTAATGAGGAGTTCCTACG
ACCTACGGCTGTTCCGATGCCTCTCCTTATGCGTGTGCTTAATCTTTCTCGAGTGATGTA
TGTGATCTACACGGGGGGAGATGGGTACACTCATGTTGGAAAAGTGATGAAGAATAATGT
TGCATCACTGCTCATTCACCCTATCGCATGA
>CSTPS073_Loci
ATGTCTATTCAAGTCTCAACGTGTCCTCTCGTCCAAATTCCTAAACCCGAACACCGCCCA
GTGGCAGAGTTTCACCCTAGCATTTGGGGTGATCAATTCATTGCCTACACTCCCGAAGAT
GAGGTAATTCAATGAAAATATGTGTCAAGCTTAATGGTTTATCAATGTGTTAATTGGTAA
AATTTGTTGGTACAGGATACACGTGCTTGCAAAGAGAAGCAAGTTGAAGATCTGAAAGAG
GAAGTCAGAAGGGAGTTAATGGCTGCCGCCGATAACCCTTCCCAATTGTTGAACTTCATT
GATGCAGTGCAACGGCTTGGGGTGGCATACCACTTTGAAAGAGAGATAGAAGAATCATTA
CAACATATTTATGATAGGTTTCATTATGCCGATGATACAGATGATGATCTCTATAATGTT
GCTCTTCAATTTCGACTACTGAGACAACAAGGGTACAATATTTCATGTGGTAAGAGACCC
AGGAATAAATTATCATTGCATAAGTGAAAAATGCAACCATCTTATCGTACAAAGGGTGGT
ATTCACAGGTATATTCAACAAGTTCAAGGATGAAAAAGGTAGCTTCAAGGAGGATTTGAT
CACCAACGTACAAGGCATGCTGGGCTTGTATGAAGCTGCACATCTCAGGGTTCATGGAGA
GGACACACTTGAAGAAGCACTTGCTTTCACCACCACTCACCTCAAGGCCACGGTAGAAAG
TTTAGGATATCCTCTTGCAGAACAAGTTGCTCATGCCCTGAAGCATCCCATTAGGAAAGG
TTTGGAGAGGCTAGAGGCAAGATGGTATATATCTCTCTATCAAGATGAAGCTTCCCATGA
TAAAACTTTACTAAAGCTGGCAAAGTTAGATTTCAATCTAGTGCAGTCCCTGCACAAAGA
AGAGCTAAGCAATCTTGCACGGTTGGTTTTTAAATCACCCTTCATGCACTTGGTCATTCT
TACAGTTGAGTGTGCTAATTATATATATTGATGTATTTTAGGTGGTGGAAAGAATTAGAC
TTTGCTACAAAGCTACCTTTCGCACGGGATAGATTTGTGGAAGGCTATTTTTGGACACTT
GGGGTGTACTTTGAGCCCCAATATTCATGCGCTAGAAGAATTTTAACCAAATTATTTGCC
ATGGCTTCCATTATAGATGATATCTATGATGCATATGGCACACTTGAAGAACTCCAGCCC
TTTACAGAAGCCATTGAGAGGTTTGATACACGGAGATTACCCAACTTGATTGAGTATTAT
ATGTAAATATACTTCTAATCGGGGCTAGGTATTTTATGTTCAGGTGGGATATTAAAAGCA
TAGATCACCTTCCAGAATACATGAAACTCTTCTATGTGACACTCTTAGATCTGTACAAAG
AAATCGACCAAGAGTTGGAGAAATATGGAAACCAATATCGGGTTTACTATGCAAAAGAAG
TAGTAAGACACCTTTACTCAAGATCCCCACATTTTGCATTATGATATTTTAATGAGTCTC
ATACACATATAGATATAACTAAAACTTGGATGAATGTTCTTCAGTTGAAGAGTCAAGTTC
GAGCTTACTTTGCTGAGGCGAAATGGTCCCATGAAGGATACATACCTACAATAGAAGAGT
ATATGCTTGTTGCACTCGTGACCTCAGGTTCCTGCATACTTGCAACCTGGTCTTTCATTG
GAATGGGAGAAATCATGACAAAGGAGGCCTTTGATTGGGTGATCAGTGATCCTAAGATTA
TCACAGCTTCAACTGTAATTTTCAGACTCATGGATGACATCACAACGCATAAGGTATGGT
GAATGTACATGAATTGCTTCCAAAGACAGGAAATGAGTTAGTAGGGCTGTTGGATCAAGT
TGTCAGCTTGATATGTTAACTTAGTGAACTTCAATCCAATCACCTAATAACAAAATTTTT
AGGTCAAATTTTTATCTTTAGAGTGAGAAAATAATATACTCATGATTTTCCTAAACTTTT
TTGTTAATATTATGCATGCAGTTTGAGCAAAAAAGAGGGCATGTGGCCTCGGGCATTGAA
TGTTACATGAAGCAATATGGTGTCTCTGAGGAACAAGTGTACAGTGAGTTCCACAAGCAA
GTTGAGAATGCATGGCTGGGTATTAACCAGGAATGCCTCAAACCTACTGCCGTTCCAATG
CCTCTCCTCACTCGTGTTGTCAATCTTTCACGAGTCATGGATGTCATTTACAAGGAGGGA
GACGGGTACACACATGTTGGGAAAGTGATGAAGGATAATATTGGATCTGTGCTCATTGAC
CCCATAGTATGA
>CSTPS075_Loci
ATGTCTTCTCATCTCTCAGCAGAGGTAAAACGTCCAGTAGTAAGCTTTCGCCCCAGCATC
TGGGGAAATCGTTTCATCAACTACACTCTTGATGATGAGGTAAGTTTACATAAGAAGATC
TTAACTATCTAAAGTTTTTTCTTCGAATTTGTTTAGTAGTAATGTGTGCATGCAATTTTC
TGGTACAGATAACTCGTGCCTATAACCAGCAGCGGGTTGAGGATTTGAAGGAGGAAGTGA
GAAGAGAGCTAATGGTAGCTGCGGGTAAGCCTTCACAACAGCTGAACTTCATTGATGCTG
TTCAACGACTCGGTATGGCATACCACTTTGAAGAAGAGATAGAAGAAGCAATAGGGCATA
TCTATGATAACTACCATCACAGTGATGATAAATATGATGATCTCTGTAATGTTTCTCTCC
GATTTCGACTTCTAAGACAGCAAGGGTACAATATTTCATGTGGTAAGGCTTATGAATATC
AGTGGGAATCTTCACATATATGATTCAATCGTGTATCTCAAAATTTTTCCTTTGCAGATA
TATTCGAGAGGTTCAAAGATGAAAATGGCAGTTTCAAGGAATGTCTGAACAATGATGTGG
AAGGCATGCTTGGGTTATATGAGGCTGCACATCTCAGGGTGCAGGAAGAAGATATACTAG
ATGAAGCACTTGCTTTCACCACCGCTCACCTTGAGTCTTTGGTTGAAGATTTAGACTATC
CTCTTGCAGCACAAGTAACCCAAGCCCTATACCGGCCCATTAGGAAAGGTTTGGAGAGGC
TGGAGGCAAGGCCTCACATATCTATCTACCAAGATGAAGCTTCACACAGTAAAGCTTTAT
TGGAGCTTGCCAAGTTAGATTTCAATCTGCTGCAGTCACTGTACAAGGAAGAGCTAAGCT
ACATCACTAGGTTAGTGCTCAAATCTTGCATTCATTTCATGATTTAGATTAAGAAGTTAA
TATATGTTAGTTAATGTATTTCTCAGGTGGTGGAAAGATTTAGATTTCTCTTCGAAGTTG
CCTTTTGTCCGGGATAGAGTGGTGGAAACCTACCTTTGGATTGTCGCAGAATGTTTTGAG
CCCCAATACTCGTATGCTAGAAGAATACAGACCAAATTGCTTGTTCTAATAACAGTTATA
GATGATGTCTATGATGCATATGGCACTTTGGAAGAACTTGAACTCTTCACAGAAGCAATT
GAGAGGTACGTATGACCTACAAATTTCAGACTGTGACATGAATTTATTTAAATAAGTACT
TTGAAGGGGAACTGGTTAATCATTTTTCAGGTGGGACAATAATAGCATAGATAGTCTTCC
AGAATACATGAAGCCATGCTATCAGGCAGTCTTGGATGTCTACAAAGAAATTGAGGAGAA
GGAAAATGAAGAAAGACCTTACTGTATTCACTATGCAAAAAAGGCAGTAAGGCTCCCAGA
GTCCTATCTTTGTTTCCCCATTACATGCAATATATACTAGCGTAATATATATTTGCTTTG
TGGAACATATTCCATATGAAAAGGTCTGTTCGAGCTTACTTCAATGAAGGCAAATGGCTC
CATGCAGAATATGTACCAACGATGGAAGAGTAAATGGGTGTTGCCCTAGTAAGCTCTGAT
GTCCCCATGTTCACAATCATCTCCTTTGTTGGCATGGGAATGATGGCAACAAAGGAGGCC
TTTGATTGGGTGTTAAATGGCCCTAAGATTGTCAGAGCTTGTTCCACAATTGTTAGGCTC
ATGGATCTGAAATATTACTTCCAAAATGCTGCTTATTCATATCTCAAAAGCAAAGGGTTT
TAAAAACATCTTATATTGTGTGTGTGTGTGTGTTTTTATTTTTTATTTTTTTTTTTATTA
TTTTTTTTCTCATCTAGTTTGAGCAAGAGAGAGGGCATAGTGCATCTAGTGTTGAATGTT
ACATGAAGCAAAATAGTGTCTCAGAGCAACTTGCATACCGAGAGCTTAACAAGCAAGTCG
AGAAAGCATGGAAAGATGTAAACCAGGAGTTCCTCAGACCTACTGCTATTCCAATGCATC
TCCTTACACGGGTTCTCAATTTTGCACGCACTGGAGAATTCATGTACAAAGTCCGTGAAG
ATAGATTCACGAATGTAGGAGAAGTGCTAAAAGATAATATTGCATCACTGTTCATTGACC
CTGTGTCAATATGA
>CSTPS076_Loci
ATAACCCTTGCCTATAACCAGCAGCGGATAGAAGATTTGAAAGAGGAAGTGAGAAGAGAG
CTGATGGCAGCTGCTGGTAAGCCTTCACAGCAGCTGAACTTCATCGATGCAGTTCAAAGA
CTAGGGGTGGCATACCACTTTGAAGAAGAGATAGAAGAAGCATTAGGACGTATCTATGAC
AACTACCAAGAGGATGGGGATAAATATGATGATCTCTATAATGTTGCTCTTTGATTTCGA
CTTCTAAGACAGCAAGGATTCAATATTTCATGCGGTAAGGCTCATGAATATCAGTGGGAA
TCTTCACATATATGATTCAATCTTATATATATCTAAATTTTTTTCATCTGCAGATACATT
CAAAAGATTCACAGATGAAAATGGTAGTTTCAAGGAATGTCTGATAAAAGATGTGGAAGG
CATGCTAGGGTTGTATGAAGCTGCACATCTCAGGGTTCAGGAAGAGGATATACTAGATGA
AGCAATTGCTTTCACCACCACTCACCTAAGGTCTTTGGTTGAACATTTAGACTGTCCTCT
TGCAGCACCAGTAAATCGAGCCCTCTACCGCCCCATTAGGAAATGCTTGGAGAGGCTGGA
GGCAAGGCCTTATATTACTATGTACCAAGATGAAGCTTCACATAGTAAAGATTTATTGGA
GCTTGCCAAGTTAGATTTCAACCAACTGCAGTCACTGTATAAGAAAGAGTTAAGCCACAT
CACTAGGTTGGTTCTCAAATCTCGCATTCACTCAAATTCAAATCCTTTAGTAGGCGGCTA
ATTTATGTGAATTATTTATGTATTTCTGATCAGGTGGTGGAAAGATTTAGATTTCTCCTC
GAAGCTGCCTTTTTTCAGAGATAGAGCGGTGGAAACCTACCTGTGGATTGCTGTAGCATG
TTTTGAGCCCCAATACTCGTATGCTAGAAGAATACAGGCCAAATTACTTGCTATAGCAAC
AGTTATAGATGATATGTATGATGCATATGGCACTCCGGAAGAACTGGAGCTCTTTACAGA
AGCAATTGAGAGGTATGACATAAAAATTTTGCACCTTAGAGGAGGATGAATTTATGTCAT
ACGGTACTTAAAATGGGAACTGGTAATTGCTTGCATAGATAGGCTTCCAGAATACATGAA
GCCTTGCTATCAGGCACTCTTAGATGCCTACAAAGAAATTGAGGAGAAGGAGAATGAAGA
AAGATCATATTGTGTTCACTATGCAAAAGAGGCGGTAAGGGTCACTTAATTCCATCTTTG
TCTCCCCATTACACGTAATACATGAATAGATATATAATATTTGCTTGGTTGAACATATTC
CAGATGAAAAGTGCAGTTCGAGCTTACCATAATGAGTCCAAGTGGTTCCATAGAGAATAT
GTACCAACGGTAGAAGAGTACTTGAGTGTCGCACTAGTAACCTCTGATGTCACCTTGTTC
ACTATCATCTCTTTTGTTGGGATGGGAAGGATGGCAACAAAGGAGGTCTTTGATTGGGTG
TGGAATGACCTTAGGATTATGAAAGCCACCTCCACAATTATTAGGCTCATGGATGATATG
GCTTCACACGAGGTACCCATTCATGTCTCAAAGACAATATGAATGTTGTTAGTGTGAGAA
TTTCATTATCATTTTTGTAAACATCTCCTGTTGGTTTTTGTATAGTTTGAGCAACAGAGA
GGACATGCTGCATCAAGTGTTGAATGTTACATGAAGCAACATGGTGTCTCAGAGCAGCAT
GCATACCAAGAGCTTAACAAGCAAGTTGAGAATGCATGGAAAGATGTAAACCAGGGCTGC
CTCAGACCTACTGCTATTCCAATGCATCTCCTTACGCGTGTTCTCAATTTTGCACGCGCT
GGAGATTTCATGTACGGAGGGGGTAAAGATATATTCACCAATGTTGGAGAAGTGATGAAT
GATAATATCGCATCATTGTTTGTCCATCATGTGCCTATATAA
>CSTPS077_Loci
ATGTCCGTCCTTAGCAATATGTCTTCTCATTCCTTAGCCCAAAATTATAAACCGGAGGTA
AAGCGGCCGATGGTAAACTTTCACCCAGGCATTCGAGGCAATCCTTTCATCAACTACACT
CCTGATGATGAGGTAATTATATGCAAATTTACATAAGAACATCTCAACTATCTAAAGTTT
TTTTCATCGAATTTGTTTAGCACTAATGAATGTAGGCAATTTTCTGGTACAGATAACCCG
TGCCTATAACCAGAAGCAGGTTGAAGATTTGAAAGACGAAGTGAGGAGAGAGCAACTGGC
AGCTGCTGGTAAGCCTTCACAGCAGCTGAACTTCATAGATGCAATTCAAAGACTCGGGGT
GGCATACCACTTTGAAGAAGAAATAGAAGAAGCATTAAGACACATCTGTGATGACCACCA
TTACAGTGATGATAAATATGATGATCTGTATAATGTTTCTCTCCGATTTCGGCTTCTAAG
ACAACAAGGGTACAATATTTCATGCGGTAAGGCTCATGAATATATATATATATCAGGGAG
GAAGAGTTTGACATTTTTTTCGAATTTTTCTTTCTTATTTTATTCATCCTTTTTGGGTGA
TAACTGCAGATGTATTCAACAAGTTCAAAGATAAAAATGGTAGCTTTAGGGAATCTCTGA
TTGGAGATGTGCAAGGCATGCTAGGCTTGTATGAAGCTGCACATCTCAGGGTTCAGGAAG
AGGATATACTAGATGAAGCACATGCTTTCACCACCACTCACCTCAAGTCTTTGGTAAAAC
ATTTAGACCATCCTCTTTTAGTACAAGTAACCCAAGCCCTACACCGGCCCATTAGGAAAG
GTTTGGAGAGGCTGGAGGCAAGGCCTTACATATCCATCTACCAAGATGAAGCTTCACATA
GTAAAGCTTTATTGAAACTTGCCAAGTTAGATTTCAACCTACTGCAGTCATTGTATAAGA
AAGAGTTAAGCCATATCACCAGGTTAGTTCTCAAATATTACATTCACTTAAATTCCAACT
TTGACTTGGAGGATAATTTGTGTGAATTAATGTATTTCTCAGGTGGTGGAAAGATTTAGA
TTTCTCTTCGAGGTTACCTTTTGTCCGGGATAGAGTGGTGGAAACCTACCTTTGGATTGT
CGTGGCATGTTTTGAGCCCCAATACTCGTATGCTAGAAGAATACAGACCAAATTGCTTGT
TCTAATAACAGTGATAGATGATATCTATGATGCGTATGGGACTCTTGAAGAACTTGAGCT
CTTCACAGAGGCAATTGAGAGGTATGAGGTACAAATTTCACTCAGATAAATTTATTGCAT
ATTGTAAACTTAGAAGGGGAACTGGTTAAGTAATTTTCAGGTGGGACAATAATGGTATAG
ATAAACTTCCAGAATACATGAAGCCGTGTTACCTGGCTGTCTTAGATGCCTACAAAGAAA
TTGAGGAGAAGGAGAATGAAGAAAGATCATATTGTGTTCACTATGCAAAAGAGGCAGTAA
GAATCCTTGAGTTCTATCTTTGTCTCACCATTACATGTAATATATAGTAGTGTTAATATA
TATTTGCTTTGTTGAACATATTCCAGATGAAAAACTCTGTTCGAGCTTACTTCAATGAAG
CCAAATGGCTCCATGGAGAATATGTACCAACGGTAGAAGAATACATGGGCGTTGCACTAG
TAAGCTGTGATGTCCCCATGTTCACAATCATCTCTTTTGTTGGCATGGGATTCATAGCAA
CAAAGGAGGCCTTTGATTGGGTATTAAACGGCCCAAAGATCGTCAGAGCTTGCTCCACAA
TTATTAGGCTCATGGATGACATGGCTTCACACAAGGTACCCTGAAATATTACTTCCAAAA
AGCTTCTCATTCATAAATCGAAGACCATGAGGTTTAAACATGATGTTTTGCTGTTTTTTA
TGTAGTTTGAGCAAGAGAGAGGGCATATTGCCTCTAGTGTTGAATGTTACATGAAGCAAT
ATAGTGTCTCAGAGCAACATGCATACCACGAGCTTAACAAGCAGGTTGAGAAAGCATGGA
AAGATATAAACCAGGAGTTCCTCAGACCTACTGCTATTCCAATGCCTCTCCTTACACGTG
TTCTCAATTTTGCACGCACTGGAGATTTCATGTACAAAGGTCGTGAGGATATATTCACGA
ATGTTGGAGAAGTGATGAAAGATAATGTTGCTTCATTGTTCATTGACCCTGTGCCAATGT
AA
>CSTPS078_Loci
ATGGGCCCCAAAACCAAACCAAACCAAATTCCACATACTTTTCAACTGCATACAACCGTG
CACTGAATGCTAGTGCTGCCCTATAAATAATATGGAGCTTGCCAAGCTATTTCTCTCATA
CTTACCAATTCATCATTCAAGGTATAGTACCGTTCTATCACTGTTCCAAGGAATTAACAT
GTCTAGTCAAGTCTCAGCATGTTCTCTAGCCCAGATTCCTAAACCCAAAAATCGTCCTGT
GGCAAATTTTCACCCCAACATTTGGGGTGACCAATTTATCACCCACACCCCTGAAGACAA
GGTAATTCAATGAAATTATATTTATATAATTATTTAGAAGTTATTTTCTCGATGTTGGAT
GACAAAATTTGTTGGTCTAGGTTACACGCGCCTGCAAAGTGGAGCAGATTGAGGATCTGA
AAAAGGAAGTGAAAAGGAAATTAACGGCTGCTACTGCTAACCGTTCCCAACTGCTAAACT
TCATTGATGCAGTGCAACGGCTTGGGGTGGCATACAACTTTGAACAAGAGATAGAAGAAG
CATTACAACATATTTATAATAGTTTTCATGACCTCAATGATATTGATGGTGATCTCTATA
ATGTTGCTCTTGGATTTCGACTACTAAGGCAACAAGAGCACAGTATTTCATGTGGTAAGA
GACTACGGAATAATTATCACTGAATAAGAAAAAATCACATTCAAACTTCTTATCATTTAA
ATCTTATGTTCTAGTGGTGATGTTTGCGTAGGTATATTCAAAAAGTTTACGGATGAACGA
GGTAGATTCAAGGAAGTTTTGATCACAAATGTACGAGGCATGCTAGGCTTGTATGAAGCT
GCACATCTCAGGGTTCATGGAGAGGACATACTTGCAGAAGCACTTGCTTTCACCACCACT
CACCTCAAGGCCATGGTAGAAAGTTTAGGATATCCTCTTGCAGAACAAGTTGCTCATGCC
CTGAACCGGCCCATTAGAAAAGGTTTGGAGAGGATAGAGGCAAGATGGTATATATCTGTC
TACCAAGATGAAGCTTTCCATGATAAAACTTTACTAGAGCTGGCAAAATTAGATTTCAAT
CTAGTGCAGTCACTGCACAGGGAAGAGCTAAGCAATCTTGCAAGGTTGGTTTTTAAATCA
CCCCACATGCACTTGGCTATTCTTACGACTTTCCTCTATGCTGATTGGTTTTTAATGTCT
TTTAGGTGGTGGAAAGAATTAGACTTTGCTACGAAGTTACCTTTTGCACGAGACAGATTG
GTTGAAGGCTACTTCTGGATATGTGGGGTGTATTTTGAGCCCCAATATGTACATGCAAGA
CGACTTTCAACCAAAGTAATTGCTATGACATCCATTATAGATGATATCTATGATGCATAT
GGCACATTTGAAGAACTCAAGCTCTTCGTAGAAGCCATTGAGAGGTTTTCTACTTGCACA
TTACCAACCTTGATTGTGTATAATCTATGTATATATATATACCTAAATCAAGGCTCATTA
TTTGATTTTCAGGTGGGATAGTAACAACATAGATCACCTTCCAGAATACATGAAACTCTC
CTATATGGCACTCTTAGATGTGTACAAAGAAATCGAGGAAGAGATGGAGAAAGAAGGAAA
CCAATATCGGGTTCACTATGCCAAAGAAGTAGTAGGAGACCTTTAACTCTAGATTCCCAC
CTTTTGCATTGGTGATATTTTATATGGTCTCATATATACATAGATATAACTTGGATGAAT
GTTTTTCAGATGAAGAATCAAGTTCGAGCTTACTTTGCTGAGGCCAAATGGTTACATGAA
GAACACAGACCAACAATTGAAGAGTACATGCGTGTTGCAGTAGTAAGCTCAGGATATTAT
CTGATTGCAACCACTTCCCTGGTGGGAATGGGAGAAAGAGCAACAAAGGAGGCCTTTGAT
TTGGGTGACCAACGATCCTAAGATTATGTCATCTTCAAGTTTAATTGCGAGGCTCATGGA
TGACATCAGATCACATAAGGTATGCAAAATATGTGATTCAAATGGGGTGAACATAACACA
CTGGTTTTTTCTCAACTTTTGTATTATACACGCAGTTTGAGCAAGAGAGAGAGCATGTGG
CCTCAGCCATTGAATGTTACATGAATCAATATGGTGGCTCTGAGGAACAAGCATACAACA
ACTTTCAAAAGCAAATTGAGAATGCATGGATGGATATTAACCAAGAATGCCTCAAACCTA
CTGATGTTCCAATGCCTATCCTTGCTCTTATTCTCAATCTCGCCCGAGCCGCGGATGTCT
TTTACGAAGAGCAAGATGGGTACACGCATGTTGGGAAAGTGATGAAGAATAACATTGCGT
CATGCTTCATTGACCTTATAATATGA
>CSTPS079_Loci
ATGGAGTGCTCCAGTGAGTTACACATGCCCTTAATTCTCGCTACCAGTAACATGTCTTCT
CCAGCCCCAGTTGCTAATCCAGAGACTAATCGCCGGACTGCAAATTATCAGCCTAGCATT
TGGGCCAATAGTTTCATCGTGAGCAACATTCCTGATGATGAGGTAATTTTCTGATCATAT
ATGCAGTTTACATAACAATATCTAAAGATTTTCACACTTTTTGTTCTTGCAATTTATTGA
TACAGATAACTCTGGCCCATAAAGAGCAGCAGTTGGAAGATCTAAAGGAGGAAGTTAGAA
GAGAGCTGATTGCTGCAGCTAGTAGCCCTTCGAAACAGCTGAAGTTTATCGATGCAATTC
AACGGCTTGGGGTGGCATACCACTTTGAAAACGAGATAGAACAAGCATTACAAAGCACCT
ATGATAACTATCATGGCATTGCTGATATAAATGATGATCTCTATGATGTTGCACTTCGAT
TTCGACTACTAAGACAACAAGGCTTCAATATTTCATGTGGTAAGCCTCATTAATATCATG
TATAAGTTGCTTGAATATCATCTAGCAAAGCTCACATATAACATTCTATGTTTTGGTGAT
GATATCAGATATATTCAAGAGGTACAAAGATGAAAAGGGGAGGTTCAAGAAGTCTTTGAT
CAATGATCCATATGGCCTACTAGGCTTGTATGAAGCTGCACATCTCAGGGTGTGGGAAGA
AGATATACTAGATGAAGCACTTGCTTTCACCACCACTCACCTCAAGTCTATTGTAGAACA
TTTAGAATACCCTCTTGCAGCACAAGTAACTCATGCCCTAGAGCGGCCCATTAGGAAAGG
GTTGGAGAGGCTAGAGGCAAGGCCTTTCATGTCTATCTACCAAGATGACGCTTCACATAG
TAAAGCTTTACTGAAGTTTGCAAAGTTAGATTTCAACCTACTGCAGTCACTGTATAAGAA
AGAGCTGAGTAATATCTCGAGGTTAGTTCTCAAATCATTCTTGCACTTAAATTCAAATCA
ACAGTTTACCAGGTCTTTTATGTGGATTAATGTATTTTCTCAGGTGGTGGAAAGACCTAG
ATTTCTCTTCAAAGCTACCTTTTGCCAGAGATCGATTGGTAGAAGGGTACTTTTGGATAG
CAACATGTTGTTTTGAGCCCCAGTATTCATATGCTAGAAGAATACAGACCAAATTACATG
CTCTGATAACAACTATGGATGATATATTTGATGCATATGGAACATTTGAAGAACTGGAGC
TCTTTACAGAGGCAATCGGGAGGTTTGATATATGCTAGATTCAAATTACCCACAACCAAT
GAATTGATTTTGATATTTGAACTTTAAAAGGGAACTTGGTACTTGATTTTCAGGTGGGAT
ATAAACAGCGTACATCAGCTTCCTGAATACATGAAACCATGCTATCAGGCAGTCTTAGAT
GTCTACAAAGAAATTGAGGAGATGGAAAACACAGAAAGATCATACTGTGTCCACCACACA
AAAGATGCAGTAGGATTCTTCGAACTCTTTTGTGTTTATGATATCCTATATTGTATTGTA
AATAAAATGCTATATATAACACTTGCATGATATATTTACTTGGCTGAATTTTTGTCCTAG
ATTAAAAGCTTGGTCCAAGCTTACTTGGTTGAAGCCAAATGGTTGCATGGAAAATACATA
CCGACAATAGAAGAGTACATGGGTATCGCAATGGTAACAGTTGGTGTCCCCGTGTTAACA
ATCATGTCTTTTATTGGCATGAGAGAGACTGCAACCAAGGAAGTCTTTGATTGGCTGCTA
CAAAACCCTAAGATTGTTAGAGCTACCTACATAATCATTAGGCTCATGGATGACATGGCT
TCCCACAAGGTACAATGAAACAACACTTCCTACTGATACTTGGATATCAATCCCATAAAG
ATTAAGAAAATCTATTATATATCAATTTCTTTTTAACACCTTATATTACTATTTCTGCAG
TTTGAGCAAGAGAGAGAGCATATTGCATCAAGCATCGAATGTTACATGAAGCAACATGGT
GTGTCGGAGCAGCAAGCATATGATAAGTTTCACAAGCAAATCGAGAATGCATGGAAGGAT
ATAAATGAAGAGTGCCTCAGACCTACTGCAGTTCCAATGCTTCTCCTTAGTCGTCTTCTC
AATTTTGCTCGATCAGGAGATGTGATGTACAAGAGTCACAAAGATATATTCACACATCCT
GGAGAAGTGATGAAAAATAATATTTCAATGCTGCTCATAGACCCTGTGCCAATATGA
>CSTPS098_Loci
ATGGAGCTTGCCAAGCTATTTCTCTCATACTTACCAATTCATCATTCAAGGTATAATACT
GTTCTATCATTGTTCCAAGGAATTAACATGTCTACTCAAGTCTCAGCATCTTCTCTAGCC
CAGATTCCCCAACCCAAAAATCGTCCTGTGGCAAACTTTCACCCCAACATTTGGGGTGAC
CAATTTATCACCTACACTCCTGAAGACAAGGTAATTGAATGAAAATATGCATCAAGTTTA
ATGGCTTATATACTTATTTGGCAGTTATTTTTCTTAATGTGTTGGATGATAAAATTTGTT
GGTCCAGGTTACTCGTGCCTGCAAAGAGGAGCAGATTGAGGATCTGAAAAAGGAAGTGAA
AAGGAAATTAACGGCTGCTGCTGTTGCTAACCCTTCCCAATTGCTGAACTTCATTGATGC
AGTGCAACGTCTTGGGGTGGCATACCACTTTGAGCAAGAGATAGAAGAAGCATTACAACA
TATTTGTAATAGTTTTCATGACTGCAATGATATGGATGGTGATCTCTACAATATTGCTCT
TGGATTTCGACTACTAAGGCAACAAGGGTACACTATTTCATGTGGTAAGAGACTAAAAAA
ATGTTATGTTCAACCTTCTTATCATTTAAGTCTTATGTTCAAGTGGTGATGTTTGTGTAG
ATATATTCAACAAGTTTACGGATGAACGAGGTAGATTCAAGGAAGCTTTGATCAGCGATG
TAAGAGGCATGCTAGGCTTGTATGAAGCTGCACATCTGAGGGTTCATGGAGAGGACATAC
TTGCAAAAGCACTTGCTTTCACCACCACTCATCTCAAGGCCATGGTAGAAAGTTTAGGAT
ATCATCTTGCAGAACAAGTTGCTCATGCCCTGAACCGGCCCATTAGAAAAGGTTTGGAGA
GGCTAGAGGCAAGATGGTATATATCTGTCTACCAAGATGAAGCTTTCCATGATAAAACTT
TACTAGAGCTAGCAAAATTAGATTTCAATCTAGTGCAGTCACTGCACAAGGAAGAGCTAA
GCAATCTTGCAAGGTTGGTGTTTAGATCACCCCACATGTACTTGGCCATTCTTATCACTT
TCCTGTATGCTGATCATATTAATGTCTTTTAGGTGGTGGAAAGAATTAGACTTTGCTACA
AAGTTACCTTTTGCACGAGACAGATTGGTTGAAGGCTACTTTTGGATGCATGGGGTGTAT
TTTGAGCCCCAATACTTACGGGGTAGACGAATTCTAACCAAAGTAATTGCCATGACATCC
ATTCTAGATGATATCCATGATGCATATGGCACACCTGAAGAACTCAAGCTCTTCATAGAA
GCCATTGAGAGGTTTGCTCCTTGCACATTACCAACCTTGATTGTGTATAATAGATGTATT
TATATATACGTAAATCAAGGGTCATTATTTTATTTTCAGATGGGATATTAACAGCATAAA
TCAGCTTCCAGAATACATGAAACTCTGCTATGTGGCACTCTTAGATGTGTACAAAGAAAT
CGAGGAAGAGATGGAGAAAGAAGGAAACCAATATCGGGTTCACTATGCCAAAGAAGTAGT
AGGACATCTTTTACTCTGGATCCCCACCTTTTTCATTGATGATATTTTATATGGTCTCAT
ATATACATAGATATAACTTGGATGAATGTTCTTTAGATGAAGAATCAAGTTCGAGCTTAC
TTTGCCGAGGCCAAATGGTTACATGAAGAACACGTACCAGCATTTGAAGAGTACATGCGT
GTTGCACTAGCAAGCTCTGGATACTGCCTGCTTGCAACCACGTCCTTTGTGGGAATGGGA
GAAATAGCAACAAAGGAGGCCTTTGATTGGGTGACCAGCGATCCTAAGATTATGTCATCT
TCAAATTTCATTACGAGGCTCATGGATGACATCAAATCACATAAGGTATGAAGAATATAT
GATTCAAATGGGGAGAATATAACACACTGGTTTTTTCTCAACTTTTGTAGTATACATGCA
GTTTGAGCAAAAGAGAGGGCATGTGGCCTCAGCTGTTGAATGTTACATGAAGCAATATGG
TGTCTCTGAGGAACAAGTATACAGTGAATTTCAAAAGCAAATTGAGAATGCATGGCTGGA
TATTAACCAGGAATGCCTCAAACCTACTGCTGTTTCAATGCCTCTCCTTGCTCGTCTTCT
CAATCTTACACGAACCATGGATGTCATTTACAAAGAGCAAGATTCGTACACACATGTTGG
GAAAGTGATGAGGGATAACATTGCGTCTGTCTTCATCAACGCTGTAATATAA
>CSTPS092_Loci
ATGATAATTCCTCAAAGCCTTCTACTATTTCATTCTCTTGCATATATAATGTATTCCTCA
AACTTCTTTATATATATCGTTGTTGTTACTATTTTTTATATATCAAATGTTAATAACACA
TTATTATAGGCATACGTGGATACAATAATTGTATGGTTACCAATTTACTTGAAATTGACT
ACAGACTTTGGAACTATTATCTTAAACCAAATTGAAGAATTGCATTACTATTATAATGTA
AGCCTTATTTTTTCAGGTATCTTTTGCCTTTCAGCAAAAGACAAGCCTTATCCAACTATA
ATAGGTAAGAAACCTAGGAGAACTCCCACTCTAGAAATTGGGGTTACGGGTTTCAAAGGC
AGATTTTGGCCCTAGCATATGGGGTGAGAGGTTCGTTAGCTACACTCTAGCTGATGAGGT
AATTTCTGACATATATATATACACATATAACACATCTTAACCATCCAATGTTTTTCTAAA
CAATAGTTTGTGTATGCAATTTCGCTGTACATGCAGATAGCCCGTGGCCATAAAGAGCAG
CAGGCTGAAGATCTGAAAGAGGAAGTGAGAAGAGGGCTAATGGCTGCTGCTGGTAACCCG
CACACAACATTTGAACTATTTTAATCGAATTCAACCGCTTGGGGTGGCATACCACTTTGA
AACAGAGATAGAAGAAGCATTGCAACATATCTATGATATCTATTATCATGTTGATCATAA
AGATGATGATTGATTCAATGTTTCTCTTTAATTTTGACTGCTAAGACAACAAGGATTCAA
TATGTCATGTGGTAAGGCATGAACTATCATCTATTAGGTAAAATGAAATCTTAATAACAT
CATCACAATCTTATTCTGGAACGCTTTTATATCATATTTCTGTGAATAAATGTAGATATA
TTCAACAAGTTCAAGGATGAAAAAGGGGGCTTCCAGGAATCTTTGATCAATGATGTGAGA
GGCATAATAGGGTTGTATGAAGCCACACATCTCCGAGTGCATGAAGAAGGAATACTTGAT
GAAGCACTTGTCTTTACCACCACTCACCTTGAGTCGGTCGTAGAACATTTAGAATATCCT
CTTGCAGAACAAGTTACTCATTCCCTGAAGCAGCCCGTTAGGAAAGGTTTGAACAGAATA
GAGGCGAGGTTGTTTATATCCATCTACCAACATGAAGCTCCGCATGATAAAGCTTTGCTG
AAGCTGGCGAAGTTAGACTTCAACCTGGTGCAGTCACTGCACTAGGAAGAGCTGAGCAAT
CTTTCTCTTATTGCTAACCATGTTAATTTATTTTAGGTGGCATAAAGAACTAGACCTTGG
CATGAAGATACCATTTGCTCGAGATAGACTGGTGGAAAGCTACTTCTTTGTACTTGCTAT
GTTTTCTGAGCCCCAATATTCAAGACCGAAGTACTTTCCAAAATATCCACTATAGATGAC
ATGTATGATGCATATGGTACACTCGAAAAACATAAGCTTTTTGCAGAAGTGATTGAGAGG
TTTCTTCTCTGCAAATAATCCACCTTGATTTTGTCCACAATTTTGAAATATGTACTTGCG
TTGATTTAAACTTAATCAAGACCTGGATGTTCATTTATCCTCAGGTGGGATAAAAGCAAC
AGTCAACCGCCAGAATACATGGAAGTGATCTATCAGGTACTCTTAGATGTCTACAAAGAA
ATTGAGGAAGAGATGGACAAAGAAGGAAAAGCAAATTGCTTCCACTATGCAAAAGAAGCG
GTAAGTGCCATTTTTACTTGATGGTGTTCCGTAGTGGCCAGACATTCGACTAAACAGATC
AACTTAAATGTAATACAGATAATAATTGGGTTCAAAACATAAACCCAAGCATAACCTAAT
TATTCGACATGTTTAACTCATTTGATTTATTTATCAAAATCAAATTTTAAATAATCAAAT
TAAATAGATTGAACTTATAATTAGATTAATCAACATAATTATTAAAATGTCAATTCGGAT
CAAATTTGTGTTATACAGATTAGTATAAAACAACTTATTTAGTCAATAGATTACGTAGGT
TAATATAAATTTAACTTAAATACACTTATATTCAATCTGATCTCGTGAAAAAATGTGTTA
AGTTTGAGTTATGTAGGTGAATCAAGCAAAAAATTAAAGCATATGCACAAGTATGTAACA
TTGAGGAATGTTTGTCAGATGAAAATTCAGGTTGACTCTTACTTTGACGAAGCATAATGG
TTCCATGAAGGACATGTACCTACCATAGAGGAATATATGCAAGTTGTACGAGTAAGCTTA
GCCCTCCCCTTAGCCACAACCCTCTCTTTCATTTGGAAGAGGAGAAATGATAATAAAAGA
GGCCTTTGA
>CSTPS102_Loci
ATGTCTACTGATTACTCAGCCTGTTCTCCAGCCCCAGATGCTAATCCAGAGACTAATCGC
CGGACTGCAAATTTTAACCCTAGCACGTGGGGCAATAGTTTCATCATGACCAACTCTCCT
GATGATGAGGTAATTTTGTGATATATGAAGTTTGCACAACCATCTAAATATTTTCTTAAT
TTTTGTTCTTGAAATTTATCGATGCAGATAACTCTTGACCATAAAGAGCAGCAGTTGGAA
GATCTGAAGGAGGAAGTGAGAAGAGAGCTAAAGGCTGCAGCTGGTGACCCTTCAAAACAG
CTGAAGTTTATCGATGCAGTTCAACGGCTTGGGGTGGCATACCACTTTGAAAAGGAGATT
GAAGAAGCATTACAAAATACCTATGATAACTATCATTGCATTGATGACATAAAATGATGA
TCTCTATGATGTTGCACTTCGATTTCGACTACTAAGACAACAAGGCTTCAATATTTCATG
TGGTAAGCCTTATGAATATCATGTATTATAAGGTGCTTGAATATCATCTAGCAAAGCTCA
CATATAACATTCTATGTTTTGGTGATGATTACAGATATATTCAACAGGTACACAGATGAA
AAGGGAAGGTTCAAGGAGTCTTCGATCAATGATGCATGTGGCCTACTAGGCTTGTATGAA
GCTGCACATCTCAGGGTGTGGGAAGAAGATATACTAGGTGAAGCACTTGCTTTCACCACC
ACTCACCTCAAGTCTATGGTGGAACTTTTAGAATACCCTCTTGCAGCACAAGTCACTCAT
GCTTTATACCGGCCCATTAGGAAAGGCTTAGAGAGGCTAGAGGCAAGGCCTTACATGTCT
ATTTACCAAGATGAAGCTTCACATAGTAAAGCTTTATTGAAGCTTGCAAAGTTAGATTTC
AACCTACTTCAGTCACTGTACAAGAAACAGCTAAGCAATATCTCGAGGTTAGTTTTCAAA
TCGTGTATGAACTCAAGTTCAAACAGTTTACTAGGTCCTTTATGTGAGTTAATGTATTTT
CTCAGGTGGTGGAAAGACCTAGATTTTTCTTCGAAACTACCTTTTGGAAGAGATAGAGTG
GTGGAATGCTACTTTTGGATAGCAACAGCTTGTTTTGAGCCCCAGTATTCATATGCTAGA
AGAATACAGACCAAAATACTCGCTCTGATAACAATTATTGACGATATGTTTGATGCATAT
GGGACACTGGAAGAACTGGAGCTCTTTACAGAGGCAATTGGGAGGTTTGATATATGCAAA
ATTTACCCACATCCAATGATTTATTTTATTTTATTTTAATTTTTATATGTTTGAACTTTA
AAAGGGAACTTGGTACTTGATTTTCAGGTGGGATGTTAACAGCATATATCAGCTTCCGGA
ATACATGAAGCCATGCTATCAGGCAGTCTTGGATGCCTACAAAGAAATTGAGCAGATGGA
GAACAAAGAAGATCATATTGTGTTCACTATGCAAAAGAGGCAGTAAGGGTCTGAGTTCTA
TCTGTGCCCCTATAACATGTACTGCACACTAGAGTAATTATTTGTTGGCAATGGTTGAAC
ATATTTCAGATGAAAAGGTCTGTTCGAGCTTACTTCAATGAAGCCAAATGGCTACATGAA
GACTATGTACCTACGATAGAAGAGTACTTGAGTGTTGCACAAGTTACCTCTGAGGTCACC
TTGTTCACTGTCATCTGCTTTGTTGGAATGGGAAGGATGGCAACCAAAGAGGTCTTTGAA
TGGGTGTGGAATGACCCAAAGATCGTCGGAGCTTCCTCCAAAGTTATGAGGCTCATGGAT
GATATGGCTTCACACAAGGTACTATGTTATATTACATATCGCAAAGACAACGGGATCTTT
ATAAGAATTTAATTACCTTTTTGGTAAACATTTCCTGTTGGTTTTTGTGTAGTTTGAGCA
AGAGAGAGGACATAGTGCATCAAGTGTTGAATGTTACATGAAGCAACATGGTGTCTCAGA
GCAGCATGCATACCAAGAGCTTAACAAGCAAGTCGAGAATGCATGGAAAGATGTAAACCA
GGGCTGCCTTAGACCTCCTGCTATTCCAATGCCTCTCCTTACACGGGTTCTTAATTTCGC
ACGCACCGGGGATTTCATGTACAAAGGCCGTGATGATAGGTTCACGAATGTTGGAGATGT
GATGAAAGATAGTATTGCATCACTGTTCATAGACCCTGTGCCAATATGA
>CSTPS080_Loci
ATGGCCTTAATTCTGGCTACCAGCGACATGTCTTCTCCAGCCCCAGTTGCTAATCCAGAG
ACTAATCGCCGAACTGCAAATTATCAGCCTAGCATTTGGGGCAATAGCTTCATCGTGAGC
AACACTCCTGAGGATGAGGTAATTTTCTGATCATGTATGTAGTTTGCATAACAAGACCTA
AAGAGTTTCTCACTTTTTGTTCTTGCAATTTATTGATGCAGATAACTCTGGCCCATAAAG
AGCAGCAGTTGGAAGATCTAAAGGAGGAAGTTAGAAGAGAGCTGATGGCTGCAGCTAGTA
ACCCTTCAAAACAGCTGAAGTTTATCGATGCAGTTCAACGGCTTGGGGTGGCATACCACT
TTGAAAAGGATATAGAAGAAGCATTACAAAATACCTATGATAACTATCATTGCATTGATG
ACATAAATGATGATCTCTATGATGTTGCACTTCGATTTCGACTACTAAGACAACAAGGCT
TCAATATTTCATGTGGTAAGCCTCATGAATATCATGTATAAGGTGCTTGAATATCATCTA
GCAAAGCTCACATATAACATTCTATGTTTTGGTGATGATTGCAGATATATTCAAGAGGTA
CAAAGATGAAAAGGGAAGGTTCAAGGAGTCTTTGATCAATGATCCATGTGGCCTACTAGG
CTTGTATGAAGCTGCACATCTCAGGGTGCGGGAAGAAGATATACTAGATGAAGCACTTGC
TTTCACCACCGCTCACCTCAAGTCTATGGTAGAACATTTAGCATACCCTCTTGCAGCACA
AGTAACGCATGCCCTAGACCGGCCCATTAGGAAAGGCTTGGAGAGGCTAGAGGCAAGGCC
TTTCATGTCTATCTACCAAGATGAAGCTTCACATAGTAAAGCTTTACTAAAGTTTGCAAA
GTTAGATTTCAACCTACTGCAGTCACTGTATAAGAAAGAGCTGAGTAATATATCGAGGTT
AGTTCTCAAATCATTCTTGCACTTAAATTCAAATCAACAGTTTACCAGGTCTTTTATGTG
GATTAATGTATTTTCTTAGGTGGTGGAAAGACCTAGATTTCTCTTCAAAGCTACCTTTTG
CCAGAGATCGATTGGTAGAAGGGTACTTTTGGATAGCAATAAGTTGTTCTGAGCCCCAGT
ATTCATATGCTAGAAGAATACAGACCAAAGTAGTTGCTCTGATAACAACTGTGGATGATA
TATTTGATGCATATGGAACATTTGAAGAACTGGAGCTCTTTACAGAGGCAATTGAGAGGT
TTGATACATGCGAGATTCAAATTACCTACGACCAATGAATTGATTTCATATTTGAACTTT
AAAAGGGAACTTGGTACTTGATTTTCAGGTGGGATATTAACAGCATAGATCAGTTTCCTG
AATACTTGAAGCCGTGCTATCAGGCAGTCCTAGATGTCTACAAAGAAATTGAGGAGATGG
AAAACACAGAAAGATCATACTGTGTCCACCATACGAAAGATGCAGTAGGATTCTTTGAAC
TCTATTGTGTTTATGATATCCTATATTGTACTGTAAATAAAATGCTATATATAACACTTG
CATGATATATTTACTTGGCTGAATTTTTATCCTAGATTAAAAGCTTGTTCCAAGCTAACT
TGGTCCAAGCCAAATGGTTCCGTGGAAAATACATACCAACAATAGAAGAGTACATGGGTA
TCGCAATGGTAACTGTTGGTGTCCCCCCGTTAACAATCATGTCTTTTATTGGCATGAGAG
AGACTGCAACCAAGGAAGTCTTTGATTGGGTGCAACAAAACCCTAAGATTGTTAGAGCTG
CCTCCACAGTCATGAGGCTCATGGATGACATGGCTTCCCACAAGGTACAATGAAACAACA
CTTCCTACTGATACTTGGATATCAATCCCATAAAGATAAAGAAAATCTATTGTATATCAA
TTTCTTTTTTACACCTTATATTACTATTTCTGCAGTTTGAGCAAGAGAGAGGGCATAATG
CATCAAGCATCGAATGTTACATGAAGCAACATGGTGTGTCGGAGCAACAAGCATATGATG
AGCTTCACAAGCAAATCGAGAATGCATGGAAGGATATAAATGAAGAGAGCCTCAGACCTA
CTGCAGTTCCAATGCTTCTCCTTAGTCGTCTTCTCAATTTTGCTCGATCAGGAGATGTGA
TGTACAAGGGCCACAAAGATATGTTCTCACATCCTGAAGAAGTGATGAAAAATGATATTT
CAATGCTGCTCATAGACCCTGTGCCAATATGA
>CSTPS083_Loci
ATATTGAGTGCTCGAGTGAGTTACACATGGCCTTAATTCTCGCTACCAGCAACGGGTCTT
CTCCAGCCCCAGTTGCTAATCCAGAGACTAATTGCCGAACTGCAAATTATCAGCCTAGCA
TTTGGGGCAATACCTTCATCGTGAGCCACACTCCTGAGGATGAGGTGATTTTCTGATCAT
GTATGTAGTTTGCATAACAAGACCTAAAGATTTTCTCACTTTTTGTTTTTGCAATTTATT
GATACAGATAACTCTGGCCCATAAAGAGCAGCAGTTGGAAGATCTAAAGGAGGAAGTTAG
AAGAGAGCTGATGGCTTCAGCTAGTAATCCTTCAAAACAGCTGAAGTTTATCGATGCAGT
TCAACGGCTTGGGGTGGCATACCACTTTGAAAAGGAGATAGAAGAAGCATTACAAAATAC
CTATGATAACTATCATTGCATTGATGACATAAATGATGATCTCTATGATGTTGCGCTTCA
ATTTCGACTACTAAGACAACAAGGCTTCAATATTTCATGTGGTAAACCTCATGAATATCA
TGTATTATAAGGTGCTTGAATATCATCTAGCAAAGCTCACATATAACATTCTATGTTTTG
GTGATGATTACAGATATATTCAAGAGGTACACAGATGATAAGGGAAGGTTTAAGGAGTCT
TTGATCAATGATGCATGTGGCCTACTAGGCTTGTATGAAGCTGCACATCTCAGGGTGTGG
GAAGAAGACATACTAGATGAAGCACTTGCTTTCACCACCACTCACCTCAAGTCTATGGTA
GAACATTTAGAATACCCTCTTGCAGCACAAGTAACTCATGCCCTATACAGGTCCTTGAGG
AAAGGCTTAGAGAGGCTAGAGGCAAGGCCTTTCATGTCTATCTACCAGGATGAAGCGTCA
CATATTAAAGCTTTACTGAAGCTTGCAAAGTTAGACTTCAACCAACTGCAGTCACTGTAT
AAAAAAGAGCTAAGCAATATCTTGGGGTTAGTTTTCAAATCATGTATGAACTTATGTTAA
AGCTGTTTACGGTATGTGAATTAATGAATTTTCTCAGGTGGTGGAAAGACCTAGATTTTT
CTTCAAAGCTACCTTTTGTAAGAGATAGATTGGTGGAAGGGTACTTTTTGATAGCAACAG
CTTGTTTTGAGCCCCAGTATTCATATGCTAGAAGAATACAAACCAAATTACATGCTCTGA
TCACAACTACGGATGACATATTTGATGCATATGGAACACTTGAAGAACTGGAGCTCTTTA
CAGAGGCAATTGGGAGGTTTGATATATGCAAGATTAAAATTACCCACAGCCAATTAATTG
ATTTCATACAACTTTAAAAGGGAACTTGGTACTTGATTTTTAGGTGGGATATTGACAGCA
CACATCAGCTTCCTGAATACATGAAGCCATGCTATCAGGCAGTCTTAGATGCCTACAAAG
AAATTGAGGAGATGGAAAACACAGAAAGATCACACTCTGTGCACCAAGCAAAAGATGCAG
TAGGATTCTCTGAACTCCATTGTGTTTATGATATCCTATATAGTATTGTAAATAAAATGC
CATATATAACACTTGCATGATATATTTACTTGGCTGAATTTTTATCCTAGATGAAAAACT
TGGTCCAAGCTTACTTGGTTGAAGCCAAATGGTTTCATGGAAAATACATACCAACAATAG
AAGAGTACATGCGTGTTGCATTGGTAAGTATTGGTGCCCCCGTGTTAACATTCATCTCTT
TTATTGGCATGGGAGAGATTGCAACCAAGGAAGTCTTTGATTGGCTGCAACAAAACCCTA
AGATTGTTAGAGCTTCCTCCAAAGTCATTAGGCTCATGGATGACATGGCTACGCACAAGG
TACAATGAAACAACACTTCCTACTGATACTTGGATATCAATCACATAAAGACAAAGAGAT
CTTATAGAAAATCTATTTTATATATACCAATTTCTTTTTAACATCTTATAATACTATGTA
TGCAGTTTGAGCAAGAGAGAGGGCATATTGCATCAAGTATCGAATGTTACATGAAGCAAC
ATGGTGTCTCCGAGCAACAAGCATACGAGGATTTTCACAAGCAACTCGAGAATGCATGGA
AGGATATAAATGAAGAGTGCCTCAAACCTACTGCAGTTCCAATGCTTCTCCTTAGTCGTC
TTCTCAATTTTGCTCGAGCAGCAGATGTGATGTACAAGGGCGAGAAAGATATATTCACAC
ATCTTGGAGAAGGGATGAAAAATAATATTTCAATGCTGCTCATAGACCCTGTGCCAATAT
GA
>CSTPS086_Loci
ATATTGAGTGCTCGAGTGAGTTACACATGGCCTTAATTCTCGCTACCAGCAACAGGTCTT
CTCCAGCCCCAGTTGCTAATCCAGAGACTAATCGCCGAACTGCAAATTATCAGCCTAGCA
TTTGGGGCAATACCTTCATCGTGAGCCACACTCCTGAGGATGAGGTGATTTTCTGATCAT
GTATGTAGTTTTCATAACAAGACCTAAAGATTTTCTCACTTTTTGTTCTTGCAATTTATT
GGTACAGATAACTCTGGCCCATAAAGAGCAGCAGTTGGAAGATCTAAAGGAGGAAGTTAG
AAGAGAGCTGATGGCTTCAGCTAGTAACCCTTCAAAACAGCTGAAGTTTATCGATGCAGT
TCAACGGCTTGGGGTGGCATACCACTTTGAAAAGGAGATAGAAGAAGCATTACAAAATAC
CTATGATAACTATCATTGCATTGATGACATAAATGATGATCTCTATGATGTTGTGCTTCG
ATTTCGACTACTAAGACAACAAGGCTTCAATATTTCATGTGGTAAGCCTCAGGAATATCA
TGTATTATAAGGTGCTTGAATATCATCTAGCAAAGCTCACATATAACATTCTATGTTTTG
GTGATGATTACAGATATATTCAACAGGTACACAGAAAGGGAAGGTTCAAGGAGTCTTTGA
TCAATGATGCATATGGCCTACTAGGCTTGTATGAAGCTGCACATCTCAGGGTGTGGGAAG
AAGACATACTAGATGAAGCACTTGCTTTCACCACCACTCACCTCAAGTCTATGGTAGAAC
ATTTAGAATACCCTCTTGCAGCACAAGTAACTCATGCCCTATACAGGCCCTTGAGGAAAG
GCTTGGAGAGGCTAGAGGCAAGGCCTTTCATGTCTATCTACCAGGATGAAGCGTCACATA
GTAAAGCTTTACTGAAGCTTGCAAAGTTAGACTTCAACCAACTGCAGTCACTGTATAAAA
AAGAGCTAAGCAATATCCTGGGGTTAGTTTTCAAATCATGTATGAACTTATGTTAAAGCT
GTTTACGGTATGTGAATTAATGTATTTTCTCAGGTGGTGGAAAGACCTAGATTTTTCTTC
AAAGCTACCTTTTGTAAGAGATAGATTGGTGGAAGGGTACTTTTGGATAGCAATAGCTTG
TTTTGAGCCCCAGTATTCATATGCTAGAAGAATACAGACCAAATTACATGCTCTGATGAC
AACTACGGATGACATATTTGATGCATATGGAACACTTGAAGAACTGGAGTTCTTTACGGA
GGCAATTGGGAGGTTTGATCTATGCAAGATTAAAATTACCCACAACTAATTCATTGATTT
CATACTTGAACTTTAAAAGGGAACTAGGTACTTGATTTTTAGGTGGGATATTGACAGCAC
ACATCAGCTTCCTGAATACATGAAGCCATGCTATCAGGCAGTCTTAGATGCCTACAAAGA
AATCGAGGAGATGGAAAACACAGAAAGATCACACTCTGTGCACCAAGCAAAAGATGCAGT
AGGATTCTCTCAACTCCATTGTGTTTATGATATCCTATATAGTATTGTAAATAAAATGCC
ATATATAACACTTGCATGATATATTTACTTGGCTGAATTTTTATCCTAGATGAAAAACTT
GGTCCAAGCTTACTCGGTTGAAGCCAAATGGTTCCATGGAAAATACATACCAACAATAGA
AGAGTACATGCGTGTTGCATTGGTTAGTATTGGTGCCCCCGTGTTAACATTCATCTCTTT
TATTGGCATGGGAGAGATTGCAACCAAGGAAGTCTTTGATTGGCTGCAACAAAACCCTAA
GATTGTTAGAGCTTCCTCCAAAGTCATTAGGCTCATGGATGACATGGCTACGCACAAGGT
ACAATGAAACAACACTTCCTACTGATACTTGAATATCAATCACATAAAGAGAAAGGGATC
TTAAAGAAAATCTATTATATATATATACCAATTTCTTTTTAACATCTTATATTACTATAT
ATGCAGTTTGAGCAAGAGAGAGGACATATTGCATCAAGTATCGAATGTTACATGAAGCAA
CATGGTGTCTCCGAGCAACAAGCATATGAGGAGTTTCACAAGCAACTCGAGAATGCATGG
AAGGATATAAATGAAGAGTGCCTCAAACCTACTGCAGTTCCAATGCTTCTCCTTAGTCGT
CTTCTCAATTTTGCTCGAGCAGCAGATGTGATGTACAAGGGGCAGAAAGATGAATTTACA
CATCTTGGAGAAGTGATGAAAAATAATATTTCAATGCTGCTCATAGACCCTGTGCCAATA
TGA
>CSTPS089_Loci
ATGGAGGTTATGACTGACGTGTACTTTGTTAAAGTGACGGTGTATTTATGAATACAAAAA
TATGAGGTTATGACTGACGTGTACTTTGTTAAAGTGACGGTGTACGACTGAACATGTTAA
AAGGCCTATGAGTTTTAGGACTGCCCTAAACCTGCTGAAGCTTGCCAGCTATCTTCCACT
CACATATATTTCTCTTATAAAACAAGTGAAGTTCTTGTTAATCCAACAAACATGTCTATA
AGCTTCTCAAAATGTTCTCCAGCCCAAAATGCTAAACCAGTGGTTAATCGTCCAACTGCA
GATTTTTCACCTAGCATATGGGGTGAGAGGTTCATTAGCTACACTCCAGCTGATGAAGTA
ATTCACGATATCTAATATCTATCTGTCTATCTATCTATATATGTATATTAACCATCTATC
TCAGCAATAGTTTGTCTATGCAATTTGCCGGTACAGATAGCCCGTGCCCATAAAGAGAAG
CAGGTTGAAGATCTGAAAGAGAAGGTGAGAAGAAGGCTAATAACTGCCGCTGGTAATCCC
TCACAACAGCTGAACTACATAGATGCAATTCAACGGCTTGGGGTGGCATACCACTTTGAA
AGAGAGATAGAAGAAGCATTAAAACATATGTATGATAACTATTATGATGTTGAGCATAAA
GATGATGATTTATACAATGTTTCTCTTCAATTTCGACTCCTAAGACAACAAGGATTCAAT
CTGTCATGTGGTAAGGCATGAACTATCATCTATTAGATAAAATGAAATCTTCATAATGTC
ATCACAATCTTATTCCGGAATGCTTTTATATCATATTTTTGTGAATAAATGTAGATGTAT
TCAATAAGTTCAAGGATCAAAAAGGTGGCTTCCAGGAATCTTTGATCAATGATGTGAGAG
GCATGCTAGGGTTGTATGAAGCCACACATCTCCGGGTGCATGAAGAAGGAATACTTGATG
AAGCCCTTGTGTTCACCACCACTCACCTCGAGTCGGTCGTAGAACATTTAGAATATCCTC
TTGCAGAACAGGTTCCTCATGCCCTGAAGCAGCCCGTTAGGAAAGGTTTGAACAGACTAG
AGGCGAGGCGGTATATATCTATCTACCAACTCGAAGCTTCGCATGATAAAGCTTTGCTGA
AGCTGGCAAAGTTAGACTTCAACCTGATGCAGTCACTGCACAAGGAAGAGCTGAGCAATC
TTTCTAGGTCAATTTTTAAATCAACCACGCATATACTTAGTGATTTTATGATCAGTTCCC
TTACTGCTAACCATATTAATTTATTTTAGGTGGCATACAGAACTAGACTTTACCGTGAAG
ATATCATTTACACGAGATAGAGTCGTGGAGGTCTACTTCTTTGTACTTGCAATGTATTTT
GAGCCCCAATACTCACGAGCTAGAAGAATTCTGACCAAAGTACTTTACATAATATCCACT
ATAGATGATATGTATGATGCATATGGTTCGCTTGAAGAACATAAGCTTTTTGCAGAAATG
ATTGAAAGGTTTTCTAATATGCAAATAATTCACCTTGATTTTGTCCACAATTTTGAAATA
CTCGTGTTTAAACTTAATCAAGACTTGGTGTTGTTTGATTCTCAGGTGGGATATCAATAG
CATCGATCAACTTCCAGAATACATGAAAGTAATATATCAGGCACTCTTAGATGTCTACAA
AGAAATTGAAGAAGAGATGGATAAAGAAGGAAAAGCATACAGCTTCCACCATGCAAAAGA
AGCGGTACGAGGTTTCTAATTGTAGCTGCCCTACTTTTTGATTTGATGTTGGTTTATAGT
GGCGTAGAAACCTAGGGTCGGCAATTCGTCTGGATCCTATTTGTGTCAACTCAAATACAA
TACCAATTAAAAACATAAACTCAAATATCACCTAATTATTAAACATGTAAAATATAACCT
ATTTAATAATTACATGTTATTTAATAATAAAATTGAATTAGATTTTATATGGTTTATATT
ATTGATCTCCCAACCTAACATGCTTGTGACTGAATTTTAATTAAAGTATATCCAAAATCA
AGCTTTATATGAATCAAATATTGATTAAATAAGCTAGAATTATAATCAAGTTAATCAATA
TGATTATTAGATTAGGTCAATTTAAATCAAATTAGAATCATTCAAGTTGATAAAAAAAAT
AAGTTATTTATTAAATGGTTATACAGATTGATATGAACTTAACCTAAACTTACTTGCACT
CAACCCAAATCCAAGAAAAATAAATGTGTTGGGTTCAAGTTATGTTTAGGAATCTTATTA
AGTTTACCTTCCGAGAAGTTTATACTAAAAATTAAAGCATAAGTAGAAGTATGTAATGTG
GAGGAATGTTTTGTCAGATGAAAATTCAGATTGGCGCTTACTTTGATGAATCACAATGGT
TCCATGAAGGAAATGTACCTACCATAGACAAATACATGCAAGTTGCAAGAGTAAGCTCAT
AGTTACCCCTTACCACAGTCATCTTTTTCATTGGCATGGACGAGATCATAACAAAAGAGG
CCTTTGAATGGGTTTACAATGACCCTTTTACAGTAGCTTCATGTTTAATTGCTAGGCTCA
TGAATGACATGACTTCACATAAGGTATGCATGTATAATAAATATATTACATATAAGTTCA
TTCGTGACAATTTGTATAGTAGTTTTTTTCCTCATCTTTTGCGTTACTATATGTGTATGC
AGTTTGAACAAGAGAGGGGGCATGTTGCCTCAGCAATTGAATGCTACGTGAAGCAATATA
GTGTCTCAAAGCAACAGGCTTATGACGAGTTTAACAAGCAAATTGCAAATGCATGGAAGG
ATATTAACCAAGGGTTCCTCAGACCTACTTCCATGCCAGTCCCAATCCTTACCGGAGTTC
TCAATCTTACACGAGTGGTAGACATCATTTACAAGGAAAATGATGAATACACTCATGTTG
GGAAAGTGATGAAAGATAATATTGCATCCTTGCTCATTGACCCTGTGCCAGTATGAGCAA
ATGAAAGTTAATTCCAGCTTCTTCCATATGTCAGCAATGGAAATTAAGGGAATAATATGC
ATTGATGGCGTTGTAATAAGATTGGAATAAGTGCTTTGGCTGCTAGTTTCTCACAGTTTT
AGAGTGTTCTGCTTTAAATAAAATGCTTCCTTTGTTGAGAATAAGGACAAACAGTTTGAA
TGAAAGTTGATTGGCAAGGCCCTCTTCTCTATAACGGTCTCATCCAAAGAAAGACAATCA
TGAAAATCTAAAGCGATAAGCTTATGGAACTCGTAACCCAAGCATAACTGATTCCCAGCA
TGTTCTTTGACAAGCTAAAGCCACAAGCATATTTTAGGAGTAAAATTTCAATCGACAATC
AATCATTGAAGCAACTTATCTCAATTAAAGAAGGGTATCTGATGACTACATTTTAATTCT
TCAGGATTCTGAAATTATACCAACACTCCCTTGATCAACCATTATATAACTTGACCATCA
ATCAAGCATGGACTAACCTTAAGGATTGATTGTTAGTTGATTAATGATGTCATTGTTAAA
GAATAGAAAGAAAATGCCAAATAAATAATTGATAAAATTTAACTCTTTTAACATGTAAAT
GAGTCAAGTTTTTCCTTTCATGTACACATTTAATATTTAATTACAAAAATATAATTCTAG
AATGTTTTGATATAATTTGTATTTAATTAGATAAATTTTTTAATACAAAATTATTTTTAA
AAATTAAAGAAATTCATTAAATGATTTAAATTATTGATTATGATTTACTTAATTTATAAC
TTATTTACCTAAATTCAAAAAATATATTTGTGTGTATAGGAGAAACAATAAAGTTATGCC
TCATAATACATCAATTTTGATCTATTATTTTTTTAAATAATTAGCTCTATTTTTTGAGTT
TCAAATTATTTTTAAAAATTACTAAAATTATTAATTTGGAGCTTATTTGTTTAACTAAAA
AAAATTAGAAAATAATGATTCAATGTAGAAGAGAAACAACATAGTCATTTTAAACCAATT
TTTATTCATAAATTTATGGTATTGATTGGGTCATTATTTGAATTTTAAGTTATTTTTAAA
AACTATTAGACTCCTTAATAAATCCAACACTTTTAGTCTTGTTTAATTTAAAATTCATTT
TCCTAATGAAAAAAATAAGAAAATAAGGATCTATGTAAAAGAGAAGTAATAAAGTCATTC
TATACCAATTTTTATCCATAAATTTTTTGTATTGATTTGGATCATTATTTGAATTTTAAA
TTATTTTTAAAAATTACTAAACACTTTAATGAATCCAATGCATTAAGTTTTGTTTAATTT
CAAGTTTATTTGCCTAATTTAAAAAATAAGATAATAATGATAAGATGTAACCGTTTTTTA
GTTTCAATTTATTTTTGAAAATTAATAAATTTTGTGTATTAAGTATAGTTTGATTTAAAA
TGTATTTGCTTAATGAAAAATTTTAGGGAAGTTAAAAGAAAAAGTATATATAATTTCAAG
AAATATCATATTTTAAGATTTTGGATATCAAAATTAAATTGTAGAAAGAGAAATGGAATA
ATATCATGTTCAATTTAAAAAAAAAAAATTTATAGTTTTTAAAAAATTTTATATGTTTTC
CTTTTGTTTTTAAAAACCGATGAAATCAACTTCTACTTGTTTTCTAAAAATTATTCTCTA
TTTTACAATGTAACATTGAAGAATGTTTGTCCGAGGAAAATTCAGATTGGCTAGTACTTT
GACGAAGCACAATGGTTCCATGAAGGACATGTACCTACCATACAGTAACACATGCAAGTT
GCACGAGTAAGCTCGGCCTTCCCCTTGGCCACAACCATTTTTTTTCATTGGAATAGGAGA
AATGATAACAAAAGAGGCCTTTGATGCGGTTTACAATGACCTTTTTACAGTAGCTGCATG
TTTAATTACTAGGCTCATGAGCCATGAACGACATGATTGCACATTAGGTATGCGTGTAGA
ATATATTACATCTAGGTTCATTCATAACAATTTGTATAGTAGTTTTTTCCTCATATTTTG
CATTACTATATATATGTATGAAGTTTGAACAAGAGAGAGGGCATGTTGCCTTAGCCATTG
AATGCTATGTCAAGCAATATAGTGTCTCAGAGCAATAG
>CSTPS090_Loci
ATGGCCTTAATTCTCGCTACCAGCAACGGGTCTTCTCCAGCCCCAGTTGCTAATCCAGAG
ACTAATCGCCAAACTGCAAATTATCAGCCGAGCATTTGGGGCAATACCTTCATCGTGAGC
AACACTCCTGAGGATGAGGTAATTTTCTGATCATGCATGTAGTTTGCATAACAAGACCTA
AAGATTTTCTCACTTTTTTTTCTTGCAAATTATTGATACAGATAACTCTGGTCCATGAAG
AGCAGCAGTTGGAAGATCTAAAGGAGGAAGTTAGAAGAGAGCTGATGGCTGCAGCTAGTA
ACCTTTCAAAACAGCTGAAGTTTATCGATTCAGTTCAACGGCTTGGGGTGGCATACCACT
TTGAAAAGGATATAGAAGAAGCATTACAAAATACATATGATAACTATCATTGCATTGATG
ACATAAATGATGATCTCTATGATGTTGCACTTCGATTTCGACTACTAAGACAACAAGGCT
TCAATATTTCATGTGGTAAGCCTCATGAATTATAAGGTGTTTGAATATCATCTAGCAAAG
CTCACATATAACATTCTATTTTTTGGTGATGATTACAGATATATTCAACAGGTACACAGA
TGAAAAGGGAAGGTTCAAGGAGTCTTTGATCAATGATGCATGTGGCCTACCAGGCTTGTA
TGAAGCTGCACATCTCAGGGTGTGGGAAGAAGATATACTAGATGAAGCACTTGCTTTCAC
CACCACTCACCTCAAGTCTATGGTAGAACATTTAGAATACCCTCTTGCAGCACAAGCAAG
TCATGCCCTATACCGGCCCATTAGGAAAGGCTTGGAGAGGCTAGAGGCAAGGCCTTTCAT
GTCTATCTACCAAGATGAAGCTTCACATAGTAAAGCTTTACTGAAGCTTGCAAAGTTAGA
CTTCAACCTACTGCAGTCACTGTATAAAAAAGAGATAAGCAATATCTTGAGGTTAGTTTT
CAAATCATGTATGAACTTATGTTAAAGCAGTTTACGGTATGTGAATTAATGTATTTTCTC
AGGTGGTGGAAAGACCTAGATTTTTCTTCAAAGCTACCTTTTGTAAGAGATAGAGTGGTG
GAAGGGTACTTTTGGATAGCAATAGCTTGTTTTGAGCCCCAGTATTCATATGCTAGAAGA
ATACAGACCAAATTACATGCTCTGCTGATAACTACGGATGACATATTTGATGCATATGGA
ACACTTGAAGAACTGGAGCTCTATACTGAGGCAATTGGGAGGTTTGATATATGCAAGATT
AAAATTACCGATGAATTGATTTCATATTTGAACTTTAAAAGGGAACTTGGTACTTGATTT
TCAGGTGGGATATTAATAGCATCCATCAGCTTCCTGAATACATGAAACCATGCTATCAGG
CAGTCTTGGATTTCTTCAAAGAAATTGAGGAGATGCAAAACACAGAAAGATCATACTGTG
TCCACCATGCAAAAGATGCAGTAGGGTTCTATGAACTCTATTGTGCTTATGATATCCTAT
ACTGTATTGTAAATAAAATGGTATATATAACACTTGCATGATATATTTACTTGGCTGAAT
TTTTATCCTAGATGAAAAACTTGGTCCAAGCTTTCTTGGTTGAAGCCAAATGGTTCCATG
GAAAATACATACCAACAATAGAAGAGTACATGCGTGATGCATTGGTTAGTAGTGGTGCCA
CCGTGTTCGCAATCATCTCTTTTATTGTCATGGGAGAGATCGCAACTAAGGAAGTCTTTG
ATTGGGTGCAACAAAACCCTAAGATTGTTAGAGCTTTATCCACAGTCATGAGGCTCATGA
ATGACATGGCTACGCACAAGGTATAATGAAACAACACTTCCTACTGATACTTGGATATCA
ATCCCATAACGACAAAGGGATCTTAAAGAAAATCTATATTACATATATATACATATATAT
CAATATCTTTTTAACATCTTATATTACTATGTATGCAGTTTGAGCAAGAGAGTGGGCATA
TTGCATCAAGCATCGAATGTTACATGAAGCAGCATGGTCTCTCGGAGCAACAAGCATATG
AGGAGTTTCACAAGCAACTTGAGAATGCATGGAAGGATATAAATGAAGAGTGCTTCAGAC
CTACTGCAGTTCCATTGCTTCTCCTTAGTCGTCTTCTCAATTTTGCTCGGGCAGCAGATG
TGGTGTACAAGGGCCAGAAAGATGCATTCACACATCTTGGAGAAGTGATGAAAAATAATA
TTTCAATGCTGCTCATAGACCCTGTGCCAATATGA
>CSTPS093_Loci
ATGTAATGGAGCTTCCCAAGCTGTTGCACTCATACTTTCCAAGTCAGTTTTCAAAGAAGT
GTTCTACTACCATTCCAAAAAATTAACATGTCGGGTCAAGTCTTAGCAAGCCCTCTAGGC
CAATTTCCGGAACTGGAAAATCGTCCGGTGGTCAAGTATCACCCTAGCATTTGGGGTGAC
CAGTTCATGTCCTACACTCCTGAAGACGAGGTAATTGAATGAAAACCTGTGTTAAATACC
TATATATTCGAAAGTTGTTTTTCTTGATGTGTTGTTTAGTAAAATTACTTGGTTGCCATA
GGTAACACGTGCCTGCAAAGAGAAGCAACTTGAAGATCTGAAAGAGGAAATTCGAAGGAA
GCTAATGAATACAGCTGGTAACACTTCCCAAAAACTAAAATTTATCGATGCTGTGCAACG
TCTTGGGGTGGCATACCACTTTGAAAGAGAGATAGAAGAAGTGTTACAACATATTTATGA
TAGCTATCCTAATGGCGATGATATGGAAGGTGGTATCTATAATGTTGCTCTTCAATTTCG
GTTACTAAGACAAGCTGGGTTCAATATTTCATGTGGTAAGAGCCCAAAGAATTATCATGT
ATAAGCTAAAATGTATCCTTCTCATAAGTCCAATCTTATGTATGTTTAAATTACGGTATT
TATGTAGGCTTGTTCAATGAGTTCAAGGATGAAAAGGGTAACTTCAAGAAAGCTTTAGTC
AGTGATGTAAGAGGCATGCTAGGCTTGTATGAGGCTGCACATCTCAGAGTTCATGGAGAA
GACATACTGGATGAAACACTTGCTTTCACCACCACCCATCTTAGGTCCATGGTAGAACAT
TTAGAATATCCTTTTGCAGAACAAATTGCCCATGCCCTGAAGCAGCCCATTAGAAAAGGT
TTAGAGAGGCTAGAGGCAAGGTGGTATATATCTATCTACCAGGATGAAACTTCGCATGAC
AGAACTCTACTAAAGCTGGCCAAGTTAGATTTCAATCTAGTGCAGTCCCTACACAAGGAG
GAGCTAAGCAATATTACTAGGTTTGCTTTCAAATCACTAGCAGATATGCGTAGTCACCTT
CTCATTTTAACCTGAGCTAATTGTTTCAATGAATTTTAGGTGGTGGAAACAATTAAACTT
TGCTACAAAGCTACCTTTTGCGAGAGATAGATTGGTGGAAGGCTACTTCTGGATACTTGG
GGTGTTCTTTGAGCCTCAATATGCCTGGGCTAGACGAATTGTAACCAAAACAATTGCCAT
GACATCCACTATGGATGATATATATGACGCATATGGCACATTTGAAGAACTCGAGCTCTT
CACCGAGGCCATTGAGAGGTTTGATGCATGCAAATTACCAACCTTCATCATTTGTATTGT
ATGTGATACTTACATTAGGCCTGGTTTTATTTTCAGGTGGGATATTAACAGCATAGATCA
CCTTCCAGAATACATGAAACACTTTTATGTGGCACTCTTAGATGTGTACAAAGAAATTGA
GGAAGAGATGGAGAAAGAAGGAAACCAATATAGGGTTCAATATGCGATAGAAGCAGTAGG
ACATTCTGCATTGACTTTGTTTTGTATACTAACATATCGTTGGGATATAGATGTGACTTG
ATTGAATGTTTGACAGATGAAAAAACAAGTTAGAGCTTATTTTCATGAGGCTAAATGGCT
CCATGAAGGACGCATACCAACAATGGAAGAGTATATGAGTATAGCACGGGTATCCTCAGG
TTACCCCATGCTTACAGCCACGTCTTTCATTGGTATGGGAAAAATCGTAACAAAGGAGGC
CTTTGATTGGGTGATCAGTGACCCCAAGATTGTCACAGCATCAGCTGTAATTGCTAGGCT
CATGGATGACATCACTTCACATAAGGTATTGTGAATGTAGTATTTCTTGTTAAGCTATAA
TTTGACCTTAACCTTAAATCTCAATCAAATATATTTACTGCACTGTTCTTCTAAACCATA
TATGCAGTTTGAGCAAAAGAGAGGACATGTTGCCTCAGGCGTTGAATGTTACATGAAGCA
ATACGGTGCCTCTGAGGAAGAGGTATACGATAAGTTTCAGAAGCAAGTTGTGGATGCATG
GAAGGATACTAATGAGGAGTTCCTACGACCTACGGCTGTTCCGATGCCTCTCCTTATGCG
TGTGCTTAATCTTTCTCGAGTGATGTATGTGATCTACACGGGGGGAGATGGGTACACTCA
TGTTGGAAAAGTGATGAAGAATAATGTTGCATCACTGCTCATTCACCCTATCGCATGA
>CSTPS094_Loci
ATGCAATGGAGCTTCCCAAGCTTTTGCACTCATACTTTCCAAGTCAGTTTTCAAAGAAGT
GTTCTACTACCATTCCAAAAAATTAACATGTCGGGTCAAGTCTTAGCAACCCCTCTAGGC
CAATTTCCTGAACTGGAAAATCGTCCAGTGGTCAAGTTTCACCCTAACATTTGGGGTGAC
CAGTTCTTATCCTACACTCCCGAAGACGAGGTAATTGAATGAAAATCTGTGTTAAATACC
TACATATTCGAAAGTTGTTTTTCTTGATGTGTTGTTTAGTAAAATTACTTGGTTGCCATA
GGTAACACGTGCCTGCAAAGAGAAGCAGCTTGAAGATCTGAAAGAGGAAATTCGAAGGAA
GCTAATGAATACAGCTGGTAACACTGCCCAACAACTAAAATTTATCGATGCTGTGCAACG
TCTTGGGGTGGCATACCACTTTGAAAGAGAGATAGAAGAAGTGTTACAACATATTTATGA
TAGCTATCCTAATGGCGATGATATGGAAGGTGATATCTATAATGTTGCTCTTCAATTTCG
GTTACTAAGACAAGCTGGGTTCAATATTTCATGTGGTAAGAGCCCAAAGAATTATCATGT
ATAAGCTAAAATGTATCCTTCTCATAAGTCCAATCTTATGTATGTTTAAATTACGGTATT
TATGTAGGCTTGTTCAATGAGTTCAAGGATGAAAAGGGTAACTTCAAGAAAGCTTTAGTC
AGTGATGTAAGAGGCATGCTAGGCTTGTATGAGGCTGCACATCTCAGAGTTCATGGAGAG
GACATACTTGCAAAAGCACTTGCTTTCACCACCACTCACCTCAAGGCCATGGTAGAAAGT
TTAGGATATCATCTTGCAGAACAAGTTGCTCATGCCCTGAACCGGCCCATTAGAAAAGGT
TTGGAGAGGCTAGAGGCAAGATGGTATATATCTGTCTACCAAGATGAAGCTTTCCATGAT
AAAACTTTACTAGAGCTAGCAAAATTAGATTTCAATCTAGTGCAGTCACTTCACAAGGAA
GAGCTAAGCAATCTTGCAAGGTTGGTTTTTAGATCACCCCACATGTACTTGGCCATTGTT
ATCACTTTCCTGTATGCTGATCATATTAATGTCTTTTAGGTGGTGGAAAGAATTAGACTT
TGCTACAAAGTTACCTTTTGCACGAGACAGATTGGTTGAATGCTACTTTTGGATGCTTGG
GGTGTATTTTGAGCCTCAATACTTATGGGGTAGACGAATTCTAACCAAAGTAACTGCCAT
GACATCCATTCTAGATGATATCCATGATGCATATGGCACACCTGAAGAACTCAAGCTCTT
CATGGAAGCTATTGAGAGGTTTGCTCCTTGCACATTACCAACCTTGATTGTGTATAATAG
ATGTATTCATATATACCCAAATCAAGGGTCATTGTTTTATTTTCAGGTGGGATATTAACA
GCATAGATCAGCTTCCAGAATACATGAAACTCTGCTATGTGGCACTCTTAGATGTGTACA
AAGAAATCGAGGAAGAGATGGAGAAAGAAGGAAACCAATATCGGGTTCACTATGCCAAAG
AAGTAGTAGGACATCTTTGACTCTGGATCCCCACCTTTTGTATTGATGATATTTTATATG
GTCTCATATATACATAGATATAACTTGGATGAATGTTCTTTAGATGAAGAATCAAGTTCG
AGCTTACTTTGCTGAGGCCAAATGGTTACATGAAGAACACGTACCAACAATTGAAGACTA
CATGCGTGTTGCACTAGTAAGCTCTGCATACTGCATGCTTGCAACCACGTCCTTGGTGGG
AATGGGAGAAATAGCAACAAAGGAGGCCTTTGATTGGATGACCAGCGATCCTAAGATTAT
GTCATCTTCAAATTTCATTGCGAGGCTCATGGATGACATCAAATCACATAAGGTATGCAG
AATATGTGATTCAAATGGGGAGACTAAAACACTATGGTTTTTCCTCAACTTTTGTATTAT
ACATGCAGTTTGAGCAAAAGAGACGACATGTGGCCTCAGCTGTTGAATGTTACATGAAGC
AATATGGTGTCTCTGAGGAACAAGTATACAGTGAATTTCAAAAGCAAATTGAGAATGCAT
GGCTGGATATTAACCAGGAATGCCTCAAACCTACTGCTGTTTCAATGCCTCTCCTTGCTC
GTATTCTCAATCTTACACGAACCGCGGATGTCTTTTACAAAGAGCAAGATTCGTTCACAC
ATGTTGGGAAAGTGATGAGGGATAACATTGCGTCTGTCTTCATTAACGCTGTAATATAA
>CSTPS095_Loci
ATGTCGGGTCAAGTCTTAGCAAGCCCTCTAGGCCAATTTCCGGAACTGGAAAATCGTCCG
GTGGTCAAGTATCACCCTAGCATTTGGGGTGATCAGTTCATGTCCTACACTCCTGAAGAC
GAGGTAATTGAATGAAAACCTGTGTTAAATACCTATATATTCGAAAGTTGTTTTTCTTGA
TGTGTTGTTTAGTAAAATTACTTGGTTGCCATAGGTAACACGTGCCTGCAAAGAGAAGCA
ACTTGAAGATCTGAAAGAGGAAATTCGAAGGAAGCTAATGAATACAGCTGGTAACACTTC
CCAAAAACTAAAATTTATCGATGCTGTGCAACGTCTTGGGGTGGCATACCACTTTGAAAG
AGAGATAGAAGAAGTGTTACAACATATTTATGATAGCTATCCTAATGGCGATGATATGGA
AGGTGGTATCTATAATGTTGCTCTTCAATTTCGGTTACTAAGACAAGCTGGGTTCAATAT
TTCATGTGGTAAGAGCCCAAAGAATTATCATGTATTACATATTTCATGTGCTAAAATGTA
TCCTTCTCATAAGTCCAATCTTATATATGTTTAAATTACGGTATTTATGTAGGCTTGTTC
AATGAGTTCAAGGATGAAAAGGGTAACTTCAAGAAAGCTTTAGTCAGTGATGTAAGAGGC
ATGCTAGGCTTGTATGAGGCTGCACATCTCAGAGTTCATGGAGAAGACATACTGGATGAA
ACACTTGCTTTCACAACCAATATAGGGTTCAATATGCGATAGAAGCAGTAGGACATTCTG
CATTGACTTTGTTTTGTATACTAACATATCGTTGGGATATAGATGTGACTTGATTGAATG
TTTGACAGATGAAAAAACAAGTTAGAGCTTATTTTCACGAGGCTAAATGGCTCCATGAAG
GACGCATACCAACAATGGAAGAGTATATGAGTATAGCACGGGTATCCTCAGGTTACCCCA
TGCTTACAGCCACGTCTTTCATTGGTATGGGAAAAATCGTAACAAAGGAGGCCTTTGATT
GGGTGATCAGTGACCCCAAGATTGTCACAGCATCAGCTGTAATTGCTAGGCTCATGGATG
ACATCACTTCACATAAGGTATTGTGAATATAGTATTTCTTGTTAAGCTATAATTTGACCT
TAACCTTAAATCTCAATCAAATATATTTACTGCACTGTTCTTCTAAACCATATATGCAGT
TTGAGCAAAAGAGAGGACATGTTGCCTCAGGCGTTGAATGTTACATGAAGCAATACGGTG
CCTCTGAGGAAGAGGTATACGATAAGTTTCAGAAGCAAGTTGTGGATGCATGGAAGGATA
CTAATGAGGAGTTCCTACGACCTACGGCTGTTCCGATGCCTCTCCTTATGCGTGTGCTTA
ATCTTTCTCGAGTGATGTATGTGATCTACACGGGGGGAGATGGGTACACTCATGTTGGAA
AAGTGATGAAGAATAATGTTGCATCACTGCTCATTCACCCTATCGCATGA
>CSTPS096_Loci
ATGTCTACTGATCACTCGGCCCCAAATGCTAATCCAGAGACAAATCGCCCGACTCCAAAT
TATCACCCTAGCATTTGGGGCAATCGTTTCATCATGACCAACACACCTGATGATGAAGGT
GATTTTGTGATATCTGTAGTTTGCATAACAAGATCTTAACCATCTAAAGATTTTCTTAAT
TTTTTTTTCTTGCAATTTATTGGTACAGATAACTCTGGCCCATGAAGAGCAGCAGTTGGA
AGATCTGAAGCAGGAAGTGAGAAGAGAGCTAATAGCTGCAGCTAGTAACCCTTCCCAACA
GCTCAAGTTCATTGATGCAGTTCAACGGCTGGGGTTGGCCTACCACTTTGAAAAGGAGAT
AGAAGAAGCATTACAACATACTTATGATAACTATCATGAGATTGATGATATAAATGATGA
TCTCTATAACGTTGCACTTTGATTTGGACTACTAAGACAACAAGGCTTCAATATTTCCTG
TGGTAAGCCTCATGAATATCATGTGTTATATAGCAAAGCTCACATATAACATTCTATGTT
TGGGTGATGATTTCAGATGTATTCAACAAGAGAAGGGAAGGTTCAAAGAATCTGTGATGA
TCAATGATGCTTGTGGCCAACTAGGCTTGTATGAAGCTGTGCACATCTCAGGTTTGGGAA
GAAGATACACTAAATGAGGCACTTGCTTTCACCACCACTCACCTCAAGTCTATGGTACGG
TAGAACATTTAGGATACCCTCTTGCAGCACAAGAAACTCATGCCCTAGACCAGCCCATTA
GGAAAGGCTTGGATAGGCTAGAGGCAAGGCCTTTCATGCATGTCTATCTACCAAGATGAA
GCTTCACATAGTAAAGCTTTACTAACGTTTGCAAAGTTAGATTTCAACCTACTGCAGTCA
CTGTATAAGAAAGAGCTGAGTAATATATCGAGGTTAGTTCTCAAATCATTCTTGCACTTA
AATTCAAATTAAAAATTTACTAGGTCTTTTATGTGGATTAATGTATTTTATCAGGTGGTG
GAAAGACCGAGATTTCTCTTCAAGGCTACCTTTTCCCAAGGGTTGTCTCTATCAGTATTA
TTTTATAATAACAAAATTCACATTATTTTATCATTACATAATATGTCAAGGACTTGATGA
GCAGTAA
>CSTPS097_Loci
ATGCAATGGAGCTTCCTAAGTTTTTGCACTCATACTTTCCAAGTCAGTTTTCAAAGAAGT
GTTCTACTACCATTCCAAAAAATTTAACATGTCGGGTCAAGTCTTAGCAAGCCCTCTAGG
CCAATTTCCTGAACTGGAAAATCGTCCAGTGGTCAAGTATCACCCTAACATTTGGGGTGA
CCAGTTCTTATCCTACACTCCCGAAGACGAGGTAATTGAATGAAAATCTGTGTTAAATAC
CTGTATATTCGAAGGTTGTTTTTCTTGATGTGTTGTTTAGTAAAATTACTTGGTTGCCAT
AGGTAACACGTGCCTGCAAAGAGAAGCAGCTTGAAGATCTGAAAGAGGAAATTCGAAGGA
AGCTAATGAATACAGCTGGTAACACTTCCCAACAACTAAAATTTATCGATGCTGTGCAAC
GTCTTGGGGTGGCATACCACTTTGAAAGAGAGATAGAAGAAGTGTTACAACATATTTATG
ATAGCTATCCTAATGGCGATGATATGGAAGGTGATATCTATAATGTTGCTCTTCAATTTC
GGTTACTAAGACAAGCTGGGTTCAATATTTCATGTGGTAAGAGCCCAAAGAATTGTCATG
TATAAGCTAAAATGTATCCTTCTCATAATTCCAATCTTATGTATGTTTAAATTACGGTAT
TGTGTAGGCTTGTTCAATGAGTTCAAGGATGAAAAGGGTAACTTCAAGAAAGCTTTGATC
AGTGATGTAAGAGGCATGCTAGGCTTGTATGAGGCTGCACATCTCAGAGTTCGTGGAGAA
GACATACTGGATGAAGCACTTGCTTTCACCACCACCCATCTTAGGTCCATGGTAGAACAT
TTAGAATATCCTTTTGCAGAACAAGTTGCTCATGCCTTGAAGCAGCCCATTAGAAGAGGT
TTAGAGAGGCTAGAGGCAAGGTGGTATATATCTATCTACCAGGATGAAACTTCGCATGAC
AGAACTCTACTAAAGCTGGCCAAGTTAGATTTCAATCTAGTGCAGTCCCTACACAAGGAG
GAGCTAAGCAATATTTCTAGGTTTGCTTTCAAATCACTAGCAGATATACGTAGTTACCTT
CTCATTTTAACCTGAGCTAATTGTTTCAATGAATTTTAGGTGGTGGAAAAACTTAGACTT
TGCTACAAAGCTACCTTTTGCGCGAGATAGATTGGTGGAATGCTACTTCTGGATACTTGG
GTTTTACTTTGAGCCTCAATATGTCTGGGCTAGACGAATTCTAACCAAAACAATTGCCTT
GACATCCACTATGGATGATATATATGACGCATATGGCACATTTGAAGAACTCAAGCTCTT
CACCGCGGCCATTGAGAGGTTTGATACATGCAAATTACCAACCTTCATCATTTATACCGT
ATGTGATACTTAAATCAGGCCTGGTTTTATTTTCAGGTGGGATATTAACAGCATAGATCA
CCTTCCAGAATACATGAAACACTTTTATGTGGCACTCTTAGATGTGTACAAACAAATTGA
GGAAGAGATGGAGAAAGAAGGAAACCAATATCGGGTTCAATATGCGATAGAAGCAGTAGG
ACATTCTGTATTGACTTTGTTTTGTATACTAACTTATCGTTGGGATATAGATGTGACTTG
ATTGAATATTTGACAGATGAAAAACCAAGCTAGAGCTTATTTTCATGAGGTTAAATGGCT
CCATGAAGGACGCATACCAACAGTGGAAGAGTATATGAGTGTAGCACAGGTTTCCTCAGG
TGACTCCATGCTTACAATCACGTCTTTCATCGGTATGGGAAAAATCGTAACAAAGGAGGC
CTTTGATTGGGTGATCACTAACCCCAAGATTGTCACTGCATCATCTGTAATTTCTAGGCT
CATGGATGACATCACTTCACATAAGGTATTGTGAATATAGTATTTCTTGTTAAGCTATAA
TCTGACCTTAACCTTAAAGCTCAATCCAACATATTTACTGCACTGTTCTTCTAAACCATA
TATGCAGTTTGAGCAAAAGAGAGGACATGTTGCCTCAGGCGTTGAATGTTACATGAAGCA
ATACGGTGCCTCTGAGGAAGAGGTATACGATAAGTTTCAGAAGCAAGTTGTGGATGCATG
CAAGGATATTAATGAGGAGTTCCTACGACCTACGGCTGTTCCGATGCCTCTCCTTATGCG
TGTGCTTAATCTTTCTCGAGTGATGTATGTGATCTACACGGGGGGAGATGGGTACACTCA
TGTTGGAAAAGTGATGAAGAATAATGTTGCATCACTGCTCATTCACCCTATCGCATGA
>CSTPS099_Loci
AAAATTCCTCTAATGACACTGAAAGTTCCGCCCTATAAATACTATGGAGCTTGCCAAGCC
ATTTCGCTCATACTTGCCAATTCATCATTCAGGGTGTTCTTTCATTGTTCTAAGGAAGTA
GCATGTCTACTCAAGTCTCAGAATGTCCTCTCGTCCAAATTCCTAAACCCGAAAATCGCC
CTAGGGCGAAGTTTCACCCTAATATTTGGGGTGACTTATTCATTACCTACACTCCGGAAG
ATGAGGTAATTCAATGAAAATATGTGTCAAGGTTAATGGCTTCTCAATGTGTTAATTGGT
AAAATTTGTTGGTACAGGTTTCACGTGCCTGCAAAGAGAAGCAGGTTGAAGATCTGAAAG
ATGAGGTGAGAAGGGAGTTAATGGCTGCTGCTGGTAACCCTTCCCAATTGTTGAACTTCA
TTGATGCGGTGCAACGGCTTGGGGTGGCATACCACTTTGAAAGAGAGATAGAAGAATCAT
TACAACATATTTATGATAGATTTCATGATGCCGATGATACAAATGATGATCTCTATAATA
TTGCTCTTCGATTTCGACTACTGAGACAACAAGGGTACAATATTTCATGTGGTAAGAGAC
CAGAGAATCAATAATCATTGCATAAGTAAAAAATGCAACCGTCTTATCGTACAAAGGGTG
TTATTATGCAGGTATATTCAACAAGTTCAAGGATGAAGAAGGTAGCTTCAAGGAGGATTT
GATCAGCAACATACAAGGCATGCTGGGCTTGTATGAAGCTGCACATCTCAGGGTTCATGG
AGAGGACATACTTGAAGAAGCACTTGCTTTCACAACCACTCACCTCAAGGCCAAGGTAGA
AAGTTTAGGATACCCTCTTGCAGAACAAGTTGCTCATGCCCTGAAGCGGCCCATTAGGAA
AGGTTTGGAGAGGCTAGAGGCAAGATGGTATATATCTATCTACCAAGATGAAGCTTTCCA
TGATAAAACTTTGCTAAAGCTGGCAAAATTAGATTTCAATCTAGTGCAGTCACTGCACAA
AGAAGAGCTAAGCAATCTTGCAAGGTTGGTTTTTAAATCACCCCACATGCACTTGTTCAT
TCTTATCTGTTTGCTGTATGCTGATCACATTAATGTATTTTAGGTGGTGGAACAAATTAG
ACTTTGCTACAAAGCTACCTTTTGCTCGAGATAGATTGGTGGAAGGCTACTTTTGGATAG
TTGGGGTGTATTTTGAGCCTCAATATTTATGGGCTATACGAATTTTAACCAAAATAATTG
TCATGACTACAGTTATAGACGATATCTATGATGCATATGGCACATTTGAAGAAATAAAGC
ACTTTACAGAAGCCATTGAGAGGTTTGAAAACGTGGAAATTACCAATCTTGAATGCCCGA
TTATATGTATTTATACATACTTTAAGCAGGGTTACGTATTTTATTTTCAGGTGGGATATT
AACAGCATAGATCACCTTCCAGAATACATGAAACTCTTCTATGTGGCACTCTTAGATGTG
TACAAAGAAATTGAGGAAGAGATGGAGAAAGAAAGACACCAATATCGGGTTCACTATGCG
ATAGACGCAGTAGGACATCTCTAACTCTGCATTTTGTTTCGTTCATTTAGTCTCATATCT
ACATAGATATAATTTGGATGAATGATCTTCAGATGAAGAATCAAGTTCGGGCTTACTTTG
CTGAGGCAAAATGGTTCCACGAACAACACATTCCAACAATGGAAGAGTATATGAGTGTTG
CACTATTAAGCTCAGGTTACTTCTTGCTTGCAACCTCGTCTTTCATCGGAATGGGAGAAA
TCGTGTCAAAGGAGGCCTTTGATTGGGTGATTAGTGATCCTAAGATTATAAGAGCTTCAA
CTGTAATTGCAAGGTTCATGGATGACATGACATCACATAAGGTATGGTCAATGTACATGT
GTTTGCCTCCAAAGCCAAGAAATTGAAGGTTTATTTTTATTTTAGGAAAGTATTAAGAAA
AAAATTAAGGAAAATGATTTTCTCATATTTGACTGTCTTATAAAAAAATATGAAAGAAAA
TAAAATATAATTGAAAGCAATGAAAAACTTCTACATTTTAAAATTATTTAATCCCCATAT
TAAAGAGTTAAAATAAGTCAAATGAGTTCAAAGTAATAAATAAAAATAATTTATTAACTT
TAAATCTATTTTTTATATTCCTTCATTTTTTTTTCCTTCCATTTTTCCTTTTTATTTTCT
TTCTCTTACATTTTCCTTCGAATTTTTCAAGAATCAAGCATAGCTGAAGGGGTGGGCTTA
GCCCAATCAGTTAGTTACAAGTTATTAACTTTTGTATTAATATACATTCAGTTTGAGCAA
GAGAGAGGGCATGTAGCATCAGGCATCGAATGTTACATGAAGCAATGTGGTGTCTCTGAA
GAACAAGCATACAAAGAGTTTCACAACCAAATTGTGAATGCATGGATGGACATTAACCAG
GAATGCCTCAAACCTACTGCTGTTCCAATGCCTCTCCTTACTCGTGTTCTCAATCTTTCA
CGAGTCATGGATGTCATTTACAAGGAGGGAGATGGCTATACACATGTAGGGAAAGTGATG
AAGGATAATATTGGATCTGTGCTCATTGACCCCATAATATAA
>CSTPS100_Loci
ATGCAATGGAGCTTCCCAAGCTTTTGCACTCATACTTTCCAAGTCAGTTTTCAAAGAAGT
GTTCTACTACCATTCCCAAAAATTTAACATGTCGGGTCAAGTCTTAGCAAGCCCTCTAGG
CCAATGTCCTGAACTGGAAAATCGTCCAGTGGTCAAGTATCACGCTAACATTTGGGGTGA
CCAGTTCTTATCCTACACTCCCGAGGACGAGGTAATCGAATGAAAATCTGTGTTAAATAC
CTGTATATTCGAAAGTTGTTTTTCTTGATGTGTTGTTTAGTAAAATTACTTGGTTGCCAT
AGGTAACACGTGCCTGCAAAGAGAAGCAGCTTGAAGATCTGAAAGAGGAAATTCGAAGGA
AGCTAATGAATACAGCTGGTAACACTTCCCAACAACTAAAATTTATCGATGCTGTGCAAC
GTCTTGGGGTGGCATACCACTTTGAAAGAGAGATAGAAGAAGTGTTACAACATATTTATG
ATAGCTATCCTAATGGCGATGATATGGAAGGTGATATCTATAATGTTGCTCTTCAATTTC
GGTTACTAAGACAAGCTGGGTTCAATATTTCATGTGGTAAGAGCCCAAAGAATTATCATG
TATAAGCTAAAACGTATCCTTCTCATAAGTCCAATCTTATGTATGTTTAAATTACGGTAT
TTATGTAGGCTTGTTCAATGAGTTCAAGGATGAAAAGGGTAACTTCAAGAAAGCTTTAGT
CAGTGATGTAAGAGGCATGCTAGGCTTGTATGAGGCTGCACATCTCAGAGTTCATGGAGA
GGACATACTTGCAAAAGCACTTGCTTTCACCACCACTCACCTCAAGGCCATGGTAGAAAG
TTTAGGATATCATCTTGCAGAACAAGTTGCTCATGCCCTGAACTGGCCCATTAGAAAAGG
TTTGGAGAGGCTAGAGGCAAGATGGTATATATCTGTCTACCAAGATGAAGCTTTCCATGA
TAAAACTTTACTAGAGCTAGCAAAATTAGATTTCAATCTAGTGCAGTCACTGCACAAGGA
AGAGCTAAGCAATCTTGCAAGGTTGGTTTTAGATCACCCCACATGTACTTGGCCATTGTT
ATCACTTTCCTGTATGCTGATCATATTAATGTCTTTTAGGTGGTGGAAAGAACTAGACTT
TGCTACAAAGTTACCTTTTGCACGAGACAGATTGGTTGAATGCTACTTTTGGATGCTTGG
GGTGTATTTTGAGCCTCAATACTTACGGGGTAGACGAATTCTAACCAAAGTAATTGCCAT
GATATCCATTCTAGATGATATCCATGATGCATATGGCACACCTGAAGAACTCAAGCTCTT
CATAGAAGCCATTGAGAGGTTTGCTCCTTGCACATTACCAACCTTGATTGTGTATAATAG
ATGTATTTATATATACTTAAATCAAGGATCATTATTTTATTTTCAGGTGGGATATTAACA
GCATAGATCAGCTTCCAGAATACATGAAACTCTGCTATGCGGCACTCTTAGATGTGTACA
AAGAAATCGAGGAAGAGATGGAGAAAGAAGGAAACCAATATCGGGTTCACTATGCCAAAG
AAGTAGTAGGACATCTTTAACTCTGGATCCCCACCTTTTTCATTGATGATATTTTATATG
GTCTCATATATACATAGATATAACTTGGATGAATGTTCTTTAGATGAAGAATCAAGTTCG
AGCTTACTTTGCTGAGGCCAAATGGTTACATGAAGAACACGTACCAACATTTGAAGAGTA
CATGCGTGTTGCACTAGTAAGCTCTGGATACTGCATACTTGCAACCACGTCCTTTGTGGG
AATGGGAGAAATAGCAACAAAGGAGGCCTTTGATTGGGTGACCAGCAATCCTAAGATTAT
GTCATCTTCAAATTTCATTGCGAGGCTCATGGATGACATCAAATCACATAAGGTATGAAG
AATATATGATTCAAATGGGGAGAATATAACACACTGGTTTTTTCTCAACTTTTGTATTAT
ACATGCAGTTTGAGCAAAAGAGAGGGCATGTGGCCTCAGCTGTTGAATGTTACATGAAGC
AATATGGTGTCTCTGAGGAACAAGTATACAAAGAATTTCAAAAGCAAATTGAGAATGCAT
GGCTGGATATTAACCAGGAATGCCTCAAACCTACTGCTGTTTCAATGCCTCTCCTTGCTC
GTATTCTCAATCTTACACGAGCCGCGGATGTCGTTTACAAAGAGCAAGATTCGTACACAC
ATGTTGGGAAAGTGATGAGGGATAACATTGCGTCTGTCTTCATCAACGCTGTAATATAA
>CSTPS101_Loci
ATGAGTACATGCATTAATATATATGAAAATATATAGTGATTATGAGATTTGAGAATCTAT
TTATTTTGAATGATGGGAATTAAACTTCGTAAAATTTCAATGTAGATCGGAAGTAAATTT
TTTTGTTACTTGAAATATTTACAACTTCTTTCCTGTAGTGATGTTATTTTGTAATAGAAC
TTCCCTGGACAATCGTTTTCATGACTGGGAATTGAATTAGAGAAAATTTTGTAGAAGATT
TTTTTAAATTTGGAAAAATCGCATGTAGAAGAGTTGAATTGGCAAGGAAATCTACACACT
CGTTGAACAGTCTAGGCCCACTTTTCCAATCAGCCTAGCACGTTTTTTTGAATTGAATAA
CCACGGATTGATATTGATTGCATCCATTATCAGTCATTCAATCCTAAAGCATTCATTTGT
CAAACTCCATGAAATATAGGTTTGGCCGAGTGGACATTTCAATACTAAACTTGTCCAAAT
ACATTAAATTGATATTTTTAGTAAATATGATGCGCAAAATGAAACCCACTAGGTCGATAA
TGACCACATTACGAACTGATCTGCAGGGTAGTTAGGGCAATCCCTCAAAATTCATAAAAA
AAGAAAAAAAAAAGTGAAGCAAATAGAATCAAATAGTAGTTCTTATGTTATTTTTTCAAA
AAATACTTATCGAGTCTGGAAATGGGTATTTTTCATTTACTTGAAGCAGATTGAGGATCT
GAAAAATGAATTGAAAATGGAATTATACATAGTGTTGACTATAAGAATTTCAGTGGATTC
AAAAAGCCCCAATTTATACCTTAGCCGCCCCTAATAGTTTCGGCTCTTGCTTCATAAATT
TAGACAAGGGACTCATGAAAAAACTTTTTCTTTCACGTCATCAATCCCTTTCATACACTA
CTTTCAACGTTATTATTTTACATTATCTTCAACAATAGAACATTTAGAATATCCTCTTGC
GGAACAAGTTGCTCATGCACTAAAGCAGCCCATTAGAAAAGGTTTAGAGAGGCTAGAGGC
AAGGTGGTATATGTCTATCTACCAGGATGAAACTTCGCATGACACAACTTTACTAAAGCT
GGCCAAGTTAGATTTCAATCTAGTGCAGTCCCTACACAAGGAGGAGCTAAGCAATATTGC
TAGGTTTGCTTTCAAATCACTATCAGATATACCTAGTCACCTTCTCATTTTACCATGAGC
TAATTGTTTTAATGAATTTTAGGTGGTGGAAAGAATTAGACTTTGCTACAAAGCTACCTT
TTGCGAGAGATAGATTGGTGGAAGGCTACTTTTGGATACTTGGGGTGTACTTTGAGCCTC
AATATGTCCGGGCTAGACGAATTCTAACCAAAACAATTTCCATGACATCCATTATAGATG
ATATATATGACGCATATGGCACATTTGAAGAACTCGAGCTCTTCACCGAGGCCATTGAGA
GGTTTGATTGATGCAAATTACCAACCTTCATCATTTATACTGTATGTGATACTTAAATCA
AGCCTGGTTTTATTTTCAGGTGGGATATTAATAGCATAGATCACCTTCCAGAATACATGA
AACACTGCTATGTGGCACTCTTAGATGTGTACAAAGAAATTGAGGAAGAGATGGAGAAAA
AAGGAAACCAATATCGGGTTCAATATGCGATAGAAGCGGTAGGACATTCTGCATCGACTT
TGTTTTGTATAGTAACATATCGTAAGGATATAGATGTAACCTGATTGAATGTTTGACAGA
TGAAAAACCTAGTTAGAGCTTAATTTCATGAGGCTAAATGGTTCCATGAAGGACGCATAC
CAACAATGGAAGAGTATATGAGGATAGCACTGGTAACCTCAGGTTACTACATGCTTACAA
CCATGTCTTTCATTGGTATGGGAGAAATTGTAACAAAGGAGGCCTTTGATTGGGTGATCA
GTGACCCTAAGATTATCACAGCATCAGCTGTAATTTGTAGGCTCATGGATGACATCAGTT
CACATAAGGTATTGTGAATATAGTATTTCTTATTAAGCTATAATTTGACCTTGACCTTAA
AACTCAATCAATTAAACATATTTACTGTACTCTTCTTCTAAACTATATATGCAGTTTGAG
CAAAAGAGAGGGCATGTTGCCTCAGGCATTGAATGTTACATGAAGCAATATGGTGCCTCT
GAGGAAGAGGTATACGATGAGTTTCAGAAGCAAGTTGTGGATGCATGGAGGGATATTAAC
GAGGAGTTCCTACGACCTACAGTTGTTCCGATGCCTCTCCTAATGCGTGTGCTTAATCTT
TCTCGAGTGATGGATGTGATCTACACGGGGGAAGATGGGTACACTCATGTTGGAAAAGTG
ATGAAGAATAATGTTGCATCACTGCTCATTCACCCTATTGGATGA
>CSTPS103_Loci
AAGGAGCTTGCCAAGCTATTCCGCTCATAATTGCCAATTCATCATTTAGGGTGTTCTATC
ATTGTTCCAAGGAAGTAGCATGTCTATTCAAGTCTCAACGTGTCCTCTCGTCCAAATTCC
TAAACCCGAACACCGCCCAGTGGCAGAGTTTCACCCTAGCATTTGGGGTGATCAATTCAT
TGCCTACACTCCCGAAGATGAGGTAATTCAATGAAAATATGTGTCAAGCTTAATGGTTTA
TCAATGTGTTAATTGGTAAAATTTGTTGGTACAGGATACACGTGCTTGCAAAGAGAAGCA
AGTTGAAGATCTGAAAGAGGAAGTCAGAAGGGAGTTAATGGCTGCCGCCGATAACCCTTC
CCAATTGTTGAACTTCATTGATGCAGTGCAACGGCTTGGGGTGGCATACCACTTTGAAAG
AGAGATAGAAGAATCATTACAACATATTTATGATAGGTTTCATTATGCCGATGATACAGA
TGATGATCTCTATAATGTTGCTCTTCAATTTCGACTACTGAGACAACAAGGGTACAATAT
TTCATGTGGTAAGAGACCCAGGAATAAATTATCATTGCATAAGTGAAAAATGCAACCATC
TTATCGTACAAAGGGTGGTATTCACAGGTATATTCAACAAGTTCAAGGATGAAAAAGGTA
GCTTCAAGGAGGATTTGATCAGCAACGTACAAGGCATGCTGGGCTTGTATGAAGCTGCAC
ATCTCAGGGTTCATGGAGAGGACACACTTGAAGAAGCACTTGCTTTCACCACCACTCACC
TCAAGGCCACGGTAGAAAGTTTAGGATATCCTCTTGCAGAACAAGTTGCTCATGCCCTGA
AGCATCCCATTAGGAAAGGTTTGGAGAGGCTAGAGGCAAGATGGTATATATCTCTCTATC
AAGATGAAGCTTCCCATGATAAAACTTTACTAAAGCTGGCAAAGTTAGATTTCAATCTAG
TGCAGTCCCTGCACAAAGAAGAGCTAAGCAATCTTGCACGGTTGGTTTTTAAATCACCCT
TCATGCACTTGGTCATTCTTACAGTTGAGTGTGCTAATTATATATATTGATGTATTTTAG
GTGGTGGAAAGAATTAGACTTTGCTACAAAGCTACCTTTCGCACGGGATAGATTTGTGGA
AGGCTATTTTTGGACACTTGGGGTGTACTTTGAGCCCCAATATTCATGCGCTAGAAGAAT
TTTAACCAAATTATTTGCCATGGCTTCCATTATAGATGATATCTATGATGCATATGGCAC
ACTTGAAGAACTCCAGCCCTTTACAGAAGCCATTGAGAGGTTTGATACACGGAGATTACC
CAACTTGATTGAGTATTATATGTAAATATACTTCTAATCGGGGCTAGGTATTTTATGTTC
AGGTGGGATATTAAAAGCATAGATCACCTTCCAGAATACATGAAACTCTTCTATGTGACA
CTCTTAGATCTGTACAAAGAAATCGACCAAGAGTTGGAGAAATATGGAAACCAATATCGG
GTTTACTATGCAAAAGAAGTAGTAAGACACCTTTACTCAAGATCCCCACATTTTGCATTA
TGATGTTTTAATGAGTCTCATACACATATAGATATAACTAAAACTTGGATGAATGTTCTT
CAGTTGAAGAGTCAAGTTCGAGCTTACTTTGCTGAGGCGAAATGGTCCCATGAAGGATAC
ATACCTACAATAGAAGAGTATATGCTTGTTGCACTCGTGACCTCAGGTTCCTGCATACTT
GCAACCTGGTCTTTCATTGGAATGGGAGAAATCATGACAAAGGAGGCCTTTGATTGGGTG
ATCAGTGATCCTAAGATTATCACAGCTTCAACTGTAATTTTCAGACTCATGGATGACATC
ACAACGCATAAGGTATGGTGAATGTACATGAATTGCTTCCAAAGACAGGAAATGAGTTAG
TAGGGCTGTTGGATCAAGTTGTCAGCTTGATATGTTAACTTAGTGAACTTCAATCCAATC
ACCTAATAACAAAATTTTTAGGTCAAATTTTTATCTTTAGAGTGAGAAAATAATATACTC
ATGATTTTCCTAAACTTTTTTGTTAATATTATGCATGCAGTTTGAGCAAAAAAGAGGGCA
TGTGGCCTCGGGCATTGAATGTTACATGAAGCAATATGGTGTCTCTGAGGAACAAGTGTA
CAGTGAGTTCCACAAGCAAGTTGAGAATGCATGGCTGGGTATTAACCAGGAATGCCTCAA
ACCTACTGCCGTTCCAATGCCTCTCCTCACTCGTGTTGTCAATCTTTCACGAGTCATGGA
TGTCATTTACAAGGAGGGAGACGGGTACACACATGTTGGGAAAGTGATGAAGGATAATAT
TGGATCTGTGCTCATTGACCCCATAGTATGA
>CSTPS108_Loci
ATGAATGTTTACTTTTACAATGTATATATCATTTTTCTTCTTTTAAAACATATTGGAAAT
AGTATGAATAGTTTTCTGTTCTTCAAAGTTGGTACTTTTTTAAGAGCTTGTCCTAAAAAC
AAGAAACTTGTTATGAAAATAAGATTTTTTTTCTAGAAATATGTTTTAATTATGTTATTT
TTAAGGAAATTTAAAAAAAAATTATACAAATATGGAGAATTATTAAAAATAAATAATTAC
AGATAAAAGTTATTTTTAAGAAATATTTAAAAACACAAGTTAAAAACATTCTAAATCTCC
AAACATGCTTTTATTTTTAAAATATTAAAAAACTGTTTTTCAAAACTTTTGTAAACAAAC
CTAATAATAAAACTCTTTTTGAATATTTTATTCTATGAAAAGATAGTTATGACCCAATCA
ATACAATATGCTTTGAGACTCTTATCTAAAGGCCGACAAGCTGGGTATACTTTATACAAT
CTCACGAAGATTCAGCTTGGAATAAATCTTACTAGCATTATTGCAAATTTGACATAATAC
TATTGCTTAATCTTACAGCAAACATGGGAGCACACGACCACAAATTCTATATATAGCTGC
TGGCAATGTGATCCAGCTTGTCCCACTCCTATGGCTCTTCTGACGCTTTCTTCAAACCCT
TTTTTCACTTTTACAAGACTGCAACCTTCAAGCCGCTTCTGCCGCGGAAAATCGCAGGGT
GTTTGCATTTCTGGTCCAGTCCAATGCACGGGTGGGGCTAAAACTAGTAGCCAACCTGCT
GTGATTGTGAGGCGAACCGCAAGCTACCAACCTTCAATTTGGGACCATGATTATATCCAG
TCACTAACGAGTGATTATGTGGTAGGTGCTAACTTTTAGTACTATTGTTCATTAATGGAC
TCAACTTGATTTTTTGACGGATATAGTGTCTTATATGCAGGGAGAAACATATACAAGACA
ATTGGAGAAGCTTAAGGGAGATGTAAAGATAATGCTTGGCCAAGTCGGGGAACCTTTGCA
TCAACTGGAGCTAATCGATACCTTGCAAAGGCTTGGAATACATTATCACTTTGGGGAAGA
AATAAAGAGAATATTGCATAGCATATACAACAACTACAATAGGAATGATACATGGAAAAA
TGGAGATTTATATGCCACAGCTCTTGAATTTAGACTTCTAAGACAGCATGGCTACCATGT
TCCTCAAGGTATTAGAAACTACCGAGTCCTAGGTTTAAATTTAGTCTTCTCTACTGTTTT
AATAATTTTTTCAGGCAGCGGAAAGAGGTACACGATCTACCAGGAAAAACAGCATATATA
GGAAGCACTAGATCAATTAGTTGCCTAATGAGAATAGCATAAAGAGCACACGATTTTTGG
GATTTTATAAATTCTGTGCGACATATTTATACTTCAGCATAATTATTGTCATATTGAATG
TTGCAGGTGTTTTCCATATTTTCATAAACAAGATAGGGACTGTTAAGCCATGGCTTAATG
AAGATATCAAGGGAATTCTATGCTTGTATGAAGCTTCATACCTTTCCGTAGAAGGTGAAA
ATATCCTAGAAGAGGCTAGAGATTTCACAAGAAATTTTCTTGAAGAGTACCTTGAGCGGA
CTGTAGATCAAAATGATCTTACTGCGATAATAAACCATGCCATGGAGCTTCCGCTGCACT
GGAGAATGCTAAGGCTAGAGGCAAGATGGTTCATAGATGTATATGAGAGAAGCCAGGGCA
TGAATCCCATTTTACTTGAGCTTGCTAAACTGGATTACAATATGGTGCAAGCAACATACC
AGGAGGATCTAAAACATGCATCAATGTAGGAATGAGCATATTCTCATTTTCATGTATAGT
TTAGCAGCTACAAAGTATTATCGAATTCTAATATTGATATTCCCTCTTTTGGGCCTTACA
AATGCAGGTGGTGGACGAGCACACGCCTCCCAGAAAAATCGAGCTTTGCTAGGGACAGAT
TGGTGGAGAATTTCCTTTGGGCTGTGGGATTTATATTTGAACCTCAGTTTGGATATTGCA
GGAGAATGTTAACAAAACTCATTTCGCTGATAACAACAATTGATGATGTTTATGATGTTT
ATGGGACATTGGATGAACTTGAGCTCTTTACAGATGCTGTTGACAGGTTGGTGGTTTCTG
TGTACTTCTTGTCCTTTTAATTTAATAGAGGTTGGGATGCTAGTTTTGTTTCCACTGTCA
GATGGGATATCAATGCAATGGAGCAACTTCCACAATACATGAAGATCTGTTTCCTTGCTC
TCTACAACTTCACTAATGAAACCGCTTATGATGTTCTTAAAGAACACGATCTCAACATCA
TTTCATATCTCAGAAAAGCGGTAACATTTCAGATTAAAAATTCAGTCATCTTTCTATAAT
CAAATTGACGAAATTTCCTGTGCAAAATATGTTTTTGACTGATTATATAATTAATTCTTC
AGTGGGCAGATTTAAGTAAATCCTACTTAGTGGAGGCGAAATGGTACCACGAAGGTTATA
TGCCATCTCTACAGGAGTACATCAACAATGCCTGGATTTCAATATCAGGTCCACTAACAC
TAGTTCATGCCTATTTTTTCATCACAAATCCAATGACGGAGGAGGCCTTGGGATGCTTAG
AGAGATTCAGCGATATAATCCGCTGGTCATCAATGATTTTCCGTCTTTCAGATGATCTTG
GGACATCATCTGTATGCAGCCTAATTATCAGAGATTGCTTTAGTTTATTTTCTATACTAC
CAATCCATCATTTAATAATAATAATAATAATACTGATACATATATTTTTTCTCAGGATGA
GTTAAAAAGAGGAGATGTTCCTAAATCCATACAATGTTACATGTATGAAACTAGTGCTTC
TGAAGACGATGCCCGCAAATACATAGGCTTCTTGATTGATGAAACATGGAAGAAGATGAA
TGAAGAGAGAAATCTGAATTCTCCCTTCTCCCAAACTTTTATTGGAATGGCAATGGACAT
TCCTAGGATGGCTCAATGCATGTATCTGTATTATCGGGACGGGTATGGTGTTCAAGACCG
TGAGACTAAGGATCACGTAAAGACATTATTCATTGAGCCTATTCCCCTGTATAGAGGACC
CGTGTCCTTCAGTCTGAGATGTGAATGTGATCTAAGCTTTTTAGATTTTGGATGTGGTAG
AACTTGGTAA
>CSTPS109_Loci
ATGGCTCTTCTAACGCTTTCTTCAAACCCTTTTTTCACTTTTACAAGACTGCAACCTGCA
AGCCGCTTCTGCCGCGGAAAATCGCAGGGTGTTTGCATTTCTGGTCCAGTCCAATGCACG
GGTGGGGCTAAAACTAGTAGCCAAACTGCTGTGATTGTGAGGCGAACCGCAAGCTACCAA
CCTTCAATTTGGGACCATGATTATATCCAGTCACTAACGAGTGATTATGTGGTAGGTGCT
AACTTTTAGTACTATTGTTCATTAATGGACTCAACTTGATTTTTTGACGGATATAGTGTC
TTATATGCAGGGAGAAACATATACAAGACAATTGGAGAAGCTTAAGGGAGATGTAAAGAT
AATGCTTGGCCAAGTCGGGGAACCTTTGCATCAACTGGAGCTAATCGATACCTTGCAAAG
GCTTGGAATACATTATCACTTTGGGGAAGAAATAAAGAGAATATTGCATAGCATATACAA
CAACTACAATAGGAATGATACATGGAAAAATGGAGATTTATATGCCACAGCTCTTGAATT
TAGACTCCTAAGACAGCATGGCTACCATGTTCCTCAAGGTATTAGACACTACCGAGTCCT
AGGTTTAAATTTAGTCTTCACTACTGTTTTAATAATTTTTTCAGGCAGCGGAAAGAGGTA
CACGATCTACCAGGTAAAACAGCATATATAGGAAGCACTAGATCAATTAGTTGCCTAATG
AGAATAGCATAAAGAGCACACGATTTTTGGGATTTTATAAATTCTGTGCGACATATTTAT
ACTTCAGCATAATTATTGTCATATTGAATGTTGCAGATGTTTTCCATATTTTCATAAACA
AGATGGGGACTGTTAAGCCATGGCTTAATGAAGATATCAAGGGAATTCTATGCTTGTATG
AAGCTTCATACCTTTCCGTAGAAGGTGAAAATATCCTAGAAGAGGCTAGAGATTTCACAA
GAAATTTTCTTGAAGAATACCTTGAGCGGACTGTAGATCAAAATGATCTTACTGCGATAA
TAAACCATGCCATGGAGCTTCCGCTGCACTGGAGAATGCTAAGGCTAGAGGCAAGATGGT
TCATAGATGTATATGAGAGAAGCCAGGGCATGAATCCCATTTTACTTGAGCTTGCTAAAC
TGGATTACAATATGGTGCAAGCAACATACCAGGAGGATCTAAAACATGCATCAATGTAGG
AGTGAGCATATTCTCATTTTCGTGTATAGTTTAGCAGCTACAAAGTATTATCAAATTCTA
ATATTGATATCCCCTCTTTTGGGCCTTACAAATGTAGGTGGTGGAGGAGCACACGCCTCC
CAGAAAAATCGAGCTTTGCTAGGGACAGATTGGTGGAGAATTTCCTTTGGGCTGTGGGAT
TTATATTTGAACCTCAGTTTGGATATTGCAGGAGAATGTTGACAAAACTCATTTCGCTGA
TAACAACAATTGATGATGTTTATGATGTTTATGGGACATTGGATGAACTTGAGCTCTTTA
CAGATGCTGTTGACAGGTTGGTGGTTTCTGTATACTCCTTGTCCTTTTAATTTAATAGAG
GCTGGGATGCTAGTTTTGTTTCCACTGTCAGATGGGATACCAATGCAATGGAGCAACTTC
CACAATACATGAAGATCTGTTTCCTTGCTCTCTACAACTTCACTAATGAAACCGCTTATG
ATGTTCTTAAAGAACACGATCTCAACATCATTTCATATCTCAGAAATGCGGTAACATTTC
AGATTAAAAATTCAGTCCTCTTTCTATAATCAAATGGACGAAATTTCCTGTGCAAAATAT
GCTTTTGGCTCATTATATGATTAATTCTTCAGTGGGCAGATATAACAAAATCCCAATTAG
TGGAGGCGAAATGGTACCACGAAGGTTATAAGCCATCTCTACAGGAGTATATCAACAATG
CCTGGATTTCAGTATCAGGTCCACTAACACTAGTTCATGCCTATTTTTTCATCACAAATC
CAATGACGGAGGAGGCCTTGGGATGCTTAGAGAGATTCCGCGATATAATCCGTTGGTCAT
CAACGATTTTCCGTCTTTCAGATGATCTTGGGACATCATCTGTATGCAGCCTAATTATCA
GAGATTGCTTTAGTTTATTTTCTATACTAACAATCCATCATTTAATAATAATAATAATAA
TAATAATAATACTGATACATACATTTTTTTCTCAGGATGAGTTAAAAAGAGGAGATGTTC
CTAAATCCATACAATGTTACATGTATGAAACTAGTGCTTCTGAAGACGATGCCCGCAAAT
ACATAGGCTTCTTGATTGATGAAACATGGAAGAAGATGAATGAAGAGCGAAATCTGAATT
CTCCCTTCTCCCAAACTTTTATTGGAATGGCAATGGACATTCCTAGGATGGCTCAATGCA
TATATCTGTACCGGGACGGGTATGGTGTTCAAGACCGTGAGACTAAGGATCACGTAAAGA
CATTATTCATTGAGCCTATTTCCCTTATATAG
>CSTPS110_Loci
ATGGCTCTTCTGACGCTTTCTTCAAACCCTTTTTTCACTTTTACAAGACTGCAACCTGCA
AGCCGCTTCTGCCGCGGAAAATCGCAGGGTGTTTGCATTTCTGGTCCAGTCCAATGCACG
GGTGGGGCTAAAACTAGTAGCCAAACTGCTGTGATTGTGAGGCGAACCGCAAGCTACCAA
CCTTCAATTTGGGACCATGATTATATCCGGTCACTAACGAGTGATTATGTGGTAGGTGCT
AACTTTTAGTACTATTGTTCATTAATGGACTCAACTTGATTTTTTGACGGATATAGTGTC
TTATATGCAGGGAGAAACATATACAAGACAATTGGAGAAGCTTAAGGGAGATGTAAAGAT
AATGCTTGGCCAAGTCGGGGAACCTTTGCATCAACTGGAGCTAATCGATACCTTGCAAAG
GCTTGGAATACATTATCACTTTGGGGAAGAAATAAAGAGAATATTGCATAGCATATACAA
CAACTACAATAGGAATGATACATGGAAAAATGGAGATTTATATGCCACAGCTCTTGAATT
TAGACTCCTAAGACAGCATGGCTACCATGTTCCTCAAGGTAGTAGACACTACCGAGTCCT
AGGTTTAAATTTAGTCTTCACTACTGTTTTAATAATTTTTTCAGGCAGCGGAAAGAGGTA
CACGATCTACCAGGTAAAACAGCATATATAGGAAGCACTAGATCAATTAGTTGCCTAATG
AGAATAGCATAAAGAGCACAAGATTTTTGGGATTTTATAAATTCTGTGCGACATATTTAT
ACTTCAGCATAATTATTGTCATATTGAATGTTGCAGATGTTTTCCATATTTTCATAAACA
AGATGGGGACTGTTAATCCATGGCTTAATGAAGATATCAAGGGAATTCTATGCTTGTATG
AAGCTTCATACCTTTCCGTAAAAGGTGAAAATATCCTAGAAGAGGCTAGAGATTTCACAA
GAAATTTTCTTGAAGAATACCTTGAGCGGACTGTAGATCAAAATGATCTTACTGCGATAA
TAAACCATGCCATGGAGCTTCCGCTGCACTGGAGAATGCTAAGGCTAGAGGCAAGATGGT
TCATAGATGTATATGAGAGAAGCCAGGGCATGAATCCCATTTTACTTGAGCTTGCTAAAC
TGGATTACAATATGGTGCAAGCAACATACCAGGAGGATCTAAAACATGCATCAATGTAGG
AGTGAGCATATTCTCATTTTCGTGTATAGTTTAGCAGCTACAAAGTATTATCAAATTCTA
ATATTGATATCCCCTCTTTTGGGCCTTACAAATGCAGGTGGTGGAGGAGCACACGCCTCC
CAGAAAAATCGAGCTTTTCTAGGGACAGATTGGTGGAGAATTTCCTTTGGGCTGTGGGAT
TTATATTTGAACCTCAGTTTGGATATTGCAGGAGAATGTTGACAAAACTCATTTCGCTGA
TAACAACAATTGATGATGTTTATGATGTTTATGGGACACTGGATGAACTTGAGCTCTTTA
CAGATGCTGTTGACAGGTTGGTGGTTTCTGTATACTCCTTGTCCTTTTAATTTAATAGAG
GTTGGGATGCTAGTTTTGTTTCCACTGTCAGATGGGATACCAATGCAATGGAGCAACTTC
CACAATACATGAAGATCTGTTTCCTTGCTCTCTACAACTTCACTAATGAAACCGCTTATG
ATGTTCTTAAAGAACACGATCTCAACATCATTTCATATCTCAGAAAAGCGGTAACATTTC
AGATTAAAAATTCAGTCATCTTTCTATAATCAAATTGACGAAATTTCCTGTGCAAGATAT
GCTTTTGGCTCATTATATGATTAATTCTTCAGTGGGCAGATTTAAGTAAATCCTACTTAG
TTGAGGCGAAATGGTACCACGAAGGTTATATGCCATCTCTACAGGAGTACATCAACAATG
CCATGATTTCTATATCAGGTCCACTAACACTAGTTCATGCCTATTTTTTCATCACAAATC
CAATGACGGAGGAGGCCTTGGGATGCTTAGAGAGATTCCGCGATATAATCCGTTGGTCAT
CAACGATTTTCCGTCTTTCAGATGATCTTGGGACATCATCTGTATGCAGCCTAATTATCA
GAGATTGCTTTAGTTTATTTTCTATACTAACAATCCATCATTTAATAATAATAATAATAC
TGATACATATATTTTTTCTCAGGATGAGTTAAAAAGAGGAGATGTTCCTAAATCCATACA
ATGTTACATGTATGAAACTAGTGCTTCTGAAGACGATGCCCGCAAATACATAGGCTTCTT
GATTGATGAAACATGGAAGAAGATGAATGAAGAGCGAAATCTGAATTCTCCCTTCTCCCA
AACTTTTATTGGAATGGCAATGGACATTCCTAGGATGGCTCAATGCATATATCTGTACCG
GGACGGGTATGGTGTTCAAGACCGTGAGACTAAGGATCACGTAAAGACATTATTCATTGA
GCCTATTTCCCTTATATAG
>CSTPS111_Loci
ATGGCTCTTCTGACGCTTTCTTCAAACCCTTTTTTCACTTTTACAAGACTGCAACCTACA
AGCCGCTTCTGCCATGGAAAATCGCAGGGTGTTTGCATTTCTGGTCCAGTCCAATGCACG
GGTGGGGCTAAAACTAGTAGCCAAACAGCCGTGATTGTGAAGCGAACTGCAAACTTCCAA
CCTTCAATTTGGGATTATGATTATATCCAGTCACTAACGAGTGATTATGTGGTATGTGCT
AGCTTTTAGTACTATTGTTCATTAATGGACTCAACTCGATTTTTTGAGGGACATAGTGTC
TTATATGCAGGGACAAACGTACACAAGACAATTGGAGAAGCTTAAGGGAGATGTAAAGAT
GATGCTTGGCGAAGCCGAGAAACCTTTGCATCAACTGGAGCTAATTGATACCTTGCAAAG
GCTTGGAATACACTATCACTTTGGGGAAGAAATAAAGAGAGAATATTGCATGGCATATAC
AACAACTACAATAGGAATGATACATGGAAAAATGGAGATTTATATGCCACAGCTCTTGAA
TTTAGACTCCTAAGACAGCATGGGTAGCTACCATGTTCCTCAAGGTATTAGAAACTACCG
AGTCCTAGGTTTAAATTTAGTCTTCACTACTGTTTTAATAATTTAGTCTTCACTACACGA
TCTACCAGGTAAAACAGCATATATAGGAAGCACTAGATCAATTAGTTGCCTAGTGAGAAT
AGCATAAGGAGCACACGATTTTTGGGATTTTATAAATTCTGTGCAACATATTTATACTTT
AGCATAATTATTGTCATATTGAATGTTGCAGATGTTTTCCATATTTTCATAAACAAGATG
GGGACTGTTAAGCCATGGCTTAATGAAGATATCAAGGGAATTCTATGCTTGTATGAAGCT
TCATATCTTTCCGTAGAAGGTGAAAATATCCTAGAAGAGGCTAGAGATGTCACAAGAAAT
TCTCTTGAAGAATACCTCAAGAGGACTGTAGATCAAAATGATCTTACCATGATAATAAAC
CATGCCATGGAGGTTCCGCTGCACTGGAGGCTGCCAAGGTTAGAGGCAAGATGGTTCATA
GATGTATATGAGAGAAGCCAGGGAATGAATCCCATTTTACTTGAGCTTGCTAAACTGGAT
TATAATATGGTGCAAGCAACATACCAGGAGGATCTAAAACATGCATCCATGTAAAAGTAA
GCATATTCTCATTTTCATGTATACTACTTTAGCAGCTACAAAGTATTATCAAATTCTAAT
ATTGCTATCCTCTCTTTTGGGCCTTATATATGCAGGTGGTGGAGGAGCACAGTCCTCCCA
GAAAAATTGAGCTTTGTTAGGGACAGATTGGTGGAGAATCTCCTTTGGACTGTGGGATTT
GTATTTGAACCCCAGTTTGGATATTGCAGGAGAATATTGACAAGAGTGAATTCGCTGATA
ACAACAATTGATGATGTTTATGATGTTTATGGGACATTGGATGAACTTGAGCTCTTTACG
GATGCTGTTGACAGGTTGGTGGTTTCTGTATACTTCTTGTCCTTCTAATTTAATAGAGGT
TGGGAAATTAGTTTTGTTTCCACTGTCAGATGGGATATCAATGCAATGGAGCAACTTCCA
CGATACATGAAGATCTGTTTCCTTGCTCTCTACAACTTCACTAGTGAAATGGCTTATGAT
GTTCTTAAAGAACAAGGTTTCCACATCATTCCATATCTCAGAAAAGCGGTAACATTTCAG
ATTGAAAATTCAGTTATCTTTCTATAATCAAATTGACGAAATTTCCTATGCGAAATATGC
TTTTGGCTCATTACGCGATTAATTCTTCAGTGGGCAGATTTATGTAAATCCTACTTGGTG
GAGGCGAAATGGTACCACGAAGGTTATATGCCATCTCTACAGGAATACATGAACAATGCC
TGGATTTCAATGTCAGCTCCAGTAATACTAGTTCATGCCTATTTTTCCATCATAAATCCA
ATCACGAAGGAGGCCTTGGGATGCTTAGAGAGATACCACGATATAATCCGTTGGTCATCA
ATAATTTTCCGTTTTTCAGATGATCTTGGGACATCATCTGTATGCTGCCTAATTATCAGA
GATTGCTTTGGTTTATTTTCCATACTAACAATCCATTATTTAATAATAATAATAATACTG
ATATATATATTTTTCTCTCAGGGTTAGTTAAAAAGAGGAGATGCTCCTAAATCCATACAA
TGTTACATGCATGAAACTGGTGCTTCTGAAGATGATGCCCGCAAATACATAGGCTTCTTG
ATTGATGAAACATGGAAGAAGATGAATGAAGATCGAAATCTGAATTCTCCCTTCCCCCAA
ACTTTTATTGGAGTAGCAATGAACGTTGCTAGGATGGCTCAATGCATGTATCAGTATGGA
GACGGGTATGGTGTTCAAGACCGTGAGACTAAGGATCGCATAATGACGTTATTCATTGAA
CCTATTTCCCTTACATAG
>CSTPS106_Loci
ATGGCTCTTTTCATGCTTTCTTCAACCTCTATTCTAAGTTATAGCTTACTGCCACCTAGA
AAGGATTTTTGGATGGGAAAATCCATAAGTGGCAAGCCTGCTCATCCGGTACAATGCGTG
GTTGTCAATAGACCTTCTTATGAAACCACTGTACGGCGAACTGCAAATTACCAAGCTCCC
ATTTGGGACTACGACTATGTCCAGTCACTAAGAAGTGATTATACGGTAGCTATTCATTAT
TCTTAGCAATGTTTGTAGTCGTTTTTTAGCTTGATATTGCATATCAATGTGTTGTTATAT
GTGCAGGGAGAAACATGCATAGGAAGATTCTACCAACTAAAGAGGGAGGTGAAAATGATG
CTGGGAAAGGTGGAGAAGCCTTTGGATCAACTTGAGCTGATCGATCTCTTGCAAAGACTT
GGAATATCTTACCAGTTCGAAGATGAAATCAAGAGACTGTTGAACAGCATATACTGCAAT
CATAACATTGATGACAAGTGGAAGAAAGAGAATTTGCATGCCACAGCTCTTGAATTTAGA
ATTCTAAGACAAAATGGGTATAGCATTCCTCAAGGTATATCAGTAATATCTTCATTTTTG
GTACAGAAAGATGAAGTACTGCATCCTAAGGCATTTTAGAGATCTTAACTAATTCTTTGC
TAGCAGTAAACGTCTTTCTTTGACTTTGTCTCTATAACAGCTAAAAAATGAGCATTTTTT
ATTGCAGATGTTTTTAGTAGTTTCAAGGATGAGATAGGGGGCTTTAAGGCATGCTTTTCT
GAAGATATTCAGGGAATTCTGTGTTTGTATGAAGCTTCCTACCTTTCCATAGAAGGTGAA
AGTATCTTGGAAGAAGCTAGGGATTTCACAAAAAAACATCTTGAAGGATGTCTGCGGCAA
AATATAGATGAGAATCTTGCCATACTAGTGAGCCATGCTTTGGAGCTTCCACTGCATTGG
AGAATGCTAAGGTTAGAGGCAAGGTGGTTCATAGATGCATGTGAGAGAAGACAGGACATG
AACCCCATCTTGCTTGAGTTTGCAAAGTTAGATTATAATATGGTGCAAGCAAAGCACCAA
GAGGATCTGAAGTATGCGTCCAGGTAAGAGCAAATGAGCATATTCACATAATATTATTTC
AGATATAACCAACTACAACTTATCATATTCTAATACTGTGGACATTATATTTTTATAGGT
GGTGGAGAAGCACACGTCTTGGAGAAAAGCTGAGCTTTGCGAGGGACAGGTTGATGGAGA
ATTTCTTGTGGACCGTGGGGGTGATATTTGAGCCTCAGTTTGGATATTGTAGGAGAATGT
TGACGAAAGTAAATGCAATGATAACAACAATAGATGATGTTTATGATGTTTATGGAACAT
TGGAGGAACTTGAACTCTTTACAGATGCTGTTGACAGGTTGGTGGGAGTAGATATATACA
TGATAACCCCAACATAGCCGCATGATAAAACCTCAAATATTTTGTTTTCATATATGTTCA
GATGGGATATCAATGCAATGGATCAACTTCCAGAATATATGAAGATATGTTTCCTTGCTC
TCTACAACTCGACCAATGAAATGGCTTATGACCTTCTTAAGGAGCAAGGTTCCCACATCA
TCGCATATCTTAGAAAAGCGGTAATGTTTTGGATTCCAAACTCATGTCAGTACTCTTTGA
ATAAAATTTCATGAAATTTTCTGTCTCCTATTTACTATGGACTCATTATACAATTCTTAA
TCCTTCAGTGGGCAGATTTATGTAAGTCTTACTTACTGGAGGCAAAGTGGTACCACGCCC
GATATACACCAACCCTGCAAGAGTACCTTAGTAATGCATGGATTTCAATATCAGCACCAG
CAATACTAGTTCATGCGTTCTTTTTTGTTACAAATCCAATAACCGAGGACGCTTTGGAAT
GCTTGGAGCAATATTGCAATATAATCCGCTGGTCATCAATTATTTTACTCCTTTCAGATG
ATCTTGGAACTTCATCGGTATGCATTTTTCCTCTCTTTCTCATTTTGATTAACATCTACA
GTAAAGATTGCTTTGATTTCTTGGTCGAACAACAAATTATAACGGTTCTTTTTTTCATTG
CCTCAGGATGAACTAAAACGAGGAGATGTTCCTAAATCCATACAATGTTACATGCATGAA
ACTGGTGCTTGTGAAGAAGACGCTCGAGAACACATAAAATGCTTGATTGGGGAGACATGG
AAGAAGATGAATGAAGATCGAGTTATGGAATCTCCCTTCTCCCAGACTTTTGTCGGAATT
GCAATAAACCTCGCTAGGATGTCCCAATGCATGTACCAGTATGGAGATGGGCATGGTGTT
CAAGATCGAGAAACCAAGGATCGTGTATTATCGTTACTAATTGAGCCCATTCCCCTGGTC
TAG
>CSTPS107_Loci
ATGGCTCTTAGCATGCTTGCTCCAAATCCGATTCTTGCTTTCCCAAGACTGCAACCACCT
ACAAGACATTGCAGCAGGCAAGGAAAATCGTTCAGTGACAGCACTTCTGGTCTTGTAGTC
CAGTGCCTGTTTGCAAGTAAAGTTCAAGATCAAACTGCAGTTAGGCGAAGTGCAAATTAC
CAACCCTCCATTTGGGATTATGATTATATCCAGTCACTGAGAAGCAACTATGTGGTAATA
ATCAAATATCATATATAAAGGGGGTTCTACAATTGTTGTTGGGCTTAAATACTTGGTAAC
AAATAGTGTTCTGTCTGCAGGGAGAAGCACACATGAAACGATTGGATGAACTAAAGGGAT
TTGTGAAAATGATGCTAATAGGTAAAGACGAGAAGCCTTTGGACCAACTAGTGACAATCG
ATCTCTTGCAGAGGCTTGGAGTGTCTTATCATTTTGAGGATGAAATAAAGAGCATATTGG
ACTGCAGGTACAAGAACTATGATAGAAACAATATGTGGAAGGCTGAGAATTTGTATGCTA
CAGCTCTTGAATTTAGACTCCTAAGACAACATGGGCATAAAGTTCCTCAAGGTATCTGAT
TAAAGGATGTTATCATTTAGTTTATTCTTCCCATCATGAACCAATTTTTCCTCAGTGTTC
TGAATATAATTTTTTATTTATTAATTTTTAAATTTTCAATTGGCAATAGATAAATATGTT
TTTTCCCTGTTTTAAATATGCTTTTGTCACAAGTACTAAGCATTGAGCTTCCTTCAATGT
CACAGATGTTTTTAATTGTTTTAAGGATGAGATGGGGAGCTTTAAGCCATGCCACTATGA
GGATATCAAGGGTATTCTATGCTTATATGAAGCTTCTTATTTCTCCATGGAAGGTGAAAG
TGTCTTGGATGAGGCTAGAGATTTCACAAAAAAACATCTTGAGAAAAGCCTTGAGCAGAG
CATAGACAAAAATCTTGCCATATTAGTAAGCCATTCCTTAGAGCTTCCATTGCATTGGAG
AATGCTAAGGATAGAGGCAAGGTGGTTCATGGACGTATACGAGAGAAGACAGGACATGGA
TCCTAGTTTGCCGGAATTTGCAAAATTGGATTACAACATGGTGCAAGCAATACACCAAGA
AGATTTAAAAGATGTTTCCAAGTAAGATCATACCTATTCAGGTTCCCTACCAAATCGAAT
GAAATGATTCTATCTTATTCTAAGATTTCTTTGATCTTCTACAGGTGGTGGAAAAATATT
GGCCTTGGAGAAAAGATGAGTTTTACTAGGGACAGGTTGGTGGAGAATTTCTTATGGGCT
GTAGGACATGCATTTGAGCCTCAGTTTGGATATTGCAGGAAAATAATCACAAAGGTCTTG
GCACTGATAGTAACGATTGATGATATTTATGACATATATGGTACCTTGGATGAACTCGAG
ATATTTACAGATGCTATTGACAGGTTTGTGAATCTATACTTGACATGTCTCTCAGTTCTC
TGGTTTTTTTAGCTCAAATATTTTGTTTGCATGTTCAGATGGGATATCAATGCAATGGAT
CAGCTTCCAGAATATATGAAGATATGTTTCCTTGCTCTCTTCAACTCTGTTAATGAAATG
GCATACAATGTTCTTAAGGAAGAAGGTTCTAACATCATTCCACATCTTAGGAAGATGGTA
ATTTTTCAACTCTGAACTCCTTGATCTTTCCATTATCCAATTTGGTGAAGTGTGCTACAG
CTTCTTTTGCATATATAGTGCCCTTATAACTTTAATATGTTCTGAATCTTTAAGTGGGCA
GATCTTTGTAAATGTTATTTAGTGGAGGCAAGGTGGTACTACAGTAGATATACACCAGCA
CTACAAGAATACATTACCAATGGATTGATTTCCTCATCAGCTCCTGTAATTCTAGGCCAT
GCTTATTTTTCAGTTTCAAATCCAGTAATGGATGCCATAGAGTTCTTAGAAAAGCATCCA
AATATAATCCATGGATCATCAATGATTTTACGGCTGTCCGATGATCTTGGAACATCAAGA
GTGTGCCAGCAACCCTCTTCACTCTCCTTGAAAAGTTTCAATGAAAATTTTTGAAAGGAT
ATTTTATTCTTGGTTTGTCTCTGCAGGATGAGTTAAAAAGAGGCGATGTTCCTAAGTCAA
TCCAATGTCACATGCATCAGACTGGTGCTTACCAAGAAGAGGCATGTGAGCATATAAAAT
ATTTGATTGGGGATTCATGGAAGAAGATGAACAAGGAACAATCTATGGATTCTCCTTTCT
CTCGTATTTTTATCGGAATTGCAATGAACGTTGGCAGGATGGGCCAAAGGGTATACCTAT
ATGGAGATGGTTATGGTGTTCAAGATCGTGAAACCAAGGAGGACATATTGTTGACACTAA
TTGAGCCTGTTCCCCATAATCTGCATACCAAAGTTTGTTAG
>CSTPS113_Loci
ATGATTGGCAACAGCACTTGTGAGGAAATCATTGTTCGGCGAACTGCAAACTACCATCCT
CCCATTTGGGACTATGATTATGTGCAGTCACTGAGAAGTGATTATGTGCAGTCACTGAGA
AGTGATTATGTGGTAGGTTTATATATCATGAATATTGCTAATAGGTTAATTCTAGTTATT
AATGTTCCACTTGGTGCTACTAACAAATACATGGTTATGTATGCAGGGAGAAACATACAC
CAGAAGACTTGATAAGCTAAAAAGAGATGTGAAGCCAATGCTTGGGAAAATGAAGAAGCC
TTTGGATCAGCTGGAGCTAATCGATGTTTTGCGAAGGCTTGGACTATATTATCACTTCAA
GGATGAAATAAAGAGAATATTGGATATCATATACAACCGGTACAATCAGCACGAAGAGTG
GAAGAAAGATGATTTATACGCAACAGCTCTTGAATTTAGACTGTTAAGGCAGCATGGCTA
TGATGTGCCTGAAGGTGTGGCTGTGTAGGATTCACTTCTTCATTTTGTTTGTTTTAAATA
AGCTAAGAACTTAAATTTAAATAAACTATAGGCAACAATATAAATATTGGTCTCTTATTT
GTTTATCCCTTTTTCTTTTGGAAGCTCTTATAATGCTTTTTGCAAATATATGTAAGCTAT
GACTTTATCCCAAATAAAATTAGGTACTTAACTAGAAAGCACTCTTGTTAATGCAGATGT
TTTTAGTAGATTCAAGGACGAAACAGGGAGCTTTAAGGCATGCCTGTGTGAAGATATGAA
GGGAATGCTCTGCTTGTACGAAGCTTCATACCTTTGTGTACAAGGAGAAAGTACCTTGGA
GCAGGCCAGAGATTTCGCACACAGACATCTTGGAAAGGGCCTTGAGCACAACATAGATCA
AAATCTTGCCATTGAGGTGAACCATGCCTTAGAGCTTCCATTGCATTGGAGAATGCCAAG
GTTAGAGGCAAGGTGGTTCATAGACGTATACGAGAAAAGACAGGACATGAATCCTATCTT
GCTGGAGTTTGCTAAATTGGACTTCAATATGGTACAAGCTACACACCAGGAGGATCTAAG
ACACATGTCTAGGTAATTAGTTCATCCACTTTCTCAGTGTTTTGAGATCCAGCCAAAAAC
TCTATATCATACTCTTATAATATTTTTATTGTCTCCCTGAGCTCCTATAAAGCTGGTGGA
GGAGTACACGCCTGGGAGAAAAATTGAAATTTGCTAGGGACAGGCTGATGGAGAATTTCC
TATGGACTGTGGGAGAGATATTTGAGCCTCAGTATGGATATTATAGGAGGATGTCCACGA
AGGTTAACACGCTCATAACTATAATTAATGATGTTTACGACATTTATGGTACATTGGATG
AACTTGAGCTTTTTACAGATGCTGTTGACAGGTTACTGTTTGTCTTACTTTCCATATCCT
CTATGCATCATATGCTTCTGATTAAGTTTGCTGCTCTAAAAATTCAAATATCTTCTTTAC
ATATTTAGGTGGGATATCAATGCAATGGATCCACTTCCAGAATATATGAAGTTGTGCTTC
CTTGCCCTCTACAACTCCACTAATGAAATGGCATATGATGCTCTTAAGGAACATGGTTTA
CACATCATTTTCTATCTTAGAAAAGCGGTATTGTCTGCAACTTTGAACTCATTCCATTTC
TTTGATATTAAATTTTTATAAGTTTCCATATGCTGTCTACATGCATGTAATACTCTTGAC
TCATTTTATTATGATTAATCCTTCAGTGGGCAGACTTATGTAAATCTTACTTACTGGAGG
CAAAGTGGTACTATAGTGGATATACACCAAGCCTACAAGAATACATTAGCAATTCATGGA
TTTCAATATCAGGTCCTGTAATACTAGTCCATGCCTATTTTCTTGTCGCAAATCCAATCA
CCAAGGAGGCCTTGCAGTCCTTAGAGAGATATCACAATATTATCCGTTGGTCATCAATGA
TTTTAAGGCTTTCAGATGATCTGGGAACATCACTGGTTTGTATGCTACTCTCTCTCACAA
TCTCCTTACGAGTCCTAATAAATGTATATTTCTGTAATTTCTGTTCATGGACACATTATA
ATGGTTTTTTTTATGCTGGTCTTAGGATGAGTCGAAAAGAGGAGATGTTCCCAAGTCAAT
CCAGTGTTACATGTATGAAACTGGTGCTTCTGAAGAAGAAGCCCGTAAACACATAAGTTA
TTTGATTGGAGAGACATGGAAGAAGCTAAATGAAGATGGAGTTGTAGAGTCTCCATTCCC
TGAAACTTTTATTGGAATTGCAACGAATCTTGCTAGGATGGCCCAGTGCATGTATCAGCA
TGGAGATGGGTTTGGTATTGAATGTGGTGAAACTAAGGATCGAGTGTTGTCATTACTCGT
TGAGCCCGTTCCCACCGACTTCTTTGATAACATTCTTCAATAGCTTG
>CSTPS114_Loci
ACGGCTCTTTCCATGCTTGCTTCAATTCCTGATCTGATCACTCACACAAGACTTCCAATT
ATTGGAAGATCCAGCAGTTGAAAGGCTTCTCCTCCAGGAAACCAATCCATGATTGGCAAC
AGCACTTGCGAGGAAATCATTGTTCGGCGAACTGCAAACTACCATCCTCCCATTTGGGAC
TATGATTATGTGCAGTCACTAAGAAGTGATTATGTGGTAGGTTTATATATCATGAATATT
GCTAACAGGTTATTAATGTTCCACTTGGTGCTACTAACAAATACATGGTTATGTATGCAG
GGGGAAACATACACCAGAAGACTTGATAAGCTAAAGAGAGATGTGAAGCCAATGCTTGGG
AAAGTGAAGAAGCCTTTGGATCAGCTGGAGCTAATCGATGTTTTGCAAAGGCTTGGACTC
TTCAAGGATGAAATAAAGAGAATATTGGACAGCATATACAACCAGTACAATCAGCACGAA
GAGTGGAAGAAAGATGATTTATACGCAACAGCTCTTGAATTTAGACTGTTAAGGCAGCAT
GGCTATGATGTGCCTGAAGGTGTGGCTGTGTAGGATTCACTTCTTCATTTTGTTTGTTTT
AAATAAGTTAAGAACTTAAATTTAAATGAACTATAGGCAACAATACAAATATTGGTCTCT
TATTTGTTTATCCCTTTTTCTTTTGGAAGCTCTTATAATGCCTTTTGCAGATATGTGTAA
GCTATGACTTTATCCCAAATAAAATTAGGTACTTAACTTGAAAGCACTCTTATTAATGCA
GATGTTTTTAGTAGATTCAAGGACGAAACAGGGAGCTTTAAGGCATGCCTGTGTGAAGAT
ATGAAGGGAATGCTCTGCTTGTACGAAGCTTCATACCTTTGTGTACAAGGAGAAAGTACC
TTGGAGCAGGCCAGAGATTTCGCACACAGACATCTTGGAAAGGGCCTTGAGCACAACATA
GATCAAAATCTTGCCATTGAGGTGAACCATGCCTTAGAGCTTCCATTGCATTGGAGAATG
CCAAGGTTAGAGGCAAGGTGGTTCATAGACGTATACGAGAAAAGACAGGACATGAATCCT
ATCTTGCTGGAGTTTGCTAAATTGGACTTCAATATGGTACAAGCCACACACCAGGAGGAT
CTAAGACACATGTCAAGGTAATTAGTTCATCCACATTCTTAATGTTTTGAGATCCAGCCA
AAAAATTATTTATTATATCATACTCTTAATATTTTTATTGTCTCCCTTGGCTCCTATAAA
GCTGGTGGAGGAGTACACGCCTGGGAGAAAAGTTGAACTTTGCTAGGGACAGGCTGATGG
AGAATTTCCTATGGACTGTGGGAATGATATTCGAGCCTCAGTATGGATATTGTAGGAGAA
TGTTAACGAAGCTTGGCACATTCATAACAATAATTGATGATGTTTACGATGTTTATGGTA
CATTGGATGAACTTGAGCTTTTTACAGATGCTGTTGACAGGTTACTGTTTGTCTTACTTC
CCATATCCTCTATGCATCATATGCTTCTGATTTAGTCAGCTGCTCTAAAAATTCAAATAT
CTTCTTTACATATTTAGGTGGGATATCAATGCAATGGATCCACTTCCAGAATACATGAAG
TTGTGCTTCCTTGCTCTCTACAACTCCACTAATGAAATGGCTTATGATGCTCTCAAGGAA
CATGGTTTACACATCATTTCCTATCTTAGAAAAGCGGTATTATCTGCAACTGTGAACTCA
TTCCATTATGTGCTGTTTACATGCATGTAGTAATCTTGACTCATTTTGTTATAATTAATC
CTTCAGTGGTCAGACTTATGTAAATCTTACTTACTGGAGGCAAAGTGGTACTACAGTGGA
TATAAACCAACCCTACAAGAATACATTAGCAATGCATGGATTTCGATATCAGGTCCTGTA
CTGCTAGTCCACTCCTATTTTTTTGTTGCAAATCCAATCACCGAGGAGGCCTTGCAATCC
TTAGAGAGATATCACAATATTATCCATTGGTCATCAATGATTTTAAGGCTTTCAGATGAT
CTGGGAACATCACTGGTCTGTATTCTACTCTCTCTCGCAATATCCTTACGAGTCCTAATA
AATGTATATTTCTGCAATTTCTGTTCATAGACACATTATAATGGTCTTTTTATCCTTGTC
TTAGGATGAGTTGAAAAGAGGAGATGTTCCCAAGTCAATCCAGTGTTACATGTATGAAAC
TGGTGCTTCTGAAGAAGACGCCCGTAAACACATAAGCTATTTGATTGGAGAGACATGGAA
GAAGCTAAATGAAGATCGAGCTGTAGAGTCTCCATTCCCTGAAACTTTTATTGGAATTGC
AACGAATCTTGCTAGGATGGCCCAGTGCATGTATCAGCATGGAGATGGACATGGTATTGA
ATATGGTGAAACTAAGGATCGAGTGTTGTCATTACTCGTTGAGCCCGTTCCCAGTTTGAG
TTCTGAATAA
>CSTPS115_Loci
ATGGCTCTTTCCATGCTTTCTTCAATTCCTAATCTGATCACGCACACAAGACTTCCAATC
ATAACAAAATCCAGCAGCTGTAAGGCTTCTCCTAGAGGAATCAGGTCAAAATTGGCAACA
GCAATTGTGAGGAAATCATTGTTAGGCGAACTGCAAACTACCATCCTACCATTTGGGACT
ATGATTATGTGCAGTCACTAAGAAGTGATTATGTGGTAGGTTTATCATGAATATTGCTAA
CTGGTTGATTCTAGTTATTAATGTTCCACTTGGTGGTTACTAACAAATACATGCGGTTAT
GTATGCAGGGAGAAACATACACCAGAAGACTTGATAAGCTAAAGAGAGATGTGAAGCCAA
TGCTTGGCAAAGTGAAGAAGCCTTTGGATCAGCTGGAGCTAATCGATGTCTTGCAAAGGC
TTGGAATATATTATCACTTCAAGGATGAAATAAAGAGAATATTGAACAGCATATACAACC
AGTACAATCGGCATGAAGAGTGGCAGAAAGATGATTTATACACAACAGCTCTTGAATTTA
GACTGTTAAGGCAGCATGGCTATGATGTGCCTCAAGGTGTGGCTGTGTAGGATTCACTTC
TTCATTTGTTTGTTTTAAATAAGCTAAGAACTTAAATTTAAATGAACTATAGACAACAAT
ACAAATATTGATCTCTTATTTGTTTATCCTTTTTTTTTGGAAGCTTTTACAATACTTTTT
TCCAGATATATGTAAGCTATGACTTTATCCCAAATAATAATTAGTAAGCACTCTTAAAAA
TGCAGACGTTTTTAGTAGATTCAAGGACGAAACAGGGAGCTTTAAGGCATGCCTGTGTGA
AGATATCAAGGGACTGCTCTGTTTGTATGAAGCTTCATACCTATGTGTACAAGGAGAAAG
TACCCTGGAGCAGGCCAGAGACTTCGCACACAGACATCTTGGAAAGGGCCTTGAGCAAAA
CATAGATCAAAATCTTGCCATTGAGGTGAAACATGCCTTAGAGCTTCCATTGCATTGGAG
AATGCCAAGGTTAGAGGCAAGGTGGTTCATAGACGCATACGAGAAAAGACAGGACATGAA
TCCTATCTTGCTGGAGTTTGCTAAATTGGACTTCAATATGGTACAAGCCACACACCAGGA
GGATCTAAGACACATGTCTAGGTAATTAGTTCATGACATTCTTAATGTTTTGAGATTTAG
CCAAAAACTCTGTATCATACTCTCATAATGTTTTTATTGTCTCCCTTGACTCCTATAAAG
CTGGTGGAGTAGTACACGCCTGGGAGAAAAGTTGAACTTTGCTAGGGACAGGCTGATGGA
GAATTTCCTATGGACTGTGGGAGTGATATTCGAGCCTCAGTATGGATATTGTAGGAGAAT
GTCCACAAAGGTTAACACACTCATAACGATAATTGATGATGTTTACGACGTTTATGGTAC
AATGGATGAACTCGAGCTTTTTACAGATGTTGTTGACAGGTTACTGTTTGTCTTACTTCC
CATATCCTCTATGCATCATATGCTTCTGATTATGTCAGATGCTCTAAAAACTCAAATATC
TTATTTGCATATATAGGTGGGATATCAATGCAATGGATCCACTTCCAGAGTACATGAAGT
TGTGCTTCCTTGCTCTCTACAACTCCACTAATGAAATGGCTTATGATGCTCTCAAGGAAC
ATGGTTTACACATCGTTTCCTATCTTAGAAAAGCGGTATTATCTGCAACTGTGAATTCAT
TCCATTATATGCTGTTTACATGCATGTAGTAATCTTGACTCATTTTTTTATGATTAATCC
TTCAGTGGTCAGACTTATGTAAATCCTACTTACTGGAGGCAAAGTGGTACTACAGTGGAT
ATACACCAAGCCTACAAGAATACATTAGCAATTCATGGATTTCAATATCAGGTCCTGTAA
TACTAGTCCATGCCTATTTTCTTGTCGCAAATCCAATCACCAAGGAGGCCTTGCAATCCT
TAGAGAGATATCACAATATTATCCGTTGGTCATCAATGATTTTAAGGCTTTCAGATGATC
TGGGAACATCACTGGTCTGTATTCTACTCTCTCTCACAATCTCCTTACAAGTCCTAATAA
ATATATATTTCTGTAATTTCTGTTCATAGACGGCCCATTATAATGGTTTTATTTATTTTT
TATTTTTTATTTTATTTTATTTTATTTTATCCTTGTCTTAGGATGAGTTGAAAAGAGGAG
ATGTTCCCAAGTCAATCCAGTGTTACATGTATGAAACTGGTGCTTCTGAAGAAGACGCCA
GTAAACACACAAGCTATTTGATTGGAGAGACATGGAAGAAGCTAAATGAAGATGGAGCTG
TAGAGTCTCCATTCCCTGAAACATTTATTGGAATTGCAATGAATCTTGCTAGGATGGCCC
AGTGCATGTATCAGCATGGAGATGGACACGGGATTGAATATGGTGAAACTGAGGATCGAG
TGTTGTCATTACTCGTTGAGCCCATTCCCAGTTTGAGCTCTGAATAA
>CSTPS116_Loci
ATGCTTGCTTCAATTCCTAATCTGATCACTCGCACAAGACTTCCAATTATTAGAAGATCC
AGCAGTTGCAAGGCTTCTCCTCCAGGAAACCAATCCATGATTGGCAACAGCACTTGCGAG
GAAATCATTGTTAGGCGAACTACAAACTACCATCCTCCCATTTGGGACTATGATTATGTG
CAGTCACTGAGAAGTGATTATGTGGTAGGTTTATATATCATGAATATTGCTAACAGGTTA
ATTCTAGTTATTAACGTTCCACTTGGTGTTACTAACAAATACATGGTTATGTATGCAGGG
AGAAACATACACCAGAAGACTTGATAAGCTAAAGAGAGCTGTGAAGCCAATGCTTGGGAA
AGTGAAGAAGCCTTTGGATCAGATGGAGCTAATTGATGTTTTGTAAAGGCTTGGACTATA
TTATCACTTCAAGGATGAAATAAAGAGAATATTGGACAGCATATACAACCAGTACAATCA
GCACGAAGAGTGGAAGAAAGATGATTCATACGCAACAGCTCTTGAATTTAGACTGTTAAG
GCAGCATGGCTATGATGTGCCTCAAGGTATAGCCCTGTAGGATTCACTTCTTCATTTTGT
TTGTTTTAAATAAGCTAAGAACTTAAATTTAAATGAACTATAGGCAACAATACAAATATT
GGTCTCTTATTTGTTTATCCCTTTTTCTTTTGGAAGCTCTTGCAATGCTTTTTGCAGATA
TATGTAAGCCATGACTTTATCCCAAATAAAATTAGGTACTTAACTAGAAAGCACTCTTAT
AAATGCAGATGTTTTTAGTAGATTCAAGGACGAAACAGGGAGCTTTAAGGCATGCCTGTG
TGAAGATATGAAGGGAATGCTCTGCTTGTACGAAGCTTCATACCTTTGTGTACAAGGAGA
AAGTACCTTGGAGCAGGCCAGAGATTTCGCACACAGACATCTTGGAAAGGGCCTTGAGCA
AAACATAGATCAAAATCTTGCCATTGAGGTAAACCATGCCTTAGAGCTTCCATTGCATTG
GAGAATGCCAAGGTTAGAGGCAAGGTGGTTCATAGAAGTATACGAGAAAAGACAGGACAT
GAATCCTATCTTGCTGGAGTTTGCTAAATTGGACTTCAATATGGTACAAGCCACACACCA
GGAGGATCTAAGACACGTGTCAAGGTAATTAGTTCATCCACATTCTTAATGTTTTGAGAT
CCAGCCAAAAAATCTTTATTATATCACTCTTAATAATATTTTTATTGTCTCCCTTGGCTC
CTATAAAGCTGGTGGAGGAGTACACGCCTGGGAGAAAAGTTGAACTTTGCTAGGGACAGG
CTGATGGAGAATTTCCTTTGGACTGTGGGAATGATATTCGAGCCTCAGGATGGATATTGT
AGGAGAATGTCCACGAAGGTTATCACATTCATAAACATAATTGATGATATTTACGACGTT
TATGGTACATTGGATGAACTTGAGCTTTTTACAGATGCTGTTGACAGGTTACTGTTTGTC
TTACTTCCCATATCCTCTATGCATCATATGCTTCTGATTTAGTCAGCTGCTCTAAAAATT
CAAATATTTTCTTTACATATTTAGGTGGGATATCAATGCAATGGATCCACTTCCAGAATA
CATGAAGTTGTGCTTCCTTGCTCTCTACAACTCCACTAATGAAATGGCTTATGATGCTCT
CAAGGAACATGGTTTACACATCATTTCCTATCTTAGAAAAGTGGTATTATCTGCAACTCT
GAACTCATTCCATTATATGCTGTTTACATGCATGTAGTACTCTTGACTCATTTTATTATG
ATTAATCCTTCAGTGGTCAGACTTATGTAAATCTTACTTACTGGAGGCAAAGTGGTACTA
CAGTGGATATAAACCAACCCTACAAGAATACATTAGCAATGCATGGATTTCGATTTCAGG
TCCTGTAGCACTAGTCCACGCTTATTTTTTTGTCGCAAATCCAATCACCAAGGAGGCCTT
GCAATCCTTAGAGAGTTATCACAATATTATCCGCTGGTCATCAATGATTTTAAGGCTTTC
AGATGATCTGGGAACATCACTGGTCTGTATTCTACTCTCTCTCACAATCTCCTTACGAGT
CCTAATAAATGTATATTTCTGTAATTTCTGTTCATGGACACATTATAATGGTTTTTTTAT
GCTGGTCTTAGGATGAGTTGAAAAGAGGAGATGTTCCCAAGTCAATCCAGTGTTACATGT
ATGAAACTGGTGCTTCTGAAGAAGAAGCCCGTAAACACATAAGTTATTTGATTGGAGACA
CATGGAAGAAGCTAAATGAAGATAGAGCTGTAGAGTCTCCATTCCCTGAAACTTTTATTG
GAATTGCAACGAATCTTGCTAGGATGGCCCATTGCATGTATCAGCATGGAGATGGACATG
GTACTGAATATGGTGAAACTAAGGATCGAGTGTTGTCATTACTCGTTGAGCCCGTTCCCA
TTTTGAGTTCTGAATAA
>CSTPS117_Loci
ATGCTTGCTTCAATTCCTAATCTGATCACTCACACAAGACTTCCAATTATTAGAAGATCC
AGCAGTTGCAAGGCTTCTCCTCCAGGAAACCAATCCATGATTGGCAACAGCACTTGCGAG
GAAATCATTGTTCGGCGTACTGCAAACTACCATCCTCCCATTTGGGACTATGATTATGTG
CAGTCACTGAGAAGTGATTATGTAGTAGGTTTATATATCATGAATATTGCTAACAGGTTA
ATTCTAGTTATTAATGTTCCACTTGGTGCTACTAACAAATACATGGTTATGTATGCAGGG
GGAAACATACACCAGAAGACTTGATAAGCTAAAGAGAGATGTGAAGCCAATGCTTGGGAA
AGTGAAGAAGCCTTTGGATCAGCTGGAGCTAATCGATGTTTTGCAAAGGCTTGGACTATA
TTATCACTTCAAGGATGCAATAAAGAGAATATTGGACAGCATATACAACCAGTACAATCA
GCACGAAGACTGGAAGAAAGATGATTTATACGCAACAGCTCTTGAATTTAGACTGTTAAG
GCGGCATGGCTATGATGTGCCTGAAGGTGTGGCTGTGTAGGATTCACTTCTTCATTTTGT
TTGTTTTAAATAAGTTAAGAACTTAAATTTAAATGAACTATAGGCAACAATACAAATATT
GGTCTCTTATTTGTTTATCCCTTTTTCTTTTGGAAGCTCTTATAATGCTTTTTGCAGATA
TGTGTAAGCTATGACTTTATCCCAAATAAAATTAGGTACTTAACTAGAAAGCACTCTTAT
TAATGCAGATGTTTTTAGTAGATTCAAGGACGAAACAGGGAGCTTTAAGGCATGCCTGTG
TGAAGATATGAAGGGACTGCTCTGCTTGTACGAAGCTTCATACCTTTGTGTACAAGGAGA
AAGTACCTTGGAGCAGGCCAGAGATTTCGCACACAGACATCTTGGAAAGGGCCTTGAGCA
CAACATAGATCAAAATCTTGCCATTGAGGTGAACCATGCCTTAGAGCTTCCATTGCATTG
GAGAATGCCTAGGTTAGAGGCAAGGTGGTTCATAGACATATACGAGAAAAGACAGGACAT
GAATCCTATCTTGCTGGAGTTTGCTAAATTGGACTTCAATATGGTACAAGCCACACACCA
GGAGGATCTAAAACACATGTCTAGGTAATTAGTTCATCAACATTCTTAATGTTTTGAGAT
CCAGCCAAAAACTCTATATCATACTCTTAGAATATTTTTATTGTCTCTCTGGGCTCCTAT
AAAGCTGGTGGAGGAGTACACGCCTGGGAGAAAAGTTGAAATTTGCTAGGGACAGGCTGA
TGGAGAATTTCCTATGGACTGTGGGAGTGATATTCGAGCCTCAGTATGGATATTGTAGGA
GAATGCTCACGAAGGTTGGCACATTCATAACAATAATTGATGATGTTTACGACGTTTATG
GTACATTGGATGAACTTGAGCTTTTTACAGATGCTGTTGACAGGTTACTGTTTGTCTGTC
TTCCCATATCCTCTATGCATCATATGCTTTTGATTTAGTCAGCTGCTCTAAAAATTCAAA
TATCTTCTTTACATATTTAGGTGGGATATCAATGCAATGGATCCACTTCCAGAATACATG
AAGTTGTGCTTCCTTGCTCTCTACAACTCCACTAATGAAATGGCTTATGATGCTCTCAAG
GAACATGGTTTACACATCATTTCCTATCTTAGAAAAGTGGTATTATCTGCAACTCTGAAC
TCATTCCATTATATGCTGTTTACATGCATGTGATACTCTTAACTCATGTTATTATGTTTA
ATCCTTCAGTGGTCAGACTTATGTAAATCTTTCTTACTGGAGGCAAAGTGGTACTACAGT
GGATATAAACCAACCCTACAAGAATACATTAGCAATGCATGGATTTCGATGTCAGGTCCT
GTAGTACTAGTCCACGCTTATTTTTTTGTCACAAATCCAATCACCAAGGAGGCCTTGCAA
TCCTTAGAGAGATATCACAATATTATCCGCTGGTCATCAATGATTTCAAGGCTTTCAGAT
GATCTGGGAACATCACTGGTCTGTATGCTACTCTCTCTCACAATCTCCTTACGAGTCCTG
ATAAATGTATATTTCTGTAATTTCTGTTCATAGACACATTATAATGGTCTTTTTATCCTT
GTCTTAGGATGAGTTGAAAAGAGGAGATGTTCCCAAGTCAATCCAGTGTTACATGTATGA
AACTGGTGCTTCTGAAGAAGACGCCCGTAAACACATAAGCTATTTGATTGAAGGGACATG
GAAGAAGCTAAATGAAGATGGAGCTGTAGAGTCTCCATTCCCTGAAATTTTTATTAGAAT
TGCAACGAATTTTGCTAGGATGGCCCAGTGCATGTATCAGCATGGAGATGGACATGGTAT
TGAAGATGGTGAAACTAAGGATAGAGTGTTGTCACTACTCATTGAGCCCATTCCCGTACA
TAGACAATAA
>CSTPS118_Loci
TCTCCATGGCTCTTTCCATGCTTGCTTCAATTCCTAATCTGATCATTCACACAAGACTGC
CAATCATAATAAAATCCAGCAGTTGCAAGGCTTCTTCTCCAGGAATCAAGTTCATGATTG
GCAACAGTAATTGTGAGGAAATCATTGTTAGGCGAACTGCAAACTACCAGCCTACCATTT
GGGACTACGATTATGTGCAGTCACTGAGAAGTGACTATGTGGTAGGTTTATCATGAACAT
TGCTAACTGGTTGTAGTTATTAATGTTCCACTTGGATGTTACTAACAAATACATGCGGTT
ATGTATCCAGGGAGAAACATACACCAGAAGACTTGATAAGCTAAAGAGATATGTGAAGCC
AATGCTTGGTAAAGTGAGGAAGCCTTTGGATCAGCTGGAGCTAATTGATGTCTTGCAAAG
GCTTGGAATATATTATCACTTCAAGGATGAAATAAAGAGAATATTGAACAGCATATACAA
CCAGTACAATCAACACGAAGAGTGGAAGAAAGATGATTTATACGCAACAGCTCTTGCATT
TAGACTGTTAAGGCAGCATGGCTATGATGTGCCTCAAGGTGTAGCTGTGTAGGATTCACT
TCTGCATTTTGTTCGCTTTAGCTAAGCTGAAAACATAAAATTAAATGAATAGAATACACT
GCAAATTTGGATCTCTAATTTATAGAAAATACATGACTTTTTGCAGATGCGTGTAAGCTA
TGACTTTATCCTAAATATATTTAGTAACCACTCTTATTAATGCAGGTGTTTTTAGTAGAT
TCAAGGATGAAACAGGGAGCTTTAAGGCATGCCTGTGTGAAGATGTCAAGGGGCTGCTCT
GTTTGTATGAAGCTTCATACCTTTGCGTACAAGGCAAAAGTACCTTGGAGCAGGCCAGAG
ATTTCGCATACAGACATCTTGGAAAGGCCCTTGAGCAAAACATAGATCAAAATCTTGCCA
TTGAGGTGAACCAGGCCTTAGAGCTTCCATTGCATTGGAGAATGCCAAGGTTAGAGGCAA
GGTGGGTCATAGATGTATATGAGAAAAGACAGGACATGAATCATATTTTAGTTGAGCTTG
CTAAATTGGACTACAATATGGTGCAAGCCACACACCAGGAGGAACTAAGGCACATGTCTA
GGTAAGTTTGTTTACTTTCTTAATGTTTTTGGGATCCAGTCAACGAACTCTATATCTTTT
TCTTATATTTTTTATCTCTCCCTTGGCTCCCATAAAGCTGGTGGAGGAGTACACGACTTG
GAGAGAAATTAAACTTTGCTAGGGACAGGCTGATGGAGAGTTTCCTATGGACTGTGGGAG
TGATATTCGAGCCTCAGTATGGATATTGTAGGAGAATGTCCACAAAAGTTAACACACTTG
TAACAATAATTGATGATGTTTACGACGTTTATGGTACATTGGATGAACTCGAGCTTTTTA
CAGATGCTGTTGACAGGTTACTGTTTGTCTACTGCCCATATCCTCTATGCAACATCTGCT
TTTGATTAAGTTAGCTTCTCTAAAAATTCAGATTAATATCTGCTTTACATATTTAGATGG
GATATCAATGCAGTGGATCAACTTCCAAAATACATGAAGTTGTGCTTCCTTGCCCTCTAC
AACTCAATTAGTGAAATGGCTTACGACGCTCTTAAGGAACATGGTTTACACATCATTTCC
TATCTTAGAAAAGCGGTATTGTGTGCAACTGTGAACTCATTCCATTTCTTTGCTATTAAA
TTTTGATGAGTTTCTATATGCTCTTTACATGCATGTAGTATTCTTGACTCATTTTATTAT
GATTAATCCTTCAGTGGGCAGACTTATGTAAATCTTACTTATTGGAGGCAAAATGGTACT
ACAATGGATATACGCCAACCCTACAAGAATACATTAGCAATGCATGGATTTCAATATCAG
GTCCCCTAACACTAATCCATGGCTATTTTTTTGTTGCAAATTCAATAACCAAAGAGGCCT
CGCAATCCTTACAGAGATATCACAGTATTATCCGTTGGTCATCAATGATTTTAAGGCTTT
CAGATGATCTGGGAACATCACTGGTCTGCATGCTACTCTCTCACAATCTCCTTATGAGTC
CTATAATAAAGATTTCTGTGATTTCTTTCCATACCCTTACAATGTTTTTTTTTGTCCTTT
TCCTAGGATGAGAGGAAAAGAGGAGATGTTCCCAAGTCAATACAATGTCACATGTATGAA
ACCGGTGCTTCTGAAGAAGATGCTCGCAAACACATAAGCTATTTGATTGGAGAGACATGG
AAGAAGCTAAATGAAGATAGAACAGCAGAGTCTCCATTCCCTGAAACTTTTATTGGAATT
GCAACGAATCTTGCTAGGATGGCCCAGTGCATGTATCAGCATGGAGATGGGCACGGGATT
GAAGATGGTGAAACTAAGGATAGAGTGTTGTCACTACTCGTTGAGCCCATTCCCTTAGAC
AATGACAAAAGGTTTCTAGTTTGA
>CSTPS126_Loci
ATGGCCTGTTCTTGTGGCTTTTATGCTTGGTCCATTCCTGCAGTTGGCCCAAACAATTCA
GAGAAATAGGCAAGAATAACTTCACCAGAATTGTGCCTATGCCTGATACGCACAAATGGA
GTATTGCCCACGATCACACCTTGGTTTCTATCCCCTTAAAGAAAGATAACCATTCACCTG
AACTTGGCAGTTTTACTGTTAAGATTGCCTTACTGCTTCCATTATTTTATAGTTCTTATT
ATGCCATGCATTTTCTAACTTTCTAATTTCCTAACTTTACAGGATGAGTTCTACAATGAA
CATGCACAAAAGTTAAAGGAAGTTAAGCATGTATTCAGCAAACTAGGAGAAGATGCAATG
GAAAGCATGATGATGATTGATGCCATACAACGCCTAGGCATTGATCATCACTTCGAAGAG
GAGATTGAAGCAGTTCTGCAGAAGCAGTATATGAAATCTAGCATTCATGGTGATTGTGAT
GAGGATCTTTATGAGGTTGCACTCCGCTTTCGCCTATTGAGACAAGAAGGTTACACTGCC
CGCAGGTGGTTTCTTTTCTTTTTATTTCTTTTTTAATTAACCTTACCGACATTTATCAAG
AGTCGTTTGTTTCTGAAAGTGAATTTACTGGTTAATGTGCATGGATAGATGTGTTGAATA
ACTTCAAGAACAAGGAGGGGAAGTTTAAACAAAACCTACGCGAAGACATCAGAGGATTGA
TGGGTTTGTATGAAGCTTCTCAGCTAAGTATAGGAGAAGATATACTTGAGGAAGCCGGAA
ATTTCAGCAGTCTACTCCTTAATGCATGTTTGCAACATCTTGATCGTCATCAAGCTGCAG
TTGTTAAGAATACATTGGAGCATCCCCATCACAAGAGCTTGGCACGGTTCATGACCAAAA
ACTTCCTTACTGATTTCCAGGGCACAAATGGATGGATAAATGCATTGCAAGAATTAGCAA
AAATAGATTTCAATATGGTTAAATCCGTGCATCAAAAGGAGATGCTTCAAATTTCCAAGT
CTGTTTGAAAAATTGCATTGTGATTATATTTACTTTCTTGTTATATATTCTTAAGACACT
TTGATCTCTAACTAATATTTGCCATATTAATTATTAGATGGTGGAAGGACCTAGGTTTGA
CCGAGGAGTTGAAGTTTGCAAGAGATCAACCACTGAAATGGTACATGTGGCCAATGGCAA
TCATCCCAGATCCAATGTTGTCAGAGCAAAGGATTGAGCTCACAAAACCTATCTCTCTAA
TCTACATAATAGATGACATTTTTGATGTTGGTGGAACCCTTGATGAACTCACTCTGTTCA
CAGAAGCTGTTAATAGGTAGAAATGGACTATGGAATTAATTCATTGATTCGCTAATGGGC
GTGTATGTGTGTGTATATATATACATACACATAGTTCCACTAATTTGTGTCATTAATTAT
TGTATATAGATGGGATTTGTCTGCTTTCAAAGAGCTTCCAGAGTACATGAAGATGTGTTT
CAAGACTCTTGATGACATCACGAATGAGATCAGTACCAAGGTCCACAAGGAGCATAAGTG
GAACCCAGTAGGCTCTCTACGGAAGGCGGTAATATTCAAAACATTTTTGTATGGGTTTCA
GTGGGATTACAAATGTAGCACGCTTAACAGATCCCCCATTGCTGCAGTGGGCGAGTTTAT
GCAACGCATTTCTAGTAGAGGCAAAATGGTTTGCTTCTGGGCATGTGCCAAAGGCTGAGG
AGTACTTGAAGAATGTGGCCGTTAGTTCAGGGGTACATGTGGTGCTAGTTCACTTGTTTT
TTCTATTGGGTCATGGCATAACCAAGGAAAATGTAGATCTTGTGGATGACTTTCCAGGCA
TTATATCTTCTACAGCAACAATTCTTCGTCTTTGGGATGACCTCGGAAGCGCCAAGGTAA
ATGCCAACCACATGCAGGTTGTTAATTAATCTGTCTACAATTTTTCATGTTTGGTTTATA
AAAAGTTATTTTGAGGTGGCCTTAAAAGTTAAATGTAGTGTTGGCCTAATTGATGTTTTG
AAGTGGTATGTCATAATGTTTGGTTTCACAGAACCACCCTAAGTTGAATAAATTGACAGG
ATGAGAATCAAGACGGGCATGATGGGTCCTATGTAGAGTGCTACTTGAAGGAACACCGAG
GCTCTTCAGTTGAAAATGCAAGACAGATCGTAGCCCATATGATTTCAGATATGTGGAAGC
GCCTCAACAAGGAATGCCTCTCTCCAAATCCATTTTCAACTTCTTTTACAAAAGGCTCCC
TCAATATTGCAAGAATGGTCCCTTTGATGTATAGTTTATGATGACCAACAGTGCCTTCCT
GGCCTTGAGGAGCATATGAAGTCCTTGCTCCTTGAGAATCTACCATACAGAAACGCTCAA
AAAATAAATGAGTGA
>CSTPS130_Loci
ATGGCCTGTTCTTGGGGCTTTTATGCTTGGTCCATTCCTGCAGTTGGCCCAAACAAATTC
AGAGAAATAGGCAAGACTAACTTCACCAGAATTGTGCCTATGCCTGATACGCACAAATGG
AGTATTGCCCACGATCACACCTTGGTTTCTATCCCCTTAAAGAAAGATAACCATTCACCT
GAACTTGGCAGTTTTACTGTTAAGATTGCCTTACTGCTTTCCATTATTTTATAGTTCTTA
TTATGCCATGCATTTTCTAACTTTCTAATTTCCTAACTTTACAGGATGAGTTCTACAATG
AACATGCACAAAAGTTAAAGGAAGTTAAGCATGTATTCAGCAAACTAGGAGAAGATGCAA
TGGAAAGCATGATGATGATTGATGCCATACAACGCCTAGGCATTGATCATCACTTCGAAG
AGGAGATTGAAGCAGTTCTGCAGAAGCAGTATATGAAATCTAGCATTCATGGTGATTGTG
ATGAGGATCTTTATGAGGTTGCACTCCGCTTTCGCCTATTGAGACAAGAAGGTTACACTG
TGCCCGCAGGTGGTTTCTTTTTCTTTTTATTTCTTTTTTCTTTTTTAATTAACCTTACCG
ACATTTATCAAGAGTCGTTTGTTTCTGAAAGTGAATTTACTGGTTAATGTGCATGGATAG
ATGTGTTGAATAACTTCAAGAACAAGGAGGGGAAGTTTAAACAAAACCTACGCGAAGACA
TCAGAGGATTGATGGGTTTGTATGAAGCTTCTCAGCTAAGTATAGGAGAAGATATACTTG
AGGAAGCCGGAAATTTCAGCAGTCTACTCCTTAATGCATGTTTGCAACATCTTGATCGTC
ATCAAGCTGCAGTTGTTAAGAATACATTGGAGCATCCCCATCACAAGAGCTGGGCACGGT
TCATGACCAAAAACTTCCTTACTGATTTCCAGGGCACAAATGGATGGATAAATGCATTGC
AAGAATTAGCAAAAATAGATTTCAATATGGTTAAATCAGTGCATCAAAAGGAGATGCTTC
AAATTTCCAAGTCTGTTTGAAAAATTGCATTGTGATTATATTTACTTTCTTGTTATATAT
TCTTAAGACACTTTGATCTCTAACTAATATTTGCCATATTAATTATTAGATGGTGGAAGG
ACCTAGGTTTGACCGAGGAGTTGAAGTTTGCAAGAGATCAACCACTGAAATGGTACATGT
GGCCAATGGCAATCATCCCAGATCCAAGGTTGTCAGAGCAAAGGATTGAGCTCACAAAAC
CTATCTCTCTAATCTACATAATAGATGACATTTTTGATGTTGGTGGAACCCTTGATGAAC
TCACTCTGTTCACAGAAACTGTTAATAGGTAGAAATGGACTATGGAATTAATTCATTGAT
TCGCTAATGGGCGTGTATGTGTGTGTATATACATATACACATGGTTCCACTAATTTGTGT
CATTAATTATTGTATATAGATGGGATTTGTCTGCTTTCAAAGAGCTTCCAGAGTACATGA
AGATGTGTTTCAAGACTCTTGATGACATCACGAATGAGATCAGTACCAAGGTCCACAAGG
AGCATAAGTGGAACCCAGTAGGCTCTCTACGGAAGGCGGTAATATTCAAAACATTTTTGT
ATGGGTTTCAGTGGGATTACAAATGTAGCACGCTTAACAGATCCCCCATTGCTGCAGTGG
GCGAGTTTATGCAACGCATTTCTAGTAGAGGCAAAATGGTTTGCTTCTGGGCATGTGCGA
AAGGCTGAGGAGTACTTGAAGAATGGGGCCGTTAGTTCAGGGGTACATGTGGTGCTAGTT
CACTTGTTTTTTCTATTGGGTCATGGCATAACCAAGGAAAATGTAGATCTTGTGGATGAC
TTTCCAGGCATTATATCTTCTACAGCAACAATTCTTCGTCTTTGGGATGACCTCGGAAGC
GCCAAGGTAAATGCCAACCACATGCAGGTTGTTAATTAATCTGTCTACAATTTTTCATGT
TTGGTTTATAAAAAGTTATTTTGAGGTGGCCTTAAAAGTTAAATGTAGTGTTGGCCTAAT
TGATGTTTTGAAGTGGTATGTCATAATGTTTGGTTCAGAGAACCACCCTAAGTTGAATAA
ATTGACAGGATGAGAATCAAGACGGGCATGATGAGTCCTATGTAGAGTGCTACTTGAAGG
AACACCGAGGCTCTTCAGTTGAAAATGCAAGACAAATCGTAGCCCATATGATTTCAGATA
TGTGGAAGCGCCTCAACAAGGAATGCCTCTCTCCAAATCCATTTTCAACTTCTTTTACAA
AAGGCTCCCTCAATATTGCAAGAATGGTCCCTTTGATGTATAGTTATGATGACCAACAGT
GCCTTCCTGGCCTTGAGGAGCATATGATG
>CSTPS136_Loci
ATGTCCACTACTCACACATGGAGCGTTGCCGAGGACCACAACTTGGTTTCTGTCCCCTCA
AAAAATGATAATCATCTATATGCACAATATTTAAGTCTCACTGTTAAGTTTGCATCCCCA
TTTTCCCTATATGTATATATTTCCATTAGGTCCTATGCTCGATTTTCACTTTTCAATTTC
CTGTCGTTGACAATCTTCCTAAACCTGGAGGAAGTTAAGAGTGTACTCAATGAAGTAGGA
GAAGGTACATTTGAAGTTTTGCTCATGATTGATGCCATCCAACGACTAGGCATTGACTAC
CACTTCCATGATGAGATTGAAGCAATTCTACAAAGGCAGTATAGGATAGTTATAACTACG
GATGATTTTAGTGACAATCTTTACGAGGTTGCACTTAGGTTTCGGCTCTTGAGACAAGAA
GGTTACTATGTGATTACAGGTGGCCGTTTTCTTTTTCTTTTAATTATAGTATAACCTTCT
CTTATTATATATTGAATCCTTTGCTTTTGGGAAAGTTAGTTTTCTTGGTAATGTGTACGA
ATGAACTAACAGATGTCTTTAACTTCAAGGACAAGAAAGGGAAGTTTGAAGAAAAACTAG
GTAAAGATGTCAGGGGATTCATGGGTGTTGAAATCTGTGCAAAGATTTATAGTGAAAAAT
AATGGAAAAAATGAGAAAAAAGAACACGCAAATTTAACATGATTTGGCTAATTGCCTACG
TCCATGGGAACAGGAAAGAGGATTTTCACTATGTATCAAATTAGGGTTACATAAAAGGGT
ATTTATATTAACCCTTAGGAATGAAAATTCCAAAAATACCATTGAATCGTACCGCGGGGG
CGTTGTCCCCCGTACTCCCCCAACCTATCGTTCACCCCACAACAAAAAGAAGTACAAGCC
TGAATGGCAAATGTCTTCGTTCCCGTATTTGTCCCTTTTTCTCCATATGTCTTTTCGCTC
AAATATGAGTCACATACTACAACAATGGGTTTGTATAGAGCTTCACAGCTAAGCGTGCAC
GGAGAAGATATACTTGAAGAAGCAAGAAACTTTAGTAACCGACACCTTAATGCATGGAAC
ACCCACAATGATCAGCATCAAGCTCGCATTGTTAGGTATTGTGGATGATTTTCAGGGAAT
TATATCCCTTTCTTCTTCTTCAATTTTATGCAATGCATTTCTGGTTGAAGCAAAATGGTT
TGTGGTGGGGCATGTGCCAAAGACTGATGACTACTTGAAGAATGGGATAATTAGCTCCGG
GGTACATGTGGTGCTAGTTCACATGTTTTTTCTGTTGGGTCATGGTATAACCAAGAGAAA
CGTAGGTATTGTGGATGATTTTCGGGGAATTATATCTTTTGCTGCTACAATTCTTCGTCT
CTGGGATGATTTGGGAAGCGCCAAGGTAATTCTCAAGACTAGTCTTTGTTCCCTTGCACC
ACATGATCATTTCTTGTTTTAATAAGTCCACAAATGAACTCTGGCCCCGCCTATATATCA
TCCGTATATATCCCTTAACTTCTCTTTATCTGATTGCTACATCTCACTTAAGATAATTTG
AGGCCATAAAAACTACACTAGTAATGGCTCATTAATTGTTGTGGTCACTTCTGGTGGGAA
CCACAAACTGCATTAAGTGAACAGGATTATGAGCAATAGTCGTGTTTTTGGACAATGACC
TGACTGAAGCAGAATATGTGGTAGGTGAAAGGATTCCCAGATTGGGAATGATATCTTATC
TTCATGGTTGGCCACTAACATAGGCATTTACACTTCCCAGGATGAGAATCAGGACGGGCA
TGATGGATCCTACATAGAGTGCTACATGAAGGAACACCCAGGGACGCCCATAGAAAATGC
GCGATGCCATGTTATGCATACTATTTCAGAGACGTGGAAGCTCCTGAACCAGCAATGCCT
CGCTCCAAATCCATTTTCAACATGTTTTACAAAGGCCTGCCTCAATGTTGCAAGGATGGT
TCCTTTGATGTATAGTTATGATGATAATCAGTGCCTCCCAAGCCTTGAGGAGCACATGAA
GTCGCTTGTCGAGGCGAGTGTTTCTTCGCAAAGTATCCCACCATCAAGGATTACACTTCT
CAAGGTTCATCTATGA
>CSTPS119_Loci
ATGGATAGTGCCAACCACATACAAAACAGCCAAGAATTTTTACAGTGCCAAGCTAAGTCC
GAAGGTGTTGGAACGATATCCCAAAGGAGATCTGCCAATTACAAGCCAAACATCTGGAAA
TATGATTGCGTCCAGTCTCTTACAAGTGAATACATGGTGAGATTTAGGATTATTCCAAGA
AAAATCTTATCATCCTGTGTTCTATTTACACTGCATCCACAATGACAAAATTTTTCCGTT
GTATGTATCCATGTTCATATGTGCTTGGAAATTTGATGATTTTTCAGGGAGAGCCATACA
CAAGACAGGTCCAGCAGCTGAAAGGAGAGGTTAGGCGTGTGTTTGTTGAAGTGGTGGAAC
CATTGGCCAAGTTAGAGTTCATTGACAGCATTAAAAAGCTAGGTCTGGGCAACTTCTTTG
AGGAGGAGATCAGAGAAGCCCTTGACACCATAATGTCTGATAAGAACAACAGTCCCGGTA
TCAAAGCAAATCTCTATGCTGCTGCACTATGCTTTAGGCTTCTCAGGCAACATGGTTATG
GAGTTTCACAAGGTACAGATATTCATTATCAAATATTTAACTCTACTTTCTCCAAAAGAT
GCCTTACATTTTTTATTTTCAGTGCTATTCGCTGATGTTCTTAGTGAATGCTGTGAAACC
CAGATATGTTTAGCGGCTTCATGGAGGAGGTTGGTATGTTCTCTAAAAGCACATGCACAA
ATGTCAAAGGAATGATTGAGCTTTTTGAGGCCTCGCATCTCGCCTTGGAAGGTGAAAACA
TCTTGGACGAGGCTAAAGCTTTCTCTTCGGGATATCTCAAAGAAATCATTTCTAACCTAG
ATAATAACCTGGCTAAACAAGTGGTCCATTCTTTGGAGCGTCCATTGCACTGGAGAGTGC
AGTGCTTTGATATCAGGTGGTACATTGATTTCTATGAGGAGGAAGGAGTCATGAACCTGG
ATTTACTCAAGCTTGCTAAACTTAACTTCAACATGGTTCAAGCCGTACATCAAAAGGATC
TCAAACACATCTCCAGGTAATGATGAAAAAGCAGGTGCAATCTCTATAAGCATCAGTATG
CCGCAAATTCATTAGAAAAGACAAGTCACTTTTTCTCTCTATTTTTTCTCACTAGGTGGT
GGAGGAATCTGGGCCTCATTGAAAATTTGAGCTTCACAAGAGATAGATTGGTGGAAAGTT
TCCTGTGTGGTGTGGGATTCTCATCTGAACCTCAGCATGGATCTTTTCCTTTTCGCCTAT
GCATTACAAAAGTCATTATTTTTATTCAAGTCCTTGATGACGTTTATGATATTTATGGTT
CGTTGGATGAGCTAGAGCAATTCACCAATGCTGTTGATCGGTCAGTCTTAATAAATCATC
TCCAAAAAATCCATGAGTTTCAAGAAAGAAGGTTAAAATTAAATTGTTCAAAATTTTGAT
TATCTCTCAATTTCAGGTGGGATTCCAAGGAAATCCAACAACTTCCTGAGAGTATGAAGC
TTTGTTTCCAAGTACTCCAGGACACAACTAATGCAGTGGCTAATGAAATTCAGAAGGAAA
AGGGTTGGGACAATGTATTACCCATGCTACAACAAGCGGTATTATATCTTTTGTTTTGAG
TCTCATTTCAAATAAAAGTTTTCCGGAATAATCATTTGATTTTTCTTACAACAAAAATCT
TTTGTTTTTTCTAGTGGGCAAATTTTTGCAAGTCTTTATTTGTGGAAGCCAAGTGGTACA
ACAAGGGTTATACACCAACCCTGCAGGAATATCTAAGTAATGCCTGGATTTCATCCTCAG
TTTCATTGCTGTCTGTTCATGCAATATTTTTCTGTGTACCACATGAGGCTAAAGAGGAGA
TGGTAGATTTTCTGGAGAAAAATCAGGAACTTGTGTACTCTTCATCTCTGATTCTTCGTC
TCTGTAATGATCTTGGGACTTTGGAGGTAATTATTCCTTCTTAAGAAAAGCGCCATTCAG
ATATAACTTTCTTTTAATTTGTCTTTAGAACATTAGCATGTATAATAATCACCCTGTGGC
TCTTCTAATAGGCAGAACTAGAGAGAGGTGATGCCGCTTCATCAGTTCTATGCTATATGA
AAGAAGTGAATGTCTCAGAGGAGATATCTCGGACGCACATTAGAGGCATGATAGTTAAAA
CTTGGAAGAATATGAATGGACATTGCATTGCCTCATCTCCATTACTACAACCAGTTGTCA
ACATCATCACAAATATAGCAAGGGTAGCACAGTGGATTTACCAATATGGAGATGGGCTTG
GAATTCCTGACCGTGAAACAAAGGCTCAGATTCTGTCTTTACTGATTGAACCCCTTGGAA
TCAACTAA
>CSTPS121_Loci
ATGCAGTCTATATAAACAGGCATGAGGATAGGTGCTTCCTCATCAAATTAATTAACTCTC
TTTCTTCAACAAGTAACTATTCAGTCATCATGGATAGTGCCAACCACATACAAAACAGCC
AAGAATTTTTACAGTGCCAAGCTAAGTCCGAAGGTGTTGGAACGATATCCCAAAGGAGAT
CTGCCAATTACAAGCCAAACATCTGGAAATATGATTGCGTCCAGTCTCTTACAAGCGAAT
ACATGGTGAGATTTAGGATTATTCCGAGAAAAATCTTATCATCCTGTGTTCTATTTGCAC
TGCATCCACAATGATAAAATTTTTCCGTTGTATGTATCCATGTTCATATGTGCTTGGAAA
TTTGATGATTTTTCAGGGAGAGCCATACACAAGACAGGTCCAGCAGCTGAAAGGAGAGGT
TAGGCGTGTGTTTGTTGAAGTGGTGGAACCATTGGCCAAGTTAGAGTTCATTGACAGCAT
TAAAAAGCTAGGTCTGGGCAACTTCTTTGAGGAGGAGATCAGAGAAGCCCTTGACACCAT
AATGTCTGATAAGAACAACAGTCCCGGTATCAAAGCAAATCTCTATGCTGCTGCACTATG
CTTTAGGCTTCTCAGGCAACATGGTTATGGAGTTTCACAAAGTACAGATATTCATTATCA
AATATTTAACTCTACTTTCTCCAAAAGATGCCTTACATTTTTTATTTTCAGTGCTATTCG
CTGATGTTCTTAGTGAATGCTGTGAAACCCAGATATGTTTAGCGGCTTCATGGAGGAGGT
TGGTATGTTCTCTAAAAGCACATGCACAAATGTCAAAGGAATGATTGAGCTTTTTGAGGC
CTCGCATCTCGCCTTGGAAGGTGAAAACATCTTGGACGAGGCTAAAGCTTTCTCTTCGGG
ATATCTCAAAGAAATCATTTCTAACCTAGATAATAACCTGGCTAAACAAGTGGTCCATTC
TTTGGAGCGTCCATTGCACTGGAGAGTGCAGTGGTTTGATATCAGGTGGTACATTGATTT
CTATGAGGAGGAAGGAGTGAACCTGGATTTACTCAAGCTTGCTAAACTTAACTTCAACAT
GGTTCAAGCCGTACATCAAAAGGATCTCAAACACATCTCCAGGTAATGATGAAAAAGCAG
GTGCAATCTCTATAAGCATCAGTATGCCGCAAATTCATTAGAAAAGACAAGTCACTTTTT
CTCTCTATTTTTTCTCACTAGGTGGTGGAGGAATCTGGGCCTCATTGAAAATTTGAGCTT
TACAAGAGATAGATTGGTGGAAAGTTTCCTGTGTGGTGTGGGATTCTCATCTGAACCTCA
GCATGGATCTTTTCGCCTATGCATTACAAAAGTCATTATTTTTATTCAAGTCCTTGATGA
CGTTTATGACATTTATGGTTCGTTGGATGAGCTAGAGCAATTCACCAATGCTGTTGATCG
GTCAGTCTTAATAAATCATCTCCAAAAAATCCATGAGTTTCAAGAAAGAAGGTTAAAATT
AAATTGTTCAAAATTTTATTATCTCTCAATTTCAGGTGGGATTCCAAGGAAATCCAACAA
CTTCCTGAGAGTATGAAGCTTTGTTTCCAAGTACTCCAGGACACAACTAATGCAGTGGCT
AATGAAATTCAGAAGGAAAAGGGTTGGGACAATGTATTACCCATGGTACAACAAGCGGTA
TTATATCTTTTGTTTTGAGTCTCATTTCAAATAAAAGTTTTCCGGAATAATCATTTGATT
TTTCTTACAACAAAAATCTTTTGTTTTTTCTAGTGGGCAAATTTTTGCAAGTCTTTATTT
GTGGAAGCCAAGTGGTACAACAAGGGTTATACACCAACCCTGCAGGAATATCTAAGTAAT
GCCTGGATTTCATCCTCAGTTTCACTGCTGTCTGTTCATGCAATATTTTTCTGTGTACCA
CATGAGGCTAAAGAGAGATGGTAGATTTTCTGGAGAAAAATCAGGAACTTGTGTACTCTT
CATCTCTGATTCTTCGTCTCTGTAATGATCTTGGGACTTTGGAGGTAATTATCCCTTCTT
AAGAAAAGCGCCATTCAGATATAACTTTCTTTTAATTTGTCTTTAGAACATTAGCATGGA
TAATAATCACCCTGTGGCTCTTCTAATAGGCAGAACTAGAGAGAGGTGATGCCGCTTCAT
CAGTTCTATGCTATATGAAAGAGGTGAATGTCTCAGAGGAGATATCTCGGACGCACATTA
GAGGCATGATAGTTAAAACTTGGAAGAATATGAATGGACATTGTATTGCCTCATCTCCAT
TACTACAACCAATTATCAACATCATCACAAATATAGCAAGGGTAGCACAGTGGATTTACC
AATATGGAGATGGGCTTGGAATTCCTGACCGTGAAACAAAGGCTCAGATTCTGTCTTTAC
TGATTGAACCCCTTGGAATCAACTAAATCAAAGTTCTAATCTTGCTTTAGCTTTCTGTGA
TTGAGAACTTGGGGACAGTAGGAAAATGTAAACATAATGTACCATGAGGGTACTTGGGAA
GTCCATGTCTAATTTAGAGACTCTACTTTTGAATAAACTTTTATAGCCTTGCAACCAAAC
GTAAGCCATTATTGATAATACTCTTACTGGGCTGGAATCAATGAGAAGTCACTATTGTTG
ATATTCCTTCTGCCGCCCTGAAACCATTGGAGGGAAATAAAACACATGGCTCTCTGTGTG
AACCGGTGACCCAGAGAAATGTCATCTTATCCAATTGAAATGAAACTGAAACCCAACAAG
ACAATGCATATGGGGCTCTAGGAAAATGATATATTGTCCTAGGCCTCCTGCCTATGAAAA
ACCTTCTGCTTATGAAAAAACTGATATAAATGCTATACACTAGCAACTGCATTGCTGTTG
TTGGGCTGTCTTATATTTTGGAATTTATATTTACTGATCTGAAAATTCTGCAAACGGATC
AGTAATTTCTTGTACTATTACTGGGCAAGAAAAACAAAAATCAGCCGATCAAGTCTTAGC
GAGAAATAGAGTACATCAGAACTGGATTGATGTTAAATCGTTTTCACTCGTTGAAATCCG
TGCAATAATTTATGGTGAAAAAAAAAAAAAAAGAGAAAGAAGTACTAAGATTTAACATAG
TTTGATTCCAAATATACCTTTGAACAGTACTATAAGACACCCCCAACCTAGCATTCGTCC
CACAACAAAATAAGTAAGTCTTAATGACAAATGTCGTCGCTCTGTTCCACTCCACTTCGC
TCCAACATTTGCTGTTTTTTTTTTTCATGTCTTTTTATATCAAATATGAGCCACATACTA
CAACATCACAGCTCTAAACCTCAAAACCCACTTTAGTATAACAGAACAAGTGAACAACCA
CCACTAGAAACGAAGCTGGTTAGTACTGCATAAGTAAGAAAGCAATTTGTCTCCCTTTCA
AGGGCCCAAATTCTTTTAGCTCTGGTTTGAAAGTTTTAAAATGTTTTGGCCCCATGCATT
TCTGTCCAAATGAAGATTTAATAAGAAGTATGTTTGCAATTTATAAACAAAAGCCGATGA
TATTCACCAAGAAGACTCTATGGTTCCTAATGGAACAGGCAACAAAGTTACCTTGCACAC
ACTGCTACTAAATATAAAAATCTTATTGAATTCAATTACTCAAATATAAAACCAAGGTGG
TGTTTGTTTTTTTGGCTTTTTGCTGAAAACCATTTAGTTTTAGAATTTAGGTTGTTTGTT
TTTTTACTTTTTAATGACTTATTATAAATTTTTTACTAAATAGAAAAAGTCAAAATATGT
GGTTTTTTCTAGATAGAAAAAATAACACAATGATTTTTTTTACTTTTTAATACTTAATAG
AAATAAAATACTACAAAAACAAACAACCTAATATTTAATACTATTAAGTATTAAGGTTCT
ATTTAGAATTAAGTAAAAAAACAAACACCACCTAAATCTACTATTTGAACCAAAAATATT
CTAATTGGCTTTTAAAACCAAATCAAAATATAATTTTCGGAAACTTTAAAAATTAAATTA
TTCCAACAGAACACTAGTCCGCTTAATATGGTCCCCTGCCCTGGCCTGACACCCATACAT
GTGTTGCTCTCAAAGGAAAAAATCCAAACAGAAGTTCATAATCGGGCGGTGCGGTTGTCT
TTCTTGACATAAAGTCGTACATAGACATATGCAAGCATGCTTCACGAGATGTAACGTAAC
CATTGGCCACGGAATGACTTTCTAACTTGAAAGTCAAAAATTGCGACTCTAATATATAAA
ATACGAGGGACTTGTGCTCTTGACAACGATTTTAAGAAGTGTTTTTAATTTTTTTTATAT
TTATAAAATAAAAATTTTAAAATATAAGAAAGCTTTAAAACATTTCTTAAAATCACTATT
AAACTCGTACTTTAATTAATAAGACTCATATAGATAGTAAAAAAATGGTCATTGTTTCAA
AAGAAGAAATAAAAGGCCCATATAACACCATGTCAATGATGTGAGCAATAATAAATTCTT
GAAACATATAGAATGGACTTCAATTGGGTAATAAAAGGAGAAGACAGTAATCTTTCACCC
ATTGATCTTTTAAAGGAGAAAAGGAAAGTTGATACATCAAAGAATGGGGGTCCAGGTTGT
GCATGGATGCTGAAGAGGATTGAGGCTTTGGCATACTGA
>CSTPS123_Loci
ATGTCAAGTGCTCACACATGGAGCATTGCTAAGGATCAGAACTTGGTTTCTATCCCCTCA
GAAAAGGATAATCATCCATCCACAGAATATCCCAGCCCCACTGTTAAGCTTCAGTCCCCA
TTTTCCATATATATTTTTTGCTCTTAGTTCTTATGGCGGTTTTTCACTTTTCAACTTCCT
ACTGTTGACAATCTTCCTTTGGCAGAATGAATTTTACATGGAACATGCACAAAAACTGCA
GGAAGTTAGGAGCGTACTCAAGGAGGTAGGAGAAGATACATTGGAAGCTTTGCTCATGAT
TGATGCCATCCAACGCCTAGGCATTGACTACCATTTTCATGGAGAGATTGAAGTGGTACT
ACAGAGACTACATACGAAATTTAACACTGTGAGTGATTGCCATAACAATCTCTACGAACT
AGCACTTGGCTTCCGGCTATTGAGACAAGAAGGTTACTATGTGAGTGCAGGTGGGATTTT
CTTTTTTTTCTTTTGGGTTTTCCCCTTTTAATTATTTATTTTTTAAAATATTCTAAGTTT
CGACTATTAAATCATTTGTTCTAGAAGAGTAAGTTATTTAATGATTATCGTGTATGAACA
GATGTCTTTAACAATCTCAAGGACACAGAGGGAAAGCTTCAAGAAAAACTAAGCGAAGAT
ATCAAGGGATTAATGGGTTTGTATGAAGCTTCGCAGCTATGTATAAAGGGGGAAGATATA
CTCGAAGAAATCGGAAACTTCAGTAGCCAGCTTCTTAATGCATGGAACACGCACAATGAT
CACAGTCAAGCAAGAATTGTTAGGAACACATTAGGCCATCCCCATCATAAGAGCTTGGCA
AGGTTCATGGCCAAAAGCTTTCTTAGCGATTTTCAAGGCACAGATGGATGGGTAAATGTC
TTTAGAGAACTAGCAAAAATGGATTTCAATGTAGTTAAATCCATACACCAGAAGGAGATG
CTGCAGGTTTCCAAGTGAGTTTCACTGACCTTGAACTAAGTTAATTTGTCGTTCTCCAAA
GATTATTCCCTGACGTACCTTTCATGTAAATAATTTTTTTTCTCTTTTTACCTAATTAGA
TGGTGGAAAGATCTAGGTTTGGCCAAGGAGTTGAAGTTTGCAAGAAACCAACCACTGAAA
TGGTACATGTGGCCCTTGGCGGTCCTCCCAGATCCAAGCTTGTCGGAGCAGAGGGTTGAG
CTCACAAAACCCATCTCGATAGTCTACATAATAGATGACATTTTTGATGTTCATGGAACA
CTTGATGAACTCACTCTCTTCACAGAAGCTGTCAACAGGTAGGCATATAACAACAATAAA
ATTCATCAGAATGCTTCTACAAATCTCAAAAATCATCATTTAATCACTAATTGCTTCTAC
AAATCTCAAAAATCATCATTTAATCACTAATTGCATGTAGATGGGAATATGCGGCTGTTG
AACAACTACCAGACTACATGAAGATATGTTTCAATGCTCTTAATGGAATCACCAATGAAA
TAAGTTCCAAGGTCTACAATGATCATGGGTGGAACCCCATGGAATCTCTTCGAAAGGCAG
TATGTCAAATAACATTTACCATACTAGATTAATATTCATTTTAATTGCAAATGCAAAAGA
GTTGGAAGTGCCTCTGCAATTTTTTGATAGTTTATTTTATTTTTTGCAAACAGTGGGCAT
GTTTATGCAATGCATTTCTAGTAGAAGCAAAATGGTTTGCTGATGGACACGTGCCAAAGG
CTGATGAGTACTTGAAGAATGGGGTCATTAGCTCCGGAGTACATGTGGTGCTAGTTCATG
TGTTTTTTCTCCTGGGTCATTGCATAACCAAGAGAAATGTAGACATTGTGGATGATTTTC
CTGAGATTATATCTTCGGTCGCAAAAATTCTTCGCCTCTGGGATGACTTGGGAAGCGCCA
AGGTAAATCTCAAGAAACATAAATAAAAATGACCTCTAGGCTCCAGTTTTAGTCTGTTTT
ATACATACCTACCCCTGATAGCGATCTCACTGAAAATTCCTCAACATATAAACTACACCC
ACGCCAGCTCATTAATGGTTGTGGTCACTTCTGGTGGGAACCGCATCATGTGGTAGATGT
CTGGTTTCCCACTATACATTCATAAACTGCTTCCGAGAACGGGAATGATGTGTCGTATTC
ATAGTTGGCCACTAACACATATAAGCATTAACACTTTTACAGGACGAGAATCAGGACGGG
CACGACGGATCATACCTGGAGTGCTACATGAAAGAAAAACCAGGGACTTCCATAGAAAAT
GCCCGATGCCATGTTATGCATACCATTTCAGAGACATGGAAGAGCCTCAGCAATGAATGC
CTTGCTCCAAATCCATTTTCAACGTGTTTTACCAATGCTTGTCTCAATGTTGCAAGGATG
GTTCCTTTGATGTATAGTTATGATGATAATCGGTGCCTCCCAAGCCTTGAAGAGCACATG
AAGTCGCTTGTCTATGAAAGTGTTTCCTCATAAA
>CSTPS125_Loci
ATGCCAAGTGCTCACACATGGAGCATTGCTAAGGATCAGAACTTGGTTTCTATCCCCTCA
GAAAAGGATAATCATCCATCCACAGAATATCCCAGCCCCACTGTTAAGCTTCAGTCCCCA
TTTTCCATATATATTTTTTGCTCTTAGTTCTTATGGCGGTTTTTCACTTTTCAACTTCCT
ACTGTTGACAATCTTCCTTTGGCAGAATGAATTTTACATGGAACATGCACAAAAACTGGA
GGAAGTTAGGAGCGTACTCAAGGAGGTAGGAGAAGATACATTGGAAGCTTTGCTCATGAT
GATAGAATAAATGTGGACCGACAATATATTAAACATTGTCCAGGATTAATCTATCTTTTC
GCATGCAATTTATGATTTAATCTTGAGTATGGGCCACCTAATGTGTAGAGCCCAATGCCA
TCACGGGCTTTAGATGATGGGCCTAAGGCCCGTGAGGCCCAATAACCAATGGGTATGGTC
CCTAAGGCAGGAGGGTATAAAAGGGCTTTGACTTGTGTCTTTTGTAATGATCACATCCAT
TTGAAAAGAACTGAACCGCTCTCTCTCTCCCGCTCCCATTGCCTGAGAGAATACAGTGAA
AGAGGTGGTGCCCTCCGTTGCTCTTAGAAGATCCATACCGTCTTCATCAAAAGCGTCAAA
ATGGATTCAGGTTGGTTCCTATCTAAAGATTAATTGTTGAATATATTCTATATGTGTGTT
TTGGTGTTAATGGAGAAGACATGAAATTTTGTTATCAATTGGTATCAGAGCACTGGTTCC
ATTTTCTCCAAAACCATATTCAAGTTTTCAAAATGGGAATCAAACAGATCCAGGACCCTT
TAATGGATCCTAAACAAAATAATAATAATAATTTGAACATTGAAGGCGCTGTTCATGCAC
CTTGGAGGCACGCTGCAGGCACTGTTCAGGGCGCTACTTCGGTGTCATTCTTGACGCCGT
TCAGGCGCCATTAGGAGCGCCGTTCAGGCACTCTTTGATGCAGCGTTCAAGCGCTATCTG
CAGCGCTGTTGGAGGCGTCGCCAGATCCGCTGCAACGCCGGTGGCATTGCGCCAGTTTGG
TGGTCGTGGAAGCGCCGTCTCCAGGCTGTCACTCCAGGCGCTGTTATGGCGTCACTGCAG
CGCCGTTTAGGTGCTTCATCAGCGCCATTGGAGGCGCTTCAGGCGCGCTGATGGTGCATG
CTGCAGCCGCGGCTTCTGACGCTGTTCCGGGGGGCGCGCTTCAGGCGCGCTGGTGGCACG
TTGGAGGCGCACCTTCAGGCGCTGTCTCCGGCGAAGGGCGCCGTTGGGCGCCATTGCAGG
CGCTGTGAGGCGCGCTGGGTGCGCGCTGCGTGCGCGCTGCAGGGGCGGCCTCCGACGCTG
TCCGGGGGCGTGCTCTGAGGTGCCACTTCCGGCATCGTCTCCAGCACCATTTAGGGCGCA
CTGCTGTTGGAGGCCAACGCCATGAATGGCGTTTTTTTTGTAAAAAAAAAAAAAAAAAAA
AAAAGGACACCAGTGGGTCTCGAACCCACAGCCACAAGGTTTTCAACCTTGTGCTTGACC
AACTAGGCTATGAGACTCTTTATGTTCTTTTTGAATTTTGTACTATTATATAACTATAGT
TTTGATGAATTTTTTGTATTCTTTTTCTAGAATTTATTATTTCTTGTTGCGTTTATGTTT
AATGCTTCAAATTGAATAGATTATCTATATATTTGTTGCCAAAGTGACTTATATTACACA
ATTTTATTCATTTTGAAGTATGAAACATGGTATTATTGTATAAAATAATTGGCCCAAAGG
AAGATTATTTTTTATATGATAATAAATAAAGAAATCATAAATATATGACATATAATGTTT
ATCTTGCATTCGATATGTTAGTCCAAAGACAAACATATTGTTTTTCGGTTTTATTGTCAA
TATTTATGAATTAATTTTGTATAAGGATATCAATTACAAGTTAATATTTTTGTCCAAAGA
CTGAATATTAATGTTTGTGCTAGGTATCTTGCATGATGTTTATTTATTCATGTATGTATG
ATACTTATTTGACTAATTGTGAGCTTTATTATTATGAATTCAGCATCTTCTATATCTGCA
AATGTGAATAACATTCCTGTGCTTAATGGCACAAACTTCAAGAAATAGAAAGAGCACGTT
ATAATTGTGCTCGGGTGCATGGATTTAGACTTTGCATTAAGGGAGGATCGCCCTTCAGAT
CTTACTAGTGCCAGCACTGCTGAGCAAAGGTCTACTATGGAAAAATGGGAGCGATCCAAT
CGCATGAGTCTAATGATTATGAAGCACTCAATTCCAGAAGCAATAAGGGGTGCAATACCT
GAGGAAACCCAAGCCAAGGCATTCTTGGACCAAATAGCAAACCGATTCGCTGCAAACGAA
AAGGTTGAGACAAGCACTATTCTTAGTAAGCTTGTCTCTATGCGGTATAAAGGGAAAGAG
AATATCAGGGAGTACATTATGGAAATGTCTAATCTTGTGACGAGACTCAAGGCACTAAAG
TTAGAGTTGTCGGAAGACATACTCGTGCACTTGGTCTTGATCTCTCTGCCTACACAATTC
AGTCCATTCAAAACCAGTTATAATACACAAAAAGAAAAATGGACTTTGAATGAGCTTATT
GCTCAATGTGTGCAAGAGGAAGAGAGATTGAAGCAAGAAAAGATAGAAAGTGCTCACTTG
GCTTCCACATCTCAGGGATTTGGTACCAACAAGAAAAGAAAGAGGGACAATAAAGGAAAA
CAAACTGCAGTTTCTGGGACATCAAAGCAAAAGGAGCAAAAGAAACAAGATAAGGAGATC
ACTTGTTTCTTTTGCAAGAAGGCTGGTCATATGAAGAAGACATGTACCAAATACGCTGCT
TGGCGTGAAAAGAAAGGTACACTTCTCAACTTTGTTTGTTCAGAAATTAATTTAGCTGTA
GTGCCTACTGACACTTGGTGGATAGATACGGGTGCAACTACTCACATAAGTGTCACTATG
CAGGGTTGCCTAAGGAGCCGAATGCCAACTGATGGTGAAAGATACATCTATCTGGGAAAT
GGCAACAAGGCTGCAGTCAAGGCTATTGGTCTTTTCAGATTACAGTTAGACTCTGGATGT
ACATTGGATTTGGAAGAGACTTTTGTAGTACCGTCGTTTAGACGGAATTTAATTTCTGTT
TCATGTTTGGACAAATTTGGATATTGTTGTTCATTTGGAAATGGAATGGTTAGTCTTTAT
CTAAATTCAAATATTATTGGTACAGGTAGTCTAACAGACAAACTATATAAATTGAACATA
AAGGTCACTAATGGAAATGAAACCTTGCATTCAAGTAATTATGGCATTAAGCGAAAATTA
ATGAATGAGAATTCATCAATGTTATGGCACAAGCGTTTGGGTCATATTTCAAATCAACGA
ATTCAAAGGCTTGTGTCAGAAGGAATTCTTGATCCACTTGATTTCTCAGACTTTCAAGTC
TTTATAGAGTGCATTAAGGGAAAACAAACAAATATGAGGAAAAAGAATGCTAATAGGTGC
AGTGACGTCTTGGAATTGATACATACAGACATTTGTGGTCCATTTCCTACCCCTTCTTGG
AATGGACAACAATATTTTATCACTTTCATTGACGATTACTTGCGTTATGGCTATCTTTAT
TTGATTCATGAAAAGTCTCAGTCATTGGATGTTTTCAAGAATTTCAAAGCTGAAGTTGAG
AACCAACTAAGTAAGAAAATAAAAGCCGTCAGATCTGACCGTGGAGGTGAATACTATGGT
AGATATGACGGATCAAGTGAACAACGTCCAGGGCAATTCGCCAAATATTTGATGGAGTGT
GGTATTGTTCCTCAGTACACCATGCCAGGGACTCCAAGCCAAAATGGTGTAGCAGAGAGA
CGAAACCGTACTCTTAAGGATATGGTAAGAAGTATGATCAGTCATTCCACCTTACCAGAA
TCACTTTGGGGCGAAGCCATTAAAACTGCAGTTTATATTTTGAATAGAGTACCAAGCAAA
GCAGTAGCCAAAACCCCATATGAGTTATGGACTAGCAAGAAACCTAGTATTAGGCACTTG
CATGTCTGGGGTTGTCCAGCTGAAGCTAGGCCTTACAAGCCAAATGAAAAGAAATTGGAC
TCCAGAACAGTGAGCTGCTACTTTGTAGGGTATTCTGAAAGGTCAAGAGGTTTCAAATTT
TATGATCCCTCAACTAGATCCTTCTTTGAAATGGGCAATGCTAAGTTCATTGAGGATGTT
GAGTTAAGTGGGAGAGAGCCATTAAGAAAGGTGGTCTTTGAAGAGGAATTTGTTAATATT
CCTATTATTGCGATTGGACATGGTCATATTATGTTTAATGACACTATTCAGAATGTACAG
TCGATAACAGGGATTCAAGACACACCTGAGATTCCTCCTGCTCAAGTTATGGAACCGATT
CAAGTTCATCAAGAGGTAACTCAACAACCTCAAGAACCTCAAGTACAAGTGCCACTAAGG
AGATCCACTAGAGAAAGGAGAAGTACAATTTCAGATGATTATGTTGTATATCTCCAAGAA
CATGAGTTTGACATGGGTCTGGAAGACGATCCAATTTCAGTAAGTCAAGTCAAACAAAGT
TCTAATTCTGAAAAGTGGATAGAAGCCATGAAGGATGAGATGAAATCAATGAAAGACAAT
GGTGTTTGGGACCTAGTAGAGTTGCCTAAAGGTGTAAAACCGATTGGTTGTAAATGGATT
TTTAAAACCAAGCGGGATTCAAAAGGCAATATTGTTAGGTATAAGGCACGCCTAGTTGCA
AAAGGTTTCACTCAAAAGGAAGGCATTGATTATAAGGAGACATTTTCACCAGTTTCATCA
AAGGACTCCTTTAGAATCATCATGGCACTTGTAGCTCATTATGATTTAGAGCTACATTAA
ATGGACGTTAAAACTGCGTTTCTTAATGGCAACATTGATGAGACAATATACATGGTGCAA
CCGGAGAACTTTGAGTCTAAAGATTCAAAGCAACTTGTATGCAGATTAAAAAGGTCCATA
TATGGTTTAAAGCAAGCATCCCGACAATGGTACCGAAAGTTTGATCAAGTGATTACTTCA
TTTGGTTTTAAAGAGAACACTGTTGATCAATGCATATACCTTAAGTTCAGTGGGAGCAAA
TTCATTATCTTGGTGTTATATGTTGATGATATTCTACTTGCAAGCAGTGATGTGGGACTT
TTGCATGAAACCAAGCGATTTCTGTCTAGTAAATTTGACATGAAGGATCTTGGTAATGCA
TCTTTTGTGCTGGGTATACAGATCCATAGGGATCGTTCAAGAGGTATACTTGGGTTATCA
CAAAAGGCCTACATCGATAAGGTGTTGAGTAGATTTGGCATGAGCAATTGTGCACCAAGA
GACACGCCTGTAGCAAAAGGCGATAAGTTTAGTTTGCACCAATGTCCGAAAAATGAACTT
GAGAAGAAAGATATGGAGAGATTTCCCTATGCCTCGGCAGTAGGAAGTCTCATGTATGCA
CAAGTTTGTACGCGTCCGGATATTGCGTACATTGTTGGAATGTTAGGCAGATATTTAAGT
AACCCAGGTATGGATCATTGGAAAAAGGCAAAACGGGTTATGCGGTATTTACAAAGAACT
AAAGATTACATGCTCACATACCGTAGATCAAGTCACTTAGAGATCGTGGGATATTCGGAT
TTCGATTTCGCGGGATGTCTTGATAGTAGGAGATCCACTTCAGGCTACATCTTCATGTTA
GCTGGAGGAGCAGTTTCATGGAAAAGTGTTAAACAAACACTTGTTGCTTCTTCCACCATG
GAGGCAGAATTCATAGCCTGTTACGAAGCATCAAACCATGGGATATGGCTGCGGAATTTT
GTCACTCAGTTACGAATAGTTGATGGGATTGAGAAACCATTGAGAATCAACTGTGATAAT
AAGGCCGCAGAATTATATTCTAAGAACAACCGAAGTTCGTCAAAGTCCAAACACATTGAC
ATCAAGTTCTTGGTTGTGAAAGAGAGAGTTCAGAGTCTTCAAGTATCGATTGAACACATA
AGCACAAACTCCATGATTGCTGATCCACTCACTAAGGGTTTGCCACCCAAAGTATATCAT
GAGCACGTCACACATATGGGTGTTGTACACATTGATGATGTGTCAGAATAGTGGGAGTTT
GTATTTAGATTTTGTGCTTGATGTGATATTATGTTGTGTTATTTGTACAGACCTTGATTT
TAAAGACTATTGTATTTGAACACTCTGAATTGAAATGATGACTTTCAGAAGCAGTTTAGC
ATCAAGTGTTGAAAGTGTTATTTGACTATCTTTTAGTCATAAAATAGGACCAATTGGAAA
TAGACATATTAAAGATCATATTCTATGTAATTTCCATGCTACACATCCATACTTGATCCA
TGTTGCTAATTTGGTTAATGTTGTGATTGATGATAGGTCAAGTTATAATTATGATTAACG
AAGGCCGCTTTAATCCTATGTTAGCATAATTAGTAGACCGGATTGTTTAAGGATATTTTG
AATAAGATAGCAAAGATGAGCTCAATAAAGTACTATCATGAACATTGTTTGTAATATATA
TGTGGTCCAAGTGGGAGATTGATAGAATAAATGTGGACCGACAATATATTAAACATTGTC
CAGGATTAATCTATCTTTTCGCATGCAATTTATGATTTAATCTTGAGTATGGGCCACCTA
ATGTGTAGAGCCCAATGCCATCACGGGCTTTAGATGATGGGCCTAAGGCCCGTAAGGCCC
AATAACCAATGGGTATGGTCCCTAAGGCAGGAGGGTATAAAAGGGCTTTGGCTTGTGTCT
TTTGTAATGATCACATCCATTTGAAAAGAACTGAACCGCTCTCTCTCTCCCGCTCCCATT
GCCTGAGAGAATACAGTGAAAGAGGTGGTGCCCTCCGTTGCTCTTAGAAGATCCATACCG
TCTTCATCAAAAGCATCAAAATGGATTCAGGTTGGTTCCTATCTAAAGATTAATTGTTGA
ATATATTCTATATGTGTGTTTTGGTGTTAATGGAGAAGACATGAAATTTTGTTATCACAT
GATTGATGCCATCCAACGCCTAGGCATTGACTACCATTTTCATGGAGAGATTGAAGTGGT
ACTACAGAGACTACATACGAAATTTAACACTCTGAGTGATTGCCATAACAATCTCTACGA
ACTAGCAGTTGGCTTCCGGCTATTGAGACAAGAAGGTTACTATGTGAGTGCAGGTGGGAT
TTTCTTTTCTTTTTTCTTTTTTTTTTTCATTTTTTTCTTTTGGGTTTTCCCCTTTTATTT
ATTTATTTTTTTAAATATTCTAAGTTTCGACTATTAAATCATTTGTTCTAGAAGAGTAAG
TTATTTAATGGTTATCGTGAATGAACAGATGTCTTTAACAATCTCAAGGACACAGAGGGA
AAGCTTCAAGAAAAACTAAGCGAAGATATCAAGGGATTAATGGGTTTGTATGAAGCTTCG
CAGCTATGTATAAAGGGGGAAGATATACTCGAAGAAATCGGAAACTTCAGTAGCCAGCTT
CTTAATGCATGGAACACGCACAATGATCACAGTCAAGCTAGAATTGTTAGGAATACATTA
GGCCATCCCCATCATAAGAGCTTGGCAAGGTTCATGGCCAAAAGCTTTCTTAGCGATTTT
CAAGGCACAGATGGATGGGTAAATGTCTTTAGAGAACTAGCAAAAATGGATTTCAATGTA
GTTAAATCCATACACCAGAAGGAGATGCTGCAGGTTTCCAAGTGAGTTTCACTGACCTTG
AATTAAGTTAATTTGTCGTTCTCCAAAGATTATTCCCTGGCGTACCTTTCATGTAAATAA
TTTTTTTTCTCTTTTTACCTAATTAGATGGTGGAAAGATCTAGGTTTGGCCAAGGAGTTG
AAGTTTGCAAGAAACCAACCACTGAAATGGTACATGTGGCCCTTGGCGGTCCTCCCAGAT
CCAAGCTTGTCGGAGCAGAGGGTTGAGCTCACAAAACCCATCTCGCTAGTCTACATAATA
GATGACATTTTTGATGTTCATGGAACACTTGATGAACTCACTCTCTTCACAGAAGCTGTC
AACAGGTAGGCATATAACAACAATACAATTCATCAGAATGCTTCTACAAATCTCAAAAAT
CATCATTTAATCACTAATTGCGTGTAGATGGGAATATGCGGCTGTTGAACAACTACCAGA
CTACATGAAGATATGTTTCAATGCTCTTAATGGAATCACCAATGAAATAAGTTCCAAGGT
CTACAATGATCATGGGTGGAACCCCATGGAATCTCTTCGAAAGGCAGTATGTCAAATAAC
ATTTACCATACTAGATTAATATTCATTTTAATTGCAAATGCAAAAGAGTTGGAAGTGCCT
CTGCAATTTTTTGATAGTTTATTTTATTTTTTGCAAACAGTGGGCATGTTTATGCAATGC
ATTTCTAGTAGAAGCAAAATGGTTTGCTGATGGACACGTGCCAAAGGCTGATGAGTACTT
GAAGAATGGGGTCATTAGCTCCGGAGTACATGTGGTGCTAGTTCATATGTTTTTTCTCCT
GGGTCATGGCATAACCAAGAGAAATGTAGACACTGTGGATGATTTTCCTGAGATTATATC
TTCGGTTGCAAAAATTCTTCGCCTCTGGGATGACTTGGGAAGCGCCAAGGTAAATCTCAA
GAACATAAAGAAAAATGACCTCTAGTCTCCAGTTTTTGTCTGTTTTATACATACCTACCC
CTGATAGCGATCTCACTGAAAATTCCTCAACATATAAACTAGACCCACGCCAGCTCATTC
ATGGTTGTGGTCACTTCTGGTGGAACCGCATCATGTGGTTGATGTCTGGTTTCCCACTAT
ACATTCATAAACTGCTTCCGAGAACGGGAATGATGTGTCGTATTCATAGTTGGCCACTAA
CACATATAAGCATTAACACTTTTACAGGACGAGAATCAGGACGGGCACGACGGATCATAC
CTGGAGTGCTACATGAAAGAAAAACCAGGGACTTCCATAGAAAATGCCCGATGCCATGTT
ATGCATACCATTTCAGAGACATGGAAGAGCCTCAACAATGAATGCCTTGCTCCAAATCCA
TTTTCAACGTGTTTTACCAAGGCTTGTCTCAATGTTGCAAGGATGGTTCCTTTGATGTAT
AGTTATGATGATAATCGGTGCCTCCCAAGCCTTGAAGAGCACATGAAGTCGCTTGTCTAT
GAAAGTGTTTCCTCATGA
>CSTPS127_Loci
ATGGCCTGTTCTTGTGGCTTTTATGCTTGGTCCATTCCTGCAGTTGGCCCAAACCAATTC
AGAGAAATAGGCAAGACTAACTTCACCAGAATTGTGCCTATGCCTAATACGCACAAATGG
AGTATTGCCCACGATCACACCTTGGTTTCTATCCCCTTAAAGAAAGATAACCATTCACCT
GAACTTGGCAGTTTTACTGTTAAGATTGCCTTACTGCTCTCCATTATTTTATAGTTCTTA
TTATGCCATGCATTTTCTAACTTTCTAATTTCCTAACTTTACAGGATGAGTTCTACAATG
AACATGCACAAAAGTTAAAGGAAGTTAAGCATGTATTCAGCAAACTAGGAGAAGATGCAA
TGGAAAGCATGATGATGATTGATGCCATACAACGCCTAGGCATTGATCATCACTTCGAAG
AGGAGATTGAAGCAGTTCTGCAGAAGCAGTATATGAAATCTAGCATTCATGGTGATTGTG
ATGAGGATCTTTATGAGGTTGCACTCCGTTTTCGCCTATTGAGACAAGAAGGTTACACTC
TGCCCGCAGGTGGTTTCTTTTTCTTTTTTAATTAACCTTACCGACATTTATCAAGAGTCG
TTTGTTTCTGAAAGTGAATTTACTGGTTAATGTGCATGGATAGATGTGTTGAATAACTTC
AAGAACAAGGAGGGGAAGTTTAAACAAAACCTACGCGAAGACATCAGAGGATTGATGGGT
TTGTATGAAGCTTCTCAGCTAAGTATAGGAGAAGATATACTTGAGGAAGCCGGAAATTTC
AGCAGTCTACTCCTTAATGCATGTTTGCAACATCTTGATCGTCATCAAGCTGCAGTTGTT
AAGAATACATTGGAGCATCCCCATCACAAGAGCTTGGCACGGTTCATGACCAAAAACTTC
CTTACTGATTTCCAGGGCACAAATGGATGGATAAATGCATTGCAAGAATTAGCAAATATA
GATTTCAATATGGTTAAATCCGTGCATCAAAAGGAGATGCTTCAAATTTCCAAGTCTGTT
TGAAAAATTGCATTGTGATTATATTTACTTTCTTGTTATATATTCTTAAGACACTTTGAT
CTCTAACTAATATTTGCCATATTAATTATTAGATGGTGGAAGGACCTAGGTTTGACCGAG
GAGTTGAAGTTTGCAAGAGACCAACCACTGAAATGGTACATGTGGCCAATGGCAATCATC
CCAGATCCAAGGTTGTCAGAGCAAAGGATTGAGCTCACAAAACCTATCTCTCTAATCTAC
ATAATAGATGACATTTTTGATGTTGGTGGAACCCTTGATGAACTCACTCTGTTCACAGAA
GCTGTTAATAGGTAGAAATGGACTAATTCATTGATTCGCTAATGGGTGTGTATGTGTGTA
TATATATATATACATAGTTCCAATAATTTGTGTCATTAATTATTGTATATAGATGGGATT
TGTCTGCTTTCAAAGAGCTTCCAGAGTACATGAAGATGTGTTTCAAGACTCTTGATGACA
TCACGAATGAGATCAGTACCAAGGTCCACAAGGTCCACAAGAACCCAGTGGGCTCTCTAC
GGAAGGCGGTAATATTCAAAACATTTTTGTATGGGTTTCAGTGGGATTACAAATGTAGCA
CGCTTAACAGATCCCCCATTGCTGCAGTGGGCGAGTTTATGCAACGCATTTCTAGTAGAG
GCAAAATGGTTTGCTTCTGGGCATGTGCCAAAGGCTGAGGAGTACTTGAAGAATGGGGCC
GTTAGTTCAGGGGTACATGTGGTGCTAGTTCACTTGTTTTTTCTATTGGGTCATGGCATA
ACCAAGGAAAATGTAGATCTTGTGGATGACTTTCCAGGCATTATATCTTCTACAGCAACA
ATTCTTCGTCTTTGGGATGACCTCGGAAGCGCCAAGGTAAATGCCAACCACATGCAGGTT
GTTAATTAATCTGTCTACAATTTTTCATGTTTGTTTTATAAAAAGTTATTTTGAGGTGGC
CTTAAAAGTTAAATGTAGTGTTGGCCTAATTGATGTTTTGAAGTGGTATGTCATAATGTT
TGGTTTCACAGAACCACCCTAAGTTGAATAAATTGACAGGATGAGAATCAAGACGGGCAT
GATGGGTCCTATGTAGAGTGCTACTTGAAGGAACACCGAGGCTCTTCAGTTGAAAATGCA
AGACAGATCGTAGCCCATATGATTTCAGATATGTGGAAGCGCCTCAACAAGGAATGCCTC
TCTCCAAATCCATTTTCAACTTCTTTTACAAAAGGCTCCCTCAATATTGCAAGAATGGTC
CCTTTGATGTATAGTTATGATGACCAACAGTGCCTTCCTGGCCTTGAGGAGCATATGAAG
TCCTTGCTCCTTGAGAATCTACCATACAGAAACGCTCAAAAAATAAATGAGTGA
>CSTPS129_Loci
AGCTTAAATAAATTGGAGGTAGCGAGGGCATACGAGGAACGTGAAAAGCAGGTGGGTAGG
AAGAGACCCAGATCACGTTTGCCACCATTGTGATAAGGATGATATTTTCCAATTAAACTA
ATGCTATAAATTGGGTCTCGTGCTGTACGTAGTACCATCCACACAAATACCACCTATTCC
ATTCATCAAACTCTCCCTCATTCCCAATCGCTTGCTGAAAGCATACTTAACTTCACCAAC
ATCGTCAATATGCCAACTCACACATGGAGCATTGCTAAGGATCAGAATTTGGTTTCTATC
CCCTCAGAAAAGGATAATCATCCATCCACAGAATATCCCAGCCTCACTGTTAAGCTTCAG
TCCCCATTTTCCATATATATTTTTTGCTTTTAGTTCTTATGGCGGTTTTTCACTTTTCAA
CTTCCTACTGTTGACAAGCTTCCTTTGGCAGAATGAATTTTACATGGAACATGCACAAAA
ACTGGAGGAAGTTAGGAGTGTACTCAAGGAGGTAGGAGAAGATACATTGGAAGCTTTGCT
CATGATTGATGCCATCCAACGCCTAGGCATTGACTACCATTTTCATGGAGAGATTGAAGT
GGTACTACAGAGACTACATACGAAATTTAACACTCTGAGTGATTGCCATAACAATCTCTA
CGAACTAGCACTTGGCTTCCGGCTATTGAGACAAGAAGGTCACTATGTGAGTGCAGGTGG
GATTTTCTTTTTTTTTTGTTCTTTTTTTTCTTTTGGGTTTTCCCCTTATATTTATTTACT
ATTTTAAACATTCTAAGTTTCGACTATTAAATCATTTGTTATGAAGAGTAAGTTATTTAA
CGGTTATCGTGTATGAACAGATGTCTTTAACAATCTCAAGGACACAGAGGGAAAGATTCA
AGAAAAACTAAGCGAAGATGTCAAGGGATTAATGGGTTTGTATGAAGCTTCGCAGCTAAG
TATAAAGGGGGAAGATATACTCGAAGAAATCGGAAACTTCAGTAGCCAGCTTCTTAATGC
ATGGGACACGCACAATGATCACAGTCAAGCTAGAATTGTTAGGAACACATTAGGCCATCC
CCATCATAAGAGCTTGGCAAGGTTCATGGCCAAAAGCTTTCTTAGCCATTTTCAAGGCAC
AGATGGATGGAAAAATGTCTTTAGAGAACTAGCAAAAATGGATTTCAACGTAGTTAAATC
CATACACCAGAAGGAGATGCTTCAGGTTTCCAAGTGAGTTTCACTGACCTTGAATTAAGT
TAATTTGTTGCTCTCCAAAGATTATTCCCTGACGTACCTTTCATGTAAATAATTTTTTTT
TTCTTTCTCTTTGTACCTAATTAGATGGTGGAAAGATCTAGGTTTGGCCAAGGAGTTGAA
GTTTGCAAGAAACCAACCACTGAAATGGTACATGTGGCCCTTGGCGGTCCTCCCGGATCC
AAGCTTGTCGGAACAGAGGGTTGAGCTCACAAAACCCATCTCACTAGTCTACATAATAGA
TGACATTTTTGATGTTCATGGAACACTTGATGAACTCACTCTCTTCACAGAAGCTGTCAA
CAGGTAGGCATATAACAACAATACAATTCATCAGAATGCTTCTACAAATCTCAAAAATCA
TCATTTAATCACTAATTGCATGTAGATGGGAATATGCGGCTGTTGAACAACTACCAGACT
ACATGAAGATATGTTTCAATGCTCTTAATGGAATCACCAATGAAATAAGTTCCAAGGTCT
ACAATGATCATGGGTGGAACCCCATGGAATCTCTTCGAAAGGCAGTATGTCAAATAACAT
TTACCATACTAGATTAATATTCATTTTAATTGCAAATGCAAAAGAGTTGGAAGTGCCTCT
GCAATTTTTTGATAGTTTATTTTATTTTTGCAAACAGTGGGCATGTTTATGCAATGCATT
TCTAGTAGAAGCAAAATGGTTTGCTGATGGACACGTGCCAAAGGCTGATGAGTACTTGAA
GAATGGGGTCATTAGCTCCGGAGTACATGTGGTGCTAGTTCATATGTTTTTTCTCCTGGG
TCATGGCATAACCAAGAGAAATGTAGACATTGTGGATGATTTTCCTGAGATTATATCTTC
GGTCGCAAAAATTCTTCGCCTCTGGGATGACTTGGGAAGCGCCAAGGTAAATCTCAAGAA
ACATAAAGAAAAATAACCTCTAGTCTCCAGTTTTTGTCTGTTTTATACATACCTACCCCT
GATAGCGATCTCACTGAAAATTCCTCAACATATAAACTAGACCCACGCCAGCTCATTCAT
GGTTGTGGTCACTTCTGGTGGGAACCGCATCATGTGGTTGATGTCTGCTTTCCCACTATA
CATTCATAAACTGCTTCCGAGAACGGGAATGATGTGTCGTATTCATAGTTGGCCACTAAC
ACATATAAGCATTAACACTTTTACAGGACGAGAATCAGGATGGGCACGACGGATCATACC
TGGAGTGCTACATGAAAGAAAAACCAGGGACTTCCATAGAAAATGCCCGATGCCATGTTA
TGCATACCATTTCAGAGACATGGAAGAGCCTCAACAATGAATGCCTTGCTCCAAATCCAT
TTTCAACGTCTTTTACCAAGGCATGTCTCAATGTTGCAAGGATGGTTCCTTTGATGTATA
GTTATGATGATAATCGGTGCCTCCCAAGCCTTGAAGAGCACATGAAGTCGCTTGTCTATG
AAAGTGTTTCCTCATAA
>CSTPS132_Loci
ATGAAATTCTATAAATTTGGTCCCTTGTGCTGTATCAGCAACACAAACTTCAATCCTTCG
TTCTATCCCTCTGAATTAAAGTTACTCTTCCTTCTCGCTCTCCCAATGGGATTCTCTCCT
GCCTTTTACGCTTGCTCCATTCCTCCAGTTGGTCCTAACAAATTCACAGAGCTAGGCCAG
TCCAAATTCAACAATGTTGTGCTTGTGCCTACTGCTCAGAAATGGAGCATTGCCCACGAC
CACACCTTGGTTTATAAGCCCTTAAGAAAGCATAATCATCAATCTCAACATCTCAGCTTT
ACTGTTAAGTTTACGTCTCCGTTTTCATTTTCTTTTAATTCTTATTCTGCTAGATTTTAG
CTATCGAATAACTACGCGCGACTGACACGCTTCTCTTGCAGGATGAATTTTACATCAAGC
ATGCACAAAGATTGGATGAAATTAGAAACGTATTCAGTGAAGTTGGAGAGGATACGCTGG
AAGGTTTGATGATGATTGATGCCATACAAAGGTTGGGCATTGACTACCACTTCAAAGAGG
AAATTGAAGCAGTTCTACAGAGACAGTATATGAAAGCCAGCACTCACGGTGAGAGCATTC
AGGATCTCTACGAGGTTGCTCTTCGTTTTCGGCTATTGAGACAAGAAGGTTACCATGTGC
CTGCAGGTGGGATTTCTTTTGACTTCAGCAAAATTTGTTATGAGTCGCATTGTTTTTCAA
ATAGGAATTTACTGGCTATTGTTTATGAATAGATGTGTTTAACAACTTCAAGAACAAGGA
GGGGAAGTTTAAACAAAATCTCAGCAAAGACATCAAGGGATTGTTGGGTTTATATGAAGC
TTCACAACTGAGTATAGAAGGAGAAGATATCCTCGAGGAAGCCCAAAGATTCAGCAGCAC
ACTCCTTAACGCAGGGTTGGAACATCTTGATCACCACGAAGCTACAGTTGTCGTGCATAC
ACTGGAGCATCCCCATCATAAGAGCTTGCCAAGGTTCATGGCCAAAAGCTTCCTTAAGGA
CTTCCAGGGGCCAAATGGATGGCTGACTGTCTTGCAAGAACTTGCAAAAGCGGATTTCAA
TATGGTTCAATCCATACATCAGCAGGAATTACTTCAAATTTCGAAGTAAGTTTGAAAACT
GACTCACCTGTTAAGTATTTTGGTTTCATATATTCTTAAGACTCTTCTAATCGTAAATAC
CCATCATATTATTAGATGGTGGCAAGACCTAGGTTTGGCTGAGGAGTTGAAATTTGCAAG
AGACCAACCACTGAAATGGCACATGTGGCCCATGGCAGTACTCCCCGATCCAAGCTTGTC
AGAGCAAAGGGTTGAGCTCACAAAACCCATCTCTATGATCTATATAATCGATGACATTTT
TGATGTTCATGGAACGCTTGATGAGCTCACTCTCTTTACAGAAGCTGTCAATAGGTAGGC
ATCAACAATGGAATTAATCCATTCATCACCGTACCAAAGTTCCACTAAATTGACCCGTTA
ATTTTTGCATGCAGATGGGATATAGCTGCTTTCGAGACGCTACCAAACTACATGAAGATA
TGCTTCAAGACTCTAGATGAAATCACAAATGAAATCAGCAACAAGGTCTACAAAGAGCAC
GGGTGGAACCCAGTAGACTCGCTACGGAAGACGGTATGTACATTCATTTGTCTATGGATA
TTGAATTTTCACGAGAATTACAAGCACCACATGTTAAACGGATTCTCTCTGTTGCTACAG
TGGATGAGTTTATGCAATGCGTTTCTAGTAGAAGCCAAATGGTTTGCCTCTGGGCATGTG
CCAAAGGCCGACGAGTACTTGAAAAACGGGGTCATCAGTTCAGGGGTTCATGTGGTGCTT
GTTCACTTGTTCTTTCTCTTGGGCCATGGCATAACCAGGGGAAATGTGGATCTTGTGGAT
GACTTCCCCAGCATCATATCTTCCACAGCTGCCATTCTTCGTCTTTGGGACGACCTGGGA
AGCGCCAAGGTAATGCAAAACCAGGTTATTCATGTCTCAAGTCTTTAATTCCTTAATTCT
GATGGTGTCTTAGCCTACTTAGTTTTAAATCAACACTAACACATTCATGAATCCATTGAC
AGGATGAGAATCAAGACGGCCATGACGGGTCGTACATCGAGTGCTACATTAAGGAACACC
AAGGCTCTTCCATGGAAAATGCACGGCAAAATGTAACCTATATGATTTCAGACTTATGGA
AGCGCCTCAACAAGGAATGCCTCTCTCAGCATCTATTTTCAACTTCTTTTACAAAGGGTT
CCCTTAACATTGCAAGGATGGTTCCTTTGATGTACAGTTATGATGACAATCAGAGTCTTC
CACACCTTGAGGAACATATGAAGTCCCTCCTCTTTGAAGCATTTCCCCTGTAG
>CSTPS133_Loci
ATGAAATTCTATAAATTTGGTCCCTTGTGCTGTATCAGCAACACAAACTTCAATCCTTCG
TTCTATCCCTCTGAATTAAAGTTACTCTTCCTTCTCGCTCTCCCAATGGGATTCTCTCCT
GCCTTTTACGCTTGCTCCATTCCTCCAGTTGGTCCTAACAAATTCACAGAGCTAGGCCAG
TCCAAATTCAACAATGTTGTGCTTGTGCCTACTGCTCAGAAATGGAGCATTGCCCACGAC
CACACCTTGGTTTATAAGCCCTTAAGAAAGCATAATCATCAATCTCAACATCTCAGCTTT
ACTGTTAAGTTTACGTCTCCGTTTTCATTTTCTTTTAATTCTTATTCTGCTAGATTTTAG
CTATCGAATAACTACGCGCGGCTGACACGCTTCTCTTGCAGGATGAATTTTACGTCAAGC
ATGCACAAAGATTGGATGAAATTAGAAACGTATTCAGTGAAGTTGGAGAGGATACGCTGG
AAGGTTTGATGATTATTGATGCCATACAAAGGTTGGGCATTGACTACCACTTCAAAGAGG
AAATTGAAGCAGTTCTACAGAGACAGTATATGAAAGCCAGCACTCACGGTGAGAGCATTC
AGGATCTCTACGAGGTTGCTCTTCGTTTTCGGCTATTGAGACAAGAAGGTTACCATGTGC
CTGCAGGTGGGATTTCTTTTGACTTCAGCAAAATTTGTTATGAGTCGCATTGTTTTTCAA
ATAGGAATTTACTGGCTATTGTTTATGAATAGATGTGTTTAACAACTTCAAGAACAAGGA
GGGGAAGTTTAAACAAAATCTCAGCAAAGACATCAAGGGATTGTTGGGTTTATATGAAGC
TTCACAACTGAGTATAGAAGGAGAAGATATCCTCGAGGAAGCCCAAAGATTCAGCAGCAC
ACTCCTTAACGCAGGGTTGGAACATCTTGATCACCACGAAGCTACAGTTGTTGGGCATAC
ACTGGAGCATCCCCATCATAAGAGCTTGCCAAGGTTCATGGCCAAAAGCTTCCTTAAGGA
CTTCCAGGGGCCAAATGGATGGCTGACTGTCTTGCAAGAACTTGCAAAAGCGGATTTCAA
TATGGTTCAATCCATACATCAGCAGGAATTACTTCAAATTTCGAAGTAAGTTTGAAAACT
GACTCACCTGTTAAGTATTTTGGTTTCATATATTCTTAAGACTCTTCTAATCGTAAATAC
CCATCATATTATTAGATGGTGGCAAGACCTAGGTTTGGCTGAGGAGTTGAAATTTGCAAG
AGACCAACCACTGAAATGGCACATGTGGCCCATGGCAGTACTCCCCGATCCAAGCTTGTC
AGAGCAAAGGGTTGAGCTCACAAAACCCATCTCTATGATCTATATAATCGATGACATTTT
TGATGTTCATGGAACGCTTGATGAGCTCACTCTCTTTACAGAAGCTGTCAATAGGTAGGC
ATCAACAATGGATTTAATCCATTCATCACCGTACCAAAGTTCCACTAAATTGACCCGTTA
ATTTTTGCATGCAGATGGGATATAGCTGCTTTCGAGACGCTACCAAACTACATGAAGATA
TGCTTCAAGACTCTAGATGAAATCACAAATGAAATCAGCAACAAGGTCTACAAAGAGCAC
GGGTGGAACCCAGTAGACTCGCTACGGAAGACGGTATGTACATTCATTTGTCTATGGATA
TTGAATTTTCACGAGAATTACAAGCACCACATGTTAAACGGATTCTCTCTGTTGCTACAG
TGGATGAGTTTATGCAATGCGTTTCTAGTAGAAGCCAAATGGTTTGCCTCTGGGCATGTG
CCAAAGGCCCACGAGTACTTGAAAAACGGGGTCATCAGTTCAGGGGTACATGTGGTGCTT
GTTCACTTGTTCTTTCTCTTGGGCCATGGCATAACCAGGGGAAATGTGGATCTTGTGGAT
GACTTCCCCAGCATCATATCTTCCACAGCTGCCATTCTTCGTCTTTGGGACGACCTGGGA
AGCGCCAAGGTAATGCAAAACCAGGTTATTCATGTCTCAAGTCTTTAATTCCTTAGTTCT
GATGCTGTCTTAGCCTACTTAGTTTTAAATCAACACTAACACATTCATGGATTCATTGAC
AGGATGAGAATCAAGACGGCCACGACGGGTCATACATCGAGTGCTACATTAAGGAACACC
AAGGCTCTTCCATGGAAAATGCACGGCAAAATGTGACCTATATGATTTCAGACTTACGGA
AGCGCCTCAACAAGGAGTGCCTCTCTCAGCATCCATTTTCAACTTCTTTTACAAAGGGTT
CCCTTAACATTGCAAGGATGGTTCCTTTGATGTACAGTTATGATGACAATCAGAGTCTTC
CACACCTTGAGGAACATATGAAGTCCCTCCTCTTTGAAGCATATCCCCTGTAG
>CSTPS139_Loci
TCTCCATGGCTCTTTCCATGCTTGCTTCAATTCCTAATCTGATCATTCACACAAGACTGC
CAATCATAATAAAATCCAGCAGTTGCAAGGCTTCTCCTCCAGGAATCAAGTTCATGATTG
GCAACAGCAATTGTGAGGAATCATTGTTAGGCGAACTGCAAACTACCAGCCTACCATTTG
GGACTACGATTATGTGCAGTCACTGAGAAGTGACTATGTGGTAGGTTTATCATGAACATT
GCTAACTGGTTGTAGTTATTAATGTTCCACTTGGTGGTTACTAACAAATACATGCGGTTA
TGTATGCAGGGAGAAACATACACCAGAAGACTTGATAAGCTAAAGAGATATGTGAAGCCA
ATGCTTGGTAAAGTGAAGAAGCCTTTGGATCAGCTGTAGCTAATTGATGTCTTGCAAAGG
CTTGGAATATATTATCACTTCAAGGATGAAATAAAGAGAATATTGAACAGCATATACAAC
CAGTACAATCAACACGAAGAGTGGAAGAAAAATGATTTATATGCAACAGCTCTTGCATTT
AGACTGTTAAGGCAGCATGGCTATGATGTGCCTCAAGGTGTAGCTTGTTGTGCCAGCGAA
AGCTTTGATGCCAACAATGTTAGTTCAAGAACACAAAGATAAAACAATCACACATACGAT
ACACAAGGTTTTAACGTGGTTCGGCCAACCATGCCTACGTCCACGGATGAGAGATAATGA
TTCCACTAAACAATAGAGAATATTACAGAGGACAGAACCAGGTACAACTATTGGGTTCCT
GAAACATCCCACGTTTCCCCACTCCTTGTATCCATACCCTACTACTAGCCTTCTCGCTCC
ATAGAGTACCTTCCGTTCTTTCTCACATCTCTATCCACCTCGTATAGTCTCTACAGGTCC
ATCTTCATCTCATAACTTTTTCCCCTCATGACCTATAATATTTATAGAGATATTTCCAAT
AACCTTCCTTATTTTATAAGGAAGTCTAATATTACAATAATATATTAACTTAGAAATATT
CTATATAATATTCTTTACAAAAAGGAATCTATACTAGTTAGAAATTTGGGACACTTCCTA
ACATAGCTGTGTAGGATTCACTTCTGCATTTTGTTCGCTTTAGCTAAGCTGAAAACATAA
AATTAAATGAATAGAATACACTGCAAATTTGGATCTCTAATTTATAGAAAATACATGACT
TTTTGCAGATGCGTGTAAGCTATGACGTTATCCTAAATATATTTAGTAACCATTCTTATT
AATGCAGATGTTTTTAGTAGATTCAAGGATGAAACAGGGAGCTTTAAGGCATGCCTGTGT
GAAGATGTCAAGGGGCTGCTCTGTTTGTATGAAGCTTCATACCTTTGCGTACAAGGCGAA
AGTACCTTGGAGCAGGCCAGAGATTTCGCATACAGACATCTTGGAAAGGCCCTTGAGCAA
AACATAGATCAAAATCTTGCCATTGAGGTGAACCAGGCCTGAGAGCTTCCATTGCATTGG
AGAATGCCAAGGTTAGAGGCAAGGTGGTTCATAGATGTATATGAGAAAAGACAGGACATG
AATCATATTTTGGTTGAGCTTGCTAAATTGGACTACAATATGGTGCAAGCCACACACCAG
GAGGAACTAAGGCACATGTCTAGGTAAGTTTATCTACATTCTTAATGTTTTTGGGATCCA
GTCAACGAACTCTATATCTTTTTCTTATATTTTTGTTCTCTCCCTTGGCTCCCATAAAGC
TGGTGGAGGAGTACACGACTTGGAGAGAAATTAAACTTTGCTAGGGACAGGCTGATGGAG
AGTTTCCTATGGACTGTGGGAGTGATATTCGAGCCTCAGTATGGATATTGTAGGAGAATG
TCCACAAAAGTTAACACACTTGTAACAATAATTGATGATGTTTACGAAGTTTATGGTACA
TTGGGTGAACTCGAGCTTTTTACAGATGCTGTTGACAGGTTACTGTTTGTCTTACTGCCC
ATATCCTCTATGCATCATCTGCTTTTGATTAAGTTAGCTTCTCTAAAAATTCAGATCAAT
ATCTGCTTTACATATTTAGATGGGATATCAATGCAATGGATCAACTTCCAGAACACATGA
AGTTGTGCTTCCTTGCCCTCTACAACTCTATTAATGAAATGGCTTACGACGCTCTTAAGG
AACATGGTTTACACATCATTTCCTATCTTAGAAAAGCGGTATTGTGTGCAACTGTAAACT
CATTCCATTTCTTTGCTATTAAATTTTGATGAGTTTCTATATGCTCTTTACATGCATGTA
GTATTCTTGACTCATTTTATTATGCTTAATCCTTCAGTGGGCAGACTTATGTAAATCTTA
CTTATTGGAGGCAAAATGGTACTACAATGGATATACGCCAACCCTACAAGAATACATTAG
CAATGCATGGATTTCAATATCAGGTCCCCTAACACTAATCCATGGCTATTTTTTGGTCGC
AAATTCAATAACCAAAGAGGCCTCGCAATCCTTACGGAGATATCATAGTATTATCCGTTG
GTCATCAATGATCTTAAGGCTTTCAGATGATCTGGGAACATCACTGGTCTGCATGCTACT
CTCTCACAATCTCCTTATGAGTCCTATAATAAAGATTTCTGTGATTTCTTTCCATACCGT
TACAATGTTTTTTTTTTTGTCCTTTTCCTAGGATGAGAGGAAAAGAGGAGATGTTCCCAA
GTCAATACAATGTCACATGTATGAAACCGGTGCTTCTGAAGAAGATGCTCGCAAACACAT
AAGCTATTTGATTGGAGAGACATGGAAGAAGCTAAATGAAGATAGAACAGCAGAGTCTCC
ATTCCCTGAAACTTTTATTGGAATTGCAACGAATCTTGCTAGGATGGCCCAGTGCATGTA
TCAGCATGGAGATGGGCACGGGATTGAAGATGGTGAAACTAAGGATAGAGTGTTGTCACT
ACTCGTTGAGCCCATTCCCTTAGACAATGACAAAAGGTTTCTAGTTTGA
>CSTPS141_Loci
ATGGCTCTTTCCATGCTTGCTTCAATTCCTAATCTGATCACTCACACAAGACTTCCAATT
ATTAGAAGATCCAGCAGTTGCAAGGCTTCTCCTCCAGGAAACCAATCCATGATTGGCAAC
AGCACTTGCGAGGAAATCATTGTTCGGAGAACTGCAAACTACCATCCTCCCATTTGGGAC
TATGATTATGTGCAGTCACTGAGAAGTGATTATGTGGTAGGTTTATCTATCATGAATATT
GCTAACAGGTTAATTCTAGTTATTAACGCTCCACTTGGTATTACTAACAAATACATGGTC
AGGTATGTAGGGAGAAACATACACCAGAAGACTTGATAAGCTAAAGAGAGATGTGAAGCC
AATGCTTGGGAAAGTGAAGAAGCCTTTGGATCAGCTGGAGCTAATCGATGTTTTGCAAAG
GCTTGGACTATATTATCACTTCAAGGATGAAATAAAGAGAATATTGGACAGCATATACAA
CCAGTACAATCAGCACGAAGAGTGGATGAAAGATGATTTATACGCAACAGCTCTTGAATT
TAGACTGTTAAGGCAGCATGGCTATGATGTGCCTCAAGGTATAGCTCTGTAGGATTCACT
TCTTCATTTTGTTTGTTTTAAATAAGCTAAGAACTTAAATTTAAATGAACTATAGGCAAC
AATACAAATATTGGTCTCTTATTTGTTTATCCCTTTTTCTTTTGGAAGCTCTTGCAATGC
TTTTTGCAGATATATGTAAGCTATGACTTTATCCCAAATAAAATTAGGTACTTAACTAGA
AAGCACTCTTATTAATGCAGATGTTTTTAGTAGATTCAAGGACGAAACAGGGAGCTTTAA
GGCATGCCTGTGTGAAGATATGAAGGGAATGCTTTGCCTGTACGAAGCTTCATACCTTTG
TGTACAAGGAGAAAGTACCATGGAGCAGGCCAGAGATTTCGCACACAGACATCTTGGAAA
GGGCCTTGAGCAAAACATAGATCAAAATCTTGCCATTGAGGTGAACCATGCCTTAGAGCT
TCCATTGCATTGGAGAATGCCAAGGTTAGAGGCAAGGTGGTTCATAGACGTATACGAGAA
AAGACAGGACATGAATCCTATCTTGCTGGAGTTTGATAAATTGGACTTCAATATGGTACA
AGCCACACACCAGGAGGATCTAAGATACATGTCTAGGTAATTAGTTCATCGACATTCTTA
ATGTTTTGAGATTTATCCAAAAACTCTGTATCATACTCTCATAATGTTTTTATTGTCTCC
CTTGGCTCCTATAAAGCTGGTGGAGTAGTACACGCCTGGGAGAAAAGTTGAACTTTGCTA
GATGGAGAATTTCCTATGGACTGTGGGAGTGATATTCGAGCCTCAGTATGGATATTGTAG
GAGAATGTCCACAAAGGTTAACACACTCATAACAATAATTGATGATGTTTACGACGTTTA
TGGTACAATGGATGAACTCGAGCTTTTTACAGATGTTGTTGACAGGTTACTGTTTGTCTT
ACTTCCCATATCCTCTATGCATCATATGCTTCTGATTATGTCAGCTGCTCTAAAAACTCT
AATATCTTATTTGCATATATAGGTGGGATATCAATGCAATGGATCCACTTCCAGAGTACA
TGAAGTTGTGCTTCCTTGCTCTCTACAACTCCACTAATGAAATGGCTTATGATGCTCTCA
AGGAACATGGTTTACACATCGTTTCCTATCTTAGAAAAGCGGTATTATCTGCAACTGTGA
ATTCATTCCATTATATGCTGTTTACATGCATGTAGTAATCTTGACTCATTTTTTTATGAT
TAATCCTTCAGTGGTCAGACTTATGTAAATCCTACTTACTGGGGGCAAAGTGGTACTACA
GTGGATATACACCAAGCCTACAAGAATACATTAGCAATTCATGGATTTCAATATCAGGTC
CTGTAATACTAGTCCATGCCTATTTTCTTGTCGCAAATCCAATCACCAAGGAGGCCTTGC
AATCCTTAGAGAGATATCACAATATTATCCGTTGGTCATCAATGATTTTAAGGCTTTCAG
ATGATCTGGGAACATCACTGGTCTGTATTCTACTCTCTCTCACAATCTGCTTACAAGTCC
TAATAAATATATATTTCTGTAATTTCTGTTCATAGACGGCCCATTATAATGGTTTTATTT
ATTTATTTATTTATTTATTTATTATTATTATTATTATTATTATTATTATTTTATCCTTGT
CTTAGGATGAGTTGAAAAGAGGAGATGTTCCCAAGTCAATCCAGTGTTACATGTATGAAA
CTGATGCTTCTGAAGAAGACGCCCGTAAACACACAAGCTATTTGATTGGAGAGACATGGA
AGAAGCTAAATGAAGATGGAGCTGTAGAGTCTCCATTCCCTGAAACATTTATTGGAATTG
CAATGAATCTTGCTAGGATGGCCCAGTGCATGTATCAGCATGGAGATGGACATGGTATTG
AATATGGTGAAACTAAGGATCGAGTGTTGTCATTACTCGTTGAGCCCGTTCGCAGTTTGA
GTTCTGAATAA
>CSTPS142_Loci
ATGGCTCTTTCCATGCTTTCTTCAATTCCTAATCTGATCACGCACACAAGACTTCCAATC
ATAACAAAATCCAGCAGCTGTAAGGCTTCTCCTAGAGGAATCAAGGTCAAAATTGGCAAC
AGCAATTGTGAGGAAATCACTGTTAGGCGAACTGCAAACTACCAGCCTACTATTTGGGAC
TATGATTATGTGCGGTCACTTAGAAGTGATTATGTGGTAGGTTTATCATGAATATTGCTA
ACTGGTTGATTCTAGTTATTAATGTTCCACTTGGTGGTTACTGACAAATACATGCGGTTA
TGTATGCAGGGAGAAACATACACCAGAAGACTTGATAAGCTAAAGAGAGATGTGAAGCCA
ATGCTTGGCAAAGTGAAGAAGCCTTTGGATCAGCTGGAGCTAATCGATGTCTTGCAAAGG
CTTGGAATATATTATCACTTCAAGGATGAAATAAAGAGAATATTGAACAGCATATACAAC
CAGTACAATCGGCATGAAGAGTGGCAGAAAGATGATTTATACACAACAGCTCTTGAATTT
AGACTGTTAAGGCAGCATGGCTATGATGTGCCTCAAGGTGTGGCTGCGTAGGATTCACTT
CTTCATTTTGTTTGTTTTAAATAAGCTAAGAACTTAAATTTAAATGAACTATAGACAACA
ATACAAATATTGATCTCTTATTTGTTTATCCTTTTTTTTGGAAGCTTTTACAATACTTGT
TTTCCAGATATATGTAAGCTATGACTTCATCCCAAATAATAATTAGTAAGCACTCTTATA
AATGCAGACGTTTTTAGTAGATTCAAGGACGAAACAGGGAGGTTTAAGGCATGCCTGTGT
GAAGATATCAAGGGACTGCTCTGTTTGTATGAAGCTTCATACCTATGTGTACAAGGAGAA
AGTACCTTGGAGCAGGCCAGAGACTTCGCACACAGACATCTTGGAAAGGGCCTTGAGCAA
AACATAGATCAAAATCTTGCCATTGAGGTGAACCATGCCTTAGAGCTTCCATTGCATTGG
AGAATGCCAAGGTTAGAGGCAAGGTGGTTCATAGACGTATACGAGAAAAGACAGGACATG
AATCCTATCTTGCTGGAGTTTGCTAAATTGGACTTCAATATGGTACAAGCCACACACCAG
GAGGATCTAAGACACATGTCAAGGTAATTAGTTCATCGACATTCTTAATGTTTTGAGATC
CAGCCAAAAACTCTGTATCATGCTCTCATAATGTTTTTATTGTCTCCCTTGGCTCCTATA
AAGCTGGTGGAGTAGTACACGCCTGGGAGAAAAGTTGAACTTTGCTAGGGACAGGCTGAT
GGAGAATTTCCTATGGACTGTGGGAGTGATATTCGAGCCTCAGTATGGATATTGTAGGAG
AATGTTGACAAAGGTTAACACACTCATAACGATAATTGATGATGTTTACGACGTTTATGG
TACAATGGATGAACTCGAGCTTTTCACAGATGTTGTTGACAGGTTACTGTTTGTCTTCCC
ATATCCTCTATAAATCATATCCTTCTGATTATGTCAGCTGCTCTAAAAATTCAAGTATCT
TCTTTGCATATATAGGTGGGATATCAATGCAATGGATCCACTTCCAGAGTACATGAAGTT
GTGCTTCCTTGCTCTCTACAACTCCACCAATGAAATGGCTTATGATGCTCTCAAGGAACA
TGGTTTACACATCGTTTCCTATCTTAGAAAAGCGGTATTATCTGCAACTTTGAACTCATT
CCATTATATGCTGTTTACATGCATGTAGTAATCTTGACTCATTTTGTTATGATTAATCCT
TCAGTGGTCAGACTTATGTAAATCCTACTTACTGGAGGCAAAGTGGTACTACAGTGGATG
TACACCAACCCTACAAGAATACATTAGCAATGCATGGATTTCAATATCAGGTCCTGTAAT
ACTAGTCCACGCCTATTTTTTTGTGGCAAATCCAATCACCAAGGAGGCCTTGCAATCCTT
GGAGAGATATCACAATATTATCCGTTGGTCATCAATGATTTTAAGGCTTTCAGATGATCT
GGGAACATCACTGGTCTGTATTCTACTCTCTCTCACAATCTCCTTACAAGTCCTAATAAA
TATATATTTCTGTAATTTCTGTTCATAGACGGCCCATTATAATGGTTTTATTTATTTATT
TATTATTATTATTATTATTATTATTTTATCCTTGTCTTAGGATGAGTTGAAAAGAGGAGA
TGTTCCCAAGTCAATCCAGTGTTACATGTATGAAACTGGTGCTTCTGAAGAAGACGCCCG
TAAACACACAAGCTATTTGATTGGAGAGACATGGAAGAAGCTAAATGAAGATGGAGCTGT
AGAATCTCCATTCCCTGAAACATTTATTGGAATTGCAATGAATCTTGCTAGGATGGCCCA
GTGCATGTATCAGCATGGAGATGGACACGGGATTGAATATGGTGAAACTGAGGATCGAGT
GTTGTCATTACTCGTTGAGCCCATTCCCAGTTTGAGCTCTGAATAA
>CSTPS140_Loci
ATAAATTCAGATGTTTTTAGTAGATTCAAGGACGAAACCGGGAGCTTTAAGGCATGACTG
TGTGAAGATATCGAGGGAATGCTCTGCTTGTATGAAGCTTCCTACCTTTGTGTACAAGGT
GAAACCACCTTGGAGCGGGCCAGAGATTTCGCATACAGACATCTTGGAAAGGCCCTTGAG
TAAAACATAAATCAAAATCTTGCCTTTGAGGTGAACCAGGCCTTAGAGCTTCCATCGCAT
TGGAGAATGCCAAGGTTAGAGCCAAGGTGGTTCATAGATGTATATGAGAGAAGACAGGAC
ATGAATCATATTTTGCTTGAGCTTGCTCAATTGGACTACAATATGGTGCAAGCCACACAC
CAGGAGGAACTAAGGTACATGTCTAGGTAAGTTTATCTACATTCTTAATGTTTTTGGGAT
CCAGTCAACGAACTCTATATCTTTTTCTTATATTTTTGTTGTCTCCCTTGGCTCCCATAA
ATCTGGTGGAGGAGTACACGACTTGGAGAGGAGTTAAACTTTGCTAGGGACAGGCTGATG
GAGAGTTTCCTATGGACTGTGGGAGTGATATTCGAGCCTCAGTATGGATATTGTAGGAGA
ATGTCCACAAAAGTTAACACACTTGTAACAATAATTGATGATGTTTACGACGTTTAAGGT
GCATTGGATGAACTCGAGCTTTTTACAGATGCTGTTGACAGGTTACTGTTTGTCTTACTG
CCCATATCCTCTATGCATCATCTGCTTTTGATTAAGTTAGCTTCTCTAAAAATTCAGATT
AATATCTACTTTACATATTTAGGTGGGATATCAATTCAATGGATCAACTTCCAGAATACA
TGAAGTTGTGCTTCCTTGCCCTCTACAACTCTATTAATGAAATGGCTTACGACGCTCTTA
AGGAACATGGTTTACACATCATTTCCTATCTTAGAAAAGTGGTATATATTGTGTGCAAAT
GTGAACTCATTCCATTTCTTTGCTATTAAATTTTGATGAGTTTCTATATGCTCTTTACAT
GCAAGTAGTATTCTTGACTCATTTGATTATGCTTAATCCTCCGCTGGGCAGACTTATGCT
AGTCTTACTTATTGGAGGCAAAATGGTACTACAATGGATATAAGCCAACCCTGCAAGAAT
ACATTAGCAATTCAAGGATTTCAATATCAGGTCCCCTAACACTAATCCATGGCTATTTTT
TTGTTGCAAATTCAATAACCAAGGAGGCCTCGCAATCCTTACAGAAATATCACAGTATTA
TCCGTTGGTCATCAATGATTTTAAGGCTTTCAGATGATCTGGGAACATCACTGGTCTGCA
TGCTACTCTCTCACAATCTCCTTATGAGTCCTATAATGAAGATTTCTGTGATTTCTTTCC
ATACCCTTGCAATGTTTTTTTTTTTTTTTTTTCTGTCCTTTTCCTAGTCAATACAATGTC
ACATGTATGAAACCGGTGCTTCTGAAGAAGATGCTCGCAACATAAGCTATTTGATTGGAG
AGACATGCATGGAAGAAGCTAAATGAAGATAGAACAGCAGAGTCTCCATTCCCTGAAACT
TTTATTGGAATTGCAACGAATCTTGCTAGGATGGCCCAGTGCATGTATCAGCATGGAGAT
GGGCATGGGATTGAAGATGGTGAAACTAAGGATAGATTGTTATCACTACTCGTTGAGCCC
ATTCCCTTAGACAATGACAAAAGGTTTCTAGTTTGA
>CSTPS143_Loci
AGTGGGATTCTCTCCTCAGCTGATTGCCTTTTCACCGAGTTCCAAGGATCAATAGGAGAT
TGTGGATTTGTTGACATTCTCATTCTGAGAGCAACTGCATCAATATCATACATGTTTGGA
AGTTGGCAATATAAAATTGGTATTAGGCTCATATTTTCTACAACCTGCATGCCACTATCA
CTACCACCAATTATACGAATAGGCATCAATTCTTCAGGACGATGAAGAAGGAAGAGCATA
TCACATGCTCAAATGGAGGAATGTGATCCCATGATTCTTTAGGAAATAAGTTTGATATCT
AGAAATAGGGAAAAAGAACAAAGAATCTTGAAAGACTTCTTTCATTTTGTTCATGCTGCC
TAAAGGACAACTTGTGGGCCTTCGAATTATATACTGGAACCATCAAGTCAACTGGAATAG
ATTCATTTCTGAAGCTACAGCTGGTTTATGGTCAACCATATCCCAAACCCAAAGTTCTTC
AGTAGTCTACTGAGAAAATCCCATTTGGAACCTAATTATGAGACAGTCCCAGGTTTGTTT
AAGGCTGGGCTGAACCTATGTGCAACCTTCTGTCTTCTGGGACCCTCTCTAACTATAGTT
TCATCAACACAACACAGTTAGCCTTGTCCCAGCTACTAAGGCTGGGTGAAACTATTCTCC
ATTGTTGTTCCATGCATATATTGTTTGTGAATAATCTTCATTAGGATCAACTCTTAAGTA
TGTACTGATCCAGAATCAAATCTTGATATAGTATACAGTCACCTGACCATTGGGATGGGT
GAAGAGGCAATGCAGACACTTGTCCTATATTCCCATAGGTATCTAACTTCAGTGCAGTAG
TTGACACATTGACTACATTTCTGAGGTTAGGACAAGATAAACTCATTAGTGGATGGAATA
GTAAACCATAAACTAATTTATGTGGTTTGGAATTTGATGGTGTGAAAAGAAACAAAGATA
TGGATAAAGATCATGATAATAAGCGTGAGATTCGCGCATCTTTGGAGTGTTTCGAGTTGC
AGCTAGATTGCCTATATAAAGAGCATGGAGATTTGTAATTTCCAGTATCAGCAACAAAGA
GCTGGTGTGAATTGTAGAGACTAAATGGGGAAGTTGTCAACCTCCCTCAAAGGCTTCCAA
TTTTCCTGACTGATTATCAAGATTGGAAAGTTGGAAGCCGGTGGGGGAACTTGAAAGCTT
ACCCCAGAATCAATATTACTCATCTGGTTATTTGGTATCAGTTTCCCTGATCAATGGGAA
GACAGTAAGAATATTGATTTAAGGTGAGATGTCCCCTTCTTCTCAAGAGACTGTGCTAAC
TTTTTAGAGATTAATGCTAGTGCCCATGATACTCTAAATCATTTCTTGGAGAACAGATTT
GGGATAAGGTGAAAAACACTTAGTACTACACTACTACCAATCTCATTTCATTGCTCCTTT
CATCCACACCCTCAAGGGTTTCATCACTAATTATAGGGCATTTTTATCCTGTCAATTAAT
GATTAGGTTTATGAAGCAGTTCAAACACGCTGCCCTATTCTGCAATTATTTAGAAGCATA
CCTTCTTTTGATGATCCCACAATTTCATTGAACTCCTCTGATGAATGCATTTACCTACAG
AGGAGAAAACGTCTAAATGAACTGCCTTCACCAATTGCCATAACTGTCCAAACCATCCAA
ACTTCTTTTCAGGGAAAATTAATGTTCATATTAAAGTACAAAATCAAATATCTCTGATAT
GATCCATCTAGGGATGAAAGTTTGGTAAAACCCTTTACTCATGAACATGCTCCTCTACCA
TCAAATGTTTAATGAGAACTTTTAAAAGGACCCCTAGTTTTTCTGAGACTGCTAACAGTA
TCCAACAAATTGAGAAAAATCAAAATCAACCAACCCCCAAAATACACACTAAGCATGAAA
ACAGTTCAATGTTACATGTATGAAACTGGTACTTCTGAAGAAGATGCTTACATTTACATA
AGCGATTTGATTGGAGAGACATGGAGGAGGATGAATGAATATCAAGTAGTAGAGTTGCCA
TAACGTAAACTTTTATTGGAATTGCAATGAATAATCTTGCTAGGATGGCCTAGTGCATGT
ATGAGGATGCAGATGGACATGGA
>CSTPS144_Loci
ATGTCATGGACAGCTAACCATACAAAATGGGTTTTGGCGGTGCAGCAATGGCCCTCTACA
GCTCCAACAGTCTTCTTCTTCTTCTTCACCACAAACCCAAGAGCAGCTGCGTCACTGCAC
CCATATCAGGTATCTCTCTCTCTCTCTCTCTCTCTCTCTCTCTCTCTTTTTGTCTTTTCT
CATTTTATATGCACATTCATGTACCTGTTTTGCTTTGTTTTATCTTCTTATTATTACGTT
CTGTTTCCGTTCATGTACCTGCCCTTTTTCCTTCCAATCACAAAACCCTTTAGGGGTCTT
TCCACTTCTTTTTTTTTATACTTTTTGATAGGTAAATTCTTGCCCACAGGGACTTGAACC
TGAACCTCCTACAAACCCTCCCCAACCCTTGACCACCTTGGTCTTCCCACTTTTTTTTTT
GTCTATTATCATATCTTTTACCTCCCAATTTAATACTCTTTTTCTAACATATATAAATAA
ATCTGTTGTTCTGTTTCTGAACCACATTCATGGTCTTGGGCTTTGATATTCAATATTTTA
TTGATGGGTGCTGTATAATATAAAGGTTCTGGAAATCAACTTATTGATTGAAACAAACTG
GAATTTTTGTCTTTTAGGGTTCTAGTGATGTCATGAAAACTCTTCAGAATCATCTGTTAC
TGCAAACCAATTGAAATTCCCACAATTGGGCAGCCTGAAAATTTCTTTCTATGCATCTTG
GTTCATTTTTTTTTGCCCCTATGTTGCTTTCAAACTAATTTCATTTGCATTCTCTTTTTC
CTAAAAAAACCTAAAAATGAATATGTTAATAAGAAATATGATACCGGGAAGGATGAGAGA
TGCTTCCGAGAAAAGGGGCAGGAAAGAAAAACTGGAGGAGAGAAGCCATCTGAGGAATGA
ATATAGGGGGAGGTAAGGGTGTGGACCTTCTAAGTGTTGAATATAGGAAGGCAGTATCCA
GTTTGATGCTCAAGGGTGAGTTGCATAATAACTAATTGGTGTTATATGATTTTTATTGAT
TTAATCTTTACTTTTTGGGTCATCTTTTTTCATAAATGTTAAATATGTTTACAGAAATGG
AAGAAATAGCAGATAGTGAAGCAATCCCTTTTCCCTCTTTTTTGCGTTTTGCTGTTTCTG
GGTTGGGATAGTAACATTTAGCAATTTTCTCCATACCTTTGAAAGTGTAGTTCCAAGTTT
TTGTCTAATACTTTTGAGTTCAGTTTGTGTTAGTTTTCTGTCTTCCCTATACAATTTGGT
GTTGAGTAAATTACATTTGGCTATCTGGTGTTCTGTTTCTGAGCAGCTTCTCTTAGTCCT
GGACTAAAGACTTGGACAGAAGGCAATCATGTTGGTCTGGTAAGACTGATCTTTCCTTCA
TAGCTTTTTATATTTTCCTCGCTGTCTGTATATCCAAGATTAAGTAAACCAATACACTAA
ACTGTATTCAGGGCTTTGAAGGGACCAAGGAAAGAATCAAGAAGATGTTTGACAAGGTTG
AGCTTTCGGTATCTTCATATGACACAGCTTGGGTTGCTATGGTCCCTTCTCCATATTCCT
CACAGGCCCCATACTTCCCGGAGTGTGTGAATTGGTTATTGGAAAATCAGTCTCATGATG
GCTCATGGGTCTTCCTCATCCCCATCCCATGTTAGTCAAAGATGCTCTTTCATCTACTTT
GGCATCTGTCCTTGCACTCAAGCGATGGGGTGTTGGTGAAGAGCAAAGGAACAAGGGTAT
ATATATGCTGTTCTTGATTGTTTAATCTCTTGTATTAGCTCTTTTGGCGCTTTTAATATA
TTCTCTTTATTTGCCTATTAAAAAAAATTGTTCAATCTCCGGTACTATCATTCAGTATGT
AGATATTATCTTTTTGCAGGGCTCTGGTTTATTGCATCCAATTTTGCTTCAGTTAGCGAT
GAGAAACAACATTCTCCAATTGGATTCGATATAATATTTCCTGGTATGATTGAGTATGCC
AAAGAATTAGATTTGAACCTCCCTTTGGGGCAAAGAGATGTAGATGCTATGCTTCAGAAG
AGGGATTTGGAGCTCAAAGGGTATATTTCTGTTTCATAGTATCTTTCTGAAGTATATTGG
AAAATTTTCCATGAAAGTTCCATGAATCTAATAGAATTTTTTACCTCAAACTAGGCATTC
AAATCAAGTGATTTTGAGTTAACTGGGATACCATTAGAAGACACATTTGTCTGAGAGGGG
AAACACTAGTTTTGTATCTGTATTTGTTTTGACATGTTCTGTTTGTTTTCAGTTTTAGAA
CTAAAAAAATGTACCAGTATCTTTTCTGAGGATTCTCTGATGAATGCATGTGTATGATGC
ATAGAGTGAGTCATTCCTTGTACACACTTGCACTTGAACTGTGGATGGTACTTAATGCTA
CATAGTTAAGAACCTATGTTAGAAAAGTGGGGTGTGTGTGAGTGCCTGGCAAGAAACAGT
GGAATTTGTACTAAATACACTCTTGAGGGGTTTTAGGTTGATCTATTGAGGACCAAATGA
GCAAAATCTTGAGATGGTTCCAACTTTTTCCATGAAGATCAATGAACACCCTGGTGTGGA
AGAGTGACTATTGAAACTGAAACTAGGGCAAAATCACAAAAGGGGTTAAAATGAACATGG
GTTGGGGTGGTAGAGATATGATTCTCGAAGACTTGATGGAGGACATTGGCAGAAACAGAG
TCAAATGGCAAAATTGGATTCATGCAGTCCAGCAGTTGGGGTTAAGGCTTTTTTCATTTT
TTTTCATTTTTTTTTCTGTTTTAGATCGAGTATTACTTTAGGAAAATAGGGTTATTACTT
GGTATCATAAAAATGATCATGTATACATCTTATAAGATCACTAGGAAATGAGCTGAGAAA
CAAAATATTTTCATTTCTGATGCAGTGTTAGACAAAATGAAATGGTGTAAGACCAGTAAC
TTATCCAGCTTTATTCCAATGTTCTTTATTTAGAAGCTTGGGAAGCAACACTAAGAGCAG
AGAAGCCTACTTAGCATATATTTCGGAAGGAATGGGAAGGTTACAAGACTGGGAAATGGT
TATGAAATATCAGATGAAGAATGGGTCTCTGCTCAATTCACCTTCTGCCACAGCAGCTGC
TCTTTCTCACCTTCAAAATGCGGGTTGTCTGAATTACCTTCGATCTCTTTTAGAGAAGTT
TGGGAATGCAGGTACCGACCTCCCTCCACATTCTTCTGTAGCATGCTGTGTATTTAAATT
TCATCCTCTAACCTGTATCGGTTTTCTTCTATTGATCTCTCCAGTCCCAACAGTGTATCC
TCTAGATTTATATGCTCGTTTATGTTTGGTTGACAATCTTGAAAGGTTGGGAATTGATCG
GTATTTTAGGATGGAGATCAGAAGTGTATTGGATGAAACATACAGGTATGTTCCTTTAGC
AGTATATGCAGTAGCCATGGTGTGAAAATATATTTCAACCTACAAAAAGGAGAAGAGTAT
AGCCTTATAATGTTCTCATCCGTTGGAAAACATGACATTAACCATCAAACAGATGCTGGC
TGCAGAGGAGGAAGAGATATTTGCAGACAGAGCCACCTGTGCAATCGCATTTCGGATACT
ACGTTTAAATGGATATGACATCTCTTCAGGTAATTTGTTGATTTAAGAGACTTGATGCAA
AATCAATTCAGGGTTTTATTCCATTGATTGAAGTTTAATCAGTTCTGATCGTGGTGCAGT
TCCATTAGCTCAATTTGCTGAAGACGATCAGTATTTCAAGTTTGGACAAGATTTAAGGAC
TTGGGGGCTGCCCTTGAATTATTTAGGGCTTCAGAGATGATTATACACCCAGATGAAGTG
GTTCTGGAGAAACAAAACTCATGGTCAAGTCATTTTCTAAGACAGGGACTATCGAACAGT
TCAATTCATGCAGATAGACTCAATAAGTACATTGCCCAAGAGGTGGTTTCTTGTCAAATG
TTTGGAGTTGTTTAGCCTGTCTTGACATATTTAGCATGGTTCTTCTGAAAAACATGTCTT
CCATCATTTCAGGTGGAGGATGCTCTTAGGTTTCCCTACTACGCAAATTTGGATCGCATA
GCAAACAGAAGAAGTATTGAGCATTATAATGTAGATGATACAAGGATATTAAAAACTGCA
TATCGGTATGCCACTGGGAGGTTATTTTGTTACTGAATTATTTATCAATAGCATTGTTTC
TTCATTTCTTTTTGTTTCTTTTGCTAGCTCTTCACATGTCTGCAACAAAGATTTCCTAAA
ACTAGCAGTTGAAGACTTCAATTTCTGTCAATCAATACACCAAAACGAACTCAAACAACT
TGAGAGGTGCATATCTTTCTCTACTTTCAGGGATTTAGGTTAATTGGTAACTTGTTTGTT
GAAGTTTATAAATGTTTTTGATGTAAAATTCATTGTTACCTGGAGTCTTGGTCTGCCTGG
CCTCCTTTTACCATTGTTGCAAGTTGACTTTGTTCTTATAGAAAACCCGTACCCAAGTAA
TGGAGATAGATTCCTGCATTAAGTTCTATGGAAACATTGAATACCAATAAAATAAATTTA
GAGTAATGTTTCCTCCCATGTGAGCAGGTGGATTATAGAGAACAGATTAGACAAGCTAAA
GTTTGCGAGGCAGAAGCTGGCCTACTGTTACTTCTCTGCTGCAGCAACCATATTCTCTCC
TGAACAATCTGATGCCCGCCTTTCGTGGGCCAAAAACAGTGTTCTCACAACTGTGGTTGA
TGACTTCTTTGACATTGGAGGCTCTGAAGAGGAGCTCCTAAACCTTATTCAACTGGTTGA
GAAGTATGCTGCCCTCTTCCCCCTTCCTTTTTATCTTTTGTTGCTCCAAGATTTCTGCAG
ATCATCTTAATCTTCCTGCACAAAAGTGAAAGTGTGAGGAAAAATGAACTGCAGGTGGGA
TATAGATGTAGCCGTGGATTGTTGTTCTGAACAAGTTGAGATCGTTTTTTCAGCACTCCA
CAGCACAATATCTGAGATTGGAGTCAAAGCATCAGCATGGCAAGCCCGTAACGTGACCAG
CCATATAATTGATATCGTGAGATGCGATCTTAACCTTACTCATCATATGATTTTAACTTG
GTCAGATAAATGTCACCTCTACAAGCACTATGAATCTTCCTGTTGTCCTTACAGGATCGG
AATCTTCATTTTCCTCAAAATCGCTCTAGGATTAATTCATTTCGAGACCCTCTAAACCCT
AATTTACATACTAACCTTAGATTTCATATTCATTTTTTCTGGTGTTAGACTTTAATCGTT
TTGTTTCCACTAAAGATGATAGCGAGCTTGTTTGCGTGGCAGTGGCTGAAGTTGCTAAGA
TCTATGTTACAAGAAGCTCAGTGGGTGAGTAATAAATCAGCTCCAACAATGGATGAATAC
ATGACAAATGCATATGTATCCTTTGCTCTGGGACCAATTGTCCTCCCGGCGCTCTATTTT
GTTGGTCCTAAGCTTTCAGAGGAGGTTGTTGAGGACCTGAGTGCCATAAACTATATAAGC
TTATGAGCACCTGTGGGCGTCTTTTGAATGATATCCACAGCTTTAAGGTAGGACCTTTCC
TTTTCTTACTTACTAGTTCCTCGTCTGCCATGGCCGGGTTTATAACTTAAAAGCACTAAT
GTCTATGTCACAGAGGGAGTCCAAGGAAGGGAAAGCGAATGCTCTAGCACTACACATGAT
ACATGGCAATGGTGTCACTACTGAAGAACAGGCCATCAGAGAGATGAAGGGTTTAGTTAA
GAGTCAGAGGAGAGAACTTCAGAGATTAGTTCTACAGGAGAAGGGTAGCACAGTACCAAG
AATTTGCAAGGATTTATTTTGGAAAATGAGCAAAGTGTTGCACACATTTTATGAGAAAGA
CGATGGATTCACTTCACATGACATGCTCCGTGCTGTGAAATCAGTCATTTATGAACCTGT
TCTTCTTGCTGAATTCTAA
>CSTPS146_Loci
ATGTCTTCTCTGCTCGCTTCAGTTGATCTTCCTCCAAAGAAAGATACCACGACCGAGGTT
GTCCGTGACTCTGCAAATTATCATCCTAGTATCTGGGGGAATCATTTCCTTGAAAATGCT
TCTCATGACGTGAAGGTATATTGGTCATTCCTAAGTGTCTGCCGTCACCTTTTTGTATTT
TTTGTTCCTCATATTAAGAACCTCTCTAGGAAAAATGTCCAACCATATGATGATTCCCCA
AAAATCAGAGTGGCTAATTTCTTATAGTTGGTGCAGGTACACATCATTGATGCTCATACG
GAGCAACAAGTTCAACAACTGAAAGAAGAAGTGCGGAAGATGATAATAAGTTCTACTGAT
AACTATTCACAAATATACAACTTGATTGATACAATACAACGCTTAGGGGTGTCTTACCAC
TTTGAAAGTGAGATTGAAGAAGCTTTAAAACACTTGTCTGATTATTATCATGTCTCTTGT
GAAGAAGATGATGACGATCTTTGCACTGTTGCTCTCCGATTTCGATTACTTAGACAACAT
GGGTATAATATTTCATATGGTAAATCCTTTCTCTCCTTCATTTTCTCGAAACGAAATGCA
CTTCTCCCATATATACATCGTACTTGGGTATTAACTCAATCCAGACAAGCAATATTCAGG
TCCATAGATGAATATATGCATCTGTACTTCAATTATGAACAGTATATATAGGTAAGAGTA
GTATTACCTACCAATAATTCCGGCCATGTTTTGCATTTTTTGTCAAGCAGATGCTTTCAA
AAAGTTCAAGGACAACAAGGGGAACTTCAAGGAATCCCTCATTAGCGATGTGAAAGGCAT
GTTGAGCTTGTATGAAGCCACGCATCTGAGAAAGCATGGAGAAGATATACTGGATGAAGC
ACTTACTTTCACTACCACTCATCTTCAGTCCATGCCATATTTCTCCAGTCCTCTGGCTGA
GCAAGTAGTTCACGCCTTAAGGCAGCCTCTCCACAAGGGCATTCAGAGGTTAGAGGCCAG
GCATCACATTTCTATCTACCAAGAAGATGATGCACACAGTGAGGCTTTATTGAAACTTGC
GAAGTTGGATTTCAACCAATTACAGAAAGTACACCAGCAGGAGCTGAGTGTTATTGTTAG
GTAAGTTTATCACATACACCACACTCCTTGGCTTGTCTAAATTAAGATTGTGTTAATTTG
GATTCCGCTGAATTATTCATTTCAGTTGGTGGAAAGATTTAGACTTTGCGAAAAAACTGC
CTTTTGCAAGAGACAGGGTGGTTGAGTGCTACTTTTGGGCACTGACGGTGTACTTTGAGC
CCCAGTATTTCCATGCTAGAAGGATACTAACCAAAGTAATTGCCTTGACTTCTATTCTTG
ACGACATCTATGATTTGTTTGGTACACTTGAAGAACTCGAGATCTTCACTGAAGCAATCG
AGAGGTTTGACTGATGCGCTTCTTTGCCTTTTGTCTTTGTTGAATACAAATTTTATCTTA
TTAAGTGAACAATATTTAACAGAATTTTAATTTATAGAAGTCACTTAATGTAAGCTACTC
AAGTTTCAGGTGGGATATTAGTTTCATAGGTCAACTTCCAGATTACATGAAAGTGTTTTA
TCAAGCACTGTTAGATGTTTACAATGAAATTGAGGAAGAGACGGTCAAGGCAGGAAGATC
GTACCGTGCCCATTATGCAAAAGAAGCAGTAAGCATTATACAAGTTTATCACACTGTAAA
AAATTATGATTAAGCTCATTCCAATGCTAATGAAAAAGAGATCCAATTTTTTTCAGATGA
AAAATCAAGTTAGAGCATACTTTGCTGAAGCAAAATGGCTCTTCCTACGACAAATGCCAA
CAATAGAGGAGTACATGTCTGTCGCCTTACCTACCTCTGGATACCAGTTGCTAGCAACCA
CGTCCTTTATTGGAATGGAAAACATGGTGACAAAGGACACATTTGAATGGGTTTTCAGTG
ATCCTAAGATTGTTAAGGCTTCATCCACAATTTGCAGGCTTATGAATGATATGGTACCCC
ACAAGGTATAGAGATTAATTTGCTTCTTTTGTTCCAATATAATTAAGTTACAAATAATTA
GATATCAAAATGTTCTCAATTTATCTCGACCTTAATGACTATTCTTATGATGTCTTGTAT
GTGAATTTATACTAGTTTGAACAAAAGAGAGGACATGTTCCCTCAGCGGTTGAATGTTAC
ATGAAGCAACATGGTGTATCAGAGCAGCAAACACTCGATGAACTTCACAACCAAGTCAGG
GACGCCTGGAAGGATATGAATCAAGAGTGCCTCAGCCCAACAGCAGTTCCAATGCCCATC
ATCATGCGAGTTTTAAATCTTGCACGTTTTATTGATGTTGTGTACAAAGATGAAGATGGC
TATACTCATTCTGAGACTGTGCTAAAAGATCTTATAGCTTCACTGCTAATCCACCCAGTT
CCGATATGA
>CSTPS147_Loci
ATGGCTTTGAATATGAGCAGGTTCGTTACCATGCCTTCACATGTGCTGCCATCTTCCTTT
GTCGCTCCTTCACTTCAAGTCTCATCGTCTCCTTGTTCATGGCGGACGCGCCCCTCCCCT
TGCACCAGCTGCCATTTATCGCCATCATCATCGTCAAAGCCACTGCTTGGAAGCCATGAT
TATTCTTTGCTCAAGTCCTTAACTCTATCTCCACATGTAGTGATTTCGCTCTTAAAAAAT
TAGAAAGCGCGTCATTGAATCTGTTCAGATATTTAACTAAAGTGTTCTGGGTTTTTGGTT
GGTGTTAGGCGGTGAATTCTGAAGCTGATAGCAGCACCAGAAGGATGAAAGAAGTGAAGG
AAAGAACCTGGGAGGCATTCTATAGAGCTTGGGATTCAAGGGCTGCTATGGAGATGGTAG
ACACAGTTGAGAGGCTAGGTCTATCATACCATTTTGAAGACGAGATAAATGCACTATTGC
AAAGGTTCTGCGACTGGAATGCCAGTGAAGATCTCTTCACCACTGCCCTTCGTTTCCGGT
TGCTTCGCCAAAATGGATTCCCAACTCATTCTGGTAAACACTCTCTCCATCTCCATTTTC
AGTTCTTCACATTTCTATGCCTTGTTTTTGTTTGCTTATTTTCAAATAATATCACAGAAA
ATTACAGATCATATATCTACTGGAGAGAAGCATCTGCATCTGTCAACTGTTTTCCTTCGA
TTATATAAAATGATCTCCCTCTTCTTATGATTTATTTCTTCAAGGGCTATATATAGAAAT
GTTTCTTGTTCTGAGCCTCAGATGTTTTTGGCAAGTTCATGGATAAGAATGGAAAATTCA
AGGAAAGCTTGACTGAAGACATATGGGGTATGCTGAGTTTACATGAGGCATCTCACTTGG
GGGCCAAAAATGAAGAAGTATTAGCAGAAGCCAAGGAGTTCACAAGGATTCACCTCATAC
AGTCTATGCCGCACATGGAACCCCATTTAGCAGCCATGTCGGCCGGGCACTCGAGCTTCC
CAGGCACTTGAGGATGGTGAGGTTGGAGGCTAGAAACTATATAGGCGAATATAGCAGGGA
AAGCAACCCGAACTTAGCTTTTCTAGAGCTAGCAAAATTGGATTTCGACATGGTTCAATC
ACTGCACCAGAAAGAGTTGGCTGAGATAGTAAGGTAAATTTTTAATTTTCAACCTTAATT
TATTATAATTTGAGATAATAGAAAACTGATTTCACCTAAGATTAATTTCATTTCTTGACT
AAGGCCATCCATGTTCAATTCTATAAAGGTGGTGGAAACAGTTGGGTCTTGTTGATAAGC
TTGATTTTGCTCGAGACCGGCCGATGGAGTGCTTCTTATGGACAGTGGGGATATTTCCAG
ATCCCAGGCATTCAAGCTGCCGCATCGAATTAACCAAGGCCATTGCTATCTTACTAGTTA
TTGATGATATTTACGACTCTTATGGATCTTTGGACGAGCTTGCTCTCTTCACTGATGCAG
TAAAAAGGTTTAGTATTTTCTTACTTCTGTGCATTTTTTCGGTTTTATCCATTACATGCA
TGATCAATAACATGAAGGCTAATTTGGACATGTAGATGGGATCTTGGTGCAATGGATCAG
CTCCCTGAGTACATGAAGATATGTTACATGGCATTGTACAACACTACTAATGACATTGCA
TACAGGATCTTGAAGGAGCATGGATGGAGCGTCATAGAAGACCTAAAACGAACGGTGACC
GATTATAATGTCTTACATTATATATATAAAAACATTTTAAAGTCATGAAGACTCTTTAAA
TTTAAAGTAGTCTATATCTAGGTGGTTGGGATGGGGCTATTATGAATATTTACCATAGAA
GGTGTCCGTCTTGGATCCCCATCAGGGGCATAATTATGGGGTGGGATTGTGGTCCAGATG
TTTGTTGTGGATTCCACGTGATTGAATACGAAGGAAACCAGAAATTAATGCCTGATAGAG
AAATATTAATTTTCATGTTGCAGTGGATGGACATCTTTGGAGCTTTCCTAGCTGAAGCCT
ATTGTTTCAAAGGTGGCCACGTACCCTCACTAGAAGAGTATCTAACTAATGCAGTTACCA
CTGGAGGCACATACATGGCCTTGGTGCATGCTTTTTTTCTTATGGGGCAAGGTGTTACTA
GGGAAAATATGGCCATGTTGAAGCCCTATCCAACATCTTCTCCTGCTCAGGGAAAATTCT
TCGGCTTTGGGATGACTTGGGAACTGCAAGAGTAGGTCACTAAAACCTTAACTTTGAAAG
AATAGTACTAGCAAATCAAAGCTATCTCTGATATCATATTATATATGAAATGAATGGTTG
AATTAGGAGGAGCAAGAGAGAGGAGATAACGCGTCGAGTATAGAATGCTACAAGCGAGAG
CGAGAGATGGATACTGTGTTGGAAGATGAAGCCTGCAGGAAACACATAAGGCAGATGATC
CAGAGCTTGTGGGTAGAGCTCAATGGGGAGCTGGTTGCTTCGTCTGCATTGCCTCTTTCA
ATCATCAAAGCTGCCTTTAACCTCTCAAGAACTGCACAAGTCATTTACCAGCATGGAGAT
GATAACAAGACTTCTAGTGTTGAAGATCATGTACAAGCATTGCTCTTTAGGCCTGTTTCC
TCTAATGGGCATGCTCAAATTACCATGCATTAG
>CSTPS150_Loci
CTAAACAAAAATGTGAATATTATGCTAGTTGGTGAAAAAGGAAATCCTTTACACCAACTT
GAGCTAATCGTTCTCTTGCGAAGGCTAGGAGTATCTTATCATTTTGAAAATGTAATGGAG
AAGGGAAAAGTGGTTTTGACTTACTAATTTGAAAAAATATAGAAAAATGAACTTTAGCTT
TTATAAATCAGTTTTATCATTATATTTTAAAATACATGCACTTTTTCACAAAATAGATAA
TTATTTCTTAAAATGATATTTTACTTATTAAGTTAATTACACTAATTGATAACTTTTCTT
TTTATTTTTTTATTGTAAGAACCAATTTGAGATCTATAAAATAAGAAATTTTAAAAATTA
AAATTCTAATTAAAACTAAAAAAACTTTAAAGTTAAAAATATAAAAATAAAATATTGACT
ATCATTTCAGTAAACTACATTAATAGAAACTATTGATTGAAGAAAGAGTTGGAAATGCAA
AGAAAGTCAACATTTTATCTTTTAAAATTTTAAGATTTCGGTTTTTAATTATATTTTTAA
TTTTTAAAATTTCTTATTTTATTGTTGATGTCAACTAACAAAAATTTTATTTAATTTTAT
TAAGAAAAAAATGGGAAAATGAGTGGATTTATATAAAATAGGATATAAAATCATTATTAA
TTAAAAAATTAGAAACATTTTGTTTATCACTTGAGGATGTTAGAGATATTTTTCAAAATG
ATTTGTATTTCATATTATATAAATAAAATATTTATAATATGTTTTTTTTGTAAGATATTT
TTATCAAATTAAAATGATAAATTAATATTTTGATAATTTTTTTAATATTATAAAATAAAA
AGGTTACATTAGAAAATAATTATCAAAGTGTATATATTTTTAAATAAAGGAAGATAAAAC
TGATTATAAAAGTTAAGGTTTCTTTCTTATATATTTTCAAATTAGTGAATCAAAACTCAC
TTTTACCGGTTGAAGTAATATTGAACAAGATACTTCTTCCACTCAAAATGGTAAGACACT
CCCAGCCTTTGCAACAGACCGATTAGCTCAAGTTGGTGTAAAGGTTTTCCTTCTTTACCA
ACTAGCATAATATTCACATCTCTCTTTAGTTTGTCTAGCTGCCTTTCATATATCTCTCCT
TGTAAATAGAACGATGTATTCATTGGTAAGAACCAAAAATGATATCAATAATATTTTGCT
GTTCCTCGCTTGAAAGTAGTTTATGATCTGTATGGTACTTTGGATGAACTCGAAGTCTTT
ACAGATGCTGTTGACAGGTTAAAACATATACTTCAACATTTTTCTCAGTTATCTGTGATT
TTTACGTTCAAATATTAATTTTGTTTGCATGGTCAGGTGGGATATCAATGCAATGGATCA
ACTTCCAGAATATATGAAGAAATGCTTCCTTGCTCTGGTCAACTCCATTAATGAAACGGC
TTATGAAGTTCTTAAGGAACGAGGTTACAATGTCATTCCATATCTTAGAAAGATGGTATT
TTCTCAATCATAAACTCCTCGTCTTTCTTCGTTCAAATGCAATAAAAATTTCCATGCGTT
CTTCATATGTCCTTCACTCATGAGTTTATGTATTCTAAATTCTTCAGTGGGCAGATTTAT
GTAAAGGTTTCTTAGTGGAGGCAAGGTGGTACCACAGTGGATACACACCAACCCTAGAAG
AATGCATTTGAAATGGATCAACTTCATTATCAGTTCCTGTTATACTAGGTCATCTTTATT
TCTCTGCTGCAAATCGAATAACAAAGGAGGCAATGGAATACATTGCGAAGTTCCCAGATG
TGATCCGTGGATCAGCATTGGTTTTGCACCTTTCAGATGATCTTCAAACATCATCTGTAA
GCAAGCCACCCTCTCCCCCTCTACTTTATTCCAATAAAAATTGTTGTAATGACAATTTAC
TCTTCATTTCCTTAATTTGCCTCTACAGGATGAGTTAAAAAGAGGTGATGTGCATTCCTA
AGTCAATTCAATGCCACATGCATCAGACCTGGGCTTCTGAAGAAGAGGCCCGTCAGCACA
TTAAATATTTGGTCGGGGAGTCATGGAAGAAGATGAACAAAGAACGGCTTGTGGATTCTC
CTTTCTCGCAAACTTTTATTGGAGTTGCGATGAACCTTGGCAGGATGGCTCAAAGTGCGT
ACTTGTATGGTGATCGGTATGCTGTTCAAGATCGTGAAACTAAGGATGGCATACTGTCGA
TGCTGATTGAGCCCATTCCGCTTGCGTAA
>CSTPS152_Loci
ATGGCTCTTCTGACGCTTTCTTCAAACCCTTTTTTCACTTTTACAAGACTGCAACCTGCA
AGCCGCTTCTGCCGCGGAAAATCGCAGGGTGTTTGCATTTCTGGTCCAGTCCAATGCACG
GGTGGGGCTAAAACTAGTAGCCAAACTGCTGTGATTGTGAGGCGAACCGCAAGCTACCAA
CCTTCAATTTGGGACCATGATTATATCCAGTCACTAACGAGTGATTATGTGGTAGGTGCT
AACTTTTAGTATTAATGGACTCAACTTGATTTTTTGACGGATATAGTGTCTTATATGCAG
GGAGAAACATATACAAGACAATTGGAGAAGCTTAAGGGAGATGTAAAGATAATGCTTGGC
CAAGTCGGGGAACCTTTGCATCAACTGGAGCTAATCGATACCTTGCAAAGGCTTGGAATA
CATTATCACTTTGGGGAAGAAATAAAGAGAATATTGCATGGCATATACAACAACTACAAT
AGGAATGATACATGGAAAAATGGAGATTTATATGCCACAGCTCTTGAATTTAGACTCCTA
AGACAGCATGGCTACCATGTTCCTCAAGGTAGTAGACACTACCGAGTCCTAGGTTTAAAT
TTAGTCTTCACTACTGTTTTAATAATTTTTTCAGGCAGCGGAAAGAGGTACACGATCTAC
CAGGTAAAACAGCATATATAGGAAGCACTAGATCAATTAGTTGCCTAATGAGAATAGCAT
AAAGAGCACACGATTTTTGGGATTTTATAAATTCTGTGCGACATATTTATACTTCAGCAT
AATTATTGTCATATTGAATGTTGCAGATGTTTTCCATATTTTCATAAACAAGATGGGGAC
TGTTAAGCCATGGCTTAATGAAGATATCAAGGGAATTCTATGCTTGTATGAAGCTTCATA
CCTTTCCGTAGAAGGTGAAAATATCCTAGAAGAGGCTAGAGATTTCACAAGAAATTTTCT
TGAAGAATACCTTGAGCGGACTGTAGATCAAAATGATCTTACTGCGATAATAAACCATGC
CATGGAGCTTCCGCTGCACTGGAGAATGCTAAGGCTAGAGGCAAGATGGTTCATAGATGT
ATATGAGAGAAGCCAGGGCATGAATCCCATTTTACTTGAGCTTGCTAAACTGGATTACAA
TATGGTGCAAGCAACATACCAGGAGGATCTAAAACATGCATCAATGTAGGAGTGAGCATA
TTCTCATTTTCGTGTATAGTTTAGCAGCTACAAAGTATTATCAAATTCTAATATTGATAT
CCCCTCTTTTGGGCCTTACAAATGTAGGTGGTGGAGGAGCACACGCCTCCCAGAAAAATC
GAGCTTTGCTAGGGACAGATTGGTGGAGAATTTCCTTTGGGCTGTGGGATTTATATTTGA
ACCTCAGTTTGGATATTGCAGGAGAATGTTGACAAAACTCATTTCGCTGATAACAACAAT
TGATGATGTTTATGATGTTTATGGGACATTGGATGAACTTGAGCTCTTTACAGATGCTGT
TGACAGGTTGGTGGTTTCTGTATACTCCTTGTCCTTTTAATTTAATAGAGGCTGGGATGC
TAGTTTTGTTTCCACTGTCAGATGGGATACCAATGCAATGGAGCAACTTCCACAATACAT
GAAGATCTGTTTCCTTGCTCTCTACAACTTCACTAATGAAACCGCTTATGATGTTCTTAA
AGAACACGATCTCAACATCATTTCATATCTCAGAAATGCGGTAACATTTCAGATTAAAAA
TTCAGTCCTCTTTCTATAATCAAATGGACGAAATTTCCTGTGCAAAATATGCTTTTGGCT
CATTATATGATTAATTCTTCAGTGGGCAGATATAACAAAATCCCAATTAGTGGAGGCGAA
ATGGTACCACGAAGGTTATAAGCCATCTCTACAGGAGTATATCAACAATGCCTGGATTTC
AGTATCAGGTCCACTAACACTAGTTCATGCCTATTTTTTCATCACAAATCCAATGACGGA
GGAGGCCTTGGGATGCTTAGAGAGATTCCGCGATATAATCCGTTGGTCATCAACGATTTT
CCGTCTTTCAGATGATCTTGGGACATCATCTGTATGCAGCCTAATTATCAGAGATTGCTT
TAGTTTATTTTCTATACTAACAATCCATCATTTAATAATAATAATAATAATAATAATACT
GATACATACATTTTTTTCTCAGGATGAGTTAAAAAGAGGAGATGTTCCTAAATCCATACA
ATGTTACATGTATGAAACTAGTGCTTCTGAAGACGATGCCCGCAAATACATAGGCTTCTT
GATTGATGAAACATGGAAGAAGATGAATGAAGAGCGAAATCTGAATTCTCCCTTCTCCCA
AACTTTTATTGGAATGGCAATGGACATTCCTAGGATGGCTCAATGCATATATCTGTACCG
GGACGGGTATGGTGTTCAAGACCGTGAGACTAAGGATCACGTAAAGACATTATTCATTGA
GCCTATTTCCCTTATATAG
>CSTPS153_Loci
ATGGCTCTTCTGACGCTTTCTTCAAACCCTTTTTTCACTTTTACAAGACTGCAACCTGCA
AGCCGCTTCTGCCGCGGAAAATCGCAGGGTGTTTGCATTTCTGGTCCAGTCCAATGCACG
GGTGGGGCTAAAACTAGTAGCCAAACTGCTGTGATTGTGAGGCGAACCGCAAGCTACCAA
CCTTCAATTTGGGACCATGATTATATCCGGTCACTAACGAGTGATTATGTGGTAGGTGCT
AACTTTTAGTACTATTGTTCATTAATGGACTCAACTTGATTTTTTGACGGATATAGTGTC
TTATATGCAGGGAGAAACATATACAAGACAATTGGAGAAGCTTAAGGGAGATGTAAAGAT
GATGCTTGGCCAAGTCGGGGAACCTTTGCATCAACTGGAGCTAATTGATACCTTGCAAAG
GCTTGGAATACATTATCACTTTGGGGAAGAAATAAAGAGAATATTGCATAGCATATACAA
CAACTACAATAGGAATGATACATGGAAAAATGGAGATTTATATGCCACAGCTCTTGAATT
TAGACTCCTAAGACAGCATGGCTACCATGTTCCTCAAGGTATTAGACACTACCGAGTCCT
AGGTTTAAATTTAGTCTTCACTACTGTTTTAATAATTTTTTCAGGCAGCGGAAAGAGGTA
CACGATCTACCAGGTAAAACAGCATATATAGGAAGCACTAGATCAATTAGTTGCCTAATG
AGAATAGCATAAAGAGCACAAGATTTTTGGGATTTTATAAATTCTGTGCGACATATTTAT
ACTTCAGCATAATTATTGTCATATTGAATGTTGCAGATGTTTTCCATATTTTCATAAACA
AGATGGGGACTGTTAATCCATGGCTTAATGAAGATATCAAGGGAATTCTATGCTTGTATG
AAGCTTCATACCTTTCCGTAAAAGGTGAAAATATCCTAGAAGAGGCTAGAGATTTCACAA
GAAATTTTCTTGAAGAATACCTTGAGCGGACTGTAGATCAAAATGATCTTACTGCGATAA
TAAACCATGCCATGGAGCTTCCGCTGCACTGGAGAATGCTAAGGCTAGAGGCAAGATGGT
TCATAGATATATATGAGAGAAGCCAGGGCATGAATCCCATTTTACTTGAGCTTGCTAAAC
TGGATTACAATATGGTGCAAGCAACATACCAGGAGGATCTAAAACATGCATCAATGTAGG
AGTGAGCATATTCTCATTTTCGTGTATAGTTTAGCAGCTACAAAGTATTATCAAATTCTA
ATATTGATATCCCCTCTTTTGGGCCTTACAAATGCAGGTGGTGGAGGAGCACACGCCTCC
CAGAAAAATCGAGCTTTTCTAGGGACAGATTGGTGGAGAATTTCCTTTGGGCTGTGGGAT
TTATATTTGAACCTCAGTTTGGATATTGCAGGAGAATGTTGACAAAACTCATTTCGCTGA
TAACAACAATTGATGATGTTTATGATGTTTATGGGACATTGGATGAACTTGAGCTCTTTA
CAGATGCTGTTGACAGGTTGGTGGTTTCTGTATACTCCTTGTCCTTTTAATTTAATAGAG
GTTGGGATGCTAGTTTTGTTTCCACTGTCAGATGGGATACCAATGCAATGGAGCAACTTC
CACAATACATGAAGATCTGTTTCCTTGCTCTCTACAACTTCACTAATGAAACCGCTTATG
ATGTTCTTAAAGAACACGATCTCAACATCATTTCATATCTCAGAAAAGCGGTAACATTTC
AGATGAAAAATTCAGTCATCTTTCTATAATCAAATTGACGAAATTTCCTGTGCAAGATAT
GCTTTTGGCTCATTATATGATTAATTCTTCAGTGGGCAGATTTAAGTAAATCCTACTTAG
TTGAGGCGAAATGGTACCACGAAGGTTATATGCCATCTCTACAGGAGTACATCAACAATG
CCATGATTTCTATATCAGGTCCACTAACACTAGTTCATGCCTATTTTTTCATCACAAATC
CAATGACGGAGGAGGCCTTGGGATGCTTAGAGAGATTCCGCGATATAATCCGTTGGTCAT
CAACGATTTTCCGTCTTTCAGATGATCTTGGGACATCATCTGTATGCAGCCTAATTATCA
GAGATTGCTTTAGTTTATTTTCTATACTAACAATCCATCATTTAATAATAATAATAATAA
TAATAATACTGATACATACATTTTTTTCTCAGGATGAGTTAAAAAGAGGAGATGTTCCTA
AATCCATACAATGTTACATGTATGAAACTAGTGCTTCTGAAGACGATGCCCGCAAATACA
TAGGCTTCTTGATTGATGAAACATGGAAGAAGATGAATGAAGAGCGAAATCTGAATTCTC
CCTTCTCCCAAACTTTTATTGGAATGGCAATGGACATTCCTAGGATGGCTCAATGCATAT
ATCTGTACCGGGACGGGTATGGTGTTCAAGACCGTGAGACTAAGGATCACGTAAAGACAT
TATTCATTGAGCCTATTTCCCTTATATAG
>CSTPS149_Loci
ATGGCTCTGTTTATGCTTTCTTCAACCTCTATTCTAAGTCATAGCTTACTGCCACCTAGA
AGGGATTTTTGGATGGGAAAATCCATTAGTGGCAAGCCTGCTCATCCGGTACAATGCGTG
GTTGTCAATAGACCTTCTTATGAAACCACTGTACGGCGAACTGCAAATTATCAAGCCCCC
ATTTGGGACTACGACTATGTCCAGTCACTAACAAGTGATTATAGGGTAGCTATTCATTAT
TCTTAGCAATGTGTTTTAATCGTTTTTTAGCTTGATGTTGCATATGAATATATTGTTATA
TGTGCAGGGAGAAACATGCATAGGAAGATTCGATCAACTAAAGAGGGAGGTGAAAATGAT
GCTGGGAAAGGTGGAGCAGCCTTTGGATCAACTTGAGCTGATCGATCTCTTGCAAAGACT
TGGAATATCTTACCAGTTCGAAGATGAAATCAAGAGACTGTTGAACAGCATGTACTGCAA
TCATAACATTGATGACAAGTGGAAGAAAGAGAATTTGCATGCCACAGCTCTTGAATTTAG
AATTCTAAGACAAAATGGGTATAGCATTCCTCAAGGTATATCAGTAACATCTTCATTTTT
GGTACAGAAAGATGAAGTACTGCATCCTAAGGCATTTTAGAGATCTTAACTAATTCTTTG
CTAGCAGTAAACGTCTTTATTTGACTTTGTCTCTATAACAGCTAAAAAATGAGCATTTTT
TATTGCAGATGTTTTTAGTAGTTTCAAGGATGAGATAGGGGGCTTTAAGGCATGCTTTTC
TGAAGATATTCAGGGAATTCTGTGTTTGTATGAAGCTTCCTACCTTTCCATAGAAGGTGA
AAGTATCTTGGAAGAAGCTAGGGATTTCACAAAAAAACATCTTGAAGGATGTCTGCGGCA
AAATATAGATGAGAATCTTGCCATACTAGTGAGCCATGCTTTGGAGCTTCCACTGCATTG
GAGAATGCTAAGGTTAGAGGCAAGGTGGTTCATAAATGCATGTGAGAGAAGACAGGACAT
GAACCCCATCTTGCTTGAGTTTGCGAAGTTAGATTATAATATGGTGCAAGCAAAGCACCA
AGAGGATCTGAAGCATGCGTCCAGGTAAGAGCAAATGTGCATATTCACATAATATTATTT
CAGATATAACCAACTACAACTTATCATATTCTAATACTGTGGACATTATATTTTTATAGG
TGGTGGAGAAGCACACGTCTTGGAGAAAAGCTGAGCTTTGCGAGGGACAGGTTGATGGAG
AATTTCTTGTGGACCGTGGGGGTGATATTTGAGCCTCAGTTTGGATATTGTAGGAGAATG
TTGACGAAAGTAAATGCAATGATAACAACAATAGATGATGTTTATGATGTTTATGGAACA
TTGGAGGAACTTGAACTCTTTACAGATGCTGTTGACAGGTTGGTGGGAGTAGATATATAC
ATGATAACCCCAACATAGCCGCATGATAAAAACCTCAAATATTTTGTTTTCACATATGTT
CAGATGGGATATCAATGCAATGGATCAACTTCCAGAATATATGAAGATATGTTTCCTTGC
TCTCTACAACTCGACCAATGAAATGGCTTATGACCTTCTTAAGGAGCAAGGTTCCCACAT
CATCGCATATCTTAGAAAAGCGGTAATGTTTTGGATTCCAAACTCATGTCAGTACTCTTT
GAATTAAATTTCATGAAATTTTCTGTCTCCTATTTACTATGGACTCATTATACAATTCTT
AATCCTTCAGTGGGCAGATTTATGTAAGTCTTACTTACTGGAGGCAAAGTGGTACCACGC
CCGATATACACCAACCTGCAAGAGTACCTTAGTAATGCATGGATTTCAATATCAGCACCA
GCAATACTAGTTCATGCGTTCTTTTTTGTTACAATCCAATAACCGAGGACGCTTTGGAAT
GCTTGGAGCAATATTGCAATATAATCCGCTGGTCATCAATTATTTTACGCCTTTCAGATG
ATCTTGGAACTTCATCGGTATGCATTTTTCCTCTCTTTCTCATTTTGATTAACATCTACA
GTAAAGATTGCTTTGATTTCTTGGTCGAACAACAAATTATAACGGTTCTTTTTTTCATTG
CCTCAGGATGAACTAAAACGAGGAGATGTTCCTAAATCCATACAATGTTACATGCATGAA
ACTGGTGCTTCTGAAGAAGACGCTCGAGAACACATAAAATGCTTGATTGGGGAGACATGG
AAGAAGATGAATGAAGATCGAGTTATGGAATCTCCCTTCTCCCAGACTGTTATCGGAATT
GCAATAAACCTCGCTAGGATGGCCCAATGCATGTACCAGTATGGAGATGGGCATGGTGTT
CAAGATCGAGAAACCAAGGATCGTGTATTATCGTTACTAATTGAGCCCATTCCCCTGGCC
TAG
>CSTPS148_Loci
TCCATGGAATCCAGTATAACCCAAACAATCATCTACAGCTTGCTCTTGCTAAGTTCTCCT
CAATGGCTGTTTTCATGCTTTCTTCAAGCCCCTGTTCTCAGGAAAACTATACTGCCACCT
AGAAGGGATTTTTGGCTGGGAAAATCCTTTAGTAGCAAGGCTGCTCATCCGGTACAAAGC
ATAGTTGTCAACAGAGCTTCTTATAAAACTGCTAATAGGCGAACTGCAAATTATCAAGCC
CCCATTTGGGACTACGACTATGTCCAGTCACTAACAAGTGATTATAGGGTAGCTATTCAT
TATTCTTAGCAATGTGTTTTAATCGTTTTTTAGCTTGATGTTGCATATGAATATATTGTT
ATATGTGCAGGGAGAAACATGCATAGGAAGATTCGATCAACTAAAGAGGGAGGTGAAAAT
GATGCTGGGAAAGGTGGAGCAGCCTTTGGATCAACTTGAGCTGATCGATCTCTTGCAAAG
ACTTGGAATATCTTACCAGTTCGAAGATGAAATCAAGAGACTGTTGAACAGCATATACTG
CAATCATAACATTGATGACAAGTGGAAGAAAGAGAATTTGCATGCCACAGCTCTTGAATT
TAGAATTCTAAGACAAAATGGGTATAGCATTCCTCAAGGTATATCAGTAATATCTTCATT
TTTGGTACAGAAAGATGAAGTACTGCATCCTAAGGCATATTAGAGATCTTAACTAATTCT
TTGCTAGCAGTAAAGGTCTTTATTTGACTTTGTCTCTATAACAGCTAAAAAATGAGCATT
TTTTATTGCAGATGTTTTTAGTAGTTTCAAGGATGAGATGGGGGGCTTTAAGGCATGCCT
TTCTGAAGATATCCAGGGAATTCTGTGTTTGTATGAAGCTTCCTACCTTCCCATAGAAGG
TGAAAGTATCTTAGAAGAAGCTAGGGACTTCACAAAAAAACATCTTGAAGCATGTCTACA
GCAAAATATAGACGAAAATCTTGCCATACTGGTGAGCCATGCTTTGGAGCTTCCACTGCA
TTGGAGAATGCTAAAGTTAGAGGCAAGGTGGTCCATAGATGCATTTGAGAGAACACAGGA
CATGAACCCCATCTTGCTTGAGTTTGCAAAATTAGATTACAATATGGTGCAAGCAAAGCA
CCAGGAGGATCTAAAGTATGCGTCCAGGTAAGAGCAAATGTGCATATTCACATTATATTA
TTTCAGATACAGCCAAATACAACTTATCATATCCTAATACTTTAACCCTAAAAGGTCATT
ATAAAAAAAAATTAGTATTACTTCGGATGCTTAGATCTAAGTTGCTAACAACTATATTGT
ATGGATTCTCAACTCTAAGAGGATATTGAGTCTATGCCAAAATCAATAGGAGACTTTGAC
CTATGAATGAAATCTTAAAGTGGTTAATATCCCCTCATTATTGATGGAGGCTAGTGACAA
CATGTATTCTCAATGGAGGCAACAAGTATTCTCAATAGAGGTAACATGATATCTCATGAA
ATTGAGATAATATGTCCTCTTAGGTAATCCAAAGGACATGTGATCATGAAATTTGTGGCG
TTGTAATAATTCCTTAAGTGAATTTGACATACGCACTTTATGAACTAGAGTATGTCATTT
GATCACAAAATAAGTGGGATTTGTAACTCAAGGATTAGAAAGGTAATCTTGATAGGTGAT
AACACTCCCTTGTTGGATTATGAACACCAATTCATAAAGAGTTTGCATTCAGTGGATAGT
AAGTCACAAACTTGAACTTCGTATCTTTTTTATTTACTTAGGGTATTAGAGTGTAGTTGA
TTTTTTTAGTGGAATATTGAATTAATTTTAGAATTGAATTCTGAATGAGTCAATATTCCC
TCAAAATTCTATGGGTCCCATTAATGGTCCCTCCTCTAAGCTCATATACCATGATGACAT
AGTTTATGAGAGTTAGATTGATTTTAGGTACACTCTTATACATAAAGGCGCTTTGGTAAT
CATGCAAGGTTGCATAGGGGTAGTAAACAAGGTCTCTGAATTGAGCTAATTGTTAATTTT
TGAAATGAAGGATTTGCATTCTTTACGATACATTTTGGATATTGGGGTAGCTTCTTTTTT
GAAAGGTTATCTTATCTCACAATCTAAGTATATAGTCTATATCATGCTCAACTTACTAAT
ACTAAGACTATTGATACTCCTCTTTAAGGTTAATGTTTGGTATTCTTCTTTTAGTAGTAA
CCGACCCCTTGTCAAGCCTTACTTTATAACGTACTATTGTTGGCAACTTAGTTTATCTTA
CTATTACATATATAAACATTGCTTATGTTGTTAACATTATTAGTCAAATTGCTTATCTTA
CTACAATTCATTAGGTTGTTGTTCTTCTTATTCAATGGTATCTCCAGGGTGATTTATTTT
AAAATCTTTTACTTCTATCCACTCCCTTTTTAGAATTGCATGCATATGTTGATGTTGACT
AGGCTAGTGATCCCAAAGATTGCAAGTCTATCACTAAATTTTATATATTTTAGGGTGATT
CTCTTATTTCTTGGAAGAGCAAAAAATTGACTATCATTTCTTGATTTTCCATACAAGCTA
AGTATCATGATATGATGTCTACCACCAATGAAGTGGTTTGGTTACACTGATTATTTGTTT
ATATGAGTGTTTTTCTTTCTTGTCGCACTCTTATGTTAACCACTTGAGGTGAATATTTCT
TTTTCTTATCTTACTCCTTGGCTAATATGAGTATTTTTCTTTTTTGTTTCACTCCTATGT
GTTGTGACGATAAAAGTGTTATTTTGATTATTACACACAACTTTATCATTATGAAAGGAC
CAAATATATTCAAATTAATTGAAACTTTACTCATTATCATTTTCAAAAATGTATTTTTTT
TTGTTTATTTTTTCTCATAAATTACAGACCTATTTACCAAGTCACATGCACTTCCATGTT
TTTAGTTTTTGGTTAGCAAACTTTTGATGTTTTTTACGATTGTAAAATTATTTGTTATAT
ATTATTATTATTATTATTATTATTATTATATAGAGATATAGATGAATTAATACTTTTCTC
TTTATTTTCTTTGATTATAAACCTATTTAAATTCTATTCGTGTTATACTTAATCATAATA
AGAACCCATATATTTTTTCTCTCATTGTTTATGATTCTTTCTAATCACACAATTGGTAAT
TTAATTGATTCAATAATATCGATAAAGCTACTTAAAATCACCTTTATCTTGGATAAACAC
TGAAATGATATGATCCTCCTACATCACACTCAAATTAATCTAAGCATGATTAAAACAAGT
TTTCTTTCTCACCTTAAGATAGCGATAAGGATATCATATGCTCCTAGCGAATCGCCTCGT
TAATATTTTATGCGAAGAAATCATGCCTGGACCCAAATCAAGATTATGATCACGTTCAAT
GACTCAATAAACAGTGATAATACACTGAATTGTGTCTGAAAAATAATAATAATAATTGGG
TGCAAACAACACATGTACAGCAAAGGGCATCTTCTTAAATAAAGTATTCGGCAGCTTTTG
GAACAGCATTCCATTTGCAATCAAGCATCCTTCTATTAAATATTATTGGAATTCCGTATC
CAATCTAGAGGCAATCTAGAGGCACTCAATAGCAAAGTTTCATTTGCCCATTTTTCTGGG
CTTTTTTAAATTTTGCAGCAATTTTTAAAAATAATTATTAAAAAAAATAATTGAAAAAAT
ATTGATAGATCTACGGTAGTTTTGGCCACATAGAAGATGTCTTTTGAAGAAATACCTTCT
ACAATTTTCAAAATTATGATACATATTTAAAAGAATTGAATTTAAGATAAAGGTGTCTTT
TGAAGAGACTAATTGTACAATTCTAGAAAATTGGATTTATATCAAAGGTGTCTCTTGAAA
AGATACTTTTCACATGACAAAAAATCTAATATGCATTAAAGGTGTCTCTTGAAGAGACAC
CTTCCACAATTTGATAAATTTGAATGTCTCATGAATTTAATTTTAAAATTAAAGATATTT
CTTGAAGAGATACCTTTTACAATTCCTAAAAATTTTAATTTATACAAAAGGTGTCACTTG
AAGAGACATTTTCCACAATTCCATAAATTTCAATATATACTAAAGGTGTCTCTTAAAGAG
ACACCTTCTACAATTCAAAAAAATTGGATTTATATTAAAGGTGTTTCTTGAAAAGACACT
TTCCATAATTCCACAAAATCCAATATGTATTAAAAATTGTGGAAATGATTTTAAAGTAAA
AGATGTCTCTCTTTAACATAAATTCGAAATTTTCTATTGTGAAAATTGTGAAAAGTGTAT
CTTGAAGAGACACTTTCAGTATAAACCCAGTTGTTTTTAAAATTATGGAAGGTGTCTCTT
CAAGAAACACCTTCAGTATAATTCTATTTTTTGGGATTTGTGAAAGGTGTCTCTTGACAG
AGACACCTTCCACAATTTTAAAACAAATTGGGTTTATACTAAAAGTGTCTCTTGAAGAAA
CACTTTCCACAACGTAGCCTCTATCAATGGTGACCTTTTAATATAAATCCATTTTTTTGG
AATTGTAGAATGTGTCATTTAGTATATATTAGAATTTGTGGAATTGTGAAAAGTGTCTCT
TCAAGTGACACCTTTTGTATAAATTAAAATTTTTAGGAATTGTAGAATGTGTTTTTTCAA
GAAACATCTTTAACTTTAAAATCAAATTCACGGGACATTCAAATTTGTCGAATTGTGAAA
AGTGTCTCTTCAAAAGACACCTTTAATGTATATTGGATTTTTTGTCACGTGAAAAGTGTC
TTTTCAAGGGATACCTTTAATATAAATTCAATTTTCTAGAATGGTAGAAGATGTCTGTTC
AAGAAATACCTTTAGCTTAAATTCAGTTATTTTAAATATGTATTATGATTTTGAAAATTG
TGAAAGATGTCTCTTCAAAAGACACTTTTCACGTGGTCAAGACGGTTATAGATCTATCAA
TATTTTCTCAATTATCATTTTTTAATAATTATTTTTAAAAATTGCTGCAAAAGTTAAAAA
AAAACCCCCATTTTTCTCTACTATTTCGGGATGGCAACCCAAGACAAAAGGTTGGCCTTA
GATGACTACTAGACCATAAGTCATCATAAAAAAAATATATTAAAAAGATATTTTAATCAA
TTAATTAATTATAGTTGTTTTATAATTAAATAAAAACATTGCCAAAACTATAAAAATTAT
CATAATAATTTTCTTCATAGATTTTTTTTTTATCATTAATATATTAATTAAATATTAAAA
AAATTATGCATATATCAATATTTATTTTATATTATTAATTACAATTGAAATAAATGGATC
ATAGTTTTAATATTAAATATATTTTAAAATTAAGCATATTATAATTAAATGTCTTGATAT
TATTATTGAATAATATTTTGTGTAACTTAATAATAAATATACATTTATAAAATTTATATT
TTTTATCTACACATATGATATTATTAGTAAATATAATAAATTATATCATACATATATAAT
TTTCTTTAATAAAACAATTTAAAAATGTTTATTATTACTTTTTATATCATTTTTAGAATT
TTTCTTAATATTTTCATGAGTTTTAATTAATTTTTACCCTATCGATATTTATGTGAAAAT
ATCTACTAATATCCTTTAATATACTCTGATATATCTGTAAAATCGAATTACCAATATATC
TGTCAAAACCAATATTTTAGGGATGCATGAGTTCATTTTGCATTAGGCTCTTCAATAAAT
AATATATACATCACAAGTGCAAATAAATATGGATCCTGAATTAAAGATCTATAGTAGTGT
GACCCCTTTCTACCGAGGCAAAGTTATTCTTATGAAATATATTCAAGATGTTTTATATAT
ACTGATTTTATGTATGTCCATATAAAAACTAAATATTGAAATATAATTTTAATGAATTAA
TACATTTTAATTATTTTATTTTTTAATTTTATTTGACTGATTATTGAAAATAGGAAGTCA
TTCTTATGATATTCCCAATGATTTTATTTGATTTTTGTCTTTTTTATACAAATAAAATCA
AGTTCTAAACATTTTCATGAAATACTATAAATTTTATCATATATATATATATATATATAT
ATATATATATAATTATTTAGTAAAACAATTTAATTAAGTGTATTGCTATTTGTTTTTTAG
TTATTAAAGGTTTTTTTTTGCTACTAATGGAAATAAGACTTCAAATTGCCTTTTAAGATG
TCCAAAATTTAGATTGATTGTTTCATTATTGAATTCTTTGTCCCAAATCAAGAAAGAAAT
TACAAAAATTAATAATTACTTTATTTTCATAGCACAAATATCTTAACTTTCGTTCTCAAA
TAAATTCAAGAGAAATGACTTGTTATAAAAGTGTGTTCTTTTAGGCTTTTCTTAAAGAGA
GAAAGAGAGTAAAAGAGAGAAGGTTTTTTTTTTGTTTTTTTATTTTATTTTATGATTACA
TAATGGGAGTTTCTAGACAGTTTTAACTCCCCGGTTCTCATTTTTGATGGATTGGACTGG
TTCAACTCATCTGGCTTCCAATACTTTTTTTATCATATTAATATTTTTTTCTCTAAAATT
TTTTTCTGATATTTTCATAAATTCAACCACCGAAATGTTTTTGTAATGTTTGATATTTTA
ATTCTTGATAAGATCTCATCACCGAATCTAGACCCTTTTTAACTCCCCGGTTCTCATTTT
TGTTGGATTGGACTGGTTCAACTCATCTAGGCTTCCACTTATTAAACATGTCATTATATA
AATCAATCTATGAACACCTCCCGACAGCTCCACTGAAATGAAGACAAATTAATATATAAA
CAAAGGTTGGTGATCGGCAGGGATTGCTACTTTTAGGATAAATAGAAAGATCCTAACAAC
CACCCATATTTGAATATACAATACAGCATAAAAAATAAATAAACGATAAACACACATTAT
ACATGTGAATTTGGTGGCAAGGCTCAACAACTGACCTTGTGCACGCCTCTTGCTTGTATC
ATGTTCTATATAAAGGGTGAAGTTTGATGTCAATGTGGAACCCAGTCCAACCCAAACAAT
CATCTACAGCTAGCTCTTGCTAAGTTCTTCTCAATGGCTCTGTTTATGCTTTCTTCAACC
TCTATTCTAAGTCATAGCTTACTGCCACCTAGAAGGGATTTTTGGATGGGAAAATCCATT
AGTGGCAAGCCTGCTCATCCGGTACAATGCGTGGTTGTCAATAGACCTTCTTATGAAACC
ACTGTACGGCGAACTGCAAATTATCAAGCCCCCATTTGGGACTACGACTATGTCCAGTCA
CTAACAAGTGATTATAGGGTAGCTATTCATTATTCTTAGCAATGTGTTTTAATCGTTTTT
TAGCTTGATGTTGCATATGAATATATTGTTATATGTGCAGGGAGAAACATGCATAGGAAG
ATTCGATCAACTAAAGAGGGAGGTGAAAATGATGCTGGGAAAGGTGGAGCAGCCTTTGGA
TCAACTTGAGCTGATCGATCTCTTGCAAAGACTTGGAATATCTTACCAGTTCGAAGATGA
AATCAAGAGACTGTTGAACAGCATGTACTGCAATCATAACATTGATGACAAGTGGAAGAA
AGAGAATTTGCATGCCACAGCTCTTGAATTTAGAATTCTAAGACAAAATGGGTATAGCAT
TCCTCAAGGTATATCAGTAACATCTTCATTTTTGGTACAGAAAGATGAAGTACTGCATCC
TAAGGCATTTTAGAGATCTTAACTAATTCTTTGCTAGCAGTAAACGTCTTTATTTGACTT
TGTCTCTATAACAGCTAAAAAATGAGCATTTTTTATTGCAGATGTTTTTAGTAGTTTCAA
GGATGAGATAGGGGGCTTTAAGGCATGCTTTTCTGAAGATATTCAGGGAATTCTGTGTTT
GTATGAAGCTTCCTACCTTTCCATAGAAGGTGAAAGTATCTTGGAAGAAGCTAGGGATTT
CACAAAAAAACATCTTGAAGGATGTCTGCGGCAAAATATAGATGAGAATCTTGCCATACT
AGTGAGCCATGCTTTGGAGCTTCCACTGCATTGGAGAATGCTAAGGTTAGAGGCAAGGTG
GTTCATAAATGCATGTGAGAGAAGACAGGACATGAACCCCATCTTGCTTGAGTTTGCGAA
GTTAGATTATAATATGGTGCAAGCAAAGCACCAAGAGGATCTGAAGCATGCGTCCAGGTA
AGAGCAAATGTGCATATTCACATAATATTATTTCAGATATAACCAACTACAACTTATCAT
ATTCTAATACTGTGGACATTATATTTTTATAGGTGGTGGAGAAGCACACGTCTTGGAGAA
AAGCTGAGCTTTGCGAGGGACAGGTTGATGGAGAATTTCTTGTGGACCGTGGGGGTGATA
TTTGAGCCTCAGTTTGGATATTGTAGGAGAATGTTGACGAAAGTAAATGCAATGATAACA
ACAATAGATGATGTTTATGATGTTTATGGAACATTGGAGGAACTTGAACTCTTTACAGAT
GCTGTTGACAGGTTGGTGGGAGTAGATATATACATGATAACCCCAACATAGCCGCATGAT
AAAAACCTCAAATATTTTGTTTTCACATATGTTCAGATGGGATATCAATGCAATGGATCA
ACTTCCAGAATATATGAAGATATGTTTCCTTGCTCTCTACAACTCGACCAATGAAATGGC
TTATGACCTTCTTAAGGAGCAAGGTTCCCACATCATCGCATATCTTAGAAAAGCGGTAAT
GTTTTGGATTCCAAACTCATGTCAGTACTCTTTGAATTAAATTTCATGAAATTTTCTGTC
TCCTATTTACTATGGACTCATTATACAATTCTTAATCCTTCAGTGGGCAGATTTATGTAA
GTCTTACTTACTGGAGGCAAAGTGGTACCACGCCCGATATACACCAACCTGCAAGAGTAC
CTTAGTAATGCATGGATTTCAATATCAGCACCAGCAATACTAGTTCATGCGTTCTTTTTT
GTTACAATCCAATAACCGAGGACGCTTTGGAATGCTTGGAGCAATATTGCAATATAATCC
GCTGGTCATCAATTATTTTACGCCTTTCAGATGATCTTGGAACTTCATCGGTATGCATTT
TTCCTCTCTTTCTCATTTTGATTAACATCTACAGTAAAGATTGCTTTGATTTCTTGGTCG
AACAACAAATTATAACGGTTCTTTTTTTCATTGCCTCAGGATGAACTAAAACGAGGAGAT
GTTCCTAAATCCATACAATGTTACATGCATGAAACTGGTGCTTCTGAAGAAGACGCTCGA
GAACACATAAAATGCTTGATTGGGGAGACATGGAAGAAGATGAATGAAGATCGAGTTATG
GAATCTCCCTTCTCCCAGACTGTTATCGGAATTGCAATAAACCTCGCTAGGATGGCCCAA
TGCATGTACCAGTATGGAGATGGGCATGGTGTTCAAGATCGAGAAACCAAGGATCGTGTA
TTATCGTTACTAATTGAGCCCATTCCCCTGGCCTAG
>CSTPS151_Loci
ATGGCTCTTAGCATGCTTGCTCCAAATCCGATTCTTGCTTTCCCAAGACTGCAACCACCT
ACAAGACATTGCAGCAGGCAAGGAAAATCGTTCAGTGACAGCACTTCTGGTCTTGTAGTC
CAGTGCCTGTTTGCAAGTAAAGTTCAAGATCAAACTGCAGTTAGGCGAAGTGCAAATTAC
CAACCCTCCATTTGGGATTATGATTATATCCAGTCACTGAGAAGCAACTATGTGGTAATA
ATCAAATATCATATATAAAGGGGGTTCTACAATTGTTGTTGGGCTTAAATACTTGGTAAC
AAATAGTGTTCTGTCTGCAGGGAGAAGCACACATGAAACGATTGGATGAACTAAAGGGAT
TTGTGAAAATGATGCGAATAGGTAAAAGACGAGAAGCCTTTGGACCAACTAGTGACAATC
GATCTCTTGCAGAGGCTTGGAGTGTCTTATCATTTTGAGGATGAAATAAAGAGCATATTG
GACTGCAGGTACAAGAACTATGATAGAAACAATATGTGGAAGGTTGAGAATTTGTATGCT
ACAGCTCTTGAATTTAGACTCCTAAGACAACATGGGCATAATTGTTCCTCAAGGTATCTG
ATTAAAGGATGTTATCATTTAGTTTATTCTTCCCATCATGAACCAATTTTTCCTCAGTGT
TCTGAATATAATTTTTTATTTATTAATTTTTAAAGTTTCAATTGGCAATAGATAAATATG
CTTTTTCCCTGTTTTAAATATGCTTTTGTCACAAGTACTAAGCAATTAGCTTCCTTCAAT
GTCACAGATGTCTTTAATTGTTTCAAGGATGAGATGGGGAGATTTAAGCCATGCCACTAT
GAGGATATCAAGGGTACTCTATGCTTATATGAAGCTTCTTATTTCTCCATGGAAGGTGAA
AGTGTCTTGGATGAGGCTAGAGATTTCACAAAAAAACATCTTGAGAAAAGCCTTGAGCAG
AGTATAGACAAAAATCTTGCCATATTAGTAAGCCATTCCTTAGAGCTTCCATTGCATTGG
AGAATGCTAAGGATAGAGGCAAGGTGGTTCATCGATGTACACGAGAGAAGACAGGACATG
GACCCTAGTTTGCTGGAATTTGCAAAATTGGATTACAACATGGTGCAAGCAATACACCAA
GAAGATTTAAAAGATGTTTCCAAGTAAGATCATACCTATTCAGGTTCCCTACCAAATCAA
ATGAAATGATTCTATCTTATTCTAAGATTTCTTTGATCTTATACAGGTGGTGGAAAAATA
TTGGCCTTGGAGAAAAGATGAGTTTTACTAGGGACAGGTTGGTGGAGAATTTCTTATGGG
CTGTAGGACATGCATTTGAGCCTCAGTTTGGATATTGCAGGAAAATAATCACAAAGGTCT
TGGCACTGATAGTAACAATTGATGATATTTATGACATATATGGTACCTTGGATGAACTCG
AGATATTTACAGATGCTGTTGACAGGTTTGTGAATCTATACTTGACATGTCTCTCAGTTC
TCTGGTTTTTTTTGCTCAAATATTTTGTTTGCATGTTCAGATGGGATATCAATGCAATGG
ATCAGCTTCCAGAATATATGAAGATATGTTTCCTTGCTCTCTTCAACTCTGTTAATGAAA
TGGCATACTATGTTCTTAAGGAAGAAGGTTCTAACATCATTCCACATCTTGGGAAGATGG
TAATTTTTCAACTCTGAACTCCTTGATCTTTCCATTATCCAATTTGGTGAAGTGTGCTAC
AGCTTCTTTTGCATATATAGTGCCCTTATAACTTTAATATGTTCTGAATCTTTAAGTGGG
CAGATCTTTGTAAATGTTATTTAGTGGAGGCAAGGTGGTACTACAGTGGATATACACCAA
CACTACAAGAATACATTACCAATGGATTCATTTCCTCATCAGCTCCTGCAATTCTAGGCC
ATGCTTATTTTTCAGTTTCAAATCCAGTAATGGATGCCATAGAGTTCTTAGAAAAGCCTC
CGAATATAATCCATGGATCATCAATGATTTTGCGGCTGTCCGATGATCTTGGAACATCAA
AATGTGCCAGCAACCCTCTTCACTCTCCTTGAAAAGTTTCAATGAAAATTTTTGAAAGGA
TATTTTATTCTTGGTTTGTCTCTGCAGGATGAGTTAAAAAGAGGCGATGTTCCTAAGTCA
ATCCAATGTCACATGCATCAGACTGGTGCTTCCCAAGAAGAGACATGTGAGCATATAAAA
TATTTGATTGGGGATTCATGGAAGAAGATGAACAAGGAACAATCTAAGGATTCTCCTTTC
TCTCGTATTTTTATCGGAATTGCAATGAACGTTGGCAGGATGGGCCAAAGGGTATACCTA
TATGGAGATGGCTATGGTGTTCAAGATCGTGAAACCAAGGAGGACATATTGTTGACACTA
ATTGAGCCTGTTCCCCATAATCTGCATACCAAAGTTTGTTAG
>CSTPS154_Loci
ATGGCTCTTTCCATGCTTTCTTCAATTCCTAATCTGATCACGCACACAAGACTTCCAATC
ATAACAAAATCCAGCAGCTGTAAGGCTTCTCCTAGAGGAATCAAGGTCAAAATTGGCAAC
AGCAATTGTGAGGAAATCATTGTTAGGCGAACTGCAAACTACCATCCTACCATTTGGGAC
TATGATTATGTGCAGTCACTAAGAAGTGATTATGTGGTAGGTTTATCATGAATATTGCTA
ACTGGTTGATTCTAGTTATTAATGTTCCACTTGGTGGTTACTAACAAATACATGCGGTTA
TGTATGCAGGGAGAAACATACACCAGAAGACTTGATAAGCTAAAGAGAGATGTGAAGCCA
ATGCTTGGCAAAGTGAAGAAGCCTTTGGATCAGCTGGAGCTAATCGATGTCTTGCAAAGG
CTTGGAATATATTATCACTTCAAGGATGAAATAAAGAGAATATTGAACAGCATATACAAC
CAGTACAATCGGCATGAAGAGTGGCAGAAAGATGATTTATACACAACAGCTCTTGAATTT
AGACTGTTAAGGCAGCATGGCTATGATGTGCCTCAAGGTGTGGCTGTGTAGGATTCACTT
CTTCATTTTGTTTGTTTTAAATAAGCTAAGAACTTAAATTTAAATGAACTATAGACAACA
ATACAAATATTGATCTCTTATTTGTTTATCCTTTTTTTTTTGGAAGCTTTTACAATACTT
TTTTCCAGATATATGTAAGCTATGACTTTATCCCAAATAATAATTAGTAAGCACTCTTAA
AAATGCAGACGTTTTTAGTAGATTCAAGGACGAAACAGGGAGCTTTAAGGCATGCCTGTG
TGAAGATATCAAGGGACTGCTCTGTTTGTATGAAGCTTCATACCTATGTGTACAAGGAGA
AAGTACCCTGGAGCAGGCCAGAGACTTCGCACACAGACATCTTGGAAAGGGCCTTGAGCA
AAACATAGATCAAAATCTTGCCATTGAGGTGAAACATGCCTTAGAGCTTCCATTGCATTG
GAGAATGCCAAGGTTAGAGGCAAGGTGGTTCATAGACGCATACGAGAAAAGACAGGACAT
GAATCCTATCTTGCTGGAGTTTGCTAAATTGGACTTCAATATGGTACAAGCCACACACCA
GGAGGATCTAAGACACATGTCTAGGTAATTAGTTCATTGACATTCTTAATGTTTTGAGAT
TTAGCCAAAAACTCTGTATCATACTCTCATAATGTTTTTATTGTCTCCCTTGACTCCTAT
AAAGCTGGTGGAGTAGTACACGCCTGGGAGAAAAGTTGAACTTTGCTAGGGACAGGCTGA
TGGAGAATTTCCTATGGACTGTGGGAGTGATATTCGAGCCTCAGTATGGATATTGTAGGA
GAATGTCCACAAAGGTTAACACACTCATAACGATAATTGATGATGTTTACGACGTTTATG
GTACAATGGATGAACTCGAGCTTTTTACAGATGTTGTTGACAGGTTACTGTTTGTCTTAC
TTCCCATATCCTCTATGCATCATATGCTTCTGATTATGTCAGATGCTCTAAAAACTCAAA
TATCTTATTTGCATATATAGGTGGGATATCAATGCAATGGATCCACTTCCAGAGTACATG
AAGTTGTGCTTCCTTGCTCTCTACAACTCCACTAATGAAATGGCTTATGATGCTCTCAAG
GAACATGGTTTACACATCGTTTCCTATCTTAGAAAAGCGGTATTATCTGCAACTGTGAAT
TCATTCCATTATATGCTGTTTACATGCATGTAGTAATCTTGACTCATTTTTTTATGATTA
ATCCTTCAGTGGTCAGACTTATGTAAATCCTACTTACTGGAGGCAAAGTGGTACTACAGT
GGATATACACCAAGCCTACAAGAATACATTAGCAATTCATGGATTTCAATATCAGGTCCT
GTAATACTAGTCCATGCCTATTTTCTTGTCGCAAATCCAATCACCAAGGAGGCCTTGCAA
TCCTTAGAGAGATATCACAATATTATCCGTTGGTCATCAATGATTTTAAGGCTTTCAGAT
GATCTGGGAACATCACTGGTCTGTATTCTACTCTCTCTCACAATCTCCTTACAAGTCCTA
ATAAATATATATTTCTGTAATTTCTGTTCATAGACGGCCCATTATAATGGTTTTATTTAT
TTTTTATTTTTTATTTTATTTTATTTTATTTTATCCTTGTCTTAGGATGAGTTGAAAAGA
GGAGATGTTCCCAAGTCAATCCAGTGTTACATGTATGAAACTGGTGCTTCTGAAGAAGAC
GCCAGTAAACACACAAGCTATTTGATTGGAGAGACATGGAAGAAGCTAAATGAAGATGGA
GCTGTAGAGTCTCCATTCCCTGAAACATTTATTGGAATTGCAATGAATCTTGCTAGGATG
GCCCAGTGCATGTATCAGCATGGAGATGGACACGGGATTGAATATGGTGAAACTGAGGAT
CGAGTGTTGTCATTACTCGTTGAGCCCATTCCCAGTTTGAGCTCTGAATAA
>CSTPS155_Loci
TCTCCATGGCTCTTTCCATGCTTGCTTCAATTCCTAATCTGATCATTCACACAAGACTGC
CAATCATAATAAAATCCAGCAGTTGCAAGGCTTCTTCTCCAGGAATCAAGTTCATGATTG
GCAACAGTAATTGTGAGGAAATCATTGTTAGGCGAACTGCAAACTACCAGCCTACCATTT
GGGACTACGATTATGTGCAGTCACTGAGAAGTGACTATGTGGTAGGTTTATCATGAACAT
TGCTAACTGGTTGTAGTTATTAATGTTCCACTTGGATGTTACTAACAAATACATGCGGTT
ATGTATCCAGGGAGAAACATACACCAGAAGACTTGATAAGCTAAAGAGATATGTGAAGCC
AATGCTTGGTAAAGTGAGGAAGCCTTTGGATCAGCTGGAGCTAATTGATGTCTTGCAAAG
GCTTGGAATATATTATCACTTCAAGGATGAAATAAAGAGAATATTGAACAGCATATACAA
CCAGTACAATCAACACGAAGAGTGGAAGAAAGATGATTTATACGCAACAGCTCTTGCATT
TAGACTGTTAAGGCAGCATGGCTATGATGTGCCTCAAGGTGTAGCTGTGTAGGATTCACT
TCTGCATTTTGTTCGCTTTAGCTAAGCTGAAAACATAAAATTAAATGAATAGAATACACT
GCAAATTTGGATCTCTAATTTATAGAAAATACATGACTTTTTGCAGATGCGTGTAAGCTA
TGACTTTATCCTAAATATATTTAGTAACCACTCTTATTAATGCAGGTGTTTTTAGTAGAT
TCAAGGATGAAACAGGGAGCTTTAAGGCATGCCTGTGTGAAGATGTCAAGGGGCTGCTCT
GTTTGTATGAAGCTTCATACCTTTGCGTACAAGGCAAAAGTACCTTGGAGCAGGCCAGAG
ATTTCGCATACAGACATCTTGGAAAGGCCCTTGAGCAAAACATAGATCAAAATCTTGCCA
TTGAGGTGAACCAGGCCTTAGAGCTTCCATTGCATTGGAGAATGCCAAGGTTAGAGGCAA
GGTGGGTCATAGATGTATATGAGAAAAGACAGGACATGAATCATATTTTAGTTGAGCTTG
CTAAATTGGACTACAATATGGTGCAAGCCACACACCAGGAGGAACTAAGGCACATGTCTA
GGTAAGTTTGTTTACTTTCTTAATGTTTTGGGATCCAGTCAACGAACTCTATATCTTTTT
CTTATATTTTTTATCTCTCCCTTGGCTCCCATAAAGCTGGTGGAGGAGTACACGACTTGG
AGAGAAATTAAACTTTGCTAGGGACAGGCTGATGGAGAGTTTCCTATGGACTGTGGGAGT
GATATTCGAGCCTCAGTATGGATATTGTAGGAGAATGTCCACAAAAGTTAACACACTTGT
AACAATAATTGATGATGTTTACGACGTTTATGGTACATTGGATGAACTCGAGCTTTTTAC
AGATGCTGTTGACAGGTTACTGTTTGTCTACTGCCCATATCCTCTATGCAACATCTGCTT
TTGATTAAGTTAGCTTCTCTAAAAATTCAGATTAATATCTGCTTTACATATTTAGATGGG
ATATCAATGCAGTGGATCAACTTCCAAAATACATGAAGTTGTGCTTCCTTGCCCTCTACA
ACTCAATTAGTGAAATGGCTTACGACGCTCTTAAGGAACATGGTTTACACATCATTTCCT
ATCTTAGAAAAGCGGTATTGTGTGCAACTGTGAACTCATTCCATTTCTTTGCTATTAAAT
TTTGATGAGTTTCTATATGCTCTTTACATGCATGTAGTATTCTTGACTCATTTTATTATG
ATTAATCCTTCAGTGGGCAGACTTATGTAAATCTTACTTATTGGAGGCAAAATGGTACTA
CAATGGATATACGCCAACCCTACAAGAATACATTAGCAATGCATGGATTTCAATATCAGG
TCCCCTAACACTAATCCATGGCTATTTTTTGTTGCAAATTCAATAACCAAAGAGGCCTCG
CAATCCTTACAGAGATATCACAGTATTATCCGTTGGTCATCAATGATTTTAAGGCTTTCA
GATGATCTGGGAACATCACTGGTCTGCATGCTACTCTCTCACAATCTCCTTATGAGTCCT
ATAATAAAGATTTCTGTGATTTCTTTCCATACCCTTACAATGTTTTTTTTTGTCCTTTTC
CTAGGATGAGAGGAAAAGAGGAGATGTTCCCAAGTCAATACAATGTCACATGTATGAAAC
CGGTGCTTCTGAAGAAGATGCTCGCAAACACATAAGCTATTTGATTGGAGAGACATGGAA
GAAGCTAAATGAAGATAGAACAGCAGAGTCTCCATTCCCTGAAACTTTTATTGGAATTGC
AACGAATCTTGCTAGGATGGCCCAGTGCATGTATCAGCATGGAGATGGGCACGGGATTGA
AGATGGTGAAACTAAGGATAGAGTGTTGTCACTACTCGTTGAGCCCATTCCCTTAGACAA
TGACAAAAGGTTTCTAGTTTGA
