# Supplementary material for: Comparative (Within Species) Genomics of the Vitis vinifera L. Terpene Synthase Family to Explore the Impact of Genotypic Variation Using Phased Diploid Genomes
Source: Front Genet. 2020 May 5;11:421. doi: 10.3389/fgene.2020.00421 (PMC7216305; doi:10.3389/fgene.2020.00421)
Supplement: Supplementary file 9 [file Data_Sheet_5.ZIP › Supplementary Data Sheet 5/CSTPS_primary_pseudo_loci.fa]

>CSTPS010_Pseudo
ATGAAAACAGTTCAATGTTACATGTATGAATCTGGTACTTCTGAAGAAGATGCTTATAAT
TACATAAGCGATTTGATTGGAGGGACATGGAAGAGGATGAATGAATATCAAGTATTAGAG
TCTCCCATAATGCAAACTTTTATTGGAATTGCAATGAATAATCTTGCTAGGATGGCCTAG
TGCATGTATGAGGATGCAGATGGACATGGA
>CSTPS012_Pseudo
CATGCCCTAAAACAGCCTATTAGAAAAGGTTTGGAAAGGCTAGAGGCAAGAAGATATATC
TCTATCTACCAAGAAGAACATGCACATAACAAAGCATTACTAAAGCTTGCCAAGTTAGAT
TTTAACCTAGCGCAGTCATGGCATAAGGAAGAATTAAGCAATATTTCTAGGTAATTATAT
TTTATCATTGGCACATGCTTTAAGTCATCAATGGCCTTACAATGCTAATCATATCAATAT
GCATTCATATTTTAGGTGGTGGAAAGAAAGAACTTGCTTTTGCTATGAAGCTACCCTTTG
CTTCAACTATAATTGGTAGGCTCATTGATGATATTATTTCACATAAGGTATGATGAGTAT
AGTACTTCTCAATTAATAACATGATACTCTTGCATATATATATATATATATATATATATA
TATATATATATATATCTTGAAGTTGTGCCGATAGTAAAAACTCAAGGCCCTATTTAGAAA
CAAAATTATGTTTTTGAGAATAGTTTTTAAAAATAGTTTTTAATTGTTTTGATAAACAAA
ACTATGTTTTAAACTCAAATTTGAAAAGAGTTTTCCCGATCTATTTTTTCATGAAGGCAT
TCTACACTTAGGTACAACGCAAAACTTTCCAACCCATTTTTCATGTTTTCATTTACTTTT
TAGACCACTCTACAAAAAACACCTAAGAACACATCTAGTTTGTTCTAAAAAATCATCATG
TTTTTTAAACAATTTAAAAAAAAAACTATTTTCAATTCAAAATTTGTGGAATGTGATAAT
TTCCATATACAATCGAATATACCTATTTTTCTAACATTTAATGTTACTACATATGGCAAT
TTAAGCAAAAGAGAGGTCATGTTGCCTCAAGTGTTGAATGTTACATGAAGCAATATGGTG
TCTCTTAACAAGATGTATGTGATAGGTTTATGAAGCTAGTTGCAAACACATGGAAGGATA
TTAATCAAGAGTTTCTAAGACCTGCAACTACTCCAATGCCCCTCCTAACTTGTGCGCTTA
ATCTTTCTCGAGTGATAGATGTGGTTTACAAAGGGCAAGATGGATATATTCATGTTGGAA
AAACAACGAAG
>CSTPS014_Pseudo
CAAGTTAGATGATATTATGAGGAAGCCAAATGGCTTCAAGCACAACAAATACCAACCATG
GAGGAGTATATGCCTGTGGCATTAGTTACCTCTGCATACTCAATGCTGGCGACCACATCT
CTTATTGGAATGGGAAATGGCGTGACAAAAGAAACTTTCGATTGGATCTTCAGTGAGCCA
AAGATTGTCAGGTCTTCAGCGATAATTTGCAGGCTCATGGATGATATGGTTTTCCACAAG
GTATGGCTGCCCTTAGGCTGTTTCAGAATATAATGACTTACAAATCAGTAAATACGTTTG
ATACCATGAATTATATATTCTAGATGCTACATATATATATTTGTATTATTCCTGAAATTG
AAATGGCTCAAACAATTATTTTTATATATTTGTACTTTCCACTAACCTCTATGATTTTAT
ATTTTGTAGTTTGAGCAGAAGAGAGGACATGTTGCATCAGTTGTTGAATGTTACATGAAA
CATGATGGTGCGTCGGAGTAGGAAACACACAAGGAATTCAATAAGCAAGTAAGAGATGCA
TGGAAGGATATCAATGAATAGTGCCTCGTCCCAACAGCTGTTCCAATGCCCATCCTCATG
CGAGTTGTAATCTTGCACGTGTTATAGATGTTATATACAAGTATGAATATGGCTATACTC
CTTCTGGGACTATTCTATAGGCTTTGGTAACCTCCATACTAATCGATTCAGTGCCAATAT
GAGGTTGGGAATTAGCTAGCTTTGCCATCCTCCATAAACACACTGGAACTTTCTTTCTAC
TGCTTTGTTGAAGTGATTATCTTGCATGTTAATCTACTTTTTGTAATACGTAAATGGAAG
TTTGTTTCAAATTTTAAGAACGCTCGGTTTATGATACCTTTAAATAGCAAATA
>CSTPS015_Pseudo
AGGCAAGTCCAAGCCTACCTTCTTGAAGCCAAATGGTTGAAGCAAGAATATATACCAACA
ATGGAGGAGTACATGAGCAACGCGCTGGTAACCTCTGCCTGCTCTATGCTCACAACCACA
TCTTTCGTCGGTATGGGAGATATGGTAACCAAGGAGGCCTTCGATTGGGTTTTCAGTGAC
CCTAAGATGATTAGAGCTTCAAACGTCATTTGCAGGCTCATGGATGACATAGTTTCCCAT
GAGGTATATATCCATATTGCATAATGGATGCTGCTACCGTTTTGTGTATACTGAAATTCT
TTTGATTTTCTTTCTTGTGCAGTTTGAGCAAAAAAGAGGGCATGTTGCCTCAGCCGTAGA
ATGCTACATGAAGCAATATGGGGTTTCAAAGGAAGAAGCTTATGATGAGTTCAAGAAGCA
AGTAGAGAGTGCATGGAAGGATAATAATGAGGAGTTCCTGCAACCTACAGCAGTGCCAGT
TCCACTCCTCACCCGTGTTCTGAATTTTAGCCGGATGATGGACGTCTTGTACAAGGACGA
AGATGAGTACACGCTGGTTGGACCATTGATGAAAGATCTGGTTGCAGGGATGCTCATAGA
TCCTGTGCCAATGTAA
>CSTPS019_Pseudo
AGATGGGATGCCAGCAGCATAGATCAACTTCCAGATTATATGAAATGCTATTATCGGGCA
TTATTGGATGTTTATGAAGAAATGGAACAAGAGATGGCCAAGGAAGGTAAATTATACTGT
GTTCACTATACAAAAGAACTGGTTTGGCACCAAATTACCTTTCTTCTAGATCCTTCTTTT
TTACATGATTTGGGACCAATTACCCTCCTGATCCTCCATTTTAACATGGTTTATGTATAT
AAGCTAGTAGCATGACCTATTTGCATGATTATGTAACTCAGAAGAAAAAACAAATCCAAT
CCTACTTTGTTGAAGCCAAATGGTTGAATCAAGGATATGTACCAACATTCGATTAGTAAT
GGAGTAGTAAGTGTTTGTTGCTCTTTGCTCATTGCCACATCTTTGGTTGGCATGGGAGAT
ATAGCAACCAAGGAGTGCTTCCAATGGGTGCTCAGCCACCCCAAGATGATTGGAGCTTCA
GAAATCATTTGCAGGTTCATGGATGACATGGCTACCCACAAGGTATTAGATTCTTCCACA
GAGATTAAATGCTTAGTAAGTGAAATTTGATACAACAGAACTGAAGTGCATGTCTGGCAA
TGCTTCTTTTAAAAGTTCCAAAAAAACAGTTCCCAATTGTTTTTAAAAAGAAAATCTTGT
TTGATAACTCAAGTATAAAAAATAGCCTTCTAGATTTATTCTCCATTAAGGTAAGTATTG
TGTATAACGTAAACATTTTCAAAATATTTTCCATATTTTCCTTAGGCTATGTTTGATATC
TGCAAAATTTGATGGAAAATGCATGCAAAAGAAAGAAAATTGAGAGGAAAGATAGAAAGA
AAGAAAAAGTGAAGGAAATAAAAAATAGTTTAGAGTCAATAAATTATTTTTATTTGCTAC
TTTAAATTTATTTAATTTATTTTAACTCATCAATATAAAGATTAAATAATTTAAAAATAT
ATAAATTTTTAGTTAATTTTAATTATATTTGATTTTCTTTGGTATTTTTCACAGGATATT
TAAACATGTGAAAATCATTTTTCTTAACATTTTTTTTTTCTTTCTATGGTACTTTCCAAA
AACCAAACATAACCTTAATGCTTGTAATAACCAAACATTTTATAGAAGATCTTGTTTATT
TTCAAGAAAGAACTTCAGAAATATTAAATATTCTCACGAGTCTAAAACTTCAAAATTTTA
AATGGTATAATAAAATAGTTTTAATTAAAGTAATTATGACAAGATTAGATTATGGAAATC
ATTATTGGAAGGAAATATTTAAATCAAAATTACCAACATTGTTTATCGAAAAAGTTAGAC
AAAGAATTAGAATTAATGAAAGAATTTCTTATTAATCATTAACTTATAAAGAATTGATTA
CTTTTATTGATAATGAAAGATTAGCCTTATGTACATACCTTAAACTTAAAAGTCAAATGA
AAAAAGGAGGACAATACAACAAGAAAGAATTTAGAAAATTATGTTCTTGCCATATGATAC
TATAATAGCCCTTCAAAAAAGAAAAATAAAGTTATATAAAGAAATTTAATAGAAATAAAA
AACCAATAAATGAAACAAAATTTCCAAAGAAAAATATAAAAATTAAAAATTAAAACCCTT
AAACAAATCAAACCCAAAGAAAAAATTAATAGTGTGCTACAAATGCAAAAAAGTGGTCCA
TTATGCAAAAAATTGTCAACTAAAAAACAAAACAAATGCTCTACCAATAAATGACAAGGT
TAAAGAACAAATGATTAGTTTAATGAAGAAACATTAATTTCAAAACACCTAAAATATATA
ATAAACATAACTATTTTCAAAACAAGTTTTATAAACAACCATTTTCAATTAAAATTTTGT
TATATGTATTTCTTAATTAAACAACCCCTTATATATATATATATATATTTTTTTTTTTAT
TTTTTTATTTTTTGCACAGTTTGAGCAAAAAAGGGTGCACATTCCTTCAAGTGTTGAACT
CTATATGAAGCAATATGGTGTTTCAAAGCAAGAGGCGTATGATGAGTTGAGTAAGCAAGT
AGTCAAAGAATGGAAGGATATCAACCAGGAGTGCCTCAAGCCTACACCAGTGCCGATGCC
AATCATCACACGTGTTCTAAATGTTACCCGTCTGATGAATATCTTCTACAAGGATGAAGA
TGAGTTTGGCTATGTTGGAAAACGAATGAAAGATCTCATTGCATCGTTCCTCATAGATCC
TGCATCAATGCAAGTGGGGAGATGGTTCTATCTATGTTATGCTATGTGTGCCATTTGA
>CSTPS021_Pseudo
TGGCTAATGAGTATAAAGTTTACAAGAGACCAAACACTGAAATGGCATATGTGGCTCATG
GCAATCCTCCCAGATCCAGGGTTGTCAGAGCAAAGAATTGAGCTCACAAAAACCATCTCT
CTAATCTACATTATGATGACGTTTTTTATATTTAAGGGCCGCTAGATGAGCTCACTCTCT
TCACAATGGAGTTAATCCATTGATATGCTTATATAAATTATGTTCCACCAAATTGGTAAT
TCTTATTTGGAGCAACGTCAAGACTGCATGAAGATATGTGGCAAAACTCTTATGGATTCA
CCAACCAAAACCAGTAACAATTATTGAAAGGCATGATATACTCTAACCAAATTATCATTT
ACCCTCTGACCAAATTTCCCATCAAAATGGACATTGAAATTTTTTTGGGAGTCACAAATG
GAACCGCATTTAACGGATCCATTATTTCAACGGTGGGCGAGTTTATGCAATGCATTTATA
GTAGAAGCAAAATGGTTTTGCTTCAGGGCATGTGCCCAAGGCTGAGGAGTACTTGAAGAA
TGGAGTCGTTAGTTCAGGGGTACACGTGGTGTTTGTTCACATGGTTTTCTCTTGGTCATG
ACATAACCAATGGCAATGTAGACCTAAAAGTTTGATGTAACCCATGGAAATGTACACCTT
GTGGATGACTTTCCAAGCTTTATGTCTTGAACAGAAAAGATTCCTCTTTCAAATGACCTA
TGAAGCGCCAAGGCAAGGCCCAGGCCCATAGGTTATTAATATGTTATGCCGCTATTTCCT
TGGACCACACAGCGACCTGAAATTTCGTTTGTAGGTAGATTGGGTAGATCTAAAAGTTTG
ATATAGCTTTCGCCTAAGGAAAACCAATCAAGGAACATGGAAAACAAAGTGCAGCCCATA
TGATTTCAGACATGTGGAAGCGCCTCAACCAGGAATGCCTCTCACCAAATCCATTTTCAA
CTTGTTTCAAAAAAAGGTTCCTTTAA
>CSTPS028_Pseudo
ATGAATTGGTTTATTAAAAAAATGTGATTATTCTGGATTACAAAAAAGTGTGGTGATTGT
TGCAGAGGAAATGAAATAGAAGTTATCATAGAGCTAAGACAGTTATTGTATAATCTTGGT
TTTTGTAACCCCAATAATGTTTGGCAAAGAATTTTTTTTTTTTTTGAAGTTTCTAATAGT
TTGATTTAGTATACAAATAAGATTTATATATTTTAAATTATTTAATTTTATAAGAGAAAA
AATGGAAAGAATTTAAAGCTAAATATAAAGACAATTTATTAATTGGGTATATGTTTTTAT
TTTTCTATTTTTCTAATCAAACGTAAAGTATCCAAAGAAAAAAGACGGTGACATAATTCA
TATTTTTCGACGTAAATGGTTGACCAATCTTCTTTGTTGTCCAAGATTCTAAGTCTTTTA
TTTAACAACTCTAGTAAAAAAAAAACAAAAACAAAAAAAAGAGTCATTATGGTTATTATT
GTACTTCAGGTATTGTCCTCAGGGACTACTTTATGGAAATTATCAATACTAGGATAAATG
AATTGTTTTTGTTTGAATTCTAAAATGAAAAACAATATATAAAGTAACTTTTATGAAGTG
AAACTAAGTTAAAAAAACTAAATTAATAACAAAATGGATATTGATTTTTAATTCAATTAT
GGAGCTTTACACAATCTAACTTAAAGTATAGAAAAAAAGATAACAAAGGTTCTTAAGTAA
AATGATCTTAGGGTTTTAAGGTCCTTGGCATTTCACAACCAATTTGAGTTCTATAACTCA
AAACTACATTTGAAACCTACTTTTTCCTTTTTAAAAAAAATTCCTAAAATTATCAAATGG
ATGAGATTAATTACTGGTTTAAGATTTAACTTTTTAACCCTTCTTACTCCTTATAGTTTT
GTTTCGAGGTAAATAACGATAGGGAAGACCGTAATAACTAATGATCAAGAGTTACCAAGA
ATCATTAGTATCAGGTAATAACATACCGTATCATTTCCTAAACTAACTCATAAGAATATG
ATAAAAAATTGATAAATTGTAATTCAACCAATAGTTAATCTCATTGTTATAATGGTTTAT
CCATTGTCTCTTTCCTAACCTTTATGTTTTCATGCTTTAAGCTTTGAGTTGACTTTTTAG
CCTCTCATGGGGTGATGTCACATTCACAATCTATAATAGGGTAAAAATTCATAATTTGAA
TCAAAAGAAAATAAAAAGAATATATTCAATAAAGAAGAGAAGAAAAGAAAAGAAACCAAA
GTTCTCGTTTTCTTTCCCACAAAATTGTCGAACTCCTGGTAAACCCTAGAACTAAAAGAG
TTTTTATAATATTATCAATTACCTAACATGTGGCACACTCTCATTGGTCATTTATTACAA
AAATACCTAAAAATGACTAAAAAAATAAAATAAAATGGTGATTTCTAGTCGTATGAGGCC
CACTTAGGGCAGATGAAGTACCCTAGATGCAATTCTTGAGGTAAAAGAGGTGAAATAGTG
GGTGAATTTGAAATTGGAGTCATTTCGAATTGGATTTCAAATTCATAAGTTGGATTCTGA
ATTCATAAGTTGAATTTCAAATCATTTCAAAATGGTCATTTAGTTTTACGCAATTATCTT
CAAATGACCATAACTTTTTCATTTCAACTTCGATTTGCATATTGTTTGAAGTGTTGGACT
TCTAACTTCCCAATATTTGAAACGATATTTAGTATGCATAAAATAGATCACAAAAAGTGC
TCAAAATTTTTCCTCAAGTTCAAGTACATGTTACCACTAGATTTTGAGTTTCAAACTTCT
ATGCAACTTGATGAATTTGCTTCATGCCGCATAATCTATGTTTGCTTGCCTTCATTCTTA
CTCCATAATAGTTATTTCTCATTTTTCAAACTCATGATATCCTTGTCTTTCTTTTCTTCA
TGGTCCATGAGCTTTTGACTTGCTTATTTCATCATTTAGAACTTTCTTGATCTTCCAAAA
TCTAAGATGATTCAACTTGTACCATTTTCTTCCCTTCAACTTGAGATAAATCTCCAAAAT
ACAAGTTGAAGTTATGACTAGGGTCTTAGTATCGATTTGGGTCAAGTTAAGTGATTTGAG
TGTCATCTGGTGCACAAATCATATTGAATATGTGCCATTAGAGCACATATTTTGGCTTCA
ATCAATGGTCCAATGCTTGTTTGCCACATGATAATTTTCTTGTCTCAATAGGTGAAATTG
AAGTGAAACCTCATAAAGATCCTCATCACAATCACCATGAATGCTAGATTCATATAGTGC
TTCTTCAAAACTGCTTTAATCTCCTATTTGAAGTGATAATCAATGCCTAGGTGTTGTATG
ACATCAATCATTAGCATGCCTTCCATTGCATTTTCTCTTAGTTCGCTAAATACATGCTTA
GATCCTTTAACTTTTGTGCATGTTCATTGTAGAACACTCATACTATAAAGTTAGGAAATT
AGAAAGTTCAAAAATGCATGACATAATAAGAACTACAAAAAATTGGAAAGCAGTAAGGCA
AACTTAACAATAAAATTGCCAAGTTCAGGTGGATGGTTATCTTTCTTTAAGGGGGTAGAA
ACCAAGGTGTGATCCTGGGCAATACTCCATTTGTGAGTATTAGGCATAGACACAATTCTG
GTGAATTAGTCTTACCTATTTCTCAAAAGTTGTCTAGGTCAAGTACTGTAGGAATGGAGC
AATCGTAAAAGCCACTTGGAATTGAGATTTTGAGAGATAGAAAAGCAGGTAAAGAAGAGA
TAAGAAAAGTAAAGTCTAGCTAAATAAGGAGTTTACGATGATAGATTTAGGAGTGACAAA
AAAAAAAAAAAAAACTTGGAATAGAAATTCTGAGAGGTAGAAAAACAAGTAAATTATACC
TAAGTCAAAAAGAGTACATTGAGAAAGTTCTTCATAAGTTCAATATGTAGAATGTTAAGC
CTATTAGTACTCCATTAGCAGCTCATTTCACACTTTCATCTACCTTATCTCCACAATCAT
ATGATGATGATGTTGACTATATGTCACGAGTTTCATATTCTAGTGTAATGGGGTCTCTCA
TGTATGTTATGGTTTGTTCACATCAAGATTTATCATATGTAGTCAGTAGATACATGACAA
ATCCTGATAAAGAACATTGGAAAGTAGTTTAGTAGATTTTTAGATACTTGTGTGGCTCAA
TTGATGTTTGTTTGCATTTTGGGAGAACTAGAGATGGAGTCATTAGGTATGTTGATTCTG
ATTTTTTTGGTGACCTTGATAAAAGGAGATCTCTTAAAAGGTATGTTTTTACTGTTGGTG
GTTGTGTTATTCATTGGAAAGCTACTTTGTAGACTACAGTTGCTTTGTCTACTACTGAGA
CCAAGTACATAACTATTATAGAAGCTTGTAAGGAAGCTATTTAGTTGAAAAGACTATTTG
GTGAACTTAGTGACAACTTGTAGATTACCACATTTTTTTTTTTTTTTTGTGATAGTCAAC
TATTTTCCTCACCAAAGATCAGATGTTTCATAAGAGGACAAAACACATTGATATGCAGCA
TCATTTTGTGCATGATATCATTGCTCGTGGTGATATTGTTGTGGGCAAAGTTAGCACCCA
TGATAATCTTATTGATATGATGACCAAGACACTCCTTGTAGCCAAGTTTGAGCATTGCTT
GGACTTGGTTGGTATTCATTGTTGAGTTGCCCTTTGGGGTTTGTGGAAGAGGTGAAGAGC
TTTTATTGAAGATTGGAATTTGTTTTTAATTCCTTATATTGGAATTCATGTCGAGGTGGA
GATTGTTAGAGTTTGGTGACTTGGATTCTTTTTTGGTCCAACCTAAAAAGTTTGCAGTGC
GACATATGTAGTAAATAAAATTTATGGATTTTTTGGGGGTCTATGGTGGCAGCGAAGGGA
TTGGGCCGATAGAATTTAGGGTGTATAAATATATGTGATGGTATATAGGATTTAGGGTTA
TGCAGTAGCTTGTTGATTCTCTCCCATTTTATACCAATTTTTTGATATAATGGATTTTCT
TCTTCTCTTCTCATGGTTTTTCACTTAAATTGTGTTATTATTTTCTTGTTGCTTATTCTC
GTTTTTCTATAATAATTAATTTGGAGAGGGGAAGACTAAGGGTGAGGTCCTTAAGTTTAT
TCAGAATGGCAGTAAAAGAGACAATTACATTCTGTTTGATTTATCCCAATTCAAGAAATG
AATTTTTCGGGAGTAATTAGATGAAATGAAACTTAAGCTAAAACCCTTGTTTAATGAGAG
TTGATGTCACATGTTTGGTGATCAGTATTTTGCACAAGATTTTACAAATTTCAATCCACT
TCCTAGATGAGAAATTTTGTTCAAACATTCTGCTTAATTTGTAATTACTCAGCAAGTCCT
GGCACTATGTTGAACAAAGGATTTCAAAACCAACAGCAAGCAGTGGGAAATATTCTTGTT
TTTTTCTATTTTTATTTTATTTCTTAAAAAGGTTTGTTAAATCGGCAATTTTTTAGATAA
ACATTATAATTATATTTTAATAAAAATTATAATGTGTGTAATGAAATAAAATATTATTTT
AATAAAAATTATTATGAGTAATAATATTTTAAACTGCGCTGCCTCGAGGGTCTACCGTCC
GACCTGAGTCAGCATTGGCTCCTTTTATTTCAATACAACTCTGTTATACTCCCAACAGTT
TTTTATCCCCTAGCATTCTGCGGCCCAACGTTACACAGCAGTAATGTCGTCTCTGGCTCG
TCGTCTCCGTGGCATCTTCACCTCACCTCTGCCGGCCACCACCAAAACTCCAGCTAAAAC
CATCAAGCGTTCGTCTTCCAATAACTCTACACTTAAAGAAATGATCGACAAGTTCAAGAA
ATCCTCAGACTCCAAGCGATTCCGATCCCGCTACGGGTACTACGAGAAAGCGGTCCTCAC
ACTAGCCAAGGCCAAAAAATTATCATTCATCGAAGACATCCTGGAACACCAAGAACAGTA
CAATGAGATCTCCACCGAAGTCTTCGCGGTCAGACTCATGACTCTATATGGGACAGCGGG
CATGTTCGATCATGCCCACAAACTGTTCGATGAATTGCCAAAGCTGAACTGCGAGCGCAC
CGTCATGTCCTTTAATGCTCTTTTGTCAGCGTGCGTTAATTCGAAGAAGTTTGATAAGAT
TGATGGGTTTTTCCAAGAGTTACCGGGGAACTTAGGGATTGTCCCCGACGTCGTTTCATA
CAATATTCTTGTTAATGCATTTTGTGAGATGGGGTCATTGGATTCAGCACTTTCGGTGCT
TGATGAGATGGAGAAGGTTGGCTTGGAGCCTGATTTGATTACGTTTAATACCCTTCTCAA
CGCGTTTTATCACAGTGGTACCTATGGTGATGGCGAGAAGATATGGGATTTAAGGAAAAA
TAATTAAAAATAAAATATTAAATATTAAAATGAGTTTTAAAATATATTTTAAAATATTAA
AATAAATTAAAAATATTTAAAGTTTTCAAATAAACTTGTGTTTTACAAAACATTAAAAAA
CAATTTTTAAAAACAGTTATCAACCATAGTCTTAACCGTCCATATTTCTATTCATTCTTT
AAATTAGATCAAATTAAGTGAAAAAAAAGAGAGAAAAAGAGGGAAAATAACAACATAATG
CTTCAAATAAACCATGGATTTCTGAATTCTGTATATCTACGTGTTGTTCATCTTTTATGA
CCCATGATTTAAAGATGAATTTTTGGGATTTTTCATGGTTGAAGTAGTCTTTGAATGTTC
TTGTTTCAACGGGCCGGCAAAGATGTCTCCTTAACTAGCCTAACAAAAACAAAATCATGG
TTGATTAGTCAAGTAGTTAGCTGTTTTTATTGAAAATTCCATTTGGAATTAGATTCCCAC
ATTAATCATGGCTTCATTATAACCTAATATCAATTTAACATCTTGTTAATTGTTAAATTA
AGCATGCATAGTATCAAATTACCAATTTTGTTAAAGTTTAAGTTTGTAGGATTTATATTC
ACAATATATGTCATACTTTTCTAACAATCTCCCCTCACATGTAGTGGCAGAGCTAAAAAA
TTTTGTTAAGGGGGCATGAAAGAAAAATATTATATTATAATCATTATTTATAAATTATAA
AGTAATTAATGATATTTTATATTATTGTTAAAAACTAAATAAGTTTAAATATTAATTATA
AAAATGTATCAAATTAAATGACGATGATATTAAAAACACTTAAAAAATTAGATTTTATAT
ATATATAAAAAAAAACTATCAAGAATATTTAGAGAAAATTTTCAAAGAAATTAAAAAAAT
ATAAAAATAAAAATTATTAGAAATTTTCAATAACTTTTCTCAATTTGTAGCAAAAACCTT
TAAAATCATTTTAAAAAATTCAATAATTTCTATTATAAATTTTGATATTTTTCAAATAAA
GGAGGTATGCATCTTTACATTTCATTGTTTTACAACTTAATTTCATTTATTTATACCTTA
GTCTTATTTTTTGTACTTATATTGAAAAACCTAATTTATTTAATTTTTTGTATTTTTAAA
AGTGAAGATTATACTTTTTCTTCTTCTTCTTCAAATAACTAAATATAAGATAGTTGAAAG
TAAAATCTTTTACTTAAAACTTATGTTTCCAATAATAAATTATTAAAATACTAGTAACTT
AATGGTTAGATTTTGATGGACTTACATTATATTCTTATTACCAAGTAAAAATATAAGTAG
CTAATAAGAACTTAACAAGTATTATTTTTTATGATGTAGTTAAATTAACTATAAAAAATA
AGTATAGAAAAGAAAAAAATTGAGTGAATAAGAAAGAATAAGTATGAACAATATTAAATA
AGATTTTATTTTATTTTATTTTTTAATTTTAGTTCAATCTTAATATATTATAACTAATTC
ATGGTAAATATTTTTTTGTAATAAAATTTAATTATAATTATTTTATTTTTAAAAATTTTA
AACATAAATTTAAAATTGGGGGGTGGGGCTTAGACGGCTCTACTAGTGCTCACATGCAAC
TTGTAGGCAAGGATGAAAATATTGGTAATCACGGATATATCGGTATTTCGATTTTACGGA
TATATCGGAGATATATCAGTGGATTTTTTGGAAAAAAATATCAATAAACTTAAAAAATTG
ACCAAAATTTATAAAAATATAAAAAAAAAACTTCATAAAAATGTAATTAGAAGTATAATG
ACATTTTTAAGTTGTTTTATTAAATAATTTGATATATGTATAATATGATTTATCATATTT
GATAATAATATTGTATGCATCGATAAAAATATGAATTTTATAAGTGTATATTTATTATTA
AATTACATCTAATATTATGATATTTGATTATAATATGTATAATTTTAAAATATATATTAA
TATTAAAATTATGATCCATTTAATTCAATTATATTAAATAATATAAAATAAATTATGATA
TATGTACAATTTTTTAATATTTAATTAATTATTAATGATATTAAAAACACTATCAAGAAA
ATTATATAATTTTTTATATTTTTGGTAATCAATTAAAAGAAAATTTTGCATTTAATTAAA
AAATAACTATAATTAATTTGCTCTTTAAAATATTTTTTTAATATTTCTTTATATAATGAG
TTTAACTATATATAGGTTTAGTCCATATTATTTAACAAGGGCAAGTTTGTCCGGATGTAA
TTGGTGTGAACCTTAAACCTTTTGGTTTGGGGTTCGATTCCCCTCATCAGCAGGAGAATG
GCCATTTTGGGGGGACTATAGCTGCTTTGACTTCACTGTAGCGCATTTGACCCACGCTGA
CCAGGTGATATATCACCATAAATCAACCTTCATTTTACAGTAGACAAGACTAGCTTCACC
AACATTGCCATTATGTCCACTGCTCACACATGGAGCGTTGCCGAGAACCACAACTTGGTT
TATGTCCCCTCAAAAAATGATAATCATCTATATGCACAATATTCTAGTCTCACTGTTAAG
TTTGCATCCCCATTTTCCCTATATGTATATATTTCCATTAGGTCCTATGCTCGATTTTCA
CTTTTCAATTTCCTGTCGTTGACAATCTTCCTTTGCAGGACGAATTTTATATGAAACATG
CACAAAACCTGGAGGAAGTTAAGAGTGTACTCAATGAAGTAGGAGAAGGTACATTTGAAG
TTTTGCTCATGATTGATGCCATCCAACGACTAGACATTGACTACCACTTCCATGATGAGA
TTGAAGCAATTCTACAAAGGCAGTATAGGATAGTTATAACTACGGATGATTTCAGAGACA
ATCTTTACGAGGTTGCACTTAGGTTTCGGCTCTTGAGACAAGAAGGTTACTATGTGACTG
CATGTGGTCGTTTTCTTTTTCTTTTAATTATAGTTTAACATTCTCTGATTATATATTGAA
TCATTTGCTTTTTGGGAAAGTTAATTTTCTTGGTAATGTATATGAATGAACTGACATATG
TCTTTAACAACTTCAAGGACAAGAAAGGGAAGTTTGAAGAAAAACTAGGTAAAGATGTTA
GGGGATTAATGGGTGTTGAAATCTGTGCAACGATTTATGATGAAAAATAATAGAAAAACG
AGAAAGAAGAACACGTAGATTTAACATGGTTTGACTAATTGCCTACATTCATGGGAATAT
GGAAGAGGATTTTCACTATGTATCAAATTAGGGTTACATAGAAGGGTATTTATATTAACT
CTTAGGAATGATAATTCCAAAAATACTGTTGAATCGTAGTGCGAAGGGCAACGCACAACA
AAAAGAAGCACAAGCCTAAATGGAAAATGTTATCGCTCCACTTCGCTCCGGTATTTGCCC
CTTTTTCTCCATATGTCTTTTCACTCAAATATGAGTCACATACTACAACAATGGGTTTGT
ATAGAGCTTCACAACTAAGTGTGCACAGAGAAGATATACTCGAAGAAGCAAGAAACTTTA
GTAACCAGCACCTTAATGCATGGAACACCCACAATGATCAGCATCAAGCTTGCATTGTTA
GGTATTGTGGATGATTTTCGGGGAATTATATCTTCTGCTGCTACAATTCTTCGTGTCTAG
GATGATTTGGGAAGCGCCAATGTAATTCTTAAGACTAGTCTTTGTTCCCTTGCACCACAT
GATCATTTCTTGTTTTAATAAGTCAAAATAATTCTAGTGATTTCAATGACAAGGCTATCC
TTTTTGCTATCACAACAAACAATTATCCACATTATTTTTACTTTTTCTTTTTATTTTGAT
ACATCAAGTGCTCATCATGTTCACAACTATAATTATTGTCCTTGTTACAAACAATGAGTA
AGTGACATGCCAATTCACTTTATTGGTGGTGACTCTTCTAGCCAACCACTATAGGCGGGA
CCCAAAAAGGTTGTACATCTTTATAAACTGTGGCTGATATCTTTTGCACTTCTATGATTG
CTACCTACCAAATGTCAAATCATTAGGAGTTGTGCACTCTTTAAAAAACGTTATAAGCGT
TTCATTAATCAAATATGGACGAACTCCAAGACAAGAGGCTAGAGGCTTTTGTATCGACGT
ACAGATTCCTATTGTGTGATCATTACGGTGCCACACGTTTAAGATTTATTTGAGGTAGAA
AAAATATGTTTGATTATTAAAAATTATTTTTTATATTATTAAAAAATAAAAAATAAAGTA
TTTTAAAAAATCATTTTTTTTTTGGATCCACTTGAACTCAAAAATTAAGCTTTGATCCAT
ATAAATTCATCATTTAAGCCCAAGACCAAAGAAAGTGTGAAAATTGGAAAGAATGATATG
AAATTTTTATATTTCCAGAAATGACATTTGCTCACTACAAAAAAAAAAAATAAAAAAATA
TTAATTTAAATTTCATTCCTTTTGTAAACCTCAATTAAATTTAATATAATTTAGTGTTTT
GAAAAAAAATACACCATTTTCCAAAAAATAAAAATTAATTATTATTATTATTATTATTAT
TTAAAAATCAAACATTTTGGAAAATATATATTTTTAAAATTGTGTATATAAAAAATAACT
AAAAATATGTCAAATATTTTTTTTTTTAAAAAATGATATATTTTTAGAATATATTTTTTA
AAAAAATTAGTTTTCTAAAAATAATAAATTTTCAGAATAATTATTTAAAAAATATTTAAC
ATAAAAAAGTTTGTCAAACATTGTGGTAGAAAATAGTTTTGAAGGGTATATTCATCTCTT
CATATTTTATATCTTCACATCAATTATGCAACTTATATGGACCAAAACTTAATTTTTGAG
TCCAACTCGATGCAAAACTAAATTGTGTCGTGACTGATATCTTTTGCAGTACTATGATTG
CTACTCGCCAAATGTCAAATCATTATCAGTTGTGCATTCTTTAAAAGTCGTTATAAGTGA
TTTATTAATCAAATCTCGACAAACTCCAAGACAAGGGGGTCAGAGCATTTTGTACCGACA
TACAAATTCCTATTGTGTGATCCTTACAATGCCACACGTTTAAGATTTACTTGAGGTAGA
AAAAATATGTTTGATTATTTTTTTTATATTATTAAAAAATAGAAAATAAAGCATTTTAAA
AAACTATTTGTTTTAATAATTTTTATTTTATTTTAAAAAAATTACTTTAGAACATAATTA
TATAAACATATAAAATAATTAAAAATAAAATATTAAATATTAAAAATGAGGTTTAAAATA
TATTTAAAAATATTAAAAATATTTAAAGTTTTCAAATAAACTTCTATTTTACAAAACATT
ATAAAACAATTTTTAAAAACAGTTATCAACCATGGTCTTAACTATCTATATTTCTACCCA
TTCCTTTAAATTAGATCAAATTAAGTGAAAAAAAAAGAAAAAGAAAAAGAGGGAAAATAA
CAACATAATCCTTCAAATAAACCATGGATTTATGAATTTTGTACATTTACGTGCTATTCA
TCTTTTATGACCCATGATTTAAAGATGAATTTTTGAGATCTTTCATTTAGATGGTTGAAG
TAGTCTTTGAACGTTCTTGTTTCAAGAGGCAAAGATGTCTCCTTAACTGGCCTAACAAAA
ACAAAATCATGGTTGATTAGTCAAGTAGTTAGCTGTTTTTACTGAAAATTCCATTTGGAA
TTAGATTTCCACATTAATCATGGCTTTATTATAACCTAATATCAATTTAGCATTATAAAA
TAATTAAAAATAAAATATTAAATATTAAAATGAGTTTTAAAATATATTTTAAAATATTAA
AATAAATTAAAAATATTTAAAGTTTTCAAATAAACTTCTGTTTTATAAAACATTAAATTT
TTTTTTTTTAAAAATGGTTATCAACCATGGTCTTAACTATCCATATTTTTATTCATTCCT
TTAAATTAGATCAAATTAAGTGAAAAAACAAAAGAGAAAAAAAGGGAAAATAACAACATA
ATCCTTCAAATAAACCATGGATTTCTGAATTTTGTATATCTACGTGCTATTCATCTTTTA
TAACCCTTGATTTAAGGATGAATTTTTGAGATCTTTCATCTAGATGGTTGAAGCAGTCTT
TGAACCTTCTTGTTTCAAGAGGCAAAAATGTCTCCTTAAATGGACTAATGAAAACAAAAT
CATGGTTGATTAGTCAAGTAGTTAGCTATTTTTATTGAAAATTCCATTTGGAATTAGATT
CCCACATTAATCATGGCTTCATTATAACCTAATATCAATTTAGCATTATAAAATAATTAA
AAATAAAATATTAAATATTAAAATGAGTTTTAAAATATATTTTAAAATATTAGGGATTGT
CCCCGACGTCGTTTCATACAATATTATTGTTAATGCATTTTGTGAGATGGGGTCATTGGA
TTCAGCACTTTCGGTGCTTGATGAGATGGAGAAGGTTGGCTTGGAGCCTGATTTGATTAC
GTTTAATACCCTTCTCAACGCGTTTTATCAGAATGGTAGCTATGCTGATGGCGAGAAGAT
ATGGGATTTAATGAAAAAGAATAATGTTGCTCCTAATGTTAGAAGTTACAATGCCAAGTT
GCGAGGAGTGATTTCAGAGAATAGAATGTCAGAAGCAGTTGAATTAATTGATGAGATGAA
AACCAGTGGGATCAAACCTGATGTGTTTACTCTCAATTCTTTGATGAAAGGCTTTTGCAA
TGCTGGAAACCTAGAGGAAGCTAAAAGGTGGTATAGTGAAATTGCGAGAAATGAGTTGCC
TCCTGTTCGGGCTACTTACATGACGCTCATCCCATTTCTTGTTGAAAAGGGTGATTTTGA
AATGGCTACTGAGCTGTGCAAGGAAGTCTGCAGCAGGCGCTGGCTTATTGAACCGGCTTT
ATTGCAGCAGGTGTTGGAGGGGCTGGTTAAAGAGTCAAAAATTGAAGAAGCAACTGAGCT
TGTGGAATTGGAAAAGTTGAAGAAGTTTCGCATTACACTGGAACTGCCTTCAGATAAA
>CSTPS031_Pseudo
AAAGAGCTAAAAGCTACTGCCAGAAAGTCTTCACTACTGCTGAACTTCATAGATTCCATC
CAACGCTTGGGATTGGCATACCAGTTTAAAAGGGAGATCAAAGAAGCATTACAGGACATG
TATCAAACCTATAATCTGGATGATGATGATAATGATATGACCTGGCCAATGCTTCTCTTT
>CSTPS029_Pseudo
AAGTTCAGCTTATGCATAGTCATTCATCAATATCATTCAGCTATTTGATTTTCAGGTGGG
ATATCAGTGCCATAGGTCAACTGCCAGAGCCAGAGTACATGTGAGTGTGTTATCAAGCAC
TCTTAGATGTATACAGTGAAATTGAGGAAGAAATGGCCAAGGAAGGAAGATCGTATCGGC
AAAAGAAGCGGTAAGGCTTACATGTGATTATTATACTTTAAGAAGCAATAAATTTAATAA
CCATACTGATAAAATAAAAACCAAATCCACTGTTCAGATGAAAAATCAAGTAAGGGCATA
CTATGAGGAAGCAAAATGGCTTCAAGTCCAACAAGTACCTACCATGGAGGAGTATATGCC
TGTGGCATTAGTTACCTCTGCATACTCAATGCTGGCGACCACATCACTTACTGGAATGGG
AGATGCTGTGACAAAAGAAACTTTCGATTAGATCTTCAGTGAGCCTAAGATTGTCAGGGG
TTCAGCCATAGTTTGCAGGCTCATGGATGATATGGTTTCCCACAAGGTAAGGCAGTCCTT
ACGCTGTTTCAGAATATTAACTTACAAATTCTAGCTGTTAATATGCATATCTTCTGAAAT
TCAAATGATCAAACAATTATTTTTATACATTTGTACTTTTCACTAACCTCTATGATTCTA
TATATATTTTGTAGTTTGAGCAGAAGAGAGGACATGTTGCCTCAGCTGTTGAATGTTACA
TGAAGCAACATGGTGCGTCGGAGCAGGAAACGCACAACGAATTTAACAAACAAGTAAGAG
ATGCATGGAAGGATATTAATGAAGAGTGCCTCATCCCAACCGCTGTTCCAATGCCCATCC
TCATGCGAGTTCTAAATCTTGCACGTGTGATAGATGTTTAATACAAGAATGAATATGGCT
ATACTCATTCTGGGACTGTTCTAAAGGATTTCGTAACTTCCACGCTAATCGATCCTGTAC
TGCCAATATGAGGTTGGAATTAGCTAGCTTTGCCATCCTCCACAAGCAAACTGGAACCTT
CTCTCTACTGCTTGCTTGAAGAGATCTTATCTTGCATTTTAATCCACTTCCTGTAATATG
TAACTGGATTTTTCGGTTCAAATTCGAAGCATGCTTGGTTTATGATACCCTTAAAGCACA
AATA
>CSTPS045_Pseudo
ATGTCTACTGATTACTCAGCCTGTTCTCCAGCCCCAGATGCTAATCCAGAGACTAATCTC
CGGACTGCAAATTTTAACCCTAGCACGTGGGGCAATAGTTTCATCATGACCAACTCTCCT
GATGATGAGGTAATTTTGTGATATATGAAGTTTGCACAACCATCTAAAGATTTTCTTAAT
TTTTGTTCTTGAAATTTATTGATGCAGATAACTCTTGCCCATAAAGAGCAGCAGTCGGAA
GATCTGAAGGAGGAAGTGAGAAGAGAGCTAAAGGCTGCAGCTGGTGACCCTTCAAAACAG
CTGAAGTTTATCGATGCAGTTCAACGGCTTGGGGTGGCATACCACTTTGAAAAGGAGATA
GAAGAAGCATTACAAAATACCTATGATAACTATCATTGCATTGATGACATAAATGATGAT
CTCTATGATGTTGCACTTCGATTTCGACTACTAAGACAACAAGGCTTCAATATTTCATGT
GGTAAGCCTAATGAATATCATGTATTATAAGGTGGTTGAATATCATCTAGCAAAGCTCAC
ATATAACATTCTATGTTTTGGTGATGATTACAGATATATTCAACAGGTACACGGATGAAA
AGGGAAGGTTTAAGGAGTCTTTGATCAATGATGCATGTGGCCTACTAGGCTTGTATGAAG
CTGCACATCTCAGGGTGTGGGAAGAAGATATACTAGATGAAGCACTTGCTTTCGCCACCA
CTCACCTCGAGTCTATGGTGGAACATTTAGAACACCCTCTTGCAACACAAGTAACTCATG
CTTTATACCGGCCCATTAGGAAAGGCTTAGAGAGGCTTGAGGCAAGGCCTTAC
>CSTPS060_Pseudo
ATTGTCGCTTACTTTGATGAAGCACAATGGTTCCATGAAGGAAATGTACCTACCATAGAC
AAATACATGCAAGTTGCAAGAGTAAGCTCATCGTTCCCCCTGACCACAGTCATCTTTTTC
ATTGGCATGGACGAGATCATAACAAAAGAGGCCTTCGAATGGGTTTACAATGACCCTTTT
TACAATAGCTTCATGTTTAATTGCTAGACTCATGAATGACATGACTTCACATAAGGTATG
CATGTAGAATATATTACATATAAGTTCATTCGTGACAATTTGTATGGTAGTTTTTTTCCT
CATCTTTTGCGTTACTATATGTGTATGCAATTTGAACAAGAGAGGGGGCATGTTGCCTCA
GCAATTGAATGCTACGTGAAGCAATATAGTGTCTCAAAGCAACAGGCTTATGACGAGTTT
AACAAGCAAATTGCAAATGCATGGAAGGATATTAACCAAGGGTTCCTCAGACCTACTTCC
ATGCCAGTCCCAATCCTTATCGGAGTTCTCAATCTTACACGAGTGGTAGACATCATTTAC
AAGGAAAATGATGAATACACTCATGTTGGGAAAGTGATGAAAGATAATATTGCATCCTTG
CTCATTGACCCTGTGCCAGTATGA
>CSTPS048_Pseudo
CTCATGGAAGGAATGAACGAGGAGATATCAAAATTCTCAGGTGGATGTTCTTTTATTTTC
AGGTGGGATATCAAAAGCATCAATCAACTGCCAGAATACATGGAAGTGACCTATCAGGCA
CTCTCAGATGTCTACAAAGAAATTGGGGAAGAGATGGACAAAGAAGGAAAAGCATATTGC
TTCTACTATGTAAAAGAAGTGGTAAGAGCCTTTTTTATTTGATGGTGTTCTGTAGTGGGT
CAGACATTCGACTAAATAGGTCAACTTAAACATAAGCCCAAGCATAACCTAATTATTAAA
CATGAAATACATCATATGACTTGTTTAACTCATCTAATAATCAAGTGTTAATCTCTCAAC
CTAATATGCTTAACTCAATTTAACTTATTTATCAAAATTGAAATAAGTCAAATATAGGTT
AAATAGATTAAAGTGATAATAAGACAAATCAACATAATTATTAAAAACTTCAATTAAGGT
CAAATTCATGCAAATTGATAAATAAAAAAAACAACATATTTATTCAATATATTACATTGG
TCAATACAAATTTAACTCAAACAGGCTTATACTCAACCCAATCTCTTGACAAAATGTGTT
GGGCTCGAGTTACATAGGCGAATCACATCAAATTAAAAATTAAAGCATATCTACAAGTAT
GTAACATTGACAAATGTTTGTCGGTTGAAAATTCAGGTTGGCTCTTTGACAAAGTACAAT
GGTTCCATAGAGGAATTACATACAAGTTGCACGAGTAAGCTCAGCTCTTCCCTTAGCCAC
AACCCTCTCTTTCATTGAAATAGGAGAAACGATAACAAAAGAGGCCTTTGATTGGGTTTA
CAAAGACCCTTTTACGGCAGCATCATGTTTAATTGCCAGGCTCATGAACGATATGACTAC
ACATAAGGTATATGTGTAGAATATATTACATATAAGTTCATTCGTGATAATTCGTATGGT
AGTTTTTTCTTCATCTTTTGCATTACTATATATATGTGTGCAGTTTGAACAAGAGAGAGG
GCATGTTGCCTCAGCCATTGAATGCTATGTCAAGCAATATAGTGTCTCAAAGCAACAGGC
TTATGATGAGTTTAACAAGCAAATTGCGAATGCATGGAACGAAATTAACCAAGGGTTCCT
CGTACCTACTTCCATGCCGATCCCGATCCTTATCAGAGTTCTCAATCTTACACAAGTGGT
AGACATCATTTATAAGGAAAATGATGAATACACTCATGTTGGGAAAGTGATGAAAGATAA
TATTGCATCCTTACTCATTGACCTTGTGCCAGTATGA
>CSTPS053_Pseudo
ATCAAGTGCTTGAGTGAGGTACAGTTCTTGTTACCAGCTACATGTCTACTGATCACTCAG
CCCCAAATGCTAATCCAGAGACAAATCGCCCGACTCCAAATTATCACCCTAGCATTTGGG
GCAATCGTTTCATCATGACCAACACACCTGATGATGAAGGTGATTTTGTGATATCTGTAG
TTTGCATAACAAGGTCTTAACCATCTAAAGATTTTCTTAATTTTTTTTTCTTGCAATTTA
TTGGTACAGATAACTCTGGCCCATGAAGAGCAGCAGTTGGAAGATCTGAAGCAGGAAGTG
AGAAGAGAGCTAATAGCTGCAGCTAGTAACCCTTCCCAACAGCTCAAGTTCATTGATGCA
GTTCAACGGCTGGGGTTGGCCTACCACTTTGAAAAGGAGATAGAAGAAGCATTACAACAT
ACTTATGATAACTATCATGAGATTGATGATATAAATGATGATCTCTATAACGTTGCACTT
TGATTTGGACTACTAAGACAACAAGGCTTCAATATTTCCTGTGGTAAGCCTCATGAATAT
CATGTGTTATATAGCAAAGCTCACATATAACATTCTATGTTTGGGTGATGATTTCAGATG
TATTCAACAAGAGAAGGGAAGGTTCAAAGAATCTGTGATGATCAATGATGCTTGTGGCCA
ACTAGGCTTGTATGAAGCTGTGCACATCTCAGGTTTGGGAAGAAGATACACTAAATGAGG
CACTTGCTTTCACCACCACTCACCTCAAGTCTATGGTAGAACATTTAGGATACCCTCTTG
CAGCACAAGAAACTCATGCCCTAGACCAGCCCATTAGGAAAGGCTTGGAGAGGCTAGAGG
CAAGGCCTTTCATGCATGTCTATCTACCAAGATGAAGCTTCACATAGTAAAGCTTTACTA
ACGTTTGCAAAGTTAGATTTCAACCTACTGCAGTCACTGTATAAGAAAGAGCTGAGTAAT
ATCTCGAGGTTAGTTCTCAAATCATTCTTGCACTTAAATTCAAATTAAAAATTTACTAGG
TCTTTTATGTGGATTAATGTATTTTATCAGGTGGTGGAAAGACCGAGATTTCTCTTCAAG
GCTACCTTTTCCCAAGGGTTGTCTCTATCAGTATTATTTTATAATAACAAAATTCACATT
ATTTTATCATTACATAATATGTCAA
>CSTPS049_Pseudo
AGATTAACAATCATGTCTTTTATTGGCATGAGAGAGACTGCAACCAAGGAAGTCTTTGAT
TGGCTGCTACAAAACCCTAAGATTGTTAGAGCTACCTACATAATCATTAGGCTCATGGAT
GACATGGCTTCCCACAAGGTACAATGAAACAACACTTTCTACTGATACTTGGATATCAAT
CCCTTAAAGATAAAGAAAATCTAATGTATATCAATTTCTTTTTAACACCTTCTATTACTA
TCTATTTCTGCAATTTGAGCAAGAGGGAGAGCATATTGCATCAAGCATCGAATGTTACAT
GAAGCAACATGGTGTGTCGGAGCAGCAAGCATATGATGAGTTTCACAAACAAATCGAGAA
TGCATGGAAGGATATAAATGAAGAGTGCCTCAGACCTACTGCAGTTCCAATGCTTCTCCT
TAGTCGTCTTCTCAATTTTGCTCGATCAGGAGATGTGATGTACAAGAGCCACAATGATAT
ATTCACACATCCTGGAGAAGTGACAAAAAATAATATTTCAATGCTGCTCATAGACCTTGT
GCCAATATGA
>CSTPS056_Pseudo
ATCAAGTGCTTGAGTGAGGTACAGTTCTTGTTACCAGCTACATGTCTACTGATCACTCGG
CCCCAAATGCTAATCCAGAGACAAATCGCCCGACTCCAAATTATCACCCTAGCATTTGGG
GCAATCGTTTCATCATGACCAACACACCTGATGATGAAGGTGATTTTGTGATATCTGTAG
TTTGCATAACAAGATCTTAACCATCTAAAGATTTTCTTAATTTTTTTTTCTTGCAATTTA
TTGGTACAGATAACTCTGGCCCATGAAGAGCAGCAGTTGGAAGATCTGAAGCAGGAAGTG
AGAAGAGAGCTAATAGCTGCAGCTAGTAACCCTTCCCAACAGCTCAAGTTCATTGATGCA
GTTCAACGGCTGGGGTTGGCCTACCACTTTGAAAAGGAGATAGAAGAAGCATTACAACAT
ACTTATGATAACTATCATGAGATTGATGATATAAATGATGATCTCTATAACGTTGCACTT
TGATTTGGACTACTAAGACAACAAGGCTTCAATATTTCCTGTGGTAAGCCTCATGAATAT
CATGTGTTATATAGCAAAGCTCACATATAACATTCTATGTTTGGGTGATGATTGCAGATG
TATTCAACAAGAAAAGGGAAGGTTCAAAGAATCTGTGATGATCAATGATGCTTGTGGCCA
ACTAGGCTTGTATGAAGCTGTGCACATCTCAGGTTTGGGAAGAAGATACACTAAATGAGG
CACTTGCTTTCACCACCACTCACCTCAAGTCTATGGTAGAACATTTAGGATACTCTCTTG
CAGCACAAGAAACTCATGCCCTAGACCAGCCCATTAGGAAAGGCTTGGAGAGGCTAGAGG
CAAGGCCTTTCATGCATGTCTATCTACCAAGATGAAGCTTCACATAGTAAAGCTTTACTA
ACGTTTGCAAAGTTAGATTTCAACCTACTGCAGTCACTGTATAAGAAAGAGCTGAGTAAT
ATATCGAGGTTAGTTCTCAAATCATTCTTGCACTTAAATTCAAATTAAAAATTTACTAGG
TCTTTTATGTGGATTAATGTATTTTATCAGGTGGTGGAAAGACCGAGATTTCTCTTCAAG
GATACCTTTTCCCAAGGGTTGTCTCTATCAGTATTATTTTATAATAACAAAATTCACATT
ATTTTATCATTACATAATATGTCAA
>CSTPS072_Pseudo
TTCTCGTTACCAGCAACATGTCTACTGATTACTCAGCCTGTTCTCCAGCCCCAGATGCTA
ATCCAGAGACTAATCGCCGGACTGCAAATTTTAACCCTAGCACGTGGGGCAATAGTTTCA
TCATGACCAACTCTCCTGATGATGAGGTAATTTTGTGATATATGAAGTTTGCACAACCAT
CTAAAGATTTTCTTAATTTTTGTTCTTGAAATTTATTGATGCAGATAACTCTTGCCCATA
AAGAGCAGCAGTTGGAAGATCTGAAGGAGGAAGTGAGAAGAGAGCTAAAGGCTGCAGCTG
GTGACCCTTCAAAACAGCTGAAGTTTATCGATGCAGTTCAACGGCTTGGGGTGGCATACC
ACTTTGAAAAGGAGATTGAAGAAGCATTACAAAATACCTATGATAACTATCATTGCATTG
ATGACATAAAATGATGATCTCTATGATGTTGCACATCGATTTCGACTACTAAGACAACAA
GGCTTCAATATTTCATGTGGTAAGCCTCATGAATATCATGTATTATAAGGTGCTTGAATA
TCATCTAGCAAAGCTCACATATAACATTCTATGTTTTGGTGATGATTACAGATATATTCA
ACAGGTACACGGATGAAAAGGGAAGGTTTAAGGAGTCTTTGATCAATGATGCATGTGGCC
TACTAGGCTTGTATGAAGCTGCACATCTCAGGGTGTGGGAAGAAGATATACTAGATGAAG
CACTTGCTTTCGCCACCACTCACCTCGAGTCTATAATGGAACATTTAGAACACCCTCTTG
CAACACAAGTAACTCATGCTTTATACCGCCCATTAGGAAAGGCTTAGAGAGGCTTGAGGC
AAGGCCTTAC
>CSTPS074_Pseudo
ATGACACTGAAAGTTCCGCCCTATAAATACTATGGAGCTTGCCAAGCTATTTCGCTCGTA
CTTGCCAATTCATCATGGGTGCTCTTTCATTGTCCTAAGGAAGTAGCTACTCAAGTCTCA
GCATGTCCTCTCGTCCAAATTCCTAAACCCGAAAATCGCCCTAGGGCAAAGTTTCACCCT
AGCATTTGGGGTGACCAATTCATTACCTACACTCCCGAAGATGAGGTAATTCAATGAAAA
TATGTGTCAAGGTTAATGGTTTATCAATGTGTTAATTGGTAAAATTTGTTGGTACAGGAT
ACACGTGCTTGCAAAGAGAAGCAAGTTGAAGATCTGAAAGAGGAAGTCAGAAGGGAGTTA
ATGGCTGCTACTGGTAACCCTTCGCAATTGTTGAACTTCATTGATGCAGTGCAACGGCTT
AGGGTGGCATACCACTTTGAAAGAGAGAGAAGAATCATTACAACATATTTATGATAGATT
TCATGATGCCGATGATACAGTTGATGATCTCTATAATATTGCTCTTTGATTTCGACTACT
GAGACAACAATATTTCATGTGGTAAGAGACCAAGGAATCAATTATCA
>CSTPS068_Pseudo
ATGCATGTGGCTTTCGCTTGAAAAGGCATATGTTGGGAAGCAGTTATGCTTGGTTATGAG
TTCTATAAGCTTACGATTTTAGATTTGCATGATTATCTTAATTTGGATTAGACAGCTACG
GAGAAGGGGCCTTTATTCAAACTGTTTGTCTTATTCTCAACAAAGGAAGCATTTTATTTA
AGACAGAACACTCTAAAACTATGAAAAACTAACAGCCAAATTAAAACAATATTGAATAAA
AAAATATTGAATAGAAACAGAAGAATTTTTTACAGGGCTATCTGCATGTATAGCGAAATT
GCATACACAAACTATTGCTTAGAAAAACATTGGATGGTTAAGATGTGTTATGTGTGTATA
TATATGTCAAAAATTACCTCATCAGCTAACGAACCTCTCACCCCATATGCTAGGGGCAAA
ATCTGCCTTTGGACGATTAACCACTCGTTTAGCATTTTGATCAGAAGAACATGCTGATAT
TTTAATGGCCATGTTGGTTGAAACAAGAATGGGACAACAGGTGATGAACCGCTGACCCCA
ATTTCTAGAGTGGGAGTTCTCCTAGGTTTCTTACCTATTATAGTTGGATAAGGCTTGTCT
TTTGCTGAAAGGCAAAAGATATTTGAAAAAATAAGGCTTAGATTATAATAGTGATGCAAT
TCTTCAATTTGGTTTAAGATAATAGTTCCGAAGTCTGTAGTCAATTTCAAGTAAATAGGT
AACTATACAATTATTGTATCCACATATGCCTATAATTATGTGTTATTAACATTTGATATA
TAAAGAAGTTTGAGGAATGTAAACAACCCTAAGTTCATTCTAAATGACTTTGCCAATTAT
TTTATATAATCATAATTTTGTGATTTTTTTTCACTAGGTAAAAAAATTCAAATTAAATTC
AGGGAAAATTTTCCATTTCCTATTTTCTATTTCATTCAGGCTTGATATATGCAAAATTAC
CCACATCCAATGATTTATTTTATTTTTATTTTATTTTTATATATTTGAACTTTAGAAGGG
AACTTGGTACTTGATTTCCAGGTGGGATATTAACAACATATATCAGCTTCCGGAATACAT
GAAGCCATGCTATCAAGCAGTCTTGGATGCCTACAAAGAAATTGAGCAGATGGAGAACAA
AAGAAGATCCTGTTGTGTTCACTACGCAAAAGAGGCAGTAAGGGTCTCTGAGTTCTATCT
GTGCCCCTATAACATGTAATGTACACTAGAATAATTATTTGTTGGCAATGGTATAACATA
TTTCAGATGAAAAGGTCTGTTCGAGCTTACTTCAATGAAGCCAAATGGCTACATGAAGAA
TATGCACCTACGATAGAAGAGTATTTGAGTGTTGCACAAGTCACCTCTGAGGTCACCTTG
TTCACTGTCATCTGCTTTGTTGGAATGGGAAGGATGGCACCAAAGAGGTCTTTAAATGGG
TGTGGAATGACCCAAAGATCGTCGGAGCTTCCTCCAAAATTATGAGGCTCATGGATGATA
TGGCTTCACACAAGGTACTATGTTATATTACATATCTCAAAGACAACGAGGTCTTCATAA
GAATTTAATTACCCTTTTGGTAAACATTTCCTGTTGGCTTTTGTGTAGTTTGAGCAAGAG
AGAGGACATAGTGCATCAAGTGTTGAATGTTACATGAAGCAACATGGTGTCTCAGAGCAA
CATGCATACCAAGAGCTTAACAAGCAAGTCGAGAATACATGGAAAGATGTAATCCAGGGC
TGCCTTAAACCTCCTGCTATTCCAATCCCTCTCCTTAAACGGGTTCTTAATTTCGCACGC
ACCGGGGATTTCATGTACAAAGGCCGTGATTATAGGTTCACGAATGTTGGAGATGTGATG
AAAGATAGTATTGCATCACTGTTCATAGACCCTGTGCCAATATGA
>CSTPS084_Pseudo
ATTGGCGCTTACTTTGATGAAGCACAATGGTTCCATGAAGGAAATGTACCTACCATAGAC
AAATACATGCAAGTTGCAAGAGTAAGCTCATCGTTACCCCTTACCACAGTCATCTTTTTC
ATTGGCATGGACGAGATCATAACAAAAGAGGCCTTTGAATGGGTTTACAATGACCCTTTT
ACAGTAGCTTCATGTTTAATTGCTAGGCTCATGAATGACATGACTTCACATAAGGTATGC
ATGTAGAATATATTACATATAAGTTCATTTGTGACAATTTGTATAGTAGTTTTTTTCCTC
ATCTTTTGCTTTACTATATGTGTATGCAGTTTGAACAAGAGAGGGGGCATGTTGCCTCAG
CAATTGAATGCTACGTGAAGCAATATAGTGTCTCAAAGCAACAGGCTTATGACTAGTTTA
ACAAGCAAATTGCAAATGCATGGAAGGATATTAACCAAGGGTTCCTCAGACCTACTTCCA
TGCCAATCCCAATCCTTACCGGAGTTCTCAATCTTACACGAGTGGTAGACATCATTTACA
AGGAAAATGATGAATACACTCATGTTGGGAAAGTGATGAAAGATAATATTGCATCCTTGC
TCATTGACCCTGTGCCAGTATGA
>CSTPS085_Pseudo
ATTGGCGCTTACTTTGATGAAGCACAATGGTTCCATGAAGGAAATGTACCTACCATAGAC
AAATACATGCAAGTTGCAAGAGTAAGCTCATCGTTACCCCTTACCACAGTCATCTTTTTC
ATTGGCATGGACGAGATCATAACAAAAGAGGCCTTTGAATGGGTTTACAATGACCCTTTT
ACAGTAGCTTCATGTTTAATTGCTAGGCTCATGAATGACATGACTTCACATAAGGTATGC
ATGTAGAATATATTACATATAAGTTCATTCGTGACAATTTGTATAGTAGTTTTTTTCCTC
ATCTTTTGCGTTACTATATGTGTATGCAGTTTGAACAAGAGAGGGGGCATGTTGCCTCAG
CAATTGAATGCTACGTGAAGCAATATAGTGTCTCAAAGCAACAGGCTTATGACGAGTTTA
ACAAGCAAATTGCAAATGCATGGAAGGATATTAACCAAGGGTTCCTCAGACCTACTTCCA
TGCCAGTCCCAATCCTTACCGGAGTTCTCAATCTTACACGAGTGGTAGACATCATTTACA
AGGAAAATGATGAATACACTCATGTTGGGAAAGTGATGAAAGATAATATTGCATCCTTGC
TCATTGACCCTGTGCCAGTATGA
>CSTPS081_Pseudo
ATATATTGAGTGATCGATTGAGTTACACATGGCCTTAATTCTCGCAACCAGCAACGGGTC
TTCTCCAGCCCCAGTTGCTAATCCAGAGACTACTCGCCGAACTGTAAATTATCAGCCTAG
CATTTGGGGCAATAGCTTCATCGTGAGCAACATTCCTGATGATGAGGTAATTTTCTGATC
ATATATGCAGTTTACATAACAAGATCTAAAGATTTTCTCACTTTTTGTTCTTTCAATTTA
TTGATACAGATAACTCTGGCCCATAAAGAGCAGCAGTTGGAAGATCTAAAGGAGGAAGTT
AGAAGAGAGCTGATTGCTGCAGTTAGTAACCCTTCGAAACAGCTGAAGTTTATCGATGCA
ATTCAACGGCTTGGGGTGGCATACCACTTTGAAAAGGAGATAGAACAAGCATTGCAAAGC
ACCTATGATAACTATCATGGCATTGCTGATATAAATGATGATCTCTATGATGTTGCACTT
CGATTTTGACTACTAAGACAACAAGGCTTCAATGGTTCATGTGGTAAGCCTCATGAATAT
CATGTATAAGTTGCTTGAATACCATCTAGCAAAGCTCACATATAACATTCTATGTTTTGG
TGATGATTGTAGATATATTCAAGAGGTACAAAGATGAAAAGGGGAGGTTCAAAAAGTCTT
TGATCAATGATCCATATGGCCTACTAGGCTTGTATGAAGCTGCACATCTCAGGGTTTGGG
AAGAAGATATACTAGATGAAGCACTTGCTTTCACCACCACTCACCTCAAGTCTATTGTAG
AACATTTAGAATACCCTCTTGCAGCACAAGTAACTCATGCCCTAGAGCGGCCCATTAGGA
AAGGCTTGGAGAGGCTAGAGGCAAGGCCTTTCATGTCTATCTACCAAGATGAAGCTTCAC
ATAGTAAAGCTTTACTGAAGTTTGCAAAGTTAGATTTCAACCTACTGCAGTCACTGTATA
AGAAAGAGCTGAGTAATATCTCGAGGTTAGTTCTCAAATCATTCTTGCACTTAAATTCAA
ATTAACAGTTTACCAGGTCTTTTATGTGGATTAATGTATTTTTTCAGGTGGTTGAAAGAC
CTAGATTTCTCTTCAAAGTTACCTTTTGCCAGATCGATTGGTAGAAGGGTACTTTTGGAT
AGCAACATGCATGTTGTTTTGAGACCCAGTATTCATATGCTAGAAGAATACAGACCAAAT
TACATGCTCTGATAACAACTATGGATGATATATTTGATGCATATGGAACATTTGAAGAAC
TGGAGCTCTTTACAGAGGCAATCGGGAGGTTTGATATATGCTAGATTCAAATTAACCACA
ACCAATGGATTGATTTTGATATTTGAACTTTAAAAGGGAACTTGGTACTTGATTTTCAGG
TGGGATATTAACAGCATACATCAGCTTCCTGAATACATGAAACCATGCTATCAGGCAGTC
TTAGATGTCTACAAAGAAATTGAGGACATGGAAAACACAGAAAGATCATACTGTGTCCAC
CACACAAAAGATGCAGTAGGATTCTTTGAGCTCTTTTGTGTTTATGATATCCTATATTGT
ATTGTAAATAAAATGCTATATATAACACTTGCATGATATATTTACTTGGCTGAATTTTTG
TCCTAATGTGGACCCGCATTTTTCACGTACGTGCTTCCCCACTCGATCGACGAGACTCGC
TTTTTATTTGTGAAAAATTATTTAGTTTTGGAAAAGTTGGAGCCGCCACTTATTTTATTT
TTATTTTAAAGGGAAAATAAAACAAGAAAGAAAAACCCTAAAATGTGACTCCATAATTTT
TGGAAAAAAACATGTCTTTGAAAAACCCGAGTCCAGGTCCGGGGATCATGTTACTTATTG
GGAAGGTACCTCTAGGAGGTAGCACCCCTCTAAGTCCTAAAGAGGTATTTACTTACTAAA
TTGGGGAAATGGGGCAATTAATTGATTAATTGTAGATACCTAAGTAAGCTAGGTGATTTC
AGAAAGTAGCATGCTAGATAAGGAGATCAATCACAATAAAGGAGAGTTAGGGTGCGTACC
CGAACCACTTCTTAAGCGCTATCATAAAACATCAATGGTTAATTCAAAAATATGACACAC
GACATGCATTTTATCAAGGATGATCAAACAAGCATCGAGACAATCAAGTATGACATCAAA
CAAGGGCAATGACATGCATATTCATGAAATTTTGGGAACGTACGTGGATAGCATATATAA
CTCCTAATGCACTTCCTCAGGACATGGGGGTTAGATAATAAATAATAAATAATAAATAAT
AAATAATAAACAATAAATCCTAGCATGGTTATCCAATTAATTAGCAAAAATTATCAGAAT
ACAGAATAATTAATTATCATATATATCTTGTATACAATTCCTAAAAAGAAAAATGTAAAT
ATGATTACAATAAATAGCAGGGTGATAGCAAAAATAAATTTTGAAAAGATTTTCTTATGT
AGGGGTTTCACCAATTCCCCAAATTGATATACACGAATTTAGCTTAAAATTATCCCATTT
ATTTGAGACCACAAGCTTTGATTTGCGTTTTGTTTAAAACCAAAATTTTTGTTGAAAGTT
GAGAAGGATGGTTACATATTATTTTTTTAAAAAGAAAAGAGAATTTTGATTCTAGAGGCT
TTGAATGAATAATAAAAAAAAAAATTAAAAGGGTTTTTTGAGAAAAAGAGTTTTTGTTTT
AAAATAAAAGAAATTAATTTTTAAAATAACAAAAATAGAAAACGAAATATCAATCGAAAC
AAAAGGAAACAAATATCACAAAATAAAGATTTTAAAAAATCATGTCAATTAAAGTGGTGA
GAGTAAAGGCCAACCTTCATGGGTTTCCAGTGGCTCTCAAAAAATTTGACCAACAATCAC
TAATGCAACAAATTTATGACTTCCTAATTAAACAAATTAACAAAATTATCATCCAAAACT
AACATTTAGATTTCAAGAAACACATGAATAACTAGAATTAAACTAATTGGAATTAAAAAT
GTAAAGTTTACCTCACAAGATCAATTAAACTAAAGAATTAAGATCGATAACACGTTCAAA
TTAAAAATAAACTAGAATTTAAATTAATCGGAATTAAAAATATAAACTTTACCTTACAAG
ACCAATTAAACTAATAAATTTAAGATCAATAACTCATTCAAATTTAAAATAAACTAGAAT
TTAAACTAATTGGAATTAAAAATATAAACTTTACCTTACAAGATCAATTAAATTAAAGAA
TTAAGATCATTAACATATTCAAATTTAAAATAAACTAGTTTACACTAATCGGAATTAAAA
ATATAAACTTTACCTTACAAGTCCAATTAAACTAATAGATTTAAGATCAATAACTCATTC
AAATTAAAAATAAACTAAAATTTAAACTAATCGGAATTAAAAATATAAATTTTACCTTAC
AAGACCAATTAAACTAATAGATTTAAGATCAATAACTCATTCAAATTAAAAATAAACTAA
AAATATAAACTTTACCTTACAAGTCCAATTAAACTAATAGATTTAAGATCAATAACTCCT
TCAAATTAAAAATAAACTAGAATTTAAACTAATCGGAATTAAAAATATAAACTTTACCTT
ACAAGTCCAATTAAACTAATAGATTTAAGATCAATAACTCATTCAAATTAAAAATAAACT
AAAATTTAAACTAATCGGAATTAAAAATATAAACTTTACCTTACAAGACCAATTAAACTA
ATAGATTTAAGATCAATAACTCATTCAAATTAAAAATAAACTAAAATTAAACTAAAAATA
TAAACTTTACCCTACAAGTCGCATTAAACTAATAGATTTAAGATCAATAACTTATTCAAA
TTAAAAATAAACTAAAATTAAACTAAAAATATAAACTTTATTTAAACTTTCATGTAGATT
AAAATAAACTAGCATAGAACTAATGAATTGCAATCATAAAAAAGAGACATTTAATCTAAG
AAAAATAAAAGATTGTTCAAAATCGAGATTTAAAAAAATTTATCACAAACAATTAATTGA
ACCAATCAACTAAAACCCAAACTAAAAAAAAGAAATACTGTATCAAAAATCGAAAACTAA
CATGTATTGTATCGAAAAAATACTCTCTTGATGTGTTGAAATGGCAGCCCAATTAGTCTT
TCAAGTCCTCTACCACTCCTCCCAAAAAACTCTTGCGTGTGTTGATCTCCCCTCCTAGAA
AAAGTCTCCTTGCCAAAGAAAAAGTCCCGTCGTCCTTCTTCTATTCCTTTTTGTCCCATT
TATATGGCAACCTATCCTTTTCATGGAATATTTTATTTCCTTTTGGGATATGTACGTGGA
TATATGGAAAGTGATGTTTTAATTGCAAAGTGGTATTTTAACTTTTATGGAAAGTGTTTT
TCTATTTTATATACATCATAATTCAAAAAAAATATATATATATTAACAAACCTTTTTAAA
GGTAATAATAATAATAATAACTTATCAAATTGGTATAAACAAATATATATATTTATATAT
TTATATATTTATATATATATATATATATATATATATTAAAAAAAACTTAACTTACCAAAA
AATATATTAAAAGCACTTTAAGAAAATAACAAAATAAAATAAAATAAAATACAAAATAAC
TTACTAAAAAAATTTATTAACGTACATATTAGTAAAAGCATTTAATAGTAATGATAATAG
TAATCATAAAAAGAGATAAGATAATTGATCACATGCAATCTTGTAAAAACAAATAAATAG
ATAACAATAAACAAATAGCTAAACAAATATAATAAATAAATAACTAAATAAATAAATAGA
TAAATGAATAATAAATCAAGCTCATGCAAGTGTTAAGAAATACAAATCATGCGAACTATG
CAAGTCATATAAGAGTTATCTAAAAGGTAACATAGGTGGGCCTGGATGCCTAAGTGGGCC
TAGCAAACCAAAGTGGGCCTAGATGTGCCTAAATCAGCTTAGGTGAGTCTAAGTGGGTTA
AAGTGGACCTAAGTGAGCTTAGGTGAATCTAAGTGGGTCAAGGTGGACCTAAGTGGGCTA
GGTGTACTTAAGTGGGCCTAGGGTACTGAGACTAGGTGGGTCTAACTAAGTCTAACCTGA
AGCACACTTAAGTGAAACTTAATCTAAACTTGAAGAGCAGCCAAGGTCATAATGTGGAGC
CAGGTAAACCCCTCAACTAAAGTCTCCGAGGTGGCTCAAGAAAGGTAAGTAACGTGAGTA
GATATGGGCTACCAAGAGATTACTGTAAAGTATTGATAATGGACTTTAAAACATGTGCTA
AATGGACAAAATTGAGGGTCTACACCTAAATTAAAAGCTTAGTCCAAGCTTACTTGGTTG
AAGCCAAATGGTTGCATGGAAAATACATACCGACAATAGAAGAGTACATGGGTATCGCAA
TGGTAACAGTTGGTGTCCCCGTGTTAACAATCATGTCTTTTATTGGCATGATAGAGACTG
CAACCAAGGAAGTCTTTGATTGGCTGCTACAAAACCCTAAGATTGTTAGAGCTACCTACA
TAATCATTAGGCTCATGGATGACATGGCTTCCCACAAGGTACAATGAAACAACACTTCCT
ACTGATACTTGGATATCAATCCCATAAAGATAAAGAAAATCTATTGTATATCAATTTCTT
TTTAACACCTTATATTACTATTTCTGCAGTTTGAGCAAGAGAGAGAGCATATTGCATCAA
GCATCGAATGTTACATGAAGCAACATGGTGTGTCGGAGCAGCAAGCATATGATGAGTTTC
ACAAGCAAACCGAGAATGCATGGAAGGATATAAATGAAGAGTGCCTCAGACCTACTACAG
TGCCAATGCTTCTCCTTAGTCGTCTTCTCAATTTTGCTCGATCAGGAGATGTGATGTACA
AGAGCCACAAAGATATATTCACACATCCTGGAGAAGTGACGAAAAATAATATTTCAATGC
TGCTCATAGACCCTGTGCCAATATGAGAGTGGAGACATATGTGACACAAATAAAGATAGT
ATACTCTAGCTTCTGTTTCATGTTCTACAGTATACTATGTTTGGAACAAACGCTTTCTGA
TTTCTTCAATTCCTGCTTGGTGGCTTTGGTCTATTGATGTCTGTCTGATCTATTAAAATT
T
>CSTPS082_Pseudo
ATGGATGATATATTTGATGCATATGGAACATTTGAAGAACTGGAGCTCTTTACAGAGGCA
ATTGGGAGGTTTGATATATCCGAAATTCAAATTGCCTACTACCAATGAATTGATTTCATA
TTTGTACTTTAAAAGGAAACTTGGTACTTGATTTTCAGGTGGGATATTAACAGCATACAT
CAGATTCCTGAATACATGAAGCCATGCTATCAGGCAGTCCTAGATGTCTACAAAGAAATT
GAGGAGATGGAAAACACAGAAAGATCATACTGTGTCCACCATACAAAAGATGCAGTAGGA
TTCGCTGAACTCTATTGTGTTTATGATATCCTATATTGTACTGTAAATAAAATGCTATAT
ATAACACTTGCATGATATATTTACTTGGCTGAATTTTTATCCTAAATTAAAAGCTTGGTC
CAAGCTAACTTGGTCCAAGCCAAATGGTATTGCAATGGTAACTATTGCTGGCCCCGTGTT
AACAATCATGTCTTTTATTGGCATGAGAGAGACTGCAACCAAGGAAGTCTTTGATTGGCT
GCTACAAAACCCTAAGATTGTTAGAGCTACCTACATAATCATTAGGCTCATGGATGACAT
GGCTTCCCACAAGGTACAATGAAACAACAATTCCTACTGATACTTGGATATCAATCCCAT
AAAGATAAAGAAAATCTATTAGATATCAATTTCTTTTTAACACCTTATGTGATGTCCCAC
ATCGGATAGGGGAGAAAGTTCCTGGCGCTATATATGTAGAGACTCCTCTTAACCAAGTAG
ACGCGTTTTAAAGCCGTGAGGGCCCTCTTAGGCCCAAAGCGGACAATATCTACATGGTTG
GGTGCGGGTCGTTACAAATGGTATCAGAGCCGATCCTCGACCCCGGTGTGGGGGTTTGTT
TGGCTTTGTCTGTTTGGCCCCGTAATCCCATGGGACACAACGAGGACGTTGTGTCTGCAT
GGGGGGGGTGTTTGTGATGTCCCACATCGGATAGAGGAGAAAGTTCCTGGCGCTATATAT
GTAGAGACTCCTCTTAACCAAGTAGACGCGTTTTAAAGCCGTGAGGGCCCTCTTAGGCCC
AAAGCGGACAATATCTACATGGTTGGGTGCGGGTCGTTACACCTTATATTACTATTTCTG
CAGTTTGAGCAAGAGAGAAAGCATATTGCATCAAACATCGAATATTACATGAAGCAACAT
GGTGTGTCGGAGCAGCAAGCATATGATGAGTTTCACAAGCAAATCGAGAATGCATGGAAG
GATATAAAGGAAGAGTGCCTCAGACCTACTGTAGTTCCAATGCTTCTCCTTAGTCGTCTT
CTCAATTTTGCTCGATCAGGAGATGTGATGTACAAGAGTCACAAAGATATATTCACACAT
CCTGGAGAAGTGACGAAAAATAATATTTCAATGCTGCTCATAGACCCTGTGCCAATATGA
GAGTGGAGATATATGTGACACAAATAAAGATAGTATACTCTAGCTTCTGTTTCATGTTCT
ACAGTATACTATGTTTGGAACAAACGCTTTCTGGTTTCTTCAATTCCTGCTTGGTGGCTT
TGGTCTATTGATGTCTGTCTGGTCTATTAAAATTT
>CSTPS087_Pseudo
ATGTGTTGGGTTCAATTTCTGTTTAGGTATCATATTAAGTTTTACCTTCCCACAAGTTTA
TACTAAAAATTAAAGTATAAGTAGAAGTATGTAATATGGAGGAATGTTTTGTCAGATGAA
AATTCAGATTGTCGCTTACTTTGATGAAGCACAATGGTTCCATGAAGGAAATGTACCTAC
CATAGACAAATACATGCAAGTTGCAAGAGTAAGCTCATCGTTCCCCCTGACCACAGTCAT
CTTTTTCATTGGCATGGACGAGATCATAACAAAAGAGGCCTTCGAATGGGTTTACAATGA
CCCTTTTTACAATAGCTTCATGTTTAATTGCTAGACTCATGAATGACATGACTTCACATA
AGGTATGCATGTAGAATATATTACATATAAGTTCATTTGTGACAATTTGTATGGTAGTTT
TTTTCCTCATCTTTTGCGTTACTATATGTGTATGCAGTTTGAACAAGAGAGGGGGCATGT
TGCCTCAGCAATTGAATGCTACGTGAAGCAATATAGTGTCTCAAAGCAACAGGCTTATGA
CGAGTTTAACAAGCAAATTGCAAATGCATGGAAGGATATTAACCAAGGGTTCCTCAGACC
TACTTCCATGCCAGTCCCAATCCTTACCGGAGTTCTCAATCTTACACGAGTGGTAGACAT
CATTTACAAGGAAAATGATGAATACACTCATGTTGGGAAAGTGATGAAAGATAATATTGC
ATCCTTGCTCATTGACCCTGTGCCAGTATGAGCAAATGAAAGTTAATTCCAGCTTCTTCC
ATATGTCAGCAATGGAAATTAAGGGAATAATATGCATTGATGGCATTGTAATAAGATTGG
AATAAATGCTTTGGCGGCTAGTTTCTCACAGTTTTAGAGTGTTTTGCTTTAAATAAAATG
CTTCCTTCATTGAGAATAAGGACAAACAGTTTGAATGAAAGTGGATTGGCAAGGCCCTCT
TCTCTATAACGGTCTCATCCAAAGAAAGACAATCTTGAAAATCTAATGCCGTAAGCTTAT
GGAACTCGTAACCCAAGCATAACTGATTCCCAGCATATTCTTTGACAAGCTAAAGCCACA
AACATATTTTAGGAGTAAAATTTCAATCGACAATCACTCATTGAAGCAACTTATCTCAAT
TAAAGAAGGGTATCTGATAACTACATTTTAATTCTTCAGGATTCTGAAATTATACCAACA
CTCCCTTGATCAACCATTATATAACTTGACCATCAATCAAGCATTGACTATCCTTAAGGA
TTGATTGTTAGTTGATTAATGATATCATTGTTAAAGAATCGAAGAAAATGCCTAAAGTAT
CTTTTATTTATCTTAGTATATATTATCTCATTATCTAATTATTCTTAAGGTTTTTTTTTA
ATATAAAGATTTAATTAATTCTAATTAAGCTTTCTACAAAATAATCTACAAATTATTACC
AACTAAATTTAATAAAAATTTCTAAAATACCATTGATCCTAATTTAAGATTTTTATATAT
AATTAATTTTAATTAATATACTAATCACAATTAACCTCAAAATATCATTAATTAGAATAA
TTAAATAATTTTAGATAATTAAAATTAAGATATTAAATAAAAATTAAAATATCATCTTCT
TCTTTTTTTAATCTTCTTAATCTATTTCCCAAATTAAAACCTAAATTTCCAAATCAAATC
CTAAATGGAAAAAATTCTAAATACTAAAATTTCTTTCAAAATCTTTATGCAGTGCCCAAA
TGAAACCTTAAATGGACAAAAAGAAAATCTAATTTTAAATCTTTATGCTCCTTCTAAATC
ATGCAAACCTTAAATAGGAGAAAAAAAAATCTACACCCTAATTCTAATCCTAAATTTCCT
TTTTAATTTTTGTGTACTTCTCAAATCGAAGAAAAAAAATCCCAAATAAAAATTAAAAGT
CTTTATTTAATCATGGTCCCACAATCCAAGGGTGCACCAAGTCCCTAAGGTAAAAAGATG
TGTCAAGTAACAAAGGTGCACCACTTTAACAAGAAGAAAAGAAGATAGGAAGCAATGAAG
TTTTAGAAAGTACGTCATTAAGTGAAGAAAGATAGGCCACCTTGAGAATTAAATAAAAAT
GCACCAATGGAAGAAAAAAAAAAATAAAGTGCACTGCTTATGTGAGAAGAAAGGAAGGTG
CTCCAAATTTAAGTGAGAAAAAAAAAATATGTGCGGCCTTGGGAAGATAGGAAAGGTATG
CTAGGAATTCTAAAGAAGAGAGAGGGCATGTTGCCTCATCCATTGAATGCTATGTGAAGT
AATATAGTGTCTTAGAACAACAGGCTTATGATGATGAGTTTAACAAGCAAATTGCGAATC
CATGGAAGGATATTAACCAAGGGTTTCTTATACCTACTTCCATGTCGGTCCCAATCCTTA
CCAGAGTTCTCAATCTTACACAAGTGGTAGACATCAATTAGAAGGAAAAGGATGAATACA
CTCGTGTTGGGAAAGTGATGAAGGATAATATTGCATCCTTATTCATCGACTCTGTGCCG
>CSTPS088_Pseudo
ATGGAAGGAATGAACGAGGAGATATCAAAATTCTCAGGTGGATGTTCTTTTATTTTCAGG
TGGGATATCAAAAGCATCAATCAACTGCCAGAATACATGGAAGTGACCTATCAGGCACTC
CCAGATGTCTACAAAGAAATTGGGGAAGAGATGGACAAAGAAGGAAAAGCATATTGCTTC
TACTATGTAAAAGAAGTGGTAAGAGCCTTTTTTATTTGATGGTGTTCTGCAGTGGGTCAG
ACATTCGACTAAATAGGTCAACTTAAACATAAGCCCAAGCATAACCTAATTGTTAAACAT
GCAATACATCATATGACTTGTTTAACTCATCTAATAATCAAGTGTTAATCTCTCAACCTA
ATATGCTTAACTCAATTTAACTTATTTATCAAAATCAAAATTGAAATAAGTCAAATATAG
GTTAAATAGATTAAAGTGATAATAAGACAAATCAACATAATTATTAAAAACTTCAATTAA
GGTCAAATTCATGCAAATTGATAAAAAAAAAAAAAAACAACATATTTATTCAATATATTA
CATTGGTCAATACAAATTTAACTCAAACAGGCTTATACTCAACCCAATCTCTTGACAAAA
TGTGTTGGGCTCGAGTTACATAGGCGAATCACATCAAATTAAAAATTAAAGCATATCTAC
AAGTATGTAACATTGACAAATGTTTGTCGGTTGAAAATTCAGGTTGGCTCTTTGACAAAG
TACAATGGTTCCATAGAGGAATTACATACAAGTTGCACGAGTAAGCTCAGCTCTTCCCTT
AGCCACAACCCTCTCTTTCATTGAAATAGGAGAAATGATAACAAAAGAGGCCTTTGATTG
GGTTTACAAAGACCCTTTTACGGCAGCATCATGTTTAATTGCCAGGCTCATGAACGATAT
GACTACACATAAGGTATATGTGTAGAATATATTACATATAAGTTCATTCGTGATAATTCG
TATGGTAGTTTTTTCTTCATCTTTTGCATTACTATATATATGTGTGCAGTTTGAACAAGA
GAGAAGGCATGTTGCCTCAGCCATTGAATGCTATGTCAAGCAATATAGTGTCTCAAGGCA
ACAGGCTTATGATGAGTTTAACAAGCAAATTGTGAATGCATGGAATGAAATTAACCAAGG
GTTCCTCGTACCTACTTCCATGCCGATCCCGATCCTTATTAAAGTTCTCAATCTTACACG
AGTGGTAGACATCATTTATAAGGAAAATGATGAATACACTCATGTTGGGAAAGTGATGAA
AGATAATATTGCATCCTTACTCATTGACCTTGTGCCAGTATGA
>CSTPS091_Pseudo
AGATTAACAATCATGTCTTTTATTGGCATGAGAGAGACTGCAACCAAGGAAGTCTTTGAT
TGGCTGCTACAAAACCCTAAGATTGTTAGAGCTACCTACATAATCATTAGGCTCATGGAT
GACATGGCTTCCCACAAGGTACAATGAAACAACACTTCCTACTGATACTTGGATATCAAT
CCCTTAAAGATAAAGAAAATCTAATGTATATCAATTTCTTTTTAACACCTTCTATTACTA
TCCATTTCTGCAGTTTGAGCAAGAGGGAGAGCATATTGCATCAAGCATCGAATGTTACAT
GAAGCAACATGGTGTGTCGGAGCAGCAAGCATATGATGAGTTTCACAAGCAAATCGAGAA
TGCATGGAAGGATATAAATGAAGAGTGCCTCAGACCTACTGCAGTTCCAATGCTTCTCCT
TAGTCGTCTTCTCAATTTTGCTCGATCAGGAGATGTGATGTACAAGAGCCACAATGATAT
ATTCACACATCCTGGAGAAGTGACAAAAAATAATATTTCAATGCTGCTCATAGACCCTGT
GCCAATATGAGAGTGGAGATATATGTGACACAAATAAAGATAGTATACTCTAGCTTTTGT
TTCATGTTCTACAGTATACTATGTTTGGAACAAACGCTTTCTGGTTTCTTCAATTCTTGC
TTGGTGGCTTTGGTCTATTGGTGTCTGTCTGGTCTATTAAAATTT
>CSTPS104_Pseudo
ATGACACTGAAAGTTCCGCCCTATAAATACTATGGAGCTTGCCAAGCTATTTCGCTCGTA
CTTGCCAATTCATCATGGGTGCTCTTTCATTGTCCTAAGGAAGTAGCTACTCAAGTCTCA
GCATGTCCTCTCGTCCAAATTCCTAAACCCGAAAATCGCCCTAGGGCAAAGTTTCACCCT
AGCATTTGGGGTGACCAATTCATTACCTACACTCCCGAAGATGAGGTAATTCAATGAAAA
TATGTGTCAAGGTTAATGGTTTATCAATGTGTTAATTGGTAAAATTTGTTGGTACAGGAT
ACACGTGCTTGCAAAGAGAAGCAAGTTGAAGATCTGAAAGAGGAAGTCAGAAGGGAGTTA
ATGGCTGCTACTGGTAACCCTTCGCAATTGTTGAACTTCATTGATGCAGTGCAACGGCTT
AGGGTGGCATACCACTTTGAAAGAGAGAGAAGAATCATTACAACATATTTATGATAGATT
TCATGATGCCGATGATACAGTTGATGATCTCTATAATATTGCTCTTTGATTTCGACTACT
GAGACAACAATATTTCATGTGGTAAGAGACCAAGGAATCAATTATCA
>CSTPS105_Pseudo
ATGGAATCCAGTACAACCCAAACAATCATCTACAGCTCGCTCTTGCTAAGTTCTCCTCAA
TGGCTCTTTTCATGTTTTCTTCAACCCCCTGTTTTCAGGAAAACTATACTGCCACCTAGA
AGGGATTTTTGGCTGGGAAAATCCTTTAGTAGCAAGGCTGCTCATCCGGTACAAAGCATA
GTTGTCAACAGAGCTTCTTATAAAACTGCTAATAGGAGAACTGCAAATTATCAAGCCCCC
ATTTGGGACTACGACTATGTCCAGTCACTAAGAAGTGATTATAGGGTAGCTATTCATTAT
TCTTAGCAATGTGTTTATAATCGTTTTTTAGCTTGATGTTGCATATGAATATATTCTTAT
ATGTGCAGGGAGAAACATGCATAGGAAGATTTGATACACTAACGAGGGAGGTGAAAATGA
TGGTGGGAAAGGTGGAGCAGCCTTTGGATCTACTTGAGCTGATCGATCTCTTGCAAAGAC
TTGGAATATCTTACCAGTTCGAGGATGAAATCAAGAGACTGTTGAACAGCATATACTGCA
ATTATAACATGGATGATGAGTGGAAGAAAGAGAATTTACATGCTACAGCTCTTGAATTTA
GAATTCTAAGACAACATGGGTATTGCATTCCTAAAGGTGTATCAGTAATTTCTTCATTTT
TGGTACAGAAAGATGAAGTACTGCATCCTAAGGCATTTTAGAGATCTTAACTAATTCTTT
GCTAGCAGTAAACGTCTTTATTTGACTTTGTCTCTATAACAGCTAAACAATGAGCGTTTT
TTATTGCAGATGTTTTTAGTAGTTTCAAGGATGAGATGGGGGGCTTTAAGGCATGCCTCT
CTGAAGATATCCAGGGAATTCTGTGTTTGTATGAAGCTTCCTACCTTTCCATAGAAGGTG
AAAGTATCTTAGAACAAGCTAGGGGCTTCACAAAAAAACATCTTGAAGCATGTCTACAGC
AAAATATAGACGAAAATCTTGCCATACTGGTGAGCAATGCTTTGGAGCTTCCACTGCATT
GGAGAATGCTAAGGTTAGAGGCAAGGTGGTTCATAGATGCATTTGAGAGAACACAGGACA
TGAACCCCATCTTGCTTGAGTTTGCAAAATTAGATTACAATATGGTGCAAGCAAAGCACC
AGGAGGATCTAAAGTATGCGTCCAG
>CSTPS112_Pseudo
TACTAACCTACCATTTGGGACTATGATTATGTGTAGTGACTGAGAAGTGATTATGTGTAG
TGACTGATAAGTGATTATGTGGTAGGTACATCATGAATATTGATAACAGGTTAATTGTAC
TTACTAATGGTCCACTTTTTGTTACTAACAAATAGATGGTTATGTATGCAGCGAGAAACA
TACGATAGAAGACATGATAAGGTAAAGAGAGATGTGAAGGCAATGGTTGGGAAAGTGAAG
AAGCCTTTAGAGCAACTGGAGCTAATGGATGTTTTGCAAAGGCTTGGAATATGTTATCAC
TTGAAGGTTGTTATAAAGAGAATAGGATATAGAATGGACAACCAGTACAATTTGGAC
>CSTPS120_Pseudo
ATGTTATCCATATGTTTGTTAATTGTTGAAGATTACGACCCCTTTGTGAAGTTAAAGTTA
ATTGACAACATTAAGAAACTCGGTCTGACCAGCCTTTTTGAGCTGCAGATCAAGCAAGCC
CTGGATAGAATGGTGTCTGCTAGGTGCAACAATGCCAGTATTGACGGCAATCTTCATGCT
ACTGCACTATGGTTTAGGCTCCTCAGGGAGCATGGTTATGAAGTTTCACAAGGTACAAAT
ATTAATTAATATGACTTTCATTTTGATCATCATCATTATCTAACTTCCAAATAATGGTTT
AAAACGCAGACATGTTTACTGTCTTCATGGATGAGACAAATATGTTCTGTAGAAGCATAT
GCACAATGTTAAAGGAGTGACTGAGCTTTTTGAGGCCACCCATCTAGCCTTAGAAGGAGA
AACCATCCTGGATGCAGCTAAAGCTTTCTCTTCCAAATTAGACATTAACCTAGCCAAAAC
TGTGGCCCAATCTTTGGAGGTTTCATTTCACTGGAGAATGCAGTGGTTTGATGTCAAGTG
GCGAATTGATTCTTATGAGAAAGAGGAACGCATCATGAGTCCAATCTCACTCGAGCTAGA
TAAACTTAACTTCAACATTGTTCAAGCCATACACGAAAAAGATCTCAAAGGGATGTCTAG
GTAA
>CSTPS122_Pseudo
ATGTTATCCATATGTTTGTTAATTGTTGAAGATGAGGACCCCTTTGTGAAGTTAGAGTTA
GTTGACAACATTAAGAAACTCGGTCTGACCAGCCTTTTTGAGCTGCAGATCAAGCAAGCC
CTGGATAGAATGGTGTCTGCTAGGTGCAACAATGCCAGTATTGACGGTAATCTCCATGCT
ACTGCACTATGGTTTAGGCTCCTCAGGGAGCATGGTTATGAAGTTTCACAAGGTACAAAT
ATTAATTAATATGACTTTCATTTTGATCATTATCATTATCTAACTTCCAAATAATGGTTT
AAAACGCAGACATGTTTACTGTCTTCATGGATGAGACAAATATGTTCTCTAGAAGCATAT
GCACAATGTTAAAGGAGTGACTGAGCTTTTTGAGGCCACCCATCTAGCCTAAGAAGGAGA
AACCATCCTGGATGCAGCTAAAGCTTTCTCTTCCAAATATAAGGAAATTATTTCCAACTT
AGACATTAACCTAGCCAAAACTGTGGCCCAATCTTTGGAGGTTTCATTTCACTGGAGAAT
GCAGTGGTTTGATGTCAAGTGGCGAATTGATCATTCTTATGAGAAAGAGGAACGCATCAT
GAGTCCAATCTCACTCGAGCTAGATAAACTTAACTTCAACATTGTTCAAGCCATACACGA
AAAAGATCTCAAAGGGATGTCTAGG
>CSTPS124_Pseudo
ATGGCCTGTTCTTGTGGCTTTTATGCTTGGTCCATTCCTGCAGTTGGCCCAAACAAATTC
AGACAAATAGGCAAGACTAACTTCACCAGAATTGTGCCTATGCCTAATACGCACACATGG
AGTATTGCCCACGATCACACCTTGGTTTCTATCCCCTTAAAGAAAGATAACCATTCACCT
GAACTTGGCAGTTTTACTGTTAAGATTGCCTTACTGCTTTCCATTATTTTATAGTTCTTA
TTATGCCATGCATTTTCTAACTTTCTAATTTCCTAACTTTACAGGATGAGTTCTACAATA
AACATGCACAAAAGTTAAAGGAAGTTAAGCATGTATTCAGCAAACTAGGAGAAGATGCAA
TGGAAAGCATGATGATGATTGATGTCATACAACGCCTAGGCATTGATCATCACTTCGAAG
AGGAGATTGAAGCAGTTCTGCAGAAGCAGTATATGAAATCTAGCATTCATGGTGATTGTG
ATGAGGATCTTTATGAGGTTGCACTCCGCTATCGCCTATTGAGACAAGAAGGTTACACTC
TGCCCGCAGGTGGTTTCTTTTTGTTTTTATTTCTTTTTCTTTTTTAATTAACCTTACCGA
CATTTATCAAGAGTCGTTTGTTTCTGAAAGTGAATTTACTGGTTAATGTGCATGGATAGA
TGTGTTGAATAACTTCAAGATCAAGGAGGGGAAGTTTAAACAAAACCTACGCGAAGACAT
CAGAGGATTGATGGGTTTGTATGAAGCTTCTCAGCTAAGTATAGGAAAAGATATACTTGA
GGAAGCCGGAAATTTCAGCAGTCTACTCCTTAATGCTACCTAG
>CSTPS128_Pseudo
AGAGACCAAACACTGAAATGGCATATGTGGCTCATGGCAATCCTCCCAGATCCAGGGTTG
TCAGAGCAAAGAATTGAGCTCACAAAAACCATCTCTCTAATCTACATTATGATGACGTTT
TTTATATTTAAGGGCCGCTAGATGAGCTCACTCTCTTCACAATGGAGTTAATCCATTGAT
ATGCTTATATAAATTAAGTTCCACCAAATTGGTAATTCTTATTTGGAGCAACGTCAAGAC
TGCATGAAGATATGTGGCAAAACTCTTATGGATTCACCAACCAAAACCAGTAACAATTAT
TGAAAGGCATGATATACTCTAACCAAATTATCATTTACCCTCTGACCAAATTTCCCATCA
AAATGGACATTGAAATTTTTTTGGGAGTCACAAATGGAACCACATTTAACGGATCCATTA
TTTCAATGGTGGGCGAGTTTATGCAATGCATTTATAGTAGAAGCAAAATGGTTTTGCTTC
AGGGCATGTGCCCAAGGCTGAGGAGTACTTGAAGAATGGAGTCGTTAGTTCAAGGGTACA
CGTGGTGTTTGTTCACATGGTTTTCTCTTGGTCATGACATAACCAATGGCAATGTAGACC
TAAAAGTTAGATGTAACCCATGGAAATGTACACCTTGTGGATGACTTTCCAAGCTTCATG
TCTTGAACAGAAAAGATTCCTCTTTCAAATGACCTATGAAGCGCCAAG
>CSTPS131_Pseudo
TCCATAGTACAACCAGAGACACTTCAAATTTCCAAGTAAGTTTGAAAAATGATTCAGGGC
CTTATTTATTTCATTTCATACAAGATAATGATCCTGACGTCTAATATAAGTCTTTGTCTT
AGTTGGAAAGAGCTAGGTTTGGCTAATGAGTATGAAGTTTACAAGAGACCAAACACTGAA
ATGGCATATGTGGCTCATGGCAATCCTCCCAGATCCAGGGTTGTCAGAGCAAAGAATTGA
GCTCACAAAAACCATCTCTCTAATCTACATTATGATGACGGTTTTTATATTTAAGGGCCG
CTAGATGAGCTCACTCTCTTCACAATGGAGTTAATCCATTGATATGCTTATATAAATTAA
GTTCCACCAAATTGGGAATTCTTATTTGGAGCAACGTCAAGACTGCATCAAGATATGTGG
CAAAACTCCTATGGATTCACCAACCAAAACATGAAGATATACTCTAACCAAATTATCATT
TACCCTCTGACCAAATTTCCCATCAAAATGGACATTGAAATTTTTTTGGGAGTCACAAAT
GGAAGCGCATTTAACGGATCCATTATTTCAACGGTGGGCGAGTTTATGCAATGCATTTAT
AGTAGAAGCAAAATGGTTTTGCTTCAGGGCATGTGCCCAAGGCTGAGGAGTACTTGAAGA
ATGGAGTCGTTAGTTCAGGGGTACACGTGGTGTTTGTTCACATGGTTTTCTCTTGGTCAT
GACATAACCAATGGCAATGTAGACCTAAAAGTTAGATGTAACCCATGGAAATGTACACCT
TGTGGATGACTTTCCAAGCTTTATGTCTTGAACAGAAAAGATTCCTCTTTCAAATGACCT
ATGAGGCGCCAAGGCAAGGCCCAGGCCCATAGGTTATTAATATGTGATGCCGTTATTTCC
TTGGACCACACAGCCACCTGAAATTTCGTTTGTAGGTAGATTGGGTAGATCTAAAAGTTT
GATGTAGCTTTCGCCTAAGGAAAACCAATCAAGGAACATGGAAAACAAAGTGCAACCCAT
ATGATTTCAGACACGTGGAAGCGCCTCAACCAGGAATGCCTCTCACCAAATCCATTTTCA
ACTTGTTTCAAAAAAGGTTCCTTTAATAATGCAATACTGGTTCATTTGATGTCACACTCA
GGATGACAAACATTGCCTCCCCAGCCTTGAAAAGTGCATATCAAGTCTCTGCTCTATAG
>CSTPS134_Pseudo
TTTCCCTTTGTTCAGGATCATTTCCGGAGCATACGTGCGGCTCTTTAGGCTTGTTGCTTT
CAATTATACTGCATGGACATGTGGGGCTATCTGGGCATAGAAATCTTGATATAATCGGTC
GTCAATGAAAGCTTATAAGAAATGTGGTGATGCTGCTTCTAATAGGCAGAAATAGAGAGA
GGTGATGAAAAGTGAATGTCTCAGAGGAGATATCTCGGAAGCACATTAGATCAGGCATGC
ATGATAGTTAAAACTTGGAAGAATATTAAAGGACATTGCATCGCCCCATCTCCATTACTG
CAACCGATTGTCAATATCATCACAAACATTGCAAGGGTAGCACTGTGGATTTACCAATAT
GGAGCTGGGCTTGGAATTCCTGATCGTGAAACAAAGGCTCAGATTCTGTCTCTACTCATT
GAACCTCTTTTAGGTTTATCAAAAGTACGTTTACAGTTTGTCAACAAAAGCCAATGATAT
GCATCAATCGGAACAGGCAACAACAAAGTTACTGTGCATCCACTGCTACAAAATCACCAC
CCCCAAGTCAAACTGGTGACTCTTGTGGCTCTCTCTCATCAGGAGCTGTTGCACCATGTG
CTAGGGCACGGGTCACAGTAATTGTGTGTGTTTTTTTTTTTTTTTTTCTTGAGAAAATAG
GAATAGACCAAAGAATTGTTTTTATGCTGAACATATTTTTCTGAAATTATTCCATAGGTG
GAACTTGTTAAGAGTAACATGGCTGACACACTGTAA
>CSTPS135_Pseudo
TTATGCAATGCATTTCTGGTTGAAGCAAAATGGTTTGTGGTGGGGCATGTGCCAAAGACT
GATGACTACTTGAAGAATGGGATAATTAGCTCTGGGGTACATGTGGTGCTAGTTCACATG
GTTTTTTCTATTGGGTCATGGTATAACCAAGAGAAACATAGGTATTGTGGATGATTTTCG
GGGAATTATATCTTCTGCTGCTACAATTCTTCGTCTATGGGATGATTTGGGAAGTGCCAA
GGTAATTCTCAAGACTAGTCTTTGTTCCCTTGCACCACATGATCATTTCTTGTTTTAATA
AGTCCACAAACGAACTCTAGCCCCGCCTATATATCATCGGTATATATCCCTTAACTTCTC
TGTATCCGATTATGAGCCCATATATCATTGAAGATAATTTGAGGCCATAAAAACTACACT
AGTAATGGCTCATTAATTGTTGTGGTCACTTCTAGTGGGAACCACAAACTGCATTAAGTG
AACAGGATTATGAGCAACAGGATTATGAGCAATAGTCGTGCTTTTGGACAATGACCTGAC
TGAAGCAGAATATGTGGTAGGTGCATGGGTTCCCAGATTGGGAATGATATCTTATTTTCA
TGGTTGGCCACTAACATAGGCATTTACACTTCCCAGGATGAGAATCAGGACAGACATGAT
GGATCCTACATAGAGTGCTACATGAAGGAACACCCAGGAACGCCCATAGAAAATGCGTGA
TGCCATGTTATGCATACTATTTCAGAGACGTGGAAGCTCCTAAACCAGCAATGCCTCGCT
CCAAATCCATTTTCAACATGTTTTACAAAGGCCTACCTCAATGTTGCAAGGATGGTTCCT
TTGATGTATAGTTATGATGATAATCAGTGCCTCTCAAGCCTTGAGGAGCACATGAAGTCG
CTTGTCAAGGCGAGTGTTTCTTCGCAAAGTATCCCACCATCAAGGATTACACTTCTTAAG
GTTCATCTATGA
>CSTPS137_Pseudo
GAAGTTAAGAGTGTACTCAATGAAGTAGGAGAAGGTACATTTGAAGTTTTGCTCATGATT
GATGCCATCCAACGACTAGGCATTGACTACCACTTCCATGATGAGATTGAAGCAATTCTA
CAAAGGCAGTATATGATAGTTATAACTACGGATGATTTCAGAGACAATCTTTACGAGGTT
GCACTTAGGTTTCGGCTCTTGAGACAAGAAGGTTACTATGTGACTGCATGTGGCCATTTT
CTTTTTCTTTTAATTATAGTTTAACCTTCTTTGATTATATATTGAATCATTTGCTTTTTG
GGAAAGTTAATTTTCTTGGTAATGTATATGAATGAACTGACAGATGTCTTTAACAACTTC
AAGGACAAGAAAGGGAAGTTTGAAGAAAAACTAGGTAAAGATGTCAGGGGATTAATG
>CSTPS138_Pseudo
AGTGGGATTCTCTACTCAGCTGATTGCCTTTTCACTGAGTTCCAAGGATCAATAGGAGAT
CCTGGATTTGTTGACATTCACATTCTGAAAGCAACTGCATCAGTATCATACATTTTTGCC
AGTTGGCAATATAAAATTGGTATTTTGGTTCATATTTTCTACAACCTGCAAGCCACTATC
ACTACCACCAACTATATGAATAGGCATCAATTCTTCAGGACGATGAAGAAGGAAGAGCAT
ATCACTTGCTCAAATGGAGGAATGTGGTCCCATAATTCTTTAGGAAATAAGTTTGATATC
TAGAAATAGGTAAAAAGAACCAAGAATCTTGAAAGACTTCTTTCATCTTGCTCATGTTGC
CTAAAGGACAACCTGTGGGCCTTTGAATTATGTATTGAAACTATCAAGTCAACTGGAATA
GATTCATTTCTGAAGCTGCAGGGTTTATGGTCAACCATATACCAAACCCAAAGTTTTTCA
GTAGTCTATTAAGAAAATCCCATTTGGAACCTAACCATGAGAAAGTCCCAGTTTTGTTTA
AGGCTGGGCTGAACCTATGTGCAACCTTCTGTCTTCTGGGACCTTCTCTAACTATAGTTT
CATCAACACAACACAGTTAGCCTTGTCCCAGCTACTAAGGCTGGGCAAAACTATTCTGAA
TTATTGTTCCATGCATATCTTGTTTGTGAATGATCTCCACTAGGATCGACTCTTAAGTAT
GTACCGATCAAGAATCAAATCTTGTTTGTGAATTATTGTTCCATACATTCGCCTGACCGT
TGGATGGGTGAAGAGGCAATGCAGATACTTGTCCTATATTCCCATAGGTATCAAACTTCA
GTGCAGTAGTTGACACATTGACTACCTTTCTGAGGTTAGGACAAGATAACCTCATTAGTG
GATGGAGAATAGAAGACCATATACTAATTTATGTGGTTCAGAATTTGATGATGTGAAAAG
AAATAGAGATATGGATAAAGATCATGATAATAAGTGCGAGATTCGCGCGTCTTTGGAGTG
TTTCAAGTTGCAGCTAGATTGCCTATATAAAGAGCATGGAGGTTTGTAATTTCCAGTATC
AGCAACAAAGAGCAGGTGTGAATTATAGAGAGTAAATAGGGAAGTTGTCAACCTCCCTCA
AAGGCTTCCAATTTTCCTGGCTAATTATCAAGGTTAGAAAGTTGGAAGCCGGTGGGGGAC
CTTGAAAGCTTACCCCAGAATCAATATTACTCATCTGGTTATCTGGTATCAGTTTCCCTC
ATCATTAGGAAGACAGTAAGATTGATTTCAGGTGAGATGTTTCCCCCTCTTCTCAAAAGA
CTGCAAACTTTTTAGAGATTTATGCTTATGGTATTTTAAGAGCCCGTTTGACAAGAAGTG
TTTCTAACATTTTTAACACTTAAAAATTAGTATCATTCAAGTGCTAGAAAGGTTAAAAAC
ATTTTCTAAAATTACTACCAAACGCAATCTAAATCATTTATTAGAGAACAGATTTGGGAT
AAGGTGGAAAACTCTTAGTACCACACTATTGCCAATCTTATTTCATTGCTCCTTTCACCC
ACACCCTCAAGAGTGTCATCACTAGTTATAGGGCATTTTTATCTTATCAACTAATGATCA
GGGTTTATGAAGCATTTTAAACACTGCCTTATTCTGCAATTATTTAGAAGCATACCTTCT
ATGGATGATCCCACAATTTCATTTTACTCCTCTGATCAATGCATTTTACCTACAGAGAGG
AGAAAACATCTAAATGAATTTCCCTCACCAGTTGCCATTACTGTCCAAACCATCCAAACT
TCTTTTCAAGGAAAATTTATGTTCATATTAAAACACAAAATCAAATATCTATGATATGAT
CCGTCAAGGGATGAAAATTTGGTAAAACCCATTACTGATAAACAAGCTCCTCTACCATCA
AATGTTTAATGAGAACTTTCAGAAGGGCCTCTGGTTTTTCTGAGACTGCTTACAGTATCC
AACAAATTGAGAAAAATCAATATCAACCAAAATCCACAAAATCCACACTATATCACAACA
TTCCCTTCAATAACCATGAAAACAGTTCAATGTTACATGTATGATACTGGTACTTCTGAA
GAAGATGCTTATAATTACATAAGCAATTTGATTGGAGAGACATGGAAGAGGATGTATTAA
GATCAAGTAGTAGAGTCTCCCTTCACTCAAACTTTTCTTGGAATTGCAATGAATCTTGCT
AGGATGGCCTAGTCATGTGTGAGGATGCAGATGGACATGGTATTCATTAAGTACAAAGAT
GGCATTTTTCATGGAACAGGTTTTGCTGTAATTGAAAGATATATAAGGTATTGAAGAGAG
GGAGGTGGGTGAAAGATAATGTGTTGCATCTTACTGAGGAGAAAGCACTAGCAAGGAGAA
ACAAGGATTGCTTGAAGGGTTGGCTGCTAAGGGCATTGCACTCATGGATGTGGGCAAGGA
AACAATCAAAGAGATCAAAGAGACTACAATCAGATGTGCCAGATTTTCACGGAGATCACC
ATTTCATCTCTTTTAGAGACTGGATATACAATTCAGAGAATTAATCTTATTGGCATGAGA
TGGATGAAGCTCAGAAACAAAGTCATTTATTTAATTATATATTTACTTTTTGATTGTAGA
GTCTATTTAAAACCATTTTTCATTGAAATGAATCTTTATTAAGATTTTATGTATACCATT
CCATTCTGAGCTAAGGAACAGTCTTATCAATTCTAAATTAAATGTTAAGTACCTAGAGGA
GAACAAAAAATAATATAAAAGATAAAACTTTCAAGAAAATAAACTGTAAACATTTATTTA
TCTTCTTTTTCCTGATTTTCTTAGCAATCAAAGAAAAAAACAATCTGATGAAGTAAGAAA
CAGAAAATATGATATTAATAAAATTGAATACATTATTTAGAGGTGGAATGAGAAAAACTT
AGAGATGATGAGAAATAAAAATAATGAAATTAACAAAAAATTGGAATGAAATGTTCAATG
CAGTACAACCTATTATAGTGCAACCAAGATCAGAATGAATCTTCATTACCATTCTGTCAC
TAGGAAACAAACACAATACAAACTGAATGCCTTAAGCAACATCAACTATCCATTAATTTG
ATTTCCAGAAACTAGAAACCCTAGATTCACCCAGGAATCTGTAAGAAGTGAAAGTCAAAC
TTCCATTAAGCTTTGACTTGAAGTAAATAGAAATCTTTAGTGCCAACTAGAAGGTGAGGC
TACTAGATTAGCAGTAATCTCTATATCTGAGCAACTCATGATAGTGAACGGAAGTTAATC
CTAAAAAATAATTCCTGCACCTTATAGAAAATCAAATTTCATTTTTTCACTCAAATAATC
CAAACAAATGCCAAAGATGAAAATAAACACAATCAAATTTAATTTCTTTAGAGATAAAAA
ATTTAGGGAAGGAGGTTTGGGGAAAAAGACTCGGTTCCTAGGGTTCTTCCTCAAGTCTTG
GACATGCAATTCTGATTCGAGTATGGTAAAGAGTTCGGTGAGTGAGTTGGTCCTTCATCA
GCAATCTAGTCGCAGACTCAATTCCTAGGGATTTATGGCTTTGGTAGAAGGGTTCAATGG
CCATCACTAGCAATGTTTCTCAACATTGAGGGTTGAGAAGGGCGAATGAAAGAAAAATGT
CAAACAATCAGTAAGAAAACAAAATCATAAGTCATTTGAAGATTCTCACCAATGGGTTCT
TGACAGTTCAAAGTGAGCGGGAAAGGCAGACGTTATATAGTAGGTCTATGCTCACGGGCT
CTATTGGGCCATTTATAGTAGCCGCCCATTTCTTCTCCCAACTATATGAGCTCTTTTAGC
AACAACCTATTTCTTCCCTTAACCATAAGACCTTTTGTAGTAGTAGTTATTCCTTCCTCT
AGCTGTAATGTTGCATTGGTTGTGGGTTTTGCAGGCCCAACTAAAATTGTCACTATATCT
TACTTTTCTTGTAGTGTATTATAGATCATTTATATATAGATCTAGGAATTAGATAAGTTA
ATCCCTGAGGACACCACCTAGCTACTATTCATGTTCACTAGTTCTTTTTTTAGTAAATTC
ATTTTTTATTTTGGGTGCTAAGGACTATGATTAGTTAAAAATCAAAGTAAAATCTGAAAT
TGCAGTATGAAATTGATTTTTGAAACAGATTACAAAATTAAACCTTGAGCAAAGAGTTGT
TATTGGAAATAGTCATCAAAACATTTGAAATTATCTTCTAATTGTTGTGATAATTTCACT
CAAAAGCAAACTAAAACCAAAAATTGGCATATTGTGTCTTCTAAAGGGGAACAACTTGCC
TTCATAATCTTGCTTTAGAAATGGGTTGAATACCAATGTAACAAAAAGCTAATTAAGGGA
TACCTAGATTGCTTCATAATAAGAAATCATAGAAACTTAAAAGTCAAACAATTGTTTTCT
TGGATGTAGTTTGATAGTTTAACAAATCATAAGAGAGTTGAAAAAAATAAGAGTTTATTT
TTGCTCTTTTCTTTGTGTCAAGTTGTAATTTAAGTGTAACTCAAGTAAAGAAATGGAAAA
CTAAAATTATTTGGTGAAGCATTACACTAGGTAAGGAAGTTCATTGTGACTTAAACTTTC
CAAGGTTTTATAAAATATGATTTGAGTTGCTCCAAGGGACAACTTTTTGCTGCCGAAGGG
ATGACTTGTTCAGTGGTCTTGAGGAATTTATGTGTTTTATAATAGAATTATGTCTATATC
TATCTATCTATATATATATATATATATATATTCAAAAGTAACAAGAATGTTGAAGTAAAT
ACTGTTGAGAAAATTTCAATACCAAGTATGGTGAATAATAGATGATTTCAGAACTTGTTT
CTCATCGCTGAGATATATTAGTTGTTGAGAATAAATTGTTATACTTAAAACTAACTATGA
TGTGCAACATGAACAACATGGAAAAGTGTTTCAGGCATTGAAAGTTCAGAGAGAAAGCAC
TATGATAAGTGGCCTCATGAAATTAATGGGGGAAACGATCCCTAAGTGAGAACCCTGAAC
GGAAAAATGATAAATTGCCCTGAGGTGAAAGACCCAAACTTACTTTGAGTAGATCCATAT
TTAAATATAATAGGGGCTCAAATGAATGTCCTTAGCTAAGAGTCTCCAAAACATTAAAGA
TATCCATGGTCAAGCAGTTGATGAGCAACCAAAAAATGTATATGAAAGACATTGTGATGG
CATATGATAAGGTGAAAATGGTTGGTTGAGAAATTTTATATGTTTTGGCAATTATTCATG
TGTATGGAAATCCTTGTTTGATGTCACTTGAAAGCTTTTAAATGGTGTTTTACATATTCT
GTTTTCATGACTTATTTTCGGATACAACTAAAGGATACTAAGAGAAGAGAAAAACTTGAT
ATGATATTTTTAAAATTGTTGTGGCTGAAGTAAGTTGAATTTTGTTGTCTATCTTGATTG
TTGTATGATGAAAAGATACGAGGGATGGAGTAAACAAATATATTTTTTATAAACGTACAT
GCATAAGATAAAAGCAACATATATATGAGCAAATACATATTGTGTAACTAAGGATAAAAT
TAGAGGTTTATGATATATCGAGGTTGCTGAGTATACATATGAAGGTTGGGTGTCACATAT
GAAATTGTTGTCTCCATATGTGTCAACGTTGGGTGTTATAGAAAATATTTTACCATGTGC
AAAAAGTTGAGAAATCTACTTTGGTACACTTAGAGGAAATGAGACTGGTTTAGATGGAAA
TTAAGTATTTTATAAAAGAACATTTCTTGTAAATTATTTTATTATAGAAAACTTCTTGAT
AAAGATCAAAATAAATAAGTGAAGGAAAACATCTATTAGAAGATTTAGTTTGTGTGAATA
ATTATGGGTTTGATACTATTTTGAACTCACATGAACTCAAACATAAAGAAAATATATCAA
AGGGTGCATTGCATGTAGAGTGATGTCCCATAACTAAAAATTTTTAGTTCATAAAAGTTA
CAAACTATAACAAGAACTAAAATTAAGTTTTAGTTTGAAGTTATGGATAAGAAGCAAGTT
GACTTGATTTTATTCTCATTATTGTCTCAAATTCCCTGCTTCCAGGTTTCATTTTTAAGT
CCTTGATATTTTTTTTGTTATAGTAGATATTCTTATAAGAGAATCTTCCTACATTTTCAA
TGAAAGTATTTTTCTATAAGGTTATCTTATAGAAATAGGTTTTGTCTATGATTATACATT
TAGTTCTCCATCTGAATATATTCCTATACAATGAGAAAAATATCGAAAGACGTTTCGATT
GAAAGAAAGAGTCATTTTGGATGTAATACATATGATCATTTTAGAGCTCTAGAATTTTAA
TTTCATAGCACAATAATAGAAGTTCTTAAACATTTTACCCATGGATTTTGGTTTTAGGAT
AAACCATGCATATGATCATGTCCATTTTATCATTTTTGCTTTTGTTTTCTTGTCTTTCTT
CATTTTTTTTTCCCTCATGGGCCATCATAATAAATTGATATCAAATTTTTTAAACTTACA
GTGCTGATAAAGTTGATGTTAAGAACTTTCATCAAAAAAATAATTTAATTTGTGGTTTTG
CCCAATTACCTAAATAAATGTTGTCATCAACATTGAAAGTTATAGAGAGACTACTATCAA
TGATATTATATGAAAATAATAATGAATTTATGAAGAAAATACATAGGTCTATTATTTTTT
GCTTGGGTCATGAGATATTTTGTGATGCTACAAAAGGGAAATCACTAGCAAGTTATGATT
GAAATTGAAAAGTTTATACATGCAAGAAATTTATGATTTGTTTTTTTAAATAGATTATGA
>CSTPS145_Pseudo
GTTCGATGATATTATGAGGAAGCCAAATGGCTTCAAGCACAACAAATACCAACCATGGAG
GAGTATATGCCTGTGGCATTAGTTACCTCTGCATACTCAATGCTGGCGACCACATCTCTT
ATTGGAATGGGAAATGGCGTGACAAAAGAAACTTTCGATTGGATCTTCAGTGAGCCAAAG
ATTGTCAGGTCTTCAGCGATAATTTGCAGGCTCATGGATGATATGGTTTTCCACAAGGCA
TGGCTGCCCTTAGGCTGTTTCAGAATATAATGACTTACAAATCAGTAAATACGTTTGATA
CCATGAATTATATATTCTAGATGCTACATATATTTGTATTATTCCTGAAATTCAAATGGC
TCAAACAATTATTTTTATATATTTGTACTTTCCACTAACCTCTATGATTCTATATTTTGT
AGTTTGAGCAGAAGAGAGGACATGTTGCATCAGTTGTTGAATGTTACATGAAACATGATG
GTGCGTCGGAGCAGGAAACACACAAGGAATTCAATAAACAAGTAAGAGATGCATGGAAGG
ATATCAATGAATAGTGCCTCGTCCCAACAGCTGTTCCAATGCCCATCCTCATGCGAGTTG
TAAATCTTGGACGTGTTATAGATGTTATATACAAGTATGAAGATGGCTATACTCATTCTG
GGACTATTCCATAGGCTTTGGTAACCTCCATGCTAATCGAT
