# Supplementary material for: Comparative (Within Species) Genomics of the Vitis vinifera L. Terpene Synthase Family to Explore the Impact of Genotypic Variation Using Phased Diploid Genomes
Source: Front Genet. 2020 May 5;11:421. doi: 10.3389/fgene.2020.00421 (PMC7216305; doi:10.3389/fgene.2020.00421)
Supplement: Supplementary file 9 [file Data_Sheet_5.ZIP › Supplementary Data Sheet 5/CSTPS_haplotig_translations.fa]

>CSTPS156a CSTPS156a
MSSHLSAEVKRPVVSFRPSIWGNRFINYTLDDEITRAYNQQRVEDLKEEVRRELMVAAGK
PSQQLNFIDAVQRLGMAYHFEEEIEEAIGHIYDNYHHSDDKYDDLCNVSLRFRLLRQQGY
NISCDIFERFKDENGSFKECLNNDVEGMLGLYEAAHLRVQEEDILDEALAFTTAHLESLV
EDLDYPLAAQVTQALYRPIRKGLERLEARPHISIYQDEASHSKALLELAKLDFNLLQSLY
KEELSYITRLVGKDLDFSSKLPFVRDRVVETYLWIVAECFEPQYSYARRIQTKLLVLITV
IDDVYDAYGTLEELELFTEAIERWDNNSIDSLPEYMKPCYQAVLDVYKEIEEKENEERPY
CIHYAKKAFEQERGHSASSVECYMKQNSVSEQLAYRELNKQVEKAWKDVNQEFLRPTAIP
MHLLTRVLNFARTGEFMYKVREDRFTNVGEVLKDNIASLFIDPVSI*
>CSTPS157 CSTPS157
MALLTLSSNPFFTFTRLQPSSRFCRGKSQGVCISGPVQCTGGAKTSSQPAVIVRRTASYQ
PSIWDHDYIQSLTSDYVGETYTRQLEKLKGDVKIMLGQVGEPLHQLELIDTLQRLGIHYH
FGEEIKRILHSIYNNYNRNDTWKNGDLYATALEFRLLRQHGYHVPQGVFHIFINKIGTVK
PWLNEDIKGILCLYEASYLSVEGENILEEARDFTRNFLEEYLERTVDQNDLTAIINHAME
LPLHWRMLRLEARWFIDVYERSQGMNPILLELAKLDYNMVQATYQEDLKHASMWWTSTRL
PEKSSFARDRLVENFLWAVGFIFEPQFGYCRRMLTKLISLITTIDDVYDVYGTLDELELF
TDAVDRWDINAMEQLPQYMKICFLALYNFTNETAYDVLKEHDLNIISYLRKAWADLSKSY
LVEAKWYHEGYMPSLQEYINNAWISISGPLTLVHAYFFITNPMTEEALGCLERFSDIIRW
SSMIFRLSDDLGTSSDELKRGDVPKSIQCYMYETSASEDDARKYIGFLIDETWKKMNEER
NLNSPFSQTFIGMAMDIPRMAQCMYLYYRDGYGVQDRETKDHVKTLFIEPISPV*
>CSTPS158a CSTPS158a
MALLTLSSNPFFTFTRLQPASRFCRGKSQGVCISGPVQCTGGAKTSSQTAVIVRRTASYQ
PSIWDHDYIRSLTSDYVGETYTRQLEKLKGDVKIMLGQVGEPLHQLELIDTLQRLGIHYH
FGEEIKRILHSIYNNYNRNDTWKNGDLYATALEFRLLRQHGYHVPQDVFHIFINKMGTVK
PWLNEDIKGILCLYEASYLSVEGENILEEARDFTRNFLEEYLERTVDQNDLTAIINHAME
LPLHWRMLRLEARWFIDVYERSQGMNPILLELAKLDYNMVQATYQEDLKHASMWWRSTRL
PEKSSFARDRLVENFLWAVGFIFEPQFGYCRRMLTKLISLITTIDDVYDVYGTLDELELF
TDAVDRWDTNAMEQLPQYMKICFLALYNFTNETAYDVLKEHDLNIISYLRNAWADITKSQ
LVEAKWYHEGYKPSLQEYINNAWISVSGPLTLVHAYFFITNPMTEEALGCLERFRDIIRW
SSTIFRLSDDLGTSSDELKRGDVPKSIQCYMYETSASEDDARKYIGFLIDETWKKMNEER
NLNSPFSQTFIGMAMDIPRMAQCIYLYRDGYGVQDRETKDHVKTLFIEPISLI*
>CSTPS158b CSTPS158b
MALLTLSSNPFFTFTRLQPASRFCRGKSQGVCISGPVQCTGGAKTSSQTAVIVRRTASYQ
PSIWDHDYIRSLTSDYVGETYTRQLEKLKGDVKIMLGQVGEPLHQLELIDTLQRLGIHYH
FGEEIKRILHSIYNNYNRNDTWKNGDLYATALEFRLLRQHGYHVPQDVFHIFINKMGTVK
PWLNEDIKGILCLYEASYLSVEGENILEEARDFTRNFLEEYLERTVDQNDLTAIINHAME
LPLHWRMLRLEARWFIDVYERSQGMNPILLELAKLDYNMVQATYQEDLKHASMWWRSTRL
PEKSSFARDRLVENFLWAVGFIFEPQFGYCRRMLTKLISLITTIDDVYDVYGTLDELELF
TDAVDRWDTNAMEQLPQYMKICFLALYNFTNETAYDVLKEHDLNIISYLRNAWRRNGTTK
VISHLYRSISTMPGFQYQVH*
>CSTPS160a CSTPS160a
MIGNSTCEEIIVRRTANYHPPIWDYDYVQSLRSDYVQSLRSDYVGETYTRRLDKLKRDVK
PMLGKMKKPLDQLELIDVLRRLGLYYHFKDEIKRILDIIYNRYNQHEEWKKDDLYATALE
FRLLRQHGYDVPEDVFSRFKDETGSFKACLCEDMKGMLCLYEASYLCVQGESTLEQARDF
AHRHLGKGLEHNIDQNLAIEVNHALELPLHWRMPRLEARWFIDVYEKRQDMNPILLEFAK
LDFNMVQATHQEDLRHMSSWWRSTRLGEKLKFARDRLMENFLWTVGEIFEPQYGYYRRMS
TKVNTLITIINDVYDIYGTLDELELFTDAVDRWDINAMDPLPEYMKLCFLALYNSTNEMA
YDALKEHGLHIIFYLRKAWADLCKSYLLEAKWYYSGYTPSLQEYISNSWISISGPVILVH
AYFLVANPITKEALQSLERYHNIIRWSSMILRLSDDLGTSLDELKRGDVPKSIQCYMYET
GASEEEARKHISYLIGETWKKLNEDGVVESPFPETFIGIATNLARMAQCMYQHGDGFGIE
CGETKDRVLSLLVEPIPTDFFDNILQ*
>CSTPS160b CSTPS160b
MIGNSTCEEIIVRRTANYHPPIWDYDYVQSLRSDYVQSLRSDYVGETYTRRLDKLKRDVK
PMLGKMKKPLDQLELIDVLRRLGLYYHFKDEIKRILDIIYNRYNQHEEWKKDDLYATALE
FRLLRQHGYDVPEDVFSRFKDETGSFKACLCEDMKGMLCLYEASYLCVQGESTLEQARDF
AHRHLGKGLEHNIDQNLAIEVNHALELPLHWRMPRLEARWFIDVYEKRQDMNPILLEFAK
LDFNMVQATHQEDLRHMSSWWRSTRLGEKLKFARDRLMENFLWTVGEIFEPQYGYYRRMS
TKVNTLITIINDVYDIYGTLDELELFTDAVDRWDINAMDPLPEYMKLCFLALYNSTNEMA
YDALKEHGLHIIFYLRKAWADLCKSYLLEAKWYYSGYTPSLQSLERYHNIIRWSSMILRL
SDDLGTSLDELKRGDVPKSIQCYMYETGASEEEARKHISYLIGETWKKLNEDGVVESPFP
ETFIGIATNLARMAQCMYQHGDGFGIECGETKDRVLSLLVEPIPTDFFDNILQ*
>CSTPS162a CSTPS162a
MIGNSTCEEIIVRRTANYHPPIWDYDYVQSLRSDYVGETYTRRLDKLKRDVKPMLGKVKK
PLDQLELIDVLQRLGLFKDEIKRILDSIYNQYNQHEEWKKDDLYATALEFRLLRQHGYDV
PEDVFSRFKDETGSFKACLCEDMKGMLCLYEASYLCVQGESTLEQARDFAHRHLGKGLEH
NIDQNLAIEVNHALELPLHWRMPRLEARWFIDVYEKRQDMNPILLEFAKLDFNMVQATHQ
EDLRHMSSWWRSTRLGEKLNFARDRLMENFLWTVGMIFEPQYGYCRRMLTKLGTFITIID
DVYDVYGTLDELELFTDAVDRWDINAMDPLPEYMKLCFLALYNSTNEMAYDALKEHGLHI
ISYLRKAWSDLCKSYLLEAKWYYSGYKPTLQEYISNAWISISGPVLLVHSYFFVANPITE
EALQSLERYHNIIHWSSMILRLSDDLGTSLDELKRGDVPKSIQCYMYETGASEEDARKHI
SYLIGETWKKLNEDRAVESPFPETFIGIATNLARMAQCMYQHGDGHGIEYGETKDRVLSL
LVEPVPSLSSE*
>CSTPS161a CSTPS161a
MKGMLCLYEASYLCVQGESTLEQARDFAHRHLGKGLEQNIDQNLAIEVNHALELPLHWRM
PRLEARWFIEVYEKRQDMNPILLEFAKLDFNMVQATHQEDLRHVSSWWRSTRLGEKLNFA
RDRLMENFLWTVGMIFEPQDGYCRRMSTKVITFINIIDDIYDVYGTLDELELFTDAVDRW
DINAMDPLPEYMKLCFLALYNSTNEMAYDALKEHGLHIISYLRKVWSDLCKSYLLEAKWY
YSGYKPTLQEYISNAWISISGPVALVHAYFFVANPITKEALQSLESYHNIIRWSSMILRL
SDDLGTSLDELKRGDVPKSIQCYMYETGASEEEARKHISYLIGDTWKKLNEDRAVESPFP
ETFIGIATNLARMAHCMYQHGDGHGTEYGETKDRVLSLLVEPVPILSSE*
>CSTPS163a CSTPS163a
MLASIPNLITHTRLPIIRRSSSCKASPPGNQSMIGNSTCEEIIVRRTANYHPPIWDYDYV
QSLRSDYVGETYTRRLDKLKRDVKPMLGKVKKPLDQLELIDVLQRLGLYYHFKDAIKRIL
DSIYNQYNQHEDWKKDDLYATALEFRLLRQHGYDVPEDVFSRFKDETGSFKACLCEDMKG
LLCLYEASYLCVQGESTLEQARDFAHRHLGKGLEHNIDQNLAIEVNHALELPLHWRMPRL
EARWFIDIYEKRQDMNPILLEFAKLDFNMVQATHQEDLKHMSSWWRSTRLGEKLKFARDR
LMENFLWTVGVIFEPQYGYCRRMLTKVGTFITIIDDVYDVYGTLDELELFTDAVDRWDIN
AMDPLPEYMKLCFLALYNSTNEMAYDALKEHGLHIISYLRKVWSDLCKSFLLEAKWYYSG
YKPTLQEYISNAWISMSGPVVLVHAYFFVTNPITKEALQSLERYHNIIRWSSMISRLSDD
LGTSLDELKRGDVPKSIQCYMYETGASEEDARKHISYLIEGTWKKLNHEDGAVESPFPET
FIRIATNFARMAQCMYQHGDGHGIEDGETKDRVLSLLIEPIPVHRQ*
>CSTPS163b CSTPS163b
MFHLVLLTNTWLCMQGETYTRRLDKLKRDVKPMLGKVKKPLDQLELIDVLQRLGLYYHFK
DAIKRILDSIYNQYNQHEDWKKDDLYATALEFRLLRQHGYDVPEDVFSRFKDETGSFKAC
LCEDMKGLLCLYEASYLCVQGESTLEQARDFAHRHLGKGLEHNIDQNLAIEVNHALELPL
HWRMPRLEARWFIDIYEKRQDMNPILLEFAKLDFNMVQATHQEDLKHMSSWWRSTRLGEK
LKFARDRLMENFLWTVGVIFEPQYGYCRRMLTKVGTFITIIDDVYDVYGTLDELELFTDA
VDRWDINAMDPLPEYMKLCFLALYNSTNEMAYDALKEHGLHIISYLRKVWSDLCKSFLLE
AKWYYSGYKPTLQEYISNAWISMSGPVVLVHAYFFVTNPITKEALQSLERYHNIIRWSSM
ISRLSDDLGTSLDELKRGDVPKSIQCYMYETGASEEDARKHISYLIEGTWKKLNHEDGAV
ESPFPETFIRIATNFARMAQCMYQHGDGHGIEDGETKDRVLSLLIEPIPVHRQ*
>CSTPS163c CSTPS163c
MLASIPNLITHTRLPIIRRSSSCKASPPGNQSMIGNSTCEEIIVRRTANYHPPIWDYDYV
QSLRSDYVGETYTRRLDKLKRDVKPMLGKVKKPLDQLELIDVLQRLGLYYHFKDAIKRIL
DSIYNQYNQHEDWKKDDLYATALEFRLLRQHGYDVPEDVFSRFKDETGSFKACLCEDMKG
LLCLYEASYLCVQGESTLEQARDFAHRHLGKGLEHNIDQNLAIEVNHALELPLHWRMPRL
EARWFIDIYEKRQDMNPILLEFAKLDFNMVQATHQEDLKHMSSWWRSTRLGEKLKFARDR
LMENFLWTVGVIFEPQYGYCRRMLTKVGTFITIIDDVYDVYGTLDELELFTDAVDRWDIN
AMDPLPEYMKLCFLALYNSTNEMAYDALKEHGLHIISYLRKVWSDLCKSFLLEAKWYYSG
YKPTLQEYISNAWISMSGPVVLVHAYFFVTNPITKEALQSLERYHNIIRWSSMISRLSDD
LGTSLVCMLLSLTISLRVLINVYFCNFCS*
>CSTPS164b CSTPS164b
MFHLVLLTNTWLCMQGETYTRRLDKLKRDVKPMLGKVKKPLDQLELIDVLQRLGLYYHFK
DAIKRILDSIYNQYNQHEDWKKDDLYATALEFRLLRQHGYDVPEDVFSRFKDETGSFKAC
LCEDMKGLLCLYEASYLCVQGESTLEQARDFAHRHLGKGLEHNIDQNLAIEVNHALELPL
HWRMPRLEARWFIDIYEKRQDMNPILLEFAKLDFNMVQATHQEDLKHMSSWWRSTRLGEK
LKFARDRLMENFLWTVGVIFEPQYGYCRRMLTKVGTFITIIDDVYDVYGTLDELELFTDA
VDRWDINAMDPLPEYMKLCFLALYNSTNEMAYDALKEHGLHIISYLRKVWSDLCKSFLLE
AKWYYSGYKPTLQEYISNAWISMSGPVVLVHAYFFCHKSNHQGGLAILREISQYYPLVIN
DFKAFR*
>CSTPS164a CSTPS164a
MLASIPNLITHTRLPIIRRSSSCKASPPGNQSMIGNSTCEEIIVRRTANYHPPIWDYDYV
QSLRSDYVGETYTRRLDKLKRDVKPMLGKVKKPLDQLELIDVLQRLGLYYHFKDAIKRIL
DSIYNQYNQHEDWKKDDLYATALEFRLLRQHGYDVPEDVFSRFKDETGSFKACLCEDMKG
LLCLYEASYLCVQGESTLEQARDFAHRHLGKGLEHNIDQNLAIEVNHALELPLHWRMPRL
EARWFIDIYEKRQDMNPILLEFAKLDFNMVQATHQEDLKHMSSWWRSTRLGEKLKFARDR
LMENFLWTVGVIFEPQYGYCRRMLTKVGTFITIIDDVYDVYGTLDELELFTDAVDRWDIN
AMDPLPEYMKLCFLALYNSTNEMAYDALKEHGLHIISYLRKVWSDLCKSFLLEAKWYYSG
YKPTLQEYISNAWISMSGPVVLVHAYFFCHKSNHQGGLAILREISQYYPLVINDFKAFR*
>CSTPS164c CSTPS164c
MIGNSTCEEIIVRRTANYHPPIWDYDYVQSLRSDYVGETYTRRLDKLKRDVKPMLGKVKK
PLDQLELIDVLQRLGLYYHFKDAIKRILDSIYNQYNQHEDWKKDDLYATALEFRLLRQHG
YDVPEDVFSRFKDETGSFKACLCEDMKGLLCLYEASYLCVQGESTLEQARDFAHRHLGKG
LEHNIDQNLAIEVNHALELPLHWRMPRLEARWFIDIYEKRQDMNPILLEFAKLDFNMVQA
THQEDLKHMSSWWRSTRLGEKLKFARDRLMENFLWTVGVIFEPQYGYCRRMLTKVGTFIT
IIDDVYDVYGTLDELELFTDAVDRWDINAMDPLPEYMKLCFLALYNSTNEMAYDALKEHG
LHIISYLRKVWSDLCKSFLLEAKWYYSGYKPTLQEYISNAWISMSGPVVLVHAYFFCHKS
NHQGGLAILREISQYYPLVINDFKAFR*
>CSTPS164d CSTPS164d
MLASIPNLITHTRLPIIRRSSSCKASPPGNQSMIGNSTCEEIIVRRTANYHPPIWDYDYV
QSLRSDYVGETYTRRLDKLKRDVKPMLGKVKKPLDQLELIDVLQRLGLYYHFKDAIKRIL
DSIYNQYNQHEDWKKDDLYATALEFRLLRQHGYDVPEDVFSRFKDETGSFKACLCEDMKG
LLCLYEASYLCVQGESTLEQARDFAHRHLGKGLEHNIDQNLAIEVNHALELPLHWRMPRL
EARWFIDIYEKRQDMNPILLEFAKLDFNMVQATHQEDLKHIWWRSTRLGEKLKFARDRLM
ENFLWTVGVIFEPQYGYCRRMLTKVGTFITIIDDVYDVYGTLDELELFTDAVDRWDINAM
DPLPEYMKLCFLALYNSTNEMAYDALKEHGLHIISYLRKVWSDLCKSFLLEAKWYYSGYK
PTLQEYISNAWISMSGPVVLVHAYFFCHKSNHQGGLAILREISQYYPLVINDFKAFR*
>CSTPS165a CSTPS165a
MPCSCGLYAWSIPAVGPNKFREIGKTNFTRIVPMPNTHKWSIAHDHTLVSIPFKKDNHSP
ELGSFTDEFYNERAQKLKEVKHVFSKLGEDAMESMMMIDAIQRLGIDHHFEEEIEAVLQK
QYMKSSIHGDCDEDLYEVALRFRLLRQEGYTLPADVLNNFKNKEGKFKQNLREDIRGLMG
LYEASQLSIGEDILEEAENFSSLLLNACLQHLDRHQAAVVKNTLEHPHHKSLARFMTKNF
LTDFQGTNGWINALQELAKIDFNMVKSVHQKEMLQISKWWKDLGLTEELKFARDQPLKWY
MWPMAIIPDPRLSEQRIELTKPISLIYIIDDIFDVGGTLDELTLFTEAVNRWDLSAFKEL
PEYMKMCFKTLDDITNEISTKVHKEHKWNPVGSLRKAVIFKTFLYGFQWDYKCSTLNRSP
IAAVGEFMQRISSRGKMVCFWACAKG*
>CSTPS165b CSTPS165b
MPCSCGLYAWSIPAVGPNKFREIGKTNFTRIVPMPNTHKWSIAHDHTLVSIPFKKDNHSP
ELGSFTDEFYNERAQKLKEVKHVFSKLGEDAMESMMMIDAIQRLGIDHHFEEEIEAVLQK
QYMKSSIHGDCDEDLYEVALRFRLLRQEGYTLPADVLNNFKNKEGKFKQNLREDIRGLMG
LYEASQLSIGEDILEEAENFSSLLLNACLQHLDRHQAAVVKNTLEHPHHKSLARFMTKNF
LTDFQGTNGWINALQELAKIDFNMVKSVHQKEMLQISKWWKDLGLTEELKFARDQPLKWY
MWPMAIIPDPRLSEQRIELTKPISLIYIIDDIFDVGGTLDELTLFTEAVNRWDLSAFKEL
PEYMKMCFKTLDDITNEISTKVHKEHKWNPVGSLRKAWASLCNAFLVEAKWFASGHVPKA
EEYLKNGAVSSGVHVVLVHLFFLLGHGITKENVDLVDDFPGIISSTATILRLWDDLGSAK
DENQDGHDGSYVECYLKEHRGSSVENARQIVAHMISDMWKRLNKECLSPNPFSTSFTKGS
LNIARMVPLMYSYDDQQCLPGLEEHMKSLLLENLPYRNTQKINE*
>CSTPS167 CSTPS167
MPSAHTWSIAKDQNLVSIPSEKDNHPSTEYPSPTNEFYMEHAQKLEEVRSVLKEVGEDTL
EALLMIDAIQRLGIDYHFHGEIEVVLQRLHTKFNTVSDCHNNLYELALGFRLLRQEGYYV
SADVFNNLKDTEGKIQEKLSEDIKGLMGLYEASQLCIKGEDILEEIGNFSSQLLNAWNTH
NDHSQARIVRNTLGHPHHKSLAKFMAKSFLSDFQGTDGWVNVFRELAKMDFNVVKSIHQK
EMLQLSKWWKDLGLAKELKFARNQPLKWYMWPLAVLPDPSLSEQRVELTKPISLVYIIDD
IFDVHGTLDELTLFTEAVNRWEYAAVEQLPDYMKICFNALNGITNEISSKVYNDHGRNPM
ESLRKAWACLCNAFLVEAKWFADGHVPKADEYLKNGVISSGVHVVLVHMFFLLGHGITKR
NVDIVDDFPEIISSVAKILRLWDDLGSAKDENQDGHDGSYLECYMKEKPGTSIENARCHV
MHTISETWKSLNNECLAPNPFSTSFTKACLNVARMVPLMYSYDDNRCLPSLEEHMKSLVY
ESVSS*
>CSTPS168a CSTPS168a
MGLYEASQLSIGEDILEEAGNFSSLLLNACLQHLDHHQAAVVKNTLEHPHHKSLARFMTK
NFLTDFQGTNGWINALQELAKIDFNMVKSVHQKEMLQISKWWKDLGLTEELKFARDQALK
WYMWPMAIIPYPRLSEQRIEFTKPISLIYIIDDIFYVGGTLDELTLFTEAVNRWDLSAFK
ELPEYMKMCFKTLDDITNEISTKVHKEHKWNPVGSLRKAWASLCNAVLVEAKWFASGHVP
KAEEYLKNGAVSSGVHVVLVHLFFLLGHGITKENVDLVDDFPGIIFSTATILRLWDDLGS
AKDENQDGHDGSYVECYLKEHRGSSVENARQIVAHMISDMWKRLNKECLSPNPFSTSFTK
GSLNIARMVPLMYSYDDQQCLPGLEEHMKSLLLENLPYRNTQEINE*
>CSTPS173b CSTPS173b
MESMMMIDAIQRLGIDHHFEEEIEAVLQKQYMKSSIHGDCDEDLYEVALRFRLLRQEGYT
LPADVLNNFKNKEGKFKQNLREDIRGLMLSIGEDILEEAGNFSSLLLNACLQHLDRHQAA
VVKNTLEHPHHKSLARFMTKNFLTDFQGTNGWINALQELAKIDFNMVKSVHQKEMLQISK
WWKDLGLTEELKFARDQPLKWYMWPMAIIPDPMLSEQRIELTKPISLIYIIDDIFDVGGT
LDELTLFTEAVNRWDLSAFKELPEYMKMCFKTLDDITNEISTKVHKEHKWNPVGSLRKAW
DYKCSTLNRSPIAAVASLCNAFLVEAKWFASGHVPKAEEYLKNVAVSSGVHVVLVHLFFL
LGHGITKENVDLVDDFPGIISSTATILRLWDDLGSAKDENQDGHDGSYVECYLKEHRGSS
VENARQIVAHMISDMWKRLNKECLSPNPFSTSFTKGSLNIARMVPLMYSYDDQQCLPGLE
EHMKSLLLENLPYRNAQK*
>CSTPS184b CSTPS184b
MPSAHTWSIAKDQNLVSIPSEKDNHPSTEYPSPTNEFYMEHAQKLEEVRSVLKEVGEDTL
EALLMIDAIQRLGIDYHFHGEIEVVLQRLHTKFNTVSDCHNNLYELALGFRLLRQEGYYV
SADVFNNLKDTEGKIQEKLSEDIKGLMGLYEASQLCIKGEDILEEIGNFSSQLLNAWNTH
NDHSQARIVRNTLGHPHHKSLAKFMAKSFLSDFQGTDGWVNVFRELAKMDFNVVKSIHQK
EMLQLSKWWKDLGLAKELKFARNQPLKWYMWPLAVLPDPSLSEQRVELTKPISLVYIIDD
IFDVHGTLDELTLFTEAVNRWEYAAVEQLPDYMKICFNALNGITNEISSKVYNDHGWNPM
ESLRKAWACLCNAFLVEAKWFADGHVPKADEYLKNGVISSGVHVVLVHMFFLLGHGITKR
NVDVVDDFPEIISSVAKILRLWDDLGSAKDENQDGHDGSYLECYMKEKPGTSIENARCHV
MHTISETWKSLNNECLAPNPFSTSFTKACLNVARMVPLMYSYDDNRCLPSLEEHMKSLVY
ESVSS*
>CSTPS184a CSTPS184a
SLNELKVARAYKEREKHVVGRDPFTTIHTNTTYSVHQTLPHSQSPSPTSSICQVLTHGAL
LRIRTWFLSPQKRIIIHPQNIPAPLLSFSPHFPYIFFALSSYGGFLLFNFLLLTIFLWQN
EFYMEHAQKLEEVRSVLKEVGEDTLEALLMIDAIQRLGIDYHFHGEIEVVLQRLHTKFNT
VSDCHNNLYELALGFRLLRQEGYYVSADVFNNLKDTEGKIQEKLSEDIKGLMGLYEASQL
CIKGEDILEEIGNFSSQLLNAWNTHNDHSQARIVRNTLGHPHHKSLAKFMAKSFLSDFQG
TDGWVNVFRELAKMDFNVVKSIHQKEMLQLSKWWKDLGLAKELKFARNQPLKWYMWPLAV
LPDPSLSEQRVELTKPISLVYIIDDIFDVHGTLDELTLFTEAVNRWEYAAVEQLPDYMKI
CFNALNGITNEISSKVYNDHGWNPMESLRKAWACLCNAFLVEAKWFADGHVPKADEYLKN
GVISSGVHVVLVHMFFLLGHGITKRNVDVVDDFPEIISSVAKILRLWDDLGSAKDENQDG
HDGSYLECYMKEKPGTSIENARCHVMHTISETWKSLNNECLAPNPFSTSFTKACLNVARM
VPLMYSYDDNRCLPSLEEHMKSLVYESVSS*
>CSTPS182 CSTPS182
MDSANHIQNSQEFLQCQAKSEGVGTISQRRSANYKPNIWKYDCVQSLTSEYMGEPYTRQV
QQLKGEVRRVFVEVVEPLAKLEFIDSIKKLGLGNFFEEEIREALDTIMSDKNNSPGIKAN
LYAAALCFRLLRQHGYGVSQDMFSGFMEEVGMFSKSTCTNVKGMIELFEASHLALEGENI
LDEAKAFSSGYLKEIISNLDNNLAKQVVHSLERPLHWRVQWFDIRWYIDFYEEEGVNLDL
LKLAKLNFNMVQAVHQKDLKHISRWWRNLGLIENLSFTRDRLVESFLCGVGFSSEPQHGS
FRLCITKVIIFIQVLDDVYDIYGSLDELEQFTNAVDRWDSKEIQQLPESMKLCFQVLQDT
TNAVANEIQKEKGWDNVLPMLQQAWANFCKSLFVEAKWYNKGYTPTLQEYLSNAWISSSV
SLLSVHAIFFCVPHEAKEEMVDFLEKNQELVYSSSLILRLCNDLGTLEAELERGDAASSV
LCYMKEVNVSEEISRTHIRGMLVKTWKNMNGHCIASSPLLQPIVNIITNIARVAQWIYQY
GDGLGIPDRETKAQILSLLIEPLGIN*
>CSTPS185b CSTPS185b
MACSCGFYAWSIPAVGPNKFREIGKNNFTRIVPMPDTHKWSIAHDHTLVSIPLKKDNHSP
ELGSFTDEFYNEHAQKLKEVKHVFSKLGEDAMESMMMIDAIQRLGIDHQFEEEIEAVLQK
QYMKSSIHGDCDEDLYEVALRFRLFRQEGYTVPAASQLSIGEDILEEAGNFSSLLLNACL
QHLDHHQAAVVKNTLEHPHHKSLARFMTKNFLTDFQGTNGWINALQELAKIDFNMVKSVH
QKEMLQISKWWKDLGLTEELKFARDQALKWYMWPMAIIPYPRLSEQRIEFTKPISLIYII
DDIFYVGGTLDELTLFTEAVNRWDLSAFKELPEYMKMCFKTLDDITNEISTKVHKEHKWN
PVGSLRKAWASLCNAFLVEAKWFASGHVPKAEEYLKNGAVSSGVHVVLVHLFFLLGHGIT
KENVDLVDDFPGIIFSTATILRIWDDLVSAKDENQDGHDGSYVECYLKEHRGSSVENARQ
IVAHMISDMWKRLNKECLSPNPFSTSFTKGSLNIARMVPLMYSYDDQQCLPGLEEHMKSL
LLENLPYRNTQEINE*
>CSTPS191 CSTPS191
MPSAHTWSIAKDQNLVSIPSEKDNHPSTEYPNLTNEFYMEHAQKLEEVRSVLKEVGEDTL
EALLMIDAIQRLGIDYHFHGEIEVVLQRLHTKFNTMSDCHNNLYELALGFRLLRQEGYYA
SADVFNNLKDTEGKIQEKLSEDVKGLMGLYEASQLSIKREDILEEIGNFSSQLLNAWNTH
NDHSQARIVRNTLGHPHHKSLARFMAKSFLSDFQGTDGWINVFRELAKMDFNVVKSIHQK
EMLQVSKWWKDLGLAKELKFARNQPLKWYMWPLAVLPDPSLSEQRVELTKPISLVYIIDD
IFDVHGTLDELTLFTEAVNRWEYAAVEQLPDYMKICFNALNGITNEISSKVYNDHGWNPM
ESLRKAWACLCNAFLVEAKWFADGHVPKADEYLKNGVISSGVHVVLVHMFFLLGHGITKR
NVDIVDDFPEIISSVAKILRLWDDLGSAKDENQDGHDGSYLECYMKEKPGTSIENARCHV
MHTISETWKRLNKECLAPNPFSTSFTKACLNVARMVPLMYSYDDNQCLPSLEEHMKLLVN
ESISS*
>CSTPS192 CSTPS192
LYQLTTYTNITYIFIHQPLPDSQLPATHPLLQATFITVGKTSFTNTAIMSTAHTWSVAED
HNLVSVPSKNDNHLYAQYSSLTVKFASPFSLYVLCSIFTFQFLSLTIFLNLEEVKSVLNE
VREGTFEVLLMIDAIQRLGIDYHFHDEIEAILQRIVITTDDFSDNLYEVALRFRLLRQEG
YYVTAAKWFVVGHVPKTDDYLKNGIISSGVHVLVHMFFLLGHGITKRNVGIVDDFRGIIS
FAATILRLWDDLGSAKDENQDGHDGSYIECYMKEHPGTPIENARCHVMHTISETWKLLNQ
QCLAPNPFSTCFTKACLNVARMVPLMYSYDDNQCLPSLEEHMKSLVEASVSSQSIPPSRI
TLLKVHL*
>CSTPS188 CSTPS188
MACSCGFYAWSIPAVGPNQFREIGKTNFTRIVPMPNTHKWSIAHDHTLVSIPLKKDNHSP
ELGSFTDEFYNEHAQKLKEVKHVFSKLGEDAMESMMMIDAIQRLGIDHHFEEEIEQFCRS
SI*NLAFMVIVMRIFMRLHSAFAY*DKKVTLCPQMC*ITSRTRRGSLNKTYAKTSED*WV
CMKLLS*V*EKIYLRKPEISAVYSLMHVCNILIVIKLQLLRIHWSIPITRAWHGS*PKTS
LLISRAQMDG*MHCKN*QK*ISIWLNPCIKRRCFKFPNGGRT*V*PRS*SLQETNH*NGT
CGQWQSSQIQGCQSKGLSSQNLSL*ST**MTFLMLVEPLMNSLCSQKLLIDGICLLSKSF
QST*RCVSRLLMTSRMRSVPRSTRSTRTQWALYGRRGRVYATHF**RQNGLLLGMCQRLR
ST*RMGPLVQGYMWC*FTCFFYWVMT*PRKM*ILWMTFQALYLLQQQFFVFGMTSEAPR*
MPTTCRLLIKMRIKTGMMGPM*SAT*RNTEALQLKMQDRS*PI*FQICGSASTRNASLQI
HFQLLLQKAPSILQEWSL*CIVMMTNSAFLALRSI*SPCSLRIYHTETLKK*MS
>CSTPS186 CSTPS186
MPSAHTWSIAKDQNLVSIPSEKDNHPSTEYPSLTNKFYMEHAQKLEEVRRALKEVGEDTL
EALLMIDAIQRLGIDYHFHGEIEVVLQRLHTKFNTVSDCHNNLYELALGFRLLRQEGYYV
SADVFNNLKDTEGKLQEKLSQDIKGLMGLYEASQLCIKGEDTLEEIGNFSSQLLNAWNTH
NDHSQARIVRNTLGHPHHKSLAKFMAKSFLSDFQGTDGWVNVFRELAKMDFNVVKSIHQK
EMLQVSKWWKDLGLAKELKFARNQPLKWYMWPLAVLPDPSLSEQRVELTKPISLVYIIDD
IFDVHGTLDELTLFTEAVNRWEYAAVEQLPDYMKICFNALNGITNEISSKVYNDHGWNPM
ESLRKAWACLCNAFLVEAKWFADGHVPKADEYLKNGVISSGVHVVLVHMFFLLGHGITKR
NVDVVDDFPEIISSVAKILRLWDDLGSAKDENQDGHDGSYLECYMKEKPGTSIENARCHV
MHTISETWKSLNNECLAPNPFSTCFTKACLNVARMVPLMYSYDDNRCLPSLEEHMKSLVY
ESVSS*
>CSTPS194 CSTPS194
MALSMLSSIPNLITHTRLPIITKSSSCKASPRGIKVKIGNRNCEEITVRRTANYQPTIWD
YDYVRSLRSDYVGETYTRRLDKLKRDVKPMLGKVKKPLDQLELIDVLQRLGIYYHFKDEI
KRILNSIYNQYNRHEEWQKDDLYTTALEFRLLRQHGYDVPQDVFSRFKDETGRFKACLCE
DIKGLLCLYEASYLCVQGESTLEQARDFAHRHLGKGLEQNIDQNLAIEVNHALELPLHWR
MPRLEARWFIDVYEKRQDMNPILLEFAKLDFNMVQATHQEDLRHMSSWWSSTRLGEKLNF
ARDRLMENFLWTVGVIFEPQYGYCRRMLTKVNTLITIIDDVYDVYGTMDELELFTDVVDR
WDINAMDPLPEYMKLCFLALYNSTNEMAYDALKEHGLHIVSYLRKAWSDLCKSYLLEAKW
YYSGCTPTLQEYISNAWISISGPVILVHAYFFVANPIIKEALQSLERYHNIIRWSSMILR
LSDDLGTSLDELKRGDVPKSIQCYMYETGASEEDARKHTSYLIGETWKKLNEDGAVESPF
PETFIGIAMNLARMAQCMYQHGDGHGIEYGETEDRVLSLLVKPIPSLSSE*
>CSTPS196 CSTPS196
MALSMLASIPNLITHTRLPIIRRSSSCKASPPGNQSMIGNSTCEEIIVRRTANYHPPIWD
YDYVQSLRSDYVGETYTRRLDKLKRDVKPMLGKVKKPLDQLELIDVLQRLGLYYHFKDEI
KRILDSIYNQYNQHEEWMKDDLYATALEFRLLRQHGYDVPQDVFIRFKDETGSFKACLCE
DMKGMLCLYEASYLCVQGESTMEQARDFAHRHLGKGLEQNIDQNLAIEVNHALELPLHWR
MPRLEARWFIDVCEKRQDMNPILLEFDKLDFNMMENFLWTVGVIFEPQYGYCRRMSTKVN
TLITIIDDVYDVYGTMDELELFTDVVDRWDINAMDPLPEYMKLCFLALYNSTNEMAYDAL
KEHDLCKSYLLEAKWYYSGYTPSLQEYISNSWISISGPVILVHAYFLVANPITKEALQSL
KRYHNIIRWSSMILRLSDDLGTSLDELKRGDVPKSIQCYMYETGASEEDARKHTSYLIGE
TWKKLNEDGAVESPFPETFIGIAMNLARMAQCMYQHGDGHGIEYGETKDRVLSLLVEPVR
SLSSE*
>CSTPS198b CSTPS198b
MALSMLASIPNLITHTRLPIIRRSSSCKASPPGNQSMIGNSTCEEIIVRRTANYHPPIWD
YDYVQSLRSDYVGETYTRRLDKLKRDVKPMLGKVKKPLDQLELIDVLQRLGLYYHFKDEI
KRILDSIYNQYNQHEEWMKDDLYATALEFRLLRQHGYDVPQDVFIRFKDETGSFKACLCE
DMKGMLCLYEASYLCVQGESTMEQARDFAHRHLGKGLEQNIDQNLAIEVNHALELPLHWR
MPRLEARWFIDVCEKRQDMNPILLEFDKLDFNMVQATHQEDLRYMSRRMSTKVNTLITII
DDVYDVYGTMDELELFTDVVDRWDINAMDPLPEYMKLCFLALYNSTNEMAYDALKEHGLH
IVSYLRKAWSDLCKSYLLEAKWYYSGYTPSLQEYISNSWISISGPVILVHAYFLVANPIT
KEALQSLKRYHNIIRWSSMILRLSDDLGTSLDELKRGDVPKSIQCYMYETGASEEDARKH
TSYLIGETWKKLNEDGAVESPFPETFIGIAMNLARMAQCMYQHGDGHGIEYGETKDRVLS
LLVEPVRSLSSE
>CSTPS198a CSTPS198a
MALSMLASIPNLITHTRLPIIRRSSSCKASPPGNQSMIGNSTCEEIIVRRTANYHPPIWD
YDYVQSLRSDYVGETYTRRLDKLKRDVKPMLGKVKKPLDQLELIDVLQRLGLYYHFKDEI
KRILDSIYNQYNQHEEWMKDDLYATALEFRLLRQHGYDVPQDVFIRFKDETGSFKACLCE
DMKGMLCLYEASYLCVQGESTMEQARDFAHRHLGKGLEQNIDQNLAIEVNHALELPLHWR
MPRLEARWFIDVCEKRQDMNPILLEFDKLDFNMVQATHQEDLRYMSRRMSTKVNTLITII
DDVYDVYGTMDELELFTDVVDRWDINAMDPLPEYMKLCFLALYNSTNEMAYDALKEHDLC
KSYLLEAKWYYSGYTPSLQEYISNSWISISGPVILVHAYFLVANPITKEALQSLKRYHNI
IRWSSMILRLSDDLGTSLDELKRGDVPKSIQCYMYETGASEEDARKHTSYLIGETWKKLN
EDGAVESPFPETFIGIAMNLARMAQCMYQHGDGHGIEYGETKDRVLSLLVEPVRSLSSE
>CSTPS200 CSTPS200
MALSMLSSIPNLITHTRLPIITKSSSCKASPRGIKVKIGNSNCEEIIVRRTANYHPTIWD
YDYVQSLRSDYVGETYTRRLDKLKRDVKPMLGKVKKPLDQLELIDVLQRLGIYYHFKDEI
KRILNSIYNQYNRHEEWQKDDLYTTALEFRLLRQHGYDVPQDVFSRFKDETGSFKACLCE
DIKGLLCLYEASYLCVQGESTLEQARDFAHRHLGKGLEQNIDQNLAIEVKHALELPLHWR
MPRLEARWFIDAYEKRQDMNPILLEFAKLDFNMVQATHQEDLRHMSSWWSSTRLGEKLNF
ARDRLMENFLWTVGVIFEPQYGYCRRMSTKVNTLITIIDDVYDVYGTMDELELFTDVVDR
WDINAMDPLPEYMKLCFLALYNSTNEMAYDALKEHGLHIVSYLRKAWSDLCKSYLLEAKW
YYSGYTPSLQEYISNSWISISGPVILVHAYFLVANPITKEALQSLERYHNIIRWSSMILR
LSDDLGTSLDELKRGDVPKSIQCYMYETGASEEDARKHTSYLIGETWKKLNEDGAVESPF
PETFIGIAMNLARMAQCMYQHGDGHGIEYGETEDRVLSLLVEPIPSLSSE*
>CSTPS201a CSTPS201a
MPRLEARWFIDVYEKRQDMNHILVELAKLDYNMVQATHQEELRHMSSWWRSTRLGEKLNF
ARDRLMESFLWTVGVIFEPQYGYCRRMSTKVNTLVTIIDDVYEVYGTLGELELFTDAVDR
WDINAMDQLPEHMKLCFLALYNSINEMAYDALKEHGLHIISYLRKAWADLCKSYLLEAKW
YYNGYTPTLQEYISNAWISISGPLTLIHGYFLVANSITKEASQSLRRYHSIIRWSSMILR
LSDDLGTSLDERKRGDVPKSIQCHMYETGASEEDARKHISYLIGETWKKLNEDRTAESPF
PETFIGIATNLARMAQCMYQHGDGHGIEDGETKDRVLSLLVEPIPLDNDKRFLV*
>CSTPS197a CSTPS197a
MKLPTFVYKVKPPWSGPEISHTDILERPLNQNLAFEVNQALELPSHWRMPRLEPRWFIDV
YERRQDMNHILLELAQLDYNMVQATHQEELRHMSRWDINSMDQLPEYMKLCFLALYNSIN
EMAYDAIKEHGLHIISYLRKVAKWYYNGYKPTLQEYISNSRISISGPLTLIHGYFFVANS
ITKEASQSLQKYHSIIRWSSMILRLSDDLGTSLIEQQSPFPETFIGIATNLARMAQCMYQ
HGDGHGIEDGETKDRLLSLLVEPIPLDNDN
>CSTPS202b CSTPS202b
SLNKLEVARAYEEREKQVGRKRPRSLPSTQIPPIPFIKLSLIPNRLLKAYLTSPTSSICQ
LTHGALLRIRIWFLSPQKRIIIHPQNIPASLLSFSPHFPYIFFAFSSYGGFSLFNFLLLT
SFLWQNEFYMEHAQKLEEVRSVLKEVGEDTLEALLMIDAIQRLGIDYHFHGEIEVVLQRL
HTKFNTLSDCHNNLYELALGFRLLRQEGHYVSADVFNNLKDTEGKIQEKLSEDVKGLMGL
YEASQLSIKGEDILEEIGNFSSQLLNAWDTHNDHSQARIVRNTLGHPHHKSLARFMAKSF
LSDFQGTDGWKNVFRELAKMDFNVVKSIHQKEMLQVSKWWKDLGLAKELKFARNQPLKWY
MWPLAVLPDPSLSEQRVELTKPISLVYIIDDIFDVHGTLDELTLFTEAVNRWEYAAVEQL
PDYMKICFNALNGITNEISSKVYNDHGWNPMESLRKAWACLCNAFLVEAKWFADGHVPKA
DEYLKNGRNVDIVDDFPEIISSVAKILRLWDDLGSAKDENQDGHDGSYLECYMKEKPGTS
IENARCHVMHTISETWKSLNNECLAPNPFSTSFTKACLNVARMVPLMYSYDDNRCLPSLE
EHMKSLVYESVSS*
>CSTPS202a CSTPS202a
MPTHTWSIAKDQNLVSIPSEKDNHPSTEYPSLTNEFYMEHAQKLEEVRSVLKEVGEDTLE
ALLMIDAIQRLGIDYHFHGEIEVVLQRLHTKFNTLSDCHNNLYELALGFRLLRQEGHYVS
ADVFNNLKDTEGKIQEKLSEDVKGLMGLYEASQLSIKGEDILEEIGNFSSQLLNAWDTHN
DHSQARIVRNTLGHPHHKSLARFMAKSFLSDFQGTDGWKNVFRELAKMDFNVVKSIHQKE
MLQVSKWWKDLGLAKELKFARNQPLKWYMWPLAVLPDPSLSEQRVELTKPISLVYIIDDI
FDVHGTLDELTLFTEAVNRWEYAAVEQLPDYMKICFNALNGITNEISSKVYNDHGWNPME
SLRKAWACLCNAFLVEAKWFADGHVPKADEYLKNGRNVDIVDDFPEIISSVAKILRLWDD
LGSAKDENQDGHDGSYLECYMKEKPGTSIENARCHVMHTISETWKSLNNECLAPNPFSTS
FTKACLNVARMVPLMYSYDDNRCLPSLEEHMKSLVYESVSS*
>CSTPS203 CSTPS203
MSTTHTWSVAEDHNLVSVPSKNDNHLYAQYLSLTVKFASPFSLYVYISIRSYARFSLFNF
LSLTIFLNLEEVKSVLNEVGEGTFEVLLMIDAIQRLGIDYHFHDEIEAILQRQYRIVITT
DDFSDNLYEVALRFRLLRQEGYYVITDVFNFKDKKGKFEEKLAKWFVVGHVPKTDDYLKN
GIISSGVHVVLVHMFFLLGHGITKRNVGIVDDFRGIISFAATILRLWDDLGSAKDENQDG
HDGSYIECYMKEHPGTPIENARCHVMHTISETWKLLNQQCLAPNPFSTCFTKACLNVARM
VPLMYSYDDNQCLPSLEEHMKSLVEASVSSQSIPPSRITLLKVHL*
>CSTPS203b CSTPS203b
MSTTHTWSVAEDHNLVSVPSKNDNHLYAQYLSLTEVKSVLNEVGEGTFEVLLMIDAIQRL
GIDYHFHDEIEAILQRQYRIVITTDDFSDNLYEVALRFRLLRQEGYYVITDVFNFKDKKG
KFEEKLGKDVRGFMLCNAFLVEAKWFVVGHVPKTDDYLKNGIISSGVHVVLVHMFFLLGH
GITKRNVGIVDDFRGIISFAATILRLWDDLGSAKDENQDGHDGSYIECYMKEHPGTPIEN
ARCHVMHTISETWKLLNQQCLAPNPFSTCFTKACLNVARMVPLMYSYDDNQCLPSLEEHM
KSLVEASVSSQSIPPSRITLLKVHL*
