# Supplementary material for: Comparative (Within Species) Genomics of the Vitis vinifera L. Terpene Synthase Family to Explore the Impact of Genotypic Variation Using Phased Diploid Genomes
Source: Front Genet. 2020 May 5;11:421. doi: 10.3389/fgene.2020.00421 (PMC7216305; doi:10.3389/fgene.2020.00421)
Supplement: Supplementary file 9 [file Data_Sheet_5.ZIP › Supplementary Data Sheet 5/CRTPS_primary_complete_loci.fa]

>CRTPS001_Loci
ATGTCTTCTTTCCCACTATCAATCACCCAGAAGGCTGATCCTAAGCTGGCTCGCAACACT
GCAAACTTTGTTCCCAACTTCTGGGGTGACTGTTTCCTCACCTACATTCCTGATGATACG
GTAAATACTTGGGAGTTCTAAAAAAAATTATTTTTTGTAGTATTAGATGTTTATGTTGTT
TATATAATTTTTGGTCCAGGTAACACATGCCTGCAAAGAAAAAGAACTTGAAGGACTGAA
AGAAGAAGTGAGAAACGAGCTAAAAGCTACTGCTGGGAAGTCTTCACAACTGCTGAACTT
CATAGATTCAATCCAACGCTTGGGCTTGGCTTACCACTTTGAAAGGGAGATAGAAGACGC
ATTAAAAGTTATGTATGAAACATATAATTTGGTTGATGATGATAACGATGACCTTGCCAG
TGCTGCTCTTCGATTCCGGTTACTAAGACAAGAAGGCTACCACATTCCATCCGGTAAAAG
CTTTTGTCCCATATTTGCTGCGAGTATGTGTAATGATCTACTATTAACCATGTAAATACT
ATTGATTCTAGTTCAAAGGGCTCTCACAGTTTTAAAACAAGTCTACATGATTAAGAAGGG
TCTATATATATGGTATCAAAAAGTTTTTCTCCTATTCGACATAGGATATCACAATCATTC
TCGTTATGTTTCATGGGATTGCGAGACTAAATGAACTTTCACACCAGAGTCTGGATGGGC
TTTGATACTAATTATAACCACCTTACAAACATATATGTTAGGACATTAAGTCTTATTTAT
ATGTTGGTAGATTTATTCCTTTTAATATTTGATTATAGAAGTCTTTTTTTATAGTGACTT
ACTCTCCACTGAAGATCAAGGGTTGTTTTTCGTCCAATTGGGATGTCATGGGTATGTCTA
AAGAGGTTTGGCATATGACATATTAAGCTCCTTTGAAGTATAAAAATGTTCAGTATCATT
TTTAGACTTAAAATGTTATAAAATGATTCTTCAAAAGAAGCAGGGACTGCTCAAATAACT
AATCCCACTCAAGTGGCATAAGTCCGCTTAAGAGATCATGATAGTCCTACCAAAATTAGA
AACGAATTTTGGATGAATTTCAATCAAAGTGATCTATTTTGGAAACTAAAGACACCGAAA
ATTTTTGTGGTATTCACCCATAAATACCTCCTTATAACTCTTTTGTAAAAGAGATCTGAA
TTTCAAGATATTGGAAAGAGATTATTGAGGGACCTTTCATTCCTTGGAAAGGATCTTAGA
GAAAAGGCCTAAAGTGTCACACCATTCCTAATATCTCATTTAAGGATTAGATCTTTGAAT
CTTGGGTTGAAGATCATCATCCTTTTAGGTGTTCCCTATTGAACTTTCAATGGTTTTTCT
TGTAGATATTATCCGCTTTGGTCCAAGAAACCCTCTTTACTTTAAAACACATCTACATGA
TTAAAAAGAGTTCATAAATATGTATATGTCATCTTGAATAACTGATCTGATCCAAGAAGT
TCTCACGATTTTAAAACAATACTACATGATCAAAAGAAGTTCATAAATAAATAAATAAAT
ATATATATATATATATATATATATATATATATATATGTCGTCTTGAATAAATTATCTTTG
ATTTAATGGTTATATATTAAACCTTGATGATGAAATAGATGTATTTAAGAAGTTCAAGGA
CGAGGAAGGCAACTTCAAGGAATCATTGGTGGGTGACTTACCAGGCATGCTAGCTCTATA
TGAAGCTACACATTTAATGGTGCATGGAGAAGACATACTGGATGAAGCCCAGGCTTTCAC
CACTGCCCACCTTCAGTCCATGGCACCTGATTCAGATAATCCTCTCAAAAAACAAGTGAT
TCACGCTCTAGAGCGGCCGATTCGCAAGAGCTTAATAAGGGTGGAGGCAAGGCACTACAT
TTCCATCTACCAAGAATATGATTCACATAATAAATCTTTACTTAAGCTTGCAAAGTTAGA
TTTCAACCTGTTGCAGTCACTCCACAGGAAAGAGCTGAGTGAGATCACTAAGTAAGTTTT
TTAACTCCAATTGTTTGCAGAAAGCTAGCTGTTGAGCAACTCTCATGACTCTGATCATCT
ATTGATATATCTTTGATCAGGTGGTGGAAAGGTTTAGATTTTGCTACAAAGCTACCCTTT
GCAAGGGACAGAATAGTGGAGGGATACTTTTGGGTATTGGGAGTGTACTTTGAGCCCCAA
TATTTCCTTGCTAGAAGGATCTTACTGAAAGTATTCGCCATGACATCCATTATAGATGAT
ATATATGACACACATGGTACATTTGAAGAACTCAAACTCTTTGCCGAAGCGATTGAGAGG
TTTGATATATACATGAACATCACCATCTTTACCTTAATTTCTAGTTTCTGGTAGAAAGTT
CCAAATATATCTGTTGCTTTACTTGCAGATGGGATGCCAGCAGCATAGATCAACTCCCAG
ATTATATGAAGTTGTGTTATCAGGCTCTCTTAGATGTCTTTGAAGAAATAGAGGAAGAGA
TGACCAAGCAAGAAAAACCATACCGTGTTCACTATGCAAAACAAGCAGTTTGGCATCAAT
GTCCCTTCTTCTTCTAGATCCCTTAGGTTATATTTGGTTCTCGTAAGCATAAGGAAGGAA
AGAAAAAAAAAATGATAAGAAAAATAATTCTCACATGACAGAAAATAAAATAAAAAATAA
AAAATAATTAAAATTAGTTAGAAAATTATGTATTTTCAAATTATTTAATTTTTATATTAA
AGGATTAAAATAAGTTAAATGAATTTAAAATAGCATATAAAAATAATTTACAACTTTAAA
TATATATATATATATATAAATATATTTTTCATCATTTCTTTTCTTTTACTTTTCCGTTTT
TACATTCTCTCTTATATTTTTCCTCAAAATTTCCTAGCTACCAAACATAGACCTATTGTT
CCGTTGAATTGTGTTTGGTATGGCCAAAATTAATGTATATTTTGCATGATTATGTAACTC
AGATGAAAAAGCTAGTCCAAGCCTATTTTGTTGAAGCCAAATGGTTGAAGCAAGAATATA
TACCAACAATTGAGGAGTACATGACCAACGCACTAGTAAGTTGTGGCTACTTTCAGCTCG
CAACCATATCTTTTGTTGGCATGGGAGATATGGTAACCAAGAAGGCCTTCGATTGGGTTT
TCAGTGACCCCAAGATGGTTAGAGCTTCAGCAATCATTTGCAGGCTCATGGATGACATAG
TTGACCATGAGGTACCCTATTTCACTTATTTAATTCTTTTATATAAAAATTAAATAATTT
TAAAATATATAAGTTTCTTATTAATTTTAATTATATATGACTAAATATAGTTTTAAGTAA
TCTATATAGGAAACTTAATACAATAGAAATTGTTTGATTTTCTCCTTTTTTTTTGTTGGA
CAGTTTGAGCAAAAAAGAGGATATGTTGTCTCAAGAGTTCAATGCTACATGAAGCAATAT
GGTGTTACTGAGCAAGAGGCGTGTGAGGAGTTCAATAATGAAATAATGAATGCATGGAAG
GATATGAATGAGGAGTGTCTCAAATGTACACAAGTGCTCATGCCTCTTCTCACATGTGTT
GTTAATTTTGCCCGTGTGATAGATCTCTTATACAAGAATCAAGACGAGTACACACATGTG
GGGAAGTTGATGAAAGATCTTATTGCATGGATGCTTATAGACCCTGTGCCAATGTAA
>CRTPS002_Loci
ATGGTGTGTGGTATCTGTCATTTTCCCTCGGCCCCGGAGGACTGTGAAATCTTTCTCTCT
GCTATTCTTTTCTGCACACTTGGTAAAACGACAGGTATCCACATTCTCCGATTCACGCCG
ATATGCTTTCAGAATCTTTCTGGAGTCCCTGGTTTTAGTGGGAAGTTATGGGAATTTGTT
TTCTCTGTATGTTCTCAATTCGTAGGATGTGTTGTTTTCGGTGATGATCGCTTGGAATTC
CGAAAGTTTGGGTGTGTGTGTGTTTCTGGTTCTCCGAAATATCGGTTGTACATACCGGGC
ACTGATATGTTGTTTTTTTGGCGATGATGATTGCCTGAAATTTCTAAATTTCATGGTGTG
TGCTCCCGATTTTCTGGAATACATGGAGGGCGGCATTTCGGAGATTCGGCCACACACCAA
AACCCATCTCTCTCTCCCACCAAAACCCGACACTTGCTTTTTCTTCTCTCTCACTTGCTT
CTCTCTCTCTCACATACACACACTTGCTTTTCTCTTCCCGTCTCTCTCTCACTTGCTTTT
CTCTTCCTCTCTCTCTCTCGCTTTACTCTCTTTCTCTCTCAGTATGTGATTCTCTGTGTG
TGATGTCATGGACAGCTAACCATACAAAATGGGTTTTGGCGGTGCAGCAATGGCCCTCTA
CAGCTCCAACAGTCTTCTTCTTCTTCTTCACCACAAACCCAAGAGCAGCTGCGTCACTGC
ACCCATATCAGGTATCTCTCTCTCTCTCTCTCTCTCTCTCTCTCTCTCTTTTTGTCTTTT
CTCATTTTATATGCACATTCATGTACCTGTTTTGCTTTGTTTTATCTTCTTATTATTACG
TTCTGTTTCCGTTCATGTACCTGCCCTTTTTCCTTCCAATCACAAAACCCTTTAGGGGTC
TTTCCACTTCTTTTTTTTTATACTTTTTGATAGGTAAATTCTTGCCCACAGGGACTTGAA
CCTGAACCTCCTACAAACCCTCCCCAACCCTTGACCACCTTGGTCTTCCCACTTTTTTTT
TTTGTCTATTATCATATCTTTTACCTCCCAATTTAATACTCTTTTTCTAACATATATAAA
TAAATCTGTTGTTCTGTTTCTGAACCACATTCATGGTCTTGGGCTTTGATATTCAATATT
TTATTGATGGGTGCTGTATAATATAAAGGTTCTGGAAATCAACTTATTGATTGAAACAAA
CTGGAATTTTTGTCTTTTAGGGTTCTAGTGATGTCATGAAAACTCTTCAGAATCATCTGT
TACTGCAAACCAATTGAAATTCCCACAATTGGGCAGCCTGAAAATTTCTTTCTATGCATC
TTGGTTCATTTTTTTTTGCCCCTATGTTGCTTTCAAACTAATTTCATTTGCATTCTCTTT
TTCCTAAAAAAACCTAAAAATGAATATGTTAATAAGAAATATGATACCGGGAAGGATGAG
AGATGCTTCCGAGAAAAGGGGCAGGAAAGAAAAACTGGAGGAGAGAAGCCATCTGAGGAA
TGAATATAGGGGGAGGTAAGGGTGTGGACCTTCTAAGTGTTGAATATAGGAAGGCAGTAT
CCAGTTTGATGCTCAAGGGTGAGTTGCATAATAACTAATTGGTGTTATATGATTTTTATT
GATTTAATCTTTACTTTTTGGGTCATCTTTTTTCATAAATGTTAAATATGTTTACAGAAA
TGGAAGAAATAGCAGATAGTGAAGCAATCCCTTTTCCCTCTTTTTTGCGTTTTGCTGTTT
CTGGGTTGGGATAGTAACATTTAGCAATTTTCTCCATACCTTTGAAAGTGTAGTTCCAAG
TTTTTGTCTAATACTTTTGAGTTCAGTTTGTGTTAGTTTTCTGTCTTCCCTATACAATTT
GGTGTTGAGTAAATTACATTTGGCTATCTGGTGTTCTGTTTCTGAGCAGCTTCTCTTAGT
CCTGGACTAAAGACTTGGACAGAAGGCAATCATGTTGGTCTGGTAAGACTGATCTTTCCT
TCATAGCTTTTTATATTTTCCTCGCTGTCTGTATATCCAAGATTAAGTAAACCAATACAC
TAAACTGTATTCAGGGCTTTGAAGGGACCAAGGAAAGAATCAAGAAGATGTTTGACAAGG
TTGAGCTTTCGGTATCTTCATATGACACAGCTTGGGTTGCTATGGTCCCTTCTCCATATT
CCTCACAGGCCCCATACTTCCCGGAGTGTGTGAATTGGTTATTGGAAAATCAGTCTCATG
ATGGCTCATGGGGTCTTCCTCATCCCCATCCCATGTTAGTCAAAGATGCTCTTTCATCTA
CTTTGGCATCTGTCCTTGCACTCAAGCGATGGGGTGTTGGTGAAGAGCAAAGGAACAAGG
GTATATATATGCTGTTCTTGATTGTTTAATCTCTTGTATTAGCTCTTTTGGCGCTTTTAA
TATATTCTCTTTATTTGCCTATTAAAAAAAATTGTTCAATCTCCGGTACTATCATTCAGT
ATGTAGATATTATCTTTTTGCAGGGCTCTGGTTTATTGCATCCAATTTTGCTTCAGTTAG
CGATGAGAAACAACATTCTCCAATTGGATTCGATATAATATTTCCTGGTATGATTGAGTA
TGCCAAAGAATTAGATTTGAACCTCCCTTTGGGGCAAAGAGATGTAGATGCTATGCTTCA
GAAGAGGGATTTGGAGCTCAAAGGGTATATTTCTGTTTCATAGTATCTTTCTGAAGTATA
TTGGAAAATTTTCCATGAAAGTTCCATGAATCTAATAGAATTTTTTACCTCAAACTAGGC
ATTCAAATCAAGTGATTTTTGAGTTAACTGGGATACCATTAGAAGACACATTTGTCTGAG
AGGGGAAACACTAGTTTTGTATCTGTATTTGTTTTGACATGTTCTGTTTGTTTTCAGTTT
TAGAACTAAAAAAATGTACCAGTATCTTTTCTGAGGATTCTCTGATGAATGCATGTGTAT
GATGCATAGAGTGAGTCATTCCTTGTACACACTTGCACTTGAACTGTGGATGGTACTTAA
TGCTACATAGTTAAGAACCTATGTTAGAAAAGTGGGGTGTGTGTGAGTGCCTGGCAAGAA
ACAGTGGAATTTGTACTAAATACACTCTTGAGGGGTTTTAGGTTGATCTATTGAGGACCA
AATGAGCAAAATCTTGAGATGGTTCCAACTTTTTCCATGAAGATCAATGAACACCCTGGT
GTGGAAGAGTGACTATTGAAACTGAAACTAGGGCAAAATCACAAAAGGGGTTAAAATGAA
CATGGGTTGGGGTGGTAGAGATATGATTCTCGAAGACTTGATGGAGGACATTGGCAGAAA
CAGAGTCAAATGGCAAAATTGGATTCATGCAGTCCAGCAGTTGGGGTTAAGGCTTTTTTC
ATTTTTTTTCATTTTTTTTTCTGTTTTAGATCGAGTATTACTTTAGGAAAATAGGGTTAT
TACTTGGTATCATAAAAATGATCATGTATACATCTTATAAGATCACTAGGAAATGAGCTG
AGAAACAAAATATTTTCATTTCTGATGCAGTGTTAGACAAAATGAAATGGTGTAAGACCA
GTAACTTATCCAGCTTTATTCCAATGTTCTTTATTTAGAAGCTTGGGAAGCAACACTAAG
AGCAGAGAAGCCTACTTAGCATATATTTCGGAAGGAATGGGAAGGTTACAAGACTGGGAA
ATGGTTATGAAATATCAGATGAAGAATGGGTCTCTGCTCAATTCACCTTCTGCCACAGCA
GCTGCTCTTTCTCACCTTCAAAATGCGGGTTGTCTGAATTACCTTCGATCTCTTTTAGAG
AAGTTTGGGAATGCAGGTACCGACCTCCCTCCACATTCTTCTGTAGCATGCTGTGTATTT
AAATTTCATCCTCTAACCTGTATCGGTTTTCTTCTATTGATCTCTCCAGTCCCAACAGTG
TATCCTCTAGATTTATATGCTCGTTTATGTTTGGTTGACAATCTTGAAAGGTTGGGAATT
GATCGGTATTTTAGGATGGAGATCAGAAGTGTATTGGATGAAACATACAGGTATGTTCCT
TTAGCAGTATATGCAGTAGCCATGGTGTGAAAATATATTTCAACCTACAAAAAGGAGAAG
AGTATAGCCTTATAATGTTCTCATCCGTTGGAAAACATGACATTAACCATCAAACAGATG
CTGGCTGCAGAGGGAGGAAGAGATATTTGCAGACAGAGCCACCTGTGCAATCGCATTTCG
GATACTACGTTTAAATGGATATGACATCTCTTCAGGTAATTTGTTGATTTAAGAGACTTG
ATGCAAAATCAATTCAGGGTTTTATTCCATTGATTGAAGTTTAATCAGTTCTGATCGTGG
TGCAGTTCCATTAGCTCAATTTGCTGAAGACGATCAGTATTTCAAGTTTGGACAAGATTT
TAAGGACTTGGGGGCTGCCCTTGAATTATTTAGGGCTTCAGAGATGATTATACACCCAGA
TGAAGTGGTTCTGGAGAAACAAAACTCATGGTCAAGTCATTTTCTAAGACAGGGACTATC
GAACAGTTCAATTCATGCAGATAGACTCAATAAGTACATTGCCCAAGAGGTGGTTTCTTG
TCAAATGTTTGGAGTTGTTTAGCCTGTCTTGACATATTTAGCATGGTTCTTCTGAAAAAC
ATGTCTTCCATCATTTCAGGTGGAGGATGCTCTTAGGTTTCCCTACTACGCAAATTTGGA
TCGCATAGCAAACAGAAGAAGTATTGAGCATTATAATGTAGATGATACAAGGATATTAAA
AACTGCATATCGGTATGCCACTGGGAGGTTATTTTGTTACTGAATTATTTATCAATAGCA
TTGTTTCTTCATTTCTTTTTGTTTCTTTTGCTAGCTCTTCACATGTCTGCAACAAAGATT
TCCTAAAACTAGCAGTTGAAGACTTCAATTTCTGTCAATCAATACACCAAAACGAACTCA
AACAACTTGAGAGGTGCATATCTTTCTCTACTTTCAGGGATTTAGGTTAATTGGTAACTT
GTTTGTTGAAGTTTATAAATGTTTTTGATGTAAAATTCATTGTTACCTGGAGTCTTGGTC
TGCCTGGCCTCCTTTTACCATTGTTGCAAGTTGACTTTGTTCTTATAGAAAACCCGTACC
CAAGTAATGGAGATAGATTCCTGCATTAAGTTCTATGGAAACATTGAATACCAATAAAAT
AAATTTAGAGTAATGTTTCCTCCCATGTGAGCAGGTGGATTATAGAGAACAGATTAGACA
AGCTAAAGTTTGCGAGGCAGAAGCTGGCCTACTGTTACTTCTCTGCTGCAGCAACCATAT
TCTCTCCTGAACAATCTGATGCCCGCCTTTCGTGGGCCAAAAACAGTGTTCTCACAACTG
TGGTTGATGACTTCTTTGACATTGGAGGCTCTGAAGAGGAGCTCCTAAACCTTATTCAAC
TGGTTGAGAAGTATGCTGCCCTCTTCCCCCTTCCTTTTTATCTTTTGTTGCTCCAAGATT
TCTGCAGATCATCTTAATCTTCCTGCACAAAAGTGAAAGTGTGAGGAAAAATGAACTGCA
GGTGGGATATAGATGTAGCCGTGGATTGTTGTTCTGAACAAGTTGAGATCGTTTTTTCAG
CACTCCACAGCACAATATCTGAGATTGGAGTCAAAGCATCAGCATGGCAAGCCCGTAACG
TGACCAGCCATATAATTGATATCGTGAGATGCGATCTTAACCTTACTCATCATATGATTT
TAACTTGGTCAGATAAATGTCACCTCTACAAGCACTATGAATCTTCCTGTTGTCCTTACA
GGATCGGAATCTTCATTTTCCTCAAAATCGCTCTAGGATTAATTCATTTCGAGACCCTCT
AAACCCTAATTTACATACTAACCTTAGATTTCATATTCATTTTTTCTGGTGTTAGACTTT
AATCGTTTTGTTTCCACTAAAGATGATAGCGAGCTTGTTTGCGTGGCAGTGGCTGAAGTT
GCTAAGATCTATGTTACAAGAAGCTCAGTGGGTGAGTAATAAATCAGCTCCAACAATGGA
TGAATACATGACAAATGCATATGTATCCTTTGCTCTGGGACCAATTGTCCTCCCGGCGCT
CTATTTTGTTGGTCCTAAGCTTTCAGAGGAGGTTGTTGAGGGACCTGAGTGCCATAAACT
ATATAAGCTTATGAGCACCTGTGGGCGTCTTTTGAATGATATCCACAGCTTTAAGGTAGG
ACCTTTCCTTTTCTTACTTACTAGTTCCTCGTCTGCCATGGCCGGGTTTATAACTTAAAA
GCACTAATGTCTATGTCACAGAGGGAGTCCAAGGAAGGGAAAGCGAATGCTCTAGCACTA
CACATGATACATGGCAATGGTGTCACTACTGAAGAACAGGCCATCAGAGAGATGAAGGGT
TTAGTTAAGAGTCAGAGGAGAGAACTTCAGAGATTAGTTCTACAGGAGAAGGGTAGCACA
GTACCAAGAATTTGCAAGGATTTATTTTGGAAAATGAGCAAAGTGTTGCACACATTTTAT
GAGAAAGACGATGGATTCACTTCACATGACATGCTCCGTGCTGTGAAATCAGTCATTTAT
GAACCTGTTCTTCTTGCTGAATTCTAA
>CRTPS003_Loci
ATGCCAAGTGCTCACACATGGAGCATTGCTAAGGATCAGAACTTGGTTTCTATCCCCTCA
GAAAAGGATAATCATCCATCCACAGAATATCCCAGCCCCACTGTTAAGCTTCAGTCCCCA
TTTTCCATATATATTTTTTGCTCTTAGTTCTTATGGCGGTTTTTCACTTTTCAACTTCCT
ACTGTTGACAATCTTCCTTTGGCAGAATGAATTTTACATGGAACATGCACAAAAACTGGA
GGAAGTTAGGAGCGTACTCAAGGAGGTAGGAGAAGATACATTGGAAGCTTTGCTCATGAT
TGATGCCATCCAACGCCTAGGCATTGACTACCATTTTCATGGAGAGATTGAAGTGGTACT
ACAGAGACTACATACGAAATTTAACACTCTGAGTGATTGCCATAACAATCTCTACGAACT
AGCACTTGGCTTCCGGCTATTGAGACAAGAAGGTTACTATGTGAGTGCAGGTGGGATTTT
CTTTTTCTTTTTTCTTTTTTTTTTTTTCATTTTTTCTTTTGGGTTTTCCCCTTTTATTTA
TTTATTTTTTAAATATTCTAAGTTTCGACTATTAAATCATTTGTTCTAGAAGAGTAAGTT
ATTTAATGGTTATCGTGTATGAACAGATGTCTTTAACAATCTCAAGGACACAGAGGGAAA
GATTCAAGAAAAACTAAGCGAAGATATCAAGGGATTAATGGGTTTGTATGAAGCTTCGCA
GCTATGTATAAAGGGGGAAGATATACTCGAAGAAATCGGAAACTTCAGTAGCCAGCTTCT
TAATGCATGGAACACGCACAATGATCACAGTCAAGCTAGAATTGTTAGGAACACATTAGG
CCATCCCCATCATAAGAGCTTGGCAAGGTTCATGGCCAAAAGCTTTCTTAGCGATTTTCA
AGGCACAGATGGATGGGTAAATGTCTTTAGAGAACTAGCAAAAATGGATTTCAATGTAGT
TAAATCCATACACCAGAAGGAGATGCTGCAGGTTTCCAAGTGAGTTTCACTGACCTTGAA
TTAAGTTAATTTGTCGTTCTCCAAAGATTATTCCCTGACGTACCTTTCATGTAAATAATT
TTTTTTCTCTTTTTACCTAATTAGATGGTGGAAAGATCTAGGTTTGGCCAAGGAGTTGAA
GTTTGCAAGAAACCAACCACTGAAATGGTACATGTGGCCCTTGGCGGTCCTCCCAGATCC
AAGCTTGTCGGAGCAGAGGGTTGAGCTCACAAAACCCATCTCGCTAGTCTACATAATAGA
TGACATTTTTGATGTTCATGGAACACTTGATGAACTCACTCTCTTCACAGAAGCTGTCAA
CAGGTAGGCATATAACAACAATACAATTCATCAGAATGCTTCTACAAATCTCAAAAATCA
TCATTTAATCACTAATTGCATGTAGATGGGAATATGCGGCTGTTGAACAACTACCAGACT
ACATGAAGATATGTTTCAATGCTCTTAATGGAATCACCAATGAAATAAGTTCCAAGGTCT
ACAATGATCATGGGTGGAACCCCATGGAATCTCTTCGAAAGGCAGTATGTCAAATAACAT
TTACCATACTAGATTAATATTCATTTTAATTGCAAATGCAAAAGAGTTGGAAGTGCCTCT
GCAATTTTTTGATAGTTTATTTTATTTTTTGCAAACAGTGGGCATGTTTATGCAATGCAT
TTCTAGTAGAAGCAAAATGGTTTGCTGATGGACACGTGCCAAAGGCTGATGAGTACTTGA
AGAATGGGGTCATTAGCTCCGGAGTACATGTGGTGCTAGTTCATATGTTTTTTCTCCTGG
GTCATGGCATAACCAAGAGAAATGTAGACATTGTGGATGATTTTCCTGAGATTATATCTT
CGGTCGCAAAAATTCTTCGCCTCTGGGATGACTTGGGAAGCGCCAAGGTAAATCTCAAGA
AACATAAAGAAAAATAACCTCTAGTCTCCAGTTTTTGTCTGTTTTATACATACCTACCCC
CGATAGCGATCTCACTGAAAATTCCTCAACATATAAACTAGACCCACGCCAGCTCATTCA
TGGTTGTGGTCACTTCTGGTGGGAACCGCATCATGTGGTTGATGTCTGGTTTCCCACTAT
ACATTCATAAACTGCTTCCGAGAACGGGAATGATGTGTCGTATTCATAGTTGGCCACTAA
CACATATAAGCATTAACACTTTTACAGGACGAGAATCAGGATGGGCACGACGGATCATAC
CTGGAGTGCTACATGAAAGAAAAACCAGGGACTTCCATAGAAAATGCCCGATGCCATGTT
ATGCATACCATTTCAGAGACATGGAAGAGCCTCAACAATGAATGCCTTGCTCCAAATCCA
TTTTCAACGTCTTTTACCAAGGCATGTCTCAATGTTGCAAGGATGGTTCCTTTGATGTAT
AGTTATGATGATAATCGGTGCCTCCCAAGCCTTGAAGAGCACATGAAGTCGCTTGTCTAT
GAAAGTGTTTCCTCATAA
>CRTPS004_Loci
ATGCCAAGTGCTCACACATGGAGCATTGCTAAGGATCAGAACTTGGTTTCTATCCCCTCA
GAAAAGGATAATCATCCATCCACAGAATATCCCAGCCCCACTGTTAAGCTTCAGTCCCCA
TTTTCCCATATATATTTTTTGCTCTTAGTTCTTATGGCGGTTTTTCACTTTTCAACTTCC
TACTGTTGACAATCTTCCTTTGGCAGAATGAATTTTACATGGAACATGCACAAAAACTGG
AGGAAGTTAGGAGTGTACTCAAGGAGGTAGGAGAAGATACATTGGAAGCTTTGCTCATGA
TTGATGCCATCCAACGCCTAGGCATTGACTACCATTTTCATGGAGAGATTGAAGTGGTAC
TACAGAGACTACATACGAAATTTAACACTGTGAGTGATTGCCATAACAATCTCTACGAAC
TAGCACTTGGCTTCCGGCTATTGAGACAAGAAGGTTACTATGTGAGTGCAGGTGGGATTT
TCTTTTTCTTTTTTCTTTTTTTTTTTTCATTTTTTTCTTTTGGGTTTTCCCCTTTTATTT
ATTTATTTTTTTAAATATTCTAAGTTTCGACTATTAAATCATTTGTTCTAGAAGAGTAAG
TTATTTAATGGTTATCGTGTATGAACAGATGTCTTTAACAATCTCAAGGACACAGAGGGA
AAGATTCAAGAAAAACTAAGCGAAGATATCAAGGGATTAATGGGTTTGTATGAAGCTTCG
CAGCTATGTATAAAGGGGGAAGATATACTCGAAGAAATCGGAAACTTCAGTAGCCAGCTT
CTTAATGCATGGAACACGCACAATGATCACAGTCAAGCTAGAATTGTTAGGAACACATTA
GGGCATCCCCATCATAAGAGCTTGGCAAGGTTCATGGCCAAAAGCTTTCTTAGCGATTTT
CAAGGCACAGATGGATGGGTAAATGTCTTTAGAGAACTAGCAAAAATGGATTTCAATGTA
GTTAAATCCATACACCAGAAGGAGATGCTGCAGGTTTCCAAGTGAGTTTCACTGACCTTG
AATTAAGTTAATTTGTTGCTCTCCAAAGATTATTCCCTGACGTACCTTTCATGTAAATAA
TTTTTTTTTTCTTTCTCTTTGTACCTAATTAGATGGTGGAAAGATCTAGGTTTGGCCAAG
GAGTTGAAGTTTGCAAGAAACCAACCACTGAAATGGTACATGTGGCCCTTGGCGGTCCTC
CCGGATCCAAGCTTGTCGGAACAGAGGGTTGAGCTCACAAAACCCCATCTCACTAGTCTA
CATAATAGATGACATTTTTGATGTTCATGGAACACTTGATGATCTCACTCTCTTCACAGA
AGCTGTCAACAGGTAGGCATATAACAACAATACAATTCATCAGAATGCTTCTACAAATCT
CAAAAATCATCATTTAATCACTAATTGCATGTAGATGGGAATATGCGGCTGTTGAACAAC
TACCAGACTACATGAAGATATGTTTCAATGCTCTTAATGGAATCACCAATGAAATAAGTT
CCAAGGTCTACAATGATCATGGGTGGAACCCCATGGAATCTCTTCGAAAGGCAGTATGTC
AAATAACATTTACCATACTAGATTAATATCATTTTAATTGCAAATGCAAAAGAGTTGGAA
GTGCCTCTGCAATTTTTTGATAGTTTATTTTATTTTTTTGCAAACAGTGGCATGTTTATG
CAATGCATTTCTAGTAGAAGCAAAATGGTTTGCTGATGGACACGTGCCAAAGGCTGATGA
GTACTTGAAGAATGGGGTCATTAGCTCCGGAGTACATGTGGTGCTAGTTCATATGTTTTT
TCTCCTGGGTCATGGCATAACCAAGAGAAATGTAGACATTGTGGATGATTTTCCTGAGAT
TATATCTTCGGTCGCAAAAATTCTTCGCCTCTGGGATGACTTGGGAAGCGCCAAGGTAAA
TCTCAAGAAACATAAAGAAAATGACCTCTAGTCTCCAGTTTTTGTCTGTTTTATACATAC
CTACCCCTGATAGCGATCTCACTGAAAATTCCTCAACATATAAACTAGACCCACGCCAGC
TCATTCATGGTTGTGGTCACTTCTGGTGGGAACCGCATCATGTGGTTGATGTCTGGTTTC
CCACTATACATTCATAAACTGCTTCCGAGAACGGGAATGATGTGTCGTATTCATAGTTGG
CCACTAACACATATAAGCATTAACACTTTTGCAGGACGAGAATCAGGACGGGCACGACGG
ATCATACCTGGAGTGCTACATGAAAGAAAAACCAGGGACTTCCATAGAAAATGCCCGATG
CCATGTTTTGCATACCATTTCAGAGACATGGAAGAGCCTCAACAATGAATGCCTTGCTCC
AAATCCATTTTCAACGTCTTTTACCAAGGCAATGTCTCAATGTTGCAAGGATGGTTCCTT
TGATGTATAG
>CRTPS005_Loci
ATGGCCTGTTCTTGTGGCTTTTATGCTTGGTCCATTCCTGCAGTTGGCCCAAACAAATTC
AGAGAAATAGGCAAGACTAACTTCACCAGAATTGTGCCTATGCCTAATACGCACAAATGG
AGTATTGCCCACGATCACACCTTGGTTTCTATCCCCTTAAAGAAAGATAACCATTCACCT
GAACTTGGCAGTTTTACTGTTAAGATTGCCTTACTGCTTTCCATTATTTTATAGTTCTTA
TTATGCCATGCATTTTCTAACTTTCTAATTTCCTAACTTTACAGGATGAGTTCTACAATG
AACATGCACAAAAGTTAAAGGAAGTTAAGCATGTATTCAGCAAACTAGGAGAAGATGCAA
TGGAAAGCATGATGATGATTGATGCCATACAACGCCTAGGCATTGATCATCACTTCGAAG
AGGAGATTGAAGCAGTTCTGCAGAAGCAGTATATGAAATCTAGCATTCATGGTGATTGTG
ATGAGGATCTTTATGAGGTTGCACTCCGCTTTCGCCTATTGAGACAAGAAGGTTACACTG
TGCCCGCAGGTGGTTTCTTTTTCTTTTTATTTCTTTTTTCTTTTTTAATTAACCTTACCG
ACATTTATCAAGAGTCGTTTGTTTCTGAAAGTGAATTTACTGGTTAATGTGCATGGATAG
ATGTGTTGAATAACTTCAAGAACAAGGAGGGGAAGTTTAAACAAAACCTACGCGAAGACA
TCAGAGGATTGATGGGTTTGTATGAAGCTTCTCAGCTAAGTATAGGAGAAGATATACTTG
AGGAAGCCGGAAATTTCAGCAGTCTACTCCTTAATGCATGTTTGCAACATCTTGATCATC
ATCAAGCTGCAGTTGTTAAGAATACATTGGAGCATCCCCATCACAAGAGCTTGGCACGGT
TCATGACCAAAAACTTCCTTACTGATTTCCAGGGCACAAATGGATGGATAAATGCATTGC
AAGAATTAGCAAAAATAGATTTCAATATGGTTAAATCCGTGCATCAAAAGGAGATGCTTC
AAATTTCCAAGTCTGTTTGAAAAATTGCATTGTGATTATATTTACTTTCTTGTTATATAT
TCTTAAGACACTTTGATCTCTAACTAATATTTGCCATATTAATTATTAGATGGTGGAAGG
ACCTAGGTTTGACCGAGGAGTTGAAGTTTGCAAGAGACCAACCACTGAAATGGTACATGT
GGCCAATGGCAATCATCCCAGATCCAAGGTTGTCAGAGCAAAGGATTGAGCTCACAAAAC
CTATCTCTCTAATCTACATAATAGATGACATTTTTGATGTTGGTGGAACCCTTGATGAAC
TCACTCTGTTCACAGAAGCTGTTAATAGGTAGAAATGGACTAATTCATTGATTCGCTAAT
GGGTGTATGTGTGTGTATATACATATACACATAGTTCCACTAATTTGTGTCATTAATTAT
TGTATATAGATGGGATTTGTCTGCTTTCAAAGAGCTTCCAGAGTACATGAAGATGTGTTT
CAAGACTCTTGATGACATCACGAATGAGATCAGTACCAAGGTCCACAAGGAGCATAAGTG
GAACCCAGTAGGCTCTCTACGGAAGGCGGTAATATTCAAAACATTTTTGTATGGGTTTCA
GTGGGATTACAAATGTAGCACGCTTAACAGATCCCCCATTGCTGCAGTGGGCGAGTTTAT
GCAACGCATTTCTAGTAGAGGCAAAATGGTTTGCTTCTGGGCATGTGCCAAAGGCTGAGG
AGTACTTGAAGAATGGGGCCGTTAGTTCAGGGGTACATGTGGTGCTAGTTCACTTGTTTT
TTCTATTGGGTCATGGCATAACCAAGGAAAATGTAGATCTTGTGGATGACTTTCCAGGCA
TTATATCTTCTACAGCAACAATTCTTCGTCTTTGGGATGACCTCGGAAGCGCCAAGGTAA
ATGCCAACCACATGCAGGTTGTTAATTAATCTGTCTACAATTTTTCATGTTTGGTTTATA
AAAAGTTATTTTGAGGTGGCCTTAAAAGTTAAATGTAGTGTTGGCCTAATTGATGTTTTG
AAGTGGTATGTCATAATGTTTGGTTCAGAGAACCACCCTAAGTTGAATAAATTGACAGGA
TGAGAATCAAGACGGGCATGATGGGTCCTATGTAGAGTGCTACTTGAAGGAACACCGAGG
CTCTTCAGTTGAAAATGCAAGACAAATCGTAGCCCATATGATTTCAGATATGTGGAAGCG
CCTCAACAAGGAATGCCTCTCTCCAAATCCATTTTCAACTTCTTTTACAAAAGGCTCCCT
CAATATTGCAAGAATGGTCCCTTTGATGTATAGTTATGATGACCAACAGTGCCTTCCTGG
CCTTGAGGAGCATATGAAGTCCTTGCTCCTTGAGAATCTACCATACAGAAACGCTCAAAA
AATAAATGAGTGA
>CRTPS006_Loci
ATGGATAGTGCCAACCACATACAAAACAGCCAAGAATTTTTGCAGTGCCAAGCTAAGTCC
GAAGGTGTTGGAACGATATCCCAAAGGAGATCTGCCAATTACAAGCCAAACATCTGGAAA
TATGATTGCGTCCAGTCTCTTACAAGTGAATACATGGTGAGATTTAGGATTATTCCAAGA
AAAATCTTATCATCCTGTGTTCTATTTGCACTGCATCCACAATGACAAAATTTTTCCGTT
GTATGTATCCATGTTCATATGTGCTTGGAAATTTGATGATTTTTCAGGGAGAGCCATACA
CAATACAGGTCCAGCAGCTGAAAGGAGAGGTTAGGCGTGTGTTTGTTGAAGTGGTGGAAC
CATTGGCCAAGTTAGAGTTCATTGACAGCATTAAAAAGCTAGGTCTGGGCAACTTCTTTG
AGGAGGAGATCAGAGAAGCCCTTGACACCATAATGTCTGATAAGAACAACAGTCCCGGTA
TCAAAGCAAATCTCTATGCTGCTGCACTATGCTTTAGGCTTCTCAGGCAACATGGTTATG
GAGTTTCACAAGGTACAGATATTCATTATCAAATATTTAACTCTACTTTCTCCAAAAGAT
GCCTTACATTTTTATTTTCAGTGCTATTCGCTGATGTTCTTAGTGGATGCTGTGAAACCC
AGATATGTTTAGCGGCTTCATGGAGGAGGTTGGTATGTTCTCTAAAAGCACATGCACAAA
TGTCAAAGGAATGATTGAGCTTTTTGAGGCCTCGCATCTCGCCTTGGAAGGTGAAAACAT
CTTGGACGAGGCTAAAGCTTTCTCTTCGGGATATCTCAAAGAAATCATTTCTAACCTAGA
TAATAACCTGGCTAAACAAGTGGTCCATTCTTTGGAGCGTCCATTGCACTGGAGAGTGCA
GTGGTTTGATATCAGGCGGTACATTGATTTCTATGAGGAGGAAGGAGTGAACCTGGATTT
ACTCAAGCTTGCTAAACTTAACTTCAACATGGTTCAAGCCGTACATCAAAAGGATCTCAA
ACACATCTCCAGGTAATGATGAAAAAGCAGGTGCAATCTCTATAAGCATCAGTATGCCGC
AAATTCATTAGAAAAGACAAGTCACTTTTTCTCTCTATTTTTTCTCACTAGGTGGTGGAG
GAATCTGGGCCTCATTGAAAATTTGAGCTTTACAAGAGATAGATTGGTGGAAAGTTTCCT
GTGTGGTGTGGGATTCTCATCTGAACCTCAGCATGGATCTTTTCGCCTATGCATTACAAA
AGTCATTATTTTTATTCAAGTCCTTGATGACGTTTTTGATGTTTATGGTTCGTTGGATGA
GCTAGAGCAATTCACCAATGCTGTTGATCGGTCAGTCTTAATAAATCATCTCCAAAAAAT
CCATGAGTTTCAAGAAAGAAGGGTTAAAATTAAATTGTTCAAAATTTTGATTATCTCTCA
ATTTCAGGTGGGATTCCAAGGAAATCCAACAACTTCCTGAGAGTATGAAGCTTTGTTTCC
AAGTACTCCAGGACACAACTAATGCAGTGGCTAATGAAATTCAGAAGGAAAAGGGTTGGG
ACAATGTATTACCCATGCTACAACAAGCGGTATTATATCTTTTGTTTGAGTCTCATTTCA
AATAAAAGTTTTCCGGAATTATCATTTGATTTTTCTTACAACAAAAATCTTTTGCTTTTT
CTAGTGGGCAAATTTTTGCAAGTCTTTATTTGTGGAAGCCAAGTGGTACAACAAGGGTTA
TACACCAACCCTGCAGGAATATCTAAGTAATGCCTGGATTTCATCCTCAGTTTCATTGCT
GTCTGTTCATGCAATATTTTTCTGTGTACCACATGAGGCTAAAGAGGAGATGGTAGATTT
TCTGGAGAAAAATCAGGAACTTGTGTATTCTTCATCTCTGATTCTTCGTCTCTGTAATGA
TCTTGGGACTTTGGAGGTAATTATTCCTTCTTAAGAAAAGCGCCATTCAGATATAACTTT
CTTTTAATTTGTCTTTAGAACATTAGCATGTATAATAATCACCCTGTGGCTCTTCTAATA
GGCAGAACTAGAGAGAGGTGATGCCGCTTCATCAGTTCTATGCTATATGAAAGAAGTGAA
TGTCTCAGAGGAGATATCTCGGACGCACATTAGAGGCATGATAGTTAAAACTTGGAAGAA
TATGAATGGACATTGCATTGCCTCATCTCCATTACTACAACCAATTGTCAACATCATCAC
AAATATAGCAAGGGTAGCACAGTGGATTTACCAATATGGAGATGGACTTGGAATTCCTGA
CCGTGAAACAAAGGCTCAGATTCTGTCTTTACTGATTGAACCCCTTGGAAGCAACTAA
>CRTPS008_Loci
ATGGATAGTGCCAACCACATACAAAACAGCCAAGAATTTTTTACAGTGCCAAGCTAAGTC
CGAAGGTGTTGGAACGATATCCCAAAGGAGATCTGCCAATTACAAGCCAAACATCTGGAA
ATATGATTGCGTCCAGTCTCTTACAAGCGAATACATGGTGAGATTTAGGATTATTCCGAG
AAAAATCTTATCATCCTGTGTTCTATTTGCACTGCATCCACAATGATAAAATTTTTCCGT
TGTATGTATCCATGTTCATATGTGCTTGGAAATTTGATGCTTTTTCAGGGAGAGCCATAC
ACAAGACAGGTCCAGCAGCTGAAAGGAGAGGTTAGGCGTGTGTTTGTTGAAGTGGTGGAA
CCATTGGCCAAGTTAGAGTTCATTGACAGCATTAAAAAGCTAGGTCTGGGCAACTTCTTT
GAGGAGGAGATCAGAGAAGCCCTTGACACCATAATGTCTGATAAGAACAACAGTCCCGGT
ATCAAAGCAAATCTCTATGCTGCTGCACTATGCTTTAGGCTTCTCAGGCAACATGGTTAT
GGAGTTTCACAAGGTACAGATATTCATTATCAAATATTTAACTCTACTTTCTCCAAAAGA
TGCCTTACATTTTTTATTTTCAGTGCTATTCGCTGATGTTCTTAGTGCATGCTGTGAAAC
CCAGATATGTTTAGCGGCTTCATGGAGGAGGTTGGTATGTTCTCTAAAAGCACATGCACA
AATGTCAAAGGAATGATTGAGCTTTTTGAGGCCTCGCATCTCGCCTTGGAAGGTGAAAAC
ATCTTGGACGAGGCTAAAGCTTTCTCTTCGGGATATCTCAAAGAAATCATTTCTAACCTA
GATAATAACCTGGCTAAACAAGTGGTCCATTCTTTGGAGCGTCCATTGCACTGGAGAGTG
CAGTGGTTTGATATCAGGTGGTACATTGATTTCTATGAGGAGGAAGGAGTCATGAACCTG
GATTTACTCAAGCTTGCTAAACTTAACTTCAACATGGTTCAAGCCGTACATCAAAAGGAT
CTCAAACACATCTCCAGGTAATGATGAAAAAGCAGGTGTAATCTCTATAAGCATCAGTAT
GCCGCAAATTCATTAGAAAAGACAAGTCACTTTTTCTCTCTATTTTTTCTCACTAGGTGG
TGGAGGAATCTGGGCCTCATTGAAAATTTGAGCTTCACAAGAGATAGATTGGTGGAAAGT
TTCCTGTGTGGTGTGGGATTCTCATCTGAACCTCAGCATGGATCTTTTCGCCTATGCATT
ACAAAAGTCATTATTTTTATTCAAGTCCTTGATGACGTTTATGATATTTATGGTTCGTTC
GATGAGCTAGAGCAATTCACCAATGCTGTTGATCGGTCAGTCTTAATAAATCATCTCCAA
AAAATCCATGAGTTTCAAGAAAGAAGGTTATAATTAAGTTGTTCAAAATTTTGATTATCT
TTCAATTTCAGGTGGGATTCCAAGGAAATCCAACAACTTCCTGAGAGTATGAAGCTTTGT
TTCCAAGTACTCCAGGACACAACTAATGCAGTGGCTAATGAAATTCAGAAGGAAAAGGGT
TGGGACAATGTATTACCCATGCTACAACAAGCGGTATTATATCTTTTGTTTTGAGTCTCA
TTTCAAATAAAAGTTTTCCGGAATAATCATTTGATTTTTCTTACAACAAAATCTTTTGTT
TTTTCTAGTGGGGCAAATTTTTGCAAGTCTTTATTTGTGGAAGCCAAGTGGTACAACAAG
GGTTATACACCAACCCTGCAGGAATATCTAAGTAATGCCTGGATTTCATCCTCAGTTTCA
TTGCTGTCTGTTCATGCAATATTTTTCTGTGTACCACATGAGGCTAAAGAGGAGATGGTA
GATTTTCTGGAGAAAAATCAGGAACTTGTGTACTCTTCATCTCTGATTCTTCGTCTCTGT
AATGATCTTGGGACTTTGGAGGTAATTATTCCTTCTTAAGAAAAGCGCCATTCAGATATA
ACTTTCTTTTAATTTGTCTTTAGAACATTAGCATGTATAATAATCACCCTGTGGCTCTTC
TAATAGGCAGAACTAGAGAGAGGTGATGCCGCTTCATCAGTTCTATGCTATATGAAAGAA
GTGAATGTCTCAGAGGAGATATCTCGGACGCACATTAGAGGCATGATAGTTAAAACTTGG
AAGAATATGAATGGACATTGCATTGCCTCATCTCCATTACTACAACCAGTTGTCAACATC
ATCACAAATATAGCAAGGGTAGCACAGTGGATTTACCAATATGGAGATGGGCTTGGAATT
CCTGACCGTGAAACAAAGGCTCAGATTCTGTCTTTACTGATTGAACCCCTTGGAATCAAC
TAA
>CRTPS012_Loci
ATGCCATGTAAAAGCACCACGAGAAAGCCGGAGCTGCTTATTATAATAGAAATGGCTTTG
AATATGAGCAGGTTCGTTACCATGCCTTCACATGTGCTGCCATCTTCCTTTGTCGCTCCT
TCACTTCAAGTCTCATCGTCTCCTTGTTCATGGCGGACGCGCCCCTCCCCTTGCACCAGC
TGCCATTTATCGCCATCATCATCGTCAAAGCCACTGCTTGGAAGCCATGATTATTCTTTG
CTCAAGTCCTTAACTCTATCTCCACATGTAGTGATTTCGCTCTTAAAAAATTAGAAAGCG
CGTCATTGAATCTGTTCAGATATTTAACTAAAGTGTTCTGGGTTTTTGGTTGGTGTTAGG
CGGTGAATTCTGAAGCTGATAGCAGCACCAGAAGGATGAAAGAAGTGAAGGAAAGAACCT
GGGAGGCATTCTATAGAGCTTGGGATTCAAGGGCTGCTATGGAGATGGTAGACACAGTTG
AGAGGCTAGGTCTATCATACCATTTTGAAGACGAGATAAATGCACTATTGCAAAGGTTCT
GCGACTGGAATGCCAGTGAAGATCTCTTCACCACTGCCCTTCGTTTCCGGTTGCTTCGCC
AAAATGGATTCCCAACTCATTCTGGTAAACACTCTCTCCATCTCCATTTTCAGTTCTTCA
CATTTCTATGCCTTGTTTTTGTTTGCTTATTTTCAAATAATATCACAGAAAATTACAGAT
CATATATCTACTGGAGAGAAGCATCTGCATCTGTCAACTGTTTTCCTTCGATTATATAAA
ATGATCTCCCTCTTCTTATGATTTTATTTCTTCAAGGGCTATATATAGAAATGTTTCTTG
TTCTGAGCCTCAGATGTTTTTGGCAAGTTCATGGATAAGAATGGAAAATTCAAGGAAAGC
TTGACTGAAGACATATGGGGTATGCTGAGTTTACATGAGGCATCTCACTTGGGGGCCAAA
AATGAAGAAGTATTAGCAGAAGCCAAGGAGTTCACAAGGATTCACCTCATACAGTCTATG
CCGCACATGGAACCCCATTTTAGCAGCCATGTCGGCCGGGCACTCGAGCTTCCCAGGCAC
TTGAGGATGGTGAGGTTGGAGGCTAGAAACTATATAGGCGAATATAGCAGGGAAAGCAAC
CCGAACTTAGCTTTTCTAGAGCTAGCAAAATTGGATTTCGACATGGTTCAATCACTGCAC
CAGAAAGAGTTGGCTGAGATAGTAAGGTAAATTTTTAATTTTCAACCTTAATTTATTATA
ATTTGAGATAATAGAAAACTGATTTCACCTAAGATTAATTTCATTTCTTGACTAAGGCCA
TCCATGTTCAATTCTATAAAGGTGGTGGAAACAGTTGGGTCTTGTTGATAAGCTTGATTT
TGCTCGAGACCGGCCGATGGAGTGCTTCTTATGGACAGTGGGGATATTTCCAGATCCCAG
GCATTCAAGCTGCCGCATCGAATTAACCAAGGCCATTGCTATCTTACTAGTTATTGATGA
TATTTACGACTCTTATGGATCTTTGGACGAGCTTGCTCTCTTCACTGATGCAGTAAAAAG
GTTTAGTATTTTCTTACTTCTGTGCATTTTTTCGGTTTTATCCATTACATGCATGATCAA
TAACATGAAGGCTAATTTGGACATGTAGATGGGATCTTGGTGCAATGGATCAGCTCCCTG
AGTACATGAAGATATGTTACATGGCATTGTACAACACTACTAATGACATTGCATACAGGA
TCTTGAAGGAGCATGGATGGAGCGTCATAGAAGACCTAAAACGAACGGTGACCGATTATA
ATGTCTTACATTATATATATAAAAACATTTTAAAGTCATGAAGACTCTTTAAATTTAAAG
TAGTCTATATCTAGGTGGTTGGGATGGGGCTATTATGAATATTTACCATAGAAGGTGTCC
GTCTTGGATCCCCATCAGGGGGCATAATTATGGGGTGGGATTGTGGTCCAGATGTTTGTT
GTGGATTCCACGTGATTGAATACGAAGGAAACCAGAAATTAATGCCTGATAGAGAAATAT
TAATTTTCATGTTGCAGTGGATGGACATCTTTGGAGCTTTCCTAGCTGAAGCCTATTGTT
TCAAAGGTGGCCACGTACCCTCACTAGAAGAGTATCTAACTAATGCAGTTACCACTGGAG
GCACATACATGGCCTTGGTGCATGCTTTTTTTCTTATGGGGCAAGGTGTTACTAGGGAAA
ATATGGCCATGTTGAAGCCCTATCCCAACATCTTCTCCTGCTCAGGGAAAATTCTTCGGC
TTTGGGATGACTTGGGAACTGCAAGAGTAGGTCACTAAAACCTTAACTTTGAAAGAATAG
TACTAGCAAATCAAAGCTATCTCTGATATCATATTATATATGAAATGAATGGTTGAATTA
GGAGGAGCAAGAGAGAGGAGATAACGCGTCGAGTATAGAATGCTACAAGCGAGAGCGAGA
GATGGATACTGTGTTGGAAGATGAAGCCTGCAGGAAACACATAAGGCAGATGATCCAGAG
CTTGTGGGTAGAGCTCAATGGGGAGCTGGTTGCTTCGTCTGCATTGCCTCTTTCAATCAT
CAAAGCTGCCTTTAACCTCTCAAGAACTGCACAAGTCATTTACCAGCATGGAGATGATAA
CAAGACTTCTAGTGTTGAAGATCATGTACAAGCATTGCTCTTTAGGCCTGTTTCCTCTAA
TGGGCATGCTCAAATTACCATGCATTAG
>CRTPS013_Loci
ATGTCTCTTCCACTCTCAGTTACAGCTCCTATTCCAACCCAAAGGCTTAATCCTGAGGTG
GCTCGCCGCAGTGCAAATTTTCCTCCTTGCTTTTGGGGTGATCGTTTCCTCACCTATACT
CCTGATGATCCGGTAAATGCGCTTTCATAATTTGTGGAAGCAAAACATGTTATTTTTAGT
CATGATTTAGAGTTTATTTATGACTCTTTTTAAAATTCACTACTAATATTCATCGATATT
TCTACAATATTTTCGATATATCCATAAAATTCAGTACTAATATTCATCGATATTTTTTCA
ATATTTTTTATATATTCAAAAAATTATGTGTGTTTATCAACATTTTAAACATTAATAACA
ACTAAATAAAACTCCAAAAATAAGAGTCTTCAAGAGAAAAAATAATTCAAAAATACATTT
TTTTTTCCTAAAAGCTTAACTTGGGAAGTGAGGAAATAAACATTCTCCTATAGGGAAATA
AACATAAAGGAGGCTTTGATTCCATATTAGACAACCAACCAATTTTCTCTGTAAGGGACA
TAATATTAATCATGTTCCCAATACCCTCCCTCACAAGCAACCTTTTTTCTTTTCGGACTG
AACAAATTGGAAAAGTAAATATGTGGCGACCTCCCGGAAAATTTGGTCAAATATTGGACA
ACCATTTTCTTAAAGTTAATTTCAGCTCGAAGTATGTCATTCACTCAGTCTAACATTTCT
AACATACTATTTGTTCATACAATTTACTGGTGCAGGTAACCCATGCTCGTAAAGTGCAAC
AAATTGAAGAACTGAAAGATGAACTGAGAAACGAGCTAAAAGCTACTGCCAGGAAGTCTT
CACAACTGCTGAACTTCATAGATTCCATCCAACGCTTGGGATTGGCATACCAGTTTGAAA
GGGAGATCAAAGAAGCATTAGAGGACATGTATCAAACCTATAATCTGGATGATGATGATA
ATGATGACCTGACCAATGCTTCTCTTCGTTTCCGACTTCTGAGACAAGAAGGTTACCATA
TTCCACCTGGTAAAATCCCATGACCCATTGTTGTCTAAACATATATATGTCATCTGCAAT
TACATATCATCGATTGAATGGTCAACTTCGCTGATAAACAGATGTATTCAATAAGTTCAA
AGACGACGAAGGCAACTTCAAGGAATCATTGACTGGTGACTTACCAGGCTTGCTAGCTTT
ATACGAAGCTACACATTTAATGGTGCATGGAGAAGACATACTAGAGGAAGCTCTGGCTTT
CAGCACTGCTCACCTTCAGTCCATGGCAACCGATTCAACTCATCCCCTTGCAGCACAAGT
GACTCGTGCACTAAAGAGGCCTATTCGCAAGTGCTTAACAAGGGTGGAGGCAAGACATTA
CATTTCCGTCTACCAAGAAGATGGTCCGCATAATAAAACATTACTCAAGCTCTCAAAGTT
AGATTTCAATCTATTGCAGTCACTCCACAGGAAAGAGCTAAGTGAGGTCACTAGGTAAGT
TGCGGAACCAACAATACTCAGAAAGCTACATATTTGGCAATTTTCTCACTCTGATAATCT
GTTGATATATCTTTAAGGTGGTGGAAAGGTTTGAATTTTGCCAAAAAGATGCCTTTTGCA
CGGGACAGATTAGTGGAGGGCTACTTCTGGATATTGGGAGTGTATTTTGAACCCCAATAT
TCCCTTGCTAGAAGGATCTTAATCAAAGTATTAGCCATGATATCCATCATAGATGATATA
TATGATGCATATGGTACATTCGAAGAACTCAAACTCTTTACAGAAGCAATTGAAAGGTTT
GATACATGCATGCCCATCAAAATTGTTGGCTTAATTTCCAAATTTCTAGTCAAATTTCAA
AAAGTTCCAAGGATATCTGTTGCTTCACTTTCAGATGGGATGCCAACAGCGTAAATAAAC
TCCCAGATTATATGAAGCCTTGTTATCAGGCTCTCTTGGATGTTTATGAAGAAATGGAAG
AAGAGATGGCCAAGGAAGGAAACTTGTACCGTGTTCAATATGCAAAAGCAGCGGTTTGCC
TCCAATGACCCTTCTTCTAGTTCCTTACTCTTTCATAAATATTTTGTCTATCTTCAAAAA
ATATATTGTAAGCTAGCAGGATAATTAATCTATTTGCAATATTATGTAAACTCAGATAAA
AATGCAAATCCAAGCCTACTTTGTTGAAGCCAAATGGTTGAACCAAGAATATACACCAAC
ATTGGATGAGTATATGAGTAACGCACTAGTAAGTTGTGGTTACTCAATACTCATAACCAC
ATCTTTTGTTGGCATGGGAGATATAGCAACAAAGGAGGCCTTCAATTGGGTTTTCAGCGA
CCCTAAGATGGTTAGAGCTTCATCTATCATTTGCAGGCTCATGGATGACATAGTTTCCCA
TGAGGTATTACATCACTTATGCTGCCTCATGTTGTGTTGTACTAGCTCTATGTATCCTTG
ATTTTCTTCGCTTTTCTTTTTGTGCAGTTTGAGCAAAAAAGAGGGCATGTTGCATCAGCA
GTTGAATGCTACATGAAGCAACATGGGGTTTGTAAGCAAGAAGCATATGATGAGTTGAAT
AAGCAAGTAGTGAACGCATGGAAGGATATGAATAAGGAGTGCCTCAAACCTACACAAGTG
CCCATGCCTCTTCTTACACGTGTTCTTAATTTCAGCCGTGTGATTGATATTTGTCATAAG
GACGAAGATCAGTACACACATGTTGGAAAATTGATGAAAGATCTCATTGCTTCGATTCTC
ATTGACCCTATGCCAATATGA
>CRTPS016_Loci
ATGGAGCTTGCCAAGCTATTCCGCTCATACTTGCCAGTTCATCATTTAGGGTGTTCTATC
ATTGTTCCAAGTAGCATGTCTATTCAAGTCTCAACGTGTCCTCTAGTCCAAATTCCTAAA
CCCGAACACCGCCCAATGGCAGAGTTTCACCCTAGCATTTGGGGTGACCAATTCATTGCC
TACACTCCCGAAGATGAGGTAATTCAATGAAAATATGTGTCAAGCTTAATGGTTTATCAA
TGTGTTAATTGGTATAAAATTTGTTGGTACAGGATACACGTGCTTGCAAAGAGAAGCAAG
TTGAAGATCTGAAAGAGGAAGTCAGAAGGGAGTTAATGGCTGCTGCCGGTAACCCTTCCC
AATTGTTGAACTTCATTGATGCAGTGCAACGGCTTGGGGTGGCATACCACTTTGAAAGAG
AGATAGAAGAATCATTACAACATATTTATGATAGGTTTCATGATGCCGATGATACAGATG
ATGATCTCTATAATATTGCTCTTCAATTTCGACTACTGAGACAACAAGGGTACAATATTT
CATGTGGTAAGAGACCCAGGAATAAATTATCATTGCATAAGTGAAAAATGCAACCATCTT
ATCGTACAAAGGGTGGTATTCACAGGTATATTCAACAAGTTCAAGGATGAAAAAGGTAGC
TTCAAGGAGGATTTGATCAGCAACGTACAAGGCATGCTGGGCTTGTATGAAGCTGCACAT
CTCAGGGTTCATGGAGAGGACACACTTGAAGAAGCACTTGCTTTCACCACCACTCACCTC
AAGGCCACGGTAGAAAGTTTAGGATATCCTCTTGCAGAACAAGTTGCTCATGCCCTGAAG
CATCCCATTAGGAAAGGTTTGGAGAGGCTAGAGGCAAGATGGTATATATCTCTCTATCAA
GATGAAGCTTCCCATGATAAAACTTTACTAAAGCTGGCAAAGTTAGATTTCAATCTAGTG
CAGTCCCTGCACAAAGAAGAGCTAAGCAATCTTGCACGGTTGGTTTTTAAATCACCCTTC
ATGCACTTGGTCATTCTTACAGTTGAGTGTGCTAATTATATATATTGATGTATTTTAGGT
GGTGGAAAGAATTAGACTTTGCTACAAAGCTACCTTTCGCACGGGATAGATTTGTGGAAG
GCTATTTTTGGACACTTGGGGTGTACTTTGAGCCCCAATATTCACGCGCTAGAAGAATTT
TAACCAAATTATTTGCCATGGCTTCCATTATAGATGATATCTATGATGCATATGGCACAC
TTGAAGAACTCCAGCCCTTTACAGAAGCCATTGAGAGGTTTGATACACGGAGATTACCCA
ACTTGATTGAGTATTATATGTAAATATACTTCTAATCAGGGTTGGGTATTTTTTGTTCAG
GTGGGATATTAACAGCATAGATCACCTTCCAGAATACATGAAACTCTTCTATGTGACACT
CTTAGATCTGTACAAAGAAATCGACCAAGAGTTGGAGAAAGATGGAAACCAATATCGGGT
TTACTATGCAAAAGAAGTAGTAAGACACCTTTAACTCAAGATCTCCACATTTTGCATTAT
GATATTTTAATGAGTCTCATACACATATAGATATAGCTAAAACTTGGATGAATGTTCTTC
AGTTGAAGAGTCAAGTTCGAGCTTACTTTGCTGAGGCGAAATGGTCCCATGAAGGATACA
TACCTACAATAGAAGAGTATATGCTTGTTGCACTCGTGACCGCAGGTTCCTGCATACTTG
CAACCTGGTCTTTCATTGGAATGGGAGAAATCATGACAAAGGAGGCCTTTGATTGGGTGA
TCAGTGGTCCTAAGATTATCACAGCTTCAACTGTAATTTTCAGACTCATGGATGACATCA
CAACGCATAAGGTATGGTGAATGTACATGAATTGCTTCCAAAGACAGGAAATGAGTTAGT
AGGGCTGTTGGATCAAGTTGTCAGCTTGATATGTTTACTTAGTGAACTTCAACCCAATCA
CCTAATAACAAAATTTTTTAGGTCAAAATTTTATCTTTAGAGTGAGAAAATAATATACTC
ATGATTTTCCTAAACTTTTTTGTTAATATTATGCATGCAGTTTGAGCAAAAAAGAGGGCA
TGTGGCCTCAGGCATTGAATGTTACATGAAGCAATATGGTGTCTCTGAGGAACAAGTGTA
CAGTGAGTTCCACAAGCAAGTTGAGAGTGCATGGCTGGATATTAACCAGGAATGCCTCAA
ACCTACTGCTGTTCCAGTGCCTCTCCTCACTCGTGTTGTCAATCTTTCACGAGTCATGGA
TGTCATTTACAAGGAGGGAGACGGGTACACACATGTTGGGAAAGTGATGAAGGATAATAT
TGGATCTGTGCTCATTGACCCCATAGTATGA
>CRTPS017_Loci
ATGTCTACTGATTACTCTCTGTTCTCCAGCCCCAGATGCTAATCCAGAGACTAATCGCCG
GACTGCAAATTTTAACCCTAGCACGTGGGGCAATAGTTTCATCATGACCAACTCTCCTGA
TGATGAGGTAATTTTGTGATATATGAAGTTTGCACAACCATCTAAATATTTTCTTAATTT
TTGTTCTTGAAATTTATCGATGCAGATAACTCTTGCCCATAAAGAGCAGCAGTTGGAAGA
TCTGAAGGAGGAAGTGAGAAGAGAGCTAAAGGCTGCAGCTGGTGACCCTTCAAAACAGCT
GAAGTTTATCGATGCAGTTCAACGGCTTGGGGTGGCATACCACTTTGAAAAGGAGATTGA
AGAAGCATTACAAAATACCTATGATAACTATCATTGCATTGATGACATAAAATGATGATC
TCTATGATGTTGCACTTCGATTTCGACTACTAAGACAACAAGGCTTCAATATTTCATGTG
GTAAGCCTCATGAATATCATGTATTATAAGGTGCTTGAATATCATCTAGCAAAGCTCACA
TATAACATTCTATGTTTTGGTGATGATTACAGATATATTCAACAGGTACACAGATGAAAA
GGGAAGGTTCAAGGAGTCTTCGATCAATGATGCATGTGGCCTACTAGGCTTGTATGAAGC
TGCACATCTCAGGGTGTGGGAAGAAGATATACTAGATGAAGCACTTGCTTTCACCACCAC
TCACCTCAAGTCTATGGTGGAACTTTTAGAATACCCTCTTGCAGCACAAGTCACTCATGC
TTTATACCGGCCCATTAGGAAAGGCTTAGAGAGGCTAGAGGCAAGGCCTTACATGTCTAT
TTACCAAGATGAAGCTTCACATAGTAAAGCTTTATTGAAGCTTGCAAAGTTAGATTTCAA
CCTACTTCAGTCACTGTACAAGAAACAGCTAAGCAATATCTCGAGGTTAGTTTTCAAATC
GTGTATGAACTCAAGTTCAAACAGTTTACTAGGTCCTTTATGTGAGTTAATGTATTTTCT
CAGGTGGTGGAAAGACCTAGATTTTTCTTCGAAACTACCTTTTGGAAGAGATAGAGTGGT
GGAATGCTACTTTTGGATAGCAACAGCTTGTTTTGAGCCCCAGTATTCATATGCTAGAAG
AATACAGACCAAAATACTCGCTCTGATAACAATTATTGACGATATGTTTGATGCATATGG
GACACTGGAAGAACTGGAGCTCTTTACAGAGGCAATTGGGAGGTTTGATATATGCAAAAT
TTACCCACATCCAATGATTTATTTTATTTTATTTTAATTTTTATATGTTTGAACTTTAAA
AGGGAACTTGGTACTTGATTTTCAGGTGGGATGTTAACAGCATATATCAGCTTCCGGAAT
ACATGAAGCCATGCTATCAGGCAGTCTTGGATGCCTACAAAGAAATTGAGCAGATGGAGA
ACAAAGAAGATCATATTGTGTTCACTATGCAAAAGAGGCAGTAAGGGTCTGAGTTCTATC
TGTGCCCCTATAACATGTACTGCACACTAGAGTAATTATTTGTTGGCAATGGTTGAACAT
ATTTCAGATGAAAAGGTCTGTTCGAGCTTACTTCAATGAAGCCAAATGGCTACATGAAGA
CTATGTACCTACGATAGAAGAGTACTTGAGTGTTGCACAAGTTACCTCTGAGGTCACCTT
GTTCACTGTCATCTGCTTTGTTGGAATGGGAAGGATGGCAACCAAAGAGGTCTTTGAATG
GGTGTGGAATGACCCAAAGATCGTCGGAGCTTCCTCCAAAGTTATGAGGCTCATGGATGA
TATGGCTTCACACAAGGTACTATGTTATATTACATATCGCAAAGACAACGGGATCTTTAT
AAGAATTTAATTACCTTTTTGGTAAACATTTCCTGTTGGTTTTTGTGTAGTTTGAGCAAG
AGAGAGGACATAGTGCATCAAGTGTTGAATGTTACATGAAGCAACATGGTGTCTCAGAGC
AGCATGCATACCAAGAGCTTAACAAGCAAGTCGAGAATGCATGGAAAGATGTAAACCAGG
GCTGCCTTAGACCTCCTGCTATTCCAATGCCTCTCCTTACACGGGTTCTTAATTTCGCAC
GCACCGGGGATTTCATGTACAAAGGCCGTGATGATAGGTTCACGAATGTTGGAGATGTGA
TGAAAGATAGTATTGCATCACTGTTCATAGACCCTGTGCCAATATGA
>CRTPS018_Loci
ATGTCTATCTACCAGGATGAAACTTCGCATGACACAACTTTACTAAAGCTGGCCAAGTTA
GATTTCAATCTAGTGCAGTCCCTACACAAGGAGGAGCTAAGCAATATTGCTAGGTTTGCT
TTCAAATCACTATCAGATATACCTAGTCACCTTCTCATTTTACCATGAGCTAATTGTTTT
AATGAATTTTAGGTGGTGGAAAGAATTAGACTTTGCTACAAAGCTACCTTTGCGAGAGAT
AGATTGGTGGAAGGCTACTTTTGGATACTTGGGGTGTACTTTGAGCCTCAATATGTCCGG
GCTAGACGAATTCTAACCAAAACAATTTCCATGACATCCATTATAGATGATATATATGAC
GCATATGGCACATTTGAAGAACTCGAGCTCTTCACCGAGGCCATTGAGAGGTTTGATTGA
TGCAAATTACCAACCTTCATCATTTATACTGTATGTGATACTTAAATCAAGCCTGGTTTT
ATTTTCAGGTGGGATATTAATAGCATAGATCACCTTCCAGAATACATGAAACACTGCTAT
GTGGCACTCTTAGATGTGTACAAAGAAATTGAGGAAGAGATGGAGAAAAAAGGAAACCAA
TATCGGGTTCAATATGCGATAGAAGCGGTAGGACATTCTGCATCGACTTTGTTTGTATAG
TAAACATATCGTAAGGATATAGATGTAACCTGATTGAATGTTTGACAGATGAAAAACCTA
GTTAGAGCTTAATTTCATGAGGCTAAATGGTTTCCATGAAGGACGCATACCAACAATGGA
AGAGTATATGAGGATAGCACTGGTAACCTCAGGTTACTACATGCTTACAACCATGTCTTT
CATTGGTATGGGAGAAATTGTAACAAAGGAGGCCTTTGATTGGGTGATCAGTGACCCTAA
GATTATCACAGCATCAGCTGTAATTTGTAGGCTCATGGATGACATCAGTTCACATAAGGT
ATTGTGAATATAGTATTTCTTATTAAGCTATAATTTGACCTTGACCTTAAAACTCAATCA
ATTAAACATATTTACTGTACTCTTCTTCTAAACTATATATGCAGTTTGAGCAAAAGAGAG
GGCATGTTGCCTCAGGCATTGAATGTTACATGAAGCAATATGGTGCCTCTGAGGAAGAGG
TATACGATGAGTTTCAGAAGCAAGTTGTGGATGCATGGAGGGATATTAACGAGGAGTTCC
TACGACCTACAGTTGTTCCGATGCCTCTCCTAATGCGTGTGCTTAATCTTTCTCGAGTGA
TGGATGTGATCTACACGGGGGAAGATGGGTACACTCATGTTGGAAAAGTGATGAAGAATA
ATGTTGCATCACTGCTCATTCACCCTATTGGATGA
>CRTPS019_Loci
ATGGCCTTAATTCTCGCTACCAGCAACGGGTCTTCTCCAGCCCCAGTTGCTAATCCAGAG
ACTAATCGCCAAACTGCAAATTATCAGCCTAGCATTTGGGGCAATGCCTTCATCGTGAGC
AACACTCCTGAGGATGAGGTAATTTTCTGATCATGTATGTAGTTTGCATAACAAGACCTA
AAGATTTTCTCGCTTTTTGTTCTTGCAGTTTATTGATACAGATAACTCTGGCCCATAAAG
AGCAGCAGTTGGAAGATCTAAAGGAGGAAGTTAGAAGAGAGCTGATGGCTGCAGCTAGTA
ACCTTTCAAAACAGCTGAAGTTTATCGATGCAGTTCAACGGCTTGGGGTGGCATACCACT
TTGAAAAGGATATAGAAGAACCATTACAAAATACATATGATAACTATCATTGCATTGATG
ACATAAATGATGATCTCTATGATGTTGCACTTCGATTTCGACTACTAAGACAACAAGGCT
TCAATATTTCATGTGGTAAGCCTCATGAATTATAAGGTGCTTGAATATCATCTAGCAAAG
CTCACATATAACATTCTATGTTTGGGTGATGATTACAGATATATTCAACAGGTACACAGA
TGAAAAGGGAAGGTTCAAGGAGTCTTTGATCAATGATGCATGTGGCCTACTAGGCTTGTA
TGAAGCTGCACATCTCAGGGTGTGGGAAGAAGATATACTAGATGAAGCACTTGCTTTCAC
CACCACTCACCTCAAGTCTATGGTAGAACATTTAGAATACCCTCTTGCAGCACAAGTAAG
TATGCCCTATACCGGCCCATTACAAAGGCTTGGAGAGGCTAGAGGCAAGGCCTTTCATAT
CTATCTACCAAGATGAAGCTTCACATAGTAAAGCTTTACTGAAGCTTGCAAAGTTAGACT
TCAACCTACTGCAGTCACTGTATAAAAAAGAGCTAAGCAATATCTTGAGGTTCGTTTTCA
AATCATGTATGAACTTATGTTAAAGCAGTTTACGGTATGTGAATTAATGTATTTTCTCAG
GTGGTGGAAAGACCTAGATTTTTCTTCAAAGCTACCTTTTGTAAGAGATAGAGTGGTGGA
AGGGTACTTTTGGATAGCAATAGCTTGTTTTGAGCCCCAGTATTCATATGCTAGAAGAAT
ACAGACCAAATTACATGCTCTTATGACAACTACGGATGACATATTTGATGCATATGGAAC
ACTTGAAGAACTGGAGCTCTATACAGAGGCAATTGGGAGGTTTGATATATGCAAGATTAA
AATTACCCACAACCAATGGATTGATTTCATATTTGAACTTTAAAAGGGAACTTGGTACTT
GATTTTCAGGTGGGATATTAATAGCATCCATCAGCTTCCTGAATACATGAAGCAATGCTA
TCAGGCAGTCTTAGATGTCTTCAAAGAAATTGAGGAGATGCAAAACACAGAAAGATCATA
CTGTGTCCACCATGCAAAAGATGCAGTAGGGTTCTATGAATTCTATTGTGTTTATGTTAT
CCTATACTGTATTGTAAATAAAATGTTATATATAACACTTGCATGATATATTTACTTGGC
TGAATTTTTATCCTAGATGAAAAACTTTGTCCAAGCTTACTTGGTTGAAGCTAAATGGTT
CCATGGAAAATACATACCAACAATAGAAGAGTACATGCGTGTTGCATTGGTTAGTATTGG
TGCCACCGTGTTCGCAATCATCTCTTTTATTGTCATGGGAGAGATCGCAACTAAGGAAGT
CTTTGATTGGGTGCAACAAAACCCTAAGATTGTTAGAGTTTTATCCACAGTAATGACGCT
CATGAATGACATGGCTACGCACAAGGTACAATGAAACAAGTCTTCCTACTGATACTTGGA
TATCAATCCCATAAAGATAAAGAAAATCTATTGTATATCAATTTCTTTTTGACACCTTAT
ATTACTATTTCTGCAGTTTGAGCAAGAGAGAGAGCATACTGCATCAAGCATCGAATGTTA
CATGAAGCAACATGGTGTGTCGAGCAACAAGCATATGAGGAGTTTCACAAGCAAATCGAG
AATGCATGGAAGGATATAAATGAAGAGTGCCTCAGACCTACTGCAGTTCCAATGCTTCTC
CTTAGTCGTCTTCTCAATTTATGTCGGGCAGCAGATGTGGTGTACAAGGGCCAGAAAGAT
GCATTCACACATCTTGGAGAAGTGATGAAAAATAATATTTCAATGCTGCTCATAGACCCT
GTGCCAATATGA
>CRTPS021_Loci
ATGCAATGGAGCTTCCCAAGCTTTTGCACTCATACTTTCCAAGTCAGTTTTCAAAGAAGT
GTTCTACTACCATTCCCAAAAATTTAACATGTCGGGTCAAGTCTTAGCAAGCCCTCTAGG
CCAATTTCCTGAACTGGAAAATCGTCCAGTGGTCAAGTATCACGCTAACATTTGGGGTGA
CCAGTTCTTATCCTACACTCCCGAGGACGAGGTAATCGAATGAAAATCTGTGTTAAATAC
CTGTATATTCGAAAGTTGTTTTTCTTGATGTGTTGTTTAGTAAAATTACTTGGTTGCCAT
AGGTAACACGTGCCTGCAAAGAGAAGCAGCTTGAAGATCTGAAAGAGGAAATTCGAAGGA
AGCTAATGAATACAGCTGGTAACACTTCCCAACAACTAAAATTTATCGATGCTGTGCAAC
GTCTTGGGGTGGCATACCACTTTGAAAGAGAGATAGAAGAAGTGTTACAACATATTTATG
ATAGCTATCCTAATGGCGATGATATGGAAGGTGATATCTATAATGTTGCTCTTCAATTTC
GGTTACTAAGACAAGCTGGGTTCAATATTTCATGTGGTAAGAGCCCAAAGAATTATCATG
TATAAGCTAAAACGTATCCTTCTCATAAGTCCAATCTTATGTATGTTTAAATTACGGTAT
TTATGTAGGCTTGTTCAATGAGTTCAAGGATGAAAAGGGTAACTTCAAGAAAGCTTTAGT
CAGTGATGTAAGAGGCATGCTAGGCTTGTATGAGGCTGCACATCTCAGAGTTCATGGAGA
GGACATACTTGCAAAAGCACTTGCTTTCACCACCACTCACCTCAAGGCCATGGTAGAAAG
TTTAGGATATCATCTTGCAGAACAAGTTGCTCATGCCCTGAACCGGCCCATTAGAAAAGG
TTTGGAGAGGCTAGAGGCAAGATGGTATATATCTGTCTACCAAGATGAAGCTTTCCATGA
TAAAACTTTACTAGAGCTAGCAAAATTAGATTTCAATCTAGTGCAGCCACTGCACAAGGA
AGAGCTAAGCAATCTTGCAAGGTTGGTTTTAGATCACCCCACATGTACTTGGCCATTGTT
ATCACTTTCCTGTATGCTGATCATATTAATGTCTTTTAGGTGGTGGAAAGAACTAGACTT
TGCTACAAAGTTACCTTTTGCACGAGACAGATTGGTTGAATGCTACTTTTGGATGCTTGG
GGTGTATTTTGAGCCTCAATACTTACGGGGTAGACGAATTCTAACCAAAGTAATTGCCAT
GATATCCATTCTAGATGATATCCATGATGCATATGGCACACCTGAAGAACTCAAGCTCTT
CATAGAAGCCATTGAGAGGTTTGCTCCTTGCACATTACCAACCTTGATTGTGTATAATAG
ATGTATTTATATATACTTAAATCAAGGATCATTATTTTATTTTCAGGTGGGATATTAACA
GCATAGATCAGCTTCCAGAATACATGAAACTCTGCTATGCGGCACTCTTAGATGTGTACA
AAGAAATCGAGGAAGAGATGGAGAAAGAAGGAAACCAATATCGGGTTCACTATGCCAAAG
AAGTAGTAGGACATCTTTAACTCTGGATCCCCACCTTTTTCATTGATGATATTTTATATG
GTCTCATATATACATAGATATAACTTGGATGAATGTTCTTTAGATGAAGAATCAAGTTCG
AGCTTACTTTGCTGAGGCCAAATGGTTACATGAAGAACACGTACCAACATTTGAAGAGTA
CATGCGTGTTGCACTAGTAAGCTCTGGATACTGCATACTTGCAACCACGTCCTTTGTGGG
AATGGGAGAAATAGCAACAAAGGAGGCCTTTGATTGGGTGACCAGCAATCCTAAGATTAT
GTCATCTTCAAATTTCATTGCGAGGCTCATGGATGACATCAAATCACATAAGGTATGAAG
AATATATGATTCAAATGGGGAGAATATAACACACTGGTTTTTTCTCAACTTTTGTATTAT
ACATGCAGTTTGAGCAAAAGAGAGGGCATGTGGCCTCAGCTGTTGAATGTTACATGAAGC
AATATGGTGTCTCTGAGGAACAAGTATACAAAGAATTTCAAAAGCAAATTGAGAATGCAT
GGCTGGATATTAACCAGGAATGCCTCAAACCTACTGCTGTTTCAATGCCTCTCCTTGCTC
GTATTCTCAATCTTACACGAGCCGCGGATGTCGTTTACAAAGAGCAAGATTCGTACACAC
ATGTTGGGAAAGTGATGAGGGATAACATTGCGTCTGTCTTCATCAACGCTGTAATATAA
>CRTPS023_Loci
ATGGCACTCCATCTCTTCAACATCCCTAAACAATTCTCTCTAACTCAAAATGTGCCTAGA
CATCCCCTTCATGGAACTTGTATGAAACAGCGGATCAAATGTTTAGCAGGGAATCAGGAT
CTCTCTCAAACAATTGAGAGACGGTCGGCCAATTACCAGCCAGCGGCTTGGAGCTACGAT
TTGTTGGAGTCCTTGAAGAAAGATAATAGGGTGAGTATTATTTTCAATTTCCTCCTGAGC
CATGCATGTGTGTGTATATATATATGCTAGATGTTCATGGACTGTTTTTGTAATTATGCT
TTTGTGCTCTAGGAGGAAATATTTGATGGGGGAGTGAAGACGCTGGAGAAAATGTACGAG
GACAGGGCGAAGAAGTTGGAGGAAGAAGTGAAGTGTAGGATGTATGATGATAACATTGAG
CCATTGGCACTTCTGGAACTGGTTGATGACATCCAGAATTTAGGCTTGGGTTACCGTTTT
GAGAAGGATATAAAGAGATCCCTCCAAAGAAGAATATTGGAAGTTTCTAATGTGACATTT
GAGAAAAGTCTCCATGCTGCTGCCCTCAGCTTCAGGATCCTCAGACAACATGGCTATGAA
GTCTCTCAAGGTATTCATATTCTCAAGACTTTTTTTTCTTTTTTTTCTTTTTTGAGTTAG
GGAATCTCTAAAGAAGACATGCACTAAGGGATGAGCTGAAAGGGCTGTTTGTGGCTTATG
AAGAACCTCTCTTTTTCTTTTCATAGTCACAATTGCACCATACCTTTGCTAATGTCCCAC
TAGTCTTTGGCTATTCTTATAGATTTGGTAAGATGATCTGATTAGATGTGGTTCTTTTTT
GAATGCATAGATGTGTTCAAGATTTTCATGGATCAGAATAGCAATTTTCAGGCAGAGCTT
TGCAAAGATGTGAAGGGAATGCTGAGTCTCTATGAAGCTTCATATCATGCCTTTGAAGAA
GAAAACCTCCTGCAAGAGGCTAAGGCATTCACAAAAACACATCTCAAAAACCTTGACGCA
AACATTGACAAAAGCCTCCAAGAATTAGTGAATCATGCCATGGAACTTCCATCGCACCAT
AGAATGCCAAGATTAGAGGCGAGATGGCGTATTGAAGAATACAAGAGAAGGGAAGGCGCA
GATGATGTGTTACTTGAGCTTGCTATACTAGACTTCAACATGGTGCAATCAAGTCTCCAA
CGAGAACTTGAAGACATGTCAAGGTTAGTTATCCTCTAACACACCACCTCGTACACGTCG
GCTTCTTTCGGCATGTACTTGACGCCCTGATACCTTTTTTGTGTTTTTTTCTGATAGGTA
AATAGAGCTTGTATTAGAAGCCCTAGAAGCGGGGAAAACAGGACACGCCAAGTATACAAT
CAGAATGCCTAAGAATCTAGGCAAAGAAGACAAAAAACCTTTCTCCTAACTAGACATATA
GCCATTCTAAACTACCGTATTAAACTACCAATTAACTTAAACGTCATTAAGCTCATTTAG
GATACATCCTCTAACAACTTGTAAATCTAATTCTTGGGATTATTGTGATTAATTCGATCT
CGCCTTATGTCGTTTTAGGTGGTGGAGACGTATGGGCATAGCAAACAAGTTGCAGTTTGC
AAGGGACAGGCTGATGGAATCCTTCTTTTGGGCTGTGGGGATGGTCTTCGAACCTGAATA
CAGTAATTGTCGGAAAGGGCTGACAAAAGTGGCTGCACTGATAACTACACTGGATGACAT
CTATGATATCTATGGCTCATTAGATGAGCTAGAGCAATTTACAGATGCCGTTGAGAGGTT
TGTATTATAAACAATCCCTTAGCACCCAATCGAATCTTAGAAAGTGCGAGGAAAAAAAAT
AAAGAAACAAAAAAATGTGATAGGTTCAAACTCAAATCAATTACTTCATATATACTTCTC
CGAATTTATTTCTCTCCTAATTAATTTTGAATTCAAACCATATTTGCAGGTGGGATATCA
ATATGATGAATAACCTTCCAGACTACATGAAATTATTCTTCCTAGCACTCTACAACACCA
CCAATGAAATGGCTTATGATTGTCTCAAGGAACAAGGAGAGAACATCCTGCCTTATCTCA
GAAAAGCGGTATACATCTTGGCTCTTCAAAATACCAACCCAGATACTTATATATCGATAC
AAGTACTGATCTTGACTTCTATATATTTGTATTTCAGTGGTCTGTTTTATGCAAAGTCTT
CTTACAAGAAGCAAAATGGTTTTATACGAAATGCACACCGACCTTTGAGGAGTATCTAGA
TAACGGATGGCGATCAGCATCAGGACTTGTTCTACTAGTTCATGCCTATTTCCTAATGAG
CAAGAACATCACAAAGGAGGCTCTGGAGGGCTTAGAGAAAGAGCACGACTTCTTGCGTTG
TCCCAACATTATTTTTCGACTAAGCAACGATTTGGCTTCCTGGAAAGTATGAAGTTTAAT
CAATTATCACCTTCCTTTCTGTCCAATTCTCCATTTCAGTACTGCCCTAACACCCATGTT
TGTTTCTGTAATCCAGGCTGAGATAGAGAGAGGTGAAAGCACAAACTCAATCTCTTGTTA
CATGAATCAAACGGGTCTTTTTGAGGATCGTGCTCGTGAACACATGAATAATTTAATTGA
TGAAAGCTGGAAGAAGATGAACAAAGTTCGAGCAGTGGATTCCAGTTCTCCTTTTGAAAA
ACCTTTTGTAGAAATGGCTATTAATCTTGCTCGAATTGCGCAGTGCACATACCAGTATGG
AGATTCGCATAGTGCCCCAGATGATAGATCAAAGAAGCGAGTCTTGTCAGTGATAGTTGA
ACCAATTCCATTAATGGAGAGATAA
>CRTPS024_Loci
ATGAAGAAACTACCCCGCGGCACTACTCCACAAATTCGATGTTCAGCGACTGAACAAAGT
TTCTCTCTAATGACCAAGAGCCGACGATCAGCGCATTACCAGCCCACCTTTTGGAGCTAC
AACTTTGTGGAGTCCTTGAAGAAGAGGGTGATCAATTACATCTATATATCTCATTATATG
AATTTAATTAATTATCATCAACTATGTATTTTATTTATTAATTACTACGATTAATTCCGT
GTCTCTCAGGAGGAAATATGTGATGGCAGCGTAAAGGAGCTGGAGAAAATGTATGAGGAC
AGAGCGAGGAAGCTGGAGGATGAAGTGAAGTGGATGATCCATGAGAAGAGTGCAGAGCCA
TTGACACTTCTGGAATTTATTGATGACATTCAACGGTTAGGTTTAGGGTATCGGTTTGAG
AATGATATAAAGAGATCCCTTGATAAAATATTACTATTGGAAGGATCCAATGCAGGGAAG
GGTGAGAGTCTTCATCATACTGCTCTCAGATTCAGGATCCTCAAACAACATGGCTACAAA
GTCACTCAAGGTACTTGTATTTTTGAGATATTGTTCTGGAAGTAGTCTCTAAACGAACTA
GCTATATCACAAGCTAGTACATTATGGATAAGCTGAAACAGCCATGTGTGGCTGTTATCT
TTTTCTCTTTGTCCTTTTTTTCTCAGCGATACCTTAATGAGGAAGAAGAAACAGTAGCAT
TTGATGATTTTTGCAGCTACTCCATTTCTTATCTTGTATTTGTAAAAACAATTTTATTAT
TTAGTATCCATTTAGGTATGCTTTATATTTTTTGTTTTTAATGATAGAAAATAGCAGTAA
ACTTGAATTAGTCATAAATTTGACATATTAAAATTTTAAATAATTTTTAAGGATACTGCA
TGTATAAGCCTATATTTTTTTATGTAGGAGTTTCTATTTTTATTTTATTTTTATATAAAA
GTTTCAATTTTTAAAAATATGCATGATTTTGTTTGAATTCACAGATGTATTTGAGGCTTT
CACAGACTGTAATGGAGACTTCAAGCCATGCCTTTGCAAAGATGTGAAAGGAATGTTAAG
TCTTTATGAAGCTTCGTATCTAGCTTTGGAAGGAGAAACCCTTCTACATGAGGCTATGGT
TTTCACAAAGATGCATCTTAAAGTCCTTGGGGGAAATATGGACAAAAGCCTTGAAGAACT
AGTGAATCATGCCATGGAGCTTCCATTGCACCATCGAATGCCAAGATTAGAAGATAGATG
GTGTATTGAAGCATACAAGAGAAGGGAAGGCAGAGATGATGTGTTACTTGAACTCGCTAT
GCTAGACTTCAACATGGTGCAATCGACACTCCAAGACGAGCTTAAAGACATGTTCAAGTA
AGGCCAAAAAGATCTTTAATATGGCTCTAACATATTTGTGTACTAGTTAGCTGAAAGCAG
GGTCAGGCAATAGTCCCAAAAATTTTTACTATAAGATACTTTAGTAATTAATACAATAAG
ATCTAAAACTAATTTTCAAGATTCAGTTAAAAGACGACAATATCTACATCGCTGATTATG
ACATGGTATAACTTAAAAATGCTCCTTCTACATATTCCCTTAAGTGGAAAAACCAGATAA
ATTTAGATACATTGCCGTATGTTCATGATTTGGTTTTTGCCTTCTGTCATTTAGGTGGTG
GAAAGATATGGGCCTAGCAAACAAGTTGGATTTTGCCAGAGACAGGTTGATGGAATGCTT
CTTTTCAGCTGTGGGGATGGCGTTCAAACCCGAATTTAGTAAATGCCGGAAAGGACTAAC
AAAAGTGGCTGCATTTATATCTTCCATTGATGATGTATATGATGTATATGGTTCGTTGGA
TGAACTCGAGCTATTTACAGATGCCGTCACGAGGTTTGTACTGCAAACTATACCCCTCAT
ACTACATGCTTAATTCGTGTTGTTCTTTTACTAATCAATATATGTTTTGGATTCCAAATA
TGGTGTACTTGCAGATGGGATATTAATATGGTGAATAACCTCCCAGACTACATGAAATTA
TGCTTCCTAGCACTCTATAACACTGTCAATGAAATGGCCTACCACACCCTCAAAGAACAA
GGACACAATATCCTACCTTACTTGACAAAAGCGGTATATATGTATAAATATATAAACATT
GATCCTTCGAAATACAACCACATACCTGGAATTTTCTTAATTGTTGTACTTATGGATGTT
ACTGATCTTGAAACATCTAAATGTTTTTCAGTGGGCTGACTTATGCAAAGTATTCTTAGT
AGAAGCAAAATGGGCTCACAAGGAATACATCCCAACCTTTGAGGAGTATCTAGAGAATGG
ATGGCGTTCGGCATCAGGGGTTGCAATACTAATTCATGCCTACTTCTTAATGAGTAAGAA
TATCACAAAGGAGGCACTGGAGTGCTTAGAGAACGACCATGAACTCCTACGTTGGCCATC
TACTATTTTACGGCTTTGCAATGATTTAGCTACTTCAAAAGTAGGCAAATTTAAAAATCC
ATCTTCACACTCTATTCTAATTCAGCTTACTTTATTATTACATTAATTGATGACATTTTT
GGTTGTTTGTAATCCAGGCCGAGTTAGAGAGGGGTGAAAGTGCAAATTCAATATCATGTT
ACATGCACCAAACTGGTGTCTCTGAGGAAAGTGCTCGTGAACACATGAAAATTTTGACTG
GTGAAAGCTGGAAGAAGATGAATAAAGTTCGAGAACCGGATTACGATTCTCCTTTTTCAA
AACCCTTCATGGAAATCGCTTTCAATCTTGCGCGAATTTCCGAGTGCACATACCAGTATG
GAGATGCCCATGGTGCTCCGGACGCTAGATCAAGGCAGCGAGTCCTGTCACTGATAATCG
AGCCAATCCCACTGAATCTGAAGAAATAA
>CRTPS025_Loci
ATGGCACTCCACCTCTTCTACTTTCCCAAACAATGCTTTTTGACCCATAACTTGCCTGGA
CATCCCATGAAGAAACCACCCCGCGGCACTACTGCACAAATTCGATGTTCAGCGAATGAA
CAAAGTTTCTCTCTAATGACCGAGAGTCGACGATCAGCGCATTACCAGCCCGCCTTTTGG
AGCTACGACTTTGTGGAGTCCTTGAAGAAGAGGGTGATCAATTACATCTATATCTCATTA
TATGAATTTAATTAATTATCATCAACTACGTATTTTATTTATTAATTACTAAGACTAATT
CTGTGTCTCTCAGGAGGAAATATGTGATGGCAGCGTAAAGGAGCTGGAGAAAATGTATGA
GGACAGAGCGAGGAAGCTGGAGGATGAAGTGAAGTGGATGATCCATGAGAAGAGTGCAGA
GCCATTGACACTTCTGGAATTTATTGATGACATTCAACGGTTAGGTTTAGGGCATCGGTT
TGAGAATGATATAAAGAGATCCCTTGATAAAATATTACTATTGGAAGGATCTAATGCAGG
GAAGGGTGAGAGTCTTCACCACACTGCTCTCAGATTCAGGATCCTCAAACAGCATGGCTA
CAAAGTCTCTCAAGGTACCCTAATGGATAAGCTGACACAGACACATGTGGCTGTCGTCCT
TTTCATTTATTGTATCTGTAAAAACAATTTGACTAACTAAACATGGTTTTGTTTGAATTT
ACAGAAGTGTTTGAGGGTTTTACAGACCAGAATGGACACTTCAAGGCATGCCTTTGCAAA
GATGTGGAAGGAATGTTGAGCCTTTATGAAGCTTCATATCTCGCTTCGGAAGGAGAAACC
CTCCTACACGAGGCTATGGCTTTCTTAAAGATGCATCTTAAAGACCTTGAGGGAACCATG
GACAAAAGCCTTGAAGAATTAGTGAATCATGCCATGGAGCTTCCATTGCACCGCCGAATG
CCAAGATTAGAAGCCAGATGGTTTATTGAAGCATACAAGAGAAGGGAAGGTGCGGATGAT
GTTCTACTTGAACTCGCAATGCTAGACTTCAATATGGTGCAATGGACACTCCAAGACGAT
CTTCAAGATATGTCGAGGTAAGGCCAAATCTAAAACTAGTTTTCAAAATTCACTAAAAAG
AGAAATTCCTAAAGAGCAAGACAGACATTAGGTATAGACACATTTTAAAGTCACAAGACT
TAAAAGAACTATTCTCAAAATAGACAATATCCACCTCTCTCATGCCATGGTATATATATA
TAACTCAAAAAAAATTTCTATAGATAATGTTCATAAATTCCCTTATGTAGAAATTTGGAT
TTTGCCTTTCTGTCATTTAGGTGGTGGAAAGACATGGGCCTAGCAAGCAAGTTGCATTTT
GCTAGAGACAGGTTGATGGAATGCTTCTTTTGGACTGTGGGGATGGCTTTCGAACCGGAA
TTCAGCAATTGCCGGAAAGGACTAACAAAAGTGACTTCATTTATAACTACCATTGATGAT
GTATATGATGTATATGGTTCGGTGGATGAACTAGAGCTATTTACAGATGCCGTCGCAAGG
TTTGTACTGCAAACTATGCCCCCTCGTACCATATATTATGCTTAATTTCTGTTGTTCTTT
TACTAATCTCAAATATGCTCTAATTGCAGATGGGATATCAATATGGTAAATAACCTCCCA
GGCTACATGAAATTATGCTTCCTAGCACTCTACAACACTGTCAATGAAATGGCCTACGAC
ACCCTCAAGGAACAAGGACACAACATCCTACCTTACTTAACAAAAGCGGTATATATGTAT
AAATATATAGACATTGATCCTTAGAAATATAACCGCGTACTTAGAATTTTTTAATTGTTG
TTATGGATGTTACTGATCTTGTAACATCTGATTGTTTTTCAGTGGGCTGACTTGTGCAAA
GTATTCTTAGTAGAAGCAAAATGGTGCCACAAGGAATACACCCCAACCTTTGAGGAGTAT
CTAGAAAATGGATGGCGTTCGGTATCAGGGGCTGCTATACTAATTCACGCCTACTTCTTA
ATGAGTAAGAATATCACAAAGGAGGCACTGGAGTGCTTGGAGAACGACCATGAACTCCTA
CGTTGGCCGTCTACTATTTTCCGGCTTTGCAATGACTTAGCTACTTCAAAAGTAGGCAAA
TTTAAGAATCCATCTTCACACTCTAATCCAATTCAACTTACTTTGTTATATTGATGATAA
TTTTGGTTGTTTGTAATCCAGGCCGAGTTAGAGAGAGGTGAAAGTGCAAATTCAATCTCA
TGTTACATGCACCAAACTGGCGTCTCTGAGGAAGATGCTCGTGAACACATGAAAATTTTG
ATTGATGAAAGCTGGAAGAAGATGAATAAAGTTCGAGAAATGGATTCTGATTCTCCTTTT
GCAAAACCCTTCGTGGAAACCGCTATCAACCTTGCGCGAATTGCCCAATGTACATACCAG
TATGGAGATTCCCATGGTGCTCCAGATGCCAGATCAAAGAAGCGGGTCCTGTCACTGATA
GTTGAGCCAATCCCCATATTCTGAAGAAATAA
>CRTPS026_Loci
ATGCCATGTAAAAGCACCACAAGAAAGCCGGAGCTGCTTATTATAATAGAAATGGCTTTG
AATATGAGCAGGTTCGTTACCATGCCTTCACATGTGCTGCCATCTTCCTTTGTCGCTCCT
TCACTTCAAGTCTCATCGTCTCCTTGTTCATGGCGGACGCGCCCCTCCCCTTGCACCAGG
TGTCATTTATCGCCATCATCATCGTCAAAGCCACTGCTTGGAAGCCATGATTATTCTTTG
CTCAAGTCCTTAACTCTATCTCCACATGTAGTGATTTCGCTCTTAAAAAATTAGAAACCA
TGTCATTGAATCTGTTCAGATATTTAACTAAGTGTTGTGGGTTTTTGGTTGGTGTTAGGT
GGTGAATTCTGAAGCTGATAGCAGCACCAGAAGGATGAAAGAAGTGAAGGAAAGAACCCG
GGAGGCATTCTATAGAGCTTGGGATTCAAGGGCTGCTATGGAGATGGTAGACACAGTTGA
GAGGCTAGGTCTATCATACCATTTTGAAGGCGAGATAAATGCACTATTGCAAAGGTTCTG
CGACTGGAATGCCAGTGAAGATCTCTTCACTACTGCCCTTCGTTTCCGGTTGCTTCGCCA
AAATGGGTTCCCAACTCATTCTGGTAAACACTCTCTCCATCTCCATTTTCAGTTCTTCAC
ATTTCTATGCCTTGTTTTTGTTTGCTTATTTTCAAATAACATCACAGAAAATTACAGATC
ATATATCTACTGGAGAGAAGCATCTGCATCTGTCAACTGTTTTCCTTCGATTATATAAAA
TGATCTCCCTTTTCTTATGATTTTATTTCTTCAAGGGCTATATATAGAAATGTTTCTTGT
TCTGAGCCTCAGATGTTTTTGGCAAGTTCATGGATAAGAATGGAAAATTCAAGGAAAGCT
TGACTGAAGACATATGGGGTATGCTGAGTTTACATGAGGCATCTCACTTGGGGGCCAAAA
ATGAAGAAGTATTAGCAGAAGCCAAGGAGTTCACAAGGATTCACCTCATACAGTCTATGC
CGCACATGGAACCCCATTTTAGCAGCCATGTCGGCCGGGCACTCGAGCTTCCCAGGCACT
TGAGGATGGCGAGGTTGGAGGCTAGAAACTATATAGACGAATATAGCAGGGAAAGCAACC
CGAACTCAGTTCTTCTAGAGCTGGCAAAATTGGATTTCGACATGGTTCAATCACTGCACC
AGAAAGAGTTGGCTGAGATAGTAAGGTAAATTTTTAATTTTCAACCTTAATTTATTATAA
TTTGAGATAATAGAAAACTGATTTCACCTAAGATTAATTTCATTTCTTGACTAAGGCCAT
CCATGTTCAATTCTATAAAGGTGGTGGAAACAGTTGGGTCTTGTTGATAAGCTTGATTTT
GCTCGAGACCGGCCGATGGAGTGCTTCTTATGGACAGTGGGGATATTTCCAGATCCCAGG
CATTCAAGCTGCCGCATCGAATTAACCAAGGCCATTGCTATCTTACTAGTTATTGATGAT
ATTTACGACTCTTATGGATCTTTGGACGAGCTTGCTCTCTTCACTGATGCAGTAAAAAGG
TTTAGTATTTTCTTACTTCTGTGCATTTTTTCGGTTTTATCCATTACATGCATGATCAAT
AACATGAAGGCTGATTTGGACATGTAGATGGGATCTTGGTGCAATGGATCAGCTCCCTGA
GTACATGAAGATATGTTACATGGCATTGTACAACACTACTAATGACATTGCATACAGGAT
CTTGAAGGAGCATGGATGGAGCGTCATAGAAGACCTAAAACGAACGGTGATCGATTATAA
TGTCTTACATTATATATATATAAACATTTTTAAGTCATGAAGACTCTTTAAATTTAAAGT
AGTCTATATCTAGGTGGTTGGGATGGGGCTATTATGAATATTTACCATAGAAGGTGTCCG
TCTTGGATCCCCATCAGGGGGAGTAATTATGGGGTGGGATTGTGGTCCAGATGTTTGTTG
TGGATTCCACGTGATTGAATACGAAGGAAACCAGAAATTGATGCCTGATAGAGAAATATT
AATTTTCATGTTGCAGTGGATGGACATCTTTGGAGCTTTCCTAGCTGAAGCCTATTGTTA
CAAAGGTGGCCACGTACCCTCACTAGAAGAGTATCTAACTAATGCAGTTACCACTGGAGG
CACATACATGGCCTTGGTGCATGCTTTTTTTCTTATGGGGCAAGGTGTTACTAGGGAAAA
TATGGCCATGTTGAAGCCCTATCCCAACATCTTCTCCTGCTCAGGGAAAATTCTTCGGCT
TTGGGATGACTTGGGAACTGCAAGAGTAGGTCACTAAAACCTTAACTTTGAAAGAATAGT
ACTAGCAAATCAAAGCTATCTCTGATATCATATTATATATGAAATGAATGGTTGAATTAG
GAGGAGCAAGAGAGAGGAGATAACGCGTCGAGTATAGAATGCTACAAGCGAGAGCGAGAG
ATGGATACTGTGTTGGAAGATGAAGCCTGCAGGAAACATATAAGGCAGATGATCCAGAGC
TTGTGGGTAGAGCTCAATGGGGAGCTGGTTGCTTCGTCTGCATTGCCTCTTTCAATCATC
AAAGCTGCCTTTAACCTCTCAAGAACTGCACAAGTCATTTACCAGCATGGAGATGATAAC
AAGACTTCTAGTGTTGAAGATCATGTACAAGCATTGCTCTTTAGGCCTGTTTCCTCTAAT
GGGCATGCTCAAATTACCATGCATTAG
>CRTPS027_Loci
ATGGCTTTGAATATGAGCAGGCTCGTTACCATGCCTTCACATGTGCTGCCATCTTCCTTT
GTCGCTCCTTCACTTCAAGTCTCATCGTCTCCTTGTTCATGGCGGACGCGCCCCTCCCCT
TGCACCAGCTGCCATTTATCGCCATCATCATCGTCAAAGCCACTGCTTGGAAGCCATGAT
TATTCTTTGCTCAAGTCCTTAACTCTATCTCCACATGTAGTGATTTCGCTCTTAAAAAAT
TAGAAAGCGCGTCATTGAATCTGTTCAGATATTTAACTAAAGTGTTCTGGGTTTTGGTTG
GTGTTAGGCGGTGAATTCTGAAGCTGATAGCAGCACCAGAAGGATGAAAGAAGTGAAGGA
AAGAACCTGGGAGGCATTCTATAGAGCTTGGGATTCAAGGGCTGCTATGGAGATGGTAGA
CACAGTTGAGAGGCTAGGTCTATCATACCATTTTGAAGATGAGATAAATGCACTATTGCA
AAGGTTCTGCGACTGGAATGCCAGTGAAGATCTCTTCACCACTGCCCTTCGTTTCCGGTT
GCTTCGCCAAAATGGATTCCCAACTCATTCTGGTAAACACTCTCTCCATCTCCATTTTCA
GTTCTTCACATTTCTATGCCTTGTTTTTGTTTGCTTATTTTCAAATAATATCACAGAAAA
TTACAGATCATATATCTACTGGAGAGAAGCATCTGCATCTGTCAACTGTTTTCCTTCGAT
TATATAAAATGATCTCCCTCTTCTTATGATTTTATTTCTTCAAGGGCTATATATAGAAAT
GTTTCTTGTTCTGAGCCTCAGATGTTTTTGGCAAGTTCATGGATAAGAATGGAAAATTCA
AGGAAAGCTTGACTGAAGACATATGGGGTATGCTGAGTTTACATGAGGCATCTCACTTGG
GGGCCAAAAATGAAGAAGTATTAGCAGAAGCCAAGGAGTTCACAAGGATTCACCTCATAC
AGTCTATGCCGCACATGGAACCCCATTTTAGCAGCCATGTCGGCCGGGCACTCGAGCTTC
CCAGGCACTTGAGGATGGCGAGGTTGGAGGCTAGAAACTATATAGACGAATATAGCAGGG
AAAGCAACCCGAACTCAGTTCTTCTAGAGCTGGCAAAATTGGATTTCGACATGGTTCAAT
CACTGCACCAGAAAGAGTTGGCTGAGATAGTAAGGTAAATTTTTAATTTTCAACCTTAAT
TTATTATAATTTGAGATAATAGAAAACTGATTTAACCTAAGATTAATTTCATTTCTTGAC
TAAGGCCATCCATGTTCAATTCTATAAAGGTGGTGGAAACAGTTGGGTCTTGTTGATAAG
CTTGATTTTGCTCGAGACCGGCCGATGGAGTGCTTCTTATGGACAGTGGGGATATTTCCA
GATCCCAGGCATTCAAGCTGCCGCATCGAATTAACCAAGGCCATTGCTATCTTACTAGTT
ATTGATGATATTTACGACTCTTATGGATCTTTGGACGAGCTTGCTCTCTTCACTGATGCA
GTAAAAAGGTTTAGTATTTTCTTACTTCTGTGCATTTTTTCGGTTTTATCCATTACATGC
ATGATCAATAACATGAAGGCTAATTTGGACATGTAGATGGGATCTTGGTGCAATGGATCA
GCTCCCTGAGTACATGAAGATATGTTACATGGCATTGTACAACACTACTAATGACATTGC
ATACAGGATCTTGAAGGAGCATGGATGGAGCGTCATAGAAGACCTAAAACGAACGGTGAC
CGATTATAATGTCTTACATTATATATATATAAACATTTTAAAGTCATGAAGACTCTTTAA
ATTTAAAGTAGTCTATATCTAGGTGGTTGGGATGGGGCTATTATGAATATTTACCATAGA
AGGTGTCCATCTTGGATCCCCATCAGGGGGCATAATTATGGGGTGGGATTGTGGTCCAAT
GTTTGTTGTGGATTCCACGTGATTGAATACGAAGGAAACCAGAAATTAATGCCTGATAGA
GAAATATTAATTTTCATGTTGCAGTGGATGGACATCTTTGGAGCTTTCCTAGCTGAAGCC
TATTGTTTCAAAGGTGGCCACGTACCCTCACTAGAAGAGTATCTAACTAATGCAGTTACC
ACTGGAGGCACATACATGGCCTTGGTGCATGCTTTTTTTCTTATGGGGCAAGGTGTTACT
AGGGAAAATATGGCCATGTTGAAGCCCTATCCCAACATCTTCTCCTGCTCAGGGAAAATT
CTTCGGCTTTGGGATGACTTGGGAACTGCAAGAGTAGGTCACTAAAACCTTAACTTTGAA
AGAATAGTACTAGCAAATCAAAGCTCTGATATCATATTATATATGAAATGAATGGCTGAA
TTAGGAGGAGCAAGAACGAGGAGATAACGCGTCGAGTATAGAATGCTACAAGCGAGAGCG
AGAGCGAGAGATGGATACTGTGTTGGATGATGAAGCCTGCAGGAAACACATAAGGCAGAT
GATCCAGAGCTTGTGGGTAGAGCTCAATGGGGAGCTAGTTGCTTCGTCTGCATTGCCTCT
TTCAATCATCAAAGCTGCCTTTAACCTCTCAAGAACTGCACAAGTCATTTACCAGCATGG
AGATGATAACAAGACTTCTAGTGTTGAAGATCATGTACAAGCATTGCTCTTTAGGCCTGT
TTCCTCTAATGGGCATGCTCAAATTACCATGCATTAG
>CRTPS028_Loci
ATGGCTTCGAATATGAGCAGGTTCGTTACCATGCCTTCACATGTGCTGCCATCTTCCTTT
GTCGCTCCTTCACTTCAAGTCTCATCGTCTCCTTGTTCATGGCGGACACGCCCCTCCCCT
TGCACCAGCTGCCATTTATCGCCATCATCATCGTCAAAGCCACTGCTTGGAAGCCATGAT
TATTCTTTGCTCAAGTCCTTAACTCGATCTCCACATGTAGTGATTTCGCTCTTAAAAAAT
TAGAAAGCACGTCATTGAATCTGTTCAGATATTTAACTAAGTGTTGTGGGTTTTTGGTTG
GTGTTAGGTGGTGAATTCTGAAGCTGATAGCAGCACCAGAAGGATGAAAGAAGTGAAGGA
AAGAACCCGGGAGGCATTCTATAGAGCTTGGGATTCAAGGGCTGCTATGGAGATGGTAGA
CACAGTTGAGAGGCTAGGTCTATCATACCATTTTGAAGACGAGATAAAAGCACTACTGCA
AAGGTTCTGCGACTGGAATTCCAGTGAAGATCTCTTCACCACTTCCCTTCGTTTCCGGTT
GCTTCGCCAAAATGGATTCCCAACTCATTCTGGTAAACACTCTCTCCATCTCCATTTTCA
GTTCTTCACATTTCTATGCCTTGTTTTTGTTTGCTTATTTTCAAATAACATCACAGAAAA
TTACGGATCATATATCTACTGGAGAGAAGCATCTGCATCTGTCAACTGTTTTCCTTTGAT
TATATAAAATGATCTCCCTTTTCTTATGATTTTATTTCTTCAAGGGCTATATATATAGAA
ATGTTTCTTGTTCTGAGCCTCAGATTTTTTGGCAAGTTCATGGATAAGAATGGAAAATTC
AAGGAAAGCTTGACTGAAGACATATGGGGTATGCTGAGTTTACATGAGGCATCTCACTTG
GGGGCCAAAAATGAAGAAGTATTAGCAGAAGCCAAGGAGTTCACAAGGATTCACCTCATA
CAGTCTATGCCGCACATGGAACCCCATTTTAGCAGCCATGTCGGCCGGGCACTCGAGCTT
CCCAGGCACTTGAGGATGGCGAGGTTGGAGGTTAGAAACTATATAGGCGAATATAGCAGG
GAAAGCAACCCGAACTTAGCTCTTCTAGAGCTAGCAAAATTGGATTTCGACATGGTTCAA
TCACTGCACCAGAAAGAGTTGGCTGAGATAGTAAGGTAAATTTTTATTTTCAACCTTAAT
TTATTATAATTTGAGATAATAGAAAACTGATTTCACCTAAGATTAATTTCATTTCTTGAC
TAAGGCCATCCATGTTCAATTCTATAAAGGTGGTGGAAACAGTTGGGTCTTGTTGATAAG
CTTGATTTTGCTCGAGACCGGCCGATGGAGTGCTTCTTATGGACAGTGGGGATATTTCCA
GATCCCAGGCATTCAAGCTGCCGCATCGAATTAACCAAGGCCATTGCTATCTTACTAGTT
ATTGATGATATTTACGACTCTTATGGATCTTTGGACGAGCTTGCTCTCTTCACTGATGCA
GTAAAAAGGTTTAGTATTTTCTTAATTCTGTGCATTTTTCGGTTTATCCATTACATGCAT
GATCAATAACATGAAGGCAGATTTGGACATGTAGATGGGATCTTGGTGCAATGGATCAGC
TCCCTGAGTACATGAAGATATGTTACATGGCATTGTACAACACTACTAATGACATTGCAT
ACAGGATCTTGAAGGAGCATGGATGGAGCGTCATAGAAGACCTAAAACGAACGGTGATCG
ATTATAATGTCTTACATTATATATATATATATATATATATAAACATTTTTAAGTCATGAA
GACTCTTTAAATTTAAAGTAGTCTATATCTAGGTGGTTGGGATGGGGCTATTATCAATAT
TTACCATAGAAGGTGTCCGTCTTGGATTTCCAGGGGGAGTAATTATGGGGTGGGATTGTG
GTCCAGATGTTTGTTGTGGGTCCCACGTGATTGAACACGAAGGAAACCAGAAATTAATGC
CTGACACAGAAATATTAATTTTGTTGCTGCAGTGGATGGACATCTTTGGAGCTTTCCTAG
CTGAAGCCCATTGTTTCAAAGGTGGCCATGTACCCTCACTAGAAGAGTATCTAAATAATG
CAGTTACCACTGGAGGCACATACATGGCCTTGGTGCATGCCTTTTTTCTTATGGGGCAAG
GTGTTACTAGGGAAAATATGGCCATGTTGAAGCCTTATCCCAACATCTTCTCCTGTTCAG
GGAAAATTCTTCGGCTATGGTATGACTTGGGAACTGCAAGGGTAGGTCACTAAAACCTTA
ACTTTGAAAGAATAGTACTAGCAAATCAAAGCTCTGATATCATATTATATATGAAATGAA
TGGCTGAATTAGGAGGAGCAAGAACGAGGAGATAACGCGTCGAGTATAGAATGCTACAAG
CGAGAGCGAGAGCGAGAGATGGATACTGTGTTGGATGATGAAGCCTGCAGGAAACACATA
AGGCAGATGATCCAGAGCTTGTGGGTAGAGCTCAATGGGGAGCTGGTTGCTTCGTCTGCA
TTGCCTCTTTCAATCATCAAAGCTGCCTTTAACCTCTCAAGAACTGCACAAGTCATTTAC
CAGCATGGAGATGATAACAAGACTTCTAGTGTTGAAGATCATGTACAAGCATTGCTCTTT
AGGCCTGTTTCCTCTAATGGGCATGCTCAAATTACCATGCATTAG
>CRTPS029_Loci
ATGGAACTAACCCTCACATCCCTCTCACCCTTGGCCTATGGTGCCCTCAATTGTCGTAAA
AATTTTGCCATGGCATCCCCAAGAATGAGAATCAAGCAAGGGAGATCAGAATTGCCCAAC
CTCACAATCACTTCGAAGATTGATGAGTTGCAAGTGACCGAAAGGCGATCGGCTAATTAC
CATCCTAGCATTTGGGACCCCAAATTTATTGAGTCCTTAAGCACTCCCTATACGGTAAGT
GTAACATATGTATGCCTATATGTACATAATAAACCAGGTTTGGTTATGAACATTTGAATT
GTTTTGCAGAATGAGGGCTATTCCAACCTATTAGAGGACTTGAAGGAAGAAGCTAAAAGG
CTAATTAAGGACGCTAGAGACACTTCCTCCCGATTAGAGCTCATTGATTCGATGCAAAGG
TTGGGAGTGGCTTACCATTTGGAGGAGGAAATCAAAGAGGCTATTGATCTTGTTCATTTG
GATGATACCACTACCGATGATCTTTCCACAACTGCACTCCGATTAAGACTTCTACGACAA
CACGGCTATCCAGTTAGCTCAGGTTTGTTCTTTTAGCAGATGTGTTTGATAATGTTTTTA
AGGTCAGAAGCAAGTTCCTGAACAATTTGGCCTCTTGGTGACTACGAAAACAGAGGTGTT
TGATCAATTCAGAAGTAAAGATGGGAGATTCATGGATGGCATCAGCCAGGATATTGCTGG
GCTTTTGAGTTTGTATGAAGCTTCCCATCTTGGACTAGAGGGAGAAGATGACTTGGAAGA
AGCCAGGAGGTTCAGTACTAGACATTTGAAGTCACTGGTTGGGAATTTGGAGAGTGATTT
AGCTGACCAAGTGCAGCAGTCCCTGGAAGTTCCCTTACACTGGAGAATGCCAAGGCTAGA
AGCCCGAAACTTCATCGATATCTACCAAAGGCGCAATACGAAGAACTCAGCACTCCTTGA
GCTAGCCAAGCTGGACTACAATCTAGTGCAGTCATCATATCAGAAGGAGTTGAAGGAGCT
AACAAGGTAAAACTGTACCAATTAAAACCCCAGTTGTTTCATGGCAGCAGGTTGACATGT
CATATTAACGTGTTTGAGACTTGATTCATTAGGTGGTGGACGGACTTGGGATTTAAGGAG
AAGCTAAGTTTTTCTCGGGATCGATTGGTGGAGAACTATTTGTGGTCAATGGGGATCGCT
CCTGAGCCCCACTTCTCCAAATGCAGGATAGGACTCACCAAATTCATATGCATATTAACA
GCCATAGATGACATGTATGACATATATGGATCACCGGATGAGCTTAGACGCTTTACAGAT
GCTGTGAATCGGTATGAAATATATGACATGATAATAATGCAAGCTGCTAATCTTTTTCAT
ATCTTGTTCTGTATTTCACTTAGATGTCAATTGCCTTGAACAATTTTTTTCCTTTCTTTG
TTGTGAGTAGATGGGATACTGGGGCACTGGTGGACCTTCCAGATTACATGAAGATATGTT
ACTTGGCCATGTACAACTTTGCTAATGAAATGGCCTATGATGCATTAAGAGATCATGACC
TATATATTTTACCCTATCTTAAAAGTCAGGTAAGCTAGCATGCATTTTGGATACTCTAAG
AAAAATGAACATGTGTGGTCATACCCTACCTGAACCAATTTTCCACATGACACGATAGAA
TTTTGTCTTCTTCCACGTCCTCCTTTCCCTTTTTCTTCTACTTCACATGATTCAAACGAA
TCTTAAATATTTAATCCTTATTTTCCACTAATGTTGGCTAATTGATGTTTACTGCAGTGG
CTAAATCTCTGTACATCCTACTCAATGGAAGCTCAATGGTTTTACAATGGGTATAAGCCA
AGCATCGATGAATACTTAAGCAATGCCTGGACTTCCGTAGGGGGTCCTGCAGCCATGGTC
CATGCCTATTTTCTAATGGGTTGTGCCACCAAGGGAAACTTGAACAATTGTTTAGACAAT
GCCTCTAATCTACTTTATTGGTCATCTCTTATTACTCGACTTAGCGATGATTTGGGAACT
TCTTCGGTATATTAACTAAACCTATTCTATTAAACTAAATTATTTTATTTTTTAGATACA
ATTGAACTATATTGTGAATCTAACACTTTTCATGTTCTCATCTTAGGCCGAGATTGCGAG
AGGCGACGTGGCAAAATCTATCCAATGTTACATGATTGAAGAACGCATATCCGAAGAACA
AGCTCGAGATCAAGTAGAGAAGCTTATAGGTTACTCATGGAAAAAGTTGAATGAAGCAAG
TATTGATAGCTCTCTCCCGAAGTCCATGATAAATTCATCATTGAACATGGCGCGATCAGC
TCAATGCATTTTTCAGTTTGGAGATGGTATCGGTACATCAATTGGGGTGACCAAAGATCG
ATTGACATCATTCATCATCAAGCCAATATTGATAGAACCAAGCACTAAACCCTATCTTGA
TGGCATGAAGATGAGCAACAGAAGATGA
>CRTPS031_Loci
ATGTCTGTCTCACTTCCCGTCACTCCTATTCCAACCACCCAAAGGGTTCATCATCAGGAG
GTGGCTCGCTCCACTGCAAACTATCCTCCTAACATTTGGGGTGATCGTTTCCTCACCTAC
GCTCCTGATGATACGGTAAGTGTATTTGAGTTCCTAGATAAGATTTTGTTTCTGAAAGCA
ATGAATAATTATTTTTAAAAATAGTTCTCCAAATGAACTTATGGAGAACCGTATGCTTTT
GAAAACATTACCAACTAGGCCTCAACTTTTATGTTTTTCTTGCAATGTTGCTGGCGCAGG
TAACCCAGGAATGTAAAGCACAGAAAATAAAAGAACTGAAAGAAGAAGTGAGAAAGGAGC
TAAAAGCCAGTGCCCATAAGTCTCCAGAACTGCTGAAGTTGATAGATTCCATCCAACTCT
TAGGATTGACATACCACTTCGAAAGGGAGATTGAAGAAGCATTGAAAGACATGTATGGAA
CATATAGTCTGGTTGATGATAATGAGGACCTCACAAATGCCTCTCTCCGGTTCCGGCTAC
TAAGACAAGAAGGTTACGGCGTTCCATCTGGTAAAAGCCCCTGTCCCATAGCTGCCAAAA
AATATATATATGTCATCTTGAATTACTTAGTATTGATTTAATGGTTAATTTTGCTGATGA
AATAGATGTATTTAGTAAGTTCAAAGACAAGGAAGGCAACTTCAAGGAATCTTTGATTGG
TGATTTACCCGGCATGCTAGCTTTATATGAAGCTACACACTTGATGGTGCATGGAGAAGA
CATACTAGAGGAAGCCCTGGCTTTCACCACTGCCCATCTTCAGTCCGTGGCAACTGATCC
AAATAATCCTCTCTCAAAACAAGTGATTCGTGCACTAAAGCTGTCCATTCACAATGGCGT
GACTAGTGTAGGGGCAAGGCACTACATTTCCATCTACCAAGAAGATGGTTCGCATAATGA
ATCTTTACTCAAGCTTGCAAAGTTGGATTTCAACCTGTTGCAGTCACTCCATAGGAAAGA
GCTAAGTGAGATCACTAGGTAAGTTCTTGAAGCAACTATATGCAAAAAGTTAGCTATTTG
GCAAAACTTCTTGACTTTCATCACCTGCTGATGTAACTTCGATCAGGTGGTGGAAGGGTT
TAGACTTTGCCACGAAGCTACCTTTTGCAAGGGATAGACTAGTGGAGATTTACTTTTCGG
CATTGGGAGTGTGCTTTGAGCCCCAGTACTCTCTTTCTCTAAGGTTCTTAACGAAAGTGG
CCATCATGATAACCATGGTGGATGATATATATGATGCATACGGTACAATTGAAGAGCTCA
CACTCCTTACAGAAGCAATTGAAAGGTTAATTTGACATTTGCTTAATTTCTAAATTTGTG
GTATAGAATATTTCATAAAGTACCAAAGATGTATTTTGTTACTTTGCTTTCAGATGGGAT
GCCAGCAGCATAGATCAACTTCCAGATTACATGAAATGCTTTTATCGGGCATTACTGGAT
CTTTATGAAGAAATGGAGCAAGAGATGGCCAAGGAAGGAAAATTATACCGTGTTCACTAC
GCAAAAGAACTGGTTTGGCACCAAATTACCTTTCTTCTAGATCCTTTATTTTTGCCTGAT
TTGGGACCAATTACTTTTCTTCTGATCCTCTATTTTAACATGATTTGTATATATATATAT
ATATATATATAGATATATAAGCTAGTAGCATGACCTGCATGATTATGTAACTCAGATGAA
AAAGCAAATCCAATCCTACTTTGTTGAAGCCAAATGGTCGAATCAAGGATATATACCAAC
ATTCGATGAGTATATGAGTAATGGAGTAGTAAGTGGTTGTTGCTCTTTGCTCATTGCCAC
ATCTTTCGTTGGCATGGGAGATATAGTAACCAAGGAGTCCTTCCAGTGGGTGCTCAGCCG
CCCCACGATGATTGGAGCTTCACAGATCATTTGCAGGCTCATGGATGACATGGCTTCCCA
CGAGGTATTAGATTCTTCTACAGAGATTAAATGCTTAATAAGTGAAATTTGATACTACAG
AACTTAAGTGCATGTTTGGCAATGTTTCTTTTTAAATAGTTCTGAAAAAACAGTTCTTAA
TTGTTTTTAAAAAGAAAATTTTGTTTGATAACTCAAGTCTAGATTTATTCTCTATTAAGG
TAAGTACTATGTGTATAATGTAAACGTTTCCAAAATATTTTTCATATTTTCCTTAAGTTA
TGTTTCGCATTGTAAAATTTGAGGAAAAATGTGTGAAAGGGAAACAAAAATAAAGAGGAA
AAGTAGATGAAAAGAAAAAATGAAAAAAAAAAAGAATATGTTTAAAGTCAATAAATTATT
TTTATTTATTACATCAAACTCATTTTATTTATTTTAACTCATCAATATAAAGATTAAATA
ATTTGAAAATATATAAGTTTATAATTAATTTTAATTACATTTGATTTCCTTTGGTATTTT
TCATAGGAAAATTAAACATGTGAAAATCATTTTCTTTAACATTTTTTTTCTTTTTATAAT
ATTTTTTAGAAACCAAACATAATCTTAATATTTACAATAACCAAACATTTTGTAGAAGAT
CTCGTTTATTTTTAAGAAAGAACTTCTAAAATATTAAATAGTTGTAGGTGTTCAAAACTA
AAAAATTTTAAATGGTTTAAGGACATATTTTTAGTCAAAATAATTATGACAAAATTAGAC
CGTGAAAATCATTATTGGAAGGAAAAATTTATATTAAGATTACCAACATCATTTACAAAA
AAGTTAGACAAAGAATTAGATGCATATATAACAGAAGAATTTCCTATTAGTCATTATTAA
CTTATGAAAAATTAATTACTTTTATTAATAATGAAATATTAGCCTTATGTACATACCTTA
AGCTTAAAAGTCAAATGAAAAAAGGAAGATAATATAGTAAGAAAGAATTAAGAAAATTTT
GTTCTTACTAAGGACATGATACTATAATTAGTCCTTCATAAAAGAAAAATAAAGTTATAT
AAAGAAATTTTAATAGAAATAAAAAACCAACAAAATAATGAAACAAAATTTCCAAAGAAA
AATATAAAAAATAACAAATTAAAACTCTTAAACAAATTAAACCCAAAGAAAAAAAATTAA
CAGTGTGCTACGAATGCCAAAAAGTGGGACATTATGCAAAAAATTGTGAACTAAAAAACA
AAATAAATTCTCTACAAATAAGTGACAAGGTTAAAGAACAAATGATTAATTTAATGAAAA
AACATTAAATTCAAAACACCTAAAATCTATCATAAACATAACTATTTTCAAAACAAACTT
TACAAACAACTATTTTCAATTAAAATTTTGTTATGTGTTCCTTAATTAAACAGCCCCATA
TATATATATTAATTTTTTTTTTGCACAGTTTGAGCAAAAAAGGGTGCACGTTGCTTCTAG
TGTTGAATGCTATATGAAGCAATATGGTGTTTCAAAGCAGGAGGCGTATGATGAGTTGAA
TAAGCAAGTAGTCAAGGCATGGAAGGATATTAACCAGGAGTGCCTCAAACCTACACCAGT
GCTGATGCCAATCATCACACGTGTTCTAAATATTGCCCGTATGATGAATATCTTGTACAA
GGATGGAGATGAGTTCACCCATGTTGGAAAACAGAGGAAAGATCTCATTGCATCGATCCT
CATAGACCCCGTGCCAATGTAA
>CRTPS032_Loci
ATGTCTGTCTCACTTCCCGTCACTCCTATTCCAACCACGCCAGGGGTAGATCATCAGGGG
GTGGCTCGCTCCACAGCGAATTTTCCTCCTAACATTTGGGGTGATCGTTTCCTCATCTAC
ACTCCTGATGATGCTGTAAGTGTATAGAAATACTGCTTTGATATCTGGTGCTGGAAGATG
AGTTAGTGTGCGTTTGGTAGCAATTCTAAGAATGTTTTGAATTTTTTAATTATTTGAAAG
ATAAAAAATTTCAAGTACAAGAAGGTCTAAAACCACTTTCTAAAATCACTACTAAATGCA
CTCTTAGTTTCTTCCAATGTTTTCCTGGTGAGAGTATTCAGTCTAAATGTTTCAAACTTT
TTATGAGAGGTAAGGAAATTTATTTAGCATGATTAAAAGGCTTCCTTGAAAACTGATTTT
GAAAACAATTTTTGTTTTTTTATGACAAAAAATAGTTTTCTAAACAATTTATGGAGAACA
ATATGTTTTTTAAAACATTAGCAAATAGGCCTCAAATGTTTTTGTTGTGTTTGCAATTTT
TCTGGTGTAGATAACCCATGAATGTAAAGAACAGCAAATTGAAGAACTGAAAGAAGAAGT
GAGAAAGGAGCTAAAAGCCAGTGCCAGTAAATCTCCGGAACTGCTGAAGTTGATAGATTC
CATCCAACTCTTGGGATTGGCACACCACTTTGAAAGGGAGATCGAAGAAGCATTAAAAGA
CATGTATGGAACATATAGTCTGGTTGATGATAACGACGACTTCACAAATGCTTCGCTTCG
GTTCCGACTACTAAGACAAGAAGGTTACCCCATTCCATCTGGTAAAAGCCCCTTTCCTAT
AGTTGCCAAAACATTTGTCATCTTGAATTACTTACCATTCATTGATTTAATGAACTTTAC
TGATGAAATAGATGTATTTAATAAGTTCAAAGACAAGGAAGGCAACTTCAAGGAATATTT
GATTGGTGACTCACTTGGCATGCTAGCTTTATATGAAGCTACACATTTGATGGTGCATGG
AGAAGACATACTAGAGGAAGCCCTGGCTTTCACCACTACTCATCTTCAGTCCATGGCAAC
TGATCCAAATAATCCTCTTGCAAAACAAGTGATTCGTGCACTAAAGCGGCCCATTCGCAA
GGGCTTGACAAGGGTGGAGGCAACGCATTACATTTCCATCTACCAACAAGATGGTTCACA
TAATAAATCTTTACTCAAGCTTGCAAAGTTGGACTTCAACCTGTTGCAGTCACTCCATAG
GAAAGAGCTAAGTGAGATCAGTAGGTAAGTTCTTGAAGCAATCATATGCAAAAAAAAACA
AGCTATTTTAGCAATCTTCTTGACTCTCATCATCGGCTTATATATCTTTCAGGTGGTGGA
AAGGTTTAGACGTTGCGACAAAGCTACCTTTTGCACGGGATAGACTAGTGGAGAGCTACT
TTTGGACATTGGGAGTGTACTTTGAGCCCCAGTACTTCCCTGCTCGAAGGTTCTTAACGA
AAATGACCGCTATGTTAACCATTATGGATGATATATATGATGCATATGGTACAATCGAAG
AACTTGAACTCCTTACAGAAGCAGTCGAAAGGTTAATTGGATACTTGCACATCAATTTCA
TTAGCAGAATTTCTAAACTTCTGGTATAGATTTCATAAAGTTCCAAAGATATATTCTGTA
ATTACTTCACTTTCAGATGGGATGCCAGCTGCATAGATCAACTGCCTGCAGATTATATGA
AGTGGTTTTATCGGGCACTCTTGGATGTTTATGAAGAAATGGAAGAAGAGATGGCCAAGG
AAGGGAAATTGTACCGTGTCCACTATGCAAAAGAAGCGGTTTGACACGATCACCGTTCTT
TTAGAATGTGTTTGACAATGATTTTAAAAGTGATTTTAAAAAGTTTCTAGTTTTTCTAAC
ATTTACTAATTTTTGTCTTTATCTTTCAAGTACTAGAAAAATTAGAAACATTTTTTATAA
TCATTGTTTAACATACTCCTAAATCCTTCAAAAATTATATATATAAAAGCTAATAGCATG
ATCTACATATTTGCATGATTATTTAACTCAGATGAAAAGGCAAATCCAAGCCTACTTTAT
TGAAGCCAAATGGTTGAACCAACGATATGTACCAACATTCGATGAGTACATAAGTAATAC
ACTAGTAAGTTGTGGTTACACTTTGCTCATTGCCACATCTTTCGTTGGCATGGGAGATGT
AGTGACAGAGGAGGCCTTCCAATGGGTGCTCAGCCACGCCAAGATGATTAGAGCTTCAGA
AACCATCAGCAGGCTCATGGATGACTTAGTTTCCCACGAGGTATAAGATTCTTCTACTAT
TAAACCTAGAAATTAATTGCCTTAAGGGCATGACTTAAATATGAAAAATAGTATGTCTTA
TGTATAAAATAAAGTTTCCAAAATAGTTTTCATTTTTTCAATTGTTTTTTAGAACTTTTT
AAATATATATATATATATATATATATATATATATATATATATATATATATATATATTAAT
TTCAAAAAATCTCAAATCTTTTATAAAAAATAATCACTTTCAAACAAATTTCTAATTAAA
AACTATATTGAGTAAAAAATTTGTTAATTGTGTTTTTTAAATTATCTATCCCACTTTTTT
TTTCTTTTTTTATGCTTTGCTCTTTGTGCAGTTCGAACAAACAAGAATGCATGCCCCCTC
AAGCATTGAGTGTTACATGAAGCAATATGAGGTTACAAAGCAGGAGGCTTGTGATGAGTT
GAATAAGCAAATAGTCAGGGCATGGAAGGATATCAACCAGGAGTGCCTCAGACCTACACA
AGTGCCAATGCCACTCGTCACACGTGTTCTAAATTTTAGCCGTGTGATAGATATCTTGTA
CAAGGATGAAGATGAGTACACCCACAATGGAAAATTGATAAAAGATCTCATTACATGGAT
GCTCATAGACCCTGTGCCAATGTAA
>CRTPS038_Loci
ATGGATAGTGCCAACCACATACAAAACAGCCAAGAATTTTTACAGTGCCAAGCTAAGTCC
GAAGGTGTTGGAACGATATCCCAAAGGAGATCTGCCAATTACAAGCCAAACATCTGGAAA
TATGATTGCGTCCAGTCTCTTACAAGTGAATACATGGTGAGATTTAGGATTATTCCGAGA
AAAATCTTATCATCCTGTGTTCTATTTGCACTGCATCCACAATGACAAAATTTTTCCGTT
GTATGTATCCATGGTCATATGTGCTTGGAAATTTGATGATTTTTCAGGGAGAGCCATACA
CAAGACAGGTCCAGCAGCTGAAAGGAGAGGTTAGGCGTGTGTTTGTTGAAGTGGTGGAAC
CATTGGCCAAGTTAGAGTTCATTGACAGCATTAAAAAGCTAGGTCTGGGCAACTTCTTTG
AGGAGGAGATCAGAGAAGCCCTTGACACCACAATGTCTGATAAGAACAACAGTCCCGGTA
TCAAAGCAAATCTCTATGCTGCTGCACTATGCTTTAGGCTTCTCAGGCAACATGGTTATG
GAGTTTCACAAGGTACAGATATTCATTATCAAATATTTAACTCTACTTTCTCCAAAAGAT
GCCTTACATTTTTTATTTTCAGTGCTATTCGCTGATGTTCTTAGTGAATGCTGTGAAACC
CAGATATGTTTAGCGGCTTCATGGAGGAGGTTGGTATGCTCTCTAAAAGCACATGCACAA
ATGTCAAAGGAATGATTGAGCTTTTTGAGGCCTCGCATCTCGCCTTGGAAGGTGAAAACA
TCTTGGACGAGGCTAAAGCTTTCTCTTCGGGATATCTCAAAGAAATCATTTCTAACCTAG
ATAATAACCTGGCTAAACAAGTGGTCCATTCTTTGGAGCGTCCATTGCACTGGAGAGTGC
AGTGGTTTGATATCAGGTGGTACATTGATTTCTATGAGGAGGAAGGAGTGAACCTGGATT
TACTCAAGCTTGCTAAACTTAACTTCAACATGGTTCAAGCCGTACATCAAAAGGATCTCA
AACACATCTCCAGGTAATGATGAAAAGCAGGTGCAATCTCTATAAGCATCAGTATGCCGC
AAATTCATTAGAAAAGACAAGTCACTTTTTCTCTCTATTTTTTCTCACTAGGTGGTGGAG
GAATCTGGGCCTCATTGAAAATTTGAGCTTTACAAGAGATAGATTGGTGGAAAGTTTCCT
GTGTGGTGTGGGATTCTCATCTGAACCTCAGCATGGATCTTTTCGCATATGCATTACAAA
AGTCATTATTTTTATTCAAGTCCTTGATGACGTTTATGATATTTATGGTTCGTTGGATGA
GCTAGAGCAATTCACCAATGCTGTTGATCGGTCAGTCTTAATAAATCATCTCCAAAAAAT
CCATGAGTTTCAAGAAAGAAGGTTAAAATTAAATTGTTCAAAATTTTGATTATCTCTCAA
TTTCAGGTGGGATTCCAAGGAAATCCAACAACTTCCTGAGAGTATGAAGCTTTGTTTCCA
AGTACTCCAGGACACAACTAATGCAGTGGCTAATGAAATTCAGAAGGAAAAGGGTTGGGA
CAATGTATTACCCATGCTACAACAAGCGGTATTATATCTTTTGTTTTGAGTCTCATTTCA
AATAAAAGTTTTCCGGAATAATCATTTGATTTTTCTTACAACAAAAATCTTTTGTTTTTT
CTAGTGGGCAAATTTTTGCAAGTCTTTATTTGTGGAAGCCAAGTGGTACAACAAGGGTTA
TACACCAACCCTGCAGGAATATCTAAGTAATGCCTGGATTTCATCCTCAGTTTCATTGCT
GTCTGTTCATGCAATATTTTTCTGTGTACCACATGAGGCTAAAGAGGAGATGGTAGATTT
TCTGGAGAAAAATCAGGAACTTGTGTACTCTTCATCTCTGATTCTTCGTCTCTGTAATGA
TCTTGGGACTTTGGAGGTAATTATTCCTTCTTAAGAAAAGCGCCATTCAGATATAACTTT
CTTTTAATTTGTCTTTAGAACATTAGCATGTATAATAATCACCCTGTGGCTCTTCTAATA
GGCAGAACTAGAGAGAGGTGATGCCGCTACATCAGTTCTATGCTATATGAAAGAAGTGAA
TGTCTCAGAGGAGATATCTCGGACGCACATTAGAGGCATGATAGTTAAAACTTGGAAGAA
TATGAATGGACATTGCATTGCCTCATCTCCATTACTACAACCAGTTGTCAACATCATCAC
AAATATAGCAAGGGTAGCACAGTGGATTTACCAATATGGAGATGGGCTTGGAATTCCTGA
CCGTGAAACAAAGGCTCAGATTCTGTCTTTACTGATTGAACCCCTTGGAATCAACTAA
>CRTPS039_Loci
ATGAAATTCTATAAATTTGGTCCCTTGTGCTGTATCAGCAACACAAACTTCAATCCTTCG
TTCTATCCCTCTGAATTAAAGTTACTCTTCCTTCTCGCTCTCCCAATGGGATTCTCTCCT
GCCTTTTACGCTTGCTCCATTCCTCCAGTTGGTCCTAACAAATTCACAGAGCTAGGCCAG
TCCAAATTCAACAATGTTGTGCTTGTGCCTACTGCTCAGAAATGGAGCATTGCCCACGAC
CACACCTTGGTTTATAAGCCCTTAAGAAAGAATAATCATCAATCTCAACATCTCAGCTTT
ACTGTTAAGTTTACGTCTCCGTTTTCATTTTCTTTTAATTCTTATTCTGCTAGATTTTAG
CTATCGAATAACTACGCGCGGCTGACACGCTTCTCTTGCAGGATGAATTTTACATCAAGC
ATGCACAAAGATTGGATGAAATTAGAAACGTATTCAGTGAAGTTGGAGAGGATACGCTGG
AAGGTTTGATGATGATTGATGCCATACAAAGGTTGGGCATTGACTACCACTTCAAAGAGG
AAATTGAAGCAGTTCTACAGAGACAGTATATGAAAGCCAGCACTCACGGTGAGAGCATTC
AGGATCTCTACGAGGTTGCTCTTCGTTTTCGGCTATTGAGACAAGAAGGTTACCATGTGC
CTGCAGGTGGGATTTCTTTTGACTTCAGCAAAATTTGTTATGAGTCGCATTGTTTTTCAA
ATAGGAATTTACTGGCTATTGTTTATGAATAGATGTGTTTAACTACTTCAAGAACAAGGA
GGGGAAGTTTAAACAAAATCTCAGCAAAGACATCAAGGGATTGTTGGGTTTATATGAAGC
TTCACAACTGAGTATAGAAGGAGAAGATATCCTCTAGGAAGCCCAAAGATTCAGCAGCAC
ACTCCTTAACGCAGGGTTGGAACATCTTGATCACCACGAAGCTACAGTTGTCGGGCATAC
ACTGGAGCATCCCCATCATAAGAGCTTGCCAAGGTTCATGGCCAAAAGCTTCCTTAAGGA
CTTCCAGGGGCCAAATGGATGGCTGACTGTCTTGCAAGAACTTGCAAAAGCGGATTTCAA
TATGGTTCAATCCATACATCAGCAGGAATTACTTCAAATTTCGAAGTAGGTTTGAAAACT
GACTCACCTGTTAAGTATTTTGGTTTCATATATTCTTAAGACTCTTCTAATCGTAAATAC
CCATCATATTATTAGATGGTGGCAAGACCTAGGTTTGGCAGAGGAGTTGAAGTTTGCAAG
AGACCAACCACTGAAATGGCACATGTGGCCCATGGCAGTACTCCCCGATCCAAGCTTGTC
AGAGCAAAGGGTTGAGCTCACAAAACCCATCTCTATGATCTATATAATCGATGACATTTT
TTATGTTTATGGAACGCTTGATGAGCTCACTCTCTTTACAGAAGCTGTCAATAGGTAGGC
ATCAACCATGGAATTAATCCATTCATCACCGTACCAAAGTTCCACTAAATTGACCCGTTA
ATTTTTGCATGCAGATGGGATATAGCTGCTTTCGAGACGCTACCAAACTACATGAAGATA
TCCTTCAAGACTCTAGATGACATCACAAATGAAATCAGCAACAAGGTCTACAAAGAGCAT
GGGTGGAACCCTGTAGACTCGCTACGGAAGACGGTATGTACATTCATTTGTCTACGGATA
TTGAATTTTCACGAGAATTACAAGCACCACATGTTAAACGGATTCTCTCTGTTGCTACAG
TGGATGAGTTTATGCAATGCGTTTCTAGTAGAAGCCAAATGGTTTGCCTCTGGGCATGTG
CCAAAGGCCGCCGAGTACTTGAAAAACGGGGTCATCAGTTCAGGGGTACATGTGGTGCTT
GTTCACTTGTTCTTTCTCTTGGGCCATGGCATAACCAGGGGAAATGTGGATCTTGTGGAT
GACTTCCCCTGCATCATATCTTCCACAGCTGCCATTCTTCGTCTTTGGGACGACCTGGGA
AGCGCCAAGGTAATGCAAAACCAGGTTATTCATGTCTCAAGTCTTTAATTCCTTAATTCT
GATAGTGTCTTAGCCTACTTAGTTTTAAATCAACACTAACACATTCATGAATTCATTGAC
AGGATGAGAATCAAGACGGCCATGACGGGTCATACATCGAGTGCTACATTAAGGAACACC
AAGGCTCTTCCATGGAAAAGGCACGGCAAAATGTGACCTATATGATTTCAGATTTATGGA
AGCGCCTCAACAAGGAATGCCTCTCTCAGCATCCATTTTCAACTTCTTTTACAAAGGGTT
CCCTTAACATTGCAAGGATGGTTCCTTTGATGTACAGTTATGATGACAATCAGAGTCTTC
CACACCTTGAGGAACATATGAAGTCCCTCCTCTTTGAAGCATTTCCCCTGTAG
>CRTPS040_Loci
ATGGGATTCTCTCGTGCCTTCTACGCTTGTTCCATTCCTCCAGTTGGTCCTAACAAATTC
ACATAGCTAGGCCAGTCCAAATTCAACAGTGTTGTTCCTGTGCCTACTGCTCAGAAATGG
AGCATTGCCCCCGATCACACCTTGGCTTATAAGCCCTTAAGAAAGAATAATCATCAATCT
CAACATCTCAGCTTTACTGTTAAGTTTGCGTCTCCGTTTTCATTTTCTTTTAATTCTTAT
TCTGCTAGATTTTAGCTATCGAATAACTACGCGCGGCTGACACGCTTCTCTTGCAGGATG
AATTTTACATCAAGCATGCACAAAGATTGGATGAAGTTAGAAACGTATTCAGTGCAGTTG
GAGAGGATACGCTGGAAGGTTTGATGATGATTGATGCCATACAACGTTTGGGCATTGACT
ACCACTTCAAAGAGGAAATTGAAGCAGTTCTACAGAGACAGTATATGAAAGCCGGCACTC
ACGGTGAGAGCATTCAGGATCTCTACGAGGTTGCTCTTCGTTTTCGGCTATTGAGACAAG
AAGGTTACCATGTGCCTGCAGGTGGGATTTCTTTTGACTTCAGCAAAATTTGTTATGAGT
CACATTGTTTTTCAAATAGGAATTTACTGGCTATTGTTTATGAATAGATGTGTTTAACAA
CTTCAAGAACAAGGAGGGGAAGTTTAAACAAAATCTCAGCAAAGACATCAAGGGATTGTT
GGGTTTATATGCAGCTTCACAACTGAGTATAGAAGGAGAAGATATCCTCGAGGAAGCCCA
GAGATTCAGCAGCACACTCCTTAACGCAGGGTTGGAACATCTTGATCACCACGAAGCTAC
AGTTGTCGGGCATACACTGGAGCATCCCCATCATAAGAGCTTGCCAAGGTTCATGGCCAA
AAGCTTCCTTAAGGACTTCCAGGGGCCAAATGGATGGCTGACTGTCTTGCAAGAACTTGC
AAAAGCGGATTTCAATATGGTTCAATCCATACATCAGCAGGAATTACTTCAAATTTCGAA
GTAAGTTTGAAAACTGACTCACCTGTTAAGTATTTTGGTTTCATATATTCTTAAGACTCT
TCTAATCGTAAATACCCATCATATTATTAGATGGTGGCAAGACCTAGGTTTGGCTGAGGA
GTTGAAGTTTGCAAGAGACCAACCACTGAAATGGCACATGTGGCCCATGGCAGTACTCCC
CGATCCAAGCTTGTCAGAGCAAAGGGTTGAGCTCACAAAACCCATCTCTATGATCTATAT
AATCGATGACATTTTTGATGTTCATGGAACGCTTGATGAGCTCACTCTCTTTACAGAAGC
TGTCAATAGGTAGGCATCAACAATGGAATTAATCCATTCATCACCGTACCAAAGTTCCAC
TAAATTGACCCGTTAATTTTTGCATGCAGATGGGATATAGCTGCTTTCGAGACGCTACCA
AACTACATGAAGATATGCTTCAAGACTCTAGATGACATCACAAATGAAATCAGCAACAAG
GTCTACAAAGAGCATGGGTGGGACCCAGTAGACTCGCTACGGAAGACGGTATGTACATTC
ATTTGTCTATGGATATTGAATTTTCATGAGAATTACAAGCACCACATGTTAAACGGATTC
TCTCTGTTGCTACAGTGGATGAGTTTATGCAATGCGTTTCTAGTAGAAGCCAAATGGTTT
GCCTCTGGGCATGTGCCAAAGGCCCACGAGTACTTGAAAAACGGGGTCATCAGTTCAGGG
GTACATGTGGTGCTTGTTCACTTGTTCTTTCTCTTGGGCCATGGCATAACCAGGGGAAAT
GTGGATCTTGTGGATGACTTCCCCAGCACCATATCTTCCACAGCTGCCATTCTTCGTCTT
TGGGACGACCTGGGAAGCGCCAAGGTAATGCAAAACCAGGTTATTCATGTCTCAAGTCTT
TAATTCCTTAATTCTGATGGTGTCTTGGCCTACTTAGTTTTAAATCAACACTAACACATT
CATGAATTCATTGACAGGATGAGAATCAAGACGGCCATGACGGGTCATACATCGGGTGCT
ACATTAAGGAACACCAAGGCTCTTCCATGGAAAATGCACGGCAAAATGTGACCTATATGA
TTCCAGACTTATGGAAGCGCCTCAACAAGGAATGCCTCTCTCAGCATCCATTTTCAACTT
CTTTTACAGAGGGTTCCCTTAACATTGCAAGGATGGTTCCTTTGATGTACAGTTATGATG
ACAATCAGAGTCTTCCACACCTTGAGGAACATATGAAGTCCCTCCTCTTTGAAGCATTTC
CCCTGTAG
>CRTPS042_Loci
ATGGCCTGTTCTTGTGGCTTTTATGCTTGGTCCATTCCTGCAGTTGGCCCAAACAAATTC
AGAGAAATAGGCAAGAATAACTTCACCAGAATTGTGCCTATGCCTGATACGCACAAATGG
AGTATTGCCCACGATCACACCTTGGTTTCTATCCCCTTAAAGAAAGATAACCATTCACCT
GAACTTGGCAGTTTTACTGTTAAGATTGCCTTACTGCTTTCCATTATTTTATAGTTCTTA
TTATGCCATGCATTTTCTAACTTTCTAATTTCCTAACTTTACAGGATGAGTTCTACAATG
AACATGCACAAAAGTTAAAGGAAGTTAAGCATGTATTCAGCAAACTAGGAGAAGATGCAA
TGGAAAGCATGATGATGATTGATGCCATACAACGCCTAGGCATTGATCATCACTTCGAAG
AGGAGATTGAAGCAGTTCTGCAGAAGCAGTATATGAAATCTAGCATTCATGGTGATTGTG
ATGAGGATCTTTATGAGGTTGCACTCCGCTTTCGCCTATTGAGACAAGAAGGTTACACTC
TGCCCGCAGGTGGTTTCTTTTTCTTTTTTAATTAACCTTACCGACATTTATCAAGAGTCG
TTTGTTTCTGAAAGTGAATTTACTGGTTAATGTGCATGGATAGATGTGTTGAATAACTTC
AAGAACAAGGAGGGGAAGTTTAAACAAAACCTACGCGAAGACATCAGAGGATTGATGGGT
TTGTATGAAGCTTCTCAGCTAAGTATAGGAGAAGATATACTTGAGGAAGCCGGAAATTTC
AGCAGTCTACTCCTTAATGCATGTTTGCAACATCTTGATCATCATCAAGCTGCAGTTGTT
AAGAATACATTGGAGCATCCCCATCACAAGAGCTTGGCACGGTTCATGACCAAAAACTTC
CTTACTGATTTCCAGAGCACAAATGGATGGATAAATGCATTGCAAGAATTAGCAAAAATA
GATTTCAATATGGTTAAATCCGTGCATCAAAAGGAGATGCTTCAAATTTCCAAGTCTGTT
TGAAAAATTGCATTGTGATTATATTTACTTTCTTGTTATATAGTCTTAAGACACTTTGAT
CTCTAACTAATATTTGCCATATTAATTATTAGATGGTGGAAGGACCTAGGTTTGACCGAG
GAGTTGAAGTTTGCAAGAGATCAACCACTGAAATGCTACATGTGGCCAATGGCAATCATC
CCAGATCCAAGGTTGTCAGAGCAAAGGATTGAGCTCACAAAACCTATCTCTCTAATCTAC
ATAATAGATGACATTTTTGATGTTGGTGGAACCCTTGATGAACTCACTCTGTTCACAGAA
GCTGTTAATAGGTAGAAATGGACTAATTCATTGATTCGCTAATGGGTGTGTATGTGTGTA
TATATATATACACATAGTTCCACTAATTTGTGTCATTAATTATTGTATATAGATGGGATT
TGTCTGCTTTCAAAGAGCTTCCAGAGTACATGAAGATGTGTTTCAAGACTCTTGATGACA
TCACGAATGAGATCAGTACCAAGGTCCACAAGGAGCATAAGTGGAACCCAGTAGGCTCTC
TACGGAAGGCGGTAATATTCAAAACATTTTTGTATGGGTTTCAGTGGGATTACAAATGTA
GCACGCTTAACAGATCCCCCATTGCTGCAGTGGGCGAGTTTATGCAACGCATTTCTAGTA
GAGGCAAAATGGTTTGCTTCTGGGCATGTGCCAAAGGCTGAGGAGTACTTGAAGAATGGG
GCCGTTAGTTCAGGGGTACATGTGGTGCTAGTTCACTTGTTTTTTCTATTGGGTCATGGC
ATAACCAAGGAAAATGTAGATCTTGTGGATGACTTTCCAGGCATTATATCTTCTACAGCA
ACAATTCTTCGTCTTTGGGATGACCTCGGAAGCGCCAAGGTAAATGCCAACCACATGCAG
GTTGTTAATTAATCTGTCTACAATTTTTCATGTTTGGTTTATAAAAAGTTATTTTGAGGT
GGCCTTAAAAGTTAAATGTAGTGTTGGCCTAATTGATGTTTTGAAGTGGTATGTCATAAT
GTTTGGTTTCACAGAACCACCCTAAGTTGAATAAATTGACAGGATGAGAATCAAGACGGG
CATGATGGGTCCTATGTAGAGTGCTACTTGAAGGAACACCGAGGCTCTTCAGTTGAAAAT
GCAAGACAAATCGTAGCCCATATGATTTCAGATATGTGGAAGCGCCTCAACAAGGAATGC
CTCTCTCCAAATCCATTTTCAACTTCTTTTACAAAAGGCTCCCTCAATATTGCAAGAATG
GTCCCTTTGATGTATAGTTATGATGACCAACAGTGCCTTCCTGGCCTTGAGGAGCATATG
AAGTCCTTGCTCCTTGAGAATCTACCATACAGAAACACTCAAAAAATAAATGAGTGA
>CRTPS044_Loci
ATGGCCTGTTCTTGTGGCTTTTATGCTTGGTCCATTCCTGCAGTTGGCCCAAACGAATTC
AGAGAAATAGGCAAGACTAACTTCACCAGAATTGTGCCTATGCCTAATACGCACAAATGG
AGTATTGCCCACGATCACACCTTGGTTTCTATCCCCTTAAAGAAAGATAACCATTCACCT
GAACTTGGCAGTTTTACTGTTAAGATTGCCTTACTGCTTTCCATTATTTTATAGTTCTTA
TTATGCCATGTATTTTCTAACTTTCTAATTTCCTAACTTTACAGGATGAGTTCTACAATG
AACATGCACAAAAGTTAAAGGAAGTTAAGCATGTATTCAGCAAACTAGGAGAAGATGCAA
TGGAAAGCATGATGATGATTGATGCCATACAACGCCTAGGCATTGATCATCACTTCGAAG
AGGAGATTGAAGCAGTTCTGCAGAAGCAGTATATGAAATCTAGCATTCATGGTGATTGTG
ATGAGGATCTTTATGAGGTTGCACTCCGCTTTCACCTATTGAGACAAGAAGGTTACACTC
TGCCCGCAGGTGGTTTCTTTTTCTTTTTATTTCTTTTTTCTTTTTTAATTAACCTTACCG
ACATTTATCAAGAGTCGTTTGTTTCTGAAAGTGAATTTACTGGTTAATGTGCATGGATAG
ATGTGTTGAATAACTTCAAGAACAAGGAGGGGAAGTTTAAACAAAACCTACGCGAAGACA
TCAGAGGATTGATGGGTTTGTATGAAGCTTCTCAGCTAAGTATAGGAGAAGATATACTTG
AGGAAGCCGGAAATTTCAGCAGTCTACTCCTTAATGCATGTTTGCAACATCTTGATCGTC
ATCAAGCTGCAGTTGTTAAGAATACATTGGAGCATCCCCATCACAAGAGCTTGGCACGGT
TCATGACCAAAAACTTCCTTACTGATTTCCAGGGCACAAATGGATGGATAAATGCATTGC
AAGAATTAGCAAAAATAGATTTCAATATGGTTAAATCCGTGCATCAAAAGGAGATGCTTC
AAATTTCCAAGTCTGTTTGAAAAATTGCATTGTGATTATATTTACTTTCTTGTTATATAT
TCTTAAGACACTTTGATCTCTAACTAATATTTGCCATACTAATTATTAGATGGTGGAAGG
ACCTAGGTTTGACCGAGGAGTTGAAGTTTGCAAGAGATCAACCACTGAAATGGTACATGT
GGCCAATGGCAATCATCCCAGATCCAAGGTTATCAGAGCAAAGGATTGAGCTCACAAAAC
CTATCTCTCTAATCTACATAATAGATGACATTTTTGATGTTGGTGGAACCCTTGATGAAC
TCACTCTGTTCACAGAAGCTGTTAATAGGTAGAAATGGACTAATTCATTGATTCGCTAAT
GGGTGTGTATGTGTGTATATATATATACACATAGTTCCACTAATTTGTGTCATTAATTAT
TGTATATATATGGGATTTGTCTGCTTTCAAAGAGCTTCCAGAGTACATGAAGATGTGTTT
CAAGACTCTTGATGACATCACGAATGAGATCAGCACCAAGGTCCACAAGGAGCATAAGTG
GAACCCAGTAGGCTCTCTACGGAAGGCGGTAATATTCAAAACATTTTTGTATGGGTTTCA
GTGGGATTACAAATGTAGCACGCTTAACAGATCCCCCATTGCTGCAGTGGGCGAGTTTAT
GCAACGCATTTCTAGTAGAGGCAAAATGGTTTGCTTCTGGGCATGTGCCAAAGGCTGAGG
AGTACTTGAAGAATGGGGCCGTTAGTTCAGGGGTACATGTGGTGCTAGTTCACTTGTTTT
TTCTATTGGGTCATGGCATAACCAAGGAAAATGTAGATCTTGTGGATGACTTTCCAGGCA
TTATATCTTCTACAGCAACAATTCTTCGTCTTTGGGATGACCTCGGAAGCGCCAAGGTAA
ATGCCAACCACATGCAGGTTGTTAATTAATCTGTCTACAATTTTTCATGTTTGGTTTATA
AAAAGTTATTTTGAGGTGGCCTTAAAAGTTAAATGTAGTGTTGGCCTAATTGATGTTTTG
AAGTGGTATGTCATAATGTTTGGTTTCACAGAACCACCCTAAGTTGAATAAATTGACAGG
ATGAGAATCAAGACGGGCATGATGGGTCCTATGTAGAGTGCTACTTGAAGGAACACCGAG
GCTCTTCAGTTGAAAATGCAAGACAGATCGTAGCCCATATGATTTCAGATATGTGGAAGC
GCCTCAACAAGGAATGCCTCTCTCCAAATCCATTTTCAACTTCTTTTACAAAAGGCTCCC
TCAATATTGCAAGAATGGTCCCTTTGATGTATAGTTATGATGACCAACAGTGCCTTCTTG
GCCTTGAGGATAGGGATGGCAACGGGGCGGGTTTTTTCGGGTACCCGCCCCGCCCTGCCC
CTAATGAGACGGGGTAGAAATTTAATAAACGGGTTTTTAACGGATATGAGATTTTTTTTT
TTAACCCGGGGCGGGCTCGGGTATTGCCCCATCCCGCCCCGCCCCGCCCCGTTTACATAT
AAAATCAATTTTAAAATTTAATTTAATTTAAAATTTAAAATTAATTTTATTTTACTATTT
TTAATATATAGATAATAATAAAAAATTAATAAAATAAGTTATAAAAAATTTAATAATTTT
ATTATTTATAAATATATTTATTTTAATGTAATTAAAAATTTTAAAAGCAAATTTTAAAAA
AAATTTAAAAAAAAAAAAAAGGAGGCTAAACTTCCATACCCGCCCCGCCCCGTTTAATTT
TTAAACGGGACAGGGATGAGAATTATTTTTGATAAATGGGGCGGGGTTGGGATGGGGGCG
ACCCGTCCTGAACCCGCCCCGTTGCCATTCCTACTTGAGGAGCATAGGAAGTCCTTGCTC
CTTGAGAATCTACCATACAGAAACGCTCAAAAAATAAATGAGTGA
>CRTPS045_Loci
ATGCCAAGTGCTCACACATGGAGCATTGCTAAGGATCAGAACTTGGTTTCTATCCCCTCA
GAAAAGGATAATCATCCATCCACAGAATATCCCAGCCCCACTGTTAAGCTTCAGTCCCCA
TTTTCCATATATATTTTTTGCTCTTAGTTCTTATGGCGGTTTGTCACTTTTCAACTTCCT
ACTGTTGACAATCTTCCTTTGGCAGAATGAATTTTACATGGAACATGCACAAAAACTGGA
GGAAGTTAGGAGTGTACTCAAGGAGGTAGGAGAAGATACATTGGAAGCTTTGCTCATGAT
TGATGCCATCCAACGCCTAGGCATTGACTACCATTTTCATGGAGAGATTGAAGTGGTACT
ACAGAGACTACATACGAAATTTAACACTGTGAGTGATTGCCATAACAATCTCTACGAACT
AGCACTTGGCTTCCGGCTATTGAGACAAGAAGGTTACTATGTGAGTGCAGGTGGGATTTT
CTTTTTCTTTTTCTTTTTTTTTTTCATTTTTTTCTTTTGGGTTTTCCCCTTTTATTTATT
TATTTTTTTAAATATTCTAAGTTTCGACTATTAAATCATTTGTTCTACAAGAGTAAGTTA
TTTAATGGTTATCGTGTATGAACAGATGTCTTTAACAATCTCAAGGACACAGAGGGAAAG
CTTCAAGAAAAACTAAGCGAAGATATCAAGGGATTAATGGGTTTGTATGAAGCTTCGCAG
CTATGTATAAAGGGGGAAGATATACTCGAAGAAATCGGAAACTTCAGTAGCCAGCTTCTT
AATGCATGGAACACGCACAATGATCACAGTCAAGCTAGAATTGTTAGGAACACATTAGGG
CATCCCCATCATAAGAGCTTGGCAAGGTTCATGGCCAAAAGCTTTCTTAGCGATTTTCAA
GGCACAGATGGATGGGTAAATGTCTTTAGAGAACTAGCAAAAATGGATTTCAATGTAGTT
AAATCCATACACCAGAAGGAGATGCTGCAGGTTTCCAAGTGAGTTTCACTGACCTTGAAT
TAAGTTAATTTGTTGCTCTCCAAAGATTATTCCCTGACGTACCTTTCATGTAAATATTTT
TTTTTTCTTTCTCTTTGTACCTAATTAGATGGTGGAAAGATCTAGGTTTGGCCAAGGAGT
TGAAGTTTGCAAGAAACCAACCACTGAAATGGTACATGTGGCCCTTGGCGGTCCTCCCGG
ATCCAAGCTTGTCGGAACAGAGGGTTGAGCTCACAAAACCCATCTCACTAGTCTACATAA
TAGATGACATTTTTGATGTTCATGGAACACTTGATGATCTCACTCTCTTCACAGAAGCTG
TCAACAGGTAGGCATATAACAACAATACAATTCATCAGAATGCTTCTACAAATCTCAAAA
ATCATCATTTAATCACTAATTGCATGTAGATGGGAATATGCGGCTGTTGAACAACTACCA
GACTACATGAAGATATGTTTCAATGCTCTTAATGGAATCACCAATGAAATAAGTTCCAAG
GTCTACAATGATCATGGGTGGAACCCCATGGAATCTCTTCGAAAGGCAGTATGTCAAATA
ACATTTACCATACTAGATTAATATTCATTTTAATTGCAAATGCAAAAGAGTTGGAAGTGC
CTCTGCAATTTTTTGATAGTTTATTTTATTTTTTGCAAACAGTGGGCATGTTTATGCAAT
GCATTTCTAGTAGAAGCAAAATGGTTTGCTGATGGACACGTGCCAAAGGCTGATGAGTAC
TTGAAGAATGGGGTCATTAGCTCCGGAGTACATGTGGTGCTAGTTCATATGTTTTTCTCC
TGGGTCATGGCATAACCAAGAGAAATGTAGACATTGTGGATGATTTTCCTGAGATTATAT
CTTCGGTCGCAAAAATTCTTCGCCTCTGGGATGACTTGGGAAGCGCCAAGGTAAATCTCA
AGAAACATAAAGAAAAATGACCTCTAGTCTCCAGTTTTTGTCTGTTTTATACATACCTAC
CCCTGATAGCGATCTCACTGAAAATTCCTCAACATATAAACTAGACCCACGCCAGCTCAT
TCATGGTTGTGGTCACTTCTGGTGGGAACCGCATCATGTGGTTGATGTCTGGTTTCCCAC
TATACATTCATAAACTGCTTCCGAGAACGGGAATGATGTGTCGTATTCATAGTTGGCCAC
TAACACATATAAGCATTAACACTTTTGCAGGACGAGAATCAGGACGGGCACGACGGATCA
TACCTGGAGTGCTAAATGAAAGAAAAACCAGGGACTTCCATAGAAAATGCCCGATGCCAT
GTTTTGCATACCATTTCAGAGACATGGAAGAGCCTCAACAATGA
>CRTPS046_Loci
ATGCCAACTCACACATGGAGCATTGCTAAGGATCAGAACTTGGTTTCTATCCCCTCAGAA
AAGGATAATCATCCATCCACAGAATATCCCAGCCTCACTGTTAAGCTTCAGTCCCCATTT
TCCATATATATTTTTTGCTCTTAGTTCTTATGGCGGTTTTTCACTTTTCAACTTCCTACT
GTTGACAATCTTCCTTTGGCAGAATGAATTTTACATGGAACATGCACAAAAACTGGAGGA
AGTTAGGAGTGTACTCAAGGAGGTAGGAGAAGATACATTGGAAGCTTTGCTCATGATTGA
TGCCATCCAACGCCTAGGCATTGACTACCATTTTCATGGAGAGATTGAAGTGGTACTACA
GAGACTACATACGAAATTTAACACTCTGAGTGATTGCCATAACAATCTCTACGAACTAGC
ACTTGGCTTCCGGCTATTGAGACAAGAAGGTTACTATGTGAGTGCAGGTGGGATTTTCTT
TTTCTTTTTTCTTTTTTTTTTTTCATTTTTTTCTTTTGGGTTTTCCCCTTTTATTTATTT
ATTTTTTAAATATTCTAAGTTTCGACTATTAAATCATTTGTTCTAGAAGAGTAAGTTATT
TAATGGTTATCGTGTATGAACAGATGTCTTTAACAATCTCAAGGACACAGAGGGAAAGAT
TCAAGAAAAACTAAGCGAAGATATCAAGTCATTAATGGGTTTGTATGAAGCTTCGCAGCT
ATGTATAAAGGGGGAAGATATACTCGAAGAAATCGGAAACTTCAGTAGCCAGCTTCTTAA
TGCATGGAACACGCACAATGATCACAGTCAAGCTAGAATTGTTAGGAACACATTAGGCCA
TCCCCATCATAAGAGCTTGGCAAGGTTCATGGCCAAAAGCTTTCTTAGCGATTTTCAAGG
CACAGATGGATGGGTAAATGTCTTTAGAGAACTAGCAAAAATGGATTTCAATGTAGTTAA
ATCCATACACCAGAAGGAGATGCTGCAGGTTTCCAAGTGAGTTTCACTGACCTTGAATTA
AGTTAATTTGTCGTTCTCCAAAGATTATTCCCTGACGTACCTTTCATGTAAATAATTTTT
TTCTCTTTTTACCTAATTAGATGGTGGAAAGATCTAGGTTTGGCCAAGGAGTTGAAGTTT
GCAAGAAACCAACCACTGAAATGGTACATGTGGCCCTTGGCGGTCCTCCCAGATCCAAGC
TTGTCGGAGCAGAGGGTTGAGCTCACAAAACCCATCTCGCTAGTCTACATAATAGATGAC
ATTTTTGATGTTCATGGAACACTTGATGAACTCACTCTCTTCACAGAAGCTGTCAACAGG
TAGGCATATAACAACAATACAATTCATCAGAATGCTTCTACAAATCTCAAAAATCATCAT
TTAATCACTAATTGCATGTAGATGGGAATATGCGGCTGTTGAACAACTACCAGACTACAT
GAAGATATGTTTCAATGCTCTTAATGGAATCACCAATGAAATAAGTTCCAAGGTCTACAA
TGATCATGGGTGGAACCCCATGGAATCTCTTCGAAAGGCAGTATGTCAAATAACATTTGC
CATACTAGATTAATATTCATTTTAATTGCAAATGCAAAAGAGTTGGAAGTGCCTCTGCAA
TTTTTGATAGTTTATTTTATTTTTTGCAAACAGTGGGCATGTTTATGCAATGCATTTCTA
GTAGAAGCAAAATGGTTTGCTGATGGACACGTGCCAAAGGCTGATGAGTACTTGAAGAAT
GGGGTCATTAGCTCCGGAGTACATGTGGTGCTGGTTCATATGTTTTTTCTCCTGGGTCAT
GGCATAACCAAGAGAAATGTAGACATTGTGGATGATTTTCCTGAGATTATATCTTCGGTC
GCAAAAATTCTTCGCCTCTGGGATGACTTGGGAAGCGCCAAGGTAAATCTCAAGAAACAT
AAAGAAAAATAACCTCTAGTCTCCAGTTTTTGTCTGTTTTATACATACCTACCCCTGATA
GCGATCTCACTGAAAATTCCTCAACATATAAACTAGACCCACGCCAGCTCATTAATGGTT
GTGGTCACTTCTGGTGGGAACCACATCATGTGGTAGGGGTCTGGTTTCTCACTATACATT
CATGAACTGCTTCCGAGAATGGGAATGGTATGTTGTATTCATAGTTGGCCACTAACGTAT
ATAAGCTTTTACACTTTTACAGGACGAGAATCAGGATGGGCACGACGGATCATACTTGGA
GTGCTACATGAAAGAAAAACCTGGGACTTCCATAGAAAATGCCCGATGCCATGTTATGCA
TACTATTTCAGAGACATGGAAGCGCCTCAACAAGGAATGCCTTGCTCCAAATCCATTTTC
AACGTGTTTTACCAAGGCTTGTCTCAATGTTGCAAGGATGGTTCCTTTGATGTATAGTTA
TGATGATAACCAGTGCCTCCCAAGCCTTGAAGAGCACATGAGGTCGCTTGTCAATGAAAG
TGTTTCCTCATAA
>CRTPS047_Loci
ATGGCCTGTTCTTGTGGCTTTTATGCTTGGTCCATTCCTGCAGTTGGCCCAAACAAATTC
AGAGAAATAGGCAAGACTAAGGTGGCGTTTGTTTTTTTACTTAATTCTAAATAGAACCTT
AATACTTAATAGTATTAAATATTAGGTTGTTTGTTTTTATAGTATTTTATTTCTATTAAG
TGTTAAAAAGTAAAAAAAATCATTGTATTATTTTTCTATTTAGAAAAAGACACATATTCT
GGCTTTTTCTATTTAGTAAAAAGTTTATAATAAGTCATGAAAAAGTAAAAAACAAACAAC
CTAAATTCTAAAACTAAATGGTTTTTAGCAAAAAGCCAAAAAAACAAACACCACCTAACT
TCACCAGAATTGTGCCTATGCCTAATACGCACAAATGGAGTATTGCCCACGATCACACCT
TGGTTTCTATCCCCTTAAAGAAAGATAACCATTCACCTGAACTTGGCAGTTTTACTGTTA
AGATTGCCTTACTGCTTTCCATTATTTTATAGTTCTTATTATGCCATGCATTTTCTAACT
TTCTAATTTCCTAACTTTACAGGATGAGTTCTACAATGAACATGCACAAAAGTTAAAGGA
AGTTAAGCATGTATTCAGCAAACTAGAAGAAGATGCAATGGAAAGCATGATGATGATTGA
TGCCATACAACGCCTAGGCATTGATCATCACTTCGAAGAGGAGATTGAAGCAGTTCTGCA
GAAGCAGTATATGAAATCTAGCATTCATGGTGATTGTGATGAGGATCTTTATGAGGTTGC
ACTCCGCTTTCGCCTATTGAGACAAGAAGGTTACACTCTGCCCGCAGGTGGTTTCTTTTT
CTTTTTATTTCTTTTTTCTTTTTTAATTAATCTTACCGACATTTATCAAGAGTCGTTTGT
TTCTGAAAGTGAATTTACTGGTTAATGTTCATGGATAGATGTGTTGAATAACTTCAAGAA
CAAGGAGGGGAAGTTTAAACAAAACCTACGCGAAGACATCAGAGGATTGATGGGTTTGTA
TGAAGCTTCTCAGCTAAGGATAGGAGAAGATATACTTGAGGAAGCCGGAAATTTCAGCAG
TCTACTCCTTAATGCTACCTAG
>CRTPS048_Loci
ATGCCAAGTGCTCACACATGGAGCATTGCTAAGGATCAGAACTTGGTTTCTATCCCCTCA
GAAAAGGATAATCATCCATCCACAGAATATCCCAGCCCCACTGTTAAGCTTCAGTCCCCA
TTTTCCATATATATTTTTTGCTCTTAGTTCTTATGGCGGTTTTTCACTTTTCAACTTCCT
ACTGTTGACAATCTTCCTTTGGCAGAATGAATTTTACATGGAACATGCACAAAAACTGGA
GGAAGTTAGGAGCGTACTCAAGGAGGTTGGAGAAGATACATTGGAAGCTTTGCTCATGAT
TGATGCCATCCAACGCCTAGGCATTGACTACCATTTTCATGGAGAGATTGAAGTGGTACT
ACAGAGACTACATACGAAATTTAACACTCTGAGTGATTGCCATAACAATCTCTACGAACT
AGCACTTGGCTTCCGGCTATTGAGACAAGAAGGTTACTATGTGAGTGCAGGTGGGATTTT
CTTTTTCTTTTTTCTTTTTTTTTTTTCTTTTTTTTCTTTTGGGTTTTCCCTTTTATTTAT
TTATTTTTTTAAATATTCTAAGTTTCGACTATTAAATCATTTGTTCTAGAAGAGTAAGTT
ATTTAATGGTTATCGTGTATGAACAGATGTCTTTAACAATCTCAAGGACACAGAGGGAAA
GATTCAAGAAAAACTAAGCGAAGATATCAAGGGATTAATGGGTTTGTATGAAGCTTCGCA
GCTATGTATAAAGGGGGAAGATATACTCGAAGAAATCGGAAACTTCAGTAGCCAGCTTCT
TAATGCATGGAACACGCACAATGATCACAGTCAAGCTAGAATTGTTAGGAACACATTAGG
CCATCCCCATCATAAGAGCTTGGCAAGGTTCATGGCCAAAAGCTTTCTTAGCGATTTTCA
AGGCACAGATGGATGGGTAAATGTCTTTAGAGAACTAGCAAAAATGGATTTCAATGTAGT
TAAATCCATACACCAGAAGGAGATGCTGCAGGTTTCCAAGTGAGTTTCACTGACCTTGAA
TTAAGTTAATTTGTCGTTCTCCAAAGAATTCCCTGACGTACCTTTCATGTAAATAATTTT
TTTTCTCTTTTTACCTAATTAGATGGTGGAAAGATCTAGGTTTGGCCAAGGAGTTGAAGT
TTGCAAGAAACCAACCACTGAAATGGTACATGTGGCCCTTGGCGGTCCTCCCAGATCCAA
GCTTGTCGGAGCAGAGGGTTGAGCTCACAAAACCCATCTCGCTAGTCTACATAATAGATG
ACATTTTTGATGTTCATGGAACACTTGATGAACTCACTCTCTTCACAGAAGCTGTCAACA
GGTAGGCATATAACAACAATACAATTCATCAGAATGCTTCTACAAATCTCAAAAATCATC
ATTTAATCACTAATTGCATGTAGATGGGAATATGCGGCTGTTGAACAACTACCAGACTAC
ATGAAGATATGTTTCAATGCTCTTAATGGAATCACCAATGAAATAAGTTCCAAGGTCTAC
AATGATCATGGGTGGAACCCCATGGAATCTCTTCGAAAGGCAGTATGTCAAATAACATTT
ACCATACTAGATTAATATTCATTTTAATTGCAAATGCAAAAGAGTTGGAAGTGCCTCTGC
AATTTTTTGATAGTTTATTTTATTTTTTGCAAACAGTGGGCATGTTTATGCAATGCATTT
CTAGTAGAAGCAAAATGGTTTGCTGATGGACACGTGCCAAAGGCTGATGAGTACTTGAAG
AATGGGGTCATTAGCTCCGGAGTACATGTGGTGCTAGTTCATATGTTTTTTCTCCTGGGT
CATGGCATAACCAAGAGAAATGTAGACATTGTGGATGATTTTCCTGAGATTATATCTTCG
GTCGCAAAAATTCTTCGCCTCTGGGATGACTTGGGAAGCGCCAAGGTAAATCTCAAGAAA
CATAAAGAAAAATAACCTCTAGTCTCCAGTTTTTGTCTGTTTTATACATACCTACCCCTG
ATAGCGATCTCACTGAAAATTCCTCAACATATAAACTAGACCCACGCCAGCTCATTCATG
GTTGTGGTCACTTCTGGTGGGAACCGCATCATGTGGTTGATGTCTGCTTTCCCACTATAC
ATTCATAAACTGCTTCCGAGAACGGGAATGATGTGTCGTATTCATAGTTGGCCACTAACA
CATATAAGCATTAACACTTTTACAGGACGAGAATCAGGATGGGCACGACGGATCATACCT
GGAGTGCTACATGAAAGAAAAACCAGGGACTTCCATAGAAAATGCCCGATGCCATGTTAT
GCATACCATTTCAGAGACATGGAAGAGCCTCAACAATGAATGCCTTGCTCCAAATCCATT
TTCAACGTCTTTTACCAAGGCATGTCTCAATGTTGCAAGGATGGTTCCTTTGATGTATAG
TTATGATGATAATCGGTGCCTCCCAAGCCTTGAAGAGCACATGAAGTCGCTTGTCTATGA
AAGTGTTTCCTCATAA
>CRTPS051_Loci
ATGATAATTCCTCAAAGCCTTCTACTATTTCATTCTCTTGCATATATAATGTATTCCTCA
AACTTCTTTATATATATCGTTGTTGTTACTATTTTTTATATATCAAATGTTAATAACACA
TTATTATAGGCATATGTGGATACAATAATTGTATAGTTACCAATTTACTTGAAATTGACT
ACAGACTTTGGAACTATTATCTTAAACCAAATTGAAGAATTGCATCACTATTATAATGTA
AGCCTTATTTTTTCAGATATCTTTTGCCTTTCAGCAAAAGACAAGCCTTATCCAACTATA
ATAGGTAAGAAACCTAGGAGAACTCCCACTCTAGAAATTGGGGTTACGGGTTTCAAAGGC
AGATTTTGGCCCTAGCATATGGGGTGAGAGGTTCGTTAGCTACACTCTAGCTGATGACGT
AATTTCTGACATATATATATACACATATAACACATCTTAACCATCCAATGTTTTTCTAAA
CAATAGTTTGTGTATGCAATTTCGCTGTACATGCAGATAGCCCGTGGCCATAAAGAGCAG
CAGGCTGAAGATTTGAAAGAGGAAGTGAGAAGAGGGCTAATGGCTGCTGCTGGTAACCCG
CACACAACATTTGAACTATTTTAATCGAATTCAACCGCTTGGGGTGGCATACCACTTTGA
AAGAGAGATAGAAGAAGCATTGCAACATATCTATGATATCTATTATAATGTTGATCATAA
AGATGATGATTGATTCAATGTTTCTCTTTAATTTTGACTGCTAAGACAACAAGGATTCAA
TATGTCATGTGGTAAGGCATGAACTATCATCTATTAGGTAAAATGAAATCTTAATAACAT
CATCACAATCTTATTCTGGAACGCTTTTATATCATATTTCTGTGAATAAATGTAGATATA
TTCAACAAGTTCAAGGATGAAAAAGGGGGCTTCCAGGTATCTTTTATCAATGATGTGAGA
GGCATACTAGGGTTGTATGAAGCCACACATCTCCGAGTGCATGAAGAAGGAATACTTGAT
GAAGCACTCGTCTTTACCACCACTCACCTTGAGTCGGTCGTAGAACATTTAGAATATCCT
CTTGCAGAACAAGTTACTCATTCCCTGAAGCAGCCCGTTAGGAAAGGTTTGAACAGACTA
GAGGCGAGGTTGTTTATATCCATCTACCAACATGAAGCTTCGCATGATAAAGCTTTGCAG
AAGCTGGCGAAGTTAGACTTCAACCTGGTGCAGCCACTGCACTAGGAAGAGCTGAGCAAT
CTTTCTCTTATTGCTAACCATGTTAATTTATTTTAGGTGGCATAAAGAACTAGACCTTGG
CATGAAGATACCATTTGCTCGAGATAGACTGGTGGAAAGCTACTTCTTTGTACTTGCTAT
GTTTTCTGAGCCCCAATATTCAAGACCGAAGTACTTTCCATAATATCCACTATAGATGAC
ATGTATGATGCATATGGTACACTCGAAAAACATAAGCTTTTTGCAGAAGTGATTGAGAGG
TTTCTTCTCTGCAAATAATCCACCTTGATTTTGTCCACAATTTTGAAATATGTACTTGCG
TTGATTTAAACTTAATCAAGACCTGGATGTTCATTTATCCTCAGGTGGGATAAAAGCAAC
AGTCAACCGCCAGAATACATGGAAGTGATCTATCAGGTACTCTTAGATGTCTACAAAGAA
ATTGAGGAAGAGATGGACAGAGAAGGAAAAGCAAATTGCTTCCACTATGCAAAAGAAGCG
GTAA
>CRTPS052_Loci
ATGTCTATCTACCAGGATGAAACTTCGCATGACACAACTTTACTAAAGCTGGCCAAGTTA
GATTTCAATCTAGTGCAGTCCCTACACAAGGAGGAGCTAAGCAATATTGCTAGGTTTGCT
TTCAAATCACTATCAGATATACCTAGTCACCTTCTCATTTTACCATGAGCTAATTGTTTT
AATGAATTTTAGGTGGTGGAAAGAATTAGACTTTGCTACAAAGCTACCTTTTGCGAGAGA
TAGATTGGTGGAAGGCTACTTTTGGATACTTGGGGTGTACTTTGAGCCTCAATATGTCCG
GGCTAGACGAATTCTAACCAAAACAATTTCCATGACATCCATTATAGATGATATATATGA
CGCATATGGCACATTTGAAGAACTCGAGCTCTTCACCGAGGCCATTGAGAGGTTTGATTG
ATGCAAATTACCAACCTTCATCATTTATACTGTATGTGATACTTAAATCAAGCCTGGTTT
TATTTTCAGGTGGGATATTAATAGCATAGATCACCTTCCAGAATACATGAAACACTGCTA
TGTGGCACTCTTAGATGTGTACAAAGAAATTGAGGAAGAGATGGAGAAAAAAGGAAACCA
ATATCGGGTTCAATATGCGATAGAAGCGGTAGGACATTCTGCATCGACTTTGTTTTGTAT
AGTAACATATCGTAAGGATATAGATGTAACCTGATTGAATGTTTGACAGATGAAAAACCT
AGTTAGAGCTTAATTTCATGAGGCTAAATGGTTCCATGAAGGACGCATACCAACAATGGA
AGAGTATATGAGGATAGCACTGGTAACCTCAGGTTACTACATGCTTACAACCATGTCTTT
CATTGGTATGGGAGAAATTGTAACAAAGGAGGCCTTTGATTGGGTGATCAGTGACCCTAA
GATTATCACAGCATCAGCTGTAATTTGTAGGCTCATGGATGACATCAGTTCACATAAGGT
ATTGTGAATATAGTATTTCTTATTAAGCTATAATTTGACCTTGACCTTAAAACTCAATCA
ATTAAACATATTTACTGTACTCTTCTTCTAAACTATATATGCAGTTTGAGCAAAAGAGAG
GGCATGTTGCCTCAGGCATTGAATGTTACATGAAGCAATATGGTGCCTCTGAGGAAGAGG
TATACGATGAGTTTCAGAAGCAAGTTGTGGATGCATGGAGGGATATTAACGAGGAGTTCC
TACGACCTACAGTTGTTCCGATGCCTCTCCTAATGCGTGTGCTTAATCTTTCTCGAGTGA
TGGATGTGATCTACACGGGGGAAGATGGGTACACTCATGTTGGAAAAGTGATGAAGAATA
ATGTTGCATCACTGCTCATTCACCCTATTGGATGA
>CRTPS053_Loci
ATGTCTACTGATTACTCAGCCTGTTCTCCAGCCCCAGATGCTAATCCAGAGACTAATCGC
CGGACTGCAAATTTTAACCCTAGCACGTGGGGCAATAGTTTCATCATGACCAACTCTCCT
GATGATGAGGTAATTTTGTGATATATGAAGTTTGCACAACCATCTAAATATTTTCTTAAT
TTTTGTTCTTGAAATTTATCGATGCAGATAACTCTTGCCCATAAAGAGCAGCAGTTGGAA
GATCTGAAGGAGGAAGTGAGAAGAGAGCTAAAGGCTGCAGCTGGTGACCCTTCAAAACAG
CTGAAGTTTATCGATGCAGTTCAACGGCTTGGGGTGGCATACCACTTTGAAAAGGAGATT
GAAGAAGCATTACAAAATACCTATGATAACTATCATTGCATTGATGACATAAAATGATGA
TCTCTATGATGTTGCACTTCGATTTCGACTACTAAGACAACAAGGCTTCAATATTTCATG
TGGTAAGCCTCATGAATATCATGTATTATAAGGTGCTTGAATATCATCTAGCAAAGCTCA
CATATAACATTCTATGTTTTGGTGATGATTACAGATATATTCAACAGGTACACAGATGAA
AAGGGAAGGTTCAAGGAGTCTTCGATCAATGATGCATGTGGCCTACTAGGCTTGTATGAA
GCTGCACATCTCAGGGTGTGGGAAGAAGATATACTAGATGAAGCACTTGCTTTCACCACC
ACTCACCTCAAGTCTATGGTGGAACTTTTAGAATACCCTCTTGCAGCACAAGTCACTCAT
GCTTTATACCGGCCCATTAGGAAAGGCTTAGAGAGGCTAGAGGCAAGGCCTTACATGTCT
ATTTACCAAGATGAAGCTTCACATAGTAAAGCTTTATTGAAGCTTGCAAAGTTAGATTTC
AACCTACTTCAGTCACTGTACAAGAAACAGCTAAGCAATATCTCGAGGTTAGTTTTCAAA
TCGTGTATGAACTCAAGTTCAAACAGTTTACTAGGTCCTTTATGTGAGTTAATGTATTTT
CTCAGGTGGTGGAAAGACCTAGATTTTTCTTCGAAACTACCTTTTGGAAGAGATAGAGTG
GTGGAATGCTACTTTTGGATAGCAACAGCTTGTTTTGAGCCCCAGTATTCATATGCTAGA
AGAATACAGACCAAAATACTCGCTCTGATAACAATTATTGACGATATGTTTGATGCATAT
GGGACACTGGAAGAACTGGAGCTCTTTACAGAGGCAATTGGGAGGTTTGATATATGCAAA
ATTTACCCACATCCAATGATTTATTTTATTTTATTTTAATTTTTATATGTTTGAACTTTA
AAAGGGAACTTGGTACTTGATTTTCAGGTGGGATGTTAACAGCATATATCAGCTTCCGGA
ATACATGAAGCCATGCTATCAGGCAGTCTTGGATGCCTACAAAGAAATTGAGCAGATGGA
GAACAAAGAAGATCATATTGTGTTCACTATGCAAAAGAGGCAGTAAGGGTCTGAGTTCTA
TCTGTGCCCCTATAACATGTACTGCACACTAGAGTAATTATTTGTGGGCAATGGTTGAAC
ATATTTCAGATGAAAAGGTCTGTTCGAGCTTACTTCAATGAAGCCAAATGGCTACATGAA
GACTATGTACCTACGATAGAAGAGTACTTAAGTGTTGCACAAGTTACCTCTGAGGTCACC
TTGTTCACTGTCATCTGCTTTGTTGGAATGGGAAGGATGGCAACCAAAGAGGTCTTTGAA
TGGGTGTGGAATGACCCAAAGATCGTCGGAGCTTCCTCCAAAGTTATGAGGCTCATGGAT
GATATGGCTTCACACAAGGTACTATGTTATATTACATATCGCAAAGACAACGGGATCTTT
ATAAGAATTTAATTACCTTTTTGGTAAACATTTCCTGTTGGTTTTTGTGTAGTTTGAGCA
AGAGAGAGGACATAGTGCATCAAGTGTTGAATGTTACATGAAGCAACATGGTGTCTCAGA
GCAGCATGCATACCAAGAGCTTAACAAGCAAGTCGAGAATGCATGGAAAGATGTAAACCA
GGGCTGCCTTAGACCTCCTGCTATTCCAATGCCTCTCCTTACACGGGTTCTTAATTTCGC
ACGCACCGGGGATTTCATGTACAAAGGCCGTGATGATAGGTTCACGAATGTTGGAGATGT
GATGAAAGATAGTATTGCATCACTGTTCATAGACCCTGTGCCAATATGA
>CRTPS054_Loci
ATGCAATGGAGCTTCCCAAGCTTTTGCACTCATACTTTCCAAGTCAGTTTTCAAAGAAGT
GTTCTACTACCATTCCAAAAAATTAACATGTCGGGTCAAGTCTTAGCAAGCCCTCTAGGC
CAATTTCCGGAACTGGAAAAATCGTCCGGTGGTCAAGTATCACCCTAGCATTTGGGGTGA
CCAGTTCTTATCCTACACTCCCGAGGACGAGGTAATCGAATGAAAATCTGTGTTAAATAC
CTGTATATTCGAAAGTTGTTTTTCTTGATGTGTTGTTTAGTAAAATTACTTGGTTGCCAT
AGGTAACACGTGCCTGCAAAGAGAAGCAGCTTGAAGATCTGGAAAGAGGAAATTCGAAGG
AAGCTAATGAATACAGCTGGTAACACTTCCCAACAACTAAAATTTATCGATGCTGTGCAA
CGTCTTGGGTGGCATACCCACTTTGAAAGAGAGATAGAAGAAGTGTTACAACATATTTAT
GATAGCTATCCTAATGGCGATGATATGGAAGGTGATATCTATAATGTTGCTCTTCAATTT
CGGTTACTAAGACAAGCTGGGTTCAATATTTCCATGTGGTAAGAGCCCAAAGAATTATCA
TGTATAAGCTAAAACGTATCCTTCTCATAAGTCCAATCTTATGTATGTTTAAATTACGGT
ATTTATGTAGGCTTGTTCAATGAGTTCAAGGATGAAAAGGGTAACTTCAAGAAAGCTTTA
GTCAGTGATGTAAGAGGCATGCTAGGCTTGTATGAGGCTGCACATCTCAGAGTTCATGGA
GAGGACATACTTGCAAAAGCACTTGCTTTCACCACCACTCACCTCAAGGCCATGGTAGAA
AGTTTAGGATATCATCTTGCAGAACAAGTTGCTCATGCCCTGAACCGGCCCATTAGAAAA
GGTTTGGAGAGGCTAGAGGCAAGATGGTATATATCTGTCTACCAAGATGAAGCTTTCCAT
GATAAAACTTTACTAGAGCTAGCAAAATTAGATTTCAATCTAGTGGCAGCCACTGCACAA
GGAAGAGCTAAGCAATCTTGCAAGGTTGGTTTTAGATCACCCCACATGTACTTGGCCATT
GTTATCACTTTCCTGTATGCTGATCATATTAATGTCTTTTAGGTGGTGGAAGAACTAGAC
TTTGCTACAAAGTTACCTTTTGCACGAGACAGATTGGTTGAATGCTACTTTTGGATGCTT
GGGGTGTATTTGAGCCTCAATACTTACGGGGTAGACGAATTCTAACCAAAGTAATTGCCA
TGATATCCATTCTAGATGATATCCATGATGCATATGGCACACCTGAAGAACTCAAGCTCT
TCATAGAAGCCATTGAGAGGTTTGCTCCTTGCACATTACCAACCTTGATTGTGTATAATA
GATGTATTTATATATACTTAAATCAAGGATCATTATTTTATTTTCAGGTGGGATATTAAC
AGCATAGATCAGCTTCCAGAATACATGAAACTCTGCTATGCGGCACTCTTAGATGTGTAC
AAAGAAATCGAGGAAGAGATGGAGAAAGAAGGAAACCAATATCGGGTTCACTATGCCAAA
GAAGTAGTAGGACATCTTTAACTCTGGATCCCCACCTTTTTCATTGATGATATTTTATAT
GGTCTCATATATACATAGATATAACTTGGATGAATGTTCTTTAGATGAAGAATCAAGTTC
GAGCTTACTTTGCTGAGGCCAAATGGTTACATGAAGAACACGTACCAACATTTGAAGAGT
ACATGCGTGTTGCACTAGTAAGCTCTGGATACTGCATACTTGCAACCACGTCCTTTGTGG
GAATGGGAGAAATAGCAACAAAGGAGGCCTTTGATTGGTGACCAGCAATCCTAAGATTAT
GTCATCTTCAAATTTCATTGCGAGGCTCATGGATGACATCAAATCACATAAGGTATGAAG
AATATATGATTCAAATGGGGAGAATATAACACACTGGTTTTTTCTCAACTTTTGTATTAT
ACATGCAGTTTGAGCAAAAGAGAGGGCATGTGGCCTCAGCTGTTGAATGTTACATGAAGC
AATATGGTGTCTCTGAGGAAACAAGTATACAAAGAATTTCAAAAGCAAATTGAGAATGCA
TGGCTGGATATTAACCAGGAATGCCTCAAACCTACTGCTGTTTCAATGCCTCTCCTTGCT
CGTATTCTCAATCTTACACGAGCGCGGATGTCGTTTACAAAGAGCAAGATTCGTACACAC
ATGTTGGGAAAGTGATGAGGGATAACATTGCGTCTGTCTTCATCAACGCTGTAATATAA
>CRTPS055_Loci
ATGGAGCTTGCCAAGCTATTCCGCTCATACTTGCCAGTTCATCATTTAGGGTGTTCTATC
ATTGTTCCAAGTAGCATGTCTATTCAAGTCTCAACGTGTCCTCTAGTCCAAATTCCTAAA
CCCGAACACCGCCCAATGGCAGAGTTTCACCCTAGCATTTGGGGTGACCAATTCATTGCC
TACACTCCCGAAGATGAGGTAATTCAATGAAAATATGTGTCAAGCTTAATGGTTTATCAA
TGTGTTAATTGGTATAAAATTTGTTGGTACAGGATACACGTGCTTGCAAAGAGAAGCAAG
TTGAAGATCTGAAAGAGGAAGTCAGAAGGGAGTTAATGGCTGCTGCCGGTAACCCTTCCC
AATTGTTGAACTTCATTGATGCAGTGCAACGGCTTGGGGTGGCATACCACTTTGAAAGAG
AGATAGAAGAATCATTACAACATATTTATGATAGGTTTCATGATGCCGATGATACAGATG
ATGATCTCTATAATATTGCTCTTCAATTTCGACTACTGAGACAACAAGGGTACAATATTT
CATGTGGTAAGAGACCCAGGAATATATTATCATTGCATAGGTGAAAAATGCAACCATCTT
ATCGTACAAAGGGTGGTATTCATGCAGGTATATTCAACAAGTTCAAGGATGAAAAAGGTC
GCTTCAAGGAGGATTTGATCAGCAACATACAAGGCATGCTGGGCTTGTATGAAGCTGCAC
ATCTCAGGGTTCATGGAGAGGACACACTTGAAGAAGCACTTGCTTTCACCACCACTCACC
TCAAGGCCACGGTAGAAAGTTTAGGATATCCTCTTGCAGAACAAGTTGCTCATGCCCTGA
AGCATCCCATTAGGAAAGGTTTGGAGAGGCTAGAGGCAAGATGGTATATATCTCTCTATC
AAGATGAAGCTTCCCATGATAAAACTTTACTAAAGCTGGCAAAGTTAGATTTCAATCTAG
TGCAGTCCCTGCACAAAGAAGAGCTAAGCAATCTTGCACGGTTGGTTTTTAAATCACCCT
TCATGCACTTGGTCATTCTTACAGTTGAGTGTGCTAATTATATATATTGATGTATTTTAG
GTGGTGGAAAGAATTAGACTTTGCTACAAAGCTACCTTTCGCACGGGATAGATTTGTGGA
AGGCTATTTTTGGACACTTGGGGTGTACTTTGAGCCCCAATATTCACGCGCTAGAAGAAT
TTTAACGAAATTATTTGCCATGGCTTCCATTATAGATGATATCTATGATGCATATGGGAC
ACTTGAAGAACTCCAGCCCTTTACAGAAGCCATTGAGAGGTTTGATACACGGAGATTACC
CAACTTGATTGAGTATTATATGTAAATATACTTCTAATCAGGGCTAGGTATTTTATGTTC
AGGTGGGATATTAAAAGCATAGATCACCTTCCAGAATACATGAAACTCTTCTATGTGACA
CTCTTAGATCTGTACAAAGAAATCGACCAAGAGTTGGAGAAAGATGGAAACCAATATCGG
GTTTACTATGCAAAAGAAGTAGTAAGACACCTTTAACTCAAGATCCCCACATTTTGCATT
ATGATATTTTAATGAGTCTCATACACATATAGATATAACTAAAACTTGGATGAATGTTCT
TCAGTTGAAGAGTCAAGTTCGAGCTTACTTTGCTGAGGCGAAATGGTCCCATGAAGGATA
CATACCTACAATAGAAGAGTATATGCTTGTTGCACTCGTGACCGCAGGTTCCTGCATACT
TGCAACCTGGTCTTTCATTGGAATGGGAGAAATCATGACAAAGGAGGCCTTTGATTGGGT
GATCAGTGATCCTAAGATTATCACAGCTTCAACTGTAATTTTCAGACTCATGGATGACAT
CACAACACATAAGGTATGGTGAATGTACATGAATTGCTTCCAAAGACAGGAAATGAGTTA
GTAGGGCTGTTGGATCAAGTTGTCAGCTTGATATGTTAACTTAGTGAACTTCAACCCAAT
CACCTAATAACAAAATTTTTAGGTCAAAATTTTATCTTTAGAGTGAGAAAATAATATACT
CATGATTTTCCTAAACTTTTTTGTTAATATTATGCATGCAGTTTGAGCAAAAAAGAGGGC
ATGTGGCCTCAGGCATTGAATGTTACATGAAGCAATATGGTGTCTCTGAGGAACAAGTGT
ACAGTGAGTTCCACAAGCAAGTTGAGAATGCATGGCTGGATATTAACCAGGAATGCCTCA
AACCTACTGCAATTCCAATGCCTCTCCTCACTCGTGTTGTCAATCTTTCACGAGTCATGG
ATGTCATTTACAAGGAGGGAGACGGGTACACACATGTTGGGAAAGTGATGAAGGATAATA
TTGGATCTGTGCTCATTGACCCCATAGTATGA
>CRTPS057_Loci
ATGGAATCATCGCATTCCATAATTGAAGCTCTAGTTAGGAAGATCAAGGATGAGATGTTC
TCATCTGTTGATCTCTACTCTTTTGTTTCCCCTTCTGCTTATGACACTGCATGGCTAGCC
ATGGTTCCTGACCCTGCAGGTGGGAATGATGGACGGCCCATGTTCGGGGAATGCTTGAAT
TGGGTTGTGAATAACCAGAGAGAAGATGGGTTCTGGGGAGAGTCGGATGGATATGGCAAT
CCCACCATTGATTGTCTTCCTGCAACTCTTGCCTGCATGCTTGCACTCAAAACTTGGGGT
GTTGGGAGTGGAAATTTGGAGAGAGGTACTACCATGGCTATTAATACATTGCCACCTTTT
TCTTTTTGAATCTTTCACTGTGTCATAGTCATTCCACCAGTCGAAGGTAGCATGAATGCG
CCTTAAGGCTACTTTAAGCGGCTTGCAGAAATAAATATAAATATGTTTCTATACATACCA
GGTAATAATTGGTCAAAAGGAGGCAAAGTCTGGGAAAAGGCGCACGTGTCCTATAATTGT
GTCTTTCTAACTCATCATTTTGTTCACTTTATGGCAAGTTAATATAGTTTTCTTTTATGT
TTTTTAGTTCTTTTTTTTAAAAAAAATTATCTCTCTTATTAAGTGAATATAGGCTCTGTA
CTCCAACTGATAGAAGTGTAATTACCTTTTTTCCATACTTCAGGGTTGGCCTTCATCCAT
GACAACACAGAGAAGCTTCTCGCAGAAAATCATGGCCGCTGTCCTCGTTGGTTTGCCATC
GTTTTCCCTACAATGATTGAACTTGCCCAAAAAACAGGTTTAGAGATTGTCTTCTCAGAT
GAGTTGGAAGAAGTTCTGACAAATATTTTCCACCACAGACAACGGATTCTGGAAAGGTAT
GCGTTTTTGCATTTAGAAATCGGTGTTTAATTTTTAAAGCATTAGTACTAGTCTTTTGTT
TTCAACCATTTTGACTGAAACACTTCTCCAACCAGACACTCTCTGTAAATAATCTTGATT
TTGTACATAAAAAAACAAACCCACGTACGTGCATGCATTTGCAGGGAAGAACTCGTTGAT
AAGTACCATTATCCCCCATTACTATCATACCTTGAAACCTTGCCTTTGTGGTATGGTATC
GATGAAGAAGACATAGTGAAGCATTTGAGTGAGGACGGCTCCATGTTCCAATCTCCCTCT
GCCACAGTTTGTGCATTCATTACTACCCGAAACAGAAAGTGTATGAATTACCTGCAAGTT
CTTGTTCAAAGATTTCCTCATGGAGGTTAGAGAAGTTCTCTAACTCTTTATATCCACCAA
ACTAAATAATTAGTATGCAGGATTCATTTAGACACTAGATTTTTAACTTTACTATTTGAT
GCAGTTCCATCAATGTATCCCATGGATGAACAGCTTATACAGCTTAGCATGGTCGACCAT
TTACAGAAGCTTGGGTTGGCCGATCATTTCCATAGAGAGATTGAAAATATTTTAGAACAT
GTTTATAGGTACCGATCGAATTAATTACCATTGAGTTCATGTTTGAAAATAGCTTTTTTT
TTAATTTGTCGTACGAAATTTCAGCCATTACATGAGCCAAGAGCAGCTGCCGCAGCAGAG
TTTGGTGCCAGTTCAAATATACAGGGACGCTTTAGCTTTCCGACTTCTGCGGATGCATGG
ATATCATGTTTCTCCATGTAGGAATTTTGGTCCATCCTTATATTCACACACATAAACGGA
AGATAGTTATGCTAACTATATAAATGTTTTTGCCTTTGCAGGGAGTTTTTGTTGGTTTTT
AAATCATGAAGACGTTCTAACACATATGGAAGAGGACTGTGAATACTTCTCAAGTGTCAT
GTATAATGTTTATAGGGCCACTGACCTTACCTTTTCAGGGGAATATGAACTTCAGGAGGC
CAGATCATTTGCACGGAAGTTACTTGAGAAAACATTATCACTGGGAATCAGAGGTGATAA
TGTTGCTATGTTCCCCAACTTTCATGCACTGGTAGTTTTCGATTCTCTTCAATGGCCATT
AGCAGTAACTTAGAACATATGTCAACCTGGGCCCAATTTGGTGAACTCATTAACCACAGT
AATTTCAGAAATTTGGGCCAAAAATTAACAAGATAAATATATCATATATCTTTTTCTCCG
CTTTACCTTTGTTGTTTTTTTTGTGGTTTTTACTGTCTTTCCAGATACTATTGGAGGAAT
AATTTGGAAATTTTGGTGAATTTGCATTATATTTGTGAAAAAAAAAATTGACTTAACCAA
AGTGGAGAAAAAAAAAAAGTTGAATTTCTGTCCCAATGCAAAAGGCAAAGGCCTTTTTTG
TTGGGTCTTTTCTGTCCCCAGTATCAACCAAGACACATGGGGCAGAAATATTCAATTGCT
AATACCATCAACAATAATCATACTGATACGACTGCATTATGCCATGCACATAGATTGAGA
ATGAGCTAGATCTTCCTTGGATGGCACGGTTGGATCACCTGGATCATAGAATGTGCATTG
AACAATTATGTGAAATCAACACTCAATGGACTGGCAAGGCCTCATTTTACAGGTATATAT
TGAAAGTTAGAATAGATTGAAAACCTGCAGTAAAAGGTATATATATATATATCATGAGCA
TCTCATAGCAAACTTCAATAAAACCAGGTTATCTTGCTTTCATAATGAAGTTCTAATGCA
ACTAGCAGTGAAGAATTATGAGTTTCGCCAGGCAATCTATAAGAGTGAGCTGGAGGAGCT
GAAAAGGTATTATACAATTTTGTCAGATGCTAGCTGGATATATACACACGTGTTTGTAGA
TGTAGCCTGGAAAATATCTATGTATTAATTTCCTCAATAGCACCTGAGTACATAGAAATT
GTAGGTGGTGTGAGGACTGGGGCCTTAGTAACATGGGATTTGGTCGAGAGAAAACAACCT
ACTGTTACTTTGCGGTGGCTGTGGCTTGTAGTTTCCTGCCTCATGACTCTGAAGTAAGAA
TGATAGTTGCAAAGAGTGGAATACTGATCATAGTTGCAGATGATTTTTTCGATACCAAAG
GTTCACTGAACGAGTTGGAAAGCCTCACTGAAGCAGTTCGAAGGTATATATAATATGAAC
TAGTAAGGGAAACAAGTTGCTTTCATTAATTTAATTTGGTTCTACGGTATATGTATAAGT
AATGTTAATCCTACTTCCTCTGATTTTGATATGACAGATGGAATGATAAGGACTTGAGCA
GCCACAGCAAGACTATCTTCGCTGCCCTGGATAACCTTGTGAGTGGTATGGCAGCAAAGC
ACCTTCATCAACAAGGAAACGACATTACAGGAGATCTTCAAGATATAGTAATCTTTCCAA
TTAATCAACATTATTATATTAATTCTTTCATATGTTATCCACTAAATTAATCCTGAAATG
TGCTTTTTGTATGAAGTGGTATGAAACATTTGCCTCATGGTTGCTGGAAACAAAGTGGAG
TAAAAGTGGATATATTCCATCAAAGCATGAATACCTAGATAATGCCAGGATCTCCGTTGC
CACACAGACCATGGTCCTTCCAGCTTCTTGTTTTCTGAACCCAGGCGCACCGGAATGCAA
ACTGAAGCATTTTCAGAATGGAAGCATTACAAAATTGCTCATGGTTGTAGCTCGTTTGTT
GAACGATACACAAAGCTACCAGGTGATTATTATTTGGACCTCTATGTTAATATATCCTTA
ATTTTATGAGAAGCTAATACTCCATGAGTTCTGACAGAAGGAGCAAGAGGAAGGGAAATT
GAACTGTGTTACTCCACTTGAAAGAAAACCCAAAGGCAACCATTGA
>CRTPS058_Loci
ATGGAATCATCGCATTCCATAATTGAAGCTCTAGTTAGGAAGATCAAGGATGAGATGTTC
TCATCTGTTGATCTCTACTCTTTTGTTTCCCCTTCTGCTTATGACACTGCATGGCTAGCA
ATGGTTCCAGGTGGGAATGATGGACGGCCCATGTTCGGGGAATGCTTGAATTGGGTTGTG
AATAACCAGAGAGAAGGTGGGTTCTGGGGAGAGTCGGATGGATATGGCAATCCCACCATT
GATTGTCTTCCTGCAACTCTTGCCTGCATGCTTGCACTCAAAACTTGGGTTGTTGGGAGT
GGAAATTTGGAGAGAGGTACTACCATGGCTATTAATACATTGCCACCTTTTTCTTTTTGA
ATCTTTCACTGTGTCATAGTCATTCCACCAGTAGAAGGTAGCATGAATGCGCCTTAAAGC
TACTTTAAGCGGCTTGCAGAAATAAATATAAATATGTTTCTATACATACCAGGTAATAAT
TGGTCAAAAGGAGGCAAAGTCTGGGAAAAGGCGTGCGGTGTCCTATAATTGTGTCTTTCT
TACTCATCATTTTGTTCACTTTATGGCAAGTTAATACAGTTTTCTTTTATGTTTTTTAGT
TCTTCTTTTTTTTAAAAAAAATTATCTCTCTTATTAAGTGAATATAGGCTCTGTACTCCA
ACTGATAGAAGTGTAATTACCTTTTTTCCATACTTCAGGGTTGGCCTTCATCCATGACAA
CACAGAGAAGCTTCTCGCAGAAAATCATGGCCGCTGTCCTCGTTGGTTTGCCATCGTTTT
CCCTGCAATGATTGAACTTGCCCAAAAAACAGGTTTAGAGATTGTCTTCTCAGATGAGTT
GGAAGAAGTTCTGACAAATATTTTCCACCACAGACAACGGATTCTGGAAAGGTATGCGTT
TTTGCATTTAGAAATAGGTGTTTAATTTTTAAAGCATTAGTACTAGTCTTTTGTTTTCAA
TCATTTTGACTGAAACGCTTCTCCAACCAGACACTCTCTGTAAATAATCTTGACTTTGTA
CATAATAAATAAACCCACGTACGTGCATGCATTTGCAGGGAAGAACTCGTTGATACGTAC
CATTATCCCCCATTACTATCATACCTTGAAACCTTGCCTTTGTGGTATGGTATCGATGAA
GAAGACATAGTGAAGCATTTGAGTGAGGACGGCTCCATGTTCCAATCTCCCTCTGCCACA
GTTTGTGCATTCATTACTACCCGAAACAGAAAGTGTATGAATTACCTGCAAGCTCTTGTT
CAAAGATTTCCTCATGGAGGTTAGAGAAGTTCTCTAAGTCTTTATATCCACCAAACTAAA
TAATTAGTATGCAGGATTCATTTAGACACTAGATTTTTAACTTTACTATTTGATGCAGTT
CCATCAATGTATCCCATGGATGAACAGCTTATACAGCTTAGCATGGTCGACCATTTACAG
AAGCTTGGGTTGGCCTATCGTTTCGATAAAGAGATTGAAAATATTTTAGAACATGTTTTC
AGGTACCGATCGAATTAATTACCATTGAGTTCGTGTTTGAAAATAGCCCCTTTTTAATTT
GTCGTACGAAATTTCAGCCATTACCTGAGCCAAGAGCAGCTGCCGCAGCAGAGTTTTGTG
CCAGTTCAAATATACAGGGACGCTTTAGCTTTCCGACTTCTGCGGATGCATGGATATCAT
GTTTCTCCATGTATGAATTTTGGTCCATCCTCATATTCACACACATAAACGGAAGATAGT
TATGCTAACTATATAAATGTTTTTGCCTTTGCAGGGAGCTTTTGTTGGTTTTTAAATCAT
CAAGACATTCTAACACATATGGAAGAGGACTGTGAATACTTCTCAAGTGTAATGTATAAT
GTTTATAGGGCCACTGACCTTACCTTTTCAGGGGAATATGAACTTCAGGAGGCCAGATCA
TTTGCAAGGAAGTTACTTGACAAAACATTATCACTGGGAATCAGAGGTGATAATGTCGCT
ATGTTCCCCAACTTTCATACACTGGTAGTTTTCGATTGATCTCTTCAATATCTACTGGCG
GAACTTAGAACATATATTCTTCTGCTCTACTCTTTTTGTTGTTTGTGGTTGATTTTATTT
TATTTTTTTCTGATTTATAGATAATTTTGGACGAATAATTTGGAAAATTTGATGAATTTG
TATGATATTTGTACAAATTTTTCACTTATCCAAAGTGGACAGTAAATTCAACTTCAGGCA
AAGTTAGATTTTGACCAAGAAAATAAATGTTCAATTTCTGTCCCCAATATCAAACAAGAC
ACATGGAACAGAAGTCTTTGACTTCGTAACATGGAAAAGTTTTCTTGCCATTTGCCCGTA
CCCAGGACCAGCAGGCATTGTAACAGTGAAGATTTTTGTGGAAAAACTAAGCATGAAAAC
TTTCATGATAGTTTATTTTTTCTTCCATTTCTGTTTTGCAAGAAACATATATTCATTTTC
TTTCAAAGGCTTAACTATACAAAAATGGATCATTCAATTGCTGATACCATCATCATCTAT
AGTGATACGATTGCATTATTTCATGCATGCATATAGATTGAGCATGAGCTAAGTCTTCCC
TGGATCGCTCGGTTGGATCATCTGGATCATAGGATGTGGATTGAACAACAATATAAAAAC
AATACTTTATGGACTGGGAAGGCCTCATTCTACAGGTATAAAGATGTTCCAAGTTTGAAT
CCACTGAGCACGGTAAAAGGTCTCATTAGCATCTCCTATAAAAATTCTATGAAACCAGGT
TATCATGTTTTCATGATGAAGGGCTAATGCAACTAGCAGTGAAGAACTATGAATTGCGTC
AGGCAATCTTCAAGAGTGAGCTGGAGGAGCTTAAAAGGTCTTACCTAATTTTAAGATATA
AATTCATAGTTGACATAAATGTCTGCGTATGCATGTAAATTCATCAATAGCATCTGAGCA
CAGTGAAATTAACTGCAGGTGGTGTAAGGACTGGGGCCTCACTGACATGGGATTTGGTCG
AGAGAAGACCACGTATTGTTACTTTGCAGTGGCCGCTAGTAGTTCCCTCCCTCATGACTC
CGCAGTGCGAACCATAGTTGCAAAGAGCGCAATATTAGTTACAGTTGCAGATGACTTTTT
TGATACCAAAGGTTCCCTGGATGAGTTGGAAAGCCTCACTGAGGCCGTTGGCAGGTATAT
GAACTAATAACAGAAACAAATTTCCCTAATTAATTTTTCTTTAATTTCATGTACACCAGT
GTATAAGTAGTCCTCGTCTTACTTCCTCTAATTTTTGTATGACAGATGGAATGGTAAAGG
CTTGAGCAGCCACAGAAAGACCATCTTTGATGCCCTTGACAATCTTGTGAGGGACATGAC
AGAGAAACACCTCCACCAACAAGGAAGTGACATTACCAATGATCTCCAAGATATCGTGAG
CATTCCAATCAGCATTACTGTGTCAATTCTTCCCTATGTTATCCACTAAATTAATCCTGA
AATATTCATGTGGTTTTTGTATGAAGTGGTATGAAACATTTGCTTCGTGGCTGGTGGAAA
CCAAGTGGAGTAGAATTGGATATATTCCATCCATGCATGAATACCTAGATACTGGCATGA
TCTCCATTGCTACGCACACCTTAGTTCTTCCAGCTTCGTGTTTTTTGAATCCAAACTTAC
CAAAATGCAAACTGAAGCCTTCTCAGTATGAAACCATTACGAAACTGCTCATGGTTATAG
CTCGTCTGTTGAATGACATACAAAGCCACCAGGTGATGAATTAATTAAAACCTGGTCATG
GATATTTCATTGTTAATTAATTCTTGGGTTTAATACTATTATGAGAAGCTAATACCTACA
ATTAATACTGACAGAAGGAGCAAGAGGAAGGGAAGTTCAACTTTGTGTCGCTCTATTTGA
AAGAAAACCCAGGGGCGGATACCGAAGATTCAATTTCTTATATGACAGACATAATGGATG
AGAAGAAGAAAGGGTTACTGGAACATGCTTTAATGGATGGCTTGGATGATTTGCCCAAGC
CATGCAAGCATCTCCACCTATCATGTTTCAAAGTGTTTCAGATGTTTTTCAACTCTGGAA
ACCGATTCGACTCCAACACTGAATTGGTTCATGACATCAATAAGGCAATTTATATTCCTT
TGGAAGTTCAAACCTCAAAGCCATTGAAGCCTCTGCCACCTCATGCTGGACCAAAGAAGG
CAAATTCAACGATGAACACTCATTTTGATCAACTCTACAAACCTCGGGTAAAACCCAGTT
TCACCATGCACTGGATTTCTCCCAAAATAAGAGACGGCTCTGGGAAAATGTCCATTTCCC
TGAAACTCAAACTGTGTTTCTTTTGA
>CRTPS059_Loci
ATGGAATTGTCCCAGTCCTCAATTCAGGCTCTAGTCCAAAAGATCAAAAAAGAGATGTTC
TCAAACACAGATCTCTATTCTTTTGTTTCCCCCTCTGCCTATGACACTGCATGGTTAGCC
ATGATTCCAGACCCCCACCAGCCTGATCGTCCAATGTTTGCGGAGTGCTTGGATTGGGTG
CTCAACAGCCAGAGAGAAGAAGGGTTTTGGGGAGAGTTTGATGGCTACGGCGTGCCCACC
AGTGATTGTCTTCCTGCAACACTTGCCTGCATGGTTGCACTCAAAAGGTGGAATGTGGGG
GCCAAAAGTATAGACAAAGGTAGTCATTGCCTGTTCCATCTGCATTTTTCTTATGGAAAT
TGCTATGGTTTTCTTCAAAATCTTCAAGTGAATTATTATCTGAAATTGGACCCTTCTTTC
ACTTTTCAGGAATGGCATTTATTCATGCGAATGCAGAGAAGCTTCTTGAAGAAAAGTACA
ATCCCTGTCCTCGGTGGTTTGCCATTGTTTTCCCTGCAATGGTTGAACTTGCAGGTTCAG
TTGGCCTAGAGATAATCCTCTCAGACGGATTAAAAGCAACGGTGGCAAAAATATTCAACC
AGAGGCTGCAAATTCTCAACACGTATACTTAATTTCTTTTCTTATGGTTTATGTTTGAAT
GATACGACTACTGCCTTGATACTCGTCAATATTTTCAATAACATATGCTTGCTTTTCAGG
GAAGAACTGGTGGACAAATACCATTATCCTCCATTAATATCATATCTGGAAGCCTTGCCT
TCCTGGTATGATATTAGTCGTGAAGACATAGTCAAGCACTTGAGCGATGATGGCTCAATT
TTCCAATCACCTTCTGCCACTGCTCATGCATTTATGGTTTCAGGAAAGGAAGAGTGTGTG
GCCTACCTTCAATCTCTTCTTCAAAGATGCCCTGCTGGAGGTTAGAAATCGAACAGTACT
TCCGTTTGCACACACTCACCTGTAGAACTTCATCCATATTAACCTGAATTTTTATCTGTG
AGAGGTTGATTTCGTTTTCATTGCAGTTCCACCAATATATCCCATGGATGAAGAGCTTGT
AAAGCTTTCCATGGTGAATCAATTACAAAGATTGGGGTTGGCCCAGCAATTTGTTGAGGA
GATTGACGAAATATTATCAGTGGTTCACAGGTAACAACTTATAAAAGAGATCAATCATAA
AGTTGCTATTAGTGACTAGTACTGTTTGTTTCATGGACAAATTTCACAAGCCTTTTTTCA
AAATTTTTACTGGGAAATTCAGGAGTTACATGAATCGAGAACGTGGAGCCAGACAAATTA
ATTTTGTACCAGCTCAGCTATACAAGGATTCTTTGGCATTTCGCCTCCTGAGGATGCATG
GTCATAGTGTGTCTCCGTGTATGAATCTCATTTTTCAATCTTATTGTAATAGATTAAATA
TATACAAGTTTACTGATAAAAGTAGTGTTAATATATGCAGGGAGTTTTTGTTGGTTTCTC
CATCAGGAAGACATTAAGGATCATATTAAAAACAATAGCGAACACTTGTCAAGTGTACTG
TTAAATGTTTATAGAGCTACTGATCTTATGTTTTCAGGAGAATATGATCTTGAGGAGGCA
AGATCTTTTTCAAGGAATTTACTGGAGAAAAGCATATCATTGAGGCATCTACATGACAAT
CTTGTTGTGTTCCCCAATTTTCGGAGAATGGTAATTTAGAGCTTGTTCGGAAAATATAAT
TGTCTCCTTGCCGACTGATTTTTTTACACAATTCCCTTGCCAGTAAATAATGAATTCATT
AGTAGGATCATAACGTAATTCTTGGAGAGCGCCGCATGATCCTTCATAAGTATTTTTCTT
ACGACAATAAAGTCATGTTTGGTAACATTCTTGAAAGCTACGTTTAGAGAATATCTTAAA
GTAATTTTTAGACTAATTCTGATGGGACTGCTATAAATGCCGCAAGCGCTATAGTCTTAA
AACACGAGAATCACTCCTAGGAGCCCCTTAGTCATGTGATCATTTATACAGCTCTAGTCA
ACGTTTGAATTTTTGGTATTTTATAACTTTTTAATAAAGTATTTGTTAAGAAAAAAATTG
ACTTTTGAGAAGTATATTCAGAAAAAAATTGACTTTTGAGAAGTATATTCAGAAAGGTTG
CCAGATAGAACCACAATTTTTTTCCCCCAAAACTGGATGATTTAAATGAGCTTAACACTC
TCATGAGACCTGTATTTGGCATAGATTGAGCAAGAGCTGAGTCTTCCATGGACTGCCCGG
CTGGATCATCTGGATCACAGGAAGTGGATTGAAGTAAATGAAATCGACACTCTATGGATG
GGAAAAGCCTCCTTCTACGGGTACCCTTATATTTCGTGCTAGGTACGTAGCTCAATGTGG
GGGAATCCTTTAACTAATATCAATGGCCAACACCTTAAAAACCAGGTTATCTTGTCTTCA
TGAGGATGATCTAATCCGACTTGCAACGGAAAACTACAAGTTTCGGCAGTCAATCTACAA
TAAGGAGTTGGTGGAAGTAACTAGGTATGTGGATTTATATATTGGTTATACAGTTTTAAA
TAGCTCTATTTCTTAGGAGAAGATAACATCACTGATGTGAATAATCTCCATCTCATGGAA
TTATCAGGTGGTCCAAGGACTTGGGTCTCAGCAATATGGGATTTGGTAGGGAAAAAACTA
CATACTGTTACTTTGCTTCTGCTGCTGCCAGCAGTTCACAGCTTCCTCACCATTCGGAAG
TACGGTTAGTAGTTGCAAAGGTCGCAATACTAATCACTGTTGCAGATGATTTTTTCGATA
TGCAAGGTTCTCTGGATGAGTTGGAAAGCCTAACTGAGGCAGTCCGAAGGTACTGAATTA
TTTAATTGATTTCTTGTTTTAGCATCCTAATTCACCTCTTATATCATGCTCATGTCTCTT
ACTTTTGAATGACAGATGGGATGGCCGTGGCTTGACCGGCCACAGCGAGGTTATCTTTAA
TGCCCTTGATAATCTTGTCAATGACATTGCTGGCAAATACATCCATCAACAGGGAGGGGA
ATGTGACATAGCCAAAATTCTTCATGATATGGTAAGATTAACAGTATATGTTTGTGTTCT
GTTGTATTAGACCTTGCCTATATAATGTTTTATTGTAGAGTGAAATAATGCCAATGTTTT
TCCTCCTTTTGGTTTGAAGTGGTATGAAGCGTTTTCTTCATGGCTGACGGAAGCTAAGTG
GAGCAAAAGCGGGTACATACCATCTACTGAAGAATACCTTCGGACTGGCATGATATCCAT
TGCAGCACATACTGTGGCTCTGCAAGGTTCATGTTTCTTGAACCCCAGCTTACCAATTTA
CAAACTTACACCTACTCAGTACGAACCTGTCACAAAATTGCTAATGGTCATAACTCGCCT
GTTGAATGACATACAAAGCTACCAGGTCTGTTGTCAGTATCCTTTTCATGAATATTTTTG
TTGACAACCATGCATATCAAGTTAACACTAGATACATGTTACCAAAAGTAGTATAAGCTT
TTAGGGATAACAGCAGGTTTGAAACCTCGATGCTTCAAAATATAGAGGTATATATTCTAA
AATGCTTTAATGGTGTTGTGTGGTATGTACAGAAGGAGCAAGTGGATGGGAAGACGAACC
TTGTGCTGCTTCACAAGAAAGAAAACCCAGAAACAGATATTGAAGATTCAATTTCTTACG
TGAGAGGAATACTGGATGAGAAGAAGAAAGAGCTACTTGAACATGTTCTTTCAGATGGCT
TAAGTGATTTACCCAAGTCATGCAAACATATTCACCTATCATGTATGAAAGTATTTCAGA
TGTTCTTCAACTCTGGCAATGAATTCGACTCCAACACCAGCGAAATGCTTGAAGACATCA
AACAAGCCATATACATTCCTTTGGAATTTCAGACCTCAAAGCCATCTATAAAGCCTCTAC
CTCTTCCCTCAGAACGAAAGAAGGGATTTCCAAAGGTCAATGCTATTTTGGGTCCAACTT
TCAAGAATCAAACCATCAGAAGTTTCACTGCACATTCCATTCCTTTGCCTATGCCAAGAG
TTGCATATGGAAAAATGTTCATGCCCCTAAAATTCAAGACATGCTTTATTTGA
>CRTPS060_Loci
ATGCTACAACGTGCAACACATTTGCTGTATTCTGAAATCAAGCCAATGGCTTCAACGGAA
CTGTCCCAGTCCTCAATTCATGCTCTAGTCCAAAAAATCAAACAAAAGATGTTCTCAAAC
ACAGATCTCTATTCGTTTATTTCTCCTTCTGCCTATGACACTGCATGGTTAGCCATGATT
CCAGACCCCCACCAGCCTGATCGTCCAATGTTTGCGGAGTGCTTAGATTGGGAGCTCAAC
AGCCAGAGAGAAGAAGGGTTTTGGGGAGAGTTTGATGGCTACGGCGTGCCCACCATTGAT
TGTCTTCCTGCAACACTTGCCTGCATGGTTGCACTCAAAAGGTGGAATGTGGGGGCCAAA
AGTATAGACAAAGGTAGTCATTGCCGGTTCCATCTGCATTTTTCTTATGGAAAATTGCTA
TGGTTTTCTTCAAAATCTTCAAGTGAATTATTATCTGAAATTGGACCCTTTTTTCACTTT
TCAGGAATGGCATTTATTCATGCAAACGCAGAGAAGCTTCTTGAAGAAAAGTACAATCCT
TGTCCTCGGTGGTTTGCCATTGTTTTCCCTGCAATGGTTGAGCTTGCAGGTTCAGTTGGC
CTAGAGATAATCCTCTCAGACGGATTAAAAGCAACGGTGGCAAAAATATTCAACCAGAGG
CTGCAAATTCTCAACACGTATACTTAATTTCTTTTCTTATGGTTTACGTTTGAATGATAC
GACTACTGCCTTGATACTCGTCAATATTTTCAATAACATATGCTTGCTTTTCAGGGAAGA
ACTGGTGGACAAATACCATTATCCTCCATTAATATCATATCTGGAAGCCTTGCCTTCCTG
GTATGATATTAGTCGTGAAGACATAGTCAAGCACTTGAGCGATGATGGCTCAATTTTCCA
ATCACCTTCTGCCACTGCTCGTGCATTTATGGTTTCAGGAAAGGAAGAGTGTGTGGCCTA
CCTCCAATCTCTTCTTCAAAGATGCCCTGCTGGAGGTTAGAGATCGAACAGTACTTCCGT
TTGCACACACTCACCTGTAGTACTCCATCCATATTAACCTGAATTTTTATCTATGAGAGG
TTGACTAGAGGTTGACTTCGTTTTCATTGCAGTTCCACCAATATATCCCATGGATGAAGA
GCTTGTAAAGCTTTCCATGGTCAATCAATTACAAAGATTGGGGTTGGCCCAGCAATTCGT
TGAGGAGATTGACGAAATATTATCAGTGGTTCACAGGTAACAACTTATAAAAGAGATCAA
TCATAAAGTTGCTATTAGTGAGTAGTACTGTTTGTTTCATGGACAAATTTCACAAGCCTT
TTTTCAAAATTTTTACTGGGAAATTCAGGAGTTACATGAATCGAGAACGTGGAGCCAGAC
AAATTAATTTTGTACCAGCTCAGCTATACAAGGATTCTTTGGCATTTCGCCTCCTGAGGA
TGCATGGTCATAGTGTATCTCCGTGTATGAATCTTGACTTCTCATTTTTCAATCTTATTG
TAATAGATTAAATATATACAAGTTTACTGATAAAAGTAGTGTTAATATATGCAGGGAGTT
TTTGTTGGTTTCTTCATCATGAAGACATTAAAGATCATATTAAAAACAACAGCGAACACT
TGTCAAGTGTACTGTTAAATGTTTACAGAGCTACTGATCTTATGTTTTCAGGAGAATATG
AGCTTGAGGAGGCAAGATCTTTTTCCAGGAATTTACTGGAGAAAAGCATATCATTGAGGC
ATATACATGACAATGACAATCTTGTTGTCTTCCCTCATTTCCGGACAATGGTAATTTAGA
GCTTGTTTAATAACTATTTTTAAGAATAGTTTTTTGTTTTTCATAATAAAAAAATAGGAA
AATACGAATTTGACGGTTTAAAAATTATTGTTTGGTTTTTGTTCTTAAAAATAAAAAACA
GAGATTTAAAATATATATTTTTTAGTTATTTTTAATTATTTTCACTTTTTTTTTGTAAGA
ATCGTTTTCAAAAATAATTATACAAATATGTAAAAAGATAAAAAATATTACATTAAATAT
AAAAATTATTTTTAAAATGCATATAAAAATATTAAAAATGGGTTAAAATTTTTTAAGTTC
CTTAATACTTTTGTTTTACAAAATATTAAAGAACAATTTAAAAAAACTATGTTCAAAAAC
TATTTTTTAAAATTTGTTTTGGAAAAACATTTCTCATAAAGACAATATTATTTCTATTAA
AACTAATATACAAAGGCTTTCTCGACGGAAAAAATGATTTAAGACAAAAGGAAGGTCTAT
GTCATTCCTTGGGACATGTTCCCTCCTCTCTTGTATTCATGAAAATTACTTTAGGCTCCT
GAATTAAGGTATATACAAATTCAAATATTTTCAAATTCCCCATCTATAAAATAAGAGAAC
AAAGATGAAGAAGAATGTAAAAAATGTTTATTGAACTTTTAAAGTAGTTTTTTCAATCAA
TTTTTTTTGCTTCTCATTTCTTTTTTTTTATTTTCTTTTCCACTTGCCTTTCCCCTAACC
TTCAAAAATCCAAACCAAGCCTTAAGGCAGTGTTTGAATAATGAAAAGCTTCAAGGAAAA
TATACAAAGTAGAAATAAATAAAAATTTCTAATTGGATTTACCATAAAAAAATCAAACAT
AATAGAAATTATTTAAAAAACATTTATGTATATATTAAAATTCTTTATAAGAAAAAAATA
AAAAATAAAATTATTATTATTGAACCTATCAAGTTTTAATTTATTTTCATTTTTCTTAAC
TTTTTTGTTTATTTATTTTTCATCTTTATTTTCTCGGCTCCTACTTTCCCTAAAAATTTT
CAAAATCCAAACAACTAACTAATACTCTTCTAGGAAAATATAATTGACTCCTTGCTGACC
GATATTTTTTACACAGTTCCCTTACTAATAAATAATGAATTCATTAGTAGGATCATAACG
TGATTCTTGCAGGCCGCCACATGATCCTTCATAAGTGTTTTGCTTACGCCAATAAAGTCA
TGTTTGGTAAAATTCTTGAAAGCTACATTTAGAGAATATCTTAAAGTAATTTTTATACTA
ATTCTGGATAGAAGAGACGACTGAAAGTCATGTTGGTCAACTTTCCATAAAAGTATATCT
GATGGGACTGCTATAAATGCCGCAAGCGCTATAGTCTTGAAACACGAGAATCACTCCTAG
GAGCCCCTTAGTCATGTGATCATTTATACAGCTCTAGTCAACGTTTGAATTTTTGGTATT
TTATAACTTTTTAATAAAGTATTTGTTAAGAAAAAAAATTGACTTTTGAGAAGTATATTC
AGAAAGGTTGCCAGATAGAACCACAATTTTTTTCCCCCAAAACTGGATGATTTAAATGAG
CTTAACACTCTCATGAGACCTGTATTTGGCATACATTGAGCAAGAGCTGAGTCTTCCATG
GACTGCCCGGCTGGATCATCTGGATCACAGGAAGTGGATTGAAGTAAATGAAATCGACAC
TCTATGGATGGGAAAAGCCTCCTTCTACAGGTACTCTTATATTTCGTGCTAGGTACGTAG
CTCAATGTGGGGGAATCCTTTAACTAATATCAATGGCCAACACCTTAAAAACCAGGTTAT
CTTGTCTTCATGAGGATGATCTAATCCGACTTGCAACGGAAAACTACAAGTTTCGGCAGT
CAGTCTACAATAAGGAGTTGGTGGAAGTAACTAGGTATGTGGATTTATATATTGGTTATG
CAGTTTTAAATAGCTCTATTTCTTAGGAGAAGATAACATTACTGATGTGAATAATCTCCA
TCTCATGGAATTATTAGGTGGTCCAAGGACTTGGGTCTCAGCAATATGGGATTTGGTAGG
GAAAAAACTACATACTGTTACTTTGCTTCTGCTGCTGCCAGCAGTTCACAGCTGCCTCAC
CATTCGGAAGTACGGTTAGTGGTTGCAAAGGTCGCAATACTAATCACTGTTGCAGATGAT
TTTTTCGATATGCAAGGTTCTTTGGATGAGTTGGAAAGCCTAACTGAGGCAGTCCGAAGG
TAGTGAATTATTTAATTGATTTCTTGTTTTGGCATCCTAATTCACCTCTTATTTTTTTGT
TCATGTCTCTTACTTTTGAATGACAGATGGGATGGCCGTGGCTTGACCGGCTACAGCGAG
GTTATCTTTAAGGCCCTTGATAATCTTGTCAATGACATTGCTGGCAAATACATCCATCAA
CAGGGAGGGGAATGTGACATAGCCAAAATTCTCCATGATATGGTAAGATTAACAGTATAT
GTTTTGTGTTCTGTTGTATTAGACCTTGCCTATATGATGTTTTATTGTAGAGTGAAATAA
TGCCAATGTTTTTCCTGCTTTTGGTTTGAAGTGGTATGAAGCGTTTTCTTCATGGCTGAC
GGAAGCTAAGTGGAGCAAAAGCGGGTACATACCATCTACTGAAGAATACCTTCGGACTGG
CATGATATCCATTGCAGCACATACTGTGGCTCTGCAAGGTTCATGTTTCTTGAACCCCAG
CTTACCAATTTACAAACTTACACCTGCTCAGTACGAACCTGTCACAAAATTGCTAATGGT
CATAACTCGTCTGTTGAATGACATACAAAGCTACCAGGTCTGTTGTCAGTATCCTTTTCA
TGAATATTTTTGTTGACAACCATGCATGTCAAGTTAACACTAGATACATGTTACCAAAAG
TAGTATAAGCTTTTAGGGATAACAGCAGGTTTGAAACCTCGATGCTTCAAAATATAGAGG
TATATATTCTAAAAAGCTTTAATGGTGTTGTGTGGTATGTACAGAAGGAGCAAGCGGATG
GGAAGACGAACCTTGTGCTGCTTCACAAGAAAGAAAACCCAGAAACAGATATTGAAGATT
CAATTTCTTACGTGAGAGGAATACTGGATGAGAAGAAGAAAGAGCTACTTGAACATGTTC
TTTCAGATGGCTTAAGTGATTTACCCAAGTCATGCAAACATATTCACCTATCATGTATGA
AAGTATTTCAGATGTTCTTCAACTCTGGCAATGAATTCGACTCCAACACCAGCGAAATGC
TTGAAGACATCAAACAAGCCATATACATTCCTTTGGAATTTCAGACCTCAAAGCCATCTA
TAAAGCCTCTACCTCTTCCCTCAGAACGGAAGAAGGAATTTTCAAAGGTCAATGCTATTT
TGGGTCCAACTTTCAAGAATCAAACCATCAGAAGTTTCACTGCACATTCCATTCCTTTGC
CTATGCCAAGAGTTGGATATGGAAAAATGTTCATGCCCCTAAAATTCAAGACATGCTTCA
TCTGA
>CRTPS061_Loci
ATGGATAGTGCCAACCACATACAAAACAGCCAAGAATTTTTCAGTGCCAAGCTAAGTCCG
AAGGTGTTGGAACGATATCCCAAAGGAGATCTGCCAATTACAAGCCAAACATCTGGAAAT
ATGATTGCGTCCAGTCTCTTACAAGTGAATACATGGTGAGATTTAGGATTATTCCGAGAA
AAATCTTATCATCCTGTGTTCTATTTGCACTGCATCCACAATGACAAAATTTTTCCGTTG
TATGTATCCATGTTCATATGTGCTTGGAAATTTGATTTTTCAGGGAGAGCCATACACAAG
ACAGGTCCAGCAGCTGAAAGGAGAGGTTAGGCGTGTGTTTGTTGAAGTGGTGGAACCATT
GGCCAAGTTAGAGTTCATTGACAGCATTAAAAAGCTAGGTCTGGGCAACTTCTTTGAGGA
GGAGATCAGAGAAGCCCTTGACACCATAATGTCTGATAAGAACAACAGTCCCGGTATCAA
AGCAAATCTCTATGCTGCTGCACTATGCTTTAGGCTTCTCAGGCAACATGGTTATGGAGT
TTCACAAGGTACAGATATTCATTATCAAATATTTAACTCTACTTTCTCCAAAAGATGCCT
TACATTTTTTATTTCAGTGCTATTCGCTGATGTTCTTAGTGATGCTGTGAAACCCAGATA
TGTTTAGCGGCTTCATGGAGGAGGTTGGTATGTTCTCTAAAAGCACATGCACAAATGTCA
AAGGAATGATTGAGCTTTTTGAGGCCTCGCATCTCGCCTTGGAAGGTGAAAACATCTTGG
ACGAGGCTAAAGCTTTCTCTTCGGGATATCTCAAAGAAATCATTTCTAACCTAGATAATA
ACCTGGCTAAACAAGTGGTCCATTCTTTGGAGCGTCCATTGCACTGGAGAGTGCAGTGGT
TTGATATCAGGTGGTACATTGATTTCTATGAGGAGGAAGGAGTGAACCTGGATTTACTCA
AGCTTGCTAAACTTAACTTCAACATGGTTCAAGCCGTACATCAAAAGGATCTCAAACACA
TCTCCAGGTAATGATGAAAAAGCAGGTGCAATCTCTATAAGCATCAGTATGCCGCAAATT
CATTAGAAAAGACAAGTCACTTTTTCTCTCTATTTTTTCTCACTAGGTGGTGGAGGAATC
TGGGCCTCATTGAAAATTTGAGCTTTACAAGAGATAGATTGGTGGAAAGTTTCCTGTGTG
GTGTGGGATTCTCATCTGAACCTCAGCATGGATCTTTTCGCCTATGCATTACAAAAGTCA
TTATTTTTATTCAAGTCCTTGATGACGTTTATGATATTTATGGTTCGTTGGATGAGCTAG
AGCAATTCACCAATGCTGTTGATCGGTCAGTCTTAATAAATCATCTCCAAAAAATCCATG
AGTTTCAAGAAAGAAGGTTAAAATTAAATTGTTCAAAATTTTGATTATCTCTCAATTTCA
GGTGGGATTCCAAGGAAATCCAACAACTTCCTGAGAGTATGAAGCTTTGTTTCCAAGTAC
TCCAGGACACAACTAATGCAGTGGCTAATGAAATTCAGAAGGAAAAGGGTTGGGACAATG
TATTACCCATGCTACAACAAGCGGTATTATATCTTTTGTTTGAGTCTCATTTCAAATAAA
AGTTTTCCGGAATAATCATTTGATTTTTCTTACAACAAAAATCTTTTGTTTTTTCTAGTG
GGCAAATTTTTGCAAGTCTTTATTTGTGGAAGCCAAGTGGTACAACAAGGGTTATACACC
AACCCTGCAGGAATATCTAAGTAATGCCTGGATTTCATCCTCAGTTTCATTGCTGTCTGT
TCATGCAATATTTTTCTGTGTACCACATGAGGCTAAAGAGGAGATGGTAGATTTTCTGGA
GAAAAATCAGGAACTTGTGTACTCTTCATCTCTGATTCTTCGTCTCTGTAATGATCTTGG
GACTTTGGAGGTAATTATTCCTTCTTAAGAAAAGCGCCATTCAGATATAACTTTCTTTTA
ATTTGTCTTTAGAACATTAGCATGTATAATAATCACCCTGTGGCTCTTCTAATAGGCAGA
ACTAGAGAGAGGTGATGCCGCTTCATCAGTTCTATGCTATATGAAAGAAGTGAATGTCTC
AGAGGAGATATCTCGGACGCACATTAGAGGCATGATAGTTAAAACTTGGAAGAATATGAA
TGGACATTGCATTGCCTCATCTCCATTACTACAACCAGTTGTCAACATCATCACAAATAT
AGCAAGGGTAGCACAGTGGATTTACCAATATGGAGATGGGCTTGGAATTCCTGACCGTGA
AACAAAGGCTCAGATTCTGTCTTTACTGATTGAACCCCTTGGAATCAACTAA
>CRTPS063_Loci
ATGGAGCTTGCCAAGCTATTTCTCTCATATTTGCCAATTCATCATTCAAGGTATAGTACT
GTCCTATCATTGTTCCAAGGAATTAACATGTCTACTCAAGTCGCCGCATCTTCTCTAGCC
CAGATTCCCAAACCCAAAAATCGTGCTCTGGCAAACTATCACCCCAACATTTGGGGTGAC
CAATTTATCACCTGCACTCCTGAAGACAAGGTAATTGAATGAAAATATGCATCAAGTTTA
ATGGCTTATGTACTTATTTGGCAGTTATTTTTCTTAATGTGTTGGATAATAAAATTTGTT
GGTCCAGGTTACACGTGCCTGTAAAGAGGAGCAGATTGAGGATCTGAAAAAGGAAGTGAC
AAGGAAATTAACGGCTGCTGCTGTTGCTAACCCTTCCCAATTGCTGAACCTCATTGATGC
AGTGCAACGTCTTGGGGTGGCATACCACTTTGAGAAAGAGATAGAAGAAGCATTACAACA
TATTTGTAATAGTTTTCATGACTGCAATGATATGGATGGTGATCTCTACAATATTGCTCT
TGGATTTCGACTACTAAGGCAACAAGGGTACAGTATTTCATGTGGTAAGAGACTAAGAAA
AAAATGTTATGTTCAACCTTCTTATCATTTAAATCTTATGTTCAAGTGGTGATGTTTGTG
TAGGTATATTCAACAAGTTTACGGATGAACGAGGTAGATTCAAGGAAGCTTTGATCAGCG
ATGTAAGAGGCATGCTAGGCTTGTATGAAGCTGCACATCTAAGGGTTCATGGAGAGGACA
TACTTGTAAAAGCACTTGCTTTCACCACCACTCACCTCAAGGCCATGGTAGAAAGTTTAG
GAGATCATCTTGCAGAACAAGTTGCTCATGCCCTGAACCGGCCCATTAGAAAAGGTTTGG
AGAGGCCAGAGGCAAGATGGTATATATCTGTCTACCAAGATGAAGCTTTCCATGATAAAA
CTTTACTAGAGCTAGCAAAATTAGATTTCAATCTAGTGCAGTCACTGCACAAGGAAGAGC
TAAGCAATCTTGCAAGGTTGGTTTTTAGATCACCCCACATGTACTTGGCCATTCTTATCA
CTTTCCTGTATGCTGATCATATTAATGTCTTTTAGGTGGTGGAAAGAGTTAGACTTTGCT
ACAAAGTTACCTTTTGCACGAGACAGATTGGTTGAATGCTACTTTTGGATGCTTGGGGTG
TATTTTGAGCCTCAATACTTACGGGCTAGACGAATTCTAACCAAAGTAATTGCCATGACA
TCCATTCTAGATGATATCCATGATGCATATGGCACACCTGAAGAACTCAAGCTCTTCATA
GAAGCCATTGAGAGGTTTTTGCTCTTTGCACATTACCAACCTTGATTGTGTATAATAGAT
GTATTTATATATACCTAAATCAAGGGTCATTATTTTATTTTCAGGTGGGATATTAACAGC
ATAGATCTGCTTCCAGAATACATGAAACTCTGCTATGTGGCACTCTTAGATGTGTACAAA
GAAATCGAGGAAGAGATGGAGAAAGAAGGAAACCAATATCGGGTTCACTATGCCAAAGAA
GTAGTAGGACATCTTTTACTCTGGATCCCCACCTTTTTCATTGATGATATTTTATATGGT
CTCGTATATACATAGATATAACTTGGATGAATGTTCTTTAGATGAAGAATCAAGTTCGAG
CTTACTTTGCTGAGGCTAAATGGTTACATGAAGAACACGTACCAACATTTGAAGAATACA
TGCGTGTTGCACTAGTAAGCTCTGGATATTGCATGCTTGCAACCACGTCCTTGGTGGGAA
TGGGAGAAATAGCAACAAAGGAGGCCTTTGATTGGGTGACCAGCAATCCTAAGATTGTGT
CATCTTCAAATTTTATTGCGAGGCTCATGGATGACATCAAATCACATAAGGTATGCATAA
TATGTGATTCAAACGGGGAGAATATAACACTGGTTTTTTCTCAACTTTTGTATTATACAT
GCAGTTTGAGCAAAAGAGAGGGCATGTGGCCTCAGCTGTTGAATGTTACATGAAGCAATA
TGGTGTCTCTGAGGAACAAGTATACAGTGAATTTCAAAAGCAAATTGAGAATGCATGGCT
GGATATTAACCAGGAATGCCTCAAACCTACCGCTGTTTCAATGCCTCTCATTGCTCGTAT
TCTCAATCTTACACGAACCGCGGATGTCATTTACAAAGAGCAAGATTCGTACACACATGT
TGGGAAAGTGATGAGGGATAACATTGCGTCTGTCTTCATCAACGCTGTAATATAA
>CRTPS066_Loci
ATGGCTCTTCTGACGCTTTCTTCAAACCCTTTTTTCACTTTTACAAGACTGCAACCTACA
AGCCGCTTCTGCCATGGAAAATCGCAGGGTGTTTGCATTTCTGGTCCAGTCCAATGCACG
GGTGGGGCTAAAACTAGTAGCCAAACAGCCGTGATTGTGAAGCGAACTGCAAACTTCCAA
CCTTCAATTTGGGATTATGATTATATCCAGTCACTAACGAGTGATTATGTGGTATGTGCT
AGCTTTTAGTACTATTGTTCATTAATGGACTCAACTCGATTTTTTGAGGGACATAGTGTC
TTATATGCAGGGACAAACGTACACAAGACAATTGGAGAAGCTTAAGGGAGATGTAAAGAT
GATGCTTGGCGAAGCCGAGAAACCTTTGCATCAACTGGAGCTAATTGATACCTTGCAAAG
GCTTGGAATACACTATCACTTTGGGGAAGAAATAAAGAGAGAATATTGCATGGCATATAC
AACAACTACAATAGGAATGATACATGGAAAAATGGAGATTTATATGCCACAGCTCTTGAA
TTTAGACTCCTAAGACAGCATGGGTAGCTACCATGTTCCTCAAGGTATTAGAAACTACCG
AGTCCTAGGTTTAAATTTAGTCTTCACTACTGTTTTAATAATTTAGTCTTCACTACACGA
TCTACCAGGTAAAACAGCATATATAGGAAGCACTAGATCAATTAGTTGCCTAGTGAGAAT
AGCATAAGGAGCACACGATTTTTGGGATTTTATAAATTCTGTGCAACATATTTATACTTT
AGCATAATTATTGTCATATTGAATGTTGCAGATGTTTTCCATATTTTCATAAACAAGATG
GGGACTGTTAAGCCATGGCTTAATGAAGATATCAAGGGAATTCTATGCTTGTATGAAGCT
TCATATCTTTCCGTAGAAGGTGAAAATATCCTAGAAGAGGCTAGAGATGTCACAAGAAAT
TCTCTTGAAGAATACCTCAAGAGGACTGTAGATCAAAATGATCTTACCATGATAATAAAC
CATGCCATGGAGGTTCCGCTGCACTGGAGGCTGCCAAGGTTAGAGGCAAGATGGTTCATA
GATGTATATGAGAGAAGCCAGGGAATGAATCCCATTTTACTTGAGCTTGCTAAACTGGAT
TATAATATGGTGCAAGCAACATACCAGGAGGATCTAAAACATGCATCCATGTAAAAGTAA
GCATATTCTCATTTTCATGTATACTACTTTAGCAGCTACAAAGTATTATCAAATTCTAAT
ATTGCTATCCTCTCTTTTGGGCCTTATATATGCAGGTGGTGGAGGAGCACAGTCCTCCCA
GAAAAATTGAGCTTTGTTAGGGACAGATTGGTGGAGAATCTCCTTTGGACTGTGGGATTT
GTATTTGAACCCCAGTTTGGATATTGCAGGAGAATATTGACAAGAGTGAATTCGCTGATA
ACAACAATTGATGATGTTTATGATGTTTATGGGACATTGGATGAACTTGAGCTCTTTACG
GATGCTGTTGACAGGTTGGTGGTTTCTGTATACTTCTTGTCCTTCTAATTTAATAGAGGT
TGGGAAATTAGTTTTGTTTCCACTGTCAGATGGGATATCAATGCAATGGAGCAACTTCCA
CGATACATGAAGATCTGTTTCCTTGCTCTCTACAACTTCACTAGTGAAATGGCTTATGAT
GTTCTTAAAGAACAAGGTTTCCACATCATTCCATATCTCAGAAAAGCGGTAACATTTCAG
ATTGAAAATTCAGTTATCTTTCTATAATCAAATTGACGAAATTTCCTATGCGAAATATGC
TTTTGGCTCATTACGCGATTAATTCTTCAGTGGGCAGATTTATGTAAATCCTACTTGGTG
GAGGCGAAATGGTACCACGAAGGTTATATGCCATCTCTACAGGAATACATGAACAATGCC
TGGATTTCAATGTCAGCTCCAGTAATACTAGTTCATGCCTATTTTTCCATCATAAATCCA
ATCACGAAGGAGGCCTTGGGATGCTTAGAGAGATACCACGATATAATCCGTTGGTCATCA
ATAATTTTCCGTTTTTCAGATGATCTTGGGACATCATCTGTATGCTGCCTAATTATCAGA
GATTGCTTTGGTTTATTTTCCATACTAACAATCCATTATTTAATAATAATAATAATACTG
ATATATATATTTTTCTCTCAGGGTTAGTTAAAAAGAGGAGATGCTCCTAAATCCATACAA
TGTTACATGCATGAAACTGGTGCTTCTGAAGATGATGCCCGCAAATACATAGGCTTCTTG
ATTGATGAAACATGGAAGAAGATGAATGAAGATCGAAATCTGAATTCTCCCTTCCCCCAA
ACTTTTATTGGAGTAGCAATGAACGTTGCTAGGATGGCTCAATGCATGTATCAGTATGGA
GACGGGTATGGTGTTCAAGACCGTGAGACTAAGGATCGCATAATGACGTTATTCATTGAA
CCTATTTCCCTTACATAG
>CRTPS067_Loci
ATGGCTCTTCTGACGCTTTCTTCAAACCCTTTTTTCACTTTTACAAGACTGCAACCTGCA
AGCCGCTTCTGCCGCGGAAAATCGCAGGGTGTTTGCATTTCTGGTCCAGTCCAATGCACG
GGTGGGGCTAAAACTAGTAGCCAAACTGCTGTGATTGTGAGGCGAACCGCAAGCTACCAA
CCTTCAATTTGGGACCATGATTATATCCGGTCACTAACGAGTGATTATGTGGTAGGTGCT
AACTTTTAGTACTATTGTTCATTAATGGACTCAACTTGATTTTTTGACGGATATAGTGTC
TTATATGCAGGGAGAAACATATACAAGACAATTGGAGAAGCTTAAGGGAGATGTAAAGAT
AATGCTTGGCCAAGTCGGGGAACCTTTGCATCAACTGGAGCTAATCGATACCTTGCAAAG
GCTTGGAATACATTATCACTTTGGGGAAGAAATAAAGAGAATATTGCATAGCATATACAA
CAACTACAATAGGAATGATACATGGAAAAATGGAGATTTATATGCCACAGCTCTTGAATT
TAGACTCCTAAGACAGCATGGCTACCATGTTCCTCAAGGTAGTAGACACTACCGAGTCCT
AGGTTTAAATTTAGTCTTCACTACTGTTTTAATAATTTTTTCAGGCAGCGGAAAGAGGTA
CACGATCTACCAGGTAAAACAGCATATATAGGAAGCACTAGATCAATTAGTTGCCTAATG
AGAATAGCATAAAGAGCACAAGATTTTTGGGATTTTATAAATTCTGTGCGACATATTTAT
ACTTCAGCATAATTATTGTCATATTGAATGTTGCAGATGTTTTCCATATTTTCATAAACA
AGATGGGGACTGTTAATCCATGGCTTAATGAAGATATCAAGGGAATTCTATGCTTGTATG
AAGCTTCATACCTTTCCGTAAAAGGTGAAAATATCCTAGAAGAGGCTAGAGATTTCACAA
GAAATTTTCTTGAAGAATACCTTGAGCGGAGTAGATCAAAATGATCTTACTGCGATAATA
AACCATGCCATGGAGCTTCCGCTGCACTGGAGAATGCTAAGGCTAGAGGCAAGATGGTTC
ATAGATGTATATGAGAGAAGCCAGGGCATGAATCCCATTTTACTTGAGCTTGCTAAACTG
GATTACAATATGGTGCAAGCAACATACCAGGAGGATCTAAAACATGCATCAATGTAGGAG
TGAGCATATTCTCATTTTCGTGTATAGTTTAGCAGCTACAAAGTATTATCAAATTCTAAT
ATTGATATCCCCTCTTTTGGGCCTTACAAATGCAGGTGGTGGAGGAGCACACGCCTCCCA
GAAAAATCGAGCTTTTCTAGGGACAGATTGGTGGAGAATTTCCTTTGGGCTGTGGGATTT
ATATTTGAACCTCAGTTTGGATATTGCAGGAGAATGTTGACAAAACTCATTTCGCTGATA
ACAACAATTGATGATGTTTATGATGTTTATGGGACACTGGATGAACTTGAGCTCTTTACA
GATGCTGTTGACAGGTTGGTGGTTTCTGTATACTCCTTGTCCTTTTAATTTAATAGAGGT
TGGGATGCTAGTTTTGTTTCCACTGTCAGATGGGATACCAATGCAATGGAGCAACTTCCA
CAATACATGAAGATCTGTTTCCTTGCTCTCTACAACTTCACTAATGAAACCGCTTATGAT
GTTCTTAAAGAACACGATCTCAACATCATTTCATATCTCAGAAAAGCGGTAACATTTCAG
ATTAAAAATTCAGTCATCTTTCTATAATCAAATTGACGAAATTTCCTGTGCAAGATATGC
TTTTGGCTCATTATATGATTAATTCTTCAGTGGGCAGATTTAAGTAAATCCTACTTAGTT
GAGGCGAAATGGTACCACGAAGGTTATATGCCATCTCTACAGGAGTACATCAACAATGCC
ATGATTTCTATATCAGGTCCACTAACACTAGTTCATGCCTATTTTTTCATCACAAATCCA
ATGACGGAGGAGGCCTTGGGATGCTTAGAGAGATTCCGCGATATAATCCGTTGGTCATCA
ACGATTTTCCGTCTTTCAGATGATCTTGGGACATCATCTGTATGCAGCCTAATTATCAGA
GATTGCTTTAGTTTATTTTCTATACTAACAATCCATCATTTAATAATAATAATAATACTG
ATACATATATTTTTTCTCAGGATGAGTTAAAAAGAGGAGATGTTCCTAAATCCATACAAT
GTTACATGTATGAAACTAGTGCTTCTGAAGACGATGCCCGCAAATACATAGGCTTCTTGA
TTGATGAAACATGGAAGAAGATGAATGAAGAGCGAAATCTGAATTCTCCCTTCTCCCAAA
CTTTTATTGGAATGGCAATGGACATTCCTAGGATGGCTCAATGCATATATCTGTACCGGG
ACGGGTATGGTGTTCAAGACCGTGAGACTAAGGATCACGTAAAGACATTATTCATTGAGC
CTATTTCCCTTATATAG
>CRTPS068_Loci
ATGGCTCTTCTGACGCTTTCTTCAAACCCTTTTTTCACTTTTACAAGACTGCAACCTGCA
AGCCGCTTCTGCCGCGGAAAATCGCAGGGTGTTTGCATTTCTGGTCCAGTCCAATGCACG
GGTGGGGCTAAAACTAGTAGCCAAACTGCTGTGATTGTGAGGCGAACCGCAAGCTACCAA
CCTTCAATTTGGGACCATGATTATATCCGGTCACTAACGAGTGATTATGTGGTAGGTGCT
AATTTAGTACTATTGTTCATTAATGGACTCAACTTGATTTTTTGACGGATATAGTGTCTT
ATATGCAGGGAGAAACATATACAAGACAATTGGAGAAGCTTAAGGGAGATGTAAAGATAA
TGCTTGGCCAAGTCGGGGAACCTTTGCATCAACTGGAGCTAATCGATACCTTGCAAAGGC
TTGGAATACATTATCACTTTGGGGAAGAAATAAAGAGAATATTGCATAGCATATACAACA
ACTACAATAGGAATGATACATGGAAAAATGGAGATTTATATGCCACAGCTCTTGAATTTA
GACTCCTAAGACAGCATGGCTACCATGTTCCCCAAGGTACTAGACACTACCGAGTCCTAG
GTTTAAATTTAGTCTTCACTACTGTTTTAATAATTTTTTCAGGCAGCGGAAAGAGGTACA
CGATCTACCAGGTAAAACAGCATATATAGGAAGCACTAGATCAATTAGTTGCCTAATGAG
AATAGCATAAAGAGCACACGATTTTTGGGATTTTATAAATTCTGTGCGACATATTTATAC
TTCAGCATAATTATTGGCATATTGAATGTTGCAGATGTTTTCCATATTTTCATAAACAAG
ATGGGGACTGTTAAGCCATGGCTTAATGAAGATATCAAGGGAATTCTATGCTTGTATGAA
GCTTCATACCTTTCCGTAGAAGGTGAAAATATCCTAGAGAAGGCTAGAGATTTCACAAGA
AATTTTCTTGAAGAATACCTTGAGCGGACTGTAGATCAAAATGATCTTACTGCGATAATA
AACCATGCCATGGAGCTTCCGCTGCACTGGAGAATGCTAAGGCTAGAGGCAAGATGGTTC
ATAGATGTATATGAGAGAGCCAGGGCATGAATCCCATTTTACTTGAGCTTGCTAAACTGG
ATTACAATATGGTGCAAGCAACATACCAGGAGGATCTAAAACATGCATCAATGTAGGAGT
GAGCATATTCTCATTTTCGTGTATAGTTTAGCAGCTACAAAGTATTATCAAAATTCTAAT
ATGATATCCCCTCTTTTGGGCCTTACAAATGTAGGTGGTGGAGGAGCACACGCCTCCCAG
AAAAATCGAGCTTTGCTAGGGACAGATTGTGGAGAATTTCCTTTGGGCTGTGGGATTTTA
ATTTGAACCTCAGTTTGGATATTGCAGGAGAATGTTGACAAAACTCATTTCGCTGATAAC
AACAATTGATGATGTTTATGATGTTTATGGACATTGGATGAACTTGAGCTCTTTACAGAT
GCTGTTGACAGGTTGGTGGTTTCTGTATACTCCTGTCCTTTTAATTTAATAGAGGCTGGG
ATGCTAGTTTTGTTTCCACTGTCAGATGGGATACCAATGCAATGGAGCAACTTCCACAAT
ACATGAAGATCTGTTTCCTTGCTCTCTACAACTTCACTAATGAAACCGCTTATGATGTTC
TTAAAGAACACGATCTCAACATCATTTCATATCTCAGAAATGCGGTAACATTTCAGATTA
AAAATTCAGTCCTCTTTCTATAATCAAATGACGAAATTTCTGTGCAAAATATGCTTTTGG
CTCATTATATGATTAATTCTTCAGTGGGCAGATATACAAAATCCCAATTAGTGGAGGCGA
AATGGTACCACGAAGGTTATAAGCATCTCTACAGGAGTATATCAACAATGCCTGGATTTC
AGTATCAGGTCCACTAACACTAGTTCATGCCATTTTTTCATCACAAATCCAATGACGGAG
GAGGCCTTGGGATGCTTAGAGAGATTCCGCGATATAATCCGTTGGTCATCAACGATTTTC
CGTCTTTCAGATGATCTTGGGACATCATCTGTATGCAGCCTAATTATCAGAGATTGCTTT
AGTTTATTTTCTATACTAACAATCCATCATTTAATAATAATAATAATAATAATAATACTG
ATACATACATTTTTTTCTCAGGATGAGTTAAAAAGAGGAGATGTTCCTAAATCCATACAA
TGTTACATGTATGAAACTAGTGCTTCTGAAGACGATGCCCGCAAATACATAGGCTTCTTG
ATTGATGAAACATGGAAGAAGATGAATGAAGAGCGAAATCTGAATTCTCCCTTCTCCCAA
ACTTTTATTGGAATGGCAATGGACATTCCTAGGATGGCTCAATGCATATATCTGTACCGG
GACGGGTATGGTGTTCAAGACCGTGAGACTAAGGATCACGTAAAGACATTATTCATTGAG
CCTATTTCCCTTATATAG
>CRTPS069_Loci
ATGGCTCTTCTAACGCTTTCTTCAAACCCTTTTTTCACTTTTACAAGACTGCAACCTGCA
AGCCGCTTCTGCCGCGGAAAATCGCAGGGTGTTTGCATTTCTGGTCCAGTCCAATGCACG
GGTGGGGCTAAAACTAGTAGCCAAACTGCTGTGATTGTGAGGCGAACCGCAAGCTACCAA
CCTTCAATTTGGGACCATGATTATATCCAGTCACTAACGAGTGATTATGTGGTAGGTGCT
AACTTTTAGTACTATTGTTCATTAATGGACTCAACTTGATTTTTTGACGGATATAGTGTC
TTATATGCAGGGAGAAACATATACAAGACAATTGGAGAAGCTTAAGGGAGATGTAAAGAT
AATGCTTGGCCAAGTCGGGGAACCTTTGCATCAACTGGAGCTAATCGATACCTTGCAAAG
GCTTGGAATACATTATCACTTTGGGGAAGAAATAAAGAGAATATTGCATAGCATATACAA
CAACTACAATAGGAATGATACATGGAAAAATGGAGATTTATATGCCACAGCTCTTGAATT
TAGACTCCTAAGACAGCATGGCTACCATGTTCCTCAAGGTATTAGACACTACCGAGTCCT
AGGTTTAAATTTAGTCTTCACTACTGTTTTAATAATTTTTTCAGGCAGCGGAAAGAGGTA
CACGATCTACCAGGTAAAACAGCATATATAGGAAGCACTAGATCAATTAGTTGCCTAATG
AGAATAGCATAAAGAGCACACGATTTTTGGGATTTTATAAATTCTGTGCGACATATTTAT
ACTTCAGCATAATTATTGTCATATTGAATGTTGCAGATGTTTTCCATATTTTCATAAACA
AGATGGGGACTGTTAAGCCATGGCTTAATGAAGATATCAAGGGAATTCTATGCTTGTATG
AAGCTTCATACCTTTCCGTAGAAGGTGAAAATATCCTAGAAGAGGCTAGAGATTTCACAA
GAAATTTTCTTGAAGAATACCTTGAGCGGACTGTAGATCAAAATGATCTTACTGCGATAA
TAAACCATGCCATGGAGCTTCCGCTGCACTGGAGAATGCTAAGGCTAGAGGCAAGATGGT
TCATAGATGTATATGAGAGAAGCCAGGGCATGAATCCCATTTTACTTGAGCTTGCTAAAC
TGGATTACAATATGGTGCAAGCAACATACCAGGAGGATCTAAAACATGCATCAATGTAGG
AGTGAGCATATTCTCATTTTCGTGTATAGTTTAGCAGCTACAAAGTATTATCAAATTCTA
ATATTGATATCCCCTCTTTTGGGCCTTACAAATGTAGGTGGTGGAGGAGCACACGCCTCC
CAGAAAAATCGAGCTTTGCTAGGGACAGATTGGTGGAGAATTTCCTTTGGGCTGTGGGAT
TTATATTTGAACCTCAGTTTGGATATTGCAGGAGAATGTTGACAAAACTCATTTCGCTGA
TAACAACAATTGATGATGTTTATGATGTTTATGGGACATTGGATGAACTTGAGCTCTTTA
CAGATGCTGTTGACAGGTTGGTGGTTTCTGTATACTCCTTGTCCTTTTAATTTAATAGAG
GCTGGGATGCTAGTTTTGTTTCCACTGTCAGATGGGATACCAATGCAATGGAGCAACTTC
CACAATACATGAAGATCTGTTTCCTTGCTCTCTACAACTTCACTAATGAAACCGCTTATG
ATGTTCTTAAAGAACACGATCTCAACATCATTTCATATCTCAGAAATGCGGTAACATTTC
AGATTAAAAATTCAGTCCTCTTTCTATAATCAAATGGACGAAATTTCCTGTGCAAAATAT
GCTTTTGGCTCATTATATGATTAATTCTTCAGTGGGCAGATATAACAAAATCCCAATTAG
TGGAGGCGAAATGGTACCACGAAGGTTATAAGCCATCTCTACAGGAGTATATCAACAATG
CCTGGATTTCAGTATCAGGTCCACTAACACTAGTTCATGCCTATTTTTTCATCACAAATC
CAATGACGGAGGAGGCCTTGGGATGCTTAGAGAGATTCCGCGATATAATCCGTTGGTCAT
CAACGATTTTCCGTCTTTCAGATGATCTTGGGACATCATCTGTATGCAGCCTAATTATCA
GAGATTGCTTTAGTTTATTTTCTATACTAACAATCCATCATTTAATAATAATAATAATAA
TAATAATAATACTGATACATACATTTTTTTCTCAGGATGAGTTAAAAAGAGGAGATGTTC
CTAAATCCATACAATGTTACATGTATGAAACTAGTGCTTCTGAAGACGATGCCCGCAAAT
ACATAGGCTTCTTGATTGATGAAACATGGAAGAAGATGAATGAAGAGCGAAATCTGAATT
CTCCCTTCTCCCAAACTTTTATTGGAATGGCAATGGACATTCCTAGGATGGCTCAATGCA
TATATCTGTACCGGGACGGGTATGGTGTTCAAGACCGTGAGACTAAGGATCACGTAAAGA
CATTATTCATTGAGCCTATTTCCCTTATATAG
>CRTPS070_Loci
ATGGCTCTTAGCATGCTTGCTCCAAATCCGATTCTTGCTTTCCCAAGACTGCAACCACCT
ACAAGACATTGCAGCAGGCAAGGAAAATCGTTCAGTGACAGCACTTCTGGTCTTGTAGTC
CAGTGCCTGTTTGCAAGTAAAGTTCAAGATCAAACTGCAGTTAAGCGAAGTGCAAATTAC
CAACCCTCCATTTGGGATTAGGATTATATCCAGTCACTGAGAAGCAACTATGTGGTAATA
ATCAAATATCATATATAAAGGGGGTTCTACAATTGTTGTTGGGCTTAAATACTTGGAAAC
AAATAGTGTTCTGTCTGCAGGGAGAAGCACACATGAAACGATTGGATGAACTAAAGGGAT
TTGTGAAAATGATGCTAATAGGTAAAGACGAGAAGCCTTTGGACCAACTAGTGACAATCG
ATCTCTTGCAGAGGCTTGGAGTGTCTTATCATTTCGAGGATGAAATAAAGAGCATATTGG
ACTGCAGGTACAAGAACTATGATAGAAACAATATGTGGAAGGTTGAGAATTTGTATGCTA
CAGCTGTTGAACTTAGACTCCTAAGACAACATGGGCATAATGTTCCTCAAGGTATCTGAT
TAAAGGATGTTATCATTTAGTTTATTCTTCCCATCATGAACCAATTTTTCCTCAGTGTTC
TGAATATAATTTTTTATTTATTAATTTTTAAAGTTTCAATTGGCAATAGATAAATATGCT
TTTTCCCTGTTTTAAATATGCTTTTGTCACAAGTACTAAGCAATTAGCTTCCTTCAATGT
CACAGATGTCTTTAATTGTTTCAAGGATGAGATGGGGAGATTTAAGCCATGCCACTATGA
GGATATCAAGGGTACTCTATGCTTATATGAAGCTTCTTATTTCTCCATGGAAGGTGAAAG
TGTCTTGGATGAGGCTAGAGATTTCACAAAAAAACATCTTGAGAAAAGCCTTGAGCAGAG
TATAGACAAAAATCTTGCCATATTAGTAAGCCATTCCTTAGAGCTTCCATTGCATTGGAG
AATGCTAAGGATAGAGGCAAGGTGGTTCATCGATGTACACGAGAGAAGACAGGACATGGA
CCCTAGTTTGCTGGAATTTGCAAAAGTGGATTACAACATGGTGCAAGCAATACACCAAGA
AGATTTAAAAGATGTTTCCAAGTAAGATCATACCTATTCAGGTTCCCTACCAAATCAAAT
GAAATGATTCTATCTTATTCTAAGATTTCTTTGATCTTATACAGGTGGTGGAAAAATATT
GGCCTTGGAGAAAAGATGAGTTTTACTAGGGACAGGTTGGTGGAGAATTTCTTATGGGCT
GTAGGACATGCATTTGAGCCTCAGTTTGGATATTGCAGGAAAATAATCACAAAGGTCTTG
GCACTGATAGTAACAATTGATGATATTTATGACATATATGGTACCTTGGATGAACTCGAG
ATATTTACAGATGCTGTTGACAGGTTTGTGAATCTATACTTGACATGTCTCTCAGTTCTC
TGGTTTTTTTAGCTCAAATATTTTGTTTGCATGTTCAGATGGGATATCAATGCAATGGAT
CAGCTTCCAGAATATATGAAGATATGTTTCCTTGCTCTCTTCAACTCTGTTAATGAAATG
GCATACAATGTTCTTAAGGAAGAAGGTTCTAACATCATTCCACATCTTAGGAAGATGGTA
ATTTTTCAACTCTGAACTCCTTGATCTTTCCATTATCCAATTTGGTGAAGTGAGCTACAG
CTTCTTTTGCATATATAGTGCCCTTATAACTTTAATATGTTCTGAATCTTTAAGTGGGCA
GATCTTTGTAAATGTTATTTAGTGGAGGCAAGGTGGTACTACAGTGGATATACACCAACA
CTACAAGAATACATTACCAATGGATTCATTTCCTCATCAGCTCCTGCAATTCTAGGCCAT
GCTTATTTTTCAGTTTCAAATCCAGTAATGGATGCCATAGAGTTCTTAGAAAAGCCTCCG
AATATAATCCATGGATCATCAATGATTTTGCGGCTGTCCGATGATCTTGGAACATCAAAA
TGTGCCAGCAACCCTCTTCACTCTCCTTGAAAAGTTTCAATGAAAATTTTTGGAAGGATA
TTTTATTCTTGGTTTGTCTCTGCAGGATGAGTTAAAAAGAGGCGATGTTCCTAAGTCAAT
CCAATGTCACATGCATCAGACTGGTGCTTCCCAAGAAGAGGCATGTGAGCATATAAAATA
TTTGATTGGGGATTCATGGAAGAAGATGAACAAGGAACAATCTATGGATTCTCCTTTCTC
TCGTATTTTTATCAGAATTGCAATGAACGTTGGCAGGATGGGCCAAAGGGCATACCTATA
TGGAGATGGCTATGGTGTTCAAGATCGTGAAACCAAGGAGGACATATTGTTGACACTAAT
TGAGCCTGTTCCCCATAATCTGCATACCAAAGTTTGTTAG
>CRTPS072_Loci
ATGGCTCTTTTCATGCTTTCTTCAACCTCTATTCTAAGTTATAGCTTACTGCCACCTAGA
AAGGATTTTTGGATGGGAAAATCCATAAGTGGCAAGCCTGCTCATCCGGTACAATGCGTG
GTTGTCAATAGACCTTCTTATGAAACCACTGTACGGCGAACTGCAAATTACCAAGCTCCC
ATTTGGGACTACGACTATGTCCAGTCACTAAGAAGTGATTATACGGTAGCTATTCATTAT
TCTTAGCAATGTTTGTAGTCGTTTTTTAGCTTGATATTGCATATCAATGTGTTGTTATAT
GTGCAGGGAGAAACATGCATAGGAAGATTCTACCAACTAAAGAGGGAGGTGAAAATGATG
CTGGGAAAGGTGGAGAAGCCTTTGGATCAACTTGAGCTGATCGATCTCTTGCAAAGACTT
GGAATATCTTACCAGTTCGAAGATGAAATCAAGAGACTGTTGAACAGCATATACTGCAAT
CATAACATTGATGACAAGTGGAAGAAAGAGAATTTGCATGCCACAGCTCTTGAATTTAGA
ATTCTAAGACAAAATGGGTATAGCATTCCTCAAGGTATATCAGTAATATCTTCATTTTTG
GTACAGAAAGATGAAGTACTGCATCCTAAGGCATTTTAGAGATCTTAACTAATTCTTTGC
TAGCAGTAAACGTCTTTCTTTGACTTTGTCTCTATAACAGCTAAAAAATGAGCATTTTTT
ATTGCAGATGTTTTTAGTAGTTTCAAGGATGAGATAGGGGGCTTTAAGGCATGCTTTTCT
GAAGATATTCAGGGAATTCTGTGTTTGTATGAAGCTTCCTACCTTTCCATAGAAGGTGAA
AGTATCTTGGAAGAAGCTAGGATTTCACAAAAAAACATCTTGAAGGATGTCTGCGGCAAA
ATATAGATGAGAATCTTGCCATACTAGTGAGCCATGCTTTGGAGCTTCCACTGCATTGGA
GAATGCTAAGGTTAGAGGCAAGGTGGTTCATAGATGCATGTGAGAGAAGACAGGACATGA
ACCCCATCTTGCTTGAGTTTGCAAAGTTAGATTATAATATGGTGCAAGCAAAGCACCAAG
AGGATCTGAAGTATGCGTCCAGGTAAGAGCAAATGAGCATATTCACATAATATTATTTCA
GATATAACCAACTACAACTTATCATATTCTAATACTGTGGACATTATATTTTTATAGGTG
GTGGAGAAGCACACGTCTTGGAGAAAAGCTGAGCTTTGCGAGGGACAGGTTGATGGAGAA
TTTCTTGTGGACCGTGGGGGTGATATTTGAGCCTCAGTTTGGATATTGTAGGAGAATGTT
GACGAAAGTAAATGCAATGATAACAACAATAGATGATGTTTATGATGTTTATGGAACATT
GGAGGAACTTGAACTCTTTACAGATGCTGTTGACAGGTTGGTGGGAGTAGATATATACAT
GATAACCCCAACATAGCCGCATGATAAAACCTCAAATATTTTGTTTTCATATATGTTCAG
ATGGGATATCAATGCAATGGATCAACTTCCAGAATATATGAAGATATGTTTCCTTGCTCT
CTACAACTCGACCAATGAAATGGCTTATGACCTTCTTAAGGAGCAAGGTTCCCACATCAT
CGCATATCTTAGAAAAGCGGTAATGTTTTGGATTCCAAACTCATGTCAGTACTCTTTGAA
TAAAATTTCATGAAATTTTCTGTCTCCTATTTACTATGGACTCATTATACAATTCTTAAT
CCTTCAGTGGGCAGATTTATGTAAGTCTTACTTACTGGAGGCAAAGTGGTACCACGCCCG
ATATACACCAACCCTGCAAGAGTACCTTAGTAATGCATGGATTTCAATATCAGCACCAGC
AATACTAGTTCATGCGTTCTTTTTTGTTACAAATCCAATAACCGAGGACGCTTTGGAATG
CTTGGAGCAATATTGCAATATAATCCGCTGGTCATCAATTATTTTACTCCTTTCAGATGA
TCTTGGAACTTCATCGGTATGCATTTTTCCTCTCTTTCTCATTTTGATTAACATCTACAG
TAAAGATTGCTTTGATTTCTTGGTCGAACAACAAATTATAACGGTTCTTTTTTTCATTGC
CTCAGGATGAACTAAAACGAGGAGATGTTCCTAAATCCATACAATGTTACATGCATGAAA
CTGGTGCTTGTGAAGAAGACGCTCGAGAACACATAAAATGCTTGATTGGGGAGACATGGA
AGAAGATGAATGAAGATCGAGTTATGGAATCTCCCTTCTCCCAGACTTTTGTCGGAATTG
CAATAAACCTCGCTAGGATGTCCCAATGCATGTACCAGTATGGAGATGGGCATGGTGTTC
AAGATCGAGAAACCAAGGATCGTGTATTATCGTTACTAATTGAGCCCATTCCCCTGGTCT
AG
>CRTPS074_Loci
ATGCAATGGAGCTTCCCAAGCTTTTGCACTCATACTTTCCAAGTCAGTTTTCAAAGAAGT
GTTCTACTACCATTCCAAAAAATTAACATGTCGGGTCAAGTCTTAGCAAGCCCTCTAGGC
CAATTTCCTGAACTGGAAAATCGTCCAGTGGTCAAGTATCACCCTAACATTTGGGGTGAC
CAGTTCTTATCCTACACTCCCGAAGACGAGGTAATTGAATGAAAATCTGTGTTAAATACC
TGTATATTCGAAGGTTGTTTTTCTTGATGTGTTGTTTAGTAAAATTACTTGGTTGCCATA
GGTAACACGTGCCTGCAAAGAGAAGCAGCTTGAAGATCTGAAAGAGGAAATTCGAAGGAA
GCTAATGAATACAGCTGGTAACACTTCCCAACAACTAAAATTTATCGATGCTGTGCAACG
TCTTGGGGTGGCATACCACTTTGAAAGAGAGATAGAAGAAGTGTTACAACATATTTATGA
TAGCTATCCTAATGGTGATGATATGGAAGGTGATATCTATAATGTTGCTCTTCAATTTCG
GTTACTAAGACAAGCTGGGTTCAATATTTCATGTGGTAAGAGCCCAAAGAATTGTCATGT
ATAAGCTAAAATGTATCCTTCTCATAATTCCAATCTTATGTATGTTTAAATTACGGTATT
TATGTAGGCTTGTTCAATGAGTTCAAGGATGAAAAGGGTAACTTCAAGAAAGCTTTGATC
AGTGATGTAAGAGGAATGCTAGGCTTGTATGAGGCTGCACATCTCAGAGTTCGTGGAGAA
GACATACTGGATGAAGCACTTGCTTTCACCACCACCCATCTTAGGTCCATGGTAGAACAT
TTAGAATATCCTTTTGCAGAACAAGTTGCTCATGCCTTGAAGCAGCCCATTAGAAGAGGT
TTAGAGAGGCTAGAGGCAAGGTGGTATATATCTATCTACTAAAGCTGGCCAAGTTAGATT
TCAATCTAGTGCAGTCCCTACACAAGGAGGAGCTAAGCAATATTTCTAGGTTTGCTTTCA
AATCACTAGCAGATATACGTAGTCACTTTCTCATTTTAACCTGAGCTAATTGTTTCAATG
AATTTTAGGTGGTGGAAAAAATTAGACTTTGCTACAAAGCTACCTTTTGCGCGAGATAGA
TTGGTGGAATGCTACTTCTGGATACTTGGGTTTTACTTTGAGCCTCAATATGTCTGGGCT
AGACGAATTCTAACCAAAATAATTGCCATGACATCCACTATGGATGATATATATGACGCT
TATGGCACATTTGAAGAACTCAAGCTCTTCCCCGCGGCCATTGAGAGGTTTGATACATGC
AAATTACCAACCTTCATCATTTATACCGTATGGGATACTTAAATCAGGCCTGGTTTTATT
TTCAGGTGGGATATTAACAGCATAGATCACCTTCCAGAATACATGAAACACTTTTATGTG
GCACTCTTAGATGTGTACAAAGAAATTGAGGAAGAGATGGAGAAAGAAGGAAACCAATAT
CGGGTTCAATATGCCATAGAAGCAGTAGGACATTCTGCATTGACTTTGTTTTGTATACTA
ACATATCGTTGGGATATAGATGTGACTTGATTGAATGTTTGACAGATGAAAAACCAAGCT
AGAGCTTATTTTCATGAGGCTAAATGGCTCCATGAAGGACGCATACCAACAGTGGAAGAG
TATATGAGTGTAGCACAGGTAAGCTCAGGTGACTCCATGCTTACAACCACGTCTTTCATC
GGTATGGGAAAAATCGTAACAAAGGAGGCCTTTGATTGGGTGATCACTAACCCCAAGATT
GTCACTGCATCATCTGTAATTTCTAGGCTTATGGATGACATCACTTCACATAAGGTATTG
TGAATATAGTATTTCTTGTTAAGCTATAATTTGACCTTGACCTTAAAGCTCAATCAAACA
TATTTACTGCACTGTTCTTCTAAACCATATATGCAGTTTGAGCAAAAGAGAGGACATGTT
GCCTCAGGCGTTGAATGTTACATGAAGCAATACGGTGCCTCTGAGGAAGAGGTATACGAT
AAGTTTCAGAAGCAAGTTGAGGATGCATGCAAGGATACTAATGAGGAGTTCCTACGACCT
ACGGCTGTTCCGATGCCTCTCCTTATGCGTGTGCTTAATCTTTCTCGAGTGATGTATGTG
ATCTACACGGGGGGAGATGGGTACACTCATGTTGGAAAAGTGATGAAGAATAATGTTGCA
TCACTGCTCATTCACCCTATGAAAAATTATGGACTCATGCACATTTTTCATTTATTATGA
>CRTPS075_Loci
ATGGAGCTTGCCAAACTATTTCTCTCATACTCACCAATTCATCATTCAAGGTATAGTACT
GTTCTATCATTGTTCCAAGGAATTAACATGTCTACTCAAGTCTCAGCATCTTCTCTAGCC
CAGATTCCCAAACCCAAAAATCGTGCTATGGCAAACTATCACCCCAACATTTGGGGTGAC
CAATTTATCACCTACACTCCTGAAGACAACGTAATTGAATGAAAATATGCATCAAGTTTA
ATGGCTTATATACTTATTTGACAGTTATTTTTCTTAATGTGTTGGATGATAAAATTTGTT
GGTCCAGGTTACACGTGCCTGCAAAGAGGAGCAGATTGAGGATCTGAAAAAGGAAGTGAA
AAGGAAATTAACGGCTGCTGCTGTTGCTAACCCTTCCCAATTGTTGAACTTCATTGATGC
AGTGCAACGTCTTGGGGTGACATACCACTTTGAGCAAGAGATAGAAGAAGCATTACAACA
TATTTGTAATAGTTTTCATGACTGCAATGATATGGATGGTGATCTCTACAATATTGCTCT
TGGATTTCGACTACTAAGGCAACAAGGGTACAGTATTTCATGTGGTAAGAGACTAAGAAA
AAAATGTTATGTTCAACCTTCGTATCATTTAAATCTTTTGTTCAAGTGGTGATGTTTGTG
TAGGTATATTCAACAAGTTTACGGATGAACGAGGTAGATTCAAGGAAGTTTTGATCAGCG
ATGTAAGAGGCATGATAGGCTTGTATGAAGCTGCACATCTGAGGGTTCATGGAGAGGACA
TACTTGCAAAAGCACTTGCTTTCACCACCACTCACCTCAAGGCCATGGTAGAAAGTTTAG
GATATCATCTTGCAGAACTAGTTGCTCATGCCCTGAACCGGCCCATTAGAAAAGGTTTGG
AGAGGCTAGAGGCAAGATGGTATATATCTGTCTACCAAGATGAAGCTTTCCATGATAAAA
CTTTACTAGAGCTAGCAAAATTAGATTTCAATCTAGTGCAGTCACTGCACAAGGAAGAGC
TAAGCAATCTTGCAAGGTTGGTTTTTAGATCACCCCACATGTACTTGGCCATTGTTATCA
CTTTCCTGTATGCTGATCATATTAATGTCTTTTAGGTGGTGGAAAGAATTAGACTTTGCT
ACAAAGTTACCTTTTGCACGAGACAGATTGGTTGAATGCTACTTTTGGATGCTTGGGGTG
TATTTTGAGCCTCAATACTTACGGGGTAGACGAATTCTAACCAAAGTAATTGCCATGACA
TCCATTCTAGATGATATCCATAATGCATATGGCACACCTGAAGAACTCAAGCTCTTCATA
GAAGCCATTGAGAGGTTTGCTCCTTGCACATTACCAACCTTGATTGTGTATAATAGATGT
ATTTATATATACTTAAATCAAGGATCATTATTTTATTTTCAGGTGGGATATTAACAGCAT
AGATCAGCTTCCAGAATACATGAAACTCTGCTATGCGGCACTCTTAGATGTGTACAAAGA
AATCGAGGAAGAGATGGAGAAAGAAGGAAACCAACATCGGGTTCACTATGCCAAAGAAGT
AGTAGGACATCTTTAACTCTGGATCCCCACCTTTTTCATTGATGATATTTTATATGGTCT
CATATATATACATAGATATAACTTGGATGAATGTTCTTTAGATGAAGAATCAAGTTCGAG
CTTACTTTGCTGAGGCCAAATGGTTACATGAAGAACACGTACCAACATTTGAAGAGTACA
TGCGTGTTGCACTAGTAAGCTCTGGTACTGCATGCTTGCAACCACGTCCTTTGTGGGAAT
GGGAGAAATAGCAACAAAGGAGGCCTTTGATTGGGTGACCAGCGATCCTAAGATTATGTC
ATCTTCAAATTTCATTGCGAGGCTCATGGATGACATCAAATCACATAAGGTATGAAGAAT
ATATGATTCAAATGGGGAGAATATAACACACTGGTTTTTTCTCAACTTTTGTATTATACA
TGCAGTTTGAGCAAAAGAGAGGGCATGTGGCCTCAGCTGTTGAATGTTACATGAAGCAAT
ATGATGTCTCTGAGGAACAAGTATACAAAGAATTTCAAAAGCAAATTGAGAATGCATGGC
TGGATATTAACCAGGAATGCCTCAAACCTACTGCTGTTTCAATGCCTCTCCTTGCTCGTA
TTCTCAATCTTACACGAACCGCGGATGTCGTTTACAAAGAGCAAGATTCGTACACACATG
TTGGGAAAGTGATGAGGGATAACATTGCGTCTGTCTTCATCAACGCTGTAATATAA
>CRTPS076_Loci
ATGTCTATTCAAGTCTCAACATGTCGTCTCGTCCAAATTCCTAAACCCGAAAATCGCCCA
AGGGCAGAGTTTCACCCTAGCATTTGGGGTGACCAGTTCATTGCCTACACTCCCGAAGAT
GAGGTAATTCAATGAAAATATGTGTCAAGGTTAATGGCTTCTCAATGTGTTAATTGGTAA
AATTTGTTGGTACAGGTTTCACGTGCCTGCAAAGAGAAGCAGGTTGAAGATCTGAAAGAG
GAGGTGAGAAGGGAGTTAATGGCTGCTGCTGGTAACCCTTCCCAATTGTTGAACTTCATT
GATGCAGTGCAACGGCTTGGGGTGGCATACCACTTTGAAAGAGAGATAGAAGAATCATTA
CAACATATTTATGATAGATTTCATGATGCCGATGATACAAATGATGATCTCTATAATATT
GCTCTTCGATTTCGACTACTGAGACAACAAGGGTACAATATTTCATGTGGTAAGAGACCA
GAGAATCAATTATCATTGCATAAGTAAAAAATGCAACCGTCTTATCGTACAAAGGGTGTT
ATTATGCAGGTATATTCAACAAGTTCAAGGATGAAAAAGGTAGCTTCAAGGAGGATTTGA
TCAGCAACATACAAGGCATGCTGGGCTTGTATGAAGCTGCACATCTCAGGGTTCATGGAG
AGGACATACTTGAAGAAGCACTTAGTTTCACCACCACTCACCTCAAGGCCACGGTAGAAA
GTTTAGGATATCCTCTTGCAGAACAAGTTTCTCATGCCCTTAAGCATCCCATTAGGAAAG
GTTTGGAGAGGCTAGAGGCGAGATGGTATATATCTCTCTATCAAGATGAAGCTTCCCATG
ATAAAACTTTACTAAAGCTGGCAAAGTTAGATTTCAATCTAGTGCAGTCCCTGCACAAAG
AAGAGCTAAGCAATCTTGCACGGTTGGTTTTTGAATCACCCTTCATGCACTTGGTCATTC
TTATAGTTGAGTGTGCTAATTATATATATTGATGTATTTTAGGTGGTGGAAAGAATTAGG
CTTTGCTACAAAGCTACCTTTCGCACGGGATAGATTGGTGGAAGGCTACTTTTGGATAGT
TGGGGTGTATTTTGAGCCTCAATATTTATGGGCTATACGAATTTTAACCAAAATAATTGT
CATGACTACGGTTATAGACGATATCTATGATGCATATGGCACACTTGAAGAAATAAAGCA
CTTTACAGAAGCCATTGAGAGGTTTGAAAACGTGGAAATTACCAATCTTGAATGCCCTAT
TATATGTATTTATACATACTTTAATCAGGGTTACGTATTTTATTTTCAGGTGGGATATTA
ACAGCATAGATCACCTTCCAAAATACATGAAACTCTTCTATGTGGCACTCTTAGATGTGT
ACAAAGAAATTGAGGAAGAGATGGAGAAAGAAAGACACCAATATCGGGTTCACTATGCGA
TAGACGCAGTAGGACATCTCTAACTCTGCATTTTGTTTCGTTCATTTAGTCTCATATATA
CATAGATATAACTTGGATGAATGATCTTCAGATGAAGAATCAAGTTCGGGCTTACTTTGC
TGAGGCAAAATGGTTCCACGAACAACACATTCCAACAATGGAAGAGTATATGCGTGTTGC
ACTATTAAGCTCAGGTTACTCCTTGCTTGCAACCTCGTCTTTCATCGGAATGGGAGAAAT
CGTGTCAAAGGAGGCCTTTGATTGGGTGATTAGTGATCCTAAGATTATAAGAGCTTCAAC
TGTAATTGCAAGGTTCATGGATGACATGACATCACATAAGGTATGGTCAATGTACATGTG
TTTGCCTCCAAAGCCAAGAAATTGAAGGTTTATTTTTATTTCGGGAAAGTATTAAGAAAA
AAAAAATTAAGAAAAATGATTTTCTTATATTTGATTGTCTTATAAAAAAATATGAAAAAA
AATAAAATATAATTGAAAGTAATGAAAAACTTCTACATTTTAAAATTATTTAATCCTCAT
ATTAATGAGTTAAAATAAGTAAAATGAGTTCAATGTAATAAATAAAAATAATTTATTAAC
TTTAAATCTATTTTTTATATTTCTTCATTTTTTTTTCCTTCCATTTTTCCTTTTTATTTT
CTTTCTCTTACATTTTCTTTCGAATTTTTCAAAAACCAAACATAGCTGAGGGCTTAGCCC
AATCAGTTAGTTATAAGTTATTAACTTTTGTATTAATATACATTCAGTTTGAGCAAGAGA
GAGGGCATGTAGCATCAGGCATCGAATGTTACATGAAGCAATGTGGTGTCTCTGAAGAAC
AAGCATACAAAGAGTTTCACAACCAAATTGTGAATGCATGGATGGACATTAACCAGGAAT
GCCTCAAACCTACTGCTGTTCCAATGCCTCTCCTTACTCGTGTTCTCAATCTTTCACGAG
TCATGGATGTCATTTACAAGGAGGGAGATGGCTATACACATGTAGGGAAAGTGATGAAGG
ATAATATTGGATCTGTGCTCATTGACCCCATAATATAA
>CRTPS078_Loci
ATGGAGCTTGCCAAGCTATTTCTCTCATACCTACCAATTCATCATTCAAGGTATAGTACT
GTTCTATCATTGTTCCAAGGAATTAACATGTCTACTCAAGTCTCAGCATCTTCTCTAGCC
CAGATTCCCAAACCTAAAAATCGTCCTGTGGCAAACTATCACCCCAACATTTGGGGTGAC
CAGTTTATCTCCTACATTCCTGAAGACAAGGTAATTGAATGAAAATATGCATCAAGTTTA
ATGGCTTACATACTTATTTGGCAGTTATTTTTCTTAATGTGTTGGATGAAAAAAAATTTT
GGTCCAGGTTACACGTGCCTGCAAAGAGGAGCAGTTTGTGGATCTGAAAAAGGAAGTGAA
AAGGAAATTAACGGCTGCTGCTGTTGCTAACCCTTCCCAATTGCTGAACTTCATTGATGC
AGTGCAACGTCTTGGGGTGGCATACCACTTTGAGCAAGAGATAGAAGAAGCATTGCAACA
TATTTGTAACAGTTTTCATGACTGCAATGATATGGATGGTGATCTCTACAATATTGCTCT
TGGATTTCGACTACTAAGGCAACAAGGGTACAGTATTTCATGTGGTAAGAGACTAAGAAA
AAAATGTTATGTTCAACCTTCTTATCATTTAAATCTTATGTTCAAGTGGTGATGTTTGTG
TAGGCATATTCAACAAGTTTATGGATGAACGAGGTAGATTCAAGGAAGCTTTGATCAGCG
ATGTAAGAGGCATGCTATGCTTGTATGAAGCTGCACATCTGAGGGTTCATGGAGAGGACA
TACTTGCAAAAGCACTTGCTTTCACCACCACTCACCTCAAGGCCATGGTAGAAAGTTTAG
GATACCATCTTGCAGAACAAGTTGCTCATGCCCTGAACCGGCCCATTAGAAAAGGTTTGG
AGAGGCTAGAGGCAAGATGGTATATATCTGTCTACCAAGATGAAGCTTTCCATGATAAAA
CTTTACTAGAGCTAGCAAAATTAGATTTCAATCTAGTGCAGTCACTGCACAAGGAAGAGC
TAAGCAATCTTGCAAGGTTGGTTTTTAGATCACCCCACATGTACTTGGCCATTCTTATCA
CTTTCCTGTATGCTGATCATATTAATGTCTTTTAGGTGGTGGAAAGAATTAGACTTTGCT
ACAAAGTTACCTTTTGCACGAGACAGATTGGTTGAATGCTACTTTTGGATACTTGGGGTG
TATTTTGAGCCTCAATACTTACGGGGTAGACGAATTCTAACCAAAGTAATTGCCATGACA
TCCATTCTAGATGATATCCATGATGCATATGGCACACCTGAAGAACTCAAGCTCTTCATG
GAAGCCATTGAGAGGTTTGCTCCTTGCACATTACCAACCTTGATTGTGTATAATAGATGT
ATTCATATATACCTAAATCAAGGGTCGTTATTTTATTTTCAGGTGGGATATTAACAGCAT
AGATCAGCTTCCAGAATACATGAAACTCTGCTATGCGTCACTCTTAGATGTGTACAAAGA
AATCGAGGAAGAGATGGAGAAAGAAGGAAACCAATATCGGGTTCACTATGCCAAAGAAGT
AGTAGGACATCTTTAACTCTGGATCCCCACCTTTTGTATTGATGATATTTTATATGGTCT
CATATATACATAGATATAACTTGGATGAATGTTCTTTAGATGAAGAATCAAGTTCGAGCT
TACTTTGCTGAGGCCAAATGGTTACATGAAGAACACGTACCAACAATTGAAGACTACATG
CGTGTTGCACTAGTAAGCTCTGGATACTGCATGCTTGTAACCACGTCCTTGGTGGGAATG
GGAGAAATAGCAACAAAGGAGGCCTTTGATTGGATGACCAGCGATCCTAAGATTATGTCA
TCTTCAAATTTCATTGCGAGGCTCATGGATGACATCAAATCACATAAGGTATGCAGAATA
TGTGATTCAAATGGGGAGACTAAAACACTGGTTTTTTCTCAACTTTTGTATTATACATGC
AGTTTGAGCAAAAGAGAGGACATGTGGCCTCAGCTGTTGAATGTTACATGAAGCAATATG
GTGTCTCTGAGGAACAAGCATACAGTGAATTTCAAAAGCAGATTGAGAATGCATGGCTGG
ATATTAACCAGGAATGCCTCAAACCTACTGCTGTTGCAATGCCTCTCCTTGCTCGTATTC
TCAATCTTACACGAACCGCGGATGTCTTTTACAAAGAGCAAGATTCGTACACACATGTTG
GGAAAGTGATGAGGGATAACATTGCGTCTGTCTTCATCAACGCTGTAATATAA
>CRTPS080_Loci
ATGCAATGGAGATTCCCAAGCTTTTTAACTCATACTTTCCAAGTCAGTTTTCAAAGAAGT
GTTCTACTACCATTCCAAAAAATTAACATGTCGGGTCAAGTCTTAGCAAGCCCTCTAGGC
CAATTTCCTGAACTGGAAAATCGTCCAGTGGTCAAGTATCACCCTAACATTTGGGGTGAC
CAGTTCTTATCCTACACTCCCGAAGACGAGGTAATTGAATGAAAATCTGTGTTAAATACC
TACATATTCGAAAGTTGTTTTTCTTGATGTGTTGTTTAGTAAAATTACTTGGTTGCCATA
GGTAACACGTGCCTGCAAAGAGAAGCAGCTTGAAGATCTGAAAGAGGAAATTCGAAGGAA
GCTAATGAATACAGCTGGTAACACTGCCCAACAACTAAAATTTATGGATGCTGTGCAACG
TCTTGGGGTGGCATACCACTTTGAAAGAGAGATAGAAGAAGTGTTACAACATATTTATGA
TAGCTATCCTAATGGCGATGATATGGAAGGTGATATCTATAATGTTGCTCTTCAATTTCG
GTTACTAAGACAAGCTGGGTTCAATATTTCATGTGGTAAGAGCCCAAAGAATTATCATGT
ATAAGCTAAAATGTATCCTTCTCATAAGTCCAATCTTATGTATGTTTAAATTACGGTATT
TATGTAGGCTTGTTCAATGAGTTCAAGGATGAAAAGGGTAACTTCAAGAAAGCTTTAGTC
AGTGATGTAAGAGGCATGCTAGGCTTGTATGAGGCTGCACATCTCAGAGTTCATGGAGAG
GACATACTTGCAAAAGCACTTGCTTTCACCACCACTCACCTCAAGGCCATGGTAGAAAGT
TTAGGACATCATCTTGCAGAACAAGTTGCTCATGCCCTGAACCGGCCCATTAGAAAAGGT
TTGGAGAGGCTAGAGGCAAGATGGTATATATCTGTCTACCAAGATGAAGCTTTCCATGAT
AAAACTTTACTAGAGCTAGCAAAATTAGATTTCAATCTAGTGCAGTCACTGCACAAGGAA
GAGCTAAGCAATCTTGCAAGGTTGGTTTTTAGATCACCCCACATGTACTTGGCCATTGTT
ATCACTTTCCTGTATGCTGATCATATTAATGTCTTTTAGGTGGTGGAAAGAATTAGACTT
TGCTACAAAGTTACCTTTTGCACGAGACAGATTGGTTGAATGCTACTTTTGGATGCTTGG
GGTGTATTTTGAGCCTCAATACTTATGGGGTAGACGAATTCTAACCAAAGTAACTGCCAT
GACATCCATTCTAGATGATATCCATGATGCATATGGCACACCTGAAGAACTCAAGCTCTT
CATGGAAGCTATTGAGAGGTTTGCTCCTTGCACATTACCAACCTTGATTGTGTATAATAG
ATGTATTCATATATACCCAAATCAAGGGTCATTGTTTTATTTTCAGATGGGATATTAACA
GCATAGATCAGCTTCCAGAATACATGAAACTCTGCTATGTGGCACTCTTAGATGTGTACA
AAGAAATCGAGGAAGAGATGGAGAAAGAAGGAAACCAATATCGGGTTCACTATCCCATAG
AAGTAGTAGGACATCTTTGACTCTGGATCCCCACCTTTTGTATTGATGATATTTTATATG
GTCTCATATATACATAGATATAACTTGGATGAATGTTCTTTAGATGAAGAATCAAGTTCG
AGCTTACTTTGCTGAGGCCAAATGGTTACATGAAGAACACGTACCAACAATTGAAGACTA
CATGCGTGTTGCACTAGTAAGCTCTGCATACTGCATGCTTGCAACCACGTCCTTGGTGGG
AATGGCAGAAATAGCAACAAAGGAGGCCTTTGATTGGATGACCAGCGATCCTAAGATTAT
GTCATCTTCAAATTTCATTGCGAGGCTCATGGATGACATCAAATCACATAAGGTATGCAG
AATATGTGATTCAAATGGGGAGACTAAAACACTATGGTTTTTCCTCAACTTTTGTATTAT
ACATGCAGTTTGAGCAAAAGAGACGACATGTGGCCTCAGCTGTTGAATGTTACATGAAGC
AATATGGTGTCTCTGAGGAACAAGTATACAGTGAATTTCAAAAGCAAATTGAGAATGCAT
GGCTGGATATTAACCAGGAATGCCTCAAACCTACTGCTGTTTCAATGCCTCTCCTTGCTC
GTATTCTCAATCTTACACGAACCGCGGATGTCTTTTACAAAGAGCAAGATTCGTTCACAC
ATGTTGGGAAAGTGATGAGGGATAACATTGCGTCTGTCTTCATTAACGCTGTAATATAA
>CRTPS081_Loci
ATGGCCTTAATTCTCGCAACCAGCAACGGGTCTTCTCCAGCCCCAGTTGCTGATCCAGAG
ACTACTCGCCGAACTGCAAATTATCAGCCTAGCGTTTGGGGCAATAGCTTCATCGTGAGC
AACACTCCTGAGGATGAGGTCATTTTCTGATCATGTATGTAGTTTGCATAACAAGACCTA
AAGATTTTCTCACTTTTTGTTCTTGCAATTTATTGATGCAGATAACTCTGGCCCATAAAG
AGCAGCAGTTGGAAGATCTAAAGGAGGAAGTTAGAAGAGAGCTGATTGCTGCAGCTAGTA
ACCCTTCGAAACAGCTGAAGTTTATCGATGCAATTCAACGGCTTGGGGTGGCATACCACT
TTGAAAACGAGATAGAACAAGCATTACAAAGCACCTATGATAACTATCACGGCATTGCTG
ATATAAATGATGATCTCTATGATGTTGCACTTCGATTTCGACTACTAAGACAACAAGGCT
TCAATATTTCATGTGGTAAGCCTCATTAATATCATGTATAAGTTGCTTGAATATCATCTA
GCAAAGCTCACATATAACATTCTATGTTTTGGTGATGATTGCAGATATATTCAAGAGGTA
CAAAGATGAAAAGGGGAGGTTCAAGAAGTCTTTGATCAATGATCCATATGGCCTACTAGG
CTTGTATGAAGCTGCACATCTCAGGGTGTGGGAAGAAGATATACTAGATGAAGCACTTGC
TTTCACCACCACTCACCTTAAGTCTATTGTAGAACATTTAGAATACCCTCTTGCAGCACA
AGTAACTCATGCCCTAGAGCAGCCCATTAGGAAAGGCTTGGAGAGGCTAGAGGCAAGGCC
TTTCATGTCTATCTACCAAGATGAAGCTTCACATAGTAAAGCTTTACTGAAGTTTGCAAA
GTTAGATTTCAACCTACTGCAGTCACTGTATAAGAAAGAGCTGAGTAATATCTCGAGGTT
AGTTCTCAAATCATTCTTGCACTTAAATTCAAATCAACAGTTTACCAGGTCTTTTATGTG
GATTAATGTATTTTCTCAGGTGGTGGAAAGACCTAGATTTCTCTTCAAAGCTACCTTTTG
CCAGAGATCGATGGGTAGAAGGGTACTTTTGGATAGCAACATGTTGTTTTGAGCCCCTAT
TCATATGCTAGAAGAATACAGACCAAATTACATGCTCTGATAACAACTATGGATGATATA
TTTGATGCATATGGAACATTTGAAGAACTGGAGCTCTTTACAGAGGCAATCGGGAGGTTT
GATATATGCTAGATTCAAATTACCCACAACCAATGAATTGATTTTGATATTTGAACTTTA
AAAGGGAACTTGGTACTTGATTTTCAGGTGGGATATAAACAGCGTACATCAGCTTCCTGA
ATACATGAAACCATGCTATCAGGCAGTCTTAGATGTCTACAAAGAAATTGAGGAGATGGA
AAACACAGAACGATCATACTTTGTCCACCACACAAAAGATGCAGTAGGATTCTTTGAACT
CTTTTGTGTTTATGATATCCTATATTGTATTGTAAATAAAATGCTATATATAACACTTGC
ATGATATATTTACTTGGCTGAATTTTTGTCCTAGATTAAAAGCTTGGTCCAAGCTTACTT
GGTTGAAGCCAAATGGTTGCATGGAAAATACATACCGACAATAGAAGAGTACATGGGTAT
CGCAATGGTGACAATTGGTGTCCCCGTGTTAACAATCATGTCTTTTATTGGCATGAGAGA
GACTGCAGCCAAGGAAGTCTTTGATTGGCTGCTACAAAACCCTAAGATTGTTAGAGCTAC
CTACATAATCATTAGGCTCATGGATGACATGGCTTCCCACAAGGTACAATGAAACAACAC
TTCCTACTGATACTTGGATATCAATCCCATAAAGATAAAGAAAATCTATTATATATCAAT
TTCTTTTTAACACCTTATATTACTATTTCTGCAGTTTGAGCAAGAGAGAGAGCATATTGC
ATCAAGCATCGAATGTTACATGAAGCAACATGGTGTGTCGGAGCAGCAAGCATATGATGA
GTTTCACAAGCAAATCGAGAATGCATGGAAGGATATAAATGAAGAGAGCCTCAGACCTAC
TGCAGTTCCAATGCTTCTCCTTAGTCGTCTTCTCAATTTTGCTCGATCAGGAGATGTGAT
GTACAAGAGCCACAAAGATATATTCACACATCCTGGAGAAGTGACGAAAAATAATATTTC
AATGCTGCTCATAGACCCTGTGCCAATATGA
>CRTPS082_Loci
ATGGCCTTAATTCTCGCTACCAGCAACGGGTCTTCTCCAGCCCCAGTTGCTAATCCAGAG
ACTAATCGCCGAACTGCAAATTATCAGCCTAGCATTTGGGGCAATACCTTCATCGTGAGC
CACACTCCTGAGGATGAGGTGATTTTCTGATCATGTATGTAGTTTGCATAACAAGACCTA
AAGATTTTCTCACTTTTTGTTCTTGCAATTTATTGATACAGATAACTCTGGCCCATAAAG
AGCAGCAGTTGGAAGATCTAAAAGGGGAAGTTAGAAGAGAGCTGATGGCTGCAGCTAGTA
ACCCTTCAAAACAGCTGACATAAATGATGATCTCTATGATGCAGTTCAACGGCTTGGGGT
GGCATACCACTTTGAAAAGGAGATAGAAGAAGCATTACAAAATACCTATGATAACTATCA
TTGCATTGATGACATAAATGATGATCTCTATGATGTTGCACTTCGATTTCGACTACTAAG
ACAACAAGGCTTCAATGTTTCATGTAGTAAGCCTCATGAATATCATGTATTATAAGGTGC
TTGAATATCATCTAGCAAAGCTCACATATAAAATTCTATGTTTTGGTGATGATTACAGAT
ATATTCAACAGGTACACAGATGAAAAGGGAAGGTTCAAGGAGTCTTTGATCAATGATGCA
TATGGCCTACTAGGCTTGTATGAAGCTGCACATCTCAGGGTGTGGGAAGAAGATATACTA
GATGAAGCACTTGCTTTCACCACCACTTACCTCAAGTCTATGGTAGAACATTTAGAATAC
TCTCTTGCAGCACAAGTAACTCATGCCCTATACCGGCCCATTAGGAAAGGTTTGGAGAGA
CTAGAGGCAAGGCCTTTCATGTCTATCTACCAGGATGAAGCTTCACATAGTAAAGCTTGA
CTGAAGCTTGCAAAGTTACACTTCAACCTACTGCAGTCACTGCATAAGAGAGAGCTGAGC
AATATCTCGAGGTTAGTTCTCAAATCATTCTTGCACTTAAATTTAAATTAACAGTTTACC
AGGCCTTTTATGTGGATTAATGTATTTTCTCAGGTGGTGGAAAGACCTAGATTTCTCTTC
AAAGCTACCTTTTTCCAGAGATAAGAGGGGTGGAAACATACTTTTGGACATCAACATGTT
CTAAGCCCCAGAATTCATATGCTAGAAGAATATAGACCAAAGTAGTTGCTCTGGTAACAA
CTATGGGTGATATAATTGATGCATATGGAACATTTGAAGAACTGGAGCTCTTTACAGAGG
CAATTGGGAGGTTTGATATATCCGAAATTCAAATTACCTACTACCAATGAATTGATTTCA
TATTTGTACTTTAAAAGGAAACTTGGTACTTGATTTTCAGGTGGGATATTAACAGCATAC
ATCAGCTTCCTGAATACATGAAGCCATGCTATCAGGCAGTCCTAGATGTCTACAAAGAAA
TTGAGGAGATGGAAAACACAGAAAGATCATACTGTGTCCACCATACAAAAGATGCAGTAG
GATTCGCTGAACTCTATTGTGTTTATGATATCCTATATTGTACTGTAAATAAAATGCTAT
ATATAACACTTGCATGATATATTTACTTGGCTGAATTTTTATCCTAAATTAAAAGCTTGG
TCCAAGCTAACTTGGTCCAAGCCAAATGGTATTGCAATGGTAACTATTGCTGGCCCCGTG
TTAACAATCATGTCTTTTATTGGCATGAGAGAGACTGCAACCAAGGAAGTCTTTGATTGG
CTGCTACAAAACCCTAAGATTGTTAGAGCTACCTACATAATCATTAGGCTCATGGATGAC
ATGGCTTCCCACAAGGTACAATGAAACAACACTTCCTACTGATACTTGGATATCAATCCC
ATAAAGATAAAGAAAATCTATTATATATCAATTTCTTTTTAACATATTGCATCAAACATC
GAATATTACATGAAGCAACATGGTGTGTCGGAGCAGCAAGCATATGATGAGTTTCACAAG
CAAATCGAGAATGCATGGAAGGATATAAATGAAGAGTGCCTCAGACCTACTGCAGTTCCA
ATGCTTCTCCTTAGTCGTCTTCTCAATTTTGCTCTATCAGGAGATGTGATGTACAAGAGC
CACAAAGATATATTCACACATCCTGGAGAAGTGACGAAAAATAATATTTCAATGCTGCTC
ATAGACCCTGTGCCAATATGA
>CRTPS083_Loci
ATGTCTATAAGCTTCTCAAAATGTTCTCCAGCCCAAAATCCTAAACTGAACTTTCACCCT
CCAATGTCAAACTTTCACCTTAGAACTTGGGGTAACCAGGTCATTACCTGTGCTCCAGTT
CTTGTTCCAACCAACATGCCCCTTAGAGTATCAGCATGTTCTCCTGCCCAAAATGCTAAA
CCAGTGGTTAATCGTCCAACTGCAGATTTTTCACCTAGCATATGGGGTGAGAGGTTCATT
AGCTACACTCCAGCTGATGAAGTAATTCACGATATCTAATATCTATCTGTCTATCTATCT
ATATATGTATATTAACCATCTATCTCAGCAATAGTTTGTCTATGCAATTTGCCGGTACAG
ATAGCCCGTGCCCATAAAGAGAAGCAGGTTGAAGATCTGAAAGAGAAGGTGAGAAGAAGG
CTAATAACTGCCGCTGGTAATCCCTCACAACAGCTGAACTACATAGATGCAATTCAACGG
CTTGGGGTGGCATACCACTTTGAAAGAGAGATAGAAGAAGCATTAAAACATATGTATGAT
AACTATTATGATGTTGAGCATAAAGATGATGATTTATACAATGTTTCTCTTCAATTTCGA
CTCCTAAGACAACAAGGATTCAATCTGTCATGTGGTAAGGCATGAACTATCATCTATTAG
ATAAAATGAAATCTTCATAATATCATCACAATCTTATTCCGGAATGCTTTTATATCATAT
TTTTGTGAATAAATGTAGATGTATTCAATAAGTTCAAGGATCAAAAAGGTGGCTTCCAGG
AATCTTTGATCAATGATGTGAGAGGCATGCTAGGGTTGTATGAAGCCACACATCTCCGGG
TGCGTGAAGAAGGAATACTTGATGAAGCCCTTGTGTTCACCACCACTCACCTCGAGTCGG
TCGTAGAACATTTAGAATATCCTCTTGCAGAACAGGTTCCTCATGCCCTGAAGCAGCCCG
TTAGGAAAGGTTTGAACAGACTAGAGGCGAGGCGGTATATATCTATCTACCAACACGAAG
CTTCGCATGATAAAGCTTTGCTGAAGCTGGCAAAGTTAGACTTCAACCTGATGCAGTCAC
TGCACAAGGAAGAGCTGAGCAATCTTTCTAGGTCAATTTTTAAATCAACCCACGCATATA
CTTAGTGATTTTTTGATCAGTTCCCTTACTGCTAACCATATTAATTTATTTTAGGTGGCA
TACCGAACTAGGCTTTACCATGAAGATATCATTTGCACGAGATAGAGTCGTGGAGGTCTA
CTTCTTTGTACTTGCAATGTATTTTGAGCCCCAATACTCACGAGCTAGAAGAATTCTGAC
CAAAGTACTTTACATAATATCCACTATAGATGATATGTATGATGCATATGGTTCGCTTGA
AGAACATAAGCTTTTTGCAGAAATGATTGAAAGGTTTTCTAATATGCAAATAATTCACCT
TGATTTTGTCCACAATTTTGAAATACTCGTGTTTAAACTTAATCAAGACTTGGTGTTGTT
TGATTCTCAGGTGGGATATCAATAGCATCGATCAACTTCCAGAACACATGAAAGTAATAT
ATCAGGCACTCTTAGATGTCTACAAAGAAATTGAAGAAGAGATGGATAAAGAAGGAAAAG
CATACAGCTTCCACCATGCAAAAGAAGCGGTACGAGATTTCTAATTGTAGCTGCCCTACT
TTTTGATTGATGTTGGTTTATAGTGGCATAGAAACCTAGGGTTGGCAATTCGTCTGGATC
CTATTTGTGTCATATCATAGATCGAATAAATAGGTCAACTCAAATACAATACCAATTAAA
AACATAAACTCAAATATCACCTAATTATTAAACATGTAAAATATAACCTATTTAATAATT
ACATGTTATTTAATAATAAAATTGAATTAGATTTTATATGGTTTTATATTATCTTCTGAA
TTTTAATTAAAGTATATCCAAAATCAAGCTTTATATGAGTCAAATATTGATTAAATAAGC
TAGAATTATAATCAAGTTAATCAATATGATTATTAGATTAGGTCAATTTAAATCAAATTA
GTATCATTCAAGTTGATAAAAAAATAATTTATTTATTAAATGGTTATACAGATTGATATG
AACTTAACCTAAACTCACTTGTACTCAACCCAAATCCAAGAAAATTAAATGTGTTGGGTT
CAAGTTATGTTTAGGAATCATATTAAGTTTTACCTTCCGAGAAGTTTATACTAAAAATTA
AAGCATAAGTAGAAGTATGTAATGTGGAGGAATGTTTTGTCAGATGAAAATTCAGATTGG
CGCTTACTTTGATGAAGCACAATGGTTCCATGAAGGAAATGTACCTACCATAGACAAATA
CATGCAAGTTGCAAGAGTAAGCTCATCGTTACCCCTTACCACAGTCATCTTTTTCATTGG
CATGGACGAGATCATAACAAAAGAGGCCTTTGAATGGGTTTACAATGACCCTTTTACAGT
AGCTTCATGTTTAATTGCTAGGCTCATGAATGACATGACTTCACATAAGGTATGCATGTA
GAATATATTACATATAAGTTCATTCGTGACAATTTGTATAGTAGTTTTTTTCCTCATCTT
TTGCGTTACTATATGTGTATGCAGTTTGAACAAGAGAGGGGGCATGTTGCCTCAGCAATT
GAATGCTACGTGAAGCAATATAGTGTCTCAAAGCAACAGGCTTATGACGAGTTTAACAAG
CAAATTGCAAATGCATGGAAGGATATTAACCAAGGGTTCCTCAGACCTACTTCCATGCCA
GTCCCAATCCTTACCGGAGTTCTCAATCTTACACGAGTGGTAGACATCATTTACAAGGAA
AATGATGAATACACTCATGTTGGGAAAGTGATGAAAGATAATATTGCATCCTTGCTCATT
GACCCTGTGCCAGTATGA
>CRTPS086_Loci
ATGTCTACTCAAGTCTCAGAATGTCCTCTCGTCCAAATTCCTAAACCCGAAAATCGCCCT
AGGGCGAAGTTTCACCCTAATATTTGGGGTGACTTATTCATTACCTACACTCCGGAAGAT
GAGGTAATTCAATGAAAATATGTGTCAAGGTTAATGGCTTCTCAATGTGTTAATTGGTAA
AATTTGTTGGTACAGGTTTCACGTGCCTGCAAAGAGAAGCAGGTTGAAGATCTGAAAGAT
GAGGTGAGAAGGGAGTTAATGGCTGCTGCTGGTAACCCTTCCCAATTGTTGAACTTCATT
GATGCGGTGCAACGGCTTGGGGTGGCATACCACTTTGAAAGAGAGATAGAAGAATCATTA
CAACATATTTATGATAGATTTCATGATGCCGATGATACAAATGATGATCTCTATAATATT
GCTCTTCGATTTCGACTACTGAGACAACAAGGGTACAATATTTCATGTGGTAAGAGACCA
GAGAATCAATAATCATTGCATAAGTAAAAAATGCAACCGTCTTATCGTACAAAGGGTGTT
ATTATGCAGGTATATTCAACAAGTTCAAGGATGAAGAAGGTAGCTTCAAGGAGGATTTGA
TCAGCAACATACAAGGCATGCTGGGCTTGTATGAAGCTGCACATCTCAGGGTTCATGGAG
AGGACATACTTGAAGAAGCACTTGCTTTCACCACCACTCACCTCAAGGCCAAGGTAGAAA
GTTTAGGATACCCTCTTGCAGAACAAGTTGCTCATGCCCTGAAGCGGCCCATTAGGAAAG
GTTTGGAGAGGCTAGAGGCAAGATGGTATATATCTATCTACCAAGATGAAGCTTTCCATG
ATAAAACTTTGCTAAAGCTGGCAAAATTAGATTTCAATCTAGTGCAGTCACTGCACAAAG
AAGAGCTAAGCAATCTTGCAAGGTTGGTTTTTAAATCACCCCACATGCACTTGTTCATTC
TTATCTGTTTGCTGTATGCTGATCACATTAATGTATTTTAGGTGGTGGAAAAAATTAGAC
TTTGCTACAAAGCTACCTTTTGCTCGAGATAGATTGGTGGAAGGCTACTTTTGGATAGTT
GGGGTGTATTTTGAGCCTCAATATTTATGGGCTATACGAATTTTAACCAAAATAATTGTC
ATGACTACAGTTATAGACGATATCTATGATGCATATGGCACATTTGAAGAAATAAAGCAC
TTTACAGAAGCCATTGAGAGGTTTGAAAACGTGGAAATTACCAATCTTGAATGCCCTATT
ATATGTATTTATACATACTTTAAGCAGGGTTACGTATTTTATTTTCAGGTGGGATATTAA
CAGCATAGATCACCTTCCAGAATACATGAAACTCTTCTATGTGGCACTCTTAGATGTGTA
CAAAGAAATTGAGGAAGAGATGGAGAAAGAAAGACACCAATATCGGGTTCACTATGCGAT
AGACGCAGTAGGACATCTCTAACTCTGCATTTTGTTTCGTTCATTTAGTCTCATATATAC
ATAGATATAATTTGGATGAATGATCTTCAGATGAAGAATCAAGTTCGGGCTTACTTTGCT
GAGGCAAAATGGTTCCACGAACAACACATTCCAACAATGGAAGAGTATATGAGTGTTGCA
CTATTAAGCTCAGGTTACTCCTTGCTTGCAACCTCGTCTTTCATCGGAATGGGAGAAATC
GTGTCAAAGGAGGCCTTTGATTGGGTGATTAGTGATCCTAAGATTATAAGAGCTTCAACT
GTAATTGCAAGGTTCATGGATGACATGACATCACATAAGGTATGGTCAATGTACATGTGT
TTGCCTCCAAAGCCAAGAAATTGAAGGTTTATTTTTATTCTAGGAAAGTATTAAGAAAAA
AATTAAGGAAAATGATTTTCTCATATTTGACTGTCTTATAAAAAAATATGAAAGAAAATA
AAATATAATTGAAAGCAATGAAAAACTTCGACATTTTAAAATTATTTAATCCCCATATTA
AAGAGTTAAAATAAGTCAAATGAGTTCAAAGTAATAAATAAAAATAATTTATTAACTTTA
AATCTATTTTTTATATTCCTTCATTTTTTTTTCCTTCCATTTTTCCTTTTTATTTTCTTT
CTCTTACATTTTCCTTCGAATTTTTCAAGAATCAAGCATAGCTGAAGGGGTGGGCTTAGC
CCAATCAGTTAGTTACAAGTTATTAACTTTTGTATTAATATACAATCAGTTTGAGCAAGA
GAGAGGGCATGTAGCATCAGGCATCGAATGTTACATGAAGCAATGTGGTGTCTCTGAAGA
ACAAGCATACAAAGAGTTTCACAACCAAATTGTGAATGCATGGATGGACATTAACCAGGA
ATGCCTCAAACCTACTGCTGTTCCAATGCCTCTCCTTACTCGTGTTCTCAATCTTTCACG
AGTCATGGATGTCATTTACAAGGAGGGAGATGGCTATACACATGTAGGGAAAGTGATGAA
GGATAATATTGGATCTGTGCTCATTGACCCCATAATATAA
>CRTPS079_Loci
ATGCAATGGAGCTTCCCAAGCTTTTGCACTCATACTTTCCAAGTCAGTTTTCAAAGAAGT
GTTCTACTACCATTCCCAAAAATTTAACATGTCGGGTCAAGTCTTAGCAAGCCCTCTAGG
CCAATGTTCCTGAACTGGAAAATCGTCCAGTGGTCAAGTATCACGCTAACATTTGGGGTG
ACCAGTTCTTATCCTACACTCCCGAGGACGAGGTAATCGAATGAAAATCTGTGTTAAATA
CCTGTATATTCGAAAGTTGTTTTTCTTGATGTGTTGTTTAGTAAAATTACTTGGTTGCCA
TAGGTAACACGTGCCTGCAAAGAGAAGCAGCTTGAAGATCTGAAAGAGGAAATTCGAAGG
AAGCTAATGAATACAGCTGGTAACACTTCCCAACAACTAAAATTTATCGATGCTGTGCAA
CGTCTTGGGGTGGCATACCACTTTGAAAGAGAGATAGAAGAAGTGTTACAACATATTTAT
GATAGCTATCCTAATGGCGATGATATGGAAGGTGATATCTATAATGTTGCTCTTCAATTT
CGGTTACTAAGACAAGCTGGGTTCAATATTTCATGTGGTAAGAGCCCAAAGAATTATCAT
GTATAAGCTAAAACGTATCCTTCTCATAAGTCCAATCTTATGTATGTTTAAATTACGGTA
TTTATGTAGGCTTGTTCAATGAGTTCAAGGATGAAAAGGGTAACTTCAAGAAAGCTTTAG
TCAGTGATGTAAGAGGCATGCTAGGCTTGTATGAGGCTGCACATCTCAGAGTTCATGGAG
AGGACATACTTGCAAAAGCACTTGCTTTCACCACCACTCACCTCAAGGCCATGGTAGAAA
GTTTAGGATATCATCTTGCAGAACAAGTTGCTCATGCCCTGAACCGGCCCATTAGAAAAG
GTTTGGAGAGGCTAGAGGCAAGATGGTATATATCTGTCTACCAAGATGAAGCTTTCCATG
ATAAAACTTTACTAGAGCTAGCAAAATTAGATTTCAATCTAGTGCAGTCACTGCACAAGG
AAGAGCTAAGCAATCTTGCAAGGTTGGTTTTAGATCACCCCACATGTACTTGGCCATTGT
TATCACTTTCCTGTATGCTGATCATATTAATGTCTTTTAGGTGGTGGAAAGAACTAGACT
TTGCTACAAAGTTACCTTTTGCACGAGACAGATTGGTTGAATGCTACTTTTGGATGCTTG
GGGTGTATTTTGAGCCTCAATACTTACGGGGTAGACGAATTCTAACCAAAGTAATTGCCA
TGATATCCATTCTAGATGATATCCATGATGCATATGGCACACCTGAAGAACTCAAGCTCT
TCATAGAAGCCATTGAGAGGTTTGCTCCTTGCACATTACCAACCTTGATTGTGTATAATA
GATGTATTTATATATACTTAAATCAAGGATCATTATTTTATTTCAGGTGGGATATTAACA
GCATAGATCAGCTTCCAGAATACATGAAACTCTGCTATGCGGGCACTCTTAGATGTGTAC
AAAGAAATCGAGGAAGAGATGGAGAAAGAAGGAAACCAATATCGGGTTCACTATGCCAAA
GAAGTAGTAGGACATCTTTAACTCTGGATCCCCACCTTTTTCATTGATGATATTTTATAT
GGTCTCATATATACATAGATATAACTTGGATGAATGTTCTTTAGATGAAGAATCAAGTTC
GAGCTTACTTTGCTGAGGCCAAATGGTTACATGAAGAACACGTACCAACATTTGAAGAGT
ACATGCGTGTGCACTAGTAAGCTCTGGATACTGCATACTTGCAACCACGTCCTTTGTGGG
AATGGGAGAAATAGCAACAAAGGAGGCCTTTGATTGGGTGACCAGCAATCCTAAGATTAT
GTCATCTTCAAATTTCATTGCGAGGCTCATGGATGACATCAAATCACATAAGGTATGAAG
AATATATGATTCAAATGGGGAGAATATAACACACTGGTTTTTTCTCAACTTTTGTATTAT
ACATGCAGTTTGAGCAAAAGAGAGGGCATGTGGCCTCAGCTGTTGAATGTTACATGAAGC
AATATGGTGTCTCTGAGGAACAAGTATACAAAGAATTTCAAAAGCAAATTGAGAATGCAT
GGCTGGATATTAACCAGGAATGCCTCAAACCTACTGCTGTTTCAATGCCTCTCCTTGCTC
GTATTCTCAATCTTACACGAGCCGCGGATGTCGTTTACAAAGAGCAAGATTCGTACACAC
ATGTTGGGAAAGTGATGAGGGATAACATTGCGTCTGTCTTCATCAACGCTGTAATATAA
>CRTPS088_Loci
ATGCAATGGAGCTTCCCAAGCTTTTGCACTCATACTTTCCAAGTCAGTTTTCAAAGAAGT
GTTCTACTACCATTCCAAAAATTAACATGTCGGGTCAAGTCTTAGCAAGCCCTCTAGGCC
AATTTCCGGAACTGGAAAATCGTCCAGTGGTCAAGTATCACCTAGCATTTGGGGTGACCA
GTTCTTATCCTACACTCCCGAGGACGAGGTAATCGAATGAAAATCTGTGTTAAATACCTG
TATATTCGAAAGTTGTTTTTCTTGATGTGTTGTTTAGTAAAATTACTTGGTTGCCATAGG
TAACACGTGCCTGCAAAGAGAAGCAGCTTGAAGATCTGAAAGAGGAAATTCGAAGGAAGC
TAATGAATACAGCTGGTAACACTTCCCAACAACTAAAATTTATCGATGCTGTGCAACGTC
TTGGGTGGCATACCACTTTGAAAGAGAGATAGAAGAAGTGTTACAACATATTTATGATAG
CTATCTAATGGCGATGAATATGGAAGGTGATATCTATAATGTGCTCTTCAATTTCGGTTA
CTAAGACAAGCTGGGTTCAATATTTCCATGTGGGTAAGAGTCCAAAGAATTATCATGTAT
AAGCTAAAAATGTATCCTTCTCATAAGTCCAATCTTATGTATTGTATAATTACGGTATTT
AGTGTAGGTTGTTCAATTGAGTTTGCAAGGATGAAAAAGGGTAAACTTCAAGAAAGCTTT
AGTCAGTGCATGTAAGAGGCATTGCATGGCTGTTGTATGAGCTGCACCATCTCAGAGTTC
ATGAGAAAGACATACTGGAATGAAGCATCTTGCTTTCACCACCACCCATCTTAGGTCCAT
GGTAGAACATTTAGAATATTCTTTTTGGCAGAACAAGTTGCCCATTGGCCCTGAAGCAGC
CCATTAGACAAGGTTTAGAGAGGCTAGAGGGCAACGGTGGTAATATATCTATCTACCAGG
ATGAAACTTCGCATGACTAGAACTCTACTAAAGCTGGCCTAAAGGTTAGATTTCAATCTA
GTGCAGCCACTGCACAAGGAAGAGCTAAGCAATCTTGCAAGGTTGGTTTTAGATCACCCC
ACATGTACTTGGCCATTGTTATCACTTTCCTGTATGCTGATCATATTAATGTCTTTTAGG
TGGTGGAAAGAACTAGACTTTGCTACAAAGTTACCTTTTGCACGAGACAGATTGGTTGAA
TGCTACTTTTGGATGCTTGGGGTGTATTTTGAGCCTCAATACTTACGGGGTAGACGAATT
CTAACCAAAGTAATTGCCATGATATCCATTCTAGATGATATCCATGATGCATATGGCACA
CCTGAAGAACTCAAGCTCTTCATAGAAGCCATTGAGAGGTTTGCTCCTTGCACATTACCA
ACCTTGATTGTGTATAATAGATGTATTTATATATACTTAAATCAAGGATCATTATTTTAT
TTTCAGGTGGGATATTAACAGCATAGATCAGCTTCCAGAATACATGAAACTCTGCTATGC
GGCACTCTTAGATGTGTACAAAGAAATCGAGGAAGAGATGGAGAAAGAAGGAAACCAATA
TCGGGTTCACTATGCCAAAGAAGTAGTAGGACATCTTTAACTCTGGATCCCCACCTTTTT
CATTGATGATATTTTATATGGTCTCATATATACATAGATATAACTTGGATGAATGTTCTT
TAGATGAAGAATCAAGTTCGAGCTTACTTTGCTGAGGCCAAATGGTTACATGAAGAACAC
GTACCAACATTTGAAGAGTACATGCGTGTTGCACTAGTAAGCTCTGGATACTGCATACTT
GCAACCACGTCCTTTGTGGGAATGGGAGAAATAGCAACAAAGGAGGCCTTTGATTGGGTG
ACCAGCAATCCTAAGATTATGTCATCTTCAAATTTCATTGCGAGGCTCATGGATGACATC
AAATCACATAAGGTATGAAGAATATATGATTCAAATGGGGAGAATATAACACACTGGTTT
TTTCTCAACTTTTGTATTATACATGCAGTTTGAGCAAAAGAGAGGGCATGTGGCCTCAGC
TGTTGAATGTTACATGAAGCAATATGGTGTCTCTGAGGAACAAGTATACAAAGAATTTCA
AAAGCAAATTGAGAATGCATGGCTGGATATTAACCAGGAATGCCTCAAACCTACTGCTGT
TTCAATGCCTCTCCTTGCTCGTATTCTCAATCTTACACGAGCCGCGGATGTCGTTTACAA
AGAGCAAGATTCGTACACACATGTTGGGAAAGTGATGAGGGATAACATTGCGTCTGTCTT
CATCAACGCTGTAATATAA
>CRTPS089_Loci
ATGGCCTGTTCTTGGGGCTTTTATGCTTGGTCCATTCCTGCAGTTGGCCCAAACAAATTC
AGAGAAATAGGCAAGACTAACTTCACCAGAATTGTGCCTATGCCTGATACGCACAAATGG
AGTATTGCCCACGATCACACCTTGGTTTCTATCCCCTTAAAGAAAGATAACCATTCACCT
GAACTTGGCAGTTTTACTGTTAAGATTGCCTTACTGCTTTCCATTATTTTATAGTTCTTA
TTATGCATGCATTTTCTAACTTTCTAATTTCCTAACTTTACAGGATGAGTTCTACAATGA
ACATGCACAAAAGTTAAAGGAAGTTAAGCATGTATTCAGCAAACTAGGAGAAGATGCAAT
GGAAAGCATGATGATGATTGATGCCATACAACGCCTAGGCATTGATCATCACTTCGAAGA
GGAGATTGAAGCAGTTCTGCAGAAGCAGTATATGAAATCTAGCATTCATGGTGATTGTGA
TGAGGATCTTTATGAGGTTGCACTTCGCTTTCGCCTATTGAGACAAGAAGGTTACACTGT
GCCCGCAGGTGGTTTCTTTTTCTTTTTATTTCTTTTTTCTTTTTTAATTAACCTTACCGA
CATTTATCAAGAGTCGTTTGTTTCTGAAAGTGAATTTACTGGTTAATGTGCATGGATAGA
TGTGTTGAATAACTTCAAGAACAAGGAGGGGAAGTTTAAACAAAACCTACGCGAAGACAT
CAGAGGATTGATGGGTTTGTATGAAGCTTCTCAGCTAAGTATAGGAGAAGATATACTTGA
GGAAGCCGGAAATTTCAGCAGTCTACTCCTTAATGCATGTTTGCAACATCTTGATCGTCA
TCAAGCTGCAGTTGTTAAGAATACATTGGAGCATCCCCATCACAAGAGCTGGGCACGGTT
CATGACCAAAAACTTCCTTACTGATTTCCAGGGCACAAATGGATGGATAAATGCATTGCA
AGAATTAGCAAAAATAGATTTCAATATGGTTAAATCAGTGCATCAAAAGGAGATGCTTCA
AATTTCCAAGTCTGTTTGAAAAATTGCATTGTGATTATATTTACTTTCTTGTTATATATT
CTTAAGACACTTTGATCTCTAACTAATATTTGCCATATAATTATTAGATGGTGGAAGGAC
TAGGTTTGACCGAGGAGTTGAAGTTTGCAAGAGATCAACCACTGAAATGGTACATGTGGC
CAATGGCAATCATCCAGATCCAAGGTTGTCAGAGCAAAGGATTGAGCTCACAAAACCTAT
CTCTCTAATCTACATAATAGATGACATTTTTGATGTTGGTGGAACCCTTGATGAACTCAC
TCTGTTCACAGAAGCTGTTAATAGGTAGAAATGGACATGGAATTAATTCATTGATTCGCT
AATGGGCGTGTATGTGTGTGTATATTACATATACACATGGTTCCACTAATTTGTGTCATT
AATTATTGTATATAGATGGGATTTGTCTGCTTTCAAAGAGCTTCCAGAGTACATGAAGAT
GTGTTTTCAAGACTCTTGATGACATCACGAATGAGATCAGTACCAAGGTCCACAAGGAGC
ATAAGTGGAACCCAGTAGGCTCTCTACGGAAGGCGTAATATTCAAACATTTTTGTATGGG
TTTCAGTGGGATTACAAATGTAAGCACGCTTAACAGATCCCCCATTGCTGCAGTGGGCGA
GTTTATGCAACGCATTTCTAGTAGAGGGCAAAATGGTTTGCTTCTGGGCATGTGCCAAAG
GCTGAGGAGTACTTGAAGAATGGGGCCGTTAGTTCAGGGGTAACATGTGGTGCTAGTTCA
CTTGTTTTTTCTATTGGGTCATGGCATAACCAAGGAAAATGTAGATCTTGTGGATGACTT
TCCAGGCATTATATCTTCTACAGCAACAATTCTTCGTCTTTGGGATGACCTCGGAAGCGC
CAAGGTAAATGCGAACCACATGCAGGTTGTTAATCTAATCTGTCTACAATTTTTCATGTT
TGGTTTATAAAAAGTTATTTTGAGGTGGCCTTAAAAGTTAAATGTAGTGTTGGCCTAATT
GATTTTTTGAAGTGGTATGTCATAATGTTTGGTTCAGAGAACCACCCTAAGGTGAAAATT
GACAGATAGAATCAAGACGGCATGATGGGTCCTATGTAGAGTGCTACTTGAAGGAACACC
GAGGCTCTTCAGTTGAAAATGCAGACAAATCGTAGCCCATAGATTTCAGATATGTGGAAG
CGCCTCAACAAGAAGCCTCTCTCCAACATCCATTTTCAACTTCTTTTACAAAAGGCTCCC
TCAATTATTGCAAGAATGGTCCCTTTGATGTATAGTTATGATGACCAACAGTGCCTTCCT
GCCTTGAGGAGCATATGAAGTCCTTGCTCCTTGAGAATCTACCATACAGAAACGCTCAAA
AAATAAATGAGTGA
>CRTPS092_Loci
ATGTCTGTTCAGTCTTCAGTGGTACTTCTTGCTCCATCTAAAAACCTCAGCCCTGAGGTT
GGCCGGCGCTGTGCAAATTTTCATCCCAGCATTTGGGGGGATCATTTCCTTTCTTATGCT
TCTGAATTCACAGTAAGATATGCCTACTGGCTATTGGCCATTGTTACCTAGTGCGCGCAT
GCTATCTCTTGGGACCCTCCTAATGTATTTAGAATGTTGTAATATCACAGATTAAACAGC
TTATTCAGGGATGCTGTGAATTTTTTTAACAGGGCGCTCATGTTTATTTTATTAATTGTT
TAAATTTGACGGTGCAGAACACTGATGATCATTTGAAGCAACATGTCCAACAGCTGAAAG
AAGAAGTGAGGAAGATGCTAATGGCTGCTGATGATGATTCTGCGCAAAAGTTGCTCTTGA
TTGATGCAATCCAACGGCTGGGAGTTGCTTACCATTTTGAGAGTGAGATTGATGAAGTAT
TAAAACACATGTTCGATGGTTCCGTTGTCTCTGCTGAAGAAGATGTTTATACTGCTTCTC
TCCGATTTCGGTTACTAAGACAACAAGGGTACCATGTCTCATGTGGTGAGTCTTTTCACT
CATATCTTCATTTCTCTCAATACTGTGCTACACATAAAATATTTAGGATAATGAAGTATG
AATCTTTTGCCCACTATTAATATGAACCACATACCTCAATTAGTATTATCCACAAGTTGG
AAACTCAAAGAGCCATGTTGTGTCATGTAAAGCAGATTTATTCAACAACTTCAAGGATAA
TGAAGGAAACTTCAAGGAATCCCTCAGCAGCGATGTGCGGGGAATGTTAAGCTTGTATGA
AGCCACACATTTCAGGGTGCATGGAGAAGATATATTAGATGAAGCACTTGCTTTCACTAC
CACTCACCTTCAGTCCGCCACAAAGTACTCTTCAAATCCTCTTGCTGAACAAGTAGTTCA
TGCCCTAAAGCAGCCCATCCGAAAGGGGTTACCTAGGCTAGAGGCCAGGCATTATTTTTC
TGTGTACCAAGGAGATGATTCTCATAACAAAGCTCTGCTGAAGCTAGCAAAGTTGGATTT
CAACCTATTACAGAAATTACACCAGAAGGAGCTAAGTGACATTTCCGCGTAAGTACATAA
TTATGTAGGATTGCCTTATTTGTTTGTTTGAAGTTTGAAAGGGGTTAGAATTAACTTGAG
TTCCGTTGAATTGTACCGTATTATAGGTGGTGGAAAGATTTAGACTTTGCACACAAGCTT
CCTTTTGCAAGAGATCGGGTGGTGGAATGCTACTTTTGGATATTGGGGGTGTACTTTGAG
CCCCAGTTTTTCTTCGCTAGAAGGATTCTCACTAAAGTAATAGCCATGACCTCTATTATT
GATGACATCTATGACGTGTATGGTACACTTGAAGAACTCGAGCTCTTCACCGAAGCAGTT
GAGAGGTTTAATTCATACACTTCTTGACCTTTGGTCTTCAATCTCATTGCTGAATGCAGA
TTTTGTATAGTCAATCAATCCACAGTAATTCATCCTGTTATAAGTTCAGCTTATGCATGG
TCATTCATCATTCAGCTTCTTGATTTTCAGGTGGGATGTCAGTGCCATAGATCAACTGCC
AGAGTACATGAGAGTGTGTTATCAAGCACTCTTATATGTATACAGTGAAATTGAGGAAGA
AATGGCCAAGGAAGGAAGATCGTATCGGCTCTACTATGCAAAAGAAGCAGTAAGGCTTAC
ATGTGATTATTATACTTTAAGAAGCAATAAATTTAATAACCATACTGATGAAATGAAAAC
CAAATCCATTGCTCAGATGAAAAATCAAGTAAGAGCATACTATGAGGAAGCCAAATGGCT
TCAAGTGCAACAAATTCCAACCATGGAGGAGTACATGCCTGTGGCGTTAGTTACCTCTGC
ATACTCAATGCTGGCGACCACATCGTTTGTTGGAATGGGAGATGCTGTGACAAAAGAAAG
CTTCGATTGGATTTTCAGTAAGCCTAAGATTGTAAGGGCTTCAGCCATAGTTTGCAGGCT
CATGGATGATATGGTTTCCCACAAGGTATGGTAATCCTTATGCTGTTTCAGAATAATAAC
TCACAAATCAGTAAATATTTTGATACCATGAATTATTGGAGCTACTAGATATGTATAATT
TCTGAAATTCAAATGGCTCAAATAATTATTTTTATATATTTGTACTTTCCACTAACCTCT
ATGATTCTATATTTTGTAGTTTGAGCAGAAGAGAGGACATGTTGCCTCAGCTGTTGAATG
TTACATGAAGCAACATGGTGCGTCGGAGCAGGAAACGCACAACGAATTTAACAAACAAGT
AAGAGATGCATGGAAGGATATCAATGAAGAGTGCCTCATCCCAACAGCTGTCCCAATGCC
CATCCTCATGCGAGTTCTAAATCTCGCACGTGTTATAGATGTTATATACAAGAATGAAGA
TGGCTATACTCATTCTGGGACTGTTCTAAAGGATTTCGTAACTTCCATGCTAATTGATCC
TGTGCCAATATGA
>CRTPS093_Loci
ATGTCTGTTCAGTCTTCAGTGGTACTTCTTGCTCCATCTAAAAACCTCAGCCCTGAGGTT
GGCCGGCGCTGTGCAAATTTTCATCCCAGCATTTGGGGGGATCATTTCCTTTCTTATGCT
TCTGAATTCACAGTAAGATATGCCTACTGGCTATTGGCCATTGTTACCTAGTGCGCGCAT
GCTATCTCTTGGGACCCTCCTAATGTATTTAGAATGTTGTAATATCACAGATTAAACAGC
TTATTCAGGGATGCTGTGAATTTTTTTAACAGGGCGCTCATGTTTATTTTATTAATTGTT
TAAATTTGACGGTGCAGAACACTGATGATCATTTGAAGCAACATGTCCAACAGCTGAAAG
AAGAAGTGAGGAAGATGCTAATGGCTGCTGATGATGATTCTGCGCAAAAGTTGCTCTTGA
TTGATGCAATCCAACGGCTGGGAGTTGCTTACCATTTGAGAGTGAGATTGATGAAGTATT
AAAACACATGTTCGATGGTTCCGTTGTCTCTGCTGAAGAAGATGTTTATACTGCTTCTCT
CCGATTTCGGTTACTAAGACAACAAGGGTACCATGTCTCATGTGGTGAGTCTTTTCACTC
ATATCTTCATTTCTCTCAATACTGTGCTACACATAAATATTTAGGATAATGAAGTATGAA
TCTTTTGCCCACTATTAATATGAACCACATACCTCAATTAGTATTATCCACAAGTTGGAA
ACTCAAAGAGCCATGTTGTGTCATGTAAAGCAGATTTATTCAACAACTTCAAGGATAATG
AAGGAAACTTCAAGGAATCCCTCAGCAGCGATGTGCGGGGAATGTTAAGCTTGTATGAAG
CCACACATTTCAGGGTGCATGGAGAAGATATATTAGATGAAGCACTTGCTTTCACTACCA
CTCACCTTCAGTCCGCCACAAAGTACTCTTCAAATCCTCTTGCTGAACAAGTAGTTCATG
CCCTAAAGCAGCCCATCCGAAAGGGGTTACCTAGGCTAGAGGCCAGGCATTATTTTTCTG
TGTACCAAGGAGATGATTCTCATAACAAAGCTCTGCTGAAGCTAGCAAAGTTGGATTTCA
ACCTATTACAGAAATTACACCAGAAGGAGCTAAGTGACATTTCCGCGTAAGTACATAATT
ATGTAGGATTGCCTTATTTGTTTGTTTGAAGTTTGAAAGGGGTTAGAATTAACTTGAGTT
CCGTTGAATTGTACCGTATTATAGGTGGTGGAAAGATTTAGACTTTGCACACAAGCTTCC
TTTTGCAAGAGATCGGGTGGTGGAATGCTACTTTTGGATATTGGGGGTGTACTTTGAGCC
CCAGTTTTTCTTCGCTAGAAGGATTCTCACTAAAGTAATAGCCATGACCTCTATTATTGA
TGACATCTATGACGTGTATGGTACACTTGAAGAACTCGAGCTCTTCACCGAAGCAGTTGA
GAGGTTTAATTCATACACTTCTTGACCTTTGGTCTTCAATCTCATTGCTGAATGCAGATT
TTGTATAGTCAATCAATCCACAGTAATTCATCCTGTTATAAGTTCAGCTTATGCATGGTC
ATTCATCATTCAGCTTCTTGATTTTCAGGTGGGATATCAGTGCCATAGATCAACTGCCAG
AGTACATGAGAGTGTGTTATCAAGCACTCTTATATGTATACAGTGAAATTGAGGAAGAAA
TGGCCAAGGAAGGAAGATCGTATCGGCTCTACTATGCAAAAGAAGCAGTAAGGCTTACAT
GTGATTATTATACTTTAAGAAGCAATAAATTTAATAACCATACTGATGAAATGAAAACCA
AATCCATTGCTCAGATGAAAAATCAAGTAAGAGCATACTATGAGGAAGCCAAATGGCTTC
AAGTGCAACAAATTCCAACCATGGAGGAGTACATGCCTGTGGCGTTAGTTACCTCTGCAT
ACTCAATGCTGGCGACCACATCGTTTGTTGGAATGGGAGATGCTGTGACAAAAGAAAGCT
TCGATTGGATTTTCAGTAAGCCTAAGATTGTAAGGGCTTCAGCCATAGTTTGCAGGCTCA
TGGATGATATGGTTTCCCACAAGGTATGGTAATCCTTATGCTGTTTCAGAATAATAACTC
ACAAATCAGTAAATATTTTGATACCATGAATTATTGGAGCTACTAGATATGTATAATTTC
TGAAATTCAAATGGCTCAAATAATTATTTTATATATTTGTACTTTCCACTAACCTCTATG
ATTCTATATTTTGTAGTTTGAGCAGAAGAGAGGACATGTTGCCTCAGCTGTTGAATGTTA
TATGAAGCAACATGGTGCGTCGGAGCAGGAAACGCACAACGAATTTAACAAACAAGTAAG
AGATGCATGGAAGGATATCAATGAAGAGTGCCTCATCCCAACAGCTGTCCCAATGCCCAT
CCTCATGCGAGTTCTAAATCTCGCACGTGTTATAGATGTTATATACAAGAATGAAGATGG
CTATACTCATTCTGGGACTGTTCTAAAGGATTTCGTAACTTCCATGCTAATTGATCCTGT
GCCAATATGA
>CRTPS095_Loci
ATGCTACAACGTGCAACACATTTGCTGTATTCTGAAATCAAGCCAATGGCTTCAATGGAA
CTGTCCCAGTCCTCAATTCATGCTCTAGTCCAAAAAATCAAACAAAAGATGTTCTCAAAC
ACAGATCTCTATTCGTTTATTTCTCCTTCTGCCTATGACACTGCATGGTTAGCCATGATT
CCAGACCCCCACCAGCCTGATCGTCCAATGTTTGCGGAGTGCTTGGATTGGGTGCTCAAC
AGCCAGAGAGAAGAAGGGTTTTGGGGAGAGTTTGATGGCTACGGCGTGCCCACCATTGAT
TGTCTTCCTGCAACACTTGCCTGCATGGTTGCACTCAAAAGGTGGAATGTGGGGGCCAAA
AGTATAGACAAAGGTAGTCATTGCCTGTTCCATCTGCATTTTTCTTATGGAAATTGCTAT
GGTTTTCTTCAAAATCTTCAAGTGAATTATTATCTGAAATTGGACCCTTCTTTCACTTTT
CAGGAATGGCATTTATTCATGCGAATGCAGAGAAGCTTCTTGAAGAAAAGTACAATCCCT
GTCCTCGGTGGTTTGCCATTGTTTTCCCTGCAATGGTTGAGCTTGCAGGTTCAGTTGGCC
TAGAGATAATCCTCTCAGACGGATTAAAAGCAACGGTGGCAAAAATATTCAACCAGAGGC
TGCAAATTCTCAACACGTATACTTAATTTCTTTTCTTATGGTTTACGTTTGAATGATACG
ACTACTGCCTTGATACTCGTCAATATTTTCAATAACATATGCTTGCTTTTCAGGGAAGAA
CTGGTGGACAAATACCATTATCCTCCATTAATATCATATCTGGAAGCCTTGCCTTCCTGG
TATGATATTAGTCGTGAAGACATAGTCAAGCACTTGAGCGATGATGGCTCAATTTTCCAA
TCACCTTCTGCCACTGCTCGTGCATTTATGGTTTCAGGAAAGGAAGAGTGTGTGGCCTAC
CTCCAATCTCTTCTTCAAAGATGCCCTGCTGGAGGTTAGAGATCGAACAGTACTTCCGTT
TGCACACACTCACCTGTAGTACTCCATCCATATTAACCTGAATTTTTATCTATGAGAGGT
TGACTAGAGGTTGACTTCGTTTTCATTGCAGTTCCACCAATATATCCCATGGATGAAGAG
CTTGTAAAGCTTTCCATGGTCAATCAATTACAAAGATTGGGGTTGGCCCAGCAATTCGTT
GAGGAGATTGACGAAATATTATCAGTGGTTCACAGGTAACAACTTATAAAAGAGATCAAT
CATAAAGTTGCTATTAGTGACTAGTACTGTTTGTTTCATGGACAAATTTCACAAGCCTTT
TTTCAAAATTTTTACTGGGAAATTCAGGAGTTACATGAATCGAGAACGTGGAGCCAGACA
AATTAATTTTGTACCAGCTCAGCTATACAAGGATTCTTTGGCATTTCGCCTCCTGAGGAT
GCATGGTCATAGTGTATCTCCGTGTATGAATCTTGACTTCTCATTTTTCAATCTTATTGT
AATAGATTAAATATATACAAGTTTACTGATAAAAGTAGTGTTAATATATGCAGGGAGTTT
TTGTTGGTTTCTTCATCATGAAGACATTAAAGATCATATTAAAAACAACAGCGAACACTT
GTCAAGTGTACTGTTAAATGTTTACAGAGCTACTGATCTTATGTTTTCAGGAGAATATGA
GCTTGAGGAGGCAAGATCTTTTTCCAGGAATTTACTGGAGAAAAGCATATCATTGAGGCA
TATACATGACAATGACAATCTTCTTGTCTTCCCTCATTTCCGGACAATGGTAATTTAGAG
CTTGTTTAATAACTATTTTTAAGAATAGTTTTTTGTTTTTCATAATAAAAAAATAGGAAA
ATACGAATTTGACGGTTTAAAAATTATTGTTTGGTTTTTGTTCTTAAAAATAAAAAACAG
AGATTTAAAATATATATTTTTTAGTTATTTTTAATTATTTTCACTTTTTTTTTTGTAAGA
ATCGTTTTAAAAAATAATTATATAAATATGTAAAAGGATTAAAAATATTACATTAAATAT
AAAATTATTTTTAAAATGCATATAAAAATATTAAAAATGGGTTAAAATTTTTTAAGTTCC
TTAATACTTTTGTTTTACAAAATATTAAAGAACAATTTAAAAAAACTATGTTCAAAAACT
ATTTTTTAAAATTTGTTTTGGAAAAACATTTCTCATAAAGACAATATTATTTCTATTAAA
ACTAATATACAAAGGCTTTCTCGACGGAAAAAATGATTTAAGACAAAAGGAAGGTCTATG
TCATTCCTTGGGACATGTTCCCTCCTCTCTTGTATTCATGAAAATTACTTTAGGCTCCTG
AATTAAGGTATATACAAATTCAAATATTTTCAAATTCCCCATCTATAAAATAAGAGAACA
AAGATGAAGAAGAATGTAAAAAATGTTTATTGAACTTTTAAAGTAATTTTTTCAATCAAT
TTTTTTTTGCTTCTCATTTCTTTTTCTTTATTTTCTTTTCCACTTGCCTTTCCCCTAACC
TTCAAAAATCCAAACCAAGCCTTAAGGCAGTGTTTGAATTATGAAAAGCTTCAAGGAAAA
TATACAAAGTAGAAATAAATAAAAATTTCTTATTGGATTTACCATAAAAAAATAAAACAT
AATAGAAATTATTTAAAAAACATTTATGTATATATTAAAATTCTTTATAAGAAAAAATAA
AAAATAAAATTATTATTATTGAACCTATCAAGTTTTAATTTATTTTCATTTTTCTTAACT
TTTTTGTTTATTTATTTTTCATCTTTATTTTCTCGGCTCCTACTTTCCCTAAAAATTTTC
AAAATCCAAACAACTAACTAATACTCTTCTAGGAAAATATAATTGACTCCTTGCTGACCG
ATCTTTTTTACACAGTTCCCTTACTAGTAAATAATGAATTCATTAGTAGGATCATAACGT
GATTCTTGCAGGCCGCCACATGATCCTTCATAAGTGTTTTGCTTACGACAATAAAGTCAT
GTTTGGTAAAATTCTTGAAAGCTACATTTAGAGAATATCTTAAAGTAATTTTTATACTAA
TTCTGGATAGAAGAGACGACTGAAAATCATGTTGGTCAACTTTCCATAAAAGTATATCTG
ATGGGACTGCTATAAATGCCGCAAGCGCTATAGTCTTGAAACACGAGAATCACTCCTAGG
AGCCCCTTAGTCATGTGATCATTTATACAGCTCTAGTCAACGTTTGAATTTTTGGTATTT
TATAACTTTTTAATAAAGTATTTGTTAAGAAAAAAAATTGACTTTTGAGAAGTATATTCA
GAAAGGTTGCCAGATAGAACCACAGTTTTTTTCCCCCAAAACTGGATGATTTAAATGAGC
TTAACACTCTCATGAGACCTGTATTTGGCATAGATTGAGCAAGAGCTGAGTCTTCCATGG
ACTGCCCGGCTGGATCATCTGGATCACAGGAAGTGGATTGAAGTAAATGAAATCGACACT
CTATGGATGGGAAAAGCCTCCTTCTACAGGTACCCTTATATTTCGTGCTAGGTACGTAGC
TCAATGTGGGGGAATCCTTTAACTAATATCAATGGCCAACACCTTAAAAACCAGGTTATC
TTGTCTTCATGAGGATGATCTAATCCGACTTGCAACGGAAAACTACAAGTTTCGGCAGTC
AATCTACAATAAGGAGTTGGTGGAAGTAAGTAGGTATGTGGATTTATATATTGGTTATAC
AGTTTTAAATAGCTCTATTTCTTAGGGGAAGATAACATTACTGATGTGAATAATCTCCAT
CTCACGGAATTATTAGGTGGTCCAAGGACTTGGGTCTCAGCAATATGGGATTTGGTAGGG
AAAAAACTACATACTGTTACTTTGCTTCTGCTGCTGCCAGCAGTTCACAGCTGCCTGATC
ACCATTCGGAAGTACGGTTAGTAGTTGCAAAGGTCGCAATACTAATCACTGTTGCAGATG
ATTTTTTCGATATGCAAGGTTCTCTGGATGAGTTGGAAAGCCTAACTGAGGCAGTCCGAA
GGTACTGAATTATTTAATTGATTTCTTGTTTTAGCATCCTAATTCACCTCTTATATCATG
CTCATGTCTCTTACTTTTGAATGACAGATGGGATGGCCGTGGCTTGACCGGCCACAGCGA
GGTTATCTTTAAGGCCCTTGATAATCTTGTCAATGACATTGCTGGAAAATACATCCATCA
ACAGGGAGGGGAATGTGACATAGCCAAAATTCTTCATGATATGGTAAGATTAACAGTATA
TGTTTGTGTTCTGTTGTATTAGACCTTGCCTACATAATGTTTTATTGTAGAGTGAAATAA
TGCCAATGTTTTTCCTCCTTTTGGTTTGAAGTGGTATGAAGCGTTTTCTTCATGGCTGAC
GGAAGCGAAGTGGAGCAAAAGCGGGTACATACCATCTACTGAAGAATACCTTCGGACTGG
CATGATATCCATTGCAGCACATACTGTGGCTCTGCAAGGTTCATGTTTCTTGAACCCCAG
CTTACCAATTTACAAACTTACACCTGCTCAGTACGAACCTGTCACAAAATTGCTAATGGT
CATAACTCGTCTGTTGAATGACATACAAAGCTACCAGGTCTGTTGTCAGTATCCTTTTCA
TGAATATTTTTGTTGACAACCATGCATATCAAGTTAAGACTAGATACATGTTACCAAAAG
TAGTATAAGCTTTTAGGGATAACAGCAGGTTTGAAACCTCGATGCTTCAAAATATAGAGG
TATATATTCTAAAAAGCTTTAATGGTGTTGTGTGGTATGTACAGAAGGAGCAAGTGGATG
GGAAGACGAACCTTGTGCTGCTTCACAAGAAAGAAAACCCAGAAACAGATATTGAAGATT
CAATTTCTTACGTGAGAGGAATACTGGATGAAAAGAAGAAAGAGCTACTTGAACATGTTC
TTTCAGATGGCTTAAGTGATTTACCCAAGCCATGCAAACATATTCACCTATCATGTATGA
AAGTATTTCAGATGTTCTTCAACTCTGGCAATGAATTCGACTCCAACACCAGCGAAATGC
TTGAAGACATCAAACAAGCCATATACATTCCTTTGGAATTTCAGACCTCAAAGCCATCTA
TAAAGCCTCTACCTCTTCCCTCAGAACGGAAGAAGGAATTTTCAAAGGTCAATGCTATTT
TGGGTCCAACTTTCAAGAATCAAACCATCAGAAGTTTCACTGTACATTCCATTCCTTTGC
CTATGCCAAGAGTTGGATATGGAAAAATGTTCATGCCCCTAAAATTCAAGACATGCTTCA
TCTGA
>CRTPS096_Loci
ATGGAATTGTCCCAGTCCTCAATTCAGGCTCTAGTCCAAAAGATCAAAAAAGAGATGTTC
TCAAACACAGATCTCTATTCTTTTGTTTCCCCCTCTGCCTATGACACTGCATGGTTAGCC
ATGATTCCAGACCCCCACCAGCCTGATCGTCCAATGTTTGCGGAGTGCTTGGATTGGATG
CTCAACAGCCAGAGAGAAGAAGGGTTTTGGGGAGAGTTTGATGGCTACGGCGTGCCCACC
ATTGATTGTCTTCCTGCAACACTTGCCTGCATGGTTGCACTCAAAAGGTGGAATGTGGGG
GCCAAAAGTATAGACAAAGGTAGTCATTGCCTGTTCCATCTGCATTTTTCTTATGGAAAT
TGCTATGGTTTTCTTCAAAATCTTCAAGTGAATTATTATCTGAAATTGGACCCTTCTTTC
ACTTTTCAGGAATGGCATTTATTCATGCGAATGCAGAGAAGCTTCTTGAAGAAAAGTACA
ATCCCTGTCCTCGGTGGTTTGCCATTGTTTTCCCTGCAATGGTTGAACTTGCAGGTTCAG
TTGGCCTAGAGATAATCCTCTCAGACGGATTAAAAGCAACGGTGGCAAAAATATTCAACC
AGAGGCTGCAAATTCTCAACACGTATACTTAATTTCTTTTCTTATGGTTTATGTTTGAAT
GATACGACTACTGCCTTGATACTCGTCAATATTTTCAATAACATATGCTTGCTTTTCAGG
GAAGAACTGGTGGACAAATACCATTATCCTCCATTAATATCATATCTGGAAGCCTTGCCT
TCCTGGTATGATATTAGTCGTGAAGACATAGTCAAGCACTTGAGCGATGATGGCTCAATT
TTCCAATCACCTTCTGCCACTGCTCATGCATTTATGGTTTCAGGAAAGGAAGAGTGTGTG
GCCTACCTTCAATCTCTTCTTCAAAGATGCCCTGCTGGAGGTTAGAAATCGAACAGTACT
TCCGTTTGCACACACTCACCTGTAGAACTTCATCCATATTAACCTGAATTTTTATCTGTG
AGAGGTTGACTTCGTTTTCATTGCAGTTCCACCAATATATCCCATGGATGAAGAGCTTGT
AAAGCTTTCCATGGTGAATCAATTACAAAGATTGGGGTTGGCCCAGCAATTTGTTGAGGA
GATTGACGAAATATTATCAGTGGTTCACAGGTAACAACTTATAAAAGAGATCAATCATAA
AGTTGCTATTAGTGAGTAGTACTGTTTGTTTCATGGACAAATTTCACAAGCCTTTTTTCA
AAATTTTTACTGGGAAATTCAGGAGTTACATGAATCGAGAACGTGGAGCCAGACAAATTA
ATTTTGTACCAGCTCAGCTATACAAGGATTCTTTGGCATTTCGCCTCCTGAGGATGCATG
TCATAGTGTGTCTCCGTGTATGAATCTCATTTTTCAATCTTATTGTAATAGATTAAATAT
ATACAAGTTTACTGATAAAAGTAGTGTTAATATATGCAGGGAGTTTTTGTTGGTTTCTCC
ATCAGGAAGACATTAAGGATCATATTAAAAACAACAGCGAACACTTGTCAAGTGTACTGT
TAAATGTTTATAGAGCTACTGATCTTATGTTTTCAGGAGAATATGATCTTGAGGAGGCAA
GATCTTTTTCAAGGAATTTACTGGAGAAAAGCATATCATTGAGGCATCTACATGACAATC
TTGTTGTGTTCCCCAATTTTCGGAGAATGGTAATTTAGAGCTTGTTCGGAAAATATAATT
GTCTCCTTGCCGACTGATTTTTTTACACAATTCCCTTACCAGTAAATAATGAATTCATTA
GTAGGATCATAACGTAATTCTTGGAGAGCGCCGCCATGATCCTTCATAAGTATTTTTCTT
ACGACAATAAAGTCATGTTTGGTAACATTCTTGAAAGCTACGTTTAGAGAATATCTTAAA
GTAATTTTAGACTAATTCTGATGGGACTGCTATAAATGCCGCAAGCGCTATATGTCTTAA
AACACGAGAATCACTCCTAGGAGCCCCTTAGTCATGTGATCATTTATACAGCTCTAGTCA
ACGTTTGAATTTTTGGTATTTTATAACTTTTTAATAAAGTATTTGTTAAGAAAAAAAATT
GACTTTTGAGAAGTATATTCAGAAAGGTTGCCAGATAGAACCACAATTTTTTTCCCCCAA
AACTGGATGATTTAAATGAGCTTAACACTCTCATGAGACCTGTATTTGGCATAGATTGAG
CAAGAGCTGAGTCTTCCATGGACTGCCCCGGCTGGATCATCTGGATCACAGGAAGTGGAT
TGAAGTAAATGAAATCGACACTCTATGGATGGGAAAAGCCTCCTTCTACGGGTACCCTTA
TATTTCGTGCTAGGTACGTAGCTCAATGTGGGGGAATCCTTTAACTAATATCAATGGCCA
ACACCTTAAAAACCAGGTTATCTTGTCTTCATGAGGATGATCTAATCCGACTTGCAACGG
AAAACTACAAGTTTCGGCAGTCAATCTACAATAAGGAGTTGGTGGAAGTAACTAGGTAAT
GTGGATTTATATATTGGTTATACAGTTTTTAAATAGCTCTATTTCTTAGGAGAAGATAAC
ATCACTGATGTGAATAATCTCCATCTCATGGAATTATCAGGTGGTCCAAGGACTTGGGTC
TCAGCAATATGGGATTTGGTAGGGAAAAAACTACATACTGTTACTTTGCTTCTGCTGCTG
GCCAGCAGTTCACAGCTTCCTCACCATTCGGAAGTACGGTTAGTAGTTGCAAAGGTCGCA
ATACTAATCACTGTTGCAGATGATTTTTTCGATATGCAAGGTTCTCTGGATGAGTTGGAA
AGCCTAACTGAGGCAGTCCGAAGGTACTGAATTATTTAATTGATTTCTCTGTTTTAGCAT
CCTAATTCACCTCTTATATCATGCTCATGTCTCTTACTTTTGGAATGACAGATGGGATGG
CCGTGGCTTGACCGGCCACAGCGAGGTTATCTTTAAGGCCCTTGATAATCTTGTCAATGA
CATTGCTGGCAAATACATCCATCAACAGGAGGGGAATGTGACATAGCCAAAAATTCTTCA
TGATATGGTAAGATTAACAGTATATGTTTGTGTTCTGTTGTATTAGACCTTGCCTTATAA
TGTTTTATTGTAGAGGTGAAATAATAATGCCAATGTTTTTCCTCCTTTTGGTTTGAAGTG
GTATGAAGCGTTTTCTTCATGGCTGACGAAGCTAAGTGGAGCAAAAGCGGGTACATACCA
TCTACTGAAGAATACCTTCGGACTTGGCAATGATATCCATGGCCAGCACATTACTGTGGC
TTCTGCAAGGTTCATGTTTCTTTGAACCCCAGCTTACCAATTTACAAACTTACACCTACT
CAGTACGAACCTGTCACAAAATTGCTAATGGTCATAACTCGTCTGTTGAATGACATACAA
AGCTACCAGGTCTGTTGTCATTATCCTTTTCATGAATATTTTTGTTGACAACCATGCATA
TCAAGTTAACACTAGATACATGTTACCAAAAGAGTATAAGCTTTTAGGGATAACAGCAGG
TTTGAAACCTCGATGCTTCAAATATAGAGGGTATATATTCTAAAAAGCTTTAATGGTGTT
GTGTGGTATGTACAGAAGGAGCAAGTGGATGGGAAGACGAACCTTGTGCTGCTTCACAAG
AAAGAAAACCCAGAAACAGATATTGAAGATTCAATTTCTTACGTGAGAGGAATACTGGAT
GAGAAGAAGAAAGAGCTACTTGAACATGTTCTTTCAGATGGCTTAAGTGATTTACCCAAG
TCATGCAAACATATTCACCTATCATGTATGAAAGTATTTCAGATGTTCTTCAACTCTGGG
CAATGA
>CRTPS097_Loci
ATGGAATCATCGCATTCCATAATTGAAGCTCTAGTTAGGAAGATCAAGGATGAGATGTTC
TCATCTGTTGATCTCTACTCTTTTGTTTCCCCTTCTGCTTATGACACTGCATGGCTAGCC
ATGGTTCCAGGTGGGAATGATGGACGGCCCATGTTCGGGGAATGCTTGAATTGGGTTGTG
AATAACCAGAGAGAAGGTGGGTTCTGGGGAGAGTCGGATGGATATGGCAATCCCACCATT
GATTGTCTTCCTGCAACTCTTGCCTGCATGCTTGCACTCAAAACTTGGGGTGTTGGGAGT
GGAAATTTGGAGAGAGGTACTACCATGGCTATTAATACATTGCCACCTTTTTCTTTTTGA
ATCTTTCACTGTGTCATAGTCATTCCACCAGTAGAAGGTAGCATGAATGCGCCTTAAAGC
TACTTTAAGCGGCTTGCAGAAATAAATATAAATATGTTTCTATACATACCAGGTAATAAT
TGGTCAAAAGGAGGCAAAGTCTGGGAAAAGGCGTGCGGTGTCCTATAATTGTGTCTTTCT
TACTCATCATTTTGTTCACTTTATGGCAAGTTAATATAGTTTTCTTTTATGTTTTTTAGT
TCTTTTTTAAAAAAAAAATTATTTCTCTTATTAAGTGAATATAGGCTCTGTACTCCAACT
GATAGAAGTGTAATTACCTTTTTTCCATACTTCAGGGTTGGCCTTCATTCATGCCAACAC
AGAGAAGCTTCTCGCAGAAAATCATGGCCGCTGTCCTCGTTGGTTTGCCATCGTTTTCCC
TGCAATGATTGAACTTGCCCAAAAAACAGGTTTAGAGATTGTCTTCTCAGATGAGTTGGA
AGAAGTTCTGACAAATATTTTCCACCACAGACAACGGATTCTGGAAAGGTATGCGTTTTT
GCTTTTAGAAATAGGTGTTTAATTTTTAAAGCATTAGTACTAGTCTTTTGTTTTCAATCA
TTTTGACTGAAACGCTTCTCCAACCAGACACTCTCTGTAAATAATCTTGATTTTGTACAT
AAAAAACAAACCCACGTACGTGCATGCATTTGCAGGGAAGAACTCGTTGATAAGTACCAT
TATCCCCCATTACTATCATACCTTGAAACCTTGCCTTTGTGGTATGGTATCGATGAAGAA
GACATAGTGAAGCATTTGAGTGAGGACGGCTCCATGTTCCAATCTCCCTCTGCCACAGTT
TGTGCATTCATTACTACCCGAAACAGAAAGTGTATGAATTACCTGCAAGCTCTTGTTCAA
AGATTTCCTCATGGAGGTTAGAGAAGTTCTCTAACTCTTTATATCCACCAAACTAAATAA
TTAGTATGCAGGATTCATTTAGACACTAGATTTTTAACTTTACTATTTGATGCAGTTCCA
TCAATGTATCCCATGGATGAACAGCTTATACAGCTTAGCATGGTCGACCATTTACAGAAG
CTTGGGTTGGCCTATCGTTTCGATAAAGAGATTGAAAATATTTTAGAACATGTTTTCAGG
TACCGATCGAATTAATTACCATTGAGTTCGTGTTTGAAAATAGCCCCTTTTTAATTTGTC
GTACGAAATTTCAGCCATTACCTGAGCCAAGAGCAGCTGCCGCAGCAGAGTTTTGTGCCA
GTTCAAATATACAGGGACGCTTTAGCTTTCCGACTTCTGCGGATGCATGGATATCATGTT
TCTCCATGTATGAATTTTGGTCCATCCTCATATTCACACACATAAACGGAAGATAGTTAT
ACTAACAATATAAATGTTTTTGCTTTTACAGGGAGCTTTTGTTGGTTTTTAAATCATCAA
GACATTCTAACACATATGGAAGAGGACTGTGAATACTTCTCAAGTGTAATGTATAATGTT
TATAGGGCCACTGACCTTACCTTTTCAGGGGAATATGAACTTCAGGAGGCCAGATCATTT
GCAAGGAAGTTACTTGACAAAACATTATCACTGGGAATCAGAGGTGATAATGTCGCTATG
TTCCCCAACTTTCATACACTGGTAGTTTTCGATTGATCTCTTCAATATCTACTGGCGGAA
CTTAGAACATATATTCTTCTGCTCTACTCTTTTTGTTGTTTGTGGTTGATTTTTTATTTT
TTTTTTCTGATTTATAGATAATTTTGGACGAATAATTTGGAAAATTTGATGAATTTGTAT
GATATTTGTACAAATTTTTCACTTATCCAAAGTGGACAGTAAATTCAACTTCAGGCAAAG
TTAGATTTTGACCAAGAAAATAAATGTTCAATTTCTGTCCCCAATATCAACCAAGACACA
TGGAACAGAAGTCTTTGACTTCGTAACATGGAAAAGTTTTCTTGCCATTTGCCCGTACCC
AGGACCAGCAGGCATTGTAACAGTGAAGATTTTTGTGGAAAAACTAAGCATGAAAACTTT
CATGATAGTTTATTTTTTCTTCCATTTCTGTTTTGCAAGAAACATATATTCATTTTCTTT
CAAAGGCTTAACTATACAAAAATGGATCATTCAATTGCTGATACCATCATCATCTATTGT
GATACGATTGCATTATTTCATGCATGCATATAGATTGAGCATGAGCTAAGTCTTCCCTGG
ATCGCTCGGTTGGATCATCTGGATCATAGGATGTGGATTGAACAACAATATAAAAACAAT
ACTTTATGGACTGGGAAGGCCTCATTCTACAGGTATAAAGATGTTCCAAGTTTGAATCCA
CTGAGCACGGTAAAAGGTCTCATTAGCATCTCCTATAAAAATTCTATGAAACCAGGTTAT
CATGTTTTCATGATGAAGGGCTAATGCAACTAGCAGTGAAGAACTATGAATTGCGTCAGG
CAATTTTCAAGAGTGAGCTGGAGGAGCTTAAAAGGTCTTACCTAATTTTAAGATATAAAT
TCATAGTTGACATAAATGTCTGCGTATGCATGTAAATTCATCAATAGCATCTGAGCACAG
TGAAACTGCAGGTGGTGTAAGGACTGGGGCCTCACTGACATGGGATTTGGTCGAGAGAAG
ACCACGTATTGTTACTTTGCAGTGGCCGCTAGTAGTTCCCTCCCTCATGACTCCGCAGTG
CGAACCATAGTTGCAAAGAGCGCAATATTAGTTACAGTTGCAGATGACTTTTTTGATACC
AAAGGTTCCCTGGATGAGTTGGAAAGCCTCACTGAGGCCGTTGGCAGGTATATGAACTAA
TAACAGAAACAAATTTCCCTAATTAATTTTTCTTTAATTTCATGTACACCAGTGTATAAG
TAGTCCTCGTCTTACTTCCTCTAATTTTTGTATGACAGATGGAATGGTAAAGGCTTGAGC
AGCCACAGCAAGACCATCTTTGATGCCCTTGACAATCTTGTGAGGGACATGACAGAGAAA
CACCTCCACCAACAAGGAAGTGACATTACCAATGATCTCCAAGATATCGTGAGCATTCCA
ATCAGCATTACTGTGTCAATTCTTCCCTATGTTATCCACTAAATTAATCCTGAAATATTC
ATGTGGTTTTTGTATGAAGTGGTATGAAACATTTGCTTCGTGGCTGGTGGAAACCAAGTG
GAGTAGAATTGGATATATTCCATCCATGCATGAATACCTAGATACTGGCATGATCTCCAT
TGCTACGCACACCTTAGTTCTTCCAGCTTCGCGTTTTTTGAATCCAAACTTACCAAAATG
CAAACTGAAGCCTTCTCAGTATGAAACCATTACGAAACTGCTCATGGTTATAGCTCGTCT
GTTGAATGACATACAAAGCCACCAGGTGATGAATTAATTAAAACCTGGTCATGGATATTT
CATTGTTAATTAATTCTTGGGTTTAATACTATTATGAGAAGCTAATACCTACGATTAATA
CTGACAGAAGGAGCAAGAGGAAGGGAAGTTCAACTTTGTGTCACTCTATTCGAAAGAAAA
CCCAGGGGCGGATACCGAAGATTCAATTTCTTATATGACAGACATAATGGATGAGAAGAA
GAAAGGGTTACTGGAACATGCTTTAATGGATGGCTTGGATGATTTGCCCAAGCCATGCAA
GCATCTCCACCTATCATGTTTCAAAGTGTTTCAGATGTTTTTCAACTCTGGAAACCGATT
CGACTCCAACACTGAATTGGTTCATGACATCAATAAGGCAATTTATATTCCTTTGGAAGT
TCAAACCTCAAAGCCATTGAAGCCTCTGCCACCTCATGCTGGACCAAAGAAGGGAAATTC
AACGATGAACACTCATTTTGATCAACTCTACAAACCTCGGGTAAAACCCAGTTTCACCAT
GCACTGGATTTCTCCCAAAATAAGAGACGGCTCTGGGAAAATGTCCATTTCCCTGAAACT
CAAACTGTGTTTCTTTTGA
>CRTPS098_Loci
ATGGAATCATCGCATTCCATAATTGAAGCTCTAGTTAGGAAGATCAAGGATGAGATGTTC
TCATCTGTTGATCTCTACTCTTTTGTTTCCCCTTCTGCTTATGACACTGCATGGCTAGCC
ATGGTTCCAGGTGGGAATGATGGACGGCCCATGTTCGGGGAATGCTTGAATTGGGTTGTG
AATAACCAGAGAGAAGGTGGGTTCTGGGGAGAGTCGGATGGATATGGCAATCCCACCATT
GATTGTCTTCCTGCAACTCTTGCCTGCATGCTTGCACTCAAAACTTGGGGTGTTGGGAGT
GGAAATTTGGAGAGAGGTACTACCATGGCTATTAATACATTGCCACCTTTTTCTTTTTGA
ATCTTTCACTGTGTCATAGTCATTCCACCAATAGAAGGTAGCATGAATGCGCCTTAAAGC
TACTTTAAGCGGCTTGCAGAAATAGAAATAAATATGTTTCTATACATACCAGGTAATAAT
TGGTCAAAAGGAGGCAAAGTCTGGGAAAAGGCGTGCGGTGTCCTATAATTGTGTCTTTCT
AACTCATCATTTTTGTTCACTTTACGGCAAGTTAATATAGTTTTCTTTTTATGTTTTTTA
GTTCTTTTTTAAAATAAAATAAAAAATCTCTCTTATTAAGTGAATATAGGCTCTGTACTC
CAACTGATAGAAGTGTAATTACCTTTTTTCCATACTTCAGGGTTGGCCTTCATCCATGAC
AACACAGAGAAGCTTCTCGCAGAAAATCATGGCCGCTGTCCTCGTTGGTTTGCCATCGTT
TTCCCTGCAATGATTGAACTTGCTCAAAAAACAGGTTTAGAGATTGTCTTCTCAGATGAG
TTGGAAGAAGTTCTGACAAATATTTTCCACCACAGACAACGGATTCTGGAAAGGTATGCG
TTTTTGCTTTTAGAAATAGGTGTTTAATTTTTAAAGCATTAGTACTAGTCTTTTGTTTTC
AATCATTTTGACTGAAACGCTTCTCCAACCAGACACTCTCTGTAAATAATCTTGATTTTG
TACATAAAAAATAAACCCACGTACGTGCATGCATTTGCAGGGAAGAACTCGTTGATAAGT
ACCATTATCCCCCATTACTATCATACCTTGAAACCTTGCCTTTGTGGTATGGTATCGATG
AAGAAGACATAGTGAAGCATTTGAGTGAGGACGGCTCCATGTTCCAATCTCCCTCTGCCA
CAGTTTGTGCATTCATTACTACCCGAAACAGAAAGTGTATGAATTACCTGCAAGCTCTTG
TTCAAAGATTTCCTCATGGAGGTTAGAGAAGTTCTCTAACTCTTTATATCCACCAAACTA
AATAATTAGTATGCAGGATTCATTTAGACACTAGATTTTTAACTTTACTATTTGATGCAG
TTCCATCAATGTATCCCATGGATGAACAGCTTATACAGCTTAGCATGGTCGACCATTTAC
AGAAGCTTGGGTTGGCCGATCATTTCCATAAAGAGATTGAAAATATTTTAGAACATGTTT
ATAGGTACCGATCGAATTAATTACCATTGAGTTCATGTTTGAAAATAGCTTTTTTTTTAA
TTTGTCGTACGAAATTTCAGCCATTACATGAGCCAAGAGCAGCTGCCGCAGCAGAGTTTG
GTGCCAGTTCAAATATACAGGGACGCTTTAGCTTTCCGACTTCTGCGGATGCATGGATAT
CATGTTTCTCCATGTAGGAATTTTGGTCCATCCTTATATTCACACACATAAACGGAAGAT
AGTTATGCTAACTATATAAATGTTTTTGCCTTTGCAGGGAGTTTTTGTTGGTTTTTAAAT
CATGAAGACGTTCTAACACATATGGAAGAGGACTGTGAATACTTCTCAAGTGTCATGTAT
AATGTTTATAGGGCCACTGACCTTACCTTTTCAGGGGAATATGAACTTCAGGAGGCCAGA
TCATTTGCACGGAAGTTACTTGAGAAAACATTATCACTGGGAATCAGAGGTGATAATGTT
GCTATGTTCCCCAACTTTCATGCACTGGTAGTTTTCGATTCTCTTCAATGGCCATTAGCA
GTAACTTAGAACATATGTCAACCTGGGCCCAATTTGGTGAACTCATTAACCACAGTAATT
TCAGAAATTTGGGCCAAAAATTAACAAGATAAATATATCATATATCTTTTTCTCCGCTTT
ACCTTTGTTGTTTTTTTTTGTGGTTTTTACCGTCTTTCCAGATACTATTGGAGGAATAAT
TTGGAAATTTTGGTGAATTTGCATTATATTTGTGAAAAAAAAAAAATTTGACTTAACCAA
AGTGGAGAAAAAAAAAAGTTGAATTTCTGTCCCAATGCAAAAGGCAAAGGCCTTTTTTGT
TGGGTCTTTTCTGTCCCCAGTATCAACCAAGACACATGGGGCAGAAATATTCAATTGCTA
ATACCATCAACAATAATCATACTGATACGACTGCATTATGCCATGCACATAGATTGAGAA
TGAGCTAGATCTTCCTTGGATGGCACGGTTGGATCACCTGGATCATAGAATGTGCATTGA
ACAATTATGTGAAATCAACACTCAATGGACTGGCAAGGCCTCATTTTACAGGTAATATAT
ATCAAGATGGTGAAAGTTAGAATAGATTGAAAACCTGCAGTAAAAGGTATATATATATCA
TGAGCATCTCATAGCAAACTTCAATAAAACCAGGTTATCTTGCTTTCATAATGAAGTTCT
AATGCAACTAGCAGTGAAGAATTATGAGTTTCGCCAGGCAATCTATAAGAGTGAGCTGGA
GGAGCTGAAAAGGTATTATACAATTTTGTCAGATGCTAGCTGGATATATACACACGTGTT
TGTAGATGTAGCCTGGAAAATATCTATGTATTAATTTCCTCAATAGCACCTGAGTACATA
GAAATTGTAGGTGGTGTGAGGACTGGGGCCTTAGTAACATGGGATTTGGTCGAGAGAAAA
CAACCTACTGTTACTTTGCGGTGGCTGTGGCTTGTAGTTTCCTGCCTCATGACTCTGAAG
TAAGAATGATAGTTGCAAAGAGTGGAATACTGATCATAGTTGCAGATGATTTTTTCGATA
CCAAAGGTTCACTGAACGAGTTGGAAAGCCTCACTGAAGCAGTTCGAAGGTATATATATA
TATGAACTAGTAAGGGAAACAAGTTGCTTTCATTAATTTAATTTGGTTCTACGGTATATG
TATAAGTAATGTTAATCCTACTTCCTCTGATTTTGATATGACAGATGGAATGGTAAGGAC
TTGAGCAGCCACAGCAAGACTATCTTCGCTGCCCTGGACAACCTTGTGAGTGGTATGGCA
GCAAAGCACCTTCATCAACAAGGAAACGACATTACAGGAGATCTTCAAGATATAGTAATC
TTTCCAATTAATCAACATTATTATATTAATTATTTCATATGTTATCCACTAAATTAATCC
TGAAATGTGCTTTTTGTATGAAGTGGTATGAAACATTTGCCTCATGGCTGCTGGAAACAA
AGTGGAGTAAAAGTGGATATATTCCATCAAAGCATGAATACCTAGATAATGCCATGATCT
CCGTTGCCACACAGACCATGGTCCTTCCAGCTTCTTGTTTTCTGAACCCAGGCTCACCGG
AATGCAAACTGAAGCATTTTCAGAATGGAAGCATTACAAAATTGCTCATGGTTGTATCTC
GTCTGTTGAACGATACACAAAGCTACCAGGTGATTATTATTTGGACCTCTATGTTAATAT
ATCCTTAATTTTATGAGAAGCTAATACTCCATGAGTTCTGACAGAAGGAGCAAGAGGAAG
GGAAATTGAACTTTGTGTTACTCCACTTGAAAGAAAACCCAAAGGCAACCATTGAAGATT
CAATTTCTTTCACGAAAGCCATATTGGATGAGAAGAGGAAGGAATTACTGGAACATGCTT
TAATGGATGACTTAGATGATTTGCCTAAACCATGCAAGCAGCTTCACCTATCATGTTTCA
AAGTATTTCAGATGTGTTACAACTCTAGCAATCGATTCGACTCCAACACTGAATTACTTC
ATGACATTAATAGGGCCATTTATATTCCTTTGAAAGTTCAAACGTCAAAGCCCTTGAAGC
TTTTGCCATATCATGCTAGACCAAAGAAGGAAAATTCAAAGATCAGCAGTACTTGCTTTG
ATCAAACCTACAAACCTCGGGTAAAACCCAGTTTCATCATGCACCGGATTCCTCCCAAAA
TAAGAGACGGCTGTGGGAAAGTGCCCATTTCCCTGAATCTCAAACTATGTTTCGTTTGA
>CRTPS099_Loci
ATGTCTTCTCTGCTCGCTTCAGTTGATCTTCCTCCAAAGAAAGATACCACGACCGAGGTT
GTCCGTGACTCTGCAAATTATCATCCTAGCATCTGGGGGAATCATTTCCTTGAAAATGCT
TCTCATGACGTGAAGGTATATTGGTCATTCCTAAGTGTCTGCCGTCACCTTTTTGTATTT
TTTGTTCCTCATATTAAGAACCTCTCTAGGAAAAATGTCCAACCATATGATGATTCCCCA
AAAATCAGAGTGGCTAATTTCTTATAGTTGGTGCAGGTACACATCATTGATGCTCATACG
GAGCAACAAGTTCAACAACTGAAAGAAGAAGTGCGGAAGATGATAATAAGTTCTACTGAT
AACTATTCACAAATATACAACTTGATTGATACAATACAACGCTTAGGGGTGTCTTACCAC
TTTGAAAGTGAGATTGAAGAAGCTTTAAAACACTTGTCTGATTATTATCATGTCTCTTGT
GAAGAAGATGATGACGATCTTTGTACTGTTGCTCTCCGATTTCGATTACTTAGACAACAT
GGGTATAATATTTCATATGGTAAATCCTTTCTCTCCTTCATTTTCTCGAAACGAAATACA
CTTCTCCCATATATACATCGTACTTGGGTATTAACTCAATCCAGACAAGCAATATTCAGG
TCCATAGATGAATATATGCATCTGTACTTCAATTATGAACAGTATATATAGGTAAGAGTA
GTATTACCTACCAATAATTCCGGCCATGTTTTGCATTTTTTGTCAAGCAGATGCTTTCAA
AAAGTTCAAGGACAACAAGGGGAACTTCAAGGAATCCCTCATTAGCGATGTGAAAGGCAT
GTTGAGCTTGTATGAAGCCACGCATCTGAGAAAGCATGGAGAAGATATACTGGATGAAGC
ACTTACTTTCACTACCACTCATCTTCAGTCCATGCCATATTTCTCCAGTCCTCTGGCTGA
GCAAGTAGTTCACGCCTTAAGGCAGCCTCTCCACAAGGGCATTCAGAGGTTAGAGGCCAG
GCATCACATTTCTATCTACCAAGAAGATGATGCACACAGTGAGGCTTTATTGAAACTTGC
GAAGTTGGATTTCAACCAATTACAGAAAGTACACCAGCAGGAGCTGAGTGTTATTGTTAG
GTAAGTTTATCACATACATCATACTCCTTGGCTTGTCTAAATTAAGATTGTGTTAATTTG
GATTCCGCTGAATTATTCATTTCAGTTGGTGGAAAGATTTAGACTTTGCGAAAAAACTGC
CTTTTGCAAGAGACAGAGTGGTTGAGTGCTACTTTTGGGCACTGACGGTGTACTTTGAGC
CCCAGTATTTCCATGCTAGAAGGATACTAACCAAAGTAATTGCCTTGACTTCTATTCTTG
ACGACATCTATGATTTGTTTGGTACACTTGAAGAACTCGAGATCTTCACTGAAGCAATCG
AGAGGTTTGACTGATGCGCTTCTTTGCCTTTTGTCTTTGTTGAATCCAAATTTTATCTTA
TTAAGTGAACAATATTTAACAGAATTTTAATTTATAGAAGTCACTTAAAGTAAGCTACTC
AAGTTTCAGGTGGGATATTAGTTTCATAGGTCAACTTCCAGATTACATGAAAGTGTTTTA
TCAAGCACTATTAGATGTTTACAATGAAATTGAGGAAGAGACGGTCAAGGCAGGAAGATC
GTACCGTGCCCATTATGCAAAAGAAGCAGTAAGCATTATACAAGTTTATCACACTGTAAA
AAGTTATGATTAAGCTCATTCCAATGCTAATGAAAAAGAGATCCAATTTTTTTCAGATGA
AAAATCAAGTTAGAGCATACTTCGCTGAAGCAAAATGGCTCTTCCTACGACAAATGCCAA
CAATAGAGGAGTATATGTCTGTCGCCTTACCTACCTCTGGATACCAGTTGCTAGCAACCA
CGTCCTTTATTGGAATGGAAAACATGGTGACAAAGGACACATTTGAATGGGTTTTCAGTG
ATCCTAAGATTGTTAGGGCTTCATCCACAATTTGCAGGCTTATGAATGATATGGTACCCC
ACAAGGTATAGAGATTAATTTGCTTCTTTTGTTCCAATATAATTAGATATCGAAATGTTC
TCAATTTATCTCGTCCTTAATGTTCTCAATTCTCAATTTGTATGTGAATTTATACTAGTT
TGAACAAAAGAGAGGACATGTTCCCTCAGCGGTTGAATGTTACATGAAGCAACATGGTGT
ATCAGAGCAGCAAACACTCGATGAACTTCACAACCAAGTCAGGGACGCCTGGAAGGATAT
GAATCAAGAGTGCCTCAGCCCAACAGCAGTTCCAATGCCCATCATCATGCGAGTTTTAAA
TCTTGCACGTTTTATTGATGTTGTGTACAAAGATGAAGATGGCTATACTCATTCTGAGAC
TGTGCTAAAAGATCTTATAGCTTCACTGCTAATCCACCCAGTTCCGATATGA
>CRTPS101_Loci
ATGGAACTAACCCTCAAATCCCTCTCACCCTTGGCCTATGGTGCCCTCAATTGTCGTAAA
AATTTTGCCATGGCATCCCCAAGAATGAGAATCAAGCAAGGGAGATCAGAATTGCCCAAC
CTCACAATTACTTCGAAGATTGATGAGTTACAAGTGACCGAAAGGCGATCGGCTAATTAC
CATCCTAGCATTTGGGACCCCAAATTTATTGAGTCCTTAAGCACTCCCTATACGGTAAGT
GTAACATATGTATGCATATATGTACATAATAAACCAGGTTTGCTTATGAACTATTGAATT
GTTTTGCAGAATGCGGGCTATTCCAACCAATTAGAGGACTTGAAGGAAGAAGCTAAAAGG
GTAATTAAGGACGCTAGAGACACTTCCTCCCGATTAGAGTTCATTGATTCGATGCAACGG
TTGGGAGTGGCTTACCATTTGGAGGAGGAGATCAAAGAGGCTATTGATCTTGTTCATTTG
GATGATACCACTACCGATGATCTTTCCACAACTGCACTCCGATTTAGACTTCTACGACAA
CACGGCTATCCAGTTAGCTCAGGTTTGTTCTTTTAGCAGATGTGTTTGATAATGTTTTTA
TGGTCAGAAGCAAGTTCCTGAACAATTTGGCCTCTTGGTGACTACGAAAGCAGAGGTGTT
TGATCAATTCAGAAGTAAAGATGGGAGATTCATGGATGGCATCAGCCAGGATATTGCTGG
GCCTTTGAGTTTGTATGAAGCTTCCCATCTTGGAGTCGAGGGAGAAGATGACTTGGAAGA
AGCCAGGAGGTTCAGTACTATACATTTGAAGTCACTGGTTGGGAATTTGGAGAGTGATTT
AGCTGACCAAGTGCAGCAGTCCCTGGAAGTTCCCTTACACTGGAGAATGCCAAGGCTAGA
AGCCCGAAACTTCATCGATATCTACCAAAGGCGCAATACGAAGAACTCAGCTCTCCTTGA
GCTAGCCAAGCTGGACTACAATCTAGTGCAATCATCATATCAGACGGAGTTGAAGGAGCT
AACAAGGTAAAACTGTACCAATTAAAACCCCAGTTGTTTCATGGCAGCAGGTTGACATGT
CATATTAACATGTTTGAGACTTGATTCATTAGGTGGTGGACGGACTTGGGATTTAAGGAG
AAGCTAAGTTTTTCTCGGGATCGATTGATGGAGAACTATTTGTGGTCAATGGGGATCGCT
CCTGAGCCCCACTTCTCCAAAAGCAGGATAGGACTCACCAAATTCATATGCATATTAACA
GCCATAGATGACATGTATGACATATATGGATCACCGGATGAGCTTCGACGTTTTACAGAT
GCTGTGAATCGGTATGAAATATATAACATGATTTTAATACAAGCTGCTAATCTTTTTCAT
ATCTTGTTCTGTCTTTCACTTAGATGTCAATTGCCTTGAACAATTTTTTTCCTTTCTTTG
TTATGAGTAGATGGGATACTGAGGCACTGGTGGACCTTCCAGATTACATGAAGATATGTT
ACTTGGCCATGTTCAACTTTGCTAATGAAATGGCCTACGATGCATTAAGAGATCACGACC
TATATATTTTACCCTATCTTAAAAGTCAGGTAAGCTAGCATTTTGGATACTCTTAGGTTA
TGTTTGGTTCTCGGAAAATACTAAAGAAAGAAGAAAAATGTGAAGGAAAATTATTTTTTC
ATATTTGGTTGTCTTATGAAAAATATCAAAGAAAATCAAATATAATTAAAACTAATTAAA
AACTTATGTATTTTTAAATTATTTAATATTTATATTGATGAGTTAAAATAAAGAAAATGA
GTTTGAAGTAACAAAAAAAAATAATTTATCAACTTTTAATCTTTTTTTTTTTCTTTTACG
TTTTCTTTCCTTCTACTTTTCAGTTGTATTTTCTTTCCCTTACATTTTCCTTCAAATTTT
CTTGAACCAGATAGAAAAATGAACATGTGTAGTCATACCCTACCTAAACCAATTTTCCAC
ATGACACGATAGAATTTTGTCTCCTACGTCCTCCTTTTCCTTTTTCTTCTAATTTGCATG
ATTCAAAAGAATCTTAAATGTTTAATCCTTATTTTCCACTAACGTTGGCTAATTGATGTT
TACTGCAGTGGCTAAATCTCTGTACATCCTACTCAATGGAAGCTCAATGGTTTTACAATG
GGTATAAGCCAAGCATCGATGAATACTTAAGCAATGCCTGGACTTCCGTAGGGGGTCCTG
CAGCCATGGTCCATGCCTATTTTCTAATGGGTTGTGCCACCAAGGGAAACTTGAACAATT
GTTTAGACAATGCCTCTAATCTACTTTATTGGTCATCTCTTATTACTCGACTTAGCGATG
ATTTGGGAACTTCTTTAGTATATTAACTAAACTTATTCTATTAAACTAAATTATTTTATT
TTTTAGGTACAATTGAACTATATTGTGAATCTAACACTTTTCATGTTCTCATCTTAGGCC
GAGATTGCGAGAGGCGACGTGGCAAAATCTATCCAATGTTATATGATTGAAGAATGTATA
TCCGAAGAACAAGCTCGAGATCAAGTAGAGAAGCTTATACGTTACTCATGGAAAAAGTTG
AATGAAGCAAGTACTGATAGCTCTCTCCCAAAGTCCTTAATAAATTCATCATTGAACATG
GCGCGATCAGCTCAATGTATTTTTCAATTTGGAGATGGAATCGGTACATCAGTTGGGGTG
ACCAAAGATCGATTGACATCATTCATTATCAAGCCAATATTCATAGAACCAAGCATTAAA
CCCTATCTTGATGGCATGAAGATGAGCAACAAAAGATGA
>CRTPS102_Loci
ATGGCCTTAATTCTCGCACCAGCAACGGGTCTTCTCCAGCCCCAGTTGCTAATCCAGAGA
CTAATCGCCGAACTGCAAATTATCAGCCTAGCATTTGGGGCAATAGCTTCATCGTGAGCA
ACACTCCTGAGGATGAGGTAATTTTCTGATCATGTATGTAGTTTGCATAACAAGACCTAA
AGATTTTCTCACTTTTTGTTCTTGCAATTTATTGATGCAGATAACTCTGGCCCATAAAGA
GCAGCAGTTGGAAGATCTAAAGGAGGAAGTTAGAAGAGAGCTGATGCTGCAGCTAGTAAC
CCTTCAAACAGCTGAAGTTTATCGATGCAGTTCAACGGCTTGGGGTGGCATACCACTTTG
AAAAGGAGATAGAAGAAGCATTACAAAATACCTATGATAACTATCATGCATTGATGACAT
AAATGATGATCTCTATGATGTTGCACTTCGATTTCGACTACTAAGACAACAAGGCTTCAA
TATTTCATGTGGTAAGCCTCATCAATATCATGTATAAGTGCTTGAATATCATCTAGCAAA
GCTCACATATAACATTCTATGTTTTGGTGATGATTGCAGATATATTCAAGAGGTACAAAG
ATGAAAAGGGAAGGTTCAAGAGTCTTTGATCAATGATCCATATGGCCTACTAGGCTTGTA
TGAAGCTGCACATCTCAGGGTGTGGGAAGAAGATATACTAGATGAAGCACTTGCTTTCAC
CACCACTCACCTCAAGTCTATGTAGAACATTTAGAATACCCTCTTGCAGCACAAGTAACT
CATGCCCTAGAGCGGCCCATTAGGAAAGGCTTGGAGAGGCTAGAGGCAAGGCCTTTCATG
TCTATCTACCAAGATGAAGCTTCACATAGTAAAGCTTTACTGAAGTTTGCAAAGTTAGAT
TTCAACCTACTGCAGTCACTGTATAAGAAAGAGCTGAGTAATATCTCGAGGTTAGTTCTC
AAATCATTCTTGCACTTAAATTCAAATCAACAGTTTACCAGGTCTTTTATGTGGATTAAT
GTATTTTCTCAGGTGGTGGAAAGACCTAGATTTCTCTTCAAAGCTACCTTTTGCCAGAGA
TCGATTGGTAGAAGGGTACTTTTGGATAGCAACATGTTGTTTTGAGCCCCAGTATTCATA
TGCTAGAAGAATACAGACCAAATTACATGCTCTGATAACAACTATGGATGATATATTTGA
TGCATATGGAACATTTGAAGAACTGGAGCTCTTTACAGAGGCAATCGGGAGGTTTGATAT
ATGCTAGATTCAAATTACCCACAACCAATGAATTGATTTTGATATTTGAACTTTAAAAGG
GAACTTGGTACTTGATTTTCAGGTGGGATATAAACAGCGTACATCAGCTTCCTGAATACA
TGAAACCATGCTATCAGGCAGTCTTAGATGTCTACAAAGAAATTGAGGAGATGGAAAACA
CAGAAAGATCATACTGTGTCCACCACACAAAAGATGCAGTAGGATTCTTTGAACTCTTTG
TGTTTATGATATCCTATATTGTATTGTAAATAAAATGCTATATATAACACTTGCATGATA
TATTTACTTGGCTGAATTTTTGTCCTAGATTAAAAGCTTGGTCCAAGCTTACTTGGTTGA
AGCCAAATGGTTCATGGAAAATACATACCACAATAGAAGAGTACATGGGTATCGCAATGG
TAACGTTGGTGTCCCCGTGTTAACAATCATGTCTTTTATTGGCATGAGAGAGACTGCAAC
CAAGGAAGTCTTTGATTGGCTGCACAAAACCCTAAGATTGTTAGAGCTACCTACATAATC
ATTAGGCTCATGGATGACATGGCTTCCCACAAGGTACAATGAAACAACACTTCCTACTGA
TACTTGGATATCAATCCCATAAAGATAAAGAAAATCTATTATATATCAATTTCTTTTTAA
CACCTTATATTACTATTTCTGCAGTTTGAGCAAGAGAGAGAGCATATTGCATCAAGCATC
GAATGTTACATGAAGCAACATGGTGTGTCGGAGCAGCAAGCATATGATGAGTTTCACAAG
CAAACGAGAATGCATGGAAGGATATAAATGAAGAGTGCCTCAGACCTACTGCAGTTCCAA
TGCTTCTCCTTAGTCGTCTTCTCAATTTTGCTCGATCAGGAGATGTGATGTACAAGAGCC
AAAAGATATATTCACACATCCTGGAGAAGTGACGAAAAATAATATTTCAATGCTGCTCAT
AGACCCTGTGCCAATATGA
>CRTPS103_Loci
ATGTCTACCCATCCCTCAGCATGTGATCCTCCAGCCCAGAATGATAAACCGGAGGGAAAT
CGTCCGATGGTAAACTTTCGCCCTGGAGTTCAGGGCAATCACTTCATCAACTACACTCCT
GATGATGAGGTAATTTTAAATATATACAAAGTTTTTCTCTGAATTTGTTTAGCAGTAATG
TGTGGATGGAATTTTCTGGTACAGATAACCCTTGCCTATAACCAGAAGCAGGTTGAAGAT
TTGAAAGAGGAAGTGAGAAGAGAGCTGATGGCAGCTGCTGGTAAGCCTTCACAGCAGCTG
AACTTCATCGATGCAGTTCAAAGACTAGGGATGGCATACCACTTTGAAGAAGAGATAGAA
GAAGCATTAGGACGTATCTATGACAACTACCAAGAGGATGGGGATAAATATGATGATCTC
TATAATGTTGCTCTTCGATTTCGACTTCTAAGACAGCAAGGATTCAATATTTCATGCGGT
AAGGCTCATGAATATCAGTGGGAATCTTCACATATATGATTCAATCTTATATATATCTAA
ATTTTTTTTCATCTGCAGATACATTCAAAAGATTCACAGATGAAAATGGTAGTTTCAAGG
AATGTCTGATAAAAGATGTGGAAGGCATGCTAGGGTTGTATGAAGCTGCACATCTCAGGG
TTCAGGAAGAGGATATACTAGATGAAGCAATTGCTTTCACCACCACTCACCTAAGGTCTT
TGGTTGAACATTTAGACTGTCCTCTTGCAGCACCAGTAAATCGAGCCCTCTACCGCCCCA
TTAGGAAATGCTTGGAGAGGCTGGAGGCAAGGCCTTATATTACTATGTACCAAGATGAAG
CTTCACATAGTAAAGATTTATTGGAGCTTGCCAAGTTAGATTTCAACCAACTGCAGTCAC
TGTATAAGAAAGAGTTAAGCCACATCACTAGGTTGGTTCTCAAATCTCGCATTCACTCAA
ATTCAAATCCTTTAGTAGGCGGCTAATTTATGTGAATTATTTATGTATTTCTGATCAGGT
GGTGGAAAGATTTAGATTTCTCCTCAAAGCTGCCTTTTTTCAGAGATAGAGCGGTGGAAA
CCTACCTGTGGATTGCTGTAGCATGTTTTGAGCCCCAATACTCGTATGCTAGAAGAATAC
AGGCCAAATTACTTGCTATAGCAACAGTTATAGATGATATGTATGATGCATATGGCACTC
CGGAAGAACTGGAGCTCTTTACAGAAGCAATTGAGAGGTATGACATAAAAATTTTGCACC
TTAGAGGAGGATGAATTTATGTCATACGGTACTTAAAATGGGAACTGGTAATTGCTTAAT
TTTCAGGTGGGACAATAATTGCATAGATAGGCTTCCAGAATGCATGAAGCCTTGCTATCA
GGCACTCTTAGATGCCTACAAAGAAATTGAGGAGAAGGAGAATGAAGAAAGATCATATTG
TGTTCACTATGCAAAAGAGGCGGTAAGGGTCACTTAATTCCATCTTTGTCTCCCCATTAC
ATGTAATACATGAATAGATATATAATATTTCCTTGGTTGAACATATTCCAGATGAAAAGT
GCAGTTCGAGCTTACCATAATGAGTCCAAGTGGTTCCATAGAGAATATGTACCAACGGTA
GAAGAGTACTTGAGTGTCGCACTAGTAACCTCTGATGTCACCTTGTTCACTATCATCTCT
TTTGTTGGGATGGGAAGGATGGCAACAAAGGAGGTCTTTGATTGGGTGTGGAATGACCCT
AAGATTATGAAAGCCACCTCCACAATTATTAGGCTCATGGATGATATGGCTTCACACGAG
GTACCCATTCATGTCTCAAAGACAATATGAATGTTGTTAGTGTGAGAATTTCATTATCAT
TTTTGTAAACATCTCCTGTTGGTTTTTGTATAGTTTGAGCAACAGAGAGGACATGCTGCA
TCAAGTGTTGAATGTTACATGAAGCAACATGGTGTCTCAGAGCAGCATGCATACCAAGAG
CTTAACAAGCAAGTTGAGAATGCATGGAAAGATGTAAACCAGGGCTGCCTCAGACCTACT
GCTATTCCAATGCATCTCCTTACGCGTGTTCTCAATTTTGCACGCGCTGGAGATTTCATG
TACGGAGGGGGTAAAGATATATTCACCAATGTTGGAGAAGTGATGAATGATAATATCGCG
TCATTGTTTGTCCATCCTGTGCCTATATAA
>CRTPS104_Loci
ATGTCTGTCTCACTTCCCGTCACTCCTATTCCAACCACGCAAGGGGTGGATCATCAGGGG
GTGACTCGCTCCACAGCGAATTTTCCTCCTAACATTTGGGGTGATCGTTTCCTCATCTAC
ACTCCTGATGATGCTGTAAGTGTATAGAAATACTGCTTTGATATCTGGTGCTGGAAGATG
AGTTAGTGTGGGTTTAGTAGCAATTCTAAGAATGTTTTTAGTTTTTTTAATATTTGAAAG
ATAAAAAATTTCAAGTGCAAGAAGGTCTAAAAACACTTTTTAAAATCACTCTTAGTTTCT
TCCAATGTTTTCCTGGTGAGTATTCAGTATAACTGTTTCAAACTTTTTATGAGAGATAAG
GAAATTTATTTAGCATGATTAAAAGGCTTCCTTGAAAACTGAATTTGAAAACAATTTTTG
TTTTTTTATAACAAAAAATAGTTTTCTAAACAATTTATGGAGAACAATATGTTTTTTTAA
AACATTAGCAAATAGGCCTCAAATGTTTTTGTTGTGTTTGCAATTTTTCTGGTGCAGGTA
ACCCATGAATGTAAAGAACAGCAAATTGAAGAACTGAAAGAAGAAGTGAGAAAGGAGCTA
AAAGCCAGTGACAGTAAGTCTCCGGAACTGCTGAAGTTGATAGATTCCATCCAACTCTTG
GGATTGGCACACCACTTTGAAAGGGAGATCGAAGAAGCATTAAAAGACATGTATGGAACA
TATAGTCTGGTTGATGATAACGACGACTTCACAAATGCTTCGCTTCGGTTCCGACTACTT
AGACAAGAAGGTTACCCCATTCCATCTGGTAAAAGCCCCTTTCCTATAGTTGCCAAAACA
TTTGTCATCTTGAATTACTTACCATTCATTGATTTAATGAACTTTACTGATGAAATAGAT
GTATTTAATAAGTTCAAAGACAAGGAAGGCAACTTCAAGGAATATTTGATTGGTGACTCA
CCTGGCATGCTAGCTTTATATGAAGCTACACATTTGATGGTGCATGGAGAAGACATACTA
GAGGAAGCCCTGGCTTTCACCACTACTCATCTTCAGTCCATGGCAACTGATCCAAATAAT
CCTCTTGCAAAACAAGTGATTCGTGCACTAAAGCGGCCCATTCGCAAGGGCTTGACAAGG
GTGGAAGCAAGGCATTACATTTCCATCTACCAACAAGATGGTTCACACAATAAATCTTTA
CTCAAGCTTGCAAAGTTGGACTTCAACCTGTTGCAGTCACTCCATAGGAAAGAGCTAAGT
GAGATCAGTAGGTAAGTTCTTGAAGCAATCATATGCAAAAAAAAACAAGCTATTTTAGCA
ATCTTCTTGACTCTCATCATCGGCTTATATATCTTTCAGGTGGTGGAAAGGTTTAGACGT
TGCGACAAAGCTACCTTTTGCACGGGATAGACTAGTGGAGAGCTACTTTTGGACATTGGG
AGTGTACTTTGAGCCCCAGTACTTCCCTGCTCTAAGGTTCTTAACGAAAGTGACCGCTAT
GTTAACCATTATGGATGATATATATGATGCATATGGTACAATCGAAGAACTTGAACTCCT
TACAGAAGCAGTTGAAAGGTTAATTGGATACTTGCACATCAATTTCATTAGCAGAATTTC
TAAACTTCTGGTATAGATTTCATAAAGTTCCAAAGATATATTCTGTAATTACTTCACTTT
CAGATGGGATGCCAGCTGCATAGATCAACCGCCTGCAGATTATATGAAGTGGTTTTATTG
GGCACTCTTGGATGTTTATGAAGAAATGGAAGAAGAGATGGCCAAGGAAGGGAAATTGTA
CCGTGTCCACCATGCAAAAGAAGTGGTTTGACACTATCACCCTTCTTTTAGAGTGTGTTT
GACAATGATTTTAAAAGTAATTTTAAAAAATTTCTAGTTTTTCTAATATTTACTAATTTT
TATCTTTATCTTTTAAGTATTAGAAAAATTAAAAACATTTTTTACTATCATTGTTTAACA
TACTCCTAAATCCTTCAAAACTTATATATATAAAAGCTAATAGCATGATCTACATATTTG
CATGATTATTTAACTCAGATGAAAAGGCAAATCCAAGCCTACTTTATTGAAGCCAAATGG
TTGAACCAACGATATGTACCAACATTCGATGAGTACATAAGTAATGCACTAGTAAGTTGT
GGTTACACTTTGCTCATTGCCACATCTTTCGTTGGCATGGGAGATGTAGTGACAGAGGAG
GCCTTCCAATGGGTGCTCAGCCGCGCCAAGATGATTAGAGCTTCAGAAACCATCTGCAGG
CTCATGGATGACTTAGTTTCCCACGAGGTATATATAAGATTCTTCTACTATTAAACCTAG
AAATTAATTGCCTTAAGGGCATGACTTAAATATGAAAAATAGTATGTCTTATGTATAAAA
TAAAGTTTCCAAAATAGTTTTCATTTTTTCAATTGTTTTTTAGAACTTTTTTAAAATATA
TATATATTAATTTCTAAAAATCTCAAATCTTTTATAAAAAAATAATCACTTTCAAAACAA
ATTTCTAATTAAAAACTATATTGAGTAAAAAATTTGTTAATTGTGTTTTTTAAATTATCT
ATGCCACTTTTTTTTTTCTTTTTTTATGCTTTGCATTTTGTGCAGTTCGAACAAACAAGA
ATGCATGTCCCCTCAAGCATTGAGTGTTACATGAAGCAATATGAGGTTACAAAGCAGGAG
GCTTGTGATGAGCTGAATAAGCAAGTAGTCAGAGCATGGAAGGATATCAACCAGGAGTGC
CTCAGACCTACACAAGTGCCAATGCCACTCGTCACACGTGTTCTAAATTTTAGCCGTGTG
ATGGATATCTTGTACAAGGATGAAGATGAGTACACCCATAATGGAAAATTGATAAAAGAT
CTCATTACATGGATGCTCATAGACCCTGTGCCAATGTAA
>CRTPS105_Loci
ATGCCCTTAATTCTCGCTACCAGTAACATGTCTTCTCCAGCCCCAGTTGCTAATCCAGAG
ACTAATCGCCGGACTGCAATTATCAACCTAGCATTTGGGGCAATAGCTTCATCGTGAGCA
ACACTCCTGAGGATGAGGTAATTTTCTGATCATGTATGTAGTTTGCATAAACAAGATTTT
CTCACTTTTTGTTCTTGCAATTTATTGATACAGATAACTCTGGCCCATAAAGAGCAGCAG
TTGGAAGACCTAAAGGAGGAAGTTAGAAGAGAGCTGATAGCTGCAGCTAGTAACCCTTCA
GAACAGCTGAAGTTTATCGATGCAGTTCAACGGCTTGGGGTGGCATACCACTTTGAAAAC
GAGATAGAAGAAGCATTACAAAGCACCTATAATAACTATCATGGCATTGATGACATAAAT
GATGATCTCTATGATGTTGCACTTCGATTTCGACTACTAAGACAACAAGGCTTCAATATT
TCATGTGGTAAGCCTCATCAATATCATGTATAAGTTGCTTGAATATCATCTAGCAAAGCT
CACATATAACATTCTATGTTTTGGTGATGATTGCAGATATATTCAAGAGGTACAAAGATG
AAAAGGGGAGGTTCAAGAAGTCTTTGATCAATGATCCATATGGCCTACTAGGCTTGTATG
AAGCTGCACATCTCAGGGTGTGGGAAGAAGATATACTAGATGAAGCACTTGCTTTCACCA
CCACTCACCTCAAGTCTATTGTAGAACATTTAGAATACCCTCTTGCAGCACAAGTAACTC
ATGCCCTAGAGCGGCCCATTAGGAAAGGCTTGGAGAGGCTAGAGGCAAGGCCTTTCATGT
CCATCTACCAAGATGAAGCTTCACATAGTAAAGCTTTACTGAAGTTTGCAAAGTTAGATT
TCGAACCTACTGCAGTCACTGTATAAGAAAGAGCTGAGTAATATCTCGAGGTTAGTTCTC
AAATCATTCTTGCACTTAAATTCAAATCAACAGTTTACCAGGTCTTTTATGTGGATTAAT
GTATTTTCTCAGGTGGTGGAAAGACCTAGATTTCTCTTCAAAGCTACCTTTTGCCAGAGA
TCGATTGGTAGAAGGGTACTTTTGGATAGCAACATGTTGTTTTGAGCCCCAGTATTCATA
TGCTAGAAGAATACAGACCAAATTACATGCTCTGATAACAACTATGGATGATATATTTGA
TGCATATGGAACATTTGAAGAACTGGAGCTCTTTACAGAGGCAATCGGGAGGTTTGATAT
ATGCTAGATTCAAATTACCCACAACCAATGAATTGATTTTGACATTTGAACTTTAAAAGG
GAACTTGGTACTTGATTTTCAGGTGGGATATAACAGCGTACATCAGCTTCCTGAATACAT
GAAACCATGCTATCAGGCAGTCTTAGATGTCTACAAAGAAATTGAGGAGATGGAAAACAC
AGAAAGATCATACTGTGTCCACCACACAAAAGAGCACAAAGATGCAGTAGGATTCTTTGA
GCTCTTTTGTGTTTATGATATCCTATATTGTATTGTAAATAAAATGCTATATATAACACT
TGCATGATATATTTACTTGGCTGAATTTTTGTCCTAGATTAAAAGCTTGGTCCAAGCTTA
CTTGGTTGAAGCCAAATGGTTGCATGGAAAATACATACCGACAATAGAAGAGTACATGGG
TATCGCAATGGTAACAGTTGGTGTCCCCGTGTTAACAATCATGTCTTTTATTGGCATGAG
AGAGACTGCAACCAAGGAAGTCTTTGATTGGCTGCTACAAAACCCTAAGATTGTTAGAGC
TACCTACATAATCATTAGGCTCATGGATGACATGGCTTCCCACAAGGTACAATGAAACAA
CACTTCCTACTGATACTTGGATATCAATCCCATAAAGATAAGAAAATCTATTATATATCA
ATTTCTTTTTAACACCTTATATTACTATTTCTGCAGTTTGAGCAAGAGAGAGAGCATATT
GCATCAAGCATCGAATGTTACATGAAGCAACATGGTGTGTCGGAGCAGCAAGCATATGAT
GAGTTTCACAAGCAAACCGAGAATGCATGGAAGGATATAAATGAAGAGTGCCTCAGACCT
ACTACAGTGCCCATGCTTCTCCTTAGTCGTCTTCTCAATTTTGCTCGATCAGGAGATGTG
ATGTACAAGAGTCACAAAGATATATTCACACATCCTGGAGAAGTGACGAAAAATAATATT
TCAATGCTGCTCATAGACCCTGTGCCAATATGA
>CRTPS106_Loci
ATGGCCTTAATTCTGGCTACCAGCGACATGTCTTCTCCAGCCCCAGTTGCTAATCCAGAG
ACTAATCGCCGAACTGCAAATTATCAGCCTAGCATTTGGAGCAATAGCTTCATCGTGAGC
AACACTCCTGAGGATGAGGTAATTTTCTGATCATGTATGTAGTTTGCATAACAAGACCTA
AAGATTTTCTCACTTTTTGTTCTTGCAATTTATTGATGCAGATAACTCTGGCCCATAAAG
AGCAGCAGTTGGAAGATCTAAAGGAGGAAGTTAGAAGAGAGCTGATGGCTGCAGCTAGTA
ACCCTTCTAAACAGCTGAAGTTTATCGATTTAGTTCAACGGCTTGGGGTGGCATACCACT
TTGAAAAGGATATAGAAGAAGCATTACAAAATACCTATGATAACTATCATTGCATTGATG
ACATAAATGATGATCTCTATGATGTTGCACTTCGATTTCGACTACTAAGACAACAAGGCT
TCAATATTTCATGTGGTAAGCCTCATGAATATCATGTATAAGGTGCTTGAATATCATCTA
GCAAAGCTCACATATAACATTCTATGTTTTGGTGATGATTGCAGATATATTCAAGAGGTA
CAAAGATGAAAAGGGAAGGTTCAAGGAGTCTTTGATCAATGATCCATGTGGCCTACTAGG
CTTGTATGAAGCTGCACATCTCAGGGTGCGGGAAGAAGATATACTAGATGAAGCACTTGC
TTTCACCACCGCTCACCTCAAGTCTATGGTAGAACATTTAGCATACCCTCTTGCAGCACA
AGTAACGCATGCCCTAGACCGGCCCATTAGGAAAGGCTTGGAGAGGCTAGAGGCAAGGCC
TTTCATGTCTATCTACCAAGATGAAGCTTCACATAGTAAAGCTTTACTAAAGTTTGCAAA
GTTAGATTTCAACCTACTGCAGTCACTGTATAAGAAAGAGCTGAGTAATATCTCGAGGTT
AGTTCTCAAATCATTCTTGCACTTAAATTCAAATCAACAGTTTACCAGGTCTTTTATGTG
GATTAATGTATTTTCTTAGGTGGTGGAAAGACCTAGATTTCTCTTCAAAGCTACCTTTTG
CCAGAGATCGATTGGTAGAAGGGTACTTTTGGATAGCAATAAGTTGTTCTGAGCCCCAGT
ATTCATATGCTAGAAGAATACAGACCAAAGTAGTTGCTCTGATAACAACTGTGGATGATA
TATTTGATGCATATGGAACATTTGAAGAACTGGAGCTCTTTACAGAGGCAATTGAGAGGT
TTGATACATGCGAGATTCAAATTACCTACGACCAATGAATTGATTTCATATTTGAACTTT
AAAAGGGGAACTTGGTACTTGATTTTCAGGTGGGATATTAACAGCATAGATCAGTTTCCT
GAATACTTGAAGCCGTGCTATCAGGCAGTCCTAGATGTCTACAAAGAAATTGAGGAGATG
GAAAACACAGAAAGATCATACTGTGTCCACCATACGAAAGATGCAGTAGGATTCTTTGAA
CTCTATTGTGTTTATGATATCCTATATTGTACTGTAAATAAAATGCTATATATAACACTT
GCATGATATATTTACTTGGCTGAATTTTTATCCTAGATTAAAAGCTTGTTCCAAGCTAAC
TTGGTCCAAGCCAAATGGTTCCATGGAAAATACATACCAACAATAGAAGAGTACATGGGT
ATCGCAATGGTAACTGTTGGTGTCCCCCCGTTAACAATCATGTCTTTTATTGGCATGAGA
GAGACTGCAACCAAGGAAGTCTTTGATTGGGTGCAACAAAACCCTAAGATTGTTAGAGCT
GCCTCCACAGTCATGAGGCTCATGGATGACATGGCTTCCCACAAGGTACAATGAAACAAC
ACTTCCTACTGATACTTGGATATCAATCCCATAAAGATAAAGAAAATCTATTGTATATCA
ATTTCTTTTTTACACCTTATATTACTATTTCTGCAGTTTGAGCAAGAGAGAGGGCATAAT
GCATCAAGCATCCAATGTTACATGAAGCAACATGGTGTGTCAGAGCAACAAGCATATGAT
GAGTTTCACAAGCAAATCGAGAATGCATGGAAGGATATAAATGAAGAGTGCCTCAAACCT
ACTGCAGTTCCGATGCTTCTCCTTAGTCGTCTTCTCAATTTTGCTCGATCAGGAGATGTG
ATGTACAAGGGCCACAAAGATATGTTCTCACATCCTGAAGAAGTGATGAAAAATGATATT
TCAATGCTGCTCATAGACCCTGTGCCAATATGA
>CRTPS108_Loci
ATGTCGGGTCAAGTCTTAGCAAGCCCTCTAGGCCAATTTCCGGAACTGGAAAATCGTCCG
GTGGTCAAGTATCACCCTAGCATTTGGGGTGACCAGTTCATGTCCTACACTCCTGAAGAC
GAGGTAATTGAATGAAAACCTGTGTTAAATACCTATATATTCGAAAGTTGTTTTTCTTGA
TGTGTTGTTTAGTAAAATTACTTGGTTGCCATAGGTAACACGTGCCTGCAAAGAGAAGCA
ACTTGAAGATCTGAAAGAGGAAATTCGAAGGAAGCTAATGAATACAGCTGGTAACACTTC
CCAAAAACTAAAATTTATCGATGCTGTGCAACGTCTTGGGGTGGCATACCACTTTGAAAG
AGAGATAGAAGAAGTGTTACAACATATTTATGATAGCTATCCTAATGGCGATGATATGGA
AGGTGGTATCTATAATGTTGCTCTTCAATTTCGGTTACTAAGACAAGCTGGGTTCAATAT
TTCATGTGGTAAGAGCCCAAAGAATTATCATGTATAAGCTAAAATGTATCCTTCTCATAA
GTCCAATCTTATGTATGTTTAAATTACGGTATTTATGTAGGCTTGTTCAATGAGTTCAAG
GATGAAAAGGGTAACTTCAAGAAAGCTTTAGTCAGTGATGTAAGAGGCATGCTAGGCTTG
TATGAGGCTGCACATCTCAGAGTTCATGGAGAAGACATACTGGATGAAACACTTGCTTTC
ACCACCACCCATCTTAGGTCCATGGTAGAACATTTAGAATATCCTTTTGCAGAACAAGTT
GCCCATGCCCTGAAGCAGCCCATTAGAAAAGGTTTAGAGAGGCTAGAGGCAAGGTGGTAT
ATATCTATCTACCAGGATGAAACTTCGCATGACAGAACTCTACTAAAGCTGGCCAAGTTA
GATTTCAATCTAGTGCAGTCCCTACACAAGGAGGAGCTAAGCAATATTACTAGGTTTGCT
TTCAAATCACTAGCAGATATGCGTAGTCACCTTCTCATTTTAACCTGAGCTAATTGTTTC
AATGAATTTTAGGTGGTGGAAACAATTAAACTTTGCTACAAAGCTACCTTTTGCGAGAGA
TAGATTGGTGGAAGGCTACTTCTGGATACTTGGGGTGTTCTTTGAGCCTCAATATGCCTG
GGCTAGACGAATTGTAACCAAAACAATTGCCATGACATCCACTATGGATGATATATATGA
CGCATATGGCACATTTGAAGAACTCGAGCTCTTCACCGAGGCCATTGAGAGGTTTGATGC
ATGCAAATTACCAACCTTCATCATTTGTATTGTATGTGATACTTACATTAGGCCTGGTTT
TATTTTCAGGTGGGATATTAACAGCATAGATCACCTTCCAGAATACATGAAACACTTTTA
TGTGGCACTCTTAGATGTGTACAAAGAAATTGAGGAAGAGATGGAGAAAGAAGGAAACCA
ATATAGGGTTCAATATGCGATAGAAGCAGTAGGACATTCTGCATTGACTTTGTTTTGTAT
ACTAACATATTGTTGGGATATAGATGTGACTTGATTGAATGTTTGACAGATGAAAAAACA
AGTTAGAGCTTATTTTCATGAGGCTAAATGGCTCCATGAAGGACGCATACCAACAATGGA
AGAGTATATGAGTATAGCACGGGTATCCTCAGGTTACCCCATGCTTACAGCCACGTCTTT
CATTGGTATGGGAAAAATCGTAACAAAGGAGGCCTTTGATTGGGTGATCAGTGACCCCAA
GATTGTCACAGCATCAGCTGTAATTGCTAGGCTCATGGATGACATCACTTCACATAAGGT
ATTGTGAATGTAGTATTTCTTGTTAAGCTATAATTTGACCTTAACCTTAAATCTCAATCA
AATATATTTACTGCACTGTTCTTCTAAACCATATATGCAGTTTGAGCAAAAGAGAGGACA
TGTTGCCTCAGGCGTTGAATGTTACATGAAGCAATACGGTGCCTCTGAGGAAGAGGTATA
CGATAAGTTTCAGAAGCAAGTTGTGGATGCATGGAAGGATACTAATGAGGAGTTCCTACG
ACCTACGGCTGTTCCGATGCCTCTCCTTATGCGTGTGCTTAATCTTTCTCGAGTGATGTA
TGTGATCTACACGGGGGGAGATGGGTACACTCATGTTGGAAAAGTGATGAAGAATAATGT
TGCATCACTGCTCATTCACCCTATCGCATGA
>CRTPS110_Loci
ATGCAATGGAGCTTCCCAAGTTTTTGCACTCATACTTTCCAAGTCAGTTTTCAAAGAAGT
GTTCTACTACCATTCCAAAAAATTTAACATGTCGGGTCAAGTCTTAGCAAGCCCTCTAGG
CCAATTTCCTGAACTGGAAAATCGTCCAGTGGTCAAGTATCACCCTAACATTTGGGGTGA
CCAGTTCTTATCCTACACTCCCGAAGACGAGGTAATTGAATGAAAATCTGTGTTAAATAC
CTGTATATTCGAAGGTTGTTTTTCTTGATGTGTTGTTTAGTAAAATTACTTGGTTGCCAT
AGGTAACACGTGCCTGCAAAGAGAAGCAGCTTGAAGATCTGAAAGAGGAAATTCGAAGGA
AGCTAATGAATACAGCTGGTAACACTTCCCAACAACTAAAATTTATCGATGCTGTGCAAC
GTCTTGGGGTGGCATACCACTTTGAAAGAGAGATAGAAGAAGTGTTACAACATATTTATG
ACACCTATCCTAATGGCGATGATATGGAAGGTGACATCTATAATGTTGCTCTTCAATTTC
GGTTACTAAGACAAGCTGGGTACAATATTTCATGTGGTAAGAGCCCAAAGAATTATCATG
TATAAGCTAAAATGTATCCTTCTCATAAGTCCAATCTTATGTATGTTTAAATTACGGTAT
TTATGTAGGCTTGTTCAATGAGTTCAAGGATGAAAAGGGTAACTTCAAGAAAGCTTTAGT
CAGTGATGTAAGAGGCATGCTAGGCTTGTATGAGGCTGCACATCTCAGAGTTCATGGAGA
AGACATACTGGATGAAGCACTTGCTTTCACCACCACCCATCTTAGGTCCATGGTAGAACA
TTTAGAATATCCTTTTGCAGAACAAGTTGCCCATGCCCTGAAGCAGCCCATTAGAAAAGG
TTTAGAGAGGCTAGAGGCAAGGTGGTATATATCTATCTACCAGGATGAAACTTCGCATGA
CAGAACTCTACTAAAGCTGGCCAAGTTAGATTTCAATCTAGTGCAGTCCCTACACAAGGA
GGAGCTAAGCAATATTACTAGGTTTGCTTTCAAATCACTAGCAGATATGCGTAGTCACCT
TCTCATTTTAACCTGAGCTAATTGTTTCAATGAATTTTAGGTGGTGGAAACAATTAAACT
TTGCTACAAAGCTACCTTTTGCGAGAGATAGATTGGTGGAAGGCTACTTCTGGATACTTG
GGGTGTTCTTTGAGCCTCAATATGCCTGGGCTAGACGAATTGTAACCAAAACAATTGCCA
TGACATCCACTATGGATGATATATATGACGCATATGGCACATTTGAAGAACTTGAGCTCT
TCACCGAGGCCATTGAGAGGTTTGATACATGCAAATTACCAACCTTCATCATTTGCATTG
TATGTGATACTTAAATCAGGCCTGGTTTTATTTTCAGGTGGGATATTAACAGCATAGATC
ACCTTCCAGAATACATGAAACACTTTTATGTGGCACTCTTAGATGTGTACAAGGAAATTG
AGGAAGAGATGGAGAAAGAAGGAAACCAATATCGGGTTCAATATGCGATAGAAGCAGTAG
GACATTCTGCATTGACTTTGTTTTGTATACTAACATATCGTTGGGATATAGATGTGACTT
GATTGAATGTTTGACAGATGAAAAAACAAGTTAGAGCTTATTTTCATGAGGCTAAATGGC
TCCATGAAGGACGCATACCAACAATGGAAGAGTATATGAGTATAGCACGGGTATCCTCAG
GTTATCCCATGCTTACAGCCACGTCTTTCATTGGTATGGGAAAAATCGTAACAAAGGAGG
CCTTTGATTGGGTGATCAGTGACCCCAAGATTGTCACAGCATCAGCTGTAATTGCTAGGC
TCATGGATGACATCACTTCACATAAGGTATTGTGAATATAGTATTTCTTGTTAAGCTATA
ATTTGACCTTAACCTTAAATCTCAATCAAATATATTTACTGCACTGTTCTTCTAAACCAT
ATATGCAGTTTGAGCAAAAGAGAGGACATGTTGCCTCAGGCGTTGAATGTTACATGAAGC
AATACGGTGCCTCTGAGGAAGAGGTATACGATAAGTTTCAGAAGCAAGTTGTGGATGCAT
GGAAGGATACTAATGAGGAGTTCCTACGACCTACGGCTGTTCCGATGCCTCTCCTTATGC
GTGTGCTTAATCTTTCTCGAGTGATGTATGTGATCTACACGGGGGGAGATGGGTACACTC
ATGTTGGAAAAGTGATGAAGAATAATGTTGCATCACTGCTCATTCACCCTATCGCATGA
>CRTPS111_Loci
ATGTCCACTGCTCACACATGGAGCGTTGCCGAGGACCACAACTTGGTTTCTGTCCTCTCA
AAAAATGATAATCATCTATATGCACAATATTCAAGTCTCACTGTTCAGTTTGCATCCCCA
TTTTCCCTATATGTATATATTTCCATTAGGTCCTATGCTCGATTTTCACTTTTCAATTTC
CTGTCGTTGACAATCTTCCTAAACCTGGAGGAAGTTAAGAGTGTACTCAATGAAGTAGGA
GAAGGTACATTTGAAGTTTTGCTCATGATTGATGCCATCCAACGACTAGGCATTGACTAC
CACTTCCATGATGAGATTGAAGCAATTCTACAAAGGCAGTATAGGACAGTTATAACTACG
GATGATTTCAGTGACAATCTTTACGAGGTTGCACTTAGGTTTCGGCTCTTGAGACAAGAA
GGTTACTATGTGACTGCAGGTGGCCATTTTCTTTTTCTTTTAATTATAGTTTAACCTTCT
CTGATTATATATTGAATCATTTCCTTTTTGGGAAAGTTAGTTTTCTTGGTAATGTGTACG
AATGAACTGACAGATGTCTTTAACTTCAAGGACAAGAAAGGGAAGTTTGAAGAAAAACTA
GGTAAAGATGTCAAGGGGATTAATGGGTGTTGAAATCTGTGCAACTATTTATAGTGAAAA
ATAATAGAAAAATGAGAAAAAAGAACACGCAGATTTAACATGATTTGACTAATTGCCTAC
GTCCATGGGAACAGGAAAGAGGATTTTCACTATGTATCAAATTAGGGTTACATAAAAGGG
TATTTATATTAACTCTTAGGAATGAAAATTCCAAAAATACCATTGAATCATACCGCGGGG
GCGTTGTCCCCCATACTCCCCCAACCTATCGTTCACCCCACAACAAAAAGAAGTACAAGC
CTGAATGACAAATGTCTTCGTTCCAGTATTTGTCCCTTTTTCTCCATATGTCTTTTCGCT
CAAATATGAGCCACATACTACAACAATGGGTTTGTGTAGAGCTTCACAGCTAAGCGTGCA
CGGAGAAGATATACTTGAAGAAGCAAGAAACTTTAGTAACCGACACCTTAATGCATGGAA
CACCCACAATGATCAGCATCAAGCTCACATTGTTAGGTATCGTGGATGATTTTCGGGGAA
TTATATCCCTTTCTTCTTCTTCAATTTTATGCAATGCATTTCTGGTTGAAGCAAAATGGT
TTGTGGTGGGGCATGTGCCAAAGACTGATGACTACTTGAAGAATGGGATAATTAGCTCTG
GGGTACATGTGGTGCTAGTTCACATGTTTTTTCTGTTGGGTCATGGTATAACCAAGAGAA
ACGTAGGTATTGTGGATGATTTTCGGGGAATTATATCTTTTGCTGCTACAATTCTTCGTC
TCTGGGATGATTCGGGAAGCACCAAGGTAATTCTCAAGACTAGTCTTTGTTCCCTTGCAC
CACATGATCATTTCTTGTTTTAATAAGTCCACAAATGAACTCTGGCCCCGCCTATATATC
ATCGGTATATATCCCTTAACTTCTCTTTATTTGATTGCTACATCTCACTGAAGATAATTT
GAGGCCATAAAAACTACACTAGTAATGGCTCATTAATTGTTGTGGTCACTTCTGGTGGGA
ACCACAAACTGCATTAAGTGAACAGGATTATGAGCAATAGTCGTGTTTTTGGACAATGAC
CTGACTGAAGCAGAATATGTGGTAGGTGAAAGGATTCCCATATTGGGAATGATATCTTAT
CTTCATGGTTGGCCACTAACATAGGCATTTACACTTCCCAGGATGAGAATCAGGACGGGC
ATGATGGATCCTACATAGAGTGCTACATGAAGGAACACCCAGGGACGCCCATAGAAAATG
CGCGATGCCATGTTATGCATACTATTTCAGAGACGTGGAAGCTCCTGAACCAGCAATGCC
TCGCTCCAAATCAATTTTCAACATGTTTTACAAAGGCCTGCCTCAATGTTGCAAGGATGG
TTCCTTTGATGTATAGTTATGATGATAATCAGTGCCTCCCAAGCCTTGAGGAGCATATGA
AGTCGCTTGTCGAGGCGAGTGTTTCTTCGCAAAGTATCCCACCATCAAGGATTACACTTC
TCAAGGTTCATCTATGA
>CRTPS112_Loci
ATGCCAAGTGCTCACACATGGAGCATTGCTAAGGATCAGAACTTGGTTTCTATCCCCTCA
GAAAAGGATAATCATCCATCCACAGAATATCCCAGCCTCACTGTTAAGCTTCAGTCCCCA
TTTTCCATATATATTTTTTGCTCTTAGTTCTTATGGCGGTGTTTCACTTTTCAACTTTCT
ACTGTTGACAATCTTCCTTTGGCAGAATGAATTTTACATGGAACATGCACAAAAACTGGA
GGAAGTTAGGAGTGTACTCAAGGAGGTAGGAGAAGATACATTGGAAGCTTTGCTCATGAT
TGATGCCATCCAACGCCTAGGCATTGACTACCATTTTCATGGAGAGATTGAAGTGGTACT
ACAGAGACTACATACGAAATTTAACACTCTGAGTGATTGCCATAACAATCTCTACGAACT
AGCACTTGGCTTCCGGCTATTGAGACAAGAAGGTTACTATGTGAGTGCAGGTGGGATTTT
CTTTTTCTTTTTTCTTTTTTTTTTTTCTTTTTTTTCTTTTGGGTTTTCCCCTTTTATTTA
TTTATTTTTTAAAAATATTCTAAGTTTCGACTATTAAATCATTTGTTCTAGAAGAGTAAG
TTATTTAATGGTTATCGTGTATGAACAGATGTCTTTAACAATCTCAAGGACACAGAGAGA
AAGCTTCAAGAAAAACTAAGCGAAGATATCAAGGGATTAATGGGTTTGTATGAAGCTTCG
CAGCTATGTATAAAGGGGGAAGATATACTCGAAGAAATCGGAAACTTCAGTAGCCAGCTT
CTTAATGCATGGAACACGCACGATGATCACAGTCCAGCTAGAATTGTTAGGAACACATTA
GGCCATCCCCATCATAAGAGCTTGGCAAGGTTCATGGCCAAAAGCTTTCTTAGCGATTTT
CAAGGCACAGATGGATGGATAAATGTCTTCAGAGAACTAGCAAAAATGGATTTCAACGTA
GTTAAATCCATACACCAGAAGGAGATGCTTCAGGTTTCCAAGTGAGTTTCACTGACCTTG
AATTAAGTTAATTTGTTGTTCTCCAAAGATTATTCCCTGACGTACCTTTCATGTAAATAA
TTTTTTTTTCTTTCTCTTTGTACCTAATTAGATGGTGGAAAGATCTAGGTTTGGCCAAGG
AGTTGAAGTTTGCAAGAAACTAACCACTGAAATGGTACATGTGGCCCTTGGCGGTCCTCC
CGGATCCAAGCTTGTCGGAACAGAGGGTTGAGCTCACAAAACCCATCTCACTAGTCTACA
TAATAGATGACATTTTTGATGTTCATGGAACACTTGATGAACTCACTCTCTTCACAGAAG
CTGTCAACAGGTAGGCATATAACAACAATACAATTCATCAGAATGCTTCTACAAATCTCA
AAAATCATCATTTAATTACTAATTGCATGTAGATGGGAATATGCGGCTGTTGAACAACTA
CCAGACTACATGAAGATATGTTTCAATGCTCTTAATGGAATCACCAATGAAATAAGTTCC
AAGGTCTACAATGATCATGGGTGGAACCCCATGGAATCTCTTCGAAAGGCAGTATGTCAA
ATAACATTTACCATACTAGATTAATATTCATTTTAATTGCAAATGCAAAAGAGTTGGAAG
TGCCTCTGCAATTTTTTGATAGTTTATTTTATTTTTTGCAAACAGTGGGCATGTTTATGC
AATGCATTTCTAGTAGAAGCAAAATGGTTTGCTGATGGACACGTGCCAAAGGCTGATGAG
TACTTGAAGAATGGGGTCATTAGCTCCGGAGTACATGTGGTGCTCGTTCATATGTTTTTT
CTCCTGGGTCATGGCATAACCAAGAGAAATGTAGACATTGTGGATGATTTTCCTGAGATT
ATATCTTCGGTCGCAAAAATTCTTCGCCTCTGGGATGACTTGGGAAGCGCCAAGGTAAAT
CTCAAGAAACATAAAGAAAATGACCTCTAGCCTCCAGTTTCAGTCTGTTTTATACATACC
TACCCCTGATAGCGATCTCACTGAAAATTCCTTAACATATAAACTACACCCACGCCAGCT
CATTAATGGTTGTGGTCACTTCTGGTGGGGACCACATCATGTGGTAGATGTCTGGTTTCC
CACTATACATTCATAAACTGCTTCCGAGAACGGGAATGATGTGTCGTATTCATAGTTGGC
CACTAACACATATAAGCATTAACACTTTTACAGGACGAGAATCAGGACGGGCACGACGGA
TCATACCTGGAGTGCTACATGAAAGAAAAACCAGGGAATTCCATAGAAAATGCCCAATGC
CATGTTATGCATACTATTTCAGAGACATGGAAGCGCCTCAACAAGGAATGCCTTGCTCCA
AATCCATTTTCAACGTGTTTTACCAAGGCTTGTCTCAATGTTGCAAGGATGGTTCCTTTG
ATGTATAGTTATGATGATAATCAGTGCCTCCCAAGCCTTGAAGAGCACATGAAGTTGCTT
GTCAATGAAAGCATTTCCTCATAA
>CRTPS113_Loci
ATGTCCACTGCTCACACATGGAGCGTTGCCGAGGACCACAACTTGGTTTCTGTCCCCTCA
AAAAATGATAATCATCTATATGCACAATATTCAAGTCTCACTATTAAGTTTGCATCCCCA
TTTTCCCTATATGTATATATTTCCATTAGGTCCTATGCTCAATTTTCACTTTTCAATTTC
CTATCGTTGACAATCTTCTTAAACCTGGAGGAAGTTAAGAGTGTACTCAATGAAGTAGGA
GAAGGTACATTTGAAGCTTTGCTCATGATTGATGCCATCCAACGACTAGGCATTGACTAC
CACTTCCATGATGAGATTGAAGCAATTCTACAAAGGCAGTATAGGATAGTTATAACTACG
GATGATTTCAGTGACAATCTTTACGAGGTTGCACTTAGGTTTCGGCTCTTGAGACAAGAA
GGTTACTATGTGACTGCAGGTGGCCATTTTCTTTTTCTTTTAATTATAGTTTAACCTTCT
CTTATTATATATTGAATCATTTGCTTTTGGGGAAAGTTAGTTTTCTTGGTAATGTGTACG
AATGAATTGACAGATGTCTTTAACTTCAAGGACAAGAAAGGGAAGTTTGAAGAAAAACTA
GGTAAAGATGTCAGGGGATTTATGGGTGTTGAAATCTATGCAACGATTTATAATGAAAAA
TAATAGAAAAATGAGAAAAAAGAACACACAGATTTAACATGATTTGACTAATTGCCTACG
TCCATGGGAACAGGAAAAAGGATTTTCACTATGTATCAAATTGGGGTTACATAAAAGGGT
ATTTATATTAACTCTTAGGAATGAAAATTCCAAAAATACCATTGAATCATACTGCGGGGG
CGTTGTCCCCCATACTCCCCCAACCTATCGTTCACCCCACAACAAAAAGAAGTACAAGCC
TGAATGACAAATGTCTTCGTTTCGGTATTTGTCCATTTTTCTCCATATGTCTTTTCGCTC
AAATATGAGCCACATACTACAACAATGGGTTTGTATAGAGCTTCACAGCTAAGCGTGCAC
GGAGAAGATATACTTGAAGAAGTAAGAAACTTTAGTAACCAACACCTTAATGCATGGAAC
ACCCACAATGATTAGCATCAAGCTCGCATTGTTAGGTATCGTGGATGATTTTCGGGGAAT
TATATCCCTTTCTTCTTCTTCAATTTTATGCAATGCATTTCTGGTTGAAGCAAAATGGTT
TGTGGTGGGGCATGTGCCAAAGACTGATGACTACTTGAAGAATGGGATAATTAGCTCCGG
GGTACATGTGGTGCTAGTTCACATGTTTTTTCTGTTGGGTCATGGTATAACCAAGAGAAA
CGTAGGTATTGTGGATGATTTTCGGGGAATTATATCTTTTGCTACTACAATTCTTCGTCT
CTGGGATGATTTGGGAAGCGCCAAGGTAATTCTCAAGACTAGTCTTTGTTCCCTTGCACC
ACATGATCATTTCTTGTTTTAATAAGTCCACAAATGAACTCTGGCCCCGCCTATATATCA
TCGGTGTATATCCCTTAACTTCTCTTTATCTGATTGCTACATCTCACTGAAGATAATTTG
AGGCCATAAAAACTACACTAGTAATGGCTCATTAATTGTTGTGGTCACTTCTGGTGGGAA
CCACAAACTGCATTAAGTGAACAGGATTATGAGCAATAGTCGTGTTTTTGGACAATGACC
TGACTGAAGCAGAATATGTGGTAGGTGAAAGGATTCCCAGATTGGGAATGATATCTTATC
TTCATGGTTGGCCACTAACATAGGCATTTACACTTCCTAGGATGAGAATCAGGACGGGCA
TGATGGATCCTACATAGAGTGCTACATGAAGGAACACCCAGGGGCGCCCATAGAAAATGC
TCGATGCCATGTTATGCATACTATTTCAGAGACGTGGAAGCTCCTGAACCAGCAATGCCT
CGCTCCAAATCCATTTTCAACATGTTTTACAAAGGCCTGCCTCAATGTTGCAAGGATGGT
TCCTTTGATGTATAGTTATGATGATAATCAGTGCCTCCCAAGCCTTGAGGAGCACATGAA
GTCGCTTGTCGAGGCGAGTGTTTCTTCGCAAAGTATCCCACCATCAAGGATTACACTTCT
CAAGGTTCATCTATGA
>CRTPS115_Loci
ATGGAAAGCATGATGATGATTGATGCCATACAACGCCTAGGCATTGATCATCACTTCGAA
GAGGAGATTGAAGCAGTTCTGCAGAAGCAGTATATGAAATCTAGCATTCATGGTGATTGT
GATGAGGATCTTTATGAGGTTGCACTCCGCTTTCGCCTATTGAGACAAGAAGGTCACACT
GTCCCCGCAGGTGGTTTCTTTTTCTTTTTATTTCTTTTTTCTTTTTTAATTAACCTTACC
GACATTTATCAAGAGTCGTTTGTTTCTGAAAGTGAATTTACTGGTTAATGTGCATGGATA
GATGTGTTGAATAACTTCAAGAACAAGGAGGGGAAGTTTAAACAAAACCTACGCGAAGAC
ATCAGAGGATTGATGGGTTTGTATGAAGCTTCTCAGCTAAGTATAGGAGAAGATATACTT
GAGGAAGCCGGAAATTTCAGCAGTCTACTCCTTAATGCATGTTTGCAACATCTTGATCAT
CATCAAGCTGCAGTTGTTAAGAATACATTGGAGCATCCCCATCACAAGAGCTTGGCACGG
TTCATGACCAAAAACTTCCTTACTGATTTCCAGGGCACAAATGGATGGATAAATGCATTG
CAAGAATTAGCAAAAATAGATTTCAATATGGTTAAATCCGTGCATCAAAAGGAGATGCTT
CAAATTTCCAAGTCTGTTTGAAAAATTGCATTGTGATTATATTTACTTTCTTGTAATATA
TTCTTAAGACACTTTGATCTCTAACTAATATTTGTCATATTAATTATTAGATGGTGGAAG
GACCTAGGTTTGACCGAGGAGTTGAAGTTTGCAAGAGACCAACCACTGAAATGGTACATG
TGGCCAATGGCAATCATCCCAGATCCAAGGTTGTCAGAGCAAAGGATTGAGCTCACAAAA
CCTATCTCTCTAATCTACATAATAGATGACATTTTTGATGTTGCTGGAACCCTTGATGAA
CTCACTCTGTTCACAGAAGCTGTTAATAGGTAGAAATGGACTAATTCATTGATTCGCTAA
TGGGTGTGTATGTGTGTATATATATATATATACATAGTTCCACTAATTTGTGTCATTAAT
TATTGTATATAGATGGGATTTGTCTGCTTTCAAAGAGCTTCCAGAGTACATGAAGATGTG
TTTCAAGACTCTTGATGACATCACGAATGAGATCAGTACCAAGGTCCACAAGGAGCATAA
GTGGAACCCAGTGGGCTCTCTACGGAAGGCGGTAATATTCAAAACATTTTTGTATGGGTT
TTCAGTGGGATTACAAATGTAGCACGCTTAACAGATCCCCCATTGCTGCAGTGGGCGAGT
TTATGCAACGCATGTCTAGTAGAGGCAAAATGGTTTGCTTCTGGGCATGTGCCAAAGGCT
GAGGAGTACTTGAAGAATGGGGCCGTTAGTTCAGGGGTACATGTGGTGCTAGTTCACTTG
TTTTTTCTATTGGGTCATGGTACAACCAAGGAAAATGTAGATCTTGTGGATGACTTTCCA
GGCATTATATCTTCTACAGCAACAATTCTTCTTCTTTGGGATGACCTCGGAAGCGTCAAG
GTAAATGCGAACCACATGCAGGTTGTTAATTAATCTGTCTACAATTTTTCATGTTTGGTT
TATAAAAAGTTATTTTGAGGTGGCCTTAAAAGTTAAATGTAGTGTTGGCCTAATTGATGT
TTTGAAGTGGTATGTCATAATGTTTGGTTTCACAGAACCACCCTAAGTTGAATAAATTGA
CAGGATGAGAATCAAGACGGGCATGATGGGTCCTATGTAGAGTGCTACTTGAAGGAACAC
CGAGGCTCTTCAGTTGAAAATGCAAGACAAATCGTAGCCCATATGATTTCAGATATGTGG
AAGCGCCTCAACAAGGAATGCCTCTCTCCAAATCCATTTTCAACTTCTTTTACAAAAGGC
TCCCTCAATATTGCAAGAATGGTCCCTTTGATGTATAGTTATGATGACCAACAGTGCCTT
CCTGGCCTTGAGGAGCATATGAAGTCCTTGCTCCTTGAGAATCTACCATACAGAAACGCT
CAAAAAATAAATGAGTGA
>CRTPS117_Loci
ATGCCAACTCACACATGGAGCATTGCTAAGGATCAGAATTTGGTTTCTATCCCCTCAGAA
AAGGATAATCATCCATCCACAGAATATCCCAGCCTCACTGTTAAGCTTCAGTCCCCATTT
TCCATATATATTTTTTGCTTTTAGTTCTTATGGCGGTTTTTCACTTTTCAACTTCCTACT
GTTGACAATCTTCCTTTGGCAGAATGAATTTTACATGGAACATGCACAAAAACTGGAGGA
AGTTAGGAGTGTACTCAAGGAGGTAGGAGAAGATACATTGGAAGCTTTGCTCATGATTGA
TGCCATCCAACGCCTAGGCATTGACTACCATTTTCATGGAGAGATTGAAGTGGTACTACA
GAGACTATATACGAAATTTAACACTGTGAGTGATTGCCATAACAATCTCTACGAACTAGC
ACTTGGCTTCCGGCTATTGAGACAAGAAGGTTACTATGTGAGTGCAGGTGGGATTTTCTT
TTTCTTTTCTCTTTTTTTTTTTCATTTTTTTCTTTTGGGTTTTCCCCTTTTATTTATTTA
TTTATTTTTAAATATTCTAAGTTTCGACTATTAAATCATTTGTTCTAGAAGAGTAAGTTA
TTTAATGGTTATCGTGTATGAACAGATGTCTTTAACAATCTCAAGGACACAGGGGGAAAG
CTTCAGGAAAAACTAAGCGAAGATATCAAGGGATTAATGGGTTTGTATGAAGCTTCGCAG
CTATGTATAAAGGGGGAAGATATACTCGAAGAAATCGGAAACTTCAGTAGCCAGCTTCTT
AATGCATGGAACACGCACAATGATCACAGTCAAGCTAGAATTGTTAGGAACACCTTAGGG
CATCCCCATCATAAGAGCTTGGCAAGGTTCATGGCCAAAAGCTTTCTTAGCGATTTTCAA
GGCACAGATGGATGGGTAAATGTCTTTAGAGAACTAGCAAAAATGGATTTCAATGTAGTT
AAATCCATACACCAGAAGGAGATGCTGCAGGTTTCCAAGTGAGTTTCACTGACCTTGAAT
TAAGTTAATTTGTCGTTCTCCAAAGATTATTCCCTGACGTACCTTTCATGTAAATAATTT
TTTTTTTCTTTCTCTTTGTACCTAATTAGATGGTGGAAAGATCTAGGTTTGGCCAAGGAG
TTGAAGTTTGCAAGAAACCAACCACTGAAATGGTACATGTGGCCCTTGGCGGTCCTCCCA
GATCCAAGCTTGTCGGAACAGAGGGTTGAGCTCACAAAACCCATCTCGCTAGTCTACATA
ATAGATGACATTTTTGATGTTCATGGAACACTTGATGAACTCACTCTCTTCACAGAAGCT
GTCAACAGGTAGGCATATAACAACAATACAATTCATCAGAATGCTTCTACAAATCTCAAA
AATCATCATTTAATCACTAATTGCATGTAGATGGGAATATGCGGCTGTTGAACAACTACC
AGACTACATGAAGATATGTTTCAATGCTCTTAATGGAATCACCAATGAAATAAGTTCCAA
GGTCTACAATGATCATGGGTGGAACCCCATGGAATCTCTTCGAAAGGCAGTATGTCAAAT
AACATTTACCATACTAGATTAATATTCATTTTAATTGCAAATGCAAAAGAGTTGGAAGTG
CCTCTGCAATTTTTTGATAGTTTATTTTATTTTTTGCAAACAGTGGGCATGTTTATGCAA
TGCATTTCTAGTAGAAGCAAAATGGTTTGCTGATGGACACGTGCCAAAGGCTGATGAGTA
CTTGAAGAATGGGGTCATTAGCTCCGGAGTACATGTGGTGCTAGTTCATATGTTTTTTCT
CCTGGGTCATGGCATAACCAAGAGAAATGTAGACATTGTGGATGATTTTCCTGAGATTAT
ATCTTCGGTCGCAAAAATTCTTCGCCTCTGGGATGACTTGGGAAGCGCCAAGGTAAATCT
CAAGAAACATAAAGAAAAATGACCTCTAGTCTCCAGTTTTTGTCTGTTTTATACATACCT
ACCCCTGATAGCGATCTCACTGAAAATTCCTCAACATATAAACTACACCCACGCCAGCTC
ATTCATGGTTGTGGTCACTTCTGGTGGGAACCGCATCATGTGGTTGATGTCTGGTTTCCC
ACTATACATTCATAAACTGCTTCCGAGAACGGGAATGATGTGTCGTATTCATAGTTGGCC
ACTAACACATATAAGCATTAACACTTTTACAGGATGAGAATCAGGACGGGCACGACGGAT
CATACCTGGAGTGCTACATGAAAGAAAAACCAGGGACTTCCATAGAAAATGCCCGATGCC
ATGTTATGCATACCATTTCAGAGACATGGAAGAGCCTCAACAATGAATGCCTTGCTCCAA
ATCCATTTTCAACGTGTTTTACCAAGGCTTGTCTCAATGTTGCAAGGATGGTTCCTTTGA
TGTATAGTTATGATGATAATCGGTGCCTCCCAAGCCTTGAAGAGCACATGAAGTCGCTTG
TCTATGAAAGTGTTTCCTCATAA
>CRTPS118_Loci
ATGGCCTGTTCTTGTGGCTTTTATGCTTGGTCCATTCCTGCAGTTGGCCCAAACAAATTC
AGAGAAATAGGCAAGACTAACTTCACCAGAATTGTGCCTATGCCTAATACGCACAAATGG
AGTATTGCCCACGATCACACCTTGGTTTCTATCCCCTTAAAGAAAGATAACCATTCACCT
GAACTTGGCAGTTTTACTGTTAAGATTGCCTTACTGCTTTCCATTATTTTATAGTTCTTA
TTATGCCATGCATTTTCTAACTTTCTAATTTCCTAACTTTACAGGATGAGTTCTACAATG
AACATGCACAAAAGTTAAAGGAAGTTAAGCATGTATTCAGCAAACTAGGAGAAGATGCAA
TGGAAAGCATGATGATGATTGATGCCATACAACGCCTAGGCATTGATCATCAGTTCGAAG
AGGAGATTGAAGCAGTTCTGCAGAAGCAGTATATGAAATCTAGCATTCATGGTGATTGTG
ATGAGGATCTTTACGAGGTGGCACTCCGCTTTCGCCTATTGAGACAAGAAGGTTACACTG
TGCCCGCAGGTGGTTTCTTTTTCTTTTTATTTCTTTTTTCTTTTTTAATTAACCTTACCG
ACATTTATCAAGAGTCGTTTGTTTCTGAAAGTGAATTTACTGGTTAATGTGCATGGATAG
ATGTGTTGAATAACTTCAAGAACAAGGAGGGGAAGTTTAAACAAAACCTACGCGAAGACA
TCAGAGGATTGATGGGTTTGTATGAAGCTTCTCAGCTAAGTATAGGAGAAGATATACTTG
AGGAAGCCGGAAATTTCAGCAGTCTACTCCTTAATGCATGTTTGCAACATCTTGATCGTC
ATCAAGCTGCAGTTGTTAAGAATACATTGGAGCATCCCCATCACAAGAGCTTGGCACGGT
TCATGACCAAAAACTTCCTTACTGATTTCCAGGGCACAAATGGATGGATAAATGCATTGC
AAGAATTAGCAAAAATAGATTTCAATATGGTTAAATCCGTGCATCAAAAGGAGATGCTTC
AAATTTCCAAGTCTGTTTGAAAAATTGCATTGTGATTATATTTACTTTCTTGTTATATAT
TCTTAAGACACTTTGATCTCTAACTAATATTTGCCATATTAATTATTAGATGGTGGAAGG
GCCTAGGTTTGACCGAGGAGTTGAAGTTTGCAAGAGACCAACCACTGAAATGGTACATGT
GGCCAATGGCAATCATCCCAGATCCAAGGTTGTCAGAGCAAAGGATTGAGCTCACAAAAC
CTATCTCTCTAATCTACATAATAGATGACATTTTTGATGTTGGTGGAACCCTTGATGAAC
TCACTCTGTTCACAGAAGCTGTTAATAGGTAGAAATGGACTATGGAATTAATTCATTGAT
TCGCTAATGGGCGTGTATGTGTGTGTATATACATATACACATGGTTCCACTAATTTGTGT
CATTAATTATTGTATATAGATGGGATTTGTCTGCTTTCAAAGAGCTTCCAGAGTACATGA
AGATGTGTTTCAAGACTCTTGATGACATCACGAATGAGATCAGTACCAAGGTCCACAAGG
AGCATAAGTGGAACCCAGTAGGCTCTCTACGGAAGGCGGTAATATTCAAAACATTTTTGT
ATGGGTTTCAGTGGGATTACAAATGTAGCACGCTTAACAGATCCCCCATTGCTGCAGTGG
GCGAGTTTATGCAACGCATTTCTAGTAGAGGCAAAATGGTTTGCTTCTGGGCATGTGCCA
AAGGCTGAGGAGTACTTGAAGAATGGGGCCGTTAGTTCAGGGGTACATGTGGTGCTAGTT
CACTTGTTTTTTCTATTGGGTCATGGCATAACCAAGGAAAATGTAGATCTTGTGGATGAC
TTTCCAGGCATTATATCTTCTACAGCAACAATTCTTCGTCTTTGGGATGACCTCGGAAGC
GCCAAGGTAAATGCCAACCACATGCAGGTTGTTAATTAATCTGTCTACAATTTTTCATGT
TTGGTTTATAAAAAGTTATTTTGAGGTGGCCTTAAAAGTTAAATGTAGTGTTGGCCTAAT
TGATGTTTTGAAGTGGTATGTCATAATGTTTGGTTCAGAGAACCACCCTAAGTTGAATAA
ATTGACAGGATGAGAATCAAGACGGGCATGATGGGTCCTATGTAGAGTGCTACTTGAAGG
AACACCGAGGCTCTTCAGTTGAAAATGCAAGACAAATCGTAGCCCATATGATTTCAGATA
TGTGGAAGCGCCTCAACAAGGAATGCCTCTCTCCAAATCCATTTTCAACTTCTTTTACAA
AAGGCTCCCTCAATATTGCAAGAATGGTCCCTTTGATGTATAGTTATGATGACCAACAGT
GCCTTCCTGGCCTTGAGGAGCATACGAAGTCCTTGCTCCTTGAGAATCTACCATACAGAA
ACACTCAAAAAATAAATGAGTGA
>CRTPS120_Loci
ATGGCCTGTTCTTGGGGCTTTTATGCTTGGTCCATTCCTGCAGTTGGCCCAAACAAATTC
AGAGAAATAGGCAAGACTAACTTCACCAGAATTGTGCCTATGCCTGATACGCACAAATGG
AGTATTGCCCACGATCACACCTTGGTTTCTATCCCCTTAAAGAAAGATAACCATTCACCT
GAACTTGGCAGTTTTACTGTTAAGATTGCCTTACTGCTTTCCATTATTTTATAGTTCTTA
TTATGCCATGCATTTTCTAACTTTCTAATTTCCTAACTTTACAGGATGAGTTCTACAATG
AACATGCACAAAAGTTAAAGGAAGTTAAGCATGTATTCAGCAAACTAGGAGAAGATGCAA
TGGAAAGCATGATGATGATTGATGCCATACAACGCCTAGGCATTGATCATCACTTCGAAG
AGGAGATTGAAGCAGTTCTGCAGAAGCAGTATATGAAATCTAGCATTCATGGTGATTGTG
ATGAGGATCTTTATGAGGTTGCACTTCGCTTTCGCCTATTGAGACAAGAAGGTTACACTG
TGCCCGCAGGTGGTTTCTTTTTCTTTTTATTTCTTTTTTCTTTTTTAATTAACCTTACCG
ACATTTATCAAGAGTCGTTTGTTTCTGAAAGTGAATTTACTGGTTAATGTGCATGGATAG
ATGTGTTGAATAACTTCAAGAACAAGGAGGGGAAGTTTAAACAAAACCTACGCGAAGACA
TCAGAGGATTGATGGGTTTGTATGAAGCTTCTCAGCTAAGTATAGGAGAAGATATACTTG
AGGAAGCCGGAAATTTCAGCAGTCTACTCCTTAATGCATGTTTGCAACATCTTGATCGTC
ATCAAGCTGCAGTTGTTAAGAATACATTGGAGCATCCCCATCACAAGAGCTGGGCACGGT
TCATGACCAAAAACTTCCTTACTGATTTCCAGGGCACAAATGGATGGATAAATGCATTGC
AAGAATTAGCAAAAATAGATTTCAATATGGTTAAATCAGTGCATCAAAAGGAGATGCTTC
AAATTTCCAAGTCTGTTTGAAAAATTGCATTGTGATTATATTTACTTTCTTGTTATATAT
TCTTAAGACACTTTGATCTCTAACTAATATTTGCCATATTAATTATTAGATGGTGGAAGG
ACCTAGGTTTGACCGAGGAGTTGAAGTTTGCAAGAGATCAACCACTGAAATGGTACATGT
GGCCAATGGCAATCATCCCAGATCCAAGGTTGTCAGAGCAAAGGATTGAGCTCACAAAAC
CTATCTCTCTAATCTACATAATAGATGACATTTTTGATGTTGGTGGAACCCTTGATGAAC
TCACTCTGTTCACAGAAGCTGTTAATAGGTAGAAATGGACTATGGAATTAATTCATTGAT
TCGCTAATGGGCGTGTATGTGTGTGTATATACATATACACATGGTTCCACTAATTTGTGT
CATTAATTATTGTATATAGATGGGATTTGTCTGCTTTCAAAGAGCTTCCAGAGTACATGA
AGATGTGTTTCAAGACTCTTGATGACATCACGAATGAGATCAGTACCAAGGTCCACAAGG
AGCATAAGTGGAACCCAGTAGGCTCTCTACGGAAGGCGGTAATATTCAAAACATTTTTGT
ATGGGTTTCAGTGGGATTACAAATGTAGCACGCTTAACAGATCCCCCATTGCTGCAGTGG
GCGAGTTTATGCAACGCATTTCTAGTAGAGGCAAAATGGTTTGCTTCTGGGCATGTGCCA
AAGGCTGAGGAGTACTTGAAGAATGGGGCCGTTAGTTCAGGGGTACATGTGGTGCTAGTT
CACTTGTTTTTTCTATTGGGTCATGGCATAACCAAGGAAAATGTAGATCTTGTGGATGAC
TTTCCAGGCATTATATCTTCTACAGCAACAATTCTTCGTCTTTGGGATGACCTCGGAAGC
GCCAAGGTAAATGCGAACCACATGCAGGTTGTTAATTAATCTGTCTACAATTTTTCATGT
TTGGTTTATAAAAAGTTATTTTGAGGTGGCCTTAAAAGTTAAATGTAGTGTTGGCCTAAT
TGATGTTTTGAAGTGGTATGTCATAATGTTTGGTTCAGAGAACCACCCTAAGGTGAATAA
ATTGACAGGATGAGAATCAAGACGGGCATGATGGGTCCTATGTAGAGTGCTACTTGAAGG
AACACCGAGGCTCTTCAGTTGAAAATGCAAGACAAATCGTAGCCCATATGATTTCAGATA
TGTGGAAGCGCCTCAACAAGGAATGCCTCTCTCCAAATCCATTTTCAACTTCTTTTACAA
AAGGCTCCCTCAATATTGCAAGAATGGTCCCTTTGATGTATAGTTATGATGACCAACAGT
GCCTTCCTGGCCTTGAGGAGCATATGAAGTCCTTGCTCCTTGAGAATCTACCATACAGAA
ACGCTCAAAAAATAAATGAGTGA
>CRTPS121_Loci
ATGAAATTCTATAAATTTGGTCCCTTGTGCTGTATCAGCAACACAAACTTCAATCCTTCG
TTCTATCCCTCTGAATTAAAGTTACTCTTCCTTCTCGCTCTCCCAATGGGATTCTCTCCT
GCCTTTTACGCTTGCTCCATTCCTCCAGTTGGTCCTAACAAATTCACAGAGCTAGGCCAG
TCCAAATTCAACAATGTTGTGCTTGTGCCTACTGCTCAGAAATGGAGCATTGCCCACGAC
CACACCTTGGTTTATAAGCCCTTAAGAAAGCATAATCATCAATCTCAACATCTCAGCTTT
ACTGTTAAGTTTACGTCTCCGTTTTCATTTTCTTTTAATTCTTATTCTGCTAGATTTTAG
CTATCGAATAACTACGCGCGGCTGACACGCTTCTCTTGCAGGATGAATTTTACATCAAGC
AAACACAAAGATTGGATGAAATTAGAAATGTATTCAGTGAAGTTGGAGAGGATACGCTGG
AAGGTTTGATGATGATTGATGCCATACAAAGGTTGGGCATTGACTACCACTTCAAAGAGG
AAATTGAAGCAGTTCTACAGAGACAGTATATGAAAGCCAGCACTCACGGTGAGAGCATTC
AGGATCTCTACGAGGTTGCTCTTCGTTTTCGGCTATTGAGACAAGAAGGTTACCATGTGC
CTGCAGGTGGGATTTCTTTTGACTTCAGCAAAATTTGTTATGAGTCGCATTGTTTTTCAA
ATAGGAATTTACTGGCTATTGTTTATGAATAGATGTGTTTAACAACTTCAAGAACAAGGA
GGGGAAGTTTAAACAAAATCTCAGCAAAGACATCAAGGGATTGTTGGGTTTATATGAAGC
TTCACAACTGAGTATAGAAGGAGAAGATATCCTCGAGGAAGCCCAAAGATTCAGCAGCAC
ACTCCTTAACGCAGGGTTGGAACATCTTGATCACCACGAAGCTACAGTTGTTGGGCATAC
ACTGGAGCATCCCCATCATAAGAGCTTGCCAAGGTTCATGGCCAAAAGCTTCCTTAAGGA
CTTCCAGGGGCCAAATGGATGGCTGACTGTCTTGCAAGAACTTGCAAAAGCGGATTTCAA
TATGGTTCAATCCATACATCAGCAGGAATTACTTCAAATTTCGAAGTAAGTTTGAAAACT
GACTCACCTGTTAAGTATTTTGGTTTCATATATTCTTAAGACTCTTCTAATCGTAAATAC
CCATCATATTATTAGATGGTGGCAAGACCTAGGTTTGGCTGAGGAGTTGAAATTTGCAAG
AGACCAACCACTGAAATGGCACATGTGGCCCATGGCAGTACTCCCCGATCCAAGCTTGTC
AGAGCAAAGGGTTGAGCTCACAAAACCCATCTCTATGATCTATATAGTCGATGACATTTT
TGATGTTCATGGAACGCTTGATGAGCTCACTCTCTTTACAGAAGCTGTCAATAGGTAGGC
ATCAACAATGGAATTAATCCATTCATCACCGTACCAAAGTTCCACTAAATTGACCCGTTA
ATTTTTGCATGCAGATGGGATATAGCTGCTTTCGAGACGCTACCAAACTACATGAAGATA
TGCTTCAAGACTCTAGATGAAATCACAAATGAAATCAGCAACAAGGTCTACAAAGAGCAC
GGGTGGAACCCAGTAGACTCGCTACGGAAGACGGTATGTACATTCATTTGTCTATGGATA
TTGAATTTTCACGAGAATTACAAGCACCACATGTTAAACGGATTCTCTCTGTTGCTACAG
TGGATGAGTTTATGCAATGCGTTTCTAGTAGAAGCCAAATGGTTTGCCTCTGGGCATGTG
CCAAAGGCCGACGAGTACTTGAAAAACGGGGTCATCAGTTCAGGGGTACATGTGGTGCTT
GTTCACTTGTTCTTTCTCTTGGGCCATGGCATAACCAGGGGAAATGTGGATCTTGTGGAT
GACTTCCCCAGCATCATATCTTCCACAGCTGCCATTCTTCGTCTTTGGGACGACCTGGGA
AGCGCCAAGGTAATGCAAAACCAGGTTATTCATGTCTCAAGTCTTTAATTCCTTAGTTCT
GATAGTGTCTTAGCCTACTTAGTTTTAAATCAACACTAACACATTCATGGATTCATTGAC
AGGATGAGAATCAAGACGGCCACGACGGGTCATACATCGAGTGCTACATTAAGGAACACC
AAGGCTCTTCCATGGAAAATGCACGGCAAAATGTGACCTATATGATTTCAGACTTATGGA
AGCGCCTCAACAAGGAGTGCCTCTCTCAGCATCCATTTTCAACTTCTTTTACAAAGGGTT
CCCTTAACATTGCAAGGATGGTTCCTTTGATGTACAGTTATGATGACAATCAGAGTCTTC
CACACCTTGAGGAACATTTGAAGTCCCTCCTCTTTGAAGCATATCCCCTGTAG
>CRTPS122_Loci
ATGAAATTCTATAAATTTGGTCCCTTGTGCTGTATCAGCAACACAAACTTCAATCCTTCG
TTCTATCCCTCTGAATTAAAGTTACTCTTCCTTCTCGCTCTCCCAATGGGATTCTCTCCT
GCCTTTTACGCTTGCTCCATTCCTCCAGTTGGTCCTAACAAATTCACAGAGCTAGGCCAG
TCCAAATTCAACAATGTTGTGCTTGTGCCTACTGCTCAGAAATGGAGCATTGCCCACGAC
CACACCTTGGTTTATAAGCCCTTGAGAAAGCATAATCATCAATCTCAACATCTCAGCTTT
ACTGTTAAGTTTACGTCTCCGTTTTCATTTTCTTTTAATTCTTATTCTGCTAGATTTTAG
CTATCCAATAACTACGCGCGGCTGACACGCTTCTCTTGCAGGATGAATTTTACATCAAGC
ATACACAAAGATTGGATGAAATTAGAAACGTATTCAGTGAAGTTGGAGAGGATACGCTGG
AAGGTTTGATGATGATTGATGCCATACAAAGGTTGGGCATTGACTACCACTTCAAAGAGG
AAATTGAAGCAGTTCTACAGAGACAGTATATGAAAGCCAGCACTCACGGTGAGAGCATTC
AGGATCTCTACGAGGTTGCTCTTCGTTTTCGGCTATTGAGACAAGAAGGTTACCATGTGC
CTGCAGGTGGGATTTCTTTTGACTTCAGCAAAATTTGTTATGAGTCGCATTGTTTTTCAA
ATAGGAATTTACTGGCTATTGTTTATGAATAGATGTGTTTAACAACTTCAAGAACAAGGA
GGGGAAGTTTAAACAAAATCTCAGCAAAGACATCAAGGGATTGTTGGGTTTATATGAAGC
TTCACAACTGAGTATAGAAGGAGAAGATATCCTCGAGGAAGCCCAAAGATTCAGCAGCAC
ACTCCTTAACGCAGGGTTGGAACATCTTGATCACCACGAAGCTACAGTTGTTGGGCATAC
ACTGGAGCATCCCCATCATAAGAGCTTGCCAAGGTTCATGGCCAAAAGCTTCCTTAAGGA
CTTCCAGGGGCCAAATGGATGGCTGACTGTCTTGCAAGAACTTGCAAAAGCGGATTTCAA
TATGGTTCAATCCATACATCAGCAGGAATTACTTCAAATTTCGAAGTAAGTTTGAAAACT
GACTCACCTGTTAAGTATTTTGGTCTCATATATTCTTAAGACTCTTCTAATCGTAAATAC
CCATTATATTATTAGATGGTGGCAAGACCTAGGTTTGGCTGAGGAGTTGAAGTTTGCAAG
AGACCAACCACTGAAATGGTACATGTGGCCCATGGCAGTACTCCCCGATCCAAGCTTGTC
AGAGCAAAGGGTTGAGCTCACAAAACCCATCTCTATGATCTATATAATCGATGACATTTT
TGATGTTTATGGAACGCTTGATGAGCTCACTCTCTTTACAGAAGCTGTCAATAGGTAGGC
ATCAACAATGGAATTAATCCATTCATCACCGTACCAAAGTTCCACTAAATTGACCCGTTA
ATTTTTGCATGCAGATGGGATATAGCTGCTTTCGAGACGCTACCAAACTACATGAAGATA
TGCTTCAAGACTCTAGATGACATCACAAATGAAATCAGCAACAAGGTCTACAAAGAGCAT
GGGTGGAACCCAGTAGACTCTCTACGGAAGACGGTATGTACATTCATTTGTCTATGGATA
TTGAATTTTCACTAGAATTACAAGCACCACATGTTAAACGGATTCTCTGTTGCTACAGTG
GGTGAGTTTATGCAATGCGTTTCTAGTAGAAGCCAAATGGTTTGCCTCTGGGCATGTGCC
AAAGGCCGACGAGTACTTGAAAAACGGGGTCATCAGTTCAGGGGTACATGTGGTGCTTGT
TCACTTGTTCTTTCTCTTGGGCCATGGCATAACCAGGGGAAATGTGGATCTTGTGGATGA
CTTCCCCAGCATCATATCTTCCACAGCTGCCATTCTTCGTCTTTGGGACGACCTAGGAAG
CGCCAAGGTAATGCAAAACCAGGTTATTCATGTCTCAAGTCTTTAATTCCTTAATTCTGA
TGGTGTCTTAGCCTACTTAGTTTTAAATCAACACTAACACATTCATGAATTCATTGACAG
GATGAGAATCAAGACGGCCATGACGGGTCATACATCGAGTGCTACATTAAGGAACACCAA
GGCTCTTCAATGGAAAATGCACGGCAAAATGTGACTATATGA
>CRTPS116_Loci
ATGCCTAATACGCACAAATGGAGTATTGCCCACGATCACACCTTGGTTTCTATCCCCTTA
AAGAAAGATAACCATTCACCTGAACTTGGCAGTTTTACTGTTAAGATTGCCTTACTGCTT
TCCATTATTTTATAGTTCTTATTATGCCATGCATTTTCTAACTTTCTAATTTCCTAACTT
TACAGGATGAGTTCTACAATGAACATGCACAAAAGTTAAAGGAAGTTAAGCATGTATTCA
GCAAACTAGGAGAAGATGCAATGGAAAGCATGATGATGATTGATGCCATACAACGCCCAG
GCATTGATCATCACTTCGAAGAGGAGATTGAAGCAGTTCTGCAGAAGCAGTATATGAAAT
CTAGCATTCATGGTGATTGTGATGAGGATCTTTATGAGGTTGCACTCCGCTTTCGCCTAT
TGAGACAAGAAGGTTACGCTGTCCCCGCAGGTGGTTTCTTTTTCTTTTTATTTCTTTTTT
CTTTTTTAATTAACCTTACCGACATTTATCAAGAGTCGTTTGTTTCTGAAAGTGAATACT
GGTTAATGTCCATGGATAGATGTGTTGAATAACTTCAAGAACAAGGAGGGGAAGTTTAAA
CAAAACCTACGCGAAGACATCAGAGGATTAATGGGTTTGTATGAAGCTTCTCAGCTAAGT
ATAGGAGAAGATATACTTGAGGAAGCCGGAAATTTCAGCAGTCTACTCCTTAATGCATGT
TTGCAACATCTTGATCATCATCAAGCTGCAGTTGTTAAGAATACATTGGAGCATCCCCAT
CACAAGAGCTTGGCACGGTTCATGACCAAAAACTTCCTTACTGATTTCCAGGGCACAAAT
GGATGGATAAATGCATTGCAAGAATTAGCAAAAATAGATTTCAATATGGTTAAATCCGTG
CATCAAAAGGAGATGCTTCAAATTTCCAAGTCTGTTTGAAAATTTGCATTGTGATTATAT
ATACTTTCTTGTTATATATTCTTAAGACACTTTAATCTCTAACTAATATTTGTCATATTA
ATTATTAGATGGTGGAAGGACCTAGGTTTGACCGAGGAGTTGAAGTTTGCAAGAGACCAA
CCACTGAAATGGTACATGTGGCCAATGGCAATCATCCCAGATCCAAGGTTGTCAGAGCAA
AGGATTGAGCTCACAAAACCTATCTCTCTAATCTACATAATAGATGACATTTTTGATGTT
GCTGGAACCCTTGATGAACTCACTCTGTTCACAGAAGCTGTTAATAGGTAGAAATGGACT
AATTCATTGATTCGCTAATGGGTGTGTATGTGTGTATATATATATATATACATAGTTCCA
CTAATTTGTGTCATTAATTATTGTATATAGATGGGATTTGTCTGCTTTCAAAGAGCTTCC
AGAGTACATGAAGATGTGTTTCAAGACTCTTGATGACATCACGAATGAGATCAGTACCAA
GGTCCACAAGGAGCATAAGTGGAACCCAGTGGGCTCTCTACGGAAGGCGGTAATATTCAA
AACATTTTTGTATGGGTTTCAGTGGGATTACAAATGTAGCACGCTTAACAGATCCCCCAT
TGCTGCAGTGGGCGAGTTTATGCAACGCATGTCTAGTAGAGGCAAAATGGTTTGCTTCTG
GGCATGTGCCAAAGGCTGAGGAGTACTTGAAGAATGGGGCCGTTAGTTCAGGGGTACATG
TGGTGCTAGTTCACTTGTTTTTTCTATTGGGTCATGGCATAACCAAGGAAAATGTAGATC
TTGTGGATGACTTTCCAGGCATTATATCTTCTACAGCAACAATTCTTCGTCTTTGGGATG
ACCTCGGAAGCGCCAAGGTAAATGCGAACCGCATGCAGGTTGTTAATTAATCTGTCTACA
ATTTTTCATGTTTGGTTTATAAAAAGTTATTTTGAGGTGGCCTTAAAAGTTAAATGTAGT
GTTGGCCTAATGGATGTTTTGAAGTGGTATGTCATAATGTTTGGTTTCACAGAACCACCC
TAAGTTGAATAAATTGACAGGATGAGAATCAAGACGGGCATGATGGGTCCTATGTAGAGT
GCTACTTGAAGGAACACCGAGGCTCTTCAGTTGAAAATGCAAGACAAATCGTAGCCCATA
TGATTTCAGATATGTGGAAGCGCCTCAACAAGGAATGCCTCTCTCCAAATCCATTTTCAA
CTTCTTTTACAAAAGGCTCCCTCAATATTGCAAGAATGGTCCCTTTGATGTATAGTTATG
ATGACCAACAGTGCCTTCCTGGCCTTGAGGAGCATATGAAGTCCTTGCTCCTTGAGAATC
TACCATACAGAAACGCTCAAAAAATAAATGAGTGA
>CRTPS124_Loci
ATGTCTTTTACATGCAATTTGGTCAGTTTATGGCCACTTTGCTCTGGATTAGAGCCCTAT
AAATACGTGAGTACTGAAGTTGAGGCAAAAGCATCGGACAATAGTATAACCAACTTTCAA
GGCAAAGTAGAAAAATGTCAGCTCCGCCGTTGTTCGGCGCTGTTCAAATTATCATCCTAG
CATTTGGGGGAATCATTTCCTTATGCTTCTGAATGCACGGTAAGATATTTGTCTACTAGC
TACCGACCATTGTTAACTAGTATACCCATGCTAGCTATTGGGACTCCCTAGTGTAATTAG
AATGCTGTGACATCATAAAATAAAGTTGTGTTATTTTATTAATTGCTTCAATTTAGTGGT
GCAGAACACTCATGCTTATTTAGAGCAACAAGTTCAACAACTGAAAGAAGTGAGGAAGAT
GCTAATCACTGATGATGATGATTCCGAGCAAAAGTTGCTCTTGATTGATGCAATCCAGAG
GCTAGGTGTGGCTTACCATCTTGAGAGTGAGATTGATGAAGCATTACAACTCGTGTTCGA
TGGTTACGTTATCTCTGCTGAAGAAGATGATGATGCTTATACTGCGGCTCTTCGACTTCG
GTTACTAAGACAACAAGGGTACAATGTTTCATGTGGTGAGTCTTTTCCATCATATCTTCA
GTTTTCTCAAAACTATGATACACTTCCATTAGTTATCATGCGAAGAAACTTAATACACAT
GCAATATTTAGGTATACGTATGAACATCATCTACAAATTTGAAACTCCTAGTTATGTTGT
GTGTTGTGAAGTAGATGCGTATTCAACAAGCTCAAAAATAGTGAGGGAAACTTCAAGGAA
TCCCTCAGCAGCAATGTGCGGGGGATGTTAGGCTCGTATGAAGCTACACATCTCAAGGTA
CATGGAGAAGACATATTAGATGAAGCACTTGCTTTCTGTACCACTCACCTTCAGTCCGTG
GCAAAGTACTCTTCAAATCCTTTTGCTGAAGAAGTAGATCATGCCCTAAAGCAGCCCATC
CGAAAGGGGTTAACTAGGCTAGAGGCCAGGCATTATTTTTCAATATACCAAGCCGATGAT
TCTCATAATACAGCTCTACTGAAGCTAGCAAAGTTGGATTTCAACCTATTACAAAAATTA
CACCAGAAGGAGCTAAGTGAGATTTCCGCGTAAGTTCGTAATTATGTAGGACTGCCTACT
TTGTTTGTTTGAAGTTTGAAATTAAGGAATTATATTTAACTTGACCAGTTCCGTTGAATT
GCACTGTATTTTAGGTGGTGGAAAGATTTAGACTTTGCACACAAGCTTCCTTTTGCAAGA
GATCGAGTGGTGGAGTGCTACTTTTGGATATTGGGGGTGTACTTTGAGCCCCAGTTTTTC
TTGGCTAGAAGATTCTGACTGAAGTAATAGCCATGACTTCTGTCATTGATGACATCTATG
ACGTGTATGGTACACTCGAAGAACTCAAGCTCTTCACTGAAGCAGTTGAGAGGTTTAATT
CATACACTTCTTGATATTTGGTCTTCGATCCCATTGTTGACTCCAATTTTTGTATATTTA
TGTTAAAAGTTCATCTTCTGCATAGTCATTTATCGTTCCAGCTACTTTGACTTTCAGGTG
GGATATCAGTGCCATAGATCAACTACCAGAGTACATGAGAGTGTGTTATCGAGCGCTCTT
AGATGTATACAGTGAAATTGAGGAAGAAATGGCCAAGGAAGGAAGATCATATCGGCTCTA
CTATGCGAAAGAAGCAGTAAGGCTTGTCTGTGCTTATTATACTTGAACAATCAATAAGCC
TAATAACAGTACTGATGAAATAAAAACCAAATCCATTCTTCAGATGAAAAATCAGAGCAT
ATCATGAGGAAGCCAAATGGCTTCAAGTACAACAAATACCAACCATGGAGGAGTATATGT
CTGTGGCATTAGTTACCTCTGCATACTCCATGCTGGCGACCACATCGTTTGTTGGAATGG
GAGATGCAGTGACAGAAGAAACTTTCGATTGGGTCTTCAGTCAACCTAAGATTGTCAGGG
CTTCAGCAATAATTTGCAGGCTCATGGATGATATGGTTTCCCCTAAGGTATGGCAGACCT
TATGACTTCTGAATTCAAAAATGGCTCAAACAATTATTTTTATATTTTTCTAGTTTCCAA
TAACCTCTATGATTCTAATTTTGTAGTTTGAACAAAACAGAGAACATGTTGCCTCAGCTG
TTGAATGTCACGTGAAGCAACATGGTGCCTCGGAGCAGGAAACACACAAGGAATTTAATA
AACAAGTAACAAATGCATGGAAGGATGTCAATGAAGAGTACCTCATCCCAACAGCTGTTC
CAATGACCATCCTCACGCGGGTTCTAAATCTTTCACGGGTTATAGATGTTATATACAAGA
ACGAAGATGGCTATACTCATTCTAGGACTGTTCTAAAAGATTTCGTAACTTCCATGCTAA
TCGATTCTGTGCCAATATTGTAG
>CRTPS125_Loci
ATGTCTGTTCAGTCTTCAGTGGTACTTCTTGCTCCATCTAAAAACCTCAGCCCTGAGGTT
GGCCGGCGCTGTGCAAATTTTCATCCCAGCATTTGGGGGGATCATTTCCTTTCTTATGCT
TCTGAATTCACAGTAAGATATGTCTACTGGCTATTGGCCATTGTTACCTAGTGCGCGCAT
GCTATCTCTTGGGACCCTCCTAATGTATTTAGAATGTTGTAATATCACAGATTAAACAGC
TTATTCAGGGATGCTGTGAATTTTTTTAACAGGGCGCTCATGTTTATTTTATTAATTGTT
TAAATTTGACGGTGCAGAACACTGATGATCATTTGAAGCAACATGTCCAACAGCTGAAAG
AAGAAGTGAGGAAGATGCTAATGGCTGCTGATGATGATTCTGCGCAAAAGTTGCTCTTGA
TTGATGCAATCCAACGGCTGGGAGTTGCTTACCATTTTGAGAGTGAGATTGATGAAGTAT
TAAAACACATGTTCGATGGTTCCGTTGTCTCTGCTGAAGAAGATGTTTATACTGCTTCTC
TCCGATTTCGGTTACTAAGACAACAAGGGTACCATGTCTCATGTGGTGAGTCTTTTCACT
CATATCTTCATTTCTCTCAATACTGTGCTACACATAAAATATTTAGGATAATGAAGTATG
AATCTTTTGCCCTCTATTAATATGAACCACATACCTCAATTAGTATTATCCACAAGTTGG
AAACTCAAAGAGCCATGTTGTGTCATGTAAAGCAGATTTATTCAACAACTTCAAGGATAA
TGAAGGAAACTTCAAGGAATCCCTCAGCAGCGATGTGCGGGGAATGTTAAGCTTGTATGA
AGCCACACATTTCAGGGTGCATGGAGAAGATATATTAGATGAAGCACTTGCTTTCACTAC
CACTCACCTTCAGTCCGCCACAAAGCACTCTTCAAATCCTCTTGCTGAACAAGTAGTTCA
TGCCCTGAAGCAGCCCATCCGAAAGGGGTTACCTAGGCTAGAGGCCAGGCATTATTTTTC
TGTGTACCAAGCAGATGATTCTCATAACAAAGCTCTGCTGAAGCTAGCAAAGTTGGATTT
CAACCTATTACAGAAATTACACCAGAAGGAGCTAAGTGACATTTCCGCGTAAGTACATAA
TTATGTAGGATTGCCTTATTTGTTTGTTTGAAGTTTGAAAGGGGTTAGAATTAACTTGAG
TTCCGTTGAATTGTACCGTATTATAGGTGGTGGAAAGATTTAGACTTTGCACACAAGCTT
CCTTTTGCAAGAGATCGGGTGGTGGAATGCTACTTTTGGATATTGGGGGTGTACTTTGAG
CCCCAGTTTTTCTTCGCTAGAAGGATTCTCACTAAAGTAATAGCCATGACCTCTATTATT
GATGACATCTATGACGTGTATGGTACACTTGAAGAACTCGAGCTCTTCACCGAAGCAGTT
GAGAGGTTTAATTCATACACTTCTTGACCTTTGGTCTTCAATCTCATTGCTGAATGCAGA
TTTTGTATAGTCAATCAATCCACAGTAATTCATCCTGTTATAAGTTCAGCTTATGCATGG
TCATTCATCATTCAGCTTCTTGATTTTCAGGTGGGATATCAGTGCCATAGATCAACTGCC
AGAGTACATGAGAGTGTGTTATCAAGCACTCTTATATGTATACAGTGAAATTGAGGAAGA
AATGGCCAAGGAAGGAAGATCGTATCGGCTCTACTATGCAAAAGAAGCAGTAAGGCTTAC
ATGTGATTATTATACTTTAAGAAGCAATAAATTTAATAACCATACTGATGAAATGAAAAC
CAAATCCATTGCTCAGATGAAAAATCAAGTAAGAGCATACTATGAGGAAGCCAAATGGCT
TCAAGTGCAACAAATTCCAACCATGGAGGAGTACATGCCTGTGGCGTTAGTTACCTCTGC
ATACTCAATGCTGGCGACCACATCGTTTGTTGGAATGGGAGATGCTGTGACAAAAGAAAG
CTTCGATTGGATTTTCAGTAAGCCTAAGATTGTAAGGGCTTCAGCCATAGTTTGCAGGCT
CATGGATGATATGGTTTCCCACAAGGTATGGTAATCCTTATGCTGTTTCAGAATAATAAC
TCACAAATCAGTAAATATTTTGATACCATGAATTATTGGAGCTACTAGATATGTATAATT
TCTGAAATTCAAATGGCTCAAATAATTATTTTTATATATTTGTACTTTCCACTAACCTCT
ATGATTCTATATTTTGTAGTTTGAGCAGAAGAGAGGACATGTTGCCTCAGCTGTTGAATG
TTACATGAAGCAACATGGTGCGTCGGAGCAGGAAACGCACAACGAATTTCACAAACAAGT
AAGAGATGCATGGAAGGATATCAATGAAGAGTGCCTCATCCCAACAGCTGTCCCAATGCC
CATCCTCATGCGAGTTCTAAATCTCGCACGTGTTATAGATGTTATATACAAGAATGAAGA
TGGCTATACTCATTCTGGGACTGTTCTAAAGGATTTCGTAACTTCCATGCTAATTGATCC
TGTGCCAATATGA
>CRTPS126_Loci
ATGTCTCTTCCACTCTCAGTTACAGCTCCTATTCCAACCCAAAGGCTTAATCCTGAGGCG
GCTCGCCGCAGTGCAAATTTTCGTCCTTGCTTTTGGGGTGATCGTTTCCTCACCTATACT
CCTGCTGATCCGGTAAATGCGCTTCCATAATTTGTCAAAGCAAAACATGTTATTTTTAGT
CATGATTTAGAGTTTATTTATGGCTGTTTTTAAAATTCACTACTAATATTCATCGATATT
TTTATAATATTTTCGATATATCCATAAAATTTAGTACTAATATTCATCGATATTTTTTTA
ATATTTTTATATATCCAAAAAATTCAAGTACTGATATATCTGTTTTTACATTTTTTCAAG
TAATTCAAAATACATTTTTTTTCCTAAAAGCTTAACATGGGAAGTGAGGAAATAAACATT
CTCCTCCTATAGGGAAATAAACATAAAGTAGGCTTTGATTCCATATTAGACAACCAACCA
ATTTTCTCTGTAAGGGACATAATATTGATCATGTTCCCAAAACCCTCCCTCACAAGCAAC
CTTTTTTCTTTTCGGACTGAACAAATTGGAAAAGCAAAATATGTGGCGACCTCCCGGAAA
ATTTGGTCTAATATTGGACAACCATTTTCTTAAAGTTAATTTCAGCTCGAAGTATGTCAT
TCACTCAGTCTAACATTTCTAGCATACGATTTGTTCATACAATTTACTGGTGCAGGTAAC
CCATGCTCGTAAAGTGCAACAAATTGAAGAACTGAAAGATGAACTGAGAAACGAGCTAAA
AGCTACTGCCAGGAAGTCTTCACAACTGCTGAACTTCATAGATTCCATCCAACGCTTGGG
ATTGGCATACCAGTTTGAAAGGGAGATCAAAGAAGCATTAGAGGACATGTATCAAACCTA
TAATCTGGATGATGATGATAATGATGACCTGACCAATGCTTCTCTTCGTTTCCGACTTCT
AAGACAAGAAGGTTACCATATTCCACCTGGTAAAATCCCATGACCCATTGTTGTCTAAAC
ATATATATGTCATCTGCAATTACATATCATCGATTGAATGGTCAACTTCGCTGATAAACA
GATGTATTCAATAAGTTCAAAGACGACGAAGGCAACTTCAAGGAATCATTGACTGGTGAC
TTACCAGGCTTGCTAGCTTTATACGAAGCTACACATTTAATGGTGCATGGAGAAGACATA
CTAGAGGAAGCTCTGGCTTTCAGCACTGCTCACCTTCAGTCCATGGCAACCGATTCAACT
CATCCCCTTGCAGCACAAGTGACTCGTGCACTAAAGAGACCTATTCGCAAGTGCTTAACA
AGGGTGGAGGCAAGACATTACATTTCCGTCTACCAAGAAGATGGTCCGCATAATAAAACA
TTACTCAAGCTCTCAAAGTTAGATTTCAATCTATTGCAGTCACTCCACAGGAAAGAGCTA
AGTGAGGTCACTAGGTAAGTTGCGGAACCAACAATATTCAGAAAGCTACATATTTGGCAA
TTTTCTCACTCTGATAATCTGTTGATATATCTTTAAGGTGGTGGAAAGGTTTGAATTTTG
CCAAAAAGATGCCTTTTGCACGGGACAGATTAGTGGAGGGCTACTTCTGGATATTGGGAG
TGTATTTTGAACCCCAATATTCCCTTGCTAGAAGGATCTTAATCAAAGTATTAGCCATGA
TATCCATCATAGATGATATATATGATGCATATGGTACATTCGAAGAACTCAAACTCTTTA
CAGAAGCAATTGAAAGGTTTGATACATGCATGCCCATCAAAATTGTTGGCTTAATTTCCA
AATTTCTAGTCAAATTTCAAAAAGTTCCAAGGATATCTGTTGCTTCACTTTCAGATGGGA
TGCCAACAGCGTAAATCAACTCCCAGATTATATGAAGCCTTGTTATCAGGCTCTCTTGGA
TGTTTATGAAGAAATGGAAGAAGAGATGGCCAAGGAAGGAAACTTGTACCGTGTTCAATA
TGCAAAAGCAGCGGTTTGCCTCCAATGACCCTTCTTCTAGTTCCTTACTCTTTCATAAAT
ATTTTGTCTATCTTCAAAAAATATATTGTAAGCTAGCAGGATAATTAATCTATTTGCAAT
ATTATGTAAACTCAGATAGAAAGGCAAATCCAAGCCTACTTTGTTGAAGCCAAATGGTTG
AACCAAGAATATACACCAACATTGGATGAGTATATGAGTAACGCACTAATAAGCAGTGGT
TACTCTATGCTCATGACCACATCTTTTGTTGGCATGGGAGATATAGCAACAAAGGAGGCC
TTCGATTGGGTTTTCAACGACCCTAAGATGGTTAGAGCTTCATCTGTCATTTGCAGGCTC
ATGGATGACATAGTTTCCCATGAGGTATTACATCATTTATGCTGCGTCATGTTGTGTTGT
ACTAGCTCTATGTATCCTTGATTTTCTTCGCTTTTCTTTTTGTGCAGTTTGAGCAAAAAA
GAGGGCATGTTGCATCAGCAGTTGAATGCTACATGAAGCAACATGGGGTTTGTAAGCAAG
AAGCATATGATGAGTTGAATAAGCAAGTAGTGAACGCATGGAAGGATATGAATAAGGAGT
GCCTCAAACCTACACAAGTGCCCATGCCTCTTCTTACTCGTGTTCTTAATTTCAGTCGTG
TGATTGATATTTTGTATAAGGACGAAGATCAGTACACACATGTTGGAAAATTGATGAAAG
ATCTCATTGCTTCGATTCTCATTGACCCTGTGCCAATATGA
>CRTPS127_Loci
ATGTCTCTTCCACTCTCAGTTACAGCTCCTAGTCCAACCCAAAGGCTTAATCCTGAGGTG
GCTCGCCGCAGTGCAAATTTTCGTCCTTGCTTTTGGGGTGATCGTTTCCTCACCTATACT
CCTGATGATCCGGTAAATGAGCTTTCATGATTCATGGAAGCAAAAACATGTTATTTTCGG
TCATAAGTTAGAGGTTATTTATGATTGTTTTTAAAAAATAGTTATCAGAAAACATGGTTG
TTCTTAATATTATGCATCTTGAAAATTTAATTTAATTTTTTTATTTTTTGTATCAAAATG
CTATGCACTTTTTGTTGTATTTTCAATTGTTTCTCATGATTTTTTTATTACTTAGAAAAC
ACTTATCGGTTTATTATAAAAAATAATCTAGTCTGAAAAATAGTCATTTTGTAAAATTTA
AGTATCGATATATCCGTATTTACCTATATTTCAAACATTGACAATAACTAAATAAAACTC
TAAAAATAAGAGTATTCAAGAGAAAAAATAATTTAAAAATATATATATTTTTTTCCAAAA
GCTTAATATGGAAAGGGGGGAAATAAACATCATCTTACGGGGAAATAAACATAAAGGAGG
TTTTGATTCCATATTAGACAACCAACCAATTTTCTCTGTAAGGGACATTAAATTAATCAT
GTTCCCAATACCCTCCCTCACAAGCAACCTTTTTTCTTTTCGGACTGAACAAATTGGAAA
AGTAAATATGTGGCGACCTCCCGGAAAATTTGGTCTAATATTGGACAACCATTTTCTTAA
AGTTAATTTCAGCTCGAAGTATGTCATTCACTCAGTCTAACATTTCTAGCATACGATTTG
TTCATACAATTTACTGGTGCAGGTAACCCATGCTCGTAAAGTGCAACAAATTGAAGAACT
GAAAGATGAACTGAGAAACGAGCTAAAAGCTACTGCCAGGAAGTCTTCACAACTGCTGAA
CTTCATAGATTCCATCCAACGCTTGGGATTGGCATACCAGTTTGAAAGGGAGATCAAAGA
AGCATTAGAGGACATGTATCAAACCTATAATCTGGATGATGATGATAATGATGACCTGAC
CAATGCTTCTCTTCGTTTCCGACTTCTGAGGCAAGAAGGTTACCATATTCCACCTGGTAA
AATCCCATGACCCATTGTTGTCTAAACATATATATGTCATCTGCAATTACATATCATCGA
TTGAATGGTCAACTTCGCTGATAAACAGATGTATTCAATAAGTTCAAAGACGACGAAGGC
AACTTCAAGGAATCATTGACTGGTGACTTACCAGGCTTGCTAGCTTTATACGAAGCTACA
CATTTAATGGCGCATGGAGAAGCCATACTAGAGGAAGCTCTGGCTTTCAGCACTGCTCAC
CTTCAGTCCATGGCAACCGATTCAACTCATCCCCTTCCAGCACAAGTGACTCGTGCACTA
AAGAGGCCTATTCGCAAGTGCTTAACAAGGGTGGAGGCAAGACATTACATTTCCGTCTAC
CAAGAAGATGGTCCGCATAATAAAACATTACTCAAGCTCTCAAAGTTAGATTTCAATCTA
TTGCAGTCACTCCACAGGAAAGAGCTAAGTGAGGTCACTAGGTAAGTTGCGGAACCAACA
ATATTCAGAAAGCTACATATTTGGCAATTTTCTTCACTCTGATAATCTGTTGATACATCT
TTAAGGTGGTGGAAAGGTTTGAATTTTGCCAAAAAGATGCCTTTTGCACGGGACAGATTA
GTGGAGGGCTACTTCTGGATATTGGGAGTGTACTTTGAACCCCAATATTCCCTTGCTAGA
AGGATCTTAATCAAAGTATTAGCCATGATATCCATCATAGATGATATATATGATGCATAT
GGTACATTCGAAGAACTCAAACTCTTTACAGAAGCAATTGAAAGGTTTGATACATGCATG
CCCATCAAAATTGTTGGCTTAATTTCCAAATTTCTAGTCAAATTTCAAAAAGTTCCAAGG
ATATCTGTTGCTTCACTTTCAGATGGGATGCCAGCAGCGTAGATCAACTCCCAGATTATA
TGAAGCCTTGTTATCAGGCTCTCTTGGATGTTTATGAAGAAATGGAGGAAGAGATAGCCA
AGGAAGGAAACCTGTACCGTGTTCAATATGCAAAAGCAGCGGTTTGCCTCCAATGACCCT
TCTTCTAGTTCCTTAACTCTTTCATAAATATTTTTTCTATCTTCAAAAAATATATTGTAA
GCTAGCAGTATAATTAGTCTATTTGCAATATTATGTAAACTCAGATACAAAGGCAAATCC
AAGCCTACTTTGTTGAAGCCAAATGGTTGAACCAAGAATATACACCAACATTGGATGAGT
ATATGAGTAACGCACTAGTAAGCAGTGGTTACTCTATGCTCATAACCACATCTTTTGTTG
GCATGGGAGATATAGCAACAAAGGAGGCCTTCGATTGGGTTTTCAGCGACCCTAAGATGG
TTAGAGCTTCATCTGTCATTTGCAGGCTCATGGATGACATAGTTTCCCATGAGGTATTAC
ATCATTTATGCTGCTTCATGTTGTGTTGTACTAGCTCTAGCTCTATGTATCCTTGATTTT
CTTCGCTTTTCTTTTTGTGCAGTTTGAGCAAAAAAGAGGGCATGTTGCATCAGCAGTTGA
ATGCTACATGAAGCAACGTGGGGTTTGTAAGCAAGAAGCATATGATGAGTTGAATAAGCA
AGTAGTGAACGGATGGAAGGACATGAATGAGGAGTGCCTCAAACCTACACAAGTGCCCAT
GCCTCTTCTTACACGTGTTCTTAATTTCAGCCGTGTGATTGATATTTTGTATAAGGACGA
AGATCAGTACACACATGTTGGAAAATTGATGAAAGATCTCATTGCTTCGATTCTCATTGA
CCTTGTGCCAATATGA
>CRTPS129_Loci
ATGTCTGTTCAGTCTTCAGTGGTACTTCTTGCTCCATCTAAAAACCTCAGCCCTGAGGTT
GGCCGGCGCTGTGCAAATTATCATCCCAGCATTTGGGGGGATCATTTCCTTTCTTATGCT
TCTGAATTCACAGTAAGATATGCCTACTGGCTACTGGCCATTGTTACCTAGTGCGCCCAT
GCTATCTATTGGGACCCTCCTAGTGTATTTAGAATGTTGTAATATCACAAATTAAACAGC
TTATTCAGGGAATGCTGTGAATTTTTTTAACAGGGCGCTCATGTTTATTTTATTAATTTC
AATTTGATGGTGCAGAACACTGATGATCATTTGAAGCAACATGTCCAACAGCTGAAAGAA
GAAGTGAGGAAGATGCTAATGGCTGCTGATGATGATTCTGTGCAAAAGTTGCTCTTGATC
GATGCAATTCAACGGCTAGGAGTTGCTTACCATTTTGAGAGTGAGATTGATGAAGCATTA
AAACACATGTTCGATGGTTCCGTTGCCTCTGCTGAAGAAGATGTTTATACTGCTTCTCTC
CGATTTCGGTTACTAAGACAACAAGGTTACCATGTCTCATGTGGTGAGTCTCTTCACTCA
TATCTTCATTTCTCTCAATATTGTGCTACACATAAAATATTTAGGATAATGAAGTACGAA
TCTTTTGCCCTCTATTAATATGAACCACATACCTCAATTAGTATTATCCACAAGTTGGAA
ACTCAAAGAGCCATGTTGTGTGTCATGTAAAGCAGATTTATTCAACAACTTCAAGGATAA
TGAAGGAAACTTCAAGGAATCCCTCAGCAGCGATGTGCGGGGAATGTTAAGCTTGTATGA
AGCTACACACCTCAGGGTGCATGGAGAAGATATATTAGATGAAGCACTCGCTTTCACTAC
CACTCACCTTCAGTCCGCAGCAAAATACTCTTTAAATCCTCTTGCTGAACAAGTAGTTCA
TGCCCTAAAGCAGCCCATCCGAAAGGGGTTACCTAGGCTAGAGGCCAGGCATTATTTTTC
CATATACCAAGCAGATGATTCTCATCATAAAGCTCTGCTGAAGCTAGCAAAGTTGGATTT
CAACCTATTACAGAAATTACACCAGAAGGAACTAAGTGATATTTCCGCGTAAGTACATAA
TTATGTAGGACTGCTTATTTGTTTGTTTGAAGTTTGAAAGGAGTTAGATTTAACCTGAGG
AGTTCCGTTGAATTGTACTGTATTTTAGGTGGTGGAAAGATTTAGACTTCGCACACAAGC
TTCCTTTTGCAAGAGATCGAGTGGTGGAGTGCTACTTCTGGATATTGGGGGTGTACTTTG
AGCCCCAGTTTTTCTTGGCTAGAAGGATACTTACTAAAGTAATAACCATGACTTCTACTA
TTGATGACATCTATGACGTGTATGGTACACTTGAAGAACTCGAGCTCTTCACTGAAGCAG
TTGAGAGGTTTAATTCATACACTTCTTGACCTTTGGTCTTCAATCTCAGTGTTGAATCCA
CATTTTGTATAGTCAATAATCCACTTTCATGTTAAAAGTTCAGCTTCTGCATAGTCATTT
ATCATTCCAGGTACTTGATTTTCAGGTGGGACATCAGTGTCATAGATCAACTACCAGAGT
ACATGAGAGTGTGTTATCGAGCACTCTTAGATGTATACAGTGAAATTGAGGAAGAAATGG
CCAAGGAAGGAAGATCATATCGGTTCTACTATGCGAAAGAAGCAGTAAGGCTTACAAGTA
ATTATTTTACTTTAAGAAGAAATGACCTTAATTAAAATACTAATGAAATAAAAACCAAAT
CCATTATTCAGATGAAAAAGCAAGTTAGAGCATACTATGAGGAAGCCCAATGGCTTCAAG
CACAACAAATACCAACCATGGAGGAGTATATGCCTGTTGCATCAGCTACCTCTGGATACC
CGATGCTTGCAACCACATCCTTTATTGCGATGGGGGATGTTGTGACAAAAGAAACTTTCG
ATTGGGTTTTCAGTGAGCCTAAGATTGTCAGGGCTTCAGCCACAGTTTCCAGGCTCATGG
ATGATATGGTTTCCCACAAGGTATGGTAATCCTTATGCTGTTTCAGACTAATAACTTACA
AATCAGTAAATATGTTTGGTACCATGAATTATTGGAGCTGTAACACATGTATTATTTCTA
AAATTCAAATTGCTCAAATAATGATTTTGTGATATCTCATATTGGATGAGGGAAAAAGTT
TTTTTGTTGTATGAGTTCCCCTTAATCATGTAAACGCGTTTTAAAGTTAAGATGATTCAT
TTGGATCTAAAGCAAATAATATCTATAAAGTTAGAAGCAGGTTATTATCTATAAACTTCG
ATGTGAGGTTTGTTTAGCTCCATAAAAAGTGTCTATCTATTTGACCTCACAATCTCATAG
GACAGAGAACATTGTGTCTGCATGAGGGGTGATTGTGATATCTTATGTCCGGCATGAGGG
TCATTGTGATATTCCAAGTCGTATATGTGACAAAGTTGTCATTATGCATGCATATGGGAT
GATTGTGATATCCCACGTCAGATAAAAGAGAGTTTTTGAAGTTATAGAAGTATGAAATCT
TCTTAATCATGTAAATACGTTTTAAAATTGTGAGGGTCGTTTAGACCTAAACAATATCTA
TAAGGTTAGAAGCGGATTGTTATAGATTTTATGTATTTGCATTTTCCACTAATCTCTATG
ATTCCGTATTTATAGTTTGAACAAAAGAGAGGACATGTTGCCTCAGCTGTTGAATGTTAC
ATGAAGCAACATGGTGCGTCGGAGCAGGAAACACGCGACGAATTTAAAAAACAAGTAAGA
GACGCATGGAAGGATATCAATCAAGAGTGCCTCATGCCAACAGCTGTTCCGATGACCGTC
CTCATGCGAATTCTGAATCTTGCACGTGTTATGGATGTTGTATATAAGCATGAAGATGGC
TATACCCATTCCGGGACTTTTCTAAAGGATTTAGTAACCTCCCTGCTTATAGATTCTGTG
CCAATATGAAGCTAGCTTTCTTTCTGCTGCTTTGTTGAAAAGATTGTCTTGCATTTTAAT
CTACTTTCTGTAATATGTAACCGGATGCTTTGTTCAAATTTTAAGAATGCTTGGTTTATG
ATACTTTCCAACCATATAATTGAATTGATGATTTGTCTTTTTTTTTTTTTTTAAAAAAAA
TTATTTAGTGATATGGTATTTTTTATTTATTAAGTGTTATGATACTTTTAACTATAAGGA
CATTTCATGGTAAAAAGGAGTTTTTCACGATAAATTTATTTTCACACCGAATTTTTACTA
TTGGCGATGAAATATTTAGTTATGGTAAAAATTAATATTTAGCCATGACATATATTTGTA
TTAAATTATTTTCTTTAAGTTTTGGCCACAAATTAATATTTATAACAAAAAATATTTTTA
TCAGTGCCTACATATAATAAAGTATGTTTGTATTTATAAATGTAAATATACTTCATATTT
AAGAGTGAGAAGATACGGATCAAGCATCATCACCGTCCATTTTACTTTCAATGGGGTGTA
TGTAAGTTTGTGAGTGAGTTGTGATAATGTGTTAATTAGCCAGGAGTACAAAGGGGAAAA
GACAATAAGAGAATTAGCAGAGCTTAAATCTGCATCTTTGTAGCTAATACGAACTCTTGC
CTAAAGAACAAAGCCTTCTTATATGAACTCTCACTTGAAGAATGAAGCCTTAATGATGAT
TTTACAACAAATGATGATTAACACAAGGCTTCATTCTTCAACATGTTACCATAAATTTTA
TCTTATGGAAAAATTATTAACTTTTCTATAAAATTAAATTTTATCGTTAAAAATAATTGT
TTATGAACTTATAGCAATAAACTCACCATAAATAATTTTTTATGGAAAAAATTCTTCTAC
CACAAAATACTATATTTTAATCACAAATTAATTTATGGTAAAAACCCATATTTGTTGTAG
TGGATGGAATCCTTATTCTCTTTTGTCTCTTTAGTTTTGAAAAGGATACGACAATATCTT
ATCACCCAAGGTATATGATTGGCTAATATTAATTTGATTAAGAAACATGTGCTGATGGAG
ATCTCCTTAAAAATTTAGACATCCACATCACACCGACATTCCATTAACATGTCATTTTTG
GGTGAGTGAGTTGATACAGTAACTAGAAAAATAAATAAAAAAATAAAAAAATCTAAGATA
TGAACATTACCCTATATCTCTTAATTTAATTAGATGATCCTTTACATAAATATTAGTTCT
TTTTTATGCTTTGTAATATTAATACTTTAATAAATTCCCAGTGGCAACACTAACAAATGC
TTTAATGATGATTTTACAATTTTGAATATTTTTATAATTTTCTATCAATCACTACAAAGC
ATGTTGGACCACTGTTATCAGGTTGAACAAGCTAGTCACAAAATTCAAGCCAAGGTCTTT
TCAGGAATCATACCGGTAACGATTTTTCTGAAATAGTGGATGAAAAAATTTTGAAAAATG
AACACTGGTCCTTAATTGTCTAATTTCAAAATAACATTTTGTTGAGGTCGTCACATCAAG
TTTACCTCAAAATATCAGTCTCCCTGTTGTGGTTTACGTGTTGCTTACGGCCATGAATGC
GTGAACGAGAAGTCTGTTCACGTCTTTTCACATGCAACTTGGTCAGTTTACGGCCACCGG
GCTCTGGATTAGAGCCCTATAAATTCGTGAGCACTGAAGTTGAGGCAAAAGCATCGGGCA
ATAGTATAACAAACTTCCAAGGCAAAGTAGAAAAATGTCTGTTCAATCTTCAGTAGTGCT
TCTTGCTCAATCTCAAAATGCCACCCCCGCAGTTGCCCGGCGCTGTGCAAATTTTCATCC
TAGCATTTGGGGAGACCGATTTCTTTCATATGCTTCCGAATTCACAGTAAGATATATGTC
TACTAGCTGCACGATATTGTTGAATACTAGCGTGCCCATGCTAGCTCTTGGTACTCCCTA
TTATAATTAGAATGTTGTGATATCATAAATTAAGTGGCTGATCCAGGGATATTGTGAATT
TTTTTAACAAGGCAATAATTTTATTATATTCATTGCTTCAATTTGGTGGTGCAGAACGCT
AATCCTTATTTAGAGCAACAAGTTCAACAACTGAAAGAGGAAGTGAGGATGCTGTTAATC
ACTGCAGCTGATGATTCCGAGCAAAAGTTACACTTGATTGATGCAATCCAACGGCTAGGC
CTGGCTTACCATTTTGAGAGTGAGATTGATGAAGCATTACAGCACATGTTCGATGGTTAC
GTTATCTCTGCTGAAAAAGATGATGATGTTCATACTGCTGCTCTCTGA
>CRTPS131_Loci
ATGTCTTCTCAGTCCACCATACTCTTTCTGTACCCATTTCCAAAGTGTCCGCAAACTCCA
CCATCTCTTTCTTCACAAAAACATGCTGGTGGTATGTTCTTGTGTTCAGTTTGCATTCCA
TTCATGTGTGTTTTTCTTTTTGTTTGTTTGTTTGTTTTCTTTTGTAAAAGGTTAACGGCT
AAATGGTGGTCATTTGAGGAAGAAGGGAAGAAAAATGATAAAATATAAAAGAATATCATC
ACCATCTTCCACCTGATAGAGTGCTCTAAAATGGCAGAGAAGATAAGAAAAAAATAAAAT
TTTCCTTATTTGTTTACAGGAGTTCCACCCTTCAAGCCCAAAGACAAATGGGTTAACGGT
AATTTAAATGTCAAGTGCAAGGCTATATTGAAACCCCAGACTCAAGGTATGCTAGAAATT
TATTCAAATTTTAGAAGCATTTACTCCTTTATATATCTATATATTAACTTGTATGCATGC
AGAAATTAATGATCGAGTGGATGTGTTTCAAAATGGCGCTCCAGAGGTAAAAAAGTTGCA
TGAGATTGTGGAGGATGACATAGAGAAGGAGTTACCTGTTAAGGTGATTTTAATACACTA
TATTTTACCTTTCCTTTTTCATTTTTTTTTTAAGATCGGGGTACTGAAATTTATGGTTTT
TGATGTGATTTTTGCCACTTCTACGGGAAGGGTTATGGGTCAATCGAGATTAAGAAACAT
GTCGATACTGTCAGATCGATGTTGAGCTCCATGGAGGATGGAGAGATAAGCAAATCGGCT
TATGACACTGCATGGGTGGCTCTTGTGAAGGATATTAATGGAACTGATACACCTCAGTTT
CCATCTAGCCTTCTGTGGATTGCCAACAATCAGCTCGAGGATGGATCATGGGGCGATGTC
CACTTCTTCTCCCCTTACGATAGAATACTGAACACGTTGGCATGTGTCATCGCATTGAAA
TCGTGGAATATTCATCCAGAAAAATTCGAAAAAGGTAGAGAAAAGAATGGAACTGGACAT
CCATTCACTTTCTGAATGGGTTTAGTATTCATAATCAACTACACATACATATGATATGAT
ACCCCATTAACTTTGCTTTAACCCTTTCTTAATTATCTCGTGATAGGCATGTCATTCATC
AGAGAGAACATATGCAAACTTGAAAAAGAGAAGGCTGAGCACATGCCCATTGGATTCGAA
GTAGCTTTTCCTTCACTCCTTGAAATAGCTGAGGACATGGGCATTGAAGTTCCTGACGAT
TCACCTGTCTTGCAAGAGATCTATGCTCAGAGAGATCTAAAGCTCAAAAAGTTGGTTCAG
AACTCTTACTTGGAGTCATCTAAGATTAAATTAATGAAACAAATTTAATTTTATGTTCAT
AGATATTTAATTATTACATTTATGTGATAATTGTTCTGTTGTGTGGAATAGGATACCAAA
GGACATCATGCATAGGGTGCCCACAACACTGCTCTTCAGCCTGGAAGGAATGCCAGGCCT
GGACTGGGAAATGCTTCTAAACCTACAGTTCCAAGATGGGTCCTTTTTGTTTTCTCCATC
TTCCACTGCCTATGCACTCATGCACACCAAAGATGAGAAATGTTTGACATATCTAAATAA
GGTTGTTGAGAGATTCAATGGGGGAGGTAACTAAATTGCCCTTTATAATTCCACAATTAG
AAGTTTTATTTTCACTTACAGATATGCTTGCATTCTAATTTTGCTTTGTTTTTGATTCTT
TAGTCCCCAATGTTTACCCGGTTGATATGTTCGAGCGCATGTGGGGTGTTGATCGGCTGC
AGCGCCTTGGAATATCCCGATATTTTGAGCCAGAAATCAAAGTGTGTATGAACTATGTAT
ACAGGTAGTACTTATGACACATTTCTTAAGCTAATTGAAAAAAGAAGGAAAGAACTGCAT
ACCAAAATTTATAAAGCTAAAACACTTCAAATTTCAGATATTGGAACAAAAATGGAATAG
GCCCGACAAGAAATACTCGGGTTAGTGATGTTGATGACACATCAATGGGCTTTAGGCTTC
TAAGATTACATGGCTACGATGTTTCTCCAGGTAAAGCATTCCCACAAGTGACAATTTCAA
GAACTAGTCCTGACTTTGAATTCTATATGATATTAACGTTGAACTACAAATTTTCCTAAA
AATTTAAGCTTACATGATTTAATATTAATACGCATGTCATGTTTTTTGACACCCTTTCTT
ACATGCGGCCATGCCTACACAAAACATACCATATTGTACTAATTTTTCTTAAACTTAAGC
TTGTATAGAATTTGAGCTTAACATGCATATTGTGCTCTTTAACAATTAAGGCATAACCGA
TTGTGTTGATTTTTTTCTTTCTTGCAGATGTGTTCAAGCAGTTTGAGAAGGGTGATGAGT
TTGTCTGCTTCCCAGGGCAGTCATCCCAGGCCATTACCGGGTTGTTTAACCTCTTTCGTG
CTTCCCAGTTTCTGCTCCCCGGAGAAAAGATTCTTGAGAACGCCAGGAAGTTTTGTTCCA
AGTTTCTCAGAGAAAAACAAACTTGTAATCAGCTCGAAGATAAGTGGATAATAGCAAAGG
ATTTGGCTGGTGAGGTATGGTGCCCACACCATTAATTTTGTGGAGGAATTTATGGTCTGA
AATATGTCTTTTACTTAAACATAAAGTAAAGACAAAACCCCAGCTCTCATCACCTTCTAT
ACCCTAAACTTGAAAGACTTTTCCATAGTTGTTTAAGACTTTAAGTTACCTATTCATTTA
TTGAGTTGAAACTAATAATATCAGTCGATTATAACGACAGGTTGGGTATGCTCTGGACAT
TCCATGGTATGCCAGCTTGCCACGCGTGGAGACAAGATTTTACGTTGAACAGTATGGAGG
TGGAGATGACATATGGATTGGCAAGACTTTATACAGGTATTTATTATTTCTAATTCACTT
ACTACAATAATTAATTAGCTTATTAATTCAAAAATAATAATAATTAAGTTTCTTGTATAA
TTTACAATAATTGAAGTAAAATTTTGTCCATGGGGTAAAAAAAAGAAAAAAAGAAAAAGG
CACCCATAAGACCTTATATGCGGCCATGCAATCCACGTTTGAAAGGATTGCATTTGAAAA
ATAAGTGAGGGTTTGATGAAATTTAATATTTATTATTTAATAATTTAATTTGAAAAATCA
GTGAAGGTATGATGAAACTTAATATTTATTATTTAATAATTTAAGTTGATTTTAAGTTAT
TAATTTAAGATTTATTATTTATTTTTTGTTTTTAAGTATTAAGATTATTCGATAAAATTA
ATTTAAATTTTATTTTAAGTTATTGAATTGACATATTTACCCATTTATTATAATTAATAT
TTATTATTAAAATTTTAATTAATATTTATTTTCATTAATCTTAAGTAATAAATTTGTTTA
CTATTGTAGATTTGTAAGATAACTTAAAAATATTTGCTAGAAAAAATGAGTCATGGATTA
TTAAATATATTCTTGTTAGACATGAATAAATAAGATAAAAAAAAATTGGGATTCAGAATA
AGTTAACTATTTTAACTTAATATATAAATTTATTTTTAACTTTAAGTTTTGATATTAAGT
TATTTTATTAAATCGTACTAATCTATTTAATAACTTAATTTAAGTTATTAAATCTCTTTA
AATTATGAGGCTGATTTACCAAATAGTCTCATAAGACTTTGAGTGTGCCAGGAAAAACAA
CAAAAGTGAGGCATCTTGTTCTTAAAAATTCTAGGCAGTAGGGTATGATTTTATTTCACG
GAAATTTTTTTCAGAAAGGAAAGTTATGTGTTGTTCATGTTGACCGATCTCAGGATGTAC
CATGTTAACAATGATATCTATTCTGAGCTTGCAAAGCTGGATTTCAACAACTGCCAAGAA
TTGCATCAGCTTGAATGGGACAGGATTCAGGAGTAAGTACCCACCATATGCACATATATA
TACACAATTAGAAAATTGCCATTATGCTAAACTCGTATATATGCTATAGGTGGTGGACGC
ACAGCAATCTTCAAGAGTTCGGGCTCAGCAGAGAAACCCTCCTCCTGGCTTATTTTCTCG
CAGCAGCCAGTATATTTGAACCAGAAAGGTCGGTAGAGAGGGTGGCGTGGGCTAAAGCTG
CCGTCCTGGTAGAGGCAGTTGCATCTTATTTCAACAAGGAAACATGTATTAAGCAGAGGA
GAGCCTTCCTTCTTAAATTCGGGTACAGTGCAAGTGGAGGACGCTACAGGAAGATTAATG
GAAGGTAAGATAGATACTATGGAGTCTAGGCCATGAAAATTAATCCAAATTGATAATCCA
ACTGACATATATATGTTGGGCGGCAGTTCTAATCTGAGCAAGACTGGAGAGGAGCTCGCG
GGGTTATTACTCACTACCTTAAACCAGCTCTCATTGGATGCACAGGAGCTGCATGGCTCG
GACATACATCAGCTTTTACATCGTACTGTGAGTAATATAATAATCACTGTGTATTCTGGA
TCCTTTTCGTATGGGTAAAAAATAAGAGGAAACCAGTACTGTTTTGATCATCCTCGAAGT
CAAATAAAGTCAAATCCCCATCGAAAGGAGTTCTAGAAGGAAGAACCTATAACCTAATCA
GGGTTTTAGTTTTCAAAACTTTCGTCTTTTAATTTCAAAATTGATAGATATCCCCATCAG
TCAAAACACCTGTCAACTAACAATTTTCAAGTAATAAAAAAAATTAAAAACACTTCTTAA
AATTACTATCAAACACATTTTTAAAATACATTTGATAATAATTCTTAAAAATATTTTTAA
TATTTTTAATACTTAAAAAAATAAATATTTTCAAGTGTTAAAAAAGACAAATATACTTTC
GTAGAAAGTACTCTTAATAAAAGTGTATTTTTCTTTAAAAACGTTTTTTTAAAAATTATT
TAGCCGTTTTCAAAATATTAATGAGACAGATTTTTTTTTTTTTTAATTTTAAAGGTTTTT
TTTATATTAAAAGTACTTTCTAAAAGTAAAAGCACTACCACATGAATATTTAATTATTAA
TATATATATATATATATATATATATATTAGGTTATCATCTACTCAAGAGTCGAGACCTCT
TCTGCCACTAAGTATACAATTCCGAATAACTAAATTACTCTCTGTTTTCTTTTCTCAGTG
GGAAATGTGGTTGACAAAGAACTTGGCAGAAGAAGATGGATGCCAAGGAGAAGCGGAGGT
CCTGGTGGATGTGATAAACCTTTGCTCTGGCCGTTCAATCACGGAAGAGCTGTTGAACCA
TCCTCTTTATAAGCATCTCTTACACCTCACCAATGGTGTCTCTCACCAACTTAGTCCATT
TTACCAGCACAAGGTACAACAACTATAACCTCAAAGCCTAATTCTATTTTGTTTATACTA
TCTCTATAAGGCAAGTTAAAGTGGGCTTTAGCATAATAGGGTGAACACTATATATATATG
TGTGTGTGTGTGTGTGATATATATATATATATATATATATATATGTGTGTGTGTGTGTGA
GATTCCATTTTTGGATGATATTTAAGATAATTTTCTATAGAATCAGAAACATTTACATTA
AATTTATTTAATTAGACTATAATGGCCGAGAATCATCTTTTCGAATCTATTTTTTTTATT
GAGCAATTAACTTTTCTAAAAGTTTTAAGTTTATAGGATTTAAGTTCAAAATACATATCT
TACTTTCCGACATTTTTCAGGCACATATTGGAAGCTATAATCCTGAAAAAGAAAGTGATG
TTAGTTCTAAAGTAGAACCGGACATGCAAGAACTTGCACAGTTGGTGCTCCAAAACTCCA
CTGAGGACATAGATCCCGTGATCAAGAGAACATTTCTAATGGTAGCCAAAAGTTTCTACT
ATGCTGCCTACTGTGATCCTGCAACTATTGACTCTCATATTGCTAAAGTACTTTTCGAGA
GAGTAGTTTGA
>CRTPS132_Loci
ATGTCTTCTCAATCCACTATTCTCTTCCGCGCTCTCTCTCCAAAGGGTCCCCTACCTTCT
CCTTCCTCTTCGACACCCAAATATGCTGCTGGTACGTTCTTGTCTGTCTTCCGTATAAAT
CATCCAACCCCACTTGGGGAAAACACAAGATTTTTCATTTATTATATGTTTTATATATGT
TTTCTGGGTGATGGTGGAATAGTCATTTTCTTTTGGTGTGTGAATAATGTTTGCTGGGTG
ATGAGGCTTTCGCTTGGTTTTTGTTTGTTTTGATTAATTGCTGAGAATGAAATATTGGAG
GTTCAGATCAGTTTCAGCATGGAGAAAGTGAAAGCGTTTTTTATTTTCATGGTTCTATGG
AGTTTTCTGTTTTCATTCCCTTTGGTTTCTCAGCAACCAAACTGAGGACAAAACTTCACA
GATTTTGTTTGTTTTTTTTTTTTGGGATTGTGCTCTGGGTTTTGGAAAAGCAAAATGCTA
AGAATGCCAGATTCCTTTGAGATATATGTACTTCATTGTATTAGTCAGCTTTTTCTTCAG
TGGAGATATCTCTTTTCTTTAGATTTCTAATCCTCTTCCACCTTCTGCTGTTCTGCTAAC
ACAAACAGCCTTTTTCCCCGGGAAACGGTGTGAAAATGAGCCAGCTTTTCAATCTCCTTA
ACGAGAATCTACTGCAATTTGTTCTGGTCAATGGCACTAGTGTAATTCACTCTTCTAACA
AGGGTATATACTGATGATGATGATAAAAATAGACAATTTTCCTCCACTTTAATTTAATGC
CTACGATTCTTTCTTGTTTGAAAATAATTTATTTATTTAACTTTACCAAAACATTAGGAA
AGTGATAAAATAAAATAATTTTTTAAAATTTGTAGGTACTGGATGGTGGGTGGCTAAAGA
CAAAAGGGCTCACTTCAATTTAAGGAGAGAGTGCAAGGCCTTACCAAAACCCCAAACTCA
AGGTATATATATTTCGAGTTTTTTTTTTTTTGGGTCAAATTTTTGGAAATTTTGTTATGA
ATTTGAGAAGATCATTTGCACCCACCATGCATAAATTAATGATCTGTATCTGCAGAATAC
GTGGACGTATTTCAAAGTGGTCTGCCAGTGATAAAGTGGCATGAGATTGTGGAAGATGAT
ATAGAAGAGGAAGCTTTCCAGGTGAAGATTGAATAGCTCCACAACTATGATTATGCATAA
TATATGCATCTACAACTAGGAACCTGAAATCTTTTGTGTTTGATGTGATGAGAAGGTTTG
TAGGTCAAATGAGATTAAGGAACGTGTGGATTCCATAAAATCGATGCTGAGTTCAATGGA
AGATGGAGAGATCAGCATATCGGCTTATGACACAGCCTGGGTGGCTCTCGCGCAGGACCT
CAATGGAGGAGGGACTCCGCAATTCCCATCAAGCCTAGAGTGGATCGCCAACAATCAGCT
CATGGACGGGTCATGGGGAGACGACTGCTTATTCTATGCTCACGACCGGATAATCAACAC
ATTGGCGTGTGTGATCGCATTGAAATCGTGGAAAATTCATCCGAACAAGTGCGAGAAAGG
TAAGGAAAAAGGAAAAAAGGAAGAATAAAAGCAACCGACTTTTGAGTTGTTTTAACATTG
AGAATTAAAACTTGCCATCTCTGTCTTTGTAATATAGGGGTGTCATTCATCAAAGAAAAC
ATAAGCAAGCTTGAAAAGGAGAAGGCTGAGCACATGCCTATAGGATTCGAAGTAGCTTTC
CCTTCTCTCCTCGAGATAGCTTGGAACTTGGGCATCGAAGTACCCAATGATTCGCCCTTC
TTGAAGGAGATCTACGCCCAGAGAAATCTGAAGCTCACAAAGTATGGTTTGATCACAACT
CAAAACTTTGAGCTATGATGGTGTTGGCTACTTTCCAGAGTTGTGAATTGAAAAAAAAAA
AAAGATCAAAAAGAAAAGATGAAGTGAAAGTGACCTTATCTTCGTTGATTTTTAAAAGGA
TAGGTGCTTTAGTTATCTTTACAAGTATGTAATAATTATTATGTTGTGTGTGGGATAGGA
TACCATATGACATAATGCACATAGTGCCCACAACACTACTCCACAGCTTGGAAGGAATGG
CAGGTCTAGACTGGGAAAAGCTTCTAAAACTACAGTGTCAAGATGGGTCATTTTTGTTTT
CTCCATCGTCCACTGCCTATGCCCTCATGCAGACCCAAGATGAGAATTGCTTTAGATACC
TAAACAAAGTGGTTGAGAGATTCAGTGGAGGAGGTAAAAGTTGCCCTTTATGCTTCCACA
ATCACCAGTTTTGCTTTCACTTTACACTTTACACATGTGCTTGTTTGCCTTGTAATTTTG
CTTTCTTTTTCTGTCTTTTAGTCCCCAATGTTTACCCTGTCGACTTGTTTGAGCACATAT
GGGCTGTGGATCGGCTGCAGCGCCTTGGGATATCGCGGTATTTTGAGCCTGAGATTAAAG
AATGCATCAATTATGTTGCCAGGTATAAAATATACACACATTGATTGTGATATTGTAGAC
TCATTTTAAAGCTATGAGGAACCTATGCAGAAAATATCTACATGGTTGGAAACGGGTCAT
TTATCACGCAACCCCATCTGATAAAAATGAAGGTATTGATAAGTTTAAGCACTTTGAATT
TCAGATATTGGAAAGAAAATGGAATCTGCTGGGCTAAAAACTCCGAAGTTCACGATATTG
ATGACACTGCTATGGGGTTTAGGCTCCTTAGGTTACATGGCCATGATGTTTCTGCTGGTA
AGAAGTTTGGACTGAGCATGAATTTCCAGGACTAGTGCTGCTTTTGCATTATGTAATTAA
TATTGGTTATATATAATACTGTTTGATTGTTTCTTATAACAGATGTGTTCAAGTATTTTG
AGAAAGGTGGTGAGTTCTTCTGCTTTGCTGGGCAGTCATCCCAGGCTGTGTCCGGGATGT
TCAACCTCTACAGAGCTTCCCAGGTGCTGTTCCCTGGAGAAACCATTCTCGAGAATGCCA
AGAAGTTCTCTTCCAAGTTTCTAAGGGAAAAACAAGCTTGTGACCAGCTCCTGGATAAGT
GGATCATAATGAAGGATTTGCCTGGTGAGGTATGGCCCCCAAAATCTTGTCCAACTAATT
TTTTTTTCCCTTTTTTCACTTATTAATTTCTTGTTACCTTAACAAATAAATGAATAATAA
TGACCCAGTTGTCAGGCTTTGGCTCCCACCCCAATGGGATGTAGTCTTTCTATATAGTAT
ATGGTATATACCACTACCCCCACAATAACATTTATTAAAGTAATATAAAATAATTTTTCT
TTTTCTTTTTTTCTTTTTTTTTTTGGTTAACTTTTTGAGATGGGAACTTTGAATAATTAA
TCAAATAGTAGGTCTTGCAGCATTTGAAGGAAAAAATTGAATGAAATATCTCCCTACCAA
CAGCAAAATAAAGCAGGTAATTTGTGGACCATATCATCCGTGAATTGAGTGGTCCATGAA
CAATCTAATTTTTCTGCCCTTTTCTGTCAAACACAGCAATTCTACCAACTGAATGGCTTG
AATTCTCCTCATCCTACAGCATCTGGGTCAGCCTTTAAAAAAAAAGAGTCTAAAGTCCTT
TTGTAAGTGTCTTTTTCTATCAATCCTAACAATAAAATTCAATAATATGATGTAACAGAT
AGGGTATGCGCTGGATGTTCCATGGTATGCAAGCTTGCCTCGTGTGGAGACCAGAATTTA
TATTGAACAGTACGGTGGAAAAGATGATGTATGGATTGGCAAGACCCTTTACAGGTACTT
CCTATGCTTCCACTTGTCATAATGATTATACCCTTTTCAAATTACAAGGTTCTTTTAGTA
ACATTTTTAATGGTAATTTTTCATTTTTCCATTGAATTCATGTTGATTTTACTTTTGATT
TTGATTCATCTCAGGATGCCTTATGTAAACAATAATGATTATCTTGAGCTTGCAAAACTG
GACTTCAATAACTGCCAAGCCCTGCATCAGCTTGAATGGGACAGCATTCAACAGTAAGTA
ACCCAAAAAAACTTCCCCCATCACTTCAATCTCTATTATATTACAAGGTCATATTTACAT
TAACAATGTCATAATCTATAGGTGGTACACACAATGCCATCTTGGGGAGTTTGGGGTTAG
CAGAAAAGCCTCTCTCTTGGCTTATTTTCTAGCAGCAGCCTGCATATTTGAGCCTGAAAG
GTCAATTGAGAGGCTTGCTTGGGCGAAAACCGCCATCTTGGTCTTGGCGGTCCGGTCGTA
TTTCAGCAAGGAAACATGTATTAAGCAGAGGAGAGCCTTCCTTCTTAAATTTGGATACAG
CCCAAGTGGAGGAGACTACATGAAGAAGATCAATGGAAGGTAAATTTTCCAAATGTTTTG
GTTGCTCCAAAGAATACTTCAAATGCTTTCAGCTAATTTGTCTTTTTCCCTTTTAATGGT
TTCTACTATATATTGATAGGTTCTCCATCTTGGGTATGGCTATGGCTATGGCTGTCCAAT
GTCTTTATTCATGTCTACATATTCTCATACTCTTCCAACCCTGTCATTCTCAAGGGTGTC
TCGATCAGTAGGCACACAGCCTTATTTGTTGTCCATCTCAGTATAAGTTTTGACTTCGTG
CAAACCCACCTCAATAATCAAAGCCCGCATTCCCATATATATCCACTAGTAAATTTGCTA
TTTGGGTGGAGTTACTGTATATATGTTTCTCACCACCATGCATGCCTACTCATTTTTGTC
CTCAACTAACTCCATATCAATCATTGATTAATATTTGGGAACCATTAATGGAAATTGAGC
TTTGATTCATATGTTTTTCCATATTTTATAACTTAGTCTAGAATTTAAAATCAAAATCAT
AATTTTCGAAGCTTTAAACTTTTTTTTGACTTTTTAGTCAAAGATGGTATTAGTAGGGTT
GTTTTAAAATCCATTTTTTAGATCAATTACACTTTATATTTAGTTGATATTTTAAAAGAT
TTACAAATTCGCATTAATGTTTAATTTAAATTTAATTAAATCATAATGCAAAATTACAAA
ATCCAGTGGCATCTGATTTCTGTTGGTTGCAGGGGCTCTGACTTGAACATGACTGCAAAG
AGGCCTGTGGGATTCCTTAAGAACAAGAGCGGAGAGGAACTTGTCGGACTCTTACTCGGA
ACCTTAAATCAACTCTCATTGGATACACTGGTGGCTCATGGCAGAGACATACGACACATC
TTACGTCAAACTGTGAGTTTTCCCTCTTTTGGGGTCCTAGAAAAATACTCTTATTATATT
GAGAAATTAAATCAATACAAAAATATAAGAGAATTTATCATGAGATTTGTAATTTTTTTT
ATAAAAAAATAAAATTATTTGAAGAATGGAAAATTGTTGAAATAAATTATTAGGCATCAC
CCGCCTGAGCTTATGTACCTGAAACGTGACAGTGGGAGATGTGGCTGATGAAACATTTGG
ATGAAGGAGATGGGTACCGAGGAGAGGCAGAGCTCCTGGTGCGGACCATAAATCTCTGTG
CTGGTCGGTCTCTCTCAGAGGAGTTGTTGGCTCATCCTCAGTACAGGCGTCTCTCTCAAC
TCACTAACAGAATCTGCAATGATCTTGGTCTCTTTACATTGCACAAGGTTAGATTTTTAG
ATTTTGATCTCTAATGCTTTTAGAAAACGCTTTTAGAACACAAAATAATCCATCTTTAAT
GAAATTTAGAAAACATTTTTTAAAAATTGTCTTTGATAATATTTTAATTTGAAATATTTT
TAATAAAAATGCATCTAAAAAAACGCTTTGATAGATAGTATTTTAAATAAATCAAATATC
ATTTTAAAATTTTTAAGGAAAAAAATCATGGATATTAGAGTGGGAAATGACAAAAGTGTA
CCATGTGGGATATGGGAGGAGGGCCGAGATTCCATGGAGAAAAAGCTAAGACAAATGGAC
ACATCCTCATCAGACCACAACTTTTGTCATTTGAAAATATCTTAAGATTTGACCATGAAG
TGAAGTGGCTGTCCGTACAACTTCATCATTAGGAAAGGCCAGGGGGACCCTACCCTAACC
TTAGTGCTTCTAATCTTCGATTAGTATTCCTAACTTCATCTCTATTTTTTTAATGTTATT
CAGGGTCACAATGGCACCTACAATCCAGAAAATGGCAGCCCTATGAGCCATAGGGTAGAG
TCAGACATGCAAGAACTTACGAAGATAGTGCTGGAAAACTACCCTGATGGCATCAACCCA
GAAATCAAGAGGACTTTTGAGATGGTGGGCAAGAGTTTCTACTATGCTGCCTACTGTGGA
CCTGCAACTATCAGTGCTCATATTGCTAAAGTCCTCTTTGAGAGAGCAGCCTGA
>CRTPS133_Loci
ATGGTGTGTGGTATCTGTCATTTTCCCTCGGCCCCGGAGGACTGTGAAATCTTTCTCTCT
GCTATTCTTTTCTGCACACTTGGTAAAACGACAGGTATCCACATTCTCCGATTCACGCCG
ATATGCTTTCAGAATCTTTCTGGAGTCCCTGGTTTTAGTGGGAAGTTATGGGAATTTGTT
TTCTCTGTATGTTCTCAATTTGTAGGATGTGTTGTTTTCAGTGATGATCGCTTGGAATTC
CGAAAGTTTGGGTGTGTGTGTGTTTCTGGTTCTCCGAAATATCGGTTGTACATACCGGGC
ACTGATATGTTGTTTTTTTGGCGATGATGATTGCCTGAAATTTCTAAATTTCATGGTGTG
TGCTCCCGATTTTCTGGAATACATGGAGGGCGGCATTTCGGAGATTCGGCCACACACCAA
AACCCATCTCTCTCTCCCACCAAAACCCGACACTTGCTTCTCTCTCTCTCACATACACAC
ACTTGCTTTTCTCTTCCCGTCTCTCTCTCACTTGCTTTTCTCTTCCTCTCTCTCTCGCTT
TACTCTCTTTCTCTCTCAGTATGTGATTCTCTGTGTGTGATGTCATGGACAGCTAACCAT
ACAAAATGGGTTTTGGCGGTGCAGCAATGGGCCTCTACAGCTCCAACAGTCTTCTTCTTC
TTCTTCACCACAAACCCAAGAGCAGCTGCGTCACTGCACCCATATCAGGTATCTATCTCT
CTCTCTCTCTCTCTTTTTTTTTTCGTCTTTTCTCATTTTATATGCACATTCATGTACCTC
TTTTACTTTGTTTTATCTTCTTTATTATTACGTTCTGTTTCCGTTCATGTACCTGCCCTT
TTTCCCTCCAATCACAAAACCCTTTATGGGTCTTCCCACTTCTTTGTTTTTTTATACTTT
TTGATAGGTAAATTCTTGCCCACAGGGACTTGAACCTGAACCTCCTACAAACCCTCCCCC
CTCCCCAACCCTTGACCACCTTGGTCTTCCCACTTTTTTTTTTTTGTCTATTATCATATC
TTTTACCTCCCAATTTAATACTCTTTTTCTAACATATATAAATAAATCTGTTGTTCTGTT
TCTGAACCACTGTTTAATTTAGTCTGTCTTGGGCTTTGATATTCAATATTTTATTGATGG
GTGCTGTATAATATAAAGGTTCTGGAAATTAACTTATTGATTGAATCAAACTGGAATTTT
TGTCTTTTAGGGTTCTAGTGATGTCATGAAACTCTTCAGAATCATCTGTTACTGCAAACC
AATTGAAATTCCCACAATTGGGCAGCCTGAAAATTTCTTTCTATGCATCTTGGTTCTTTT
TTTTTTTCTTTTTTTTGCCCCTATGTTGCTTTCAAACTAATTTCATTTGCATTCTCTTTT
TCCTAAAAAAACCTAAAAATGAATATGTTAATAAGAAATATGATACCGGGAAGGATGAGA
GATGCTTCCGAGAAAAGGGGCAGGAAAGAAAAACTGGAGGAGAGAAGCCATCTGAGGAAT
GAATATAGGGGGAGGTAAGGGTGTGGACCTTCTAAGTGTTGAATATAGGAAGGCAGTATC
CAGTTTGATGCTCAAGGGTGAGTTGCATAATAACTAATTGGTGTTTATGATTTTTATCGA
TTTAATCTTTACTTTTTGGGTCATCTTTTTTCTTAAATGTTAAATATGTTTACAGAAATG
GAAGAAATAGCAGATAGTGAAGCAATCCCTTTTTCCTCTTTTTTGCGTTTTGCTGTTTCT
GGGTTGGGATAGTAACATTTAGCAATTTTCTCCATACCTTTGAAAGTATAGTTACAAGTT
TTTGTCTAATACTTTTGAGTTCAGTTTGTGTTAGTTTTCTGTCTTCCCTATACAATTTGG
TGTTGAGTAAATTACATTTGGCTTTCTGGTGTTCTGTTTCTGAGCAGCTTCTCTTAGTCC
TGGACTAAAGACTTGGACAGAAGGCAATCATGTTGGTCTGGTAAGACTGATCTTCCCTTC
ATAGCTTTTTATATTTTCCTCGCTGTCTGTATATCCAAGATTAAGTAAACCAATACACTA
AACTGTATTCAGGGCTTTGAAGGGACCAAGGAAAGAATCAAGAAGATGTTTGACAAGGTT
GAGCTTTCGGTATCTTCATATGACACAGCTTGGGTTGCTATGGTCCCTTCTCCATATTCC
TCACAGGCCCCATACTTCCCGGAGTGTGTGAATTGGTTATTGGAAAATCAGTCTCATGAT
GGCTCATGGGGTCTTCCTCATCCCCATCCCATGTTAGTCAAAGATGCTCTTTCATCTACT
TTGGCATCTGTCCTTGCACTCAAGCGATGGGGTGTTGGTGAAGAGCAAAGGAACAAGGGT
ATATATATGCTGTTCTTGATTGTTTAATCTCTTGTATTAGCTCTTTTGGCACTTTTAATA
TATTCTCTTTATTTGCCTATTAAAAAAATTGTTCAATCTCGGTACTATCATTCAGTATGT
AGATCTTATCTTTTTGCAGGGCTCTGGTTTATTGCATCCAATTTTGCTTCAGTTAGCGAT
GAGAAACAACATTCTCCAATTGGATTCGATATAATATTTCCTGGTATGATTGAGTATGCC
AAAGAATTAGATTTGAACCTCCCTTTGGGGCAAAGAGATGTAGATGCTATGCTTCAGAAG
AGGGATTTGGAGCTCAAAGGGTATATTTCTGTTTCATAGTATCTTTCTGAAGTATATTGG
AAAATTTTCCATGAAAGTTCCACGAGTCTGATAGAATTTTTTACCTCAAACTAGGCATTC
AAATCAAGTGATTTTTGAGTTAACTGGGATACCATTAGAAGACACACATTTGTCTTGACA
GGGGAAACACTAATTTGGTATCTGTATTTGTTTTGACATGTTCTGTTTGTTTTCAGTTTT
AGAACTAAAAAAATGTACCAGTATCTTTTCTGAGGATTCTCTGATGAATGCATGTGTATG
ATGCATAGAGTGAGTCATTCCTTGTACACGCATGCACTTGAACTGTGGATGGTACTTAAT
GTTGCATAGTTAAGAACCTATGTTAGAAAAGTGGGGTGTGTGTGAGTGCCTGGCAAGAAA
CAGTGGAATTTGTACTAAATACACTCTTGAGGGGTTTTAGGTTGATCTATTGAGGACCAA
ATGAGCAAAATCTCGAGATGGTTCCAACTTTTTCCATGAAGATCAATGAACACCCTGGCG
TGGAAGAGTGACTATTGAAACTGAAACTAGGGCAAAATCACAAAAGGGGTTAAAATGAAC
ATGGGTTGGGGAGGTAGAGATATGATTCTCGAAGACTTGATGGAGGACATTGGCAGAAAC
AGAGTCAAATGGCAAAATTGGATTCATGCAGTCCAGCAGTTGGGGTTAAGGCTTTTTTCT
TTTTTTTTTTTTTTTTTTTTCTGTTTCAGATCGAGTATTACTTTAGGAAAATAGGGTTAT
TACTTGGTATCATAAAAATGATCATGTATACATCTTATAAGATCACTAGGAAATGAGCTG
AGAAACAAAATATTTTCATTTCTGATGCAGTGTTAGACAAAATGAAATGGTGTAAGACCA
GTAACTTATCCAGCTTTGTTCCAATGTTCTTTATTTAGAGGCTTGGGAAGCAACACTAAG
AGCAGAGAAGCCTACTTAGCATATATTTCGGAAGGAATGGGAAGGTTACAAGACTGGGAA
ATGGTTATGAAATATCAGATGAAGAATGGGTCTCTGCTCAATTCACCTTCTGCCACAGCA
GCTGCTCTTTCTCACCTTCAAAATGCGGGTTGTCTGAATTACCTTCGATCTCTTTTAGAG
AAGTTTGGGAATGCAGGTATTGACCTCCCTCCACATTCTTCTGTAGCATGCTGTGTATTT
AAATTTCATCCTCTAATCTGTATCGGTTTTCTTCTATTGATCTCTCCAGTTCCAACAGTG
TATCCTCTAGATTTATATGCTCGTTTATGTTTGGTTGACAATCTTGAAAGGTTGGGAATT
GATCGGTATTTTAGGACGGAGATCAGAAGTGTATTGGATGAAACATACAGGTATGTTCCT
TTAGCAGAATATGCAGTAGCCATGGTGTGAAAATATATTTCATCCTTCAAAAAGGAGAAG
AGTATAGCCTTATAACGTTCTCATCCGTTGGAAAACATGACATTAACCATCAAACAGATG
CTGGCTGCAGAGGGAGGAAGAGATATTTGCAGACACAGCCACCTGTGCAATGGCATTTCG
GATACTACGTTTAAATGGATATGACATCTCTTCAGGTAATTTGTTGATTTAAGAGACTTG
ATGCAAAATCAATTCAGGGTTTTATTCTGTTGATTGAAGTTTAATCAGTTCTGATCGTGG
TGCAGTTCCATTAGCTCAATTTGCTGAAGACGATCAGTATTTCAAGTATGGACAAGATTT
TAAGGACTTGGGGGCTGCCCTTGAATTATTTAGGGCTTCAGAGATGATTATACACCAAGA
TGAAGTGGTTCTGGAGAAACAGAACTCATGGTCAAGTCATTTTCTAAGACAGGGACTATC
GAACAGTTCAATTCATGTAGATAGACTCAATAAGTACATTGCCCAAGAGGTGGTTTCTTG
TCAAATGTTTGGAGTCGCTTAGCCTGTCTTGACATATTTAGCATGGTTCTTCTGAAAAAC
ATGTCTTCCATCATTTCAGGTGGAGGATGCTCTTAGGTTTCCCTACTATGCAAATTTGGA
TCGCATAGCAAACAGAAGAAGTATTGAGCATTATAATGTAGATGATACAAGGATATTAAA
AACTGCATATTGGTATGCCACTGGGAGGTTATTTTGTTACTGAATTATTTATCAATAGCA
TTGTTTCTTCATTTCTTTTTGTTTCTTTTGCTAGCTCTTCGCATTTCTGCAACAAAGATT
TCCTAAAACTAGCAGTTGAAGACTTCAATATCTGTCAATCAATACACCAAAACGAACTCA
AACAACTCGAGAGGTGCCTATCTTTCTCTACTTTCAGGGACTTAGGTTAATTGGTAACTT
GTTTGTTGAAGTTGATAAACGTTTTTGATATAAAATTCATTGTTACCTGGAGTCTTGGTC
TGCCTGGCCTCCTTTTACCATTGTTGCAAGTTGACTTTGTTCTTATAGAAAACCCGTACC
CAAGTAATGGAGATAGATTCCTGCATTAAGTTCTATGGAAACATTGAATACCGATAAAAT
AAATTTAGAGTAATGTTTCCTCCCATGTGAGCAGGTGGATTATAGAGAACAGATTAGACA
AGCTAAAGTTTGCGAGGCAGAAGCTGGCCTACTGTTACTTCTCTGCTGCAGCAACCATAT
TCTCTCCTGAACAATCTGATGCCCGCATTTCGTGGGCCAAAAACAGTGTTCTCACAACTG
TGGTTGATGACTTCTTTGACATTGGAGGCTCTGAAGAGGAGCTCCTAAACCTTATTCAAC
TGGTTGAGAAGTATGCTGCCCTTTTCCCCCTTCCTTTTTATCTTTTGTTGCTCCAAGATT
TCTGCAGATCATCTTGATCTTCCTGCACAAAAGTGATAATGTGAGGAAAAATGAACTGCA
GGTGGGATATAGATGTAGCCGTGGATTGTTGTTCTGAACAAGTTGAGATCGTTTTTTCAG
CACTCCACAGCACAATATCTGAGATTGGAGTCAAAGCATCAGCATGGCAAGCCCGTAATG
TGACAAGCCATATAATTGATATCGTGAGATGCAATCTTTACCTTACTCATCATATGATTT
TAACTTGGTCAGATAAATGTCACCTCTACAAGCACTATGAATCTTCCTGTTGTCCTTACA
GGATCGGAATCTTCATTTTCCTCAAAATCGCTCTAGGATTAATTCATTCCGAGACCCTCT
AAACCCTAATTTACATACTAACATTAGATTTCATATTCATTTTTTCTGGTGTTAGACTTT
AATCGTTTTGTTTCCACTAAAGATGATAGCGAGCTTGTTTGCGTGGCAGTGGCTGAAGTT
GCTAAGATCTATGTTACAAGAAGCTCAGTGGGTGAGTAATAAATCAGCTCCAACAATGGA
TGAATACATGACAAATGCATATGTATCCTTTGCTCTGGGACCAATTGTCCTCCCGGCGCT
CTATTTTGTTGGTCCTAAGCTTTCAGAGGAGGTTGTTGAGGGACCTGAGTGCCATAAACT
ATATAAGCTTATGAGCACCTGTGGGCGTCTTTTGAATGATATCCACAGCTTTAAGGTAGG
ACCTTTCCTTTTCTTACTTACTAGTTCCTCGTCTGCCATGGCCGGGTTTATAACTTAAAA
GCACTAATGTCTATGTCACAGAGGGAGTCCAAGGAAGGGAAAGCGAATGCTCTAGCACTA
CACATGATACATGGCAATGGTGTCACTACTGAAGAACAGGCCATCAGAGAGATGAAGGGT
TTAGTTAAGAGTCAGAGGAGAGAACTTCAGAGATTAGTTCTACAGGAGAAGGGTAGCACA
GTACCAAGAATTTGCAAGGATTTATTTTGGAAAATGAGCAAAGTGTTGCACACATTTTAT
GAGAAAGACGATGGATTCACTTCACATGACATGCTCCGTGCTGTGAAATCAGTCATTTAT
GAACCTGTTCTTCTTGCTGAATTCTAA
>CRTPS135_Loci
ATGGCTCTGTTTATGCTTTCTTCAACCTCTATTCTAAGTCATAGCTTACTTGCCACCTAG
AAGGGATTTTTGGATGGGAAAATCCATTAGTGGCAAGCCTGCTCATCCGGTACAATGCGT
GGTTGTCCAATAGACCTTCTTATGAAACCACTGTACGGCGAACTGCAAATTATCAAGCCC
CATTTGGGACTACGACTATGTCCAGTCACTAACAAGTGATTATAGGGTAGCTATTCATTA
TTCTTAGCAATGTGTTTTAATCGTTTTTTAGCTTGATGTTGCATATGAATATATTGTTAT
ATGTGCAGGAGAAACATGCATAGGAAGATTCGATCAACTAAAGAGGGAGGTGAAAATGAT
GCTGGGAAAGGTGGAGCAGCCTTTGGATCAACTTGAGCTGATCGATCTCTTGCAAAGACT
TGGAATATCTTACCAGTTCGAAGATGAAATCAAGAGACTGTTGAACAGCATGTACTGCAA
TCATAACATTGATGACAAGTGGAAGAAAGAGAATTTGCATGCCACAGCTCTTGAATTTAG
AATTCTAAGACAAAATGGGTATAGGCATTCCTCAAGGTATATCAGTAACATCTTCATTTT
TGGTACAGAAAGATGAAGTACTGCATCCTAAGGCATTTTAGAGATCTTAACTAATTCTTT
GCTAGCAGTAAACGTCTTTATTTGACTTGTCTCTATAACAGCTAAAAAATGAGCATTTTT
ATTGCAGATGTTTTAGTAGTTTCAAGGATGAGATAGGGGGCTTTAAGGCATGCTTTTCTG
AAGATATTCAGGGAATTCTGTGTTTGTATGAAGCTTCCTACCTTTCCATAGAAGGTGAAA
GTATCTTGAAGAAGCTAGGGATTTCACAAAAAAACATCTTGAAGGATGTCTGCGGCAAAA
TATAGATGAGAATCTTGCCATACTAGTGAGCCATGCTTTGGAGCTTCCACTGCATTGGAG
AATGCTAAGGTTAGAGGCAAGGTGGTTCATAAATGCATGTTGAGAGAGACAGGACATGAA
CCCAATCTTGCTTGAGTTTGCGAATTAGATTATAATATGGTGCAAGCAAAGCACCAAGAG
GATCTGAAGCATGCGTCCAGGTAAGAGCAATGTGCATATTCACATAATAATTTTCAGATT
ATAACCAACTACAACTTATCATATTCTAATACTGTGGACATTATATTTTTATAGGTGTGG
AGAAGCACACGTCTTGGAGAAAAGCTGAGCTTTGGAGGACAGGTTGATGGAGAATTTCTT
GTGGACCGTGGGGGTGATATTTGAGCCTCAGTTTGGATATTGTAGGAGAATGGTTTGACG
AAAGTAAATGCAATGATAACAACAATAGATGATGTTTATGATGTTTATGGAACATTGGAG
GAACTGAACTCTTTACAGATTGCTGTTGACAGTTGGTGGGAGTAATATATACATGATTAA
CCCCAACATAGCCGCATGATAAAAACCTCAAATATTTTTGTTTTCACATATGTTCAGATG
GGATATCAATGCAATGGGATCAACTTCCAGAATATATGAAGATATGTTTCCTTGCTCTCT
ACAACTCGACCAATGAAATGGCTTATGACCTTCTTAAGGAGCAAGGTTCCCACATCATCG
CATATCTTAGAAAAGCGGTAATGTTTGGATTCCAAACTCATGTCAGTACTCTTTGAATTA
AATTTCATGAAATTTTCTGTCTCCTATTTACTATGGACTCATTATACAATTCTTAATCCT
TCAGTGGGCAGATTTATGTAAGTCTTACTTACTGGAGGCAAAGTGGTACCACGCCCGATA
TACACCAACCCTGCAAGAGTACCTTAGTAATGCATGGATTTCAATATCAGCACCAGCAAT
ACTAGTTCATGCGTTCTTTTTTGTTACAAATCCAATAACCGAGGACGCTTTGGAATGCTT
GGAGCAATATTGCAATATAATCCGCTGGTCATCAATTATTTTACGCCTTTCAGATGATCT
TGAACTTCATCGGTATGCATTTTTCCTCTCTTTCTCATTTTGATTAACATCTACAGTAAA
GATTGCTTTGATTTCTTGGTTCGAACAACAAAATTATAACGGTTCTTTTTTCATTGCCTC
AGGATGAACTAAAACGAGGAGATGTTTCCTAAATCCATACAATGTTACATGCATGAAACT
GGTGCTTCTGAAGAAGACGCTCGAGAACACATAAAATGCTTGATTGGGGAGACATGGAAG
AAGTATGAATGAAGATCGAGTTATGGAATCTTCCCTTCTCCCAGACTTTTATCGGAATGC
CAATAAACCTCGCTAGGATGGCCCAATGCATGTACCAGTATGGAGATGGGCATGGTGTTC
AAGATCGAGAAACCAAGGATCGTGTATTATCGTTACTGAATTGAAGCCCATTCCCCTGGC
CCTAG
>CRTPS136_Loci
ATGGCTCTTAGCATGCTTGCTCCAAATCCGATTCTTGCTTTCCCAAGACTGCAACCACCT
ACAAGACATTGCAGCAGGCAAGGAAAATCGTTCAGTGACAGCACTTCTGGTCTTGTAGTC
CAGTGCCTGTTTGCAAGTAAAGTTCAAGATCAAACTGCAGTTAGGCGAAGTGCAAATTAC
CAACCCTCCATTTGGGATTATGATTATATCCAGTCACTGAGAAGCAACTATGTGGTAATA
ATCAAATATCATATATAAAGGGGGTTCTACAATTGTTGTTGGGCTTAAATACTTGGTAAC
AAATAGTGTTCTGTCTGCAGGGAGAAGCACACATGAAACGATTGGATGAACTAAAGGGAT
TTGTGAAAATGATGCTAATAGGTAAAGACGAGAAGCCTTTGGACCAACTAGTGACAATCG
ATCTCTTGCAGAGGCTTGGAGTGTCTTATCATTTTGAGGATGAAATAAAGAGCATATTGG
ACTGCAGGTACAAGAACTATGATAGAAACAATATGTGGAAGGCTGAGAATTTGTATGCTA
CAGCTCTTGAATTTAGACTCCTAAGACAACATGGGCATAAAGTTCCTCAAGGTATCTGAT
TAAAGGATGTTATCATTTAGTTTATTCTTCCCATCATGAACCAATTTTTCCTCAGTGTTC
TGAATATAATTTTTTATTTATTAATTTTTAAATTTTCAATTGGCAATAGATAAATATGTT
TTTTCCCTGTTTTAAATATGCTTTTGTCACAAGTACTAAGCATTGAGCTTCCTTCAATGT
CACAGATGTTTTTAATTGTTTTAAGGATGAGATGGGGAGCTTTAAGCCATGCCACTATGA
GGATATCAAGGGTATTCTATGCTTATATGAAGCTTCTTATTTCTCCATGGAAGGTGAAAG
TGTCTTGGATGAGGCTAGAGATTTCACAAAAAAACATCTTGAGAAAAGCCTTGAGCAGAG
CATAGACAAAAATCTTGCCATATTAGTAAGCCATTCCTTAGAGCTTCCATTGCATTGGAG
AATGCTAAGGATAGAGGCAAGGTGGTTCATGGACGTATACGAGAGAAGACAGGACATGGA
TCCTAGTTTGCCGGAATTTGCAAAATTGGATTACAACATGGTGCAAGCAATACACCAAGA
AGATTTAAAAGATGTTTCCAAGTAAGATCATACCTATTCAGGTTCCCTACCAAATCGAAT
GAAATGATTCTATCTTATTCTAAGATTTCTTTGATCTTCTACAGGTGGTGGAAAAATATT
GGCCTTGGAGAAAAGATGAGTTTTACTAGGGACAGGTTGGTGGAGAATTTCTTATGGGCT
GTAGGACATGCATTTGAGCCTCAGTTTGGATATTGCAGGAAAATAATCACAAAGGTCTTG
GCACTGATAGTAACGATTGATGATATTTATGACATATATGGTACCTTGGATGAACTCGAG
ATATTTACAGATGCTATTGACAGGTTTGTGAATCTATACTTGACATGTCTCTCAGTTCTC
TGGTTTTTTTAGCTCAAATATTTTGTTTGCATGTTCAGATGGGATATCAATGCAATGGAT
CAGCTTCCAGAATATATGAAGATATGTTTCCTTGCTCTCTTCAACTCTGTTAATGAAATG
GCATACAATGTTCTTAAGGAAGAAGGTTCTAACATCATTCCACATCTTAGGAAGATGGTA
ATTTTTCAACTCTGAACTCCTTGATCTTTCCATTATCCAATTTGGTGAAGTGTGCTACAG
CTTCTTTTGCATATATAGTGCCCTTATAACTTTAATATGTTCTGAATCTTTAAGTGGGCA
GATCTTTGTAAATGTTATTTAGTGGAGGCAAGGTGGTACTACAGTAGATATACACCAGCA
CTACAAGAATACATTACCAATGGATTGATTTCCTCATCAGCTCCTGTAATTCTAGGCCAT
GCTTATTTTTCAGTTTCAAATCCAGTAATGGATGCCATAGAGTTCTTAGAAAAGCATCCA
AATATAATCCATGGATCATCAATGATTTTACGGCTGTCCGATGATCTTGGAACATCAAGA
GTGTGCCAGCAACCCTCTTCACTCTCCTTGAAAAGTTTCAATGAAAATTTTTGAAAGGAT
ATTTTATTCTTGGTTTGTCTCTGCAGGATGAGTTAAAAAGAGGCGATGTTCCTAAGTCAA
TCCAATGTCACATGCATCAGACTGGTGCTTACCAAGAAGAGGCATGTGAGCATATAAAAT
ATTTGATTGGGGATTCATGGAAGAAGATGAACAAGGAACAATCTATGGATTCTCCTTTCT
CTCGTATTTTTATCGGAATTGCAATGAACGTTGGCAGGATGGGCCAAAGGGTATACCTAT
ATGGAGATGGTTATGGTGTTCAAGATCGTGAAACCAAGGAGGACATATTGTTGACACTAA
TTGAGCCTGTTCCCCATAATCTGCATACCAAAGTTTGTTAG
>CRTPS137_Loci
ATGGCTCTTCTGACGCTTTCTTCAAACCCTTTTTTCACTTTTACAAGACTGCAACCTTCA
AGCCGCTTCTGCCGCGGAAAATCGCAGGGTGTTTGCATTTCTGGTCCAGTCCAATGCACG
GGTGGGGCTAAAACTAGTAGCCAACCTGCTGTGATTGTGAGGCGAACCGCAAGCTACCAA
CCTTCAATTTGGGACCATGATTATATCCAGTCACTAACGAGTGATTATGTGGTAGGTGCT
AACTTTTAGTACTATTGTTCATTAATGGACTCAACTTGATTTTTTGACGGATATAGTGTC
TTATATGCAGGGAGAAACATATACAAGACAATTGGAGAAGCTTAAGGGAGATGTAAAGAT
AATGCTTGGCCAAGTCGGGGAACCTTTGCATCAACTGGAGCTAATCGATACCTTGCAAAG
GCTTGGAATACATTATCACTTTGGGGAAGAAATAAAGAGAATATTGCATAGCATATACAA
CAACTACAATAGGAATGATACATGGAAAAATGGAGATTTATATGCCACAGCTCTTGAATT
TAGACTTCTAAGACAGCATGGCTACCATGTTCCTCAAGGTATTAGAAACTACCGAGTCCT
AGGTTTAAATTTAGTCTTCTCTACTGTTTTAATAATTTTTTCAGGCAGCGGAAAGAGGTA
CACGATCTACCAGGAAAAACAGCATATATAGGAAGCACTAGATCAATTAGTTGCCTAATG
AGAATAGCATAAAGAGCACACGATTTTTGGGATTTTATAAATTCTGTGCGACATATTTAT
ACTTCAGCATAATTATTGTCATATTGAATGTTGCAGGTGTTTTCCATATTTTCATAAACA
AGATAGGGACTGTTAAGCCATGGCTTAATGAAGATATCAAGGGAATTCTATGCTTGTATG
AAGCTTCATACCTTTCCGTAGAAGGTGAAAATATCCTAGAAGAGGCTAGAGATTTCACAA
GAAATTTTCTTGAAGAGTACCTTGAGCGGACTGTAGATCAAAATGATCTTACTGCGATAA
TAAACCATGCCATGGAGCTTCCGCTGCACTGGAGAATGCTAAGGCTAGAGGCAAGATGGT
TCATAGATGTATATGAGAGAAGCCAGGGCATGAATCCCATTTTACTTGAGCTTGCTAAAC
TGGATTACAATATGGTGCAAGCAACATACCAGGAGGATCTAAAACATGCATCAATGTAGG
AATGAGCATATTCTCATTTTCATGTATAGTTTAGCAGCTACAAAGTATTATCGAATTCTA
ATATTGATATTCCCTCTTTTGGGCCTTACAAATGCAGGTGGTGGACGAGCACACGCCTCC
CAGAAAAATCGAGCTTTGCTAGGGACAGATTGGTGGAGAATTTCCTTTGGGCTGTGGGAT
TTATATTTGAACCTCAGTTTGGATATTGCAGGAGAATGTTAACAAAACTCATTTCGCTGA
TAACAACAATTGATGATGTTTATGATGTTTATGGGACATTGGATGAACTTGAGCTCTTTA
CAGATGCTGTTGACAGGTTGGTGGTTTCTGTGTACTTCTTGTCCTTTTAATTTAATAGAG
GTTGGGATGCTAGTTTTGTTTCCACTGTCAGATGGGATATCAATGCAATGGAGCAACTTC
CACAATACATGAAGATCTGTTTCCTTGCTCTCTACAACTTCACTAATGAAACCGCTTATG
ATGTTCTTAAAGAACACGATCTCAACATCATTTCATATCTCAGAAAAGCGGTAACATTTC
AGATTAAAAATTCAGTCATCTTTCTATAATCAAATTGACGAAATTTCCTGTGCAAAATAT
GTTTTTGACTGATTATATAATTAATTCTTCAGTGGGCAGATTTAAGTAAATCCTACTTAG
TGGAGGCGAAATGGTACCACGAAGGTTATATGCCATCTCTACAGGAGTACATCAACAATG
CCTGGATTTCAATATCAGGTCCACTAACACTAGTTCATGCCTATTTTTTCATCACAAATC
CAATGACGGAGGAGGCCTTGGGATGCTTAGAGAGATTCAGCGATATAATCCGCTGGTCAT
CAATGATTTTCCGTCTTTCAGATGATCTTGGGACATCATCTGTATGCAGCCTAATTATCA
GAGATTGCTTTAGTTTATTTTCTATACTACCAATCCATCATTTAATAATAATAATAATAA
TACTGATACATATATTTTTTCTCAGGATGAGTTAAAAAGAGGAGATGTTCCTAAATCCAT
ACAATGTTACATGTATGAAACTAGTGCTTCTGAAGACGATGCCCGCAAATACATAGGCTT
CTTGATTGATGAAACATGGAAGAAGATGAATGAAGAGAGAAATCTGAATTCTCCCTTCTC
CCAAACTTTTATTGGAATGGCAATGGACATTCCTAGGATGGCTCAATGCATGTATCTGTA
TTATCGGGACGGGTATGGTGTTCAAGACCGTGAGACTAAGGATCACGTAAAGACATTATT
CATTGAGCCTATTTCCCCTGTATAG
>CRTPS138_Loci
ATGGCTCTTCTGACGCTTTCTTCAAACCCTTTTTTCACTTTTACAAGACTGCAACCTGCA
AGCCGCTTCTGCCGCGGAAAATCGCAGGGTGTTTGCATTTCTGGTCCAGTCCAATGCACG
GGTGGGGCTAAAACTAGTAGCCAAACTGCTGTGATTGTGAGGCGAACCGCAAGCTACCAA
CCTTCAATTTGGGACCATGATTATATCCGGTCACTAACGAGTGATTATGTGGTAGGTGCT
AAATTTTAGTACTATTGTTCATTAATGGACTCAACTTGATTTTTTGACGGATATAGTGTC
TTATACGCAGGGAGAAACATATACAAGACAATTGGAGAAGCTTAAGGGAGATGTAAAGAT
AATGCTTGGCCAAGTCGGGGAACCTTTGCATCAACTGGAGCTAATCGATACCTTGCAAAG
GCTTGGAATACATTATCACTTTGGGGAAGAAATAAAGAGAATATTGCATAGCATATACAA
CAACTACAATAGGAATGATACATGGAAAAATGGAGATTTATATGCCACAGCTCTTGAATT
TAGACTCCTAAGACAGCATGGCTACCATGTTCCTCAAGGTATTAGACACTACCGAGTCCT
AGGTTTAAATTTAGTCTTCACTACTGTTTTAATAATTTTTTCAGGCAGCGGAAAGAGGTA
CACGATCTACCAGGTAAAACAGCATATATAGGAAGCACTAGATCAATTAGTTGCCTAATG
AGAATAGCATAAAGAGCACACGATTTTTGGGATTTTATAAATTCTGTGCGACATATTTAT
ACTTCAGCATAATTATTGTCATATTGAATGTTGCAGATGTTTTCCATATTTTCATAAACA
AGATGGGGACTGTTAAGCCATGGCTTAATGAAGATATCAAGGGAATTCTATGCTTGTATG
AAGCTTCATACCTTTCCGTAGAAGGTGAAAATATCCTAGAAGAGGCTAGAGATTTCACAA
GAAATTTTCTTGAAGAATACCTTGAGCGGACTGTAGATCAAAATGATCTTACTGCGATAA
TAAACCATGCCATGGAGCTTCCGCTGCACTGGAGAATGCTAAGGCTAGAGGCAAGATGGT
TCATAGATGTATATGAGAGAAGCCAGGGCATGAATCCCATTTTACTTGAGCTTGCTAAAC
TGGATTACAATATGGTGCAAGCAACATACCAGGAGGATCTAAAACATGCATCAATGTAGG
AGTGAGCATATTCTCATTTTCGTGTATAGTTTAGCAGCTACAAAGTATTATCAAATTCTA
ATATTGATATCCCTCTTTTGGGCCTTACAAATGTAGGTGGTGGAGGAGCACACGCCTCCC
AGAAAAATCGAGCTTTGCTAGGGACAGATTGGTGGAGAATTTCCTTTGGGCTGTGGGATT
TATATTTGAACCTCAGTTTGGATATTGCAGGAGAATGTTGACAAAACTCATTTCGCTGAT
AACAACAATTGATGATGTTTATGATGTTTATGGGACATTGGATGAACTTGAGCTCTTTAC
AGATGCTGTTGACAGGTTGGTGGTTTCTGTATACTCCTTGTCCTTTTAATTTAATAGAGG
CTGGGATGCTAGTTTTGTTTCCACTGTCAGATGGGATACCAATGCAATGGAGCAACTTCC
ACAATACATGAAGATCTGTTTCCTTGCTCTCTACAACTTCACTAATGAAACCGCTTATGA
TGTTCTTAAAGAACACGATCTCAACATCATTTCATATCTCAGAAATGCGGTAACATTTCA
GATTAAAAATTCAGTCCTCTTTCTATAATCAAATGGACGAAATTTCCTGTGCAAAATATG
CTTTTGGCTCATTATATGATTAATTCTTCAGTGGGCAGATATAACAAAATCCCAATTAGT
GGAGGCGAAATGGTACCACGAAGGTTATAAGCCATCTCTACAGGAGTATATCAACAATGC
CTGGATTTCAGTATCAGGTCCACTAACACTAGTTCATGCCTATTTTTTCATCACAAATCC
AATGACGGAGGAGGCCTTGGGATGCTTAGAGAGATTCCGCGATATAATCCGTTGGTCATC
AACGATTTTCCGTCTTTCAGATGATCTTGGGACATCATCTGTATGCAGCCTAATTATCAG
AGATTGCTTTAGTTTATTTTCTATACTAACAATCCATCATTTAATAATAATAATAATAAT
AATAATAATACTGATACATACATTTTTTTCTCAGGATGAGTTAAAAAGAGGAGATGTTCC
TAAATCCATACAATGTTACATGTATGAAACTAGTGCTTCTGAAGACGATGCCCGCAAATA
CATAGGCTTCTTGATTGATGAAACATGGAAGAAGATGAATGAAGAGCGAAATCTGAATTC
TCCCTTCTCCCAAACTTTTATTGGAATGGCAATGGACATTCCTAGGATGGCTCAATGCAT
ATATCTGTACCGGGACGGGTATGGTGTTCAAGACCGTGAGACTAAGGATCACGTAAAGAC
ATTATTCATTGAGCCTATTTCCCTTATATAG
>CRTPS139_Loci
ATGGCTCTTCTGACGCTTTCTTCAAACCCTTTTTTCACTTTTACAAGACTGCAACCTGCA
AGCCGCTTCTGCCGCGGAAAATCGCAGGGTGTTTGCATTTCTGGTCCAGTCCAATGCACG
GGTGGGGCTAAAACTAGTAGCCAAACTGCTGTGATTGTGAGGCGAACCGCAAGCTACCAA
CCTTCAATTTGGGACCATGATTATATCCAGTCACTAACGAGTGATTATGTGGTAGGTGCT
AACTTTTAGTATTAATGGACTCAACTTGATTTTTTGACGGATATAGTGTCTTATATGCAG
GGAGAAACATATACAAGACAATTGGAGAAGCTTAAGGGAGATGTAAAGATAATGCTTGGC
CAAGTCGGGGAACCTTTGCATCAACTGGAGCTAATCGATACCTTGCAAAGGCTTGGAATA
CATTATCACTTTGGGGAAGAAATAAAGAGAATATTGCATGGCATATACAACAACTACAAT
AGGAATGACACATGGAAAAATGGAGATTTATATGCCACAGCTCTTGAATTTAGACTCCTA
AGACAGCATGGCTACCATGTTCCTCAAGGTAGTAGACACTACCGAGTCCTAGGTTTAAAT
TTAGTCTTCACTACTGTTTTAATAATTTTTTCAGGCAGCGGAAAGAGGTACACGATCTAC
CAGGTAAAACAGCATATATAGGAAGCACTAGATCAATTAGTTGCCTAATGAGAATAGCAT
AAAGAGCACACGATTTTTGGGATTTTATAAATTCTGTGCGACATATTTATACTTCAGCAT
AATTATTGTCATATTGAATGTTGCAGATGTTTTCCATATTTTCATAAACAAGATGGGGAC
TGTTAAGCCATGGCTTAATGAAGATATCAAGGGAATTCTATGCTTGTATGAAGCTTCATA
CCTTTCCGTAGAAGGTGAAAATATCCTAGAAGAGGCTAGAGATTTCACAAGAAATTTTCT
TGAAGAATACCTTGAGCGGACTGTAGATCAAAATGATCTTACTGCGATAATAAACCATGC
CATGGAGCTTCCGCTGCACTGGAGAATGCTAAGGCTAGAGGCAAGATGGTTCATAGATGT
ATATGAGAGAAGCCAGGGCATGAATCCCATTTTACTTGAGCTTGCTAAACTGGATTACAA
TATGGTGCAAGCAACATACCAGGAGGATCTAAAACATGCATCAATGTAGGAGTGAGCATA
TTCTCATTTTCGTGTATAGTTTAGCAGCTACAAAGTATTATCAAATTCTAATATTGATAT
CCCCTCTTTTGGGCCTTACAAATGTAGGTGGTGGAGGAGCACACGCCTCCCAGAAAAATC
GAGCTTTGCTAGGGACAGATTGGTGGAGAATTTCCTTTGGGCTGTGGGATTTATATTTGA
ACCTCAGTTTGGATATTGCAGGAGAATGTTGACAAAACTCATTTCGCTGATAACAACAAT
TGATGATGTTTATGATGTTTATGGGACATTGGATGAACTTGAGCTCTTTACAGATGCTGT
TGACAGGTTGGTGGTTTCTGTATACTCCTTGTCCTTTTAATTTAATAGAGGTTGGGATGC
TAGTTTTGTTTCCACTGTCAGATGGGATACCAATGCAATGGAGCAACTTCCACAATACAT
GAAGATCTGTTTCCTTGCTCTCTACAACTTCACTAATGAAACCGCTTATGATGTTCTTAA
AGAACACGATCTCAACATCATTTCATATCTCAGAAAAGCGGTAACATTTCAGATTAAAAA
TTCAGTCCTCTTTCTATAATCAAATGGACGAAATTTCCTGTGCAAAATATGCTTTTGGCT
CATTATATGATTAATTCTTCAGTGGGCAGATATAACAAAATCCCAATTAGTGGAGGCGAA
ATGGTACCACGAAGGTTATAAGCCATCTCTACAGGAGTATATCAACAATGCCTGGATTTC
AGTATCAGGTCCACTAACACTAGTTCATGCCTATTTTTTCATCACAAATCCAATGACGGA
GGAGGCCTTGGGATGCTTAGAGAGATTCCGCGATATAATCCGTTGGTCATCAACGATTTT
CCGTCTTTCAGATGATCTTGGGACATCATCTGTATGCAGCCTAATTATCAGAGATTGCTT
TAGTTTATTTTCTATACTAACAATCCATCATTTAATAATAATAATAATAATAATAATACT
GATACATACATTTTTTTCTCAGGATGAGTTAAAAAGAGGAGATGTTCCTAAATCCATACA
ATGTTACATGTATGAAACTAGTGCTTCTGAAGACGATGCCCGCAAATACATAGGCTTCTT
GATTGATGAAACATGGAAGAAGATGAATGAAGAGCGAAATCTGAATTCTCCCTTCTCCCA
AACTTTTATTGGAATGGCAATGGACATTCCTAGGATGGCTCAATGCATATATCTGTACCG
GGACGGGTATGGTGTTCAAGACCGTGAGACTAAGGATCACGTAAAGACATTATTCATTGA
GCCTATTTCCCTTATATAG
>CRTPS140_Loci
ATGGCTCTTCTGACGCTTTCTTCAAACCCTTTTTTCACTTTTACAAGACTGCAACCTGCA
AGCCGCTTCTGCCGCGGAAAATCGCAGGGTGTTTGCATTTCTGGTCCAGTCCAATGCACG
GGTGGGGCTAAAACTAGTAGCCAAACTGCTGTGATTGTGAGGCGAACCGCAAGCTACCAA
CCTTCAATTTGGGACCATGATTATATCCGGTCACTAACGAGTGATTATGTGGTAGGTGCT
AACTTTTAGTACTATTGTTCATTAATGGACTCAACTTGATTTTTTGACGGATATAGTGTC
TTATATGCAGGGAGAAACATATACAAGACAATTGGAGAAGCTTAAGGGAGATGTAAAGAT
GATGCTTGGCCAAGTCGGGGAACCTTTGCATCAACTGGAGCTAATTGATACCTTGCAAAG
GCTTGGAATACATTATCACTTTGGGGAAGAAATAAAGAGAATATTGCATAGCATATACAA
CAACTACAATAGGAATGATACATGGAAAAATGGAGATTTATATGCCACAGCTCTTGAATT
TAGACTCCTAAGACAGCATGGCTACCATGTTCCTCAAGGTATTAGACACTACCGAGTCCT
AGGTTTAAATTTAGTCTTCACTACTGTTTTAATAATTTTTTCAGGCAGCGGAAAGAGGTA
CACGATCTACCAGGTAAAACAGCATATATAGGAAGCACTAGATCAATTAGTTGCCTAATG
AGAATAGCATAAAGAGCACAAGATTTTTGGGATTTTATAAATTCTGTGCGACATATTTAT
ACTTCAGCATAATTATTGTCATATTGAATGTTGCAGATGTTTTCCATATTTTCATAAACA
AGATGGGGACTGTTAATCCATGGCTTAATGAAGATATCAAGGAATTCTATGCTTGTATGA
AGCTTCATACCTTTCCGTAAAAGGTGAAAATATCCTAGAAGAGGCTAGAGATTTCACAAG
AAATTTTCTTGAAGAATACCTTGAGCGGACTGTAGATCAAAATGATCTTACTGCGATAAT
AAACCATGCCATGGAGCTTCCGCTGCACTGGAGAATGCTAAGGCTAGAGGCAAGATGGTT
CATAGATATATATGAGAGAAGCCAGGGCATGAATCCCATTTTACTTGAGCTTGCTAAACT
GGATTACAATATGGTGCAAGCAACATACCAGGAGGATCTAAAACATGCATCAATGTAGGA
GTGAGCATATTCTCATTTTCGTGTATAGTTTAGCAGCTACAAAGTATTATCAAATTCTAA
TATTGATATCCCCTCTTTTGGGCCTTACAAATGCAGGTGGTGGAGGAGCACACGCCTCCC
AGAAAAATCGAGCTTTTCTAGGGACAGATTGGTGGAGAATTTCCTTTGGGCTGTGGGATT
TATATTTGAACCTCAGTTTGGATATTGCAGGAGAATGTTGACAAAACTCATTTCGCTGAT
AACAACAATTGATGATGTTTATGATGTTTATGGGACATTGGATGAACTTGAGCTCTTTAC
AGATGCTGTTGACAGGTTGGTGGTTTCTGTATACTCCTTGTCCTTTTAATTTAATAGAGG
TTGGGATGCTAGTTTTGTTTCCACTGTCAGATGGGATACCAATGCAATGGAGCAACTTCC
ACAATACATGAAGATCTGTTTCCTTGCTCTCTACAACTTCACTAATGAAACCGCTTATGA
TGTTCTTAAAGAACACGATCTCAACATCATTTCATATCTCAGAAAAGCGGTAACATTTCA
GATGAAAAATTCAGTCATCTTTCTATAATCAAATTGACGAAATTTCCTGTGCAAGATATG
CTTTTGGCTCATTATATGATTAATTCTTCAGTGGGCAGATTTAAGTAAATCCTACTTAGT
TGAGGCGAAATGGTACCACGAAGGTTATATGCCATCTCTACAGGAGTACATCAACAATGC
CATGATTTCTATATCAGGTCCACTAACACTAGTTCATGCCTATTTTTTCATCACAAATCC
AATGACGGAGGAGGCCTTGGGATGCTTAGAGAGATTCCGCGATATAATCCGTTGGTCATC
AACGATTTTCCGTCTTTCAGATGATCTTGGGACATCATCTGTATGCAGCCTAATTATCAG
AGATTGCTTTAGTTTATTTTCTATACTAACAATCCATCATTTAATAATAATAATAATAAT
AATAATACTGATACATACATTTTTTTCTCAGGATGAGTTAAAAAGAGGAGATGTTCCTAA
ATCCATACAATGTTACATGTATGAAACTAGTGCTTCTGAAGACGATGCCCGCAAATACAT
AGGCTTCTTGATTGATGAAACATGGAAGAAGATGAATGAAGAGCGAAATCTGAATTCTCC
CTTCTCCCAAACTTTTATTGGAATGGCAATGGACATTCCTAGGATGGCTCAATGCATATA
TCTGTACCGGGACGGGTATGGTGTTCAAGACCGTGAGACTAAGGATCACGTAAAGACATT
ATTCATTGAGCCTATTTCCCTTATATAG
>CRTPS141_Loci
ATGGCTCTTTCCATGCTTTCTTCAATTCCTAATCTGATCACGCACACAAGACTTCCAATC
ATAACAAAATCCAGCAGCTGTAAGGCTTCTCCTAGAGGAATCAAGGTCAAAATTGGCAAC
AGCAATTGTGAGGAAATCACTGTTAGGCGAACTGCAAACTACCAGCCTACTATTTGGGAC
TATGATTATGTGCGGTCACTTAGAAGTGATTATGTGGTAGGTTTATCATGAATATTGCTA
ACTGGTTGATTCTAGTTATTAATGTTCCACTTGGTGGTTACTGACAAATACATGCGGTTA
TGTATGCAGGGAGAAACATACACCAGAAGACTTGATAAGCTAAAGAGAGATGTGAAGCCA
ATGCTTGGCAAAGTGAAGAAGCCTTTGGATCAGCTGGAGCTAATCGATGTCTTGCAAAGG
CTTGGAATATATTATCACTTCAAGGATGAAATAAAGAGAATATTGAACAGCATATACAAC
CAGTACAATCGGCATGAAGAGTGGCAGAAAGATGATTTATACACAACAGCTCTTGAATTT
AGACTGTTAAGGCAGCATGGCTATGATGTGCCTCAAGGTGTGGCTGCGTAGGATTCACTT
CTTCATTTTGTTTGTTTTAAATAAGCTAAGAACTTAAATTTAAATGAACTATAGACAACA
ATACAAATATTGATCTCTTATTTGTTTATCCTTTTTTTTTGGAAGCTTTTACAATACTTG
TTTTCCAGATATATGTAAGCTATGACTTCATCCCAAATAATAATTAGTAAGCACTCTTAT
AAATGCAGACGTTTTTAGTAGATTCAAGGACGAAACAGGGAGGTTTAAGGCATGCCTGTG
TGAAGATATCAAGGGACTGCTCTGTTTGTATGAAGCTTCATACCTATGTGTACAAGGAGA
AAGTACCTTGGAGCAGGCCAGAGACTTCGCACACAGACATCTTGGAAAGGGCCTTGAGCA
AAACATAGATCAAAATCTTGCCATTGAGGTGAACCATGCCTTAGAGCTTCCATTGCATTG
GAGAATGCCAAGGTTAGAGGCAAGGTGGTTCATAGACGTATACGAGAAAAGACAGGACAT
GAATCCTATCTTGCTGGAGTTTGCTAAATTGGACTTCAATATGGTACAAGCCACACACCA
GGAGGATCTAAGACACATGTCAAGGTAATTAGTTCATCGACATTCTTAATGTTTTGAGAT
CCAGCCAAAAACTCTGTATCATGCTCTCATAATGTTTTTATTGTCTCCCTTGGCTCCTAT
AAAGCTGGTGGAGTAGTACACGCCTGGGAGAAAAGTTGAACTTTGCTAGGGACAGGCTGA
TGGAGAATTTCCTATGGACTGTGGGAGTGATATTCGAGCCTCAGTATGGATATTGTAGGA
GAATGTTGACAAAGGTTAACACACTCATAACGATAATTGATGATGTTTACGACGTTTATG
GTACAATGGATGAACTCGAGCTTTTCACAGATGTTGTTGACAGGTTACTGTTTGTCTTCC
CATATCCTCTATAAATCATATCCTTCTGATTATGTCAGCTGCTCTAAAAATTCAAGTATC
TTCTTTGCATATATAGGTGGGATATCAATGCAATGGATCCACTTCCAGAGTACATGAAGT
TGTGCTTCCTTGCTCTCTACAACTCCACCAATGAAATGGCTTATGATGCTCTCAAGGAAC
ATGGTTTACACATCGTTTCCTATCTTAGAAAAGCGGTATTATCTGCAACTTTGAACTCAT
TCCATTATATGCTGTTTACATGCATGTAGTAATCTTGACTCATTTTGTTATGATTAATCC
TTCAGTGGTCAGACTTATGTAAATCCTACTTACTGGAGGCAAAGTGGTACTACAGTGGAT
GTACACCAACCCTACAAGAATACATTAGCAATGCATGGATTTCAATATCAGGTCCTGTAA
TACTAGTCCACGCCTATTTTTTTGTGGCAAATCCAATCACCAAGGAGGCCTTGCAATCCT
TGGAGAGATATCACAATATTATCCGTTGGTCATCAATGATTTTAAGGCTTTCAGATGATC
TGGGAACATCACTGGTCTGTATTCTACTCTCTCTCACAATCTCCTTACAAGTCCTAATAA
ATATATATTTCTGTAATTTCTGTTCATAGACGGCCCATTATAATGGTTTTATTTATTTAT
TTATTATTATTATTATTATTATTATTTTATCCTTGTCTTAGGATGAGTTGAAAAGAGGAG
ATGTTCCCAAGTCAATCCAGTGTTACATGTATGAAACTGGTGCTTCTGAAGAAGACGCCC
GTAAACACACAAGCTATTTGATTGGAGAGACATGGAAGAAGCTAAATGAAGATGGAGCTG
TAGAATCTCCATTCCCTGAAACATTTATTGGAATTGCAATGAATCTTGCTAGGATGGCCC
AGTGCATGTATCAGCATGGAGATGGACACGGGATTGAATATGGTGAAACTGAGGATCGAG
TGTTGTCATTACTCGTTGAGCCCATTCCCAGTTTGAGCTCTGAATAA
>CRTPS143_Loci
ATGCTTGCTTCAATTCCTAATCTGATCACTCGCACAAGACTTCCAATTATTAGAAGATCC
AGCAGTTGCAAGGCTTCTCCTCCAGGAAACCAATCCATGATTGGCAACAGCACTTGCGAG
GAAATCATTGTTAGGCGAACTACAAACTACCATCCTCCCATTTGGGACTATGATTATGTG
CAGTCACTGAGAAGTGATTATGTGGTAGGTTTATATATCATGAATATTGCTAACAGGTTA
ATTCTAGTTATTAACGTTCCACTTGGTGTTACTAACAAATACATGGTTATGTATGCAGGG
AGAAACATACACCAGAAGACTTGATAAGCTAAAGAGAGCTGTGAAGCCAATGCTTGGGAA
AGTGAAGAAGCCTTTGGATCAGATGGAGCTAATTGATGTTTTGTAAAGGCTTGGACTATA
TTATCACTTCAAGGATGAAATAAAGAGAATATTGGACAGCATATACAACCAGTACAATCA
GCACGAAGAGTGGAAGAAAGATGATTCATACGCAACAGCTCTTGAATTTAGACTGTTAAG
GCAGCATGGCTATGATGTGCCTCAAGGTATAGCCCTGTAGGATTCACTTCTTCATTTTGT
TTGTTTTAAATAAGCTAAGAACTTAAATTTAAATGAACTATAGGCAACAATACAAATATT
GGTCTCTTATTTGTTTATCCCTTTTTCTTTTGGAAGCTCTTGCAATGCTTTTTGCAGATA
TATGTAAGCCATGACTTTATCCCAAATAAAATTAGGTACTTAACTAGAAAGCACTCTTAT
AAATGCAGATGTTTTTAGTAGATTCAAGGACGAAACAGGGAGCTTTAAGGCATGCCTGTG
TGAAGATATGAAGGGAATGCTCTGCTTGTACGAAGCTTCATACCTTTGTGTACAAGGAGA
AAGTACCTTGGAGCAGGCCAGAGATTTCGCACACAGACATCTTGGAAAGGGCCTTGAGCA
AAACATAGATCAAAATCTTGCCATTGAGGTAAACCATGCCTTAGAGCTTCCATTGCATTG
GAGAATGCCAAGGTTAGAGGCAAGGTGGTTCATAGAAGTATACGAGAAAAGACAGGACAT
GAATCCTATCTTGCTGGAGTTTGCTAAATTGGACTTCAATATGGTACAAGCCACACACCA
GGAGGATCTAAGACACGTGTCAAGGTAATTAGTTCATCCACATTCTTAATGTTTTGAGAT
CCAGCCAAAAAAATCTTTATTATATCACTCTTAATAATATTTTTATTGTCTCCCTTGGCT
CCTATAAAGCTGGTGGAGGAGTACACGCCTGGGAGAAAAGTTGAACTTTGCTAGGGACAG
GCTGATGGAGAATTTCCTTTGGACTGTGGGAATGATATTCGAGCCTCAGGATGGATATTG
TAGGAGAATGTCCACGAAGGTTATCACATTCATAAACATAATTGATGATATTTACGACGT
TTATGGTACATTGGATGAACTTGAGCTTTTTACAGATGCTGTTGACAGGTTACTGTTTGT
CTTACTTCCCATATCCTCTATGCATCATATGCTTCTGATTTAGTCAGCTGCTCTAAAAAT
TCAAATATTTTCTTTACATATTTAGGTGGGATATCAATGCAATGGATCCACTTCCAGAAT
ACATGAAGTTGTGCTTCCTTGCTCTCTACAACTCCACTAATGAAATGGCTTATGATGCTC
TCAAGGAACATGGTTTACACATCATTTCCTATCTTAGAAAAGTGGTATTATCTGCAACTC
TGAACTCATTCCATTATATGCTGTTTACATGCATGTAGTACTCTTGACTCATTTTATTAT
GATTAATCCTTCAGTGGTCAGACTTATGTAAATCTTACTTACTGGAGGCAAAGTGGTACT
ACAGTGGATATAAACCAACCCTACAAGAATACATTAGCAATGCATGGATTTCGATTTCAG
GTCCTGTAGCACTAGTCCACGCTTATTTTTTTGTCGCAAATCCAATCACCAAGGAGGCCT
TGCAATCCTTAGAGAGTTATCACAATATTATCCGCTGGTCATCAATGATTTTAAGGCTTT
CAGATGATCTGGGAACATCACTGGTCTGTATTCTACTCTCTCTCACAATCTCCTTACGAG
TCCTAATAAATGTATATTTCTGTAATTTCTGTTCATGGACACATTATAATGGTTTTTTTA
TGCTGGTCTTAGGATGAGTTGAAAAGAGGAGATGTTCCCAAGTCAATCCAGTGTTACATG
TATGAAACTGGTGCTTCTGAAGAAGAAGCCCGTAAACACATAAGTTATTTGATTGGAGAC
ACATGGAAGAAGCTAAATGAAGATAGAGCTGTAGAGTCTCCATTCCCTGAAACTTTTATT
GGAATTGCAACGAATCTTGCTAGGATGGCCCATTGCATGTATCAGCATGGAGATGGACAT
GGTACTGAATATGGTGAAACTAAGGATCGAGTGTTGTCATTACTCGTTGAGCCCGTTCCC
ATTTTGAGTTCTGAATAA
>CRTPS144_Loci
ATGCTTGCTTCAATTCCTAATCTGATCACTCACACAAGACTTCCAATTATTAGAAGATCC
AGCAGTTGCAAGGCTTCTCCTCCAGGAAACCAATCCATGATTGGCAACAGCACTTGCGAG
GAAATCATTGTTCGGCGTACTGCAAACTACCATCCTCCCATTTGGGACTATGATTATGTG
CAGTCACTGAGAAGTGATTATGTAGTAGGTTTATATATCATGAATATTGCTAACAGGTTA
ATTCTAGTTATTAATGTTCCACTTGGTGCTACTAACAAATACATGGTTATGTATGCAGGG
GGAAACATACACCAGAAGACTTGATAAGCTAAAGAGAGATGTGAAGCCAATGCTTGGGAA
AGTGAAGAAGCCTTTGGATCAGCTGGAGCTAATCGATGTTTTGCAAAGGCTTGGACTATA
TTATCACTTCAAGGATGCAATAAAGAGAATATTGGACAGCATATACAACCAGTACAATCA
GCACGAAGACTGGAAGAAAGATGATTTATACGCAACAGCTCTTGAATTTAGACTGTTAAG
GCGGCATGGCTATGATGTGCCTGAAGGTGTGGCTGTGTAGGATTCACTTCTTCATTTTGT
TTGTTTTAAATAAGTTAAGAACTTAAATTTAAATGAACTATAGGCAACAATACAAATATT
GGTCTCTTATTTGTTTATCCCTTTTTCTTTTGGAAGCTCTTATAATGCTTTTTGCAGATA
TGTGTAAGCTATGACTTTATCCCAAATAAAATTAGGTACTTAACTAGAAAGCACTCTTAT
TAATGCAGATGTTTTTAGTAGATTCAAGGACGAAACAGGGAGCTTTAAGGCATGCCTGTG
TGAAGATATGAAGGGACTGCTCTGCTTGTACGAAGCTTCATACCTTTGTGTACAAGGAGA
AAGTACCTTGGAGCAGGCCAGAGATTTCGCACACAGACATCTTGGAAAGGGCCTTGAGCA
CAACATAGATCAAAATCTTGCCATTGAGGTGAACCATGCCTTAGAGCTTCCATTGCATTG
GAGAATGCCTAGGTTAGAGGCAAGGTGGTTCATAGACATATACGAGAAAAGACAGGACAT
GAATCCTATCTTGCTGGAGTTTGCTAAATTGGACTTCAATATGGTACAAGCCACACACCA
GGAGGATCTAAAACACATGTCTAGGTAATTAGTTCATCAACATTCTTAATGTTTTGAGAT
CCAGCCAAAAACTCTATATCATACTCTTAGAATATTTTTATTGTCTCTCTGGGCTCCTAT
AAAGCTGGTGGAGGAGTACACGCCTGGGAGAAAAGTTGAAATTTGCTAGGGACAGGCTGA
TGGAGAATTTCCTATGGACTGTGGGAGTGATATTCGAGCCTCAGTATGGATATTGTAGGA
GAATGCTCACGAAGGTTGGCACATTCATAACAATAATTGATGATGTTTACGACGTTTATG
GTACATTGGATGAACTTGAGCTTTTTACAGATGCTGTTGACAGGTTACTGTTTGTCTGTC
TTCCCATATCCTCTATGCATCATATGCTTTTGATTTAGTCAGCTGCTCTAAAAATTCAAA
TATCTTCTTTACATATTTAGGTGGGATATCAATGCAATGGATCCACTTCCAGAATACATG
AAGTTGTGCTTCCTTGCTCTCTACAACTCCACTAATGAAATGGCTTATGATGCTCTCAAG
GAACATGGTTTACACATCATTTCCTATCTTAGAAAAGTGGTATTATCTGCAACTCTGAAC
TCATTCCATTATATGCTGTTTACATGCATGTGATACTCTTAACTCATGTTATTATGTTTA
ATCCTTCAGTGGTCAGACTTATGTAAATCTTTCTTACTGGAGGCAAAGTGGTACTACAGT
GGATATAAACCAACCCTACAAGAATACATTAGCAATGCATGGATTTCGATGTCAGGTCCT
GTAGTACTAGTCCACGCTTATTTTTTTGTCACAAATCCAATCACCAAGGAGGCCTTGCAA
TCCTTAGAGAGATATCACAATATTATCCGCTGGTCATCAATGATTTCAAGGCTTTCAGAT
GATCTGGGAACATCACTGGTCTGTATGCTACTCTCTCTCACAATCTCCTTACGAGTCCTG
ATAAATGTATATTTCTGTAATTTCTGTTCATAGACACATTATAATGGTCTTTTTATCCTT
GTCTTAGGATGAGTTGAAAAGAGGAGATGTTCCCAAGTCAATCCAGTGTTACATGTATGA
AACTGGTGCTTCTGAAGAAGACGCCCGTAAACACATAAGCTATTTGATTGAAGGGACATG
GAAGAAGCTAAATGAAGATGGAGCTGTAGAGTCTCCATTCCCTGAAATTTTTATTAGAAT
TGCAACGAATTTTGCTAGGATGGCCCAGTGCATGTATCAGCATGGAGATGGACATGGTAT
TGAAGATGGTGAAACTAAGGATAGAGTGTTGTCACTACTCATTGAGCCCATTCCCGTACA
TAGACAATAACAAAAGGTTCCCAGTTTTAGTTCTGAATAATATTGATAACCAAATTTGAT
CTCGAGTCATGGGAAATTCTTGTAGCCCTGATGGATTCATATAATTTAAGGTCTTATAAT
AGGAGGGAAATGTAATTTTAGTACAAATAGTGGAGGCAAATTTGAACTTTTAGGTACGTA
GTTGAAGTGATGTTAGTATCTCAGTTATATTTGGAGGGTTAA
>CRTPS145_Loci
ATGATTGGCAACAGCACTTGTGAGGAAATCATTGTTCGGCGAACTGCAAACTACCATCCT
CCCATTTGGGACTATGATTATGTGCAGTCACTGAGAAGTGATTATGTGCAGTCACTGAGA
AGTGATTATGTGGTAGGTTTATATATCATGAATATTGCTAATAGGTTAATTCTAGTTATT
AATGTTCCACTTGGTGCTACTAACAAATACATGGTTATGTATGCAGGGAGAAACATACAC
CAGAAGACTTGATAAGCTAAAAAGAGATGTGAAGCCAATGCTTGGGAAAATGAAGAAGCC
TTTGGATCAGCTGGAGCTAATCGATGTTTTGCGAAGGCTTGGACTATATTATCACTTCAA
GGATGAAATAAAGAGAATATTGGATATCATATACAACCGGTACAATCAGCACGAAGAGTG
GAAGAAAGATGATTTATACGCAACAGCTCTTGAATTTAGACTGTTAAGGCAGCATGGCTA
TGATGTGCCTGAAGGTGTGGCTGTGTAGGATTCACTTCTTCATTTTGTTTGTTTTAAATA
AGCTAAGAACTTAAATTTAAATAAACTATAGGCAACAATATAAATATTGGTCTCTTATTT
GTTTATCCCTTTTTCTTTTGGAAGCTCTTATAATGCTTTTTGCAAATATATGTAAGCTAT
GACTTTATCCCAAATAAAATTAGGTACTTAACTAGAAAGCACTCTTGTTAATGCAGATGT
TTTTAGTAGATTCAAGGACGAAACAGGGAGCTTTAAGGCATGCCTGTGTGAAGATATGAA
GGGAATGCTCTGCTTGTACGAAGCTTCATACCTTTGTGTACAAGGAGAAAGTACCTTGGA
GCAGGCCAGAGATTTCGCACACAGACATCTTGGAAAGGGCCTTGAGCACAACATAGATCA
AAATCTTGCCATTGAGGTGAACCATGCCTTAGAGCTTCCATTGCATTGGAGAATGCCAAG
GTTAGAGGCAAGGTGGTTCATAGACGTATACGAGAAAAGACAGGACATGAATCCTATCTT
GCTGGAGTTTGCTAAATTGGACTTCAATATGGTACAAGCTACACACCAGGAGGATCTAAG
ACACATGTCTAGGTAATTAGTTCATCCACTTTCTCAGTGTTTTGAGATCCAGCCAAAAAC
TCTATATCATACTCTTATAATATTTTTATTGTCTCCCTGAGCTCCTATAAAGCTGGTGGA
GGAGTACACGCCTGGGAGAAAAATTGAAATTTGCTAGGGACAGGCTGATGGAGAATTTCC
TATGGACTGTGGGAGAGATATTTGAGCCTCAGTATGGATATTATAGGAGGATGTCCACGA
AGGTTAACACGCTCATAACTATAATTAATGATGTTTACGACATTTATGGTACATTGGATG
AACTTGAGCTTTTTACAGATGCTGTTGACAGGTTACTGTTTGTCTTACTTTCCATATCCT
CTATGCATCATATGCTTCTGATTAAGTTTGCTGCTCTAAAAATTCAAATATCTTCTTTAC
ATATTTAGGTGGGATATCAATGCAATGGATCCACTTCCAGAATATATGAAGTTGTGCTTC
CTTGCCCTCTACAACTCCACTAATGAAATGGCATATGATGCTCTTAAGGAACATGGTTTA
CACATCATTTTCTATCTTAGAAAAGCGGTATTGTCTGCAACTTTGAACTCATTCCATTTC
TTTGATATTAAATTTTTATAAGTTTCCATATGCTGTCTACATGCATGTAATACTCTTGAC
TCATTTTATTATGATTAATCCTTCAGTGGGCAGACTTATGTAAATCTTACTTACTGGAGG
CAAAGTGGTACTATAGTGGATATACACCAAGCCTACAAGAATACATTAGCAATTCATGGA
TTTCAATATCAGGTCCTGTAATACTAGTCCATGCCTATTTTCTTGTCGCAAATCCAATCA
CCAAGGAGGCCTTGCAGTCCTTAGAGAGATATCACAATATTATCCGTTGGTCATCAATGA
TTTTAAGGCTTTCAGATGATCTGGGAACATCACTGGTTTGTATGCTACTCTCTCTCACAA
TCTCCTTACGAGTCCTAATAAATGTATATTTCTGTAATTTCTGTTCATGGACACATTATA
ATGGTTTTTTTTATGCTGGTCTTAGGATGAGTCGAAAAGAGGAGATGTTCCCAAGTCAAT
CCAGTGTTACATGTATGAAACTGGTGCTTCTGAAGAAGAAGCCCGTAAACACATAAGTTA
TTTGATTGGAGAGACATGGAAGAAGCTAAATGAAGATGGAGTTGTAGAGTCTCCATTCCC
TGAAACTTTTATTGGAATTGCAACGAATCTTGCTAGGATGGCCCAGTGCATGTATCAGCA
TGGAGATGGGTTTGGTATTGAATGTGGTGAAACTAAGGATCGAGTGTTGTCATTACTCGT
TGAGCCCGTTCCCACCGACTTCTTTGATAACATTCTTCAATAG
>CRTPS146_Loci
ATGCTTGCTTCAATTCCTGATCTGATCACTCACACAAGACTTCCAATTATTGGAAGATCC
AGCAGTTGAAAGGCTTCTCCTCCAGGAAACCAATCCATGATTGGCAACAGCACTTGCGAG
GAAATCATTGTTCGGCGAACTGCAAACTACCATCCTCCCATTTGGGACTATGATTATGTG
CAGTCACTAAGAAGTGATTATGTGGTAGGTTTATATATCATGAATATTGCTAACAGGTTA
TTAATGTTCCACTTGGTGCTACTAACAAATACATGGTTATGTATGCAGGGGGAAACATAC
ACCAGAAGACTTGATAAGCTAAAGAGAGATGTGAAGCCAATGCTTGGGAAAGTGAAGAAG
CCTTTGGATCAGCTGGAGCTAATCGATGTTTTGCAAAGGCTTGGACTCTTCAAGGATGAA
ATAAAGAGAATATTGGACAGCATATACAACCAGTACAATCAGCACGAAGAGTGGAAGAAA
GATGATTTATACGCAACAGCTCTTGAATTTAGACTGTTAAGGCAGCATGGCTATGATGTG
CCTGAAGGTGTGGCTGTGTAGGATTCACTTCTTCATTTTGTTTGTTTTAAATAAGTTAAG
AACTTAAATTTAAATGAACTATAGGCAACAATACAAATATTGGTCTCTTATTTGTTTATC
CCTTTTTCTTTTGGAAGCTCTTATAATGCCTTTTGCAGATATGTGTAAGCTATGACTTTA
TCCCAAATAAAATTAGGTACTTAACTTGAAAGCACTCTTATTAATGCAGATGTTTTTAGT
AGATTCAAGGACGAAACAGGGAGCTTTAAGGCATGCCTGTGTGAAGATATGAAGGGAATG
CTCTGCTTGTACGAAGCTTCATACCTTTGTGTACAAGGAGAAAGTACCTTGGAGCAGGCC
AGAGATTTCGCACACAGACATCTTGGAAAGGGCCTTGAGCACAACATAGATCAAAATCTT
GCCATTGAGGTGAACCATGCCTTAGAGCTTCCATTGCATTGGAGAATGCCAAGGTTAGAG
GCAAGGTGGTTCATAGACGTATACGAGAAAAGACAGGACATGAATCCTATCTTGCTGGAG
TTTGCTAAATTGGACTTCAATATGGTACAAGCCACACACCAGGAGGATCTAAGACACATG
TCAAGGTAATTAGTTCATCCACATTCTTAATGTTTTGAGATCCAGCCAAAAAATTATTTA
TTATATCATACTCTTAATATTTTTATTGTCTCCCTTGGCTCCTATAAAGCTGGTGGAGGA
GTACACGCCTGGGAGAAAAGTTGAACTTTGCTAGGGACAGGCTGATGGAGAATTTCCTAT
GGACTGTGGGAATGATATTCGAGCCTCAGTATGGATATTGTAGGAGAATGTTAACGAAGC
TTGGCACATTCATAACAATAATTGATGATGTTTACGATGTTTATGGTACATTGGATGAAC
TTGAGCTTTTTACAGATGCTGTTGACAGGTTACTGTTTGTCTTACTTCCCATATCCTCTA
TGCATCATATGCTTCTGATTTAGTCAGCTGCTCTAAAAATTCAAATATCTTCTTTACATA
TTTAGGTGGGATATCAATGCAATGGATCCACTTCCAGAATACATGAAGTTGTGCTTCCTT
GCTCTCTACAACTCCACTAATGAAATGGCTTATGATGCTCTCAAGGAACATGGTTTACAC
ATCATTTCCTATCTTAGAAAAGCGGTATTATCTGCAACTGTGAACTCATTCCATTATGTG
CTGTTTACATGCATGTAGTAATCTTGACTCATTTTGTTATAATTAATCCTTCAGTGGTCA
GACTTATGTAAATCTTACTTACTGGAGGCAAAGTGGTACTACAGTGGATATAAACCAACC
CTACAAGAATACATTAGCAATGCATGGATTTCGATATCAGGTCCTGTACTGCTAGTCCAC
TCCTATTTTTTTGTTGCAAATCCAATCACCGAGGAGGCCTTGCAATCCTTAGAGAGATAT
CACAATATTATCCATTGGTCATCAATGATTTTAAGGCTTTCAGATGATCTGGGAACATCA
CTGGTCTGTATTCTACTCTCTCTCGCAATATCCTTACGAGTCCTAATAAATGTATATTTC
TGCAATTTCTGTTCATAGACACATTATAATGGTCTTTTTATCCTTGTCTTAGGATGAGTT
GAAAAGAGGAGATGTTCCCAAGTCAATCCAGTGTTACATGTATGAAACTGGTGCTTCTGA
AGAAGACGCCCGTAAACACATAAGCTATTTGATTGGAGAGACATGGAAGAAGCTAAATGA
AGATCGAGCTGTAGAGTCTCCATTCCCTGAAACTTTTATTGGAATTGCAACGAATCTTGC
TAGGATGGCCCAGTGCATGTATCAGCATGGAGATGGACATGGTATTGAATATGGTGAAAC
TAAGGATCGAGTGTTGTCATTACTCGTTGAGCCCGTTCCCAGTTTGAGTTCTGAATAA
>CRTPS147_Loci
ATGGCTCTTTCCATGCTTGCTTCAATTCCTAATCTGATCATTCACACAAGACTGCCAATC
ATAATAAAATCCAGCAGTTGCAAGGCTTCTCCTCCAGGAATCAAGTTCATGATTGGCAAC
AGCAATTGTGAGGAAATCATTGTTAGGCGAACTGCAAACTACCAGCCTACCATTTGGACT
ACGATTATGTGCAGTCACTGAGAAGTGACTATGTGGTAGGTTTATCATGAACATTGCTAA
CTGGTTGTAGTTATTAATGTTCCACTTGGATGTTACTAACAAATACATGCGGTTATGTAT
CCAGGGAGAAACATACACCAGAAGACTTGATAAGCTAAAGAGATATGTGAAGCCAATGCT
TGGTAAAGTGGAGGAAGCCTTTGGATCAGCTGGAGCTAATTGATGTCCTTGGCAAAAGGC
CTTGGAATATATATCACTTCAAGGATGAAATAAAGGAATGATTGCAACAGCATATACAAC
CAGTACAATCAACACGAAGAGTGGAAGAAAGATGATTTATACGCAACAGCTCTTGCATTT
CGACTGTTAAGGCAGCATGGCTTATGATGTGCCTCAAGGTGTAGCTGTGTAGGATTCACT
TCTGCATTTGTTCGCTTTAGCTAAGCTGAAAACATAAAATTAAATGAATAGAATACACTG
CAAATTTGGATCTCTAATTTATAGAAAATACATGACTTTTTGCAGATGCGTGTAAGCTAT
GACGTTATCCTAAATATATTTAGTAACCATTCTTATTAATGCAGATGTTTTTAGTAGATT
CAAGGATGAAACAGGGAGCTTTAAGGCATGCCTGTGTGAAGATGTCAAGGGGCTGCTCTG
TTTGTATGAAGCTTCATACCTTTGCGTACAAGGCGAAAGTACCTTGGAGCAGGCCAGAGA
TTTCGCATACAGACATCTTGGAAAGGCCCTTGAGCAAAACATAGATCAAAATCTTGCCAT
TGAGGTGAACCAGGCCTGAGAGCTTCCATTGCATTGGAGAATGCCAAGGTTAGAGGCAAG
GTGGTTCATAGATGTATATGAGAAAAGACAGGACATGAATCATATTTTGGTTGAGCTTGC
TAAATTGGACTACAATATGGTGCAAGCCACACACCAGGAGGAACTAAGGCACATGTCTAG
GTAAGTTTATCTACATTCTTAATGTTTTTGGGATCCAGTCAACGAACTCTATATCTTTTT
CTTATATTTTTGTTCTCTCCCTTGGCTCCCATAAAGCTGGTGGAGGAGTACACGACTTGG
AGAGAAATTAAACTTTGCTAGGGACAGGCTGATGGAGAGTTTCCTATGGACTGTGGGAGT
GATATTCGAGCCTCAGTATGGATATTGTAGGAGAATGTCCACAAAAGTTAACACACTTGT
AACAATAATTGATGATGTTTACGAAGTTTATGGTACATTGGGTGAACTCGAGCTTTTTAC
AGATGCTGTTGACAGGTTACTGTTTGTCTTACTGCCCATATCCTCTATGCATCATCTGCT
TTTGATTAAGTTAGCTTCTCTAAAAATTCAGATCAATATCTGCTTTACATATTTAGATGG
GATATCAATGCAATGGATCAACTTCCAGAACACATGAAGTTGTGCTTCCTTGCCCTCTAC
AACTCTATTAATGAAATGGCTTACGACGCTCTTAAGGAACATGGTTTACACATCATTTCC
TATCTTAGAAAAGCGGTATTGTGTGCAACTGTAAACTCATTCCATTTCTTTGCTATTAAA
TTTTGATGAGTTTCTATATGCTCTTTACATGCATGTAGTATTCTTGACTCATTTTATTAT
GCTTAATCCTTCAGTGGGCAGACTTATGTAAATCTTACTTATTGGAGGCAAAATGGTACT
ACAATGGATATACGCCAACCCTACAAGAATACATTAGCAATGCATGGATTTCAATATCAG
GTCCCCTAACACTAATCCATGGCTATTTTTTGGTCGCAAATTCAATAACCAAAGAGGCCT
CGCAATCCTTACGGAGATATCATAGTATTATCCGTTGGTCATCAATGATCTTAAGGCTTT
CAGATGATCTGGGAACATCACTGGTCTGCATGCTACTCTCTCACAATCTCCTTATGAGTC
CTATAATAAAGATTTCTGTGATTTCTTTCCATACCGTTACAATGTTTTTTTTTTGTCCTT
TTCCTAGGATGAGAGGAAAAGAGGAGATGTTCCCAAGTCAATACAATGTCACATGTATGA
AACCGGTGCTTCTGAAGAAGATGCTCGCAAACACATAAGCTATTTGATTGGAGAGACATG
GAAGAAGCTAAATGAAGATAGAACAGCAGAGTCTCCATTCCCTGAAACTTTTATTGGAAT
TGCAACGAATCTTGCTAGGATGGCCCAGTGCATGTATCAGCATGGAGATGGGCACGGGAT
TGAAGATGGTGAAACTAAGGATAGAGTGTTGTCACTACTCGTTGAGCCCATTCCCTTAGA
CAATGACAAAAGGTTTCTAGTTTGA
>CRTPS148_Loci
ATGCAATGGAGATTCCCAAGCTTTTGCACTCATACTTTCCAAGTCAGTTTTCAAAGAAGT
GTTCTACTACCATTCCAAAAAATTAACATGTCGGGTCAAGTCTTAGCAAGCCCTCTAGGC
CAATTTCCGGAACTGGAAAATCGTCCGGTGGTCAAGTATCACCCTAGCATTTGGGGTGAC
CAGTTCATGTCCTACACTCCTGAAGACGAGGTAATTGAATGAAAACCTGTGTTAAACACC
TATATATTTGAAAGTTGTTTTTCTTGATGTGTTGTTTAGTAAAATTACTTGGTTGCCATA
GGTAACACGTGCCTGCAAAGAGAAGCAGCTTGGAGATCTGAAAGAGGAAATTCGAAGGAA
GCTAATGAATACAGCTGGTAACACTTCCCAACAACTAAAATTTATCGATGCTGTGCAACG
TCTTGGGGTGGCATACCACTTTGAAAGAGAGATAGAAGAAGTGTTACAACATATTTACGA
CAGCTATCCTAATGGCGATGATATGGAAGGTGACATCTATAATGTTGCTCTTCAATTTCG
GTTACTAAGACAAGCTGGGTTCAATATTTCATGTGGTAAGAGCCCAAAGAATTATCATGT
ATAAGCTAAAATGTATCCTTCTCATAAGTCCAATCTTATGTATGTTTAAATTACGGTATT
TATGTAGGCTTGTTCAATGAGTTCAAGGATGAAAAGGGTAACTTCAAGAAAGCTTTAGTC
AGTGATGTAAGAGGCATGCTAGGCTTGTATGAGGCTGCACATCTCAGAGTTCATGGAGAA
GACATACTGGATGAAGCACTTGCTTTCACCACCACCCATCTTAGGTCCATGGTAGAACAT
TTAGAATATCCTTTTGCAGAACAAGTTGCCCATGCCCTGAAGCAGCCCATTAGAAAAGGT
TTAGAGAGGCTAGAGGCAAGGTGGTATATATCTATCTACCAGGATGAAACTTCGCATGAC
AGAACTCTACTAAAGCTGGCCAAGTTAGATTTCAATCTAGTGCAGTCCCTACACAAGGAG
GAGCTAAGCAATATTACTAGGTTTGCTTTCAAATCACTAGCAGATATGCGTAGTCACCTT
CTCATTTTAACCTGAGCTAATTGTTTCAATGAATTTTAGGTGGTGGAAACAATTAAACTT
TGCTACAACGCTACCTTTTGCGAGAGATAGATTGGTGGAAGGCTACTTCTGGATACTTGG
GGTGTTCTTTGAGCCTCAATATGTCTGGGCTAGACGAATTCTAACCAAAATAATTGCCAT
GACATCCACTATGGATGATATATATGACGCTTATGGCACATTTGAAGAACTCAAGCTCTT
CACCGCGGCAGTTGAGAGGTTTGATACATGCAAATTACCAACCTTCATCATTTATACCGT
ATGTGATACTTAAATCAGGCCTGGTTTTATTTTCAGGTGGGATATTAACAGCATAGATCA
CCTTCCAGAATACATGAAACACTTTTATGTGGCACTCTTAGATGTGTACAAAGAAATTGA
GGAAGAGATGGAGAAAGAAGGAAACCAATATCGGGTTCAATATGCGATAGAAGCAGTAGG
ATATTCTGTATTGACTTTGTTTTGTATACTAACATATCGTTGGGATATAGATGTGACTTG
ATTGAATGTTTGACAGATGAAAAAACAAGTTAGAGCTTATTTTCATGAGGCTAAATGGCT
CCATGAAGGACGCATACCAACAATGGAAGAGTATATGAGTATAGCACGGGTATCCTCAGG
TTACCCCATGCTTACAGCCACGTCTTTCATTGGTATGGGAAAAATCGTAACAAAGGAGGC
CTTTGATTGGGTGATCAGTGACCCCAAGATTGTCACAGCATCAGCTGTAATTGCTAGGCT
CATGGATGACATCACTTCACATAAGGTATTGTGAATATAGTATTTCTTGTTAAGCTATAA
TTTGACCTTAACCTTAAATCTCAATCAAATATATTTACTGCACTGTTCTTCTAAACCATA
TATGCAGTTTGAGCAAAAGAGAGGACATGTTGCCTCAGGCGTTGAATGTTACATGAAGCA
ATACGGTGCCTCTGAGGAAGAGGTATACGATAAGTTTCAGAAGCAAGTTGTGGATGCATG
GAAGGATACTAATGAGGAGTTCCTACGACCTACGGCTGTTCCGATGCCTCTCCTTATGCG
TGTGCTTAATCTTTCTCGAGTGATGTATGTGATCTACACGGGGGGAGATGGGTACACTCA
TGTTGGAAAAGTGATGAAGAATAATGTTGCATCACTGCTCATTCACCCTATCGCATGA
>CRTPS150_Loci
ATGTCCATCCTTAGCAACATGTCTTCTCATTCCTTAGCCCAAAATTATAAACCGGAGGTA
AATCGGCCGATGGTAAACTTTCACCCAGGCATTCGAGGCAATCCTTTCATCAACTACACT
CCTGATGATGAGGTAATTATATGCAAATTTACATAAGAACATCTCAACTATCTAAAGTTT
TTTCATCGAATTTGTTTAGCACTAATGAATGTAGGCAATTTTCTGGTGCAGATAACCCGT
GCCTATAACCAGAAGCAGGTAGAAGATTTGAAAGACGAAGTGAGGAGAGAGCAACTGGCA
GCTGCTGGTAAGCCTTCACAGCAGCTGAACTTCATAGATGCAATTCAAAGACTCGGGGTG
GCATACCACTTTGAAGAAGAAATAGAAGAAGCATTAAGACACATCTGTGATGACCACCAT
TTCAGTAATGATAAATATGATGATCTGTATAATGTTTCTCTCCGATTTCGTCTTCTAAGA
CAACAAGGGTACAATATTTCATGCGGTAAGGCTCATGAATATATATATATATATATATAT
ATATATATATATCAGGGAGGAAGAGTTTGACATTTTTTTCGAATTTTTCTTTCTTATTTT
ATTCATCCTTTTTGGGTGATAACTGCAGATGTATTCAACAAGTTCAAAGATAAAAATGGT
AGCTTTAGGGAATCTCTGATTGGAGATGTGCAAGGCATGCTAGGCTTGTATGAAGCTGCA
CATCTCAGGGTTCAGGAAGAGGATATACTAGATGAAGCACTTGCTTTCACCACCACTCAC
CTCAATTCTTTGGTAAAACATTTAGACCATCCTCTTGCAGTACAAGTAACCCAAGCCCTA
CACCGGCCCATTAGGAAAGGTTTGGAGAGGCTGGAGGCAAGGCCTTACATATCCATCTAC
CAAGATGAAGCTTCACATAGTAAAGCTTTATTGAAACTTGCCAAGTTAGATTTCAACCTA
CTGCAGTCATTGTATAAGAAAGAGTTAAGCCACATCACCAGGTTAGTTCTCAAATATTAC
ATTCACTTAAATTCCAACTTTGACTTGGAGGATAATTTGTGTGAATTAATGTATTTCTCA
GGTGGTGGAAAGATTTAGATTTCTCTTCGAGGTTACCTTTTGTCCGGGATAGAGTGGTGG
AAACCTACCTTTGGATTGTCGTGGCATGTTTTGAGCCCCAATACTCGTATGCTAGAAGAA
TACAGACCAAATTGCTTGTTCTAATAACAGTGATAGATGATATCTATGATGCGTATGGGA
CTCTTGAAGAACTTGAGCTCTTCACAGAGGCAATTGAGAGGTATGAGGTACAAATTTCAC
TCAGATAAATTTATTTCATATTGTAAACTTAGAAGGGGAACTGGTTACCTAATTTTCAGG
TGGGACAATAATGGTATAGATAAGCTTCCAGAATACATGAAGCCCTGTTACCTGGCTGTC
TTAGATGCCTACAAAGAAATTGAGGAGAAGGAGAATGAAGAAAGATCATATTGTGTTCAC
TATGCAAAAGAGGCAGTAAGAATCCTTGAGTTCTATCTTTGTCTCACCATTACATGTAAT
ATATAGTAGTGTTAATATATATTTGCTTTGTTGAACATATTCCAGATGAAAAACTCTGTT
CGAGCTTACTTCAATGAAGCCAAATGGCTCCATGGAGAATATGTACCAACGGTAGAAGAA
TACATGGGCGTTGCACTAGTAAGCTGTGATGTCCCCATGTTCACAATCATCTCTTTTGTT
GGCATGGGATTCATAGCAACAAAGGAGGCCTTTGATTGGGTATTAAACGGCCCAAAGATC
GTCAGAGCTTGCTCCACAATTATTAGGCTCATGGATGACATGGCTTCACACAAGGTACCC
TGAAATATTACTTCCAAAAAGCTTCTCATTCATAAATCGAAGACCATGAGGTTTAAACAT
GATGTTTTGCTGTTTTTTATGTAGTTTGAGCAAGAGAGAGGGCATATTGCCTCTAGTGTT
GAATGTTACATGAAGCAATATAGTGTCTCAGAGCAACATGCATACCACGAGCTTAACAAG
CAGGTTGAGAAAGCATGGAAAGATATAAACCAGGAGTTCCTCAGACCTACTGCTATTCCA
ATGCCTCTCCTTACACGTGTTCTCAATTTTGCACGCACTGGAGATTTCATGTACAAAGGT
CGTGAGGATATATTCACGAATGTTGGAGAAGTGCTAAAAGATAATGTTGCTTCATTGTTC
ATTGACCCTGTGCCAATCTAA
>CRTPS151_Loci
ATGGCCTTAATTCTCGCAACCAGCAACGGGTCTTCTCCAGCCCCAGTTGCTAATCCAGAG
ACTACTCGCCGAACTGTAAATTATCAACCTAGCATTTGGGGCAATAGCTTCATCGTGAGC
AACACTCCTGAGGATGAGGTAATTTTCTGATCATGTATGTAGTTCGCATAACAAGACCTA
AAGATTTTCTCACTTTTTGTTCTTGCAATTTATTGATGCAGATAACTCTGGCCCATAAAG
AGCAGCAGTTGGAAGACCTAAAGGAGGAAGTTAGAAGAGAGCTGATAGCTGCAGCTAGTA
ACCCTTCAGAACAGCTGAAGTTTATCGATGCAGTTCAACGGCTTGGGGTGGCATACCACT
TTGAAAAGGAGATAGAAGAAGCATTACAAAATACCTATAATAATTATCATGGCATTGATG
ACATAAATGATGATCTCTATGATGTTGCACTTCGATTTCGACTACTAAGACAACAAGGCT
TCAATATTTCATGTGGTAAGCCTCATCAATATCATGTATAAGTTGCTTGAATATCATCTA
GCAAAGCTCACATATAACATTCTATGTTTTGGTGATGATTGCAGATATATTCAAGAGGTA
CAAAGATGAAAAGGGGAGGTTCAAGAAGTCTTTGATCAATGATCCATATGGCCTACTAGG
CTTGTATGAAGCTGCACATCTCAGGGTGTGGGAAGAAGATATACTAGATGAAGCACTTGC
TTTCACCACCACTCACCTCAAGTCTATTGTAGAACATTTAGAATACCCTCTTGCAGCACA
AGTAACTCATGCCCTAGAGCGGCCCATTAGGAAAGGCTTGGAGAGGCTAGAGGCAAGGCC
TTTCATGTCTATCTACCAAGATGAAGCTTCACATAGTAAAGCTTTACTGAAGTTTGCAAA
GTTAGATTTCAACCTACTGCAGTCACTGTATAAGAAAGAGCTGAGTAATATCTCGAGGTT
AGTTCTCAAATCATTCTTGCACTTAAATTCAAATCAACAGTTTACCAGGTCTTTTATGTG
GATTAATGTATTTTCTCAGGTGGTGGAAAGACCTAGATTTCTCTTCAAAGCTACCTTTTG
CCAGAGATCGATTGGTAGAAGGGTACTTTTGGATAGCAGCATGTTGTTTTGAGCCCCAGT
ATTCATATGCTAGAAGAATACAGACCAAATTACATGCTCTGATAACAACTATGGATGATA
TATTTGATGCATATGGAACATTTGAAGAACTGGAGCTCTTTACAGAGGCAATCGGGAGGT
TTGATATATGCTAGATTCAAATTACCCACAACCAATGAATTGATTTTGATATTTGAACTT
TAAAAGGGAACTTGGTACTTGATTTTCAGGTGGGATATAAACAGCGTACATCAGCTTCCT
GAATACATGAAACCATGCTATCAGGCAGTCTTAGATGTCTACAAAGAAATTGAGGAGATG
GAAAACACAGAAAGATCATACTGTGTCCACCACACAAAAGATGCAGTAGGATTCTTCGAA
CTCTTTTGTGTTTATGATATCCTATATTGTATTGTAAATAAAATGCTATATATAACACTT
GCATGATATATTTACTTGGCTGAATTTTTGTCCTAGATTAAAAGCTTGGTCCAAGCTTAC
TTGGTTGAAGCCAAATGGTTGCATGGAAAATACATACCGACAATAGAAGAGTACATGGGT
ATCGCAATGGTAACAGTTGGTGTCCCCGTGTTAACAATCATGTCTTTTATTGGCATGAGA
GAGACTGCAACCAAGGAAGTCTTTGATTGGCTGCTACAAAACCCTAAGATTGTTAGAGCT
ACCTACATAATCATTAGGCTCATGGATGACATGGCTTCCCACAAGGTACAATGAAACAAC
ACTTCCTACTGATACTTGGATATCAATCCCATAAAGATTAAGAAAATCTATTATATATCA
ATTTCTTTTTAACACCTTATATTACTATTTCTGCAGTTTGAGCAAGAGAGAGAGCATATT
GCATCAAGCATCGAATGTTACATGAAGCAACATGGTGTGTCGGAGCAGCAAGCATATGAT
GAGTTTCACAAGCAAACCGAGAATGCATGGAAGGATATAAATGAAGAGTGCCTCAGACCT
ACTACAGTGCCAATGCTTCTCCTTAGTCGTCTTCTCAATTTTGCTCGATCAGGAGATGTG
ATGTACAAGAGTCACAAAGATATATTCACACATCCTGGAGAAGTGACGAAAAATAATATT
TCAATGCTGCTCATAGACCCTGTGCCAATATGA
>CRTPS152_Loci
ATGGAGCTTGCCAAGCTATTTCTCTCATATTTACCAATTCATCATTCAAGGTATAGTACT
GTTCTGTCACTGTCCCAAGGAATTAACATGTCTACTCAAGTCTCAGCATGTTCTCTAGCC
CAGATTCCTAAACCCAAAAATCGTCCCGTGACAAATTTTCACCCCAACATTTGGGGTGAC
CAATTTATCACCTACATCCCTGAAGACAAGGTAATGCAATGAAATTATGTTTATATACTT
ATTTAGAAGTTATTTTTCTTGATGTTGGATGACAAAATTTGTTGGTCTAGGTTACACGTG
CCTGCAAAGTGGAGCAGATTGAGGATCTGAAAAAGGAAGTGAAAAGGAAATTAACGGCTG
CTAATGCTAACCATTCCCTATTGCTGAACTTCATTGATGCAGTGCAACGGCTTGGGGTGG
CATACCACTTTGAACAAGAGATAGAAGAAGCATTACAACATATTTATAATAGTTTTCATG
ACCTCAATGATATTGATGGTGATCTCTATAATGTTGCTCTTGGATTTCGACTACTAAGGC
AACAAGGATACAGTATTTCATGTGGTAAGAGACTAAGGATTAATTATCACTGAATAAGAA
AAAAATTATATTCAACCTTCTTATCATTTAAATCTTATGTTCAAGTGGTGATGTTTGTGT
AGATATATTCAAAAAGTTTACGGATGAACGAGGTAGATTCAAGGAAGTTTTGATGACAAA
TGTACAAGGCATGCTAGGCTTGTATGAAGCTGCACATCTCAGGGTTCATGGAGAGGACAT
ACTTGCAGAAGCACTTGCTTTCACCACCACTCACCTCAAGGCCATGGTAGAAAGTTTAGG
ATATCCTCTTGCAGAACAAGTTGTTCATGCCCTGAACCGGCCCATTAGAAAAGGTTTGGA
GAGGATAGAGGCAAGATGGTATATATCCGTCTACCAAGATGAAGCTTTCCATGATAAACT
TTACTAGAGCTGGCAAAATTAGATTTCAATCTAGTGCAGTCACTGCACAGGGAAGAGCTA
AGCAATCTTGCAAGGTTGGTTTTTAGATCACCCCACATGTACTTGGCCATTCTTATCACT
TTCCTGTATGCTGATCATGTTAATGAATTTTAGGTGGTGGAAAGAATTAGGCTTTGCTGC
AAAGTTACCTTTTGCACGAGACAGATTGGTTGAAGGCTACTTCTGGATACTTGGGGTGTA
TTTTGAGCCTCAATACTTACGGGCTAGACGAATTCTAACCAAAGTAATTGCTATGACATC
CATTCTAGATGATATCTATGATGCATATGGTAATCCTGAAGAACTCAAGCTCTTCACAGA
AGCCATTGAGAGGTTTGCTACTTGCACATTACCAACCTTGATTGTGTATAATATTTGTAT
TTATATATACCTAAATCGAGGCTTATTATTTTATTTTCAGGTGGGATATTAACAGCATAG
ATCAGCTTCCAGAATACATGAAACTCTGCTATGCGGCACTCTTAGATGTGTACAAAGAAA
TCGAGGAAGAGATGGAGAAAGAAGGACACCAATATCGGGTTCACTATGCCAAAGAAGTAG
TAGGACATCTTTAACTCTGGATCCCCACCTTTTGCATTGATGATATTTTATATGGTTTCA
TATATACGTAGATATAACTTGGATGAATGTTTTTTAGATGAAGAATCAAGTTCGAGCTTA
CTTTGCTGAGGCCAAATGGTTACATGAAGAACACGTACCAACAATCGAAGAGTACTTGCG
TGTTGCACTAGTAAGCTCTGGATACTGCATGCTTGCAACCACGTCCTTGGTGGGAATGGG
AGAAATAGCAACAAAGGAGGCCTTTGATTGGGTGACCAGCGATCCTAAGATTATGTCATC
TTCAAATTTTATTGCAAGGCTCATGGATGACATCTCATCACATAAGGTATGCAGAATATG
TGTTTCAAATGGGAAGAATATAACACGCTTGTTTTTTCTCAACTTTTGTATTATACATGC
AGTTTGAGCAAAAGAGAGAGCATGTGGCCTCAGCCATTGAATGTTACATGAAGCAATATG
GTGTCTCTGAAGAACAGGCATACAGTGAGTTTCGAAAGCAAATTGAGAATGCATGGATGG
ATATTAACCAGGAATGCCTCAAACCTACTGCTGTTCCAATGCCTCTCCTTGCTCGTGTTC
TCAATCTTACACGAGCCGCGGATGTCATTTACAAAGAGCAAGACAGTTACACACATGTTG
GGAAAGTGATGAAGAATAACATTGCGGCTTTCTTCATTAACCCTATAATATAA
>CRTPS153_Loci
ATGATGTATAAAATGTGTATGGCACATTTGACGAGCTCGAACTCTTTACAGAAGCAATTG
AGAGGTTGACAGATGCATATTGTTATCTTCAATTTAATTTCTACATTTTTTTTTGGAGAT
TTCGGATTCAAAGTTATCTAAGTGCATCTTCATCTGTTCCTTCACTTTCAGATATGGAAC
ATCAGCAACATGGACCAACTCCAAGACTATAGGAAACTGTGCTATCAAGCTGTCTTAGAT
GTTTATGAAGAAATTGAGGAAGAGCTGGCCAAGGAAGGTAAACTATGTAGTGTTCCATAT
GCAAAAGCAGCGGTTTGTCCTTCCTCTTCATATATTTTTTTTTTACCTTTCAATGACGTG
ATTTATATTGTACAAGCTAGGAACATAATGTTATAACCCAGATGAAAAACTAATCCAATC
CTACTTTGCTGAAGCAAAATGGTTCCACCAAGAATACATACCGAGCATGGATGAGTATAT
GAGTAACGCGTTAGTAAGTTGTGGGTACTCTATGCTAGCCACATCCTTCGTTGGCACGGG
AGATATAGCAACAAAGGAAGCTTTTGAATGGATATTCAGCAACCATGAGATGATTAGAGC
TTCATCAATCATTTGCAGGCTCATGGATGACATCATATCCCATCAAGTATAATTAGATAA
TAACTATGTATTAACATGATCACACACATAAGCATAAATAAAGAGAGCACGTCAATATTT
AAGAATCCACCGATTAAACGAAGATATATATAAGGATTACAATGGTAAAAGCTCTTATTC
TCCTCTCAATTGTGATTACACAATTTTCACTCTCTAAAAAAAATCCTAAATCATAAGAGA
GATATAATAGCTAGAGGCAAACTTGTCATTCAATAAATAAAAAAATTATTTGATCTCTTA
GAGAAGCTCAACCCCTCACTCTTTATGCAGTAGAATAAAACTAATTTAGGCTTTACAATC
CAACATTATGTTATACCGCCATTCACTTTATAAACTCTAAAAAATTCAATATAATGTTGA
ATGTTAATTTGATTTTCACTTTTTGTATAGTTTAAGCAAAAGAGAGGGCACATAGCCTCT
AACGTGGAATGCAACATGAAGCAATATGGGGTTTTGTGTAAAAAGTGTATGAGGAGTTGA
ATAACCAAATGGTGAATGCCTAGAATGATATAAATGAGGAGTTTCTCAGACCTATGCAAG
CACTGATGCCTCTCTCCTCATACTTGTTCTCAATTTTATTCGTGTCATGGATGTCTTGTA
CAAGGACAAAGACGAGTACGTACACATGTAAATGAGGAGTGCCCTACACCTACAGAAACA
CTGATGCCTCTCCTCACACTTATTCTTAATCTTATCCAGGTCATGATGTCCGGACAAAGA
CAAGCACACACATGTTGAAAACATTACGAAAGATCTCATTGCATCCATACTCATAGACCC
TGTGCCCATATAATTGTGGCTTTGGCTTTATGATGTTTCCTATTTCATTTGAGATTTAAT
TGGACTAGCACGGTAAGAATGCAATGCACTATTACCATATTGTTTTGAAATAATAATAGC
TTCCTTTTTTTGGTTGGATTATATACCAAATGTTCAAAAAAATAAAAAACAAAAAACAAA
AAAATTCATCTTCTCCCCATCTTAGAAACATCAAATCACAAAAGAAACCAAGCTAAATCT
TAATAGGATTTGGTTGATACATAAAAACTTGATCAATCACGTTCAAGTCTCATTATTTTG
TATAAAATTCGGTCCTACTACTTTATATCTTGGTCCCATCATTCTTTTACATCTTTATTA
TTTATATTAGCATACACTGATGTAAATTTTATTATATATATTTTCAACAACCAAGATGAA
AAATCCGACAAATACTTCTTCGGAAAGGGAAACTTTTGCCAACTAATTAGGGAGAGAGCC
CACAAGCCAACTAAAATCTAAAATAGTAGGCCATGGTATGGAAATTAGGATGTGGCACCA
ATCATGCTAAGCAATCTGCATAAGATTTCTTCCCTCAGAACAATCCAATTTATATAAGAT
TTTATTCCCTCGGAACAATATTCCTATGTCTGCCGCAAAAATCGAAAGAAAAAAATAGAA
GAATAGTACTACTGCAAACCACACAATGAAAATGAAGATATATCATACGACATCTGACAT
GAGGATGATAAAGAAACAGCTCGGTATATAGGCAAACAGAGATCGAAGACACGCTGAAAA
GCTGACATGAATGGACATAATTATTAGAGTTTAAGTACAAAATAATCCATTTTTAGAAAA
AAATTGTAATAATAAGTATCCACTTAAATTTTTTTTAGTATAAAAAATTTTAAAAGTTTC
ATAAATATCTTTAAAACCATAGCATATGACTGTGATTTTACAATTTTTCTTAGAATCACA
ATTGGTAACTGTGGTTTCAAAATTATTTTTAATACACCCTCGTTTTAATAATATTGTGAT
TTTAATATTATTTTTAAAATATTTGTTTATCATAATAACCATAAAACCATAGTTATTAAC
TATGATTTTTAAAAATATTCTAAAAACTATGGTTACAGATTATGGTTTCACAAATATCTT
TAACGAGAACTCATATAACCATACATTAACTAAAAAAAATATGAATTTTAGAATTTTATT
TTTTTATTTTCAATTTTAGAGTAAATTATAAATGTACCAAAATTCCTTAAAGTGGAAAAT
TTCTTACTATTTTCCATTGGCAGTTTAAAACTATTTTTTTTACAAATCATCCTTAATAAA
TTTTTCTTTACTACTACTTTTTTAAAATTATATATATATATATATATATATATATACTAT
CTTTATTTTTTTCATGTTTTCCTTAAAATTTTGAGAAAATAATTTCACCTACATGCATTC
CCATCAAAATTTATATATTTATGGTAAATAAAATATTTATTTGTTTTATAAATTTTATCA
CATATGAATTAAAGAAAATTATTTTTTCATGTTATTTTTAAAATTTAAAATAATGAAACA
AATTATTTATATTATTTAAAATTTTATATTTTCATATAAAAAATAATGTGAATGATTGTG
ATTTTAAATTATTCCTTATTAATTATGGTTTTATGGTTATTATGATAAAGAATATTTTAC
CATTAAAATTGGAGTGGATTAAAAATAATTTTGAAATCACAGTTTACTAACTGTGATTTC
AAGGAAAATTGTAAAATCACACTTTTAAAACCACAGTTACCAACTATGGTTTTTTACACT
TAAAAAAAAATTTCATGTGGATGATTACATGGATATAAAAGATTACTTTGATAAATATTT
TAAAATTAGTACTATTTTTACTATTTTTTTTTTCTACAAATTGATTATTTTGGACTTAAA
CTCTAATTATTAAGGTTGTTATCTCCGAAAAAATTTATAAAATATAAGAAAGCAGCCAAA
AATAATTAATATTTTATATAAATTTTTATGTATTATACTCCGTACCATAAATTACATAAA
ATTTGAATTATTTTTAAAAATTTATTGTTTTATAATTATTTTTATATGAGTATGTGAAAA
TATATTTTTTAAATAATATATTAACTATATTTGAGCGCAATACAACAAATATTAAATGCT
TAAGAATTAACATAAATTTGGGTTTTATTTGTTTTGAATACGGTTTGTTTTTTAAAAGAA
ACTTTATGTTTTCAATTGTATTTTATAGACTATTGTAAACTAATTAATATTTTTATGAAA
AATAAGTTAAAAATAATTCGGAACTAATAACTTTTTTCAAAATGTTCTGAAATACAACTT
TTAAAATGTTGATCCTAATTATTTTTGTACCACAAACTAAATTAAAGAATCGATTTGATA
ATGATTTTAAAAGGTGTTTTTAATTTAAAAAAATTAAGTATTTGATAAATTAAATATTTT
TTTAAAAATGTTTTTAACATAAAAAAAAAATCACTTATAAAGATTTTTTTTTAAAAACAC
TTTAAGCGATTCTCCTAAAAATATTTTCTAACAAAGCCTACTTTCTTCAACTCTAAAAGT
TATTTTTAAAATTTTACCAAATATATAATTTTTTCTCAAAACATTTTTTATATCAAAAAT
ACTTTTTAAAATCACTATCAAATGAAATATTAGCAACTCTTAATATAAATTTGATAGTAT
AATTTGCGTGTTTTCTCTTTACATTTAATTGTTACAAAACTCAAAAGATCAACATCAATC
ATCACACTCCACCCTCCAACAAAAATCAGTTCTAAAAATGTATATTCTAGTTCCATTTTT
ATTAATTTAAAATATCATAATCCATTAATTGGGTCCAAATATTTTATTTAGCCTCATCTT
AACCCCAAAAAATTTAAAGTAAAAGAAAATAAACAAATAAATTAATTGGGTGTGACTGTG
TTTGATTTTTTTGGAACCCTCGAATTTGCTGCTTTTTGCTCCACCCAAATAACAGGTGAT
ATATATTTAACAAAAAAAAATATTATTATCTTGAAATTTCTATACTTCAATATTCTTTTT
TTTTTTTTTTAAAGGATTAATCTCATTTGTGATCTTTTATACAATTATTTTTTGATATCA
TAACACGTGTAGCATGAGCTTCCACCTTGTCCATCTTTAATCTAGCTATTTCTATATATA
TTTTTAATTGTCCAACTTGTATTTTGTATCTTTTTTTGTTATGAAGAACAAAAAATTGTT
CTAAAAGGTCGTTCCCAAACAAACTCATAACTTCTCACTAGCTTTTTACTGCCAAATCTC
ATCCTACAAAAATTCTGAATCACAATTTTGGTGGTTTTCAGCAAATGTAGAGTATAAGTT
TACCTTGTTAACATGCTCGACTTCAATCCACAATATTTTCACAATTTTGACAATTTATAA
TTATTGGATTTAGAATAAAAGAATAAATCCTTGGTAAGCCAATATCCACAAAAGGTGATA
AAAATAGATTATCCTAAATTAATAATCACAAAATTATTATACTAAAATCTCCTTTACTTC
AATAGGATGAGACATCAATGTTTATCTTATCTTATCTTCAATTCAAATGTATGAACATCA
TTCATTTCGTCCCTACAATATTGTTAAATCTTTGCATATAAAACATGTGACATGTTACCG
ACAAATAATAATAAGTCGTGAACCTCTATGTCCATGAGGGCATTATAGAGTTTTGGTTCA
AATATCATTTGAAATCACATATAAATATTTTTAACATTTTTTTTCAATTAGATTAAAAAT
GCCCATCTCCAATTTTTTTGTTTATGCATGTTTGAGAGAGTGATTAAAATCGTTTTATTG
AAAGTTCTCTTCTTTTACAAATACAATGTTTAACAAAAAAAAATTAATATCATTTTTAAA
AATGGTGAAAAACACTTTAATTAAAAGACTAAAAGCATTTTATTTTAACTTTTTCAAAAA
TCACTTCAGATAATTGTTTTGGTTATATTTGGTTCAGAAAATATTAAGAAAAGAAAAAGG
AAAACGGAACGGAAATGATTTTCTCAAAACTAAGAAGCCTAGCTGCCCGGCCTATAAATG
CATGAGTTCCACTTCCACATACCACCGAGAAGGGCATAAGAAGCAACGACACTTTCATAG
GTTTCTTCTCTGGCCAAAGTATGTCTTCTTTCCCACTATCAATCACCCAGAAGGCTGATC
CTAAGCTGGCTCGCAACACTGCAAACTTTGTTCCCAACTTCTGGGGTGACTGTTTCCTCA
CCTACATTCCTGATGATACGGTAAATACTTGGGAGTTCTAAAAAAAATTATTTTTTGTAG
TATTAGATGTTTATGTTGTTTATATAATTTTTGGTCCAGGTAACACATGCCTGCAAAGAA
AAAGAACTTGAAGGACTGAAAGAAGAAGTGAGAAACGAGCTAAAAGCTACTGCTGGGAAG
TCTTCACAACTGCTGAACTTCATAGATTCAATCCAACGCTTGGGCTTGGCTTACCACTTT
GAAAGGGAGATAGAAGACGCATTAAAAGTTATGTATGAAACATATAATTTGGTTGATGAT
GATAACGATGACCTTGCCAGTGCTGCTCTTCGATTCCGGTTACTAAGACAAGAAGGCTAC
CACATTCCATCCGGTAAAAGCTTTTGTCCCATATTTGCTGCGAGTATGTGTAATGATCTA
CTATTAACCATGTAAATACTATTGATTCTAGTTCAAAGGGCTCTCACAGTTTTAAAACAA
GTCTACATGATTAAGAAGGGTCTATATATATGGTATCAAAAAGTTTTTCTCCTATTCGAC
ATAGGATATCACAATCATTCTCGTTATGTTCATGGATTGCGAGACTAAATGAACTTTCAC
ACCAGAGTCTGGATGGGCTTTGATACTAATTATAAACCACCTTACAAACATATATGTTAG
GACATTAAGTCTATTTATATGTTGGTAGATTTATTCCTTTTAATATTTGATTATAGAAGT
CTTTTTTTATAGTGACTTACTCTCCACTGAAGATCAAGGGTTGTTTTTCGTCCAATTGGG
ATGTCATGGGTATGTCTAAAGAGGTTTGGCATATGACATATTAAGCTCCTTTGAAGTATA
AAAATGTTCAGTATCATTTTTAGACTTAAAATGTTATAAATGATTCTTCAAAAGAAGCAG
GGACTGCTCAAATAACTAATCCCACTCAAGTGGCATAAGTCCGCTTAAGAGATCATGATA
GTCCTACCAAAATTAGAAACGAATTTTGGATGAATTTCAATCAAAGTGATCTATTTTGGA
AACTAAAGACACCGAAAATTTTTGTGGTATTCACCCATAAATACCTCCTTTATAACTCTT
TTGTAAAAGAGATCTGAATTTCAAGATATTGGAAAGAGATTATTGAGGGACCTTTCATTC
CTTGGAAAGGATCTTAGAGAGAAGGCCTAAAGTGTCACACCATTCCTAATATCTCATTTA
AGGATTAGATCTTTGAATCTTGGGTTGAAGATCATCATCCTTTTAGGTGTTCCCTATTGA
ACTTTCAATGGTTTTTTTGTAGATATTATCCGCTTTGGTCCAAGAAACCCTCTTTACTTT
AAAACACATCTACATGATTAAAAAGAGTTCATAAATATGTATATGTCATCTTGAATAACT
GATCTGATCCAAGAAGTTCTCACGATTTTAAAACAATACTACATGATCAAAAGAAGTTCA
TAAATAAATAAATAAATATATATATATATATATGCCGTCTTGAATAAATTATCTTTGATT
TAATGGTTATATATTAAACCTTGATGATGAAATAGATGTATTTAAGAAGTTCAAGGACGA
GGAAGGCAACTTCAAGGAATCATTGGTGGTGACTTACCAGGCATGCTAGCTCTATATGAA
GCTACACATTTAATGGTGCATGGAGAAGACATACTGGATGAAGCCCAGGCTTTCACCACT
GCCCACCTTCAGTCCATGGCACCTGATTCAGATAATCCTCTCAAAAAACAAGTGATTCAC
GCTCTAGAGCGGCCGATTCGCAAGAGCTTAATAAGGGTGGAGGCAAGGCACTACATTTCC
ATCTACCAAGAATATGATTCACATAATAAATCTTTACTTAAGCTTGCAAAGTTAGATTTC
AACCTGTTGCAGTCACTCCACAGGAAAGAGCTGAGTGAGATCACTAAGTAAGTTTTTTAA
CTCCAATTGTTTGCAGAAAGCTAGCTGTTGAGCAACTCTCATGACTCTGATCATCTATTG
ATATATCTTTGATCAGGTGGTGGAAAGGTTTAGATTTTGCTACAAAGCTACCCTTTGCAA
GGGACAGAATAGTGGAGGATACTTTTGGGTATTGGGAGTGTACTTTGAGCCCCAATATTT
CCTTGCTAGAAGGATCTTACTGAAAGTATTCGCCATGACATCCATTATAGATGATATATA
TGACACACATGGTACATTTGAAGAACTCAAACTCTTTGCCGAAGCGATTGAGAGGTTTGA
TATATACATGAACATCACCATCTTTACCTTAATTTCTAGTTTCTGGTAGAAAGTTCCAAA
TATATCTGTTGCTTTACTTGCAGATGGGATGCCAGCAGCATAGATCAACTCCCAGATTAT
ATGAAGTTGTGTTATCAGGCTCTCTTAGATGTCTTTGAAGAATAGAGGAAGAGATGACCA
AGCAAGAAAAACCATACCGTGTTCACTATGCAAAACAAGCAGTTTGGCATCAATGTCCCT
TCTTCTTCTAGATCCCTTAGGTTATATTTGGTTCTCGTAAGCATAAGGAAGGAAAGAAAA
AAAAAAAATGATAAGAAAAATAATTCTCACATGACAGAAAATAAAATAAAAAATAAAATA
TAATTAAAATTAGTTAGGAAATTATGTATTTTCAAATTATTTAATTTTTATATTAAAGGA
TTAAAATAAGTTAAATGAATTTAAAATAGCATATAAAAAAAACTTACGGCTTTAAATATA
TATATATATATATATATATATATATAAATATATTTTTCATCATTCTTTTCTTTTACTTTC
CCTTTTACATTCTCTCTTATATTTTTCCTTCAAAATTTCCTAGCTACCAAACATAGACCT
ATTGTTCCGTTGAATTGTGTTTGGTATGGCCAAAATTAATGTATATTTTGCATGATTATG
TAACTCAGATGAAAAAGCAAGTCCAAGCCTATTTTGTTGAAGCCAAATGGTTGAAGCAAG
AATATATACCAACAATTGAGGAGTACATGACCAACGCACTAGTAAGTTGTGGCTACTTTC
AACTCGCAACCATATCTTTTGTTGGCATGGGAGATATGGTAACCAAGAAGGCCTTCGATT
GGGTTTTCAGTGACCCCAAGATGGTTAGAGCTTCAACAATCATTTGCAGGCTCATGGATG
ACATAGTTGACCATGAGGTACCCTATTTCACTTATTTAATTCTTTTATATAAAAATTAAA
TAATTTTAAAATATATAAGTTTCTTATTAATTTTAATTATATATGACTAAAAATAGTTTT
AAGTAATCTATATAGGAAACTTAATACAATAGAAATTGTTTGATTTTCTCCTTTTTTTTG
TTGGACAGTTTGAGCAAAAAGAGGATATGTTGTCTCAAGAGTTCAATGCTACATGAAGCA
ATATGGTGTTACTGAGCAAGAGGCGTGTGAGGAGTTCAATAATGAAATAATGAATGCATG
GAAGGATATGAATGAGGAGTGTCTCAAACGTACACAAGTGCCCATGCCTCTTCTCACATG
TGTTGTTAATTTTGCCCGTGTGATAGATCTCTTATACAAGAATCAAGACGAGTACACACA
TGTGGGGAAGTTGATGAAAGATCTTATTGCATGGATGCTTATAGACCCTGTGCCAATGTA
A
>CRTPS154_Loci
ATGTCTGTTCCACTATCAGTCTCAGTCACTCCTATACTAAGCCAGAGGATTGATCCTGAG
GTGGCTCGCCACGAAGCCACATATCATCCTAACTTCTGGGGTGATCGTTTCCTCCACTAC
AATCCTGATGATGATTTCTGTGTGAGCATCCAGTGGAATGTGCTTTGGGATTAGACTATA
TATGTCTAAACATAAATAATATAATTCAATTAACATAAAGTTTTTTTTTTTGTTTTTTTG
TTTTTTTATATGTTTATGCTGTTGATGTGATTTGCTGGGTGCAGGGAACCCATGCTTGTA
AAGAACAACAAATTCAAGAACTGAAAGAAGAAGTGCGGAAGAGCCTGGAAGCTACTGCTG
GGAACACTTCACAGCTGCTGAAGTTGATAGATTCCATCCAACGCTTGGGATTGGCTTACC
ACTTTGAAAGGGAGATTGAAGAAGCATTGAAGGCCATGTATCAAACTTATACTCTGGTTG
ATGATAATGATCACCTCACTACAGTTTCCCTTCTGTTCCGACTACTAAGACAGGAAGGTT
ACCACATTCCATCAGGTAATTAAAAGCCTCCGCCCCATATTTGCCAAAACATATATTTGT
CATCTTGAATTACTTGCCTTTGATTTAACGTTTAACTTAATTGGTTGATGAATGAATAGA
TGTATTTAAGAAGTTCATGGATGAGGGAGGCAACTTCAAGGAATCATTGGTGGGTGACTT
ACCAGGCATGCTAGCTTTATATGAAGCTGCACATTTAATGGTGCATGGAGAAGACATACT
AGATGAAGCCCTGGGTTTCACCACTGCTCACCTTCAGTCCATGGCAATTGATTCAGATAA
TCCTCTCACAAAACAAGTGATTCGTGCTCTAAAGCGCCCGATTCGCAAGGGCTTACCAAG
GGTGGAGGCAAGGCATTACATTACCATCTACCAAGAAGACGATTCACATAATGAATCTTT
ACTCAAGCTTGCAAAGTTGGATTACAACATGTTGCAGTCACTCCACAGGAAAGAGCTAAG
TGAGATCACTAAGTAAGTTGTTTAACCAATTGTTTGAAGAAAGCTAGCCATTTAACAATA
TTTTCTACAGTCTGGTCATCACTTGTTGATGTATCTATCTTTTAGGTGGTGGAAAGGTTT
AGACTTTGCGACAAAGCTACCTTTTGCGAGGGACAGGATAGTGGAAGGCTACTTTTGGAT
CTTGGGAGTGTACTTTGAACCCCAATATTACCTTGCTAGAAGGATCTTAATGAAAGTATT
CGGGGTGCTATCCATTGTAGATGATATATATGATGCGTATGGGACATTTGAAGAACTCAA
ACTCTTTACAGAAGCAATTGAGAGGTAATTACTTGATGCATGCACATCAACATTGTTAAC
TTAATTTCTAAATTTCTGGTGTAATTTCAAAAGGTTCCAAGGATATGATCTGTTGCTTCA
CTTTCAGATGGGATGCCAGCAGCATAGATCAACTGCCAGATTATATGAAGGTGTGTTATC
GGGCTCTCTTAGATGTCTATGAAGAAATGGAGGAAGAGATGACGAAGCAAGGAAAACTGT
ACCGTGTCCACTACGCACAAGCAGCGGTTTGGCACCAATATTATCTCTTCTTCTTGATCC
TTCAATGTTCCATGAGTTGTGTTTGGTATGGTCAAAATTAATATATATTCTGCATGATTA
TGTAACTCAGTTAAAAAGGCAAGTCCAAGCCTACCTTCTTGAAGCCAAATGGTTGAAGCA
AGAATATATACCAAGAATGGATGAGTACATGAGCAACGCGCTGGTAAGCTCTGCCTGCTC
TATGCTTACAACCACATCTTTCGTCGGTATGGGAGATATAGTAACCAAGGAGGCCTTCGA
TTGGGTTTTCAGTGACCCTAAGATGATTAGAGCTTCAAACGTCATTTGCAGGCTTATGGA
TGACATAGTTTCCCATGAGGTACATATCCATATTGCATAATGGATGCTGCTACTGTTTTG
TGTATACTGAAATTCTTTTGATTTTCTTTCTTGTGCAGTTTGAGCAAAAAAGAGGGCATG
TTGCCTCAGCCGTAGAATGCTACATGAAGCAATATGGGGTTTCAAAGGAAGAAGCTTATG
ATGAGTTCAAGAAGCAAGTAGAGAGTGCATGGAAGGATAATAATGAGGAGTTCCTGCAAC
CTACAGCAGTGCCAGTTCCACTCCTCACCCGTGTTCTGAATTTTAGCCGGATGATGGACG
TCTTGTACAAGGACGAAGATGAGTACACGCTGGTTGGACCATTGATGAAAGATCTGGTTG
CAGGGATGCTCATAGATCCTGTGCCAATGTAA
