# Supplementary material for: Comparative (Within Species) Genomics of the Vitis vinifera L. Terpene Synthase Family to Explore the Impact of Genotypic Variation Using Phased Diploid Genomes
Source: Front Genet. 2020 May 5;11:421. doi: 10.3389/fgene.2020.00421 (PMC7216305; doi:10.3389/fgene.2020.00421)
Supplement: Supplementary file 9 [file Data_Sheet_5.ZIP › Supplementary Data Sheet 5/CHTPS_primary_pseudo_loci.fa]

>CHTPS008_pseudo
AGATGGGATGCCAGCAGCATAGATCAACTTCCAGATTATATGAAATGCTATTATCGGGCA
TATTGGATGTTTATGAAGAAATGGAACAAGAGATGGCCAAGGAAGGAAAATTATACTGTG
TTCACTATACAAAAGAACTGGTTTGGCACCAAATTACCTTTCTTCTAGATCCTTCTTTTT
TACATGATTTGGGACCAATTACCCTCCTGATCCTCCATTTTAACATGGTTTATGTATATA
AGCTAGTAGCATGACCTATTTGCATGATTATGTAACTCAGAAGAAAAAACAAATCCAATC
CTACTTTGTTGAAGCCAAATGGTTGAATCAAGGATATGTACCAACATTCGATGAGTAATG
GAGTAGTAAGTGTTTGTTGCTCTTTGCTCATTGCCACATCTTTGGTTGGCATGGGAGATA
TAGCAACCAAGGAGTGCTTCCAATGGGTGCTCAGCCACCCCAAGATGATTGGAGCTTCAG
AAATCATTTGCAGGTTCATGGATGACATGGCTACCCACAAGGTATTAGATTCTTCCACAG
AGATTAAATGCTTAGTAAGTGAAATTTGATACAACAGAACTGAAGTGCATGTCTGGCAAT
GCTTCTTTTAAAAGTTCCAAAAAAACAGTTCCCAATTGTTTTTAAAAAGAAAATCTTGTT
TGATAACTCAAGTATAAAAAATAGCCTTCTAGATTTATTCTCCATTAAGGTAAGTATTGT
GTATAACGTAAACATTTTCAAAATATTTTCCATATTTTCCTTAGGCTATGTTTGATATCT
GCAAAATTTGATGGAAAATGCATGCAAAAGAAAGAAAATTGAGAGGAAAGATAGAAAGAA
AGAAAAAGTGAAGGAAATAAAAAATAGTTTAGAGTTAATAAATTATTTTTATTTGCTACT
TTAAATTTATTTAATTTATTTTAACTCATCAATATAAAAATTAAATAATTTGAAAATATA
TAAATTTTTAGTTAATTTTAATTATATTTGATTTTCTTTGGTATTTTTCACAGGATATTT
AAACATGTAAAAATCATTTTTCTTAACATTTTTTTTTCTTTCTATGGTACTTTCCAAAAA
CCAAACATAACCTTAATGCTTGTAATAACCAAACATTTTATAGAAGATCTTGTTTATTTT
CAAGAAAGAACTTAAGAAATATTAAATATTCTCACGTGTCTAAAACTTCAAAATTTTAAA
TGGTATAATAAAATAGTTTTAATCAAAGTAATTATGACAAGATTAGATTATGGAAATCAT
TATTGGAAGGAAATATTTAAATCAAAATTACCAACATTGTTTACCGAAAAAGTTAGACAA
AGAATTAGAATTAATGAAAGAATTTCTTATTAATCATTAACTTATAAAGAATTGATTACT
TTTATTGATAATGAAAGATTAGCCTTATGTACATACCTTAAAGTTAAAAGTCAAATGAAA
AAAGGAGGACAATACAGCAAGAAAGAATTTAGAAAATTATGTTCTTGCCATATGATACTA
TAATAGCCCTTCAAAAAAGAAAAATAAAGTTATATAAAGAAATTTAATAGAAATAAAAAA
CCAATAAATGAAACAAAATTTCCAAAGAAAAATATAAAAATAAAAAATTAAAACCCTTAA
ACAAATCAAACCCAAAGAAAAAATTAATAGTGTGCTACAAATGCAAAAAAGTGGTCCATT
ATGCAAAAAATTGTCAACTAAAAAACAAAACAAATGCTCTACCAATAAATGACAAGGTTA
AAGAACAAATGATTAGTTTAATGAAGAAACATTAATTTCAAAACACCTAAAATATATAAT
AAACATAACTATTTTCAAAACAAGTTTTATAAACAACCATTTTCAATTAAAATTTTGTTA
TATGTATTTCTTAATTAAACAACCCCTTATATATATATTTTTTATTTTTATTTTTTTTGC
ACAGTTTGAGCAAAAAAGGGTGCACATTCCTTCAAGTGTTGAACTCTATATGAAGCAATA
TGGTGTTTCAAAGCAGGAGGCGTATGATGAGTTGAGTAAGCAAGTAGTCAAAGAATGGAA
GGATATCAACCAGGAGTGCCTCAAGCCTACACCAGTGCCGATGCCAATCATCACACGTGT
TCTAAATGTTACCCGTCTGATGAATATCTTCTACAAGGATGAAGATGAGTTTGGCTATGT
TGGAAAACGGATGAAAGATCTCATTGCATCGTTCCTCATAGATCCTGTATCAATGTAATT
GGGGAGATGGTTCTATCTATGTTATGCTATGTGTGCCATTTGA
>CHTPS012_Pseudo
ATATCATTCAGCTATTTGATTTTCAGGTGGGATATCAGTGCCATAGGTCAACTGCCAGAG
CCAGAGTACATGTGAGTGTGTTATCAAGCACTCTTAGATGTATACAGTGAAATTGAGGAA
GAAATGGCCAAGGAAGGAAGATCGTATCGGCAAAAGAAGCGGTAAGGCTTACATGTGATT
ATTATACTTTAAGAAGCAATAAATTTAATAACCATACTGATAAAATAAAAACCAAATCCA
CTGTTCAGATGAAAAATCAAGTAAGGGCATACTATGAGGAAGCAAAATGGCTTCAAGTCC
AACAAGTACCTACCATGGAGGAGTATATGCCTGTGGCATTAGTTACCTCTGCATACTCAA
TGCTGGCGACCACATCACTTACTGGAATGGGAGATGCTGTGACAAAAGAAACTTTCGATT
AGATCTTCAGTGAGCCTAAGATTGTCAGGGGTTCAGCCATAGTTTGCAGGCTCATGGATG
ATATGGTTTCCCACAAGGTAAGGCAGTCCTTACGCTGTTTCAGAATATTAACTTACAAAT
TCTAGCTGTTAATATGCATATCTTCTGAAATTCAAATGATCAAACAATTATTTTTATACA
TTTGTACTTTTCACTAACCTCTATGATTCTATATATATTTTGTAGTTTGAGCAGAAGAGA
GGACATGTTGCCTCAGCTGTTGAATGTTACATGAAGCAACATGGTGCGTCGGAGCAGGAA
ACGCACAACGAATTTAACAAACAAGTAAGAGATGCATGGAAGGATATTAATGAAGAGTGC
CTCATCCCAACCGCTGTTCCAATGCCCATCCTCATGCGAGTTCTAAATCTTGCACGTGTG
ATAGATGTTTAATACAAGAATGAATATGGCTATACTCATTCTGGGACTGTTCTAAAGGAT
TTCGTAACTTCCACGCTAATCGATCCTGTACTGCCAATATGA
>CHTPS014_Pseudo
AAAGAGCTAAAAGCTACTGCCAGAAAGTCTTCACTACTGCTGAACTTCATAGATTCCATC
CAACGCTTGGGATTGGCATACCAGTTTAAAAGGGAGATCAAAGAAGCATTACAGGACATG
TATCAAACCTATAATCTGGATGATGATGATAATGATATGACCTGGCCAATGCTTCTCTTT
>CHTPS018_Pseudo
ATGAAAACAGTTCAATGTTACATGTATGAATCTGGTACTTCTGAAGAAGATGCTTATAAT
TACATAAGCGATTTGATTGGAGGGACATGGAAGAGGATGAATGAATATCAAGTATTAGAG
TCTCCCATAATGCAAACTTTTATTGGAATTGCAATGAATAATCTTGCTAGGATGGCCTAG
TGCATGTATGAGGATGCAGATGGACATGGA
>CHTPS020_Pseudo
ATGGTGTGTGGTATCTGTCATTTTCCCTCGGCCCCGGAGGACTGTGAAATCTTTCTCTCT
GCTATTCTTTTCTGCACACTTGGTAAAACGACAGGTATCCACATTCTCCGATTCACGCCG
ATATGCTTTCAGAATCTTTCTGGAGTCCCTGGTTTTAGTGGGAAGTTATGGGAATTTGTT
TTCTCTGTATGTTCTCAATTCGTAGGATGTGTTGTTTTCGGTGATGATCGCTTGGAATTC
CGAAAGTTTGGGTGTGTGTGTGTTTCTGGTTCTCCGAAATATCGGTTGTACATACCGGGC
ACTGATATGTTGTTTTTTTGGCGATGATGATTGCCTGAAATTTCTAAATTTCATGGTGTG
TGCTCCCGATTTTCTGGAATACATGGAGGGCGGCATTTAGGAGATTCGGCCACACACCAA
AACCCATCTCTCTCTCCCACCAAAACCCGACACTTGCTTTTTCTTCTCTCTCACTTGCTT
CTCTCTCTCTCACATACACACACTTGCTTTTCTCTTCCCGTCTCTCTCTCACTTGCTTTT
CTCTTCCTCTCTCTCTCTCGCTTTACTCTCTTTCTCTCTCAGTATGTGATTCTCTGTGTG
TGATGTCATGGACAGCTAACCATACAAAATGGGTTTTGGCGGTGCAGCAATGGCCCTCTA
CAGCTCCAACAGTCTTCTTCTTCTTCTTCACCACAAACCCAAGAGCAGCTGCGTCACTGC
ACCCATATCAGGTATCTCTCTCTCTCTCTCTCTCTCTCTCTCTCTCTCTTTTTGTCTTTT
CTCATTTTATATGCACATTCATGTACCTGTTTTGCTTTGTTTTATCTTCTTATTATTACG
TTCTGTTTCCGTTCATGTACCTGCCCTTTTTCCTTCCAATCACAAAACCCTTTAGGGTCT
TTCCACTTCTTTTTTTTTATACTTTTTGATAGGTAAATTCTTGCCCACAGGGACTTGAAC
CTGAACCTCCTACAAACCCTCCCCAACCCTTGACCACCTTGGTCTTCCCACTTTTTTTTT
TTGTCTATTATCATATCTTTTACCTCCCAATTTAATACTCTTTTTCTAACATATATAAAT
AAATCTGTTGTTCTGTTTCTGAACCACATTCATGGTCTTGGGCTTTGATATTCAATATTT
TATTGATGGGTGCTGTATAATATAAAGGTTCTGGAAATCAACTTATTGATTGAAACAAAC
TGGAATTTTTGTCTTTTAGGTTCTAGTGATGTCATGAAAACTCTTCAGAATCATCTGTTA
CTGCAAACCAATTGA
>CHTPS021_pseudo
TACTAACCTACCATTTGGGACTATGATTATGTGTAGTGACTGAGAAGTGATTATGTGTAG
TGACTGATAAGTGATTATGTGGTAGGTACATCATGAATATTGATAACAGGTTAATTGTAC
TTACTAATGGTCCACTTTTTGTTACTAACAAATAGATGGTTATGTATGCAGCGAGAAACA
TACGATAGAAGACATGATAAGGTAAAGAGAGATGTGAAGGCAATGGTTGGGAAAGTGAAG
AAGCCTTTAGAGCAACTGGAGCTAATGGATGTTTTGCAAAGGCTTGGAATATATTATCAC
TTGAAGGTTGTTATAAAGAGAATAGGATATAGAATGGACAACCAGTACAATTTGGAC
>CHTPS029_Pseudo
ATGTCTCAGAGGAGATATCTCGGAAGCACATTAGATCAGGCATGCATGATAGTTAAAACT
TGGAAGAATATTAAAGGACATTGCATCGCCCCATCTCCATTACTGCAACCGATTGTCAAT
ATCATCACAAACATTGCAAGGGTAGCACTGTGGATTTACCAATATGGAGCTGGGCTTGGA
ATTCCTGATCGTGAAACAAAGGCTCAGATTCTGTCTCTACTCATTGAACCTCTTTTAGGT
TTATCAAAAGTACGTTTACAGTTTGTCAACAAAAGCCAATGATATGCATCAATCGGAACA
GGCAACAACAAAGTTACTGTGCATCCACTGCTACAAAATCACCACCCCCAAGTCAAACTG
GTGACTCTTGTGGCTCTCTCTCATCAGGAGCTGTTGCACCATGTGCTAGGGCACGGGTCA
CAGTAATTGTGTGTGTGTTTTTTTTTTTTTTTTTTCTTGAGAAAATAGGAATAGACCAAA
GAATTGTTTTTATGCTGAACATATTTTTCTGAAATTATTCCATAGGTGGAACTTGTTAAG
AGTAACATGGCTGACACACTGTAA
>CHTPS031_Pseudo
AGAGACCAAACACTGAAATGGCATATGTGGCTCATGGCAATCCTCCCAGATCCAGGGTTG
TCAGAGCAAAGAATTGAGCTCACAAAAACCATCTCTCTAATCTACATTATGATGACGTTT
TTTATATTTAAGGGCCGCTAGATGAGCTCACTCTCTTCACAATGGAGTTAATCCATTGAT
ATGCTTATATAAATTAAGTTCCACCAAATTGGTAATTCTTATTTGGAGCAACGTCAAGAC
TGCATGAAGATATGTGGCAAAACTCTTATGGATTCACCAACCAAAACCAGTAACAATTAT
TGAAAGGCATGATATACTCTAACCAAATTATCATTTACCCTCTGACCAAATTTCCCATCA
AAATGGACATTGAAATTTTTTTGGGAGTCACAAATGGAACCGCATTTAACGGATCCATTA
TTTCAACGGTGGGCGAGTTTATGCAATGCATTTATAGTAGAAGCAAAATGGTTTTGCTTT
AGGGCATGTACCCAAGGCTGAGGAGTACTTGAAGAATGGAGTCGTTAGTTCAGGGGTACA
CGTGGTGTTTGTTCACATGGTTTTCTCTTGGTCATGACATAACCAATGGCAATGTAGACC
TAAAAGTTAGATGTAACCCATGGAAATGTACACCTTGTGGATGACTTTCCAAGCTTTATG
TATTGAACAGAAAAGATTCCTCTTTCAAATGACCTATGAAGCGCCAAG
>CHTPS034_Pseudo
AGAGACCAAACACTGAAATGGCATATGTGGCTCATGGCAATCCTCCCAGATCCAGGGTTG
TCAGAGCAAAGAATTGAGCTCACAAAAACCATCTCTCTAATCTACATTATGATGACGTTT
TTTATATTTAAGGGCCGCTAGATGAGCTCACTCTCTTCACAATGGAGTTAATCCATTGAT
ATGCTTATATAAATTAAGTTCCACCAAATTGGTAATTCTTATTTGGAGCAACGTCAAGAC
TGCATGAAGATATGTGGCAAAACTCTTATGGATTCACCAACCAAAACCAGTAACAATTAT
TGAAAGGCATGATATACTCTAACCAAATTATCATTTACCCTCTGACCAAATTTCCCATCA
AAATGGACATTGAAATTTTTTTGGGAGTCACAAATGGAACCGCATTTAACAGATCCATTA
TTTCAACGGTGGGCGAGTTTATGCAATGCATTTATAGTAGAAGCAAAATGGTTTTGCTTC
AAGGCATGTGCCCAAGGCTGAGGAGTACTTGAAGAATGGAGTCGTTAGTTCACGGGTACA
CGTGGTGTTTGTTCACATGGTTTTCTCTTGGTCATGACATAACCAATGGCAATGTAGACC
TAAAATTTAGATGTAACCCATGGAAATGTACACCTTGTGGATGACTTTCCAAGCTTCATG
TCTTGAACAGAAAAGATTCCTCTTTCAAATGCCCTATGAAGTGCCAAG
>CHTPS035_Pseudo
AGAGACCAACACTGAAATGGCATATGTGGCTCATGGCAATCCTCCCAGATCCAGGGTTGT
CAGAGCAAAGAATTGAGCTCACAAAAACCATATCTCTAATCTACATTATGATGACGTTTT
TTATATTTAAGGGCCGCTAGATGAGCTCACTCTCTTCACAATGGAGTTAATCCATTGATA
TGCTTATATAAATTAAGTTCCACCAAATTGGTAATTCTTATTTGGAGCAACGTCAAGACT
GCATGAAGATATGTGGCAAAACTCTTATGGATTCACCAACCAAAACCAGCAACAATTATT
GAAAGGCATGATATACTCTAACCAAATTATCATTTACCCTCTGACCAAATTTCCCATCAA
AATGGACATTGAAATTTTTTTGGGAGTCACAAATGGAACCACATTTAACGGATCCATTAT
TTCAACGGTGGGCAAGTTTATGCAATGCATTTATAGTAGAAGCAAAATGATTTTGCTTCA
GGGCATGTGCCCAAGGCTGAGGAGTACTTGAAGAATGGAGTCGTTAGTTCAAGGGTACAC
GTGGTGTTTGTTCACATGGTTTTCTCTTGGTCATGACATAACCAATGGCAATGTAGACCT
AAAAGTTAGATGTAACCCATGGAAATGTACACCTTGTGGATGACTTTCCAAGCTTCATGT
CTTGAACAGAAAAGATTCCTCTTTCAAATGCCCTATGAAGCGCCAAG
>CHTPS036_Pseudo
TGGCTAATGAGTATGAAGTTTACAAGAGACCAAACACTGAAATGGCATATGTGGCTCGTG
GCAATCCTCCCAGATCCAGGGTTGTCAGAGCAAAGAATTGAGCTCACAAAAACCATCTCT
CTAATCTACATTATGATGACGTTTTTTATATTTAAGGGCCGCTAGATGAGCTCACTCTCT
TCACAATGGAGTTAATCCATTGATATGCTTATATAAATTAAGTTCCACCAAATTGGGAAT
TCTTATTTGGAGCAACGTCAAGACTGCATGAAGATATGTGGCAAAACTCTTATGGATTCA
CCAACCAAAATATGAAGATATACTCTAACCAAATTATCATTTACCCTCTGACCAAATTTC
CCATCAAAATGGACATTGAAATTTTTTTGGGAGTCACAAATGGAAGCGCATTTAACGGAT
CCATTATTTCAACGGTGGGCGAGTTTATGCAATGCATTTATAGTAGAAGCAAAATGGTTT
TGCTTCAGGGCATGTGCCCAAAGCTGAGGAGTACTTGAAGAATGGAGTCGTTAGTTCAAG
GGTACACGTGGTCTTTGTTCACATGGTTTTCTCTTGGTCATGACATAACCAATGGCAATG
TAGACCTAAAAGTTAGATGTAACCCATGGAAATGTACACCTTGTGGATGACTTTCCAAGC
TTCATGTCTTGAACAGAAAAGATTCCTCTTTCAAATGACCTATGAGGCGCCAAGGCAAGG
CCCAGGCCCATAGGTTATTAATATGTTATGCCGTTATTTCCTTGGACCACACAGCGACCT
GAAATTTCGTTTGTAGGTAGATTGGGTAGATCTAAAAGTTTGATGTAGCTTTCGCCTAAG
GAAAACCAATCAAGGAACATGGAAAACAAAGTGCAACCCATATGATTTCAGACACGTGGA
AGCGCCTCAACCAGGAATGCCTCTCACCAAATCCATTTTCAACTTGTTTCAAAAAAGGTT
CCTTTAATAATGCAATACTGGTTCATTTGATGTCACACTCAGGATGACAAACATTGCCTC
CCCAGCCTTGAAAAGTGCATATCAAGTCTCTGCTCTATAG
>CHTPS040_Pseudo
ATGAAACATGCACAAAACCTGGAGGAAGTTAAGAGTGTACTCAATGAAGTAGGAGAAGGT
ACATTTGAAGTTTTGCTCATGATTGATGCCATCCAACGACTAGACATTGACTACCACTTC
CATGATGAGATTGAAGCAATTCTACAAAGGCAGTATAGGATAGTTATAACTACGGATGAT
TTCAGAGACAATCTTTACGAGGTTGCACTTAGGTTTCGGCTCTTGAGACAAGAAGGTTAC
TATGTGACTGCATGTGGCCGTTTTCTTTTTCTTTTAATTATAGTTTAACCTTCTCTGATT
ATATATTGAATCATTTGCTTTTTGGGAAAGTTAATTTTCTTGGTAATGTATATGAATGAA
CTGACATATGTCTTTAACAACTTCAAGGACAAGAAAGGGAAGTTTGAAGAAAAACTAGGT
AAAGATGTCAGGGGATTAATGGGTGTTGAAATCTGTGCAACGATTTATGATGAAAAATAA
>CHTPS043_Pseudo
GGCATGGGAACGATGGCAATAAAGGAGGCCTTTGATTGGGTAATAAAGGACCCAAAGAGT
GTCAGAGCTTCCTCCACAGTTATTAGGATCAGTGATGATATGGCTTCACACAAGGTACTC
ATGAGAATTTATATCTCAAAGACACTGCCCATTCATATCTCAAAGACAAAGGGGGTCTTC
ATGAGAATTTACTTACCATTTTTGTCAATATCTCTTATTAGTTTTTTGTGTAGTTTGAGC
TAGAGAGAGGACATAGTGCATCTAGTGTTGAATGTTACATGAAGCAACATGGTGTCTTAG
AGCAGCCTGCATACCTTGAGCTGAGCAAGCATGTCGAGAAAGCATGGAAAGATATAAACC
AAGACCTAGTGCTATTCCAATGCTTCTCACACAGGTTGCCAATTTTGCATGAACGGGAGA
TTTCATGTACAAAGGTCGCAAGGATATATTCACGAATGTTGGAGAAGTGA
>CHTPS047_pseudo
ATGTCTACTGATCACTCGGCCCCAAATGCTAATCCAGAGACAAATCGCCCGACTCCAAAT
TATCACCCTAGCATTTGGGGCAATCGTTTCATCATGACCAACACACCTGATGATGAAGGT
GATTTTGTGATATCTGTAGTTTGCATAACAAGATCTTAACCATCTAAAGATTTTCTTAAT
TTTTTTTTCTTGCAATTTATTGGTACAGATAACTCTGGCCCATGAAGAGCAGCAGTTGGA
AGATCTGAAGCAGGAAGTGAGAAGAGAGCTAATAGCTGCAGCTAGTAACCTTTCCCAACA
GCTCAAGTTCATTGATGCAGTTCAACGGCTGGGGTTGGCATACCACTTTGAAAAGGAGAT
AGAAGAAGCATTACAACATACTTATGATAACTATCATGAGATTGATGATATAAATGATGA
TCTCTATAACGTTGCACTTTGATTTGGACTACTAAGACAACAAGGCTTCAATATTTCCTG
TGGTAAGCCTCATGAATATCATGTGTTATATAGCAAAGCTCACATATAACATTCTATGTT
TGGGTGATGATTTCAGATGTATTCAACAAGAGAAGGGAAGGTTCAAAGAATCTGTGATGA
TCAATGATGCTTGTGGCCAACTAGGCTTGTATGAAGCTGTGCACATCTCAGGTTTGGGAA
GAAGATACACTAAATGAGGCACTTGCTTTCACCACCACTCACCTCAAGTCTATGGTAGAA
CATTTAGGATACCCTCTTGCAGCACAAGAAACTCATGCCCTAGACCAGCCCATTAGGAAA
GGCTTGGAGAGGCTAGAGGCAAGGCCTTTCATGCATGTCTATCTACCAAGATGAAGCTTC
ACATAGTAAAGCTTTACTAACGTTTGCAAAGTTAGATTTCAACCTACTGCAGTCACTGTA
TAAGAAAGAGCTGAGTAATATATCGAGGTTAGTTCTCAAATCATTCTTGGACTTAAATTC
AAATTAAAAATTTACTAGGTCTTTTATGTGGATTAATGTATTTTATCAGGTGGTGGAAAG
ACCGAGATTTCTCTTCAAGGCTACCTTTTCCCAAGGGTTGTCTCTATCAGTATTATTTTA
TAATAACAAAATTCACATTATTTTATCATTACATAATATGTTAA
>CHTPS048_Pseudo
ATGACACTGAAAGTTCCGCCCTATAAATACTATGGAGCTTGCCAAGCTATTTCGCTCGTA
CTTGCCAATTCATCATTCAGGGTGCTCTTTCATTGTCCTAAGGAAGTAGCTACTCAAGTC
TCAGCATGTCCTCTCGTCCAAATTCCTAAACCCGAAAATCGCCCTAGGGCAAAGTTTCAC
CCTAGCATTTGGGGTGACCAATTCATTACCTACACTCCCGAAGATGAGGTAATTCAATGA
AAATATGTGTCAAGGTTAATGGTTTATCAATGTGTTAATTGGTAAAATTTGTTGGCACAG
GTTACACGTGCTTGCAAAGAGAAGCAACTTGAAGATCTGAAAGAGGAAGTCAGAAGGGAC
TTAATGGCTGCTGCTGGTAACCCTTCGCAAGTCTTGAACTTCATTGATGCAGTGCAACGG
CTTGGGGTGGCATACCACTTTGAAGAGAGAGAAGAATCATTACAACATATTTATGATAGA
TTTCATGATGCCGATGATACAGATGATGATCTCTATAATATTGCTCTTCGATTTCGACTA
CTGAGACAACAATATTTC
>CHTPS053_Pseudo
ATTTCCAGGTGGGATATTAACAACATATATCAGCTTCCGGAATACATGAAGCCATGCTAT
CAAGCAGTCTTGGATGCCTACAAAGAAATTGAGCAGATGGAGAACAAAAGAAGATCCTGT
TGTGTTCACTACGCAAAAGAGGCAGTAAGGGTCTCTGAGTTCTATCTGTGCCCCTATAAC
ATGTAATGTACACTAGAATAATTATTTGTTGGCAATGGTATAACATATTTCAGATGAAAA
GGTCTGTTCGAGCTTACTTCAATGAAGCCAAATGGCTACATGAAGAATATGCACCTACGA
TAGAAGAGTATTTGAGTGTTGCACAAGTCACCTCTGAGGTCACCTTGTTCACTGTCATCT
GCTTTGTTGGAATGGGAAGGATGGCACCAAAGAGGTCTTTAAATGGGTGTGGAATGACCC
AAAGATCGTCGGAGCTTCCTCCAAAATTATGAGGCTCATGGATGATATGGCTTCACACAA
GGTACTATGTTATATTACATATCTCAAAGACAACGAGGTCTTCATAAGAATTTAATTACC
CTTTTGGTAAACATTTCCTGTTGGCTTTTGTGTAGTTTGAGCAAGAGAGAGGACATAGTG
CATCAAGTGTTGAATGTTACATGAAGCAACATGGTGTCTCAGAGCAACATGCATACCAAG
AGCTTAACAAGCAAGTCGAGAATACATGGAAAGATGTAATCCAGGGCTGCCTTAAACCTC
CTGCTATTCCAATCCCTCTCCTTAAACGGGTTCTTAATTTCGCACGCACCGGGGATTTCA
TGTACAAAGGCCGTGATTATAGGTTCACGAATGTTGGAGATGTGATGAAATATAGTATTG
CATCACTATTCATGGACCCTATGCCAATATGA
>CHTPS057_Pseudo
ATGGTAAGTTTCCTTGCAAAAACATGAAATTTAGAAGTTAAATAATTGCATGAATAGATA
AATAAGTAAATAAATTAGAAAATGGTAAAAATAATAAATAAATAAATAAGTTGAGGAAAA
TAATATAAAGAGGAAAACGAAATAAAATAAAATAAAATTAAACAAATTAACAAAAAAAAT
GGACCCTACAAGCCATGCAAACACGCAAGTCAAATAAGTCACGCTAAAAATGTCCAAATG
GGTCAAGTGTGCCTAAACGGGCCTATGATGAGACTAAGCGGGCCTAGGGTGGTGCCTAAT
GGGCCAAGTGTATCTAAAGGCTATCCTAAAAAAACAAGAAAAGCCTAAGTCTAAATTAGG
GCTGCCAAGGGTCACGATAAGGGATCAAATAATCCTTTAACCAAAGTCTCCAAGGTGACT
CAGAAAAAGGTAAGTCGTACGAGTAGTAATGGGCCACCAAGGAACTACCGTGGAGCACTG
GAAGTGGATTTAAAGACATGTGCTAAAAGGGCAAAATTGAGGGTCTACAATGAGTTTCAG
AAGCAAGTTGTGGATGCATGGAGGGATATTAACGAGGAGTTCCTACGACCTACAGTTGTT
CCGATGCCTCTCCTAATGTGTGTGCTTAATCTTTCTCGAGTGATGGATGTGATCTACACG
GGGGGAGATGGGTACACTCATGTTGGAAAAGTGATGAAGAATAATGTTGCATCACTGCTC
ATTCACTCTATTGTATGA
>CHTPS064_Pseudo
AGATTAACAATCATGTCTTTTATTGGCATGAGAGAGACTGCAACCAAGGAAGTCTTTGAT
TGGCTGCTACAAAACCCTAAGATTGTTAGAGCTACCTACATAATCATTAGGCTCATGGAT
GACATGGCTTCCCACAAGGTACAATGAAACAACACTTTCTACTGATACTTGGATATCAAT
CCCTTAAAGATAAAGAAAATCTAATGTATATCAATTTCTTTTTAACACCTTCTATTACTA
TCTATTTCTGCAATTTGAGCAAGAGGGAGAGCATATTGCATCAAGCATCGAATGTTACAT
GAAGCAACATGGTGTGTCGGAGCAGCAAGCATATGATGAGTTTCACAAACAAATCGAGAA
TGCATGGAAGGATATAAATGAAGAGTGCCTCAGACCTACTGCAGTTCCAATGCTTCTCCT
TAGTCGTCTTCTCAATTTTGCTCGATCAGGAGATGTGATGTACAAGAGCCACAATGATAT
ATTCACACATCCTGGAGAAGTGACAAAAAATAATATTTCAATGCTGCTCATAGACCTTGT
GCCAATATGA
>CHTPS081_Pseudo
ATGGAATCCAGTACAACCCAAACAATCATCTACAGCTCGCTCTTGCTAAGTTCTCCTCAA
TGGCTCTTTTCATGTTTTCTTCAACCCCTGTTTTCAGGAAAACTATACTGCCACCTAGAA
GGGATTTTTGGCTGGGAAAATCCTTTAGTAGCAAGGCTGCTCATCCGGTACAAAGCATAG
TTGTCAACAGAGCTTCTTATAAAACTGCTAATAGGAGAACTGCAAATTATCAAGCCCCAT
TTGGGACTACGACTATGTCCAGTCACTAAGAAGTGATTATAGGGTAGCTATTCATTATTC
TTAGCAATGTGTTTATAATCGTTTTTTAGCTTGATGTTGCATATGAATATATTCTTATAT
GTGCAGGGAGAAACATGCATAGGAAGATTTGATACACTAACGAGGGAGGTGAAAATGATG
GTGGGAAAGGTGGAGCAGCCTTTGGATCTACTTGAGCTGATCGATCTCTTGCAAAGACTT
GGAATATCTTACCAGTTCGAGGATGAAATCAAGAGACTGTTGAACAGCATATACTGCAAT
TATAACATGGATGATGAGTGGAAGAAAGAGAATTTACATGCTACAGCTCTTGAATTTAGA
ATTCTAAGACAACATGGGTATTGCATTCCTAAAGGTGTATCAGTAATTTCTTCATTTTTG
GTACAGAAAGATGAAGTACTGCATCCTAAGGCATTTTAGAGATCTTAACTAATTCTTTGC
TAGCAGTAAACGTCTTTATTTGACTTTGTCTCTATAACAGCTAAACAATGAGCGTTTTTT
ATTGCAGATGTTTTTAGTAGTTTCAAGGATGAGATGGGGGGCTTTAAGGCATGCCTCTCT
GAAGATATCCAGGGAATTCTGTGTTTGTATGAAGCTTCCTACCTTTCCATAGAAGGTGAA
AGTATCTTAGAACAAGCTAGGGGCTTCACAAAAAAACATCTTGAAGCATGTCTACAGCAA
AATATAGACGAAAATCTTGCCATACTGGTGAGCAATGCTTTGGAGCTTCCACTGCATTGG
AGAATGCTAAGGTTAGAGGCAAGGTGGTTCATAGATGCATTTGAGAGAACACAGGACATG
AACCCCATCTTGCTTGAGTTTGCAAAATTAGATTACAATATGGTGCAAGCAAAGCACCAG
GAGGATCTAAAGTATGCGTCCAGGTAA
>CHTPS088_Pseudo
CTAAAGAGAGATGTGAATATTATGCTAGTTGGTGAAAAAGGAAAATCTTTACACCAACTT
GAGCTAATCGATCTCTTGGCAAAGGGTAGGAGTATCTCATCATCTTGAAAATGAAATAGA
GAAAGGAAAAGTTGTTTTAACTTACTAATTTGAAAAAAATATAGAAAAATGAACCTTAAC
TTTTATAAATCAATTTTATTATTATATTTTAAAATACATGTACTTTTTCATAAATCAAAT
AATTATTTCTTAAAATGACATTTACTTGTTAGGTTAATTACACTAATTGACAATTTTTTT
TTTTAAATTGTAAGAACTAATTTGAGATCTATAAAATAAGAAATTTTAAAAATTAAAATT
CTAATTAAAACTAAAAAAAACTTTAAAGTCAATATTAAATATAAAAATATAAAAATAAAA
TATTAAATATCACTTCAGTAAATCACATTAATAGAAACTATTGATTTAAGAAAGAGTTGG
AAAGTCAATATTTTATCTTTTAAAATTAGAAGATTTCTGGTTTTAATTATATTTTTAATT
TTTAAAATTTCTTATTTTATTGTTGATGTCAACTAACAAAATTTTTATTCAATTTTATTA
AGAAAAAAATGGGAAGATGAGTGGATTCATATAACATAGGATATAAAATTATTATTAATT
AAAAAATTAGAAACATTTTGTTTATCACTTGACGATGTTAGAGAATTTTTTCAAAATGAT
TTGTATTTTATATTATATAAATAAAAAATTTATAATATATTTATTTGTAAGATATTTTTA
TCAAATTAAAATGATAAATTAATATTTTGATAATTTTTTTAATATTATAAAATAAAAAGG
TAACATTAGAAAATAATTATCAAAGTGGATATATTTTTAAATAAAGGAAGATAAAATTGA
TTATAAAAGTTAAGGTTTCTTTCTTATATATTTTCAAATTAATGAATCAAAACTCACTTT
TACCGGTTGAGGTAATATTGAACAAGATACTTCTTCCACTCAAAATGGTAAGACACTCCT
AGCCTTTGCAAGAGACCGATTAGCTCAAATTGGTGTAAAGGTTTTCCTTCTTTACCAACT
AGCATAATATTCACATCTCTCTTTAGTTTGTCTAGCTGCCTTTCATATATCTCTCCTTGT
AAATAGAACGATGTATTCATTGGTAAGAACCAAAAATGATATCAATAATATGCGAACAAT
GTCAATAAAAGTAATGAGAAGTGTAATCACTGTTAAGCGACGGGATAAGGTCATAACCCA
GGATGCAGCATCTGTAATATTTTGCTGTTCCTCGCTTGAAAGTAGTTTATGATCTGTATG
GTACTTTGATGAACTCGAAGTCTTTACAGATGCTGTTGACAGGTTAAAACATATACTTTA
ACATTTTTTCTCAGTTATCTGTGATTTTTACGTTCAAATATTAATTTTGTTTGCATGGTC
AGGTGGGATATCAATGCAATGGATCAACTTCCAGAATATATGAAGAAATGCTTCCTTGCT
CTGGTCAACTCCATTAATGAAACGGCTTATGAAGTTCTTAAGGAACGAGGTTACAATGTC
ATTCCATATCTTAGAAAGATGGTATTTTCTCAATCATAAACTCCTCGTCTTTCTTAGTTC
AAATGCAATAAAAATTTCCATGCGTTCTTCATATGTCCTTCACTCATGAGTTTATGTATT
CTAAATTCTTCAGTGGGCAGATTTATGTAAAGGTTTCTTAGTGGAGGCAAGGTGGTACCA
CAGTGGATACACACCAACCCTAGAAGAATGCATTTGAAATGGATCAACTTCATTATCAGT
TCCTGTTATACTAGGTCATCTTTATTTCTCTGCTGCAAATCGAATAACAAAGGAGGCAAT
GGAATACATTGCGAAGTTCTCGGATGTGATCCGTGGATCAGCATTGGTTTTGCACCTTTC
AGATGATCTTCAAACATCATCTGTAAGCAAGCCACCCTCTCCCCCTCTACTTTATTCCAA
TAAAAATTGTTGTAATGACAATTTACTCTTCATTTCCTTAATTTGCCTCTACAGGATGAG
TTAAAAAGAGGTGATGTGCATTCCTAAGTCAATTCAATGCCACATGCATCAGACCTGGGC
TTCTGAAGAAGAGGCCCGTCAGCACATTAAATATTTGGTCGGGGAGTCATGGAAGAAGAT
GAACAAAGAACGGCTTGTGGATTCTCCTTTCTCGCAAACTTTTATTGGAGTTGCGATGAA
CCTTGGCAGGATGGCTCAAAGTGCGTACTTGTATGGTGATCGGTATGCTGTTCAAGATCG
TGAAACTAAGGATGGCATACTGTCGATGCTGATTGAGCCCATTCCCCTTGCGTA
>CHTPS090_Pseudo
ATGTCCATGGAATCCAGTACAACCCAAACAATCATCTACAGCTCGCTCTTGCTAAGTTCT
CCTCAATGGCTCTTTTCACGCTTTCTTAAACCCCCTGTTCTCAGGAATGCTATACTGCCA
CCTAGAAGGGATTTTTGGCTGCGAAAATCCTTTAGTGGCAAGGCTGCTCATCCGGTACAA
AGCATAGTTGTCAACAGAGCTTCTTATGAAACTGCTATTGGGCGAACTGCAAATTATCAA
GCCCCCATTTGGGACTACGACTATGTCCAGTCACTAAGAAGTGATTATAGGGTAGCTATT
CATTATTCTTAGCAATGTGTTTATAATCGTTTTTTAGCTTGATGTTGCATATGAATATAT
TGTTATATGTGCAGGGAAAAACATGCATAGGAAGATTTGATACACTAACGAGGGAGGTGA
AAATGATGCAGGGAAAGGTGGAGAAGCCTTTGGAGCAACTTGAGCTGATCGATCTCTTGC
AAAGACTTGGAATATCTTACCAGTTCGAAGATGAAATCAAGAGACTGTTGAACAGCATAT
ACTGCAATTACAACATGGATGATGAGTGGAAGAAAGAGAATTTACATGCTACAGCTCTTG
AATTTAGAATTCTAAGACAACATGGGTATTGCATTCCTCAAGGTGTATCAGTAATTTCTT
TATTTTTGGTACAGAAAGATGAAGTACTGCAGCCTAAGGCATTTTAGAGATCTTAACTAA
TTCTTTGCTAGCAGTAAACGTCTTTATTTGACTTTGTCTCTATAACAGCTAAAAAATGAG
CATTTTTTATTGCAGATGTTTTTAGTAGTTTCAAGGATGAGATGGGGGCTTTAAGGCTTG
CCTTTCTGAAGATATCCAGGGAATTCTGTGTTTGTATGAAGCTTCCTACCTTTCCATAGA
ATGTGAAAGTACCTTAGAAGAAGCTAGGGGCTTCACAAAAAAACATCTTGAAGCATGTCT
ACAGCAAAATATAGACGAAAATCTTGCCATACTGGTGAGCAATGCTTTGGAGCTTCCACT
GCATTGGAGAATGCTAAGGTTAGAGGCAAGGTGGTTCATAGATGCATTTGAGAGAACACA
GGACATGAACCCCATCTTGCTTGAGTTTGCAAAATTAGATTACAATATGGTGCAAGCAAA
GCACCAGGAGGATCTAAAGTATGCGTCCAGGTAA
>CHTPS096_Pseudo
TCATCCATTGAATGCTATGTGAAGTAATATGGTGTCTTAGAACAACAGGCTTATGATGAT
GAGTTTAACAAGCAAATTGCGAATCCATGGAAGGATATTAACCAAGGGTTTCTTATACCT
ACTTCCATGTCGGTCCCAATCCTTACCGGAGTTCTCAATCTTACACGAGTGGTAGACATC
AATTAGAAGGAAAAAGATGAATACACTCGTGTTGAGAAAGTGATGAAGGATAATATTGCA
TCCTTATTCATCGACTCTATGCCTGTATGA
