# Supplementary material for: Comparative (Within Species) Genomics of the Vitis vinifera L. Terpene Synthase Family to Explore the Impact of Genotypic Variation Using Phased Diploid Genomes
Source: Front Genet. 2020 May 5;11:421. doi: 10.3389/fgene.2020.00421 (PMC7216305; doi:10.3389/fgene.2020.00421)
Supplement: Supplementary file 9 [file Data_Sheet_5.ZIP › Supplementary Data Sheet 5/CHTPS_primary_translations.fa]

>CHTPS002 CHTPS002
MSSQSTILFLYPFPKCPQTPPSLSSQKHAGGVPPFKPKDKWVNGNLNVKCKAILKPQTQE
INDRVDVFQNGAPEVKKLHEIVEDDIEKELPVKGYGSIEIKKHVDTVRSMLSSMEDGEIS
ISAYDTAWVALVKDINGTDTPQFPSSLLWIANNQLEDGSWGDVHFFSPYDRILSTLACVI
ALKSWNIHPEKFEKGMSFIRENICKLEKEKAEHMPIGFEVAFPSLLEIAEDMGIEVPDDS
PVLQEIYAQRDLKLKKIPKDIMHRVPTTLLFSLEGMPGLDWEMLLNLQFQDGSFLFSPSS
TAYALMHTKDEKCLTYLNKVVERFNGGVPNVYPVDMFERMWGVDRLQRLGISRYFEPEIK
VCMNYVYRYWNKNGIGPTRNTRVSDVDDTSMGFRLLRLHGYDVSPDVFKQFEKGDEFVCF
PGQSSQAITGLFNLFRASQFLLPGEKILENARKFCSKFLREKQTCNQLEDKWIIAKDLAG
EVGYALDIPWYASLPRVETRFYVEQYGGGDDIWIGKTLYRMYHVNNDIYSELAKLDFNNC
QELHQLEWDRIQEWWTHSNLQEFGLSRETLLLAYFLAAASIFEPERSVERVAWAKAAVLV
EAVASYFNKETCIKQRRAFLLKFGYSASGGRYRKINGSSSLSKTGEELAGLLLTTLNQLS
LDAQELNGSDIHQLLHHTWEMWLTKNLAEEDGCQGEAEVLVDVINLCSGRSITEELLNHP
LYKHLLHLTNGVSHQLSPFYQHKAHIGSYNPEKESDVSSKVEPDMQELAQLVLQNSTEDI
DPEIKRTFLLVAKSFYYAAYCDPATIDSHIAKVLFERVV*
>CHTPS001 CHTPS001
MSSQSTILFRALSPKGPLPSPSSSTPKYAAGTGWWVAKDKRVHFNLRRECKALPKPQTQE
YVDVFQSGLPVIKWHEIVEDDIEEEALQVCRSNEIKERVDSIKSMLSSMEDGEISISAYD
TAWVALAQDLNGGGTPQFPSSLQWIANNQLMDGSWGDDCLFYAHDRIINTLACVIALKSW
KIHPNKCEKGVSFIKENISKLEKEKAEHMPIGFEVAFPSLLEIAWNLGIEVPNDSPFLKE
IYAQRNLKLTKIPYDIMHIVPTTLLHSLEGMAGLDWEKLLKLQCQDGSFLFSPSSTAYAL
MQTQDENCFRYLNKVVERFSGGVPNVYPVDLFEHIWAVDRLQRLGISRYFEPEIKECINY
VARYWKENGICWAKNSEVHDIDDTAMGFRLLRLHGHDVSADVFKYFEKGGEFFCFAGQSS
QAVSGMFNLYRASQVLFPGETILENAKKFSSKFLREKQACDQLLDKWIIMKDLPGEIGYA
LDVPWYASLPRVETRIYIEQYGGKDDVWIGKTLYRMPYVNNNDYLELAKLDFNNCQALHQ
LEWDSIQQWYTQCHLGEFGVSRKASLLAYFLAAACIFEPERSIERLAWAKTAILVLAVRS
YFSKETCIKQRRAFLLKFGYSPSGGDYMKKINGRGSDLNMTAKRPVGFLKNKSGEELVGL
LLGTLNQLSLDTLVAHGRDIRHILRQTWEMWLMKHLDEGDGYRGEAELLVRTINLCAGRS
LSEELLAHPQYRRLSQLTNRICNDLGLFTLHKGHNGTYNPENGSPMSHRVESDMQELTKI
VLENYPDGINPEIKRIFEMVGKSFYYAAYCGPATISAHIAKVLFERAG*
>CHTPS003 CHTPS003
MASTELSQSSIHALVQKIKQKMFSNTDLYSFISPSAYDTAWLAMIPDPHQPDRPMFAECL
DWELNSQREEGFWGEFDGYGVPTIDCLPATLACMVALKRWNVGAKSIDKGMAFIHANAEK
LLEEKYNPCPRWFAIVFPAMVELAGSVGLEIILSDGLKATVAKIFNQRLQILNTEELVDK
YHYPPLISYLEALPSWYDISREDIVKHLSDDGSIFQSPSATARAFMVSGKEECVAYLQSL
LQRCPAGVPPIYPMDEELVKLSMVNQLQRLGLAQQFVEEIDEILSVVHRSYMNRERGARQ
INFVPAQLYKDSLAFRLLRMHGHSVSPWSFCWFLHHEDIKDHIKNNSEHLSSVLLNVYRA
TDLMFSGEYELEEARSFSRNLLEKSISLRHIHDNDNLVVFPHFRRMIEQELSLPWTARLD
HLDHRKWIEVNEINTLWMGKASFYRLSCLHEDDLIRLATENYEFRQSIYNKELVEVSRWS
KDLGLSNMGFGREKTTYCYFASAAASSSQLPHHSEVRLVVAKVAILITVADDFFDMQGSL
DELESLTEAVRRWDGRGLTGHSEVIFKALDNLVNDIAGKYIHQQGGECDIAKILHDMWYE
AFSSWLTEAKWSKSGYIPSTEEYLRTGMISIAAHTVALQGSCFLNPSLPIYKLTPAQYEP
VTKLLMVITRLLNDIQSYQKEQVDGKTNLVLLHKKENPETDIEDSISYVRGILDEKKKEL
LEHVLSDGLSDLPKSCKHIHLSCMKVFQMFFNSGNEFDSNTSEMLEDIKQAIYIPLEFQT
SKPSIKPLPLPSERKKEFSKVNAILGPTFKNQTIRSFTVHSIPLPMPRVGYGKMFMPLKF
KTCFI*
>CHTPS004 CHTPS004
MESSHSIIEALVRKIKDEMFSSVDLYSFVSPSAYDTAWLAMVPGLAFIHDNTEKLLAENH
GRCPRWFAIVFPAMIELAQKTGFEIVFSDELEEVLTNIFHHRHGFWKEDIVKHLSEDGSM
FQSPSATVCAFITTRNRKCMNYLQALVQRFPHGVPSMYPMDEQLIQLSMVDHLQKLGLAY
RFDKEIENILEHVFRATDLTFSGEYELQEARSFARKLLTKHYHWESEIEHELSLPWIARL
DHLDHRMWIEQQYKNNTLWTGKASFYRLSCFHDEGLMQLAVKNYELRQAIFKSELEELKR
WCKDWGLADMGFGREKTTYCYFAVAASSSLPHDSAVRTIVAKSAILVTVADDFFDTKGSL
DELESLTEAVGRWNGKGLSSHSKTIFDALDNLWYETFASWLVETKWSRIGYIPSMHEYLD
TGMISIATHTLVLPASCFLNPNLPKCKLKPSQYETITKLLMVIAQGARGREVQLCVALFE
RKPRADTEDSISYMTDIMDEKKKGLLEHALMDGLDDLPKPCKHLHLSCFKVFQMFFNSGN
RFDSNTELVHDINKAIYIPLEVQTSKPLKPLPPHAGPKKANSTMNTHFDQLYKPRVKPSF
TMHWISPKIRDGSGKMSISLKLKLCFF*
>CHTPS005 CHTPS005
MESSHSIIEALVRKIKDEMFSSVDLYSFVSPSAYDTAWLAMVPDPAGGNDGRPMFGECLN
WVVNNQREDGFWGESDGYGNPTIDCLPATLACMLALKTWGVGSGNLERGLAFIHDNTEKL
LAENHGRCPRWFAIVFPTMIELAQKTGLEIVFSDELEEVLTNIFHHRQRILERYAFLHLE
IEDIVKHLSEDGSMFQSPSATVCAFITTRNRKCMNYLQVLVQRFPHGVPSMYPMDEQLIQ
LSMVDHLQKLGLADHFHREIENILEHVYSHYMSQEQLPQQSLVPVQIYRDALAFRLLRMH
GYHGVFVGFLNHEDVLTHMEEDCEYFSSVMYNVYRATDLTFSGEYELQEARSLHGSYLRK
HYHWESEIENELDLPWMARLDHLDHRMCIEQLCEINTQWTGKASFTGIYIKMHLIANFNK
TRLSCFHNEVLMQLAVKNYEFRQAIYKSELEELKRWCEDWGLSNMGFGREKTTYCYFAVA
VACSFLPHDSEVRMIVAKSGILIIVADDFFDTKGSLNELESLTEAVRRWNGKDLSSHSKT
IFAALDNLVSGMAAKHLHQQGNDITGDLQDIWYETFASWLLETKWSKSGYIPSKHEYLDN
ARISVATQTMVLPASCFLNPGAPECKLKHFQNGSITKLLMVVARLLNDTQSYQKEQEEGK
LNFVLLHLKDNPKATIEDSISFTKAILDEKRKELLEHALMDDLDDLPKPCKQLHLSCFKV
FQMCYNSSNRFDSNTELLHDINRAIYIPLKVQTSKPLKLLPYHARPKKENSKISSTCFDQ
TYKPRVNPVSSCTGFLPK*
>CHTPS006 CHTPS006
MFSNTDLYSFVSPSAYDTAWLAMIPDPHQPDRPMFAECLDWMLNSQRERRVLGEFDGYGV
PTIDCLPATLACMVALKRWNVGPKEWHLFMRMQRSFLKKSTIPVLGGLPLFSPAMVELAG
SVGLEIILSDGLKATVAKIFNQRLQILNTEELVDKYHYPPLISYLEALPSWYDISREDIV
KHLSDDGSIFQSPSATAHAFMVSGRKSVWPTFNLFFKDALLEVDFVFIAVPPIYPMDEEL
VKLSMVNQLQRLGLAQQFVEEIDEILSVVHRNLLEKSISLRHLHDNLVVFPNFRRMIEQE
LSLPWTARLDHLDHRKWIEVNEIDTLWMGKASFYGLSCLHEDDLIRLATENYKFRQSIYN
KELVEVTRWSKDLGLSNMGFGREKTTYCYFASAAASSSQLPHHSEVRLVVAKVAILITVA
DDFFDMQGSLDELESLTEAVRRWDGRGLTGHSEVIFKALDNLVNDIAGKYIHQQGGECDI
AKILHDMWYEAFSSWLTEAKWSKSGYIPSTEEYLRTGMISIAAHTVALQGSCFLNPSLPI
YKLTPTQYEPVTKLLMVITRLLNDIQSYQKEQVDGKTNLVLLHKKENPETDIEDSISYVR
GILDEKKKELLEHVLSDGLSDLPKSCKHIHLSCMKVFQMFFNSGNEFDSNTSEMLEDVKQ
AIYIPLEFQTSKPSIKPLPLPSERKKGFPKVNAILGPTFKNQTIRSFTAHSIPLPMPRVA
YGKMFMPLKFKTCFI*
>CHTPS007a CHTPS007a
MSVSLPVTPIPTTQRVHHQEVARSTANYPPNIWGDRFLTYAPDDTVTQECKAQKIKELKE
EMRKELKASAHKSPELLKLIDSIQLLGLTYHFEREIEEALKDMYGTYSLVDDNEDLTNAS
LRFRLLRQEGYGVPSDVFSKFKDKEGNFKESLIGDLPGMLALYEATHLMVHGEDILEEAL
AFTTAHLQSVATDPNNPLSKQVIRALKLSIHNGVTSVGARHYISIYQEDGSHNESLLKLA
KLDFNLLQSLHRRELSEITRWWKGLDFATKLPFARDRLVEIYFSALGVCFEPQYSLSLRF
LTKVAIMITMVDDIYDAYGTIEELTLLTEAIERWDASSIDQLPDYMKCFYRALLDLYEEM
EQEMAKEGKLYRVHYAKELMKKQIQSYFVEAKWSNQGYIPTFDEYMSNGVVSGCCSLLIA
TSFVGMGDIVTKESFQWVLSRPTMIGASQIICRLMDDMASHEFEQKRVHVASSVECYMKQ
YGVSKQEAYDELNKQVVKAWKDINQECLKPTPVLMPIITRVLNIARMMNILYKDGDEFTH
VGKQRKDLIASILIDPVPM*
>CHTPS007b CHTPS007b
MSVSLPVTPIPTTQRVHHQEVARSTANYPPNIWGDRFLTYAPDDTVTQECKAQKIKELKE
EMRKELKASAHKSPELLKLIDSIQLLGLTYHFEREIEEALKDMYGTYSLVDDNEDLTNAS
LRFRLLRQEGYGVPSDVFSKFKDKEGNFKESLIGDLPGMLALYEATHLMVHGEDILEEAL
AFTTAHLQSVATDPNNPLSKQVIRALKLSIHNGVTSVGARHYISIYQEDGSHNESLLKLA
KLDFNLLQSLHRRELSEITRWWKGLDFATKLPFARDRLVEIYFSALGVCFEPQYSLSLRF
LTKVAIMITMVDDIYDAYGTIEELTLLTEAIERWDASSIDQLPDYMKCFYRALLDLYEEM
EQEMAKEGKLYRVHYAKELMKKQIQSYFVEAKWSNQGYIPTFDEYMSNGVVSGCCSLLIA
TSFVGMGDIVTKESFQWVLSRPTMIGASQIICRLMDDMASHEVLDSSTEIKCLISEI*
>CHTPS009a CHTPS009a
MSVSLPVTPIPTTPGVDHQGVARSTANFPPNIWGDRFLIYTPDDAITHECKEQQIEELKE
EVRKELKASARKSPELLKLIDSIQLLGLAHHFEREIEEALKDMYGTYSLVDDNDDFTNAS
LRFRLLRQEGYPIPSGKSPFPIVAKTFVILNYLPFIDLMNFTDEIDVFNKFKDKEGNFKE
YLIGDSLGMLALYEATHLMVHGEDILEEALAFTTTHLQSMATDPNNPLAKQVIRALKRPI
RKGLTRVEATHYISIYQQDGSHNKSLLKLAKLDFNLLQSLHRKELSEISRWWKGLDVATK
LPFARDRLVESYFWTLGVYFEPQYFPARRFLTKMTAMLTIMDDIYDAYGTIEELELLTEA
VERWDASCIDQLPADYMKWFYRALLDVYEEMEEEMAKEGKLYRVHYAKEAMKRQIQAYFI
EAKWLNQRYVPTFDEYISNTLVSCGYTLLSATSFVGMGDVVTEEAFQWVLSHAKMIRASE
TISRLMDDLVSHEEACDELNKQIVRAWKDINQECLRPTQVPMPLVTRVLNFSRVIDILYK
DEDEYTHNGKLIKDLITWMLIDPVPM*
>CHTPS009c CHTPS009c
MSVSLPVTPIPTTPGVDHQGVARSTANFPPNIWGDRFLIYTPDDAITHECKEQQIEELKE
EVRKELKASARKSPELLKLIDSIQLLGLAHHFEREIEEALKDMYGTYSLVDDNDDFTNAS
LRFRLLRQEGYPIPSDVFNKFKDKEGNFKEYLIGDSLGMLALYEATHLMVHGEDILEEAL
AFTTTHLQSMATDPNNPLAKQVIRALKRPIRKGLTRVEATHYISIYQQDGSHNKSLLKLA
KLDFNLLQSLHRKELSEISRWWKGLDVATKLPFARDRLVESYFWTLGVYFEPQYFPARRF
LTKMTAMLTIMDDIYDAYGTIEELELLTEAVERWDASCIDQLPADYMKWFYRALLDVYEE
MEEEMAKEGKLYRVHYAKEAMKRQIQAYFIEAKWLNQRYVPTFDEYISNTLVSCGYTLLS
ATSFVGMGDVVTEEAFQWVLSHAKMIRASETISRLMDDLVSHEEACDELNKQIVRAWKDI
NQECLRPTQVPMPLVTRVLNFSRVIDILYKDEDEYTHNGKLIKDLITWMLIDPVPM*
>CHTPS010a CHTPS010a
MIGNSTCEEIIVRRTANYHPPIWDYDYVQSLRSDYVVGETYTRRLDKLKRDVKPMLGKVK
KPLDQLELIDVLQRLGLFKDEIKRILDSIYNQYNQHEEWKKDDLYATALEFRLLRQHGYD
VPEDVFSRFKDETGSFKACLCEDMKGMLCLYEASYLCVQGESTLEQARDFAHRHLGKGLE
HNIDQNLAIEVNHALELPLHWRMPRLEARWFIDVYEKRQDMNPILLEFAKLDFNMEMLTK
LGTFITIIDDVYDVYGTLDELELFTDAVDRWDINAMDPLPEYMKLCFLALYNSTNEMAYD
ALKEHGLHIISYLRKAWSDLCKSYLLEAKWYYSGYKPTLQEYISNAWISISGPVLLVHSY
FFVANPITEEALQSLERYHNIIHWSSMILRLSDDLGTSLDELKRGDVPKSIQCYMYETGA
SEEDARKHISYLIGETWKKLNEDRAVESPFPETFIGIATNLARMPSACISMEMDMVLNMV
KLRIECCHYSLSPFPV*
>CHTPS011a CHTPS011a
MLASIPNLITHTRLPIMRRSSSCKASPPGNQSMIGNSTCEEIIVRRTANYHPPIWDYDYV
QSLRSDYVGEIYTRRLDKLKRDVKPMLGKVKKPLDQLELIDVLQRLGLYYHFKDAIKRIL
DSIYNQYNQHEEWKKDDLYATALEFRLLRQHGYDVPEDVFSRFKDETGSFKACLCEDMKG
VLCLYEASYLCVQGESEPCLRASIALENAKVRGKVVHRIYEKRQDMNPILLEFAKLDFNM
VQATHQEDLKHMSSWWRSTRLGEKLKFARDRLMENFLWTVGVIFEPQYGYCRRMLTKVGT
FITIIDMLRRYGTLMNLSFLQMLLTGYCLWDINAMDPLPEYMKLCFLALYNSTNEMAYDA
LKEHGLQIISYLRKVWSDLCKSFLLEAKWYYSGYKPTLQEYISNAWISMSGPVVLVHAYF
FVTNPITKEALQSLERYHNIIRWSSMISRLSDDLGTSLDELKRGDVPKSIQCYMYETGAS
EEDARKHISYLIAGTWKKLNEDGAVESPFPETFIRIATNFARMAQCMYQHGDGHGIEDGE
TKDRVLSLLIEPIPVHRQ*
>CHTPS013a CHTPS013a
MSVQSSVVLLAPSKNLSPENTDDHLKQHVQQLKEEVRKMLMAADDDSVQKLLLIDAIQRL
GVAYHFESEIDEALKHMFDGSVASAEEDVYTASLRFRLLRQQGYHVSCDLFNNFKDNEGN
FKESLSSDVRGMLSLYEATHLRVHGEDILDEALAFTTTHLQSAAKYSLNPLAEQVVHALK
QPIRKGLPRLEARHYFSIYQADDSHHKALLKLAKLDFNLLQKLHQKELSDISAWWKDLDF
AHKLPFARDRVVECYFWILGVYFEPQFFLARRILTKVITMTSTIDDIYDVYGTLEELELF
TEAVERWDISVIDQLPEYMRVCYRALLDVYSEIEEEMAKEGRSYRFYYAKEAMKKQVRAY
YEEAQWLQAQQIPTMEEYMPVASATSGYPMLATTSFIAMGDVVTKETFDWVFSEPKIVRA
SATVSRLMDDMVSHKFEQKRGHVASAVECYMKQHGASEQETRDEFKKTSKRRMEGYQSRV
PHANSCSDDRPHANSESCTCYGCCI*
>CHTPS015 CHTPS015
MSLPLSVTAPIPTQRLNPEAARRSANFRPCFWGDRFLTYTPADPHTICSYNLLVQVTHAR
KVQQIEELKDELRNELKATARKSSQLLNFIDSIQRLGLAYQFEREIKEALEDMYQTYNLD
DDDNDDLTNASLRFRLLRQEGYHIPPDVFNKFKDDEGNFKESLTGDLPGLLALYEATHLM
VHGEDILEEALAFSTAHLQSMATDSTHPLAAQVTRALKRPIRKCLTRVEARHYISVYQED
GPHNKTLLKLSKLDFNLLQSLHRKELSEVTRWWKGLNFAKKMPFARDRLVEGYFWILGVY
FEPQYSLARRILIKVLAMISIIDDIYDAYGTFEELKLFTEAIERWDANSVNQLPDYMKPC
YQALLDVYEEMEEEMAKEGNLYRVQYAKAAIERQIQAYFVEAKWLNQEYTPTLDEYMSNA
LISSGYSMLMTTSFVGMGDIATKEAFDWVFNDPKMVRASSVICRLMDDIVSHEFEQKRGH
VASAVECYMKQHGVCKQEAYDELNKQVVNAWKDMNKECLKPTQVPMPLLTRVLNFSRVID
ILYKDEDQYTHVGKLMKDLIASILIDPVPI*
>CHTPS016a CHTPS016a
MSLPLSVTAPSPTQRLNPEVARRSANFRPCFWGDRFLTYTPDDPVTHARKVQQIEELKDE
LRNELKATARKSSQLLNFIDSIQRLGLAYQFEREIKEALEDMYQTYNLDDDDNDDLTNAS
LRFRLLRQEGYHIPPDVFNKFKDDEGNFKESLTGDLPGLLALYEATHLMAHGEAILEEAL
AFSTAHLQSMATDSTHPFQHKKELSEVTRWWKGLNFAKKMPFARDRLVEGYFWILGVYFE
PQYSLARRILIKVLAMISIIDDIYDAYGTFEELKLFTEAIERWDASSVDQLPDYMKPCYQ
ALLDVYEEMEEEIAKEGNLYRVQYAKAAIQRQIQAYFVEAKWLNQEYTPTLDEYMSNALV
SSGYSMLITTSFVGMGDIATKEAFDWVFSDPKMVRASSVICRLMDDIVSHEFEQKRGHVA
SAVECYMKQRGVCKQEAYDELNKQVVNGWKDMNEECLKPTQVPMPLLTRVLNFSRVIDIL
YKDEDQYTHVGKLMKDLIASILIDLVPI*
>CHTPS017 CHTPS017
MSVQSSVVLLAPSKNLSPEVGRRCANFHPSIWGDHFLSYASEFTNTDDHLKQHVQQLKEE
VRKMLMAADDDSAQKLLLIDAIQRLGVAYHFESEIDEVLKHMFDGSVVSAEEDVYTASLR
FRLLRQQGYHVSCDLFNNFKDNEGNFKESLSSDVRGMLSLYEATHFRVHGEDILDEALAF
TTTHLQSATKHSSNPLAEQVVHALKQPIRKGLPRLEARHYFSVYQADDSHNKALLKLAKL
DFNLLQKLHQKELSDISAWWKDLDFAHKLPFARDRVVECYFWILGVYFEPQFFFARRILT
KVIAMTSIIDDIYDVYGTLEELELFTEAVERWDISAIDQLPEYMRVCYQALLYVYSEIEE
EMAKEGRSYRLYYAKEAMKNQVRAYYEEAKWLQVQQIPTMEEYMPVALVTSAYSMLATTS
FVGMGDAVTKESFDWIFSKPKIVRASAIVCRLMDDMVSHKFEQKRGHVASAVECYMKQHG
ASEQETHNEFHKQVRDAWKDINEECLIPTAVPMPILMRVLNLARVIDVIYKNEDGYTHSG
TVLKDFVTSMLIDPVPI*
>CHTPS019a CHTPS019a
MNIGGGKGVDLLSVEYRKAVSSLMLKASLSPGLKTWTEGNHVGFEGTKERIKKMFDKVEL
SVSSYDTAWVAMVPSPYSSQAPYFPECVNWLLENQSHDGSWGLPHPHPMLVKDALSSTLA
SVLALKRWGVGEEQRNKGLWFIASNFASVSDEKQHSPIGFDIIFPGMIEYAKELDLNLPL
GQRDVDAMLQKRDLELKGSLGSNTKSREAYLAYISEGMGRLQDWEMVMKYQMKNGSLLNS
PSATAAALSHLQNAGCLNYLRSLLEKFGNAGWELIGILGWRSEVYWDETYRCWLQREEEI
FADRATCAIAFRILRLNGYDISSVPLAQFAEDDQYFKFGQDFKDLGAALELFRASEMIIH
PDEVVLEKQNSWSSHFLRQGLSNSSIHADRLNKYIAQEVEDALRFPYYANLDRIANRRSI
EHYNVDDTRILKTAYRWIIENRLDKLKFARQKLAYCYFSAAATIFSPEQSDARLSWAKNS
VLTTVVDDFFDIGGSEEGAPKPYSTALHSTISEIGVKASAWQARNVTSHIIDIWLKLLRS
MLQEAQWVSNKSAPTMDEYMTNAYVSFALGPIVLPALYFVGPKLSEEVVEGPECHKLYKL
MSTCGRLLNDIHSFKRESKEGKANALALHMIHGNGVTTEEQAIREMKGLVKSQRRELQRL
VLQEKGSTVPRICKDLFWKMSKVLHTFYEKDDGFTSHDMLRAVKSVIYEPVLLAEF*
>CHTPS022a CHTPS022a
MACSCGFYAWSIPAVGSNQFREIGKTNFTRIVPMPNTHKWSIAHDHTLVSIPLKKDNHSP
ELGSFTDEFYNEHAQKLKEVKHVFSKLGEDAMESMMMIDAIQRLGIDHHFEEEIEAVLQK
QYMKSSIHGDCDEDLYEVALRFRLLRQEGYTCPADVLNNFKNKEGKFKQNLREDIRGLMG
LYEASQLSIGEDILEEAGNFSSLLLNACLQHLDRHQAAVVKNTLEHPHHKSLARFMTKNF
LTDFQGTNGWINALQELANIDFNMVKSVHQKEMLQISKSMVEGPRFDRGVEVCKRPTTEM
VHVANGNHPNPRLSEQRIELTKPISLIYIIDDIFDVGGTLDELTLFTEAVNRWDLSAFKE
LPEYMKMCFKTLDDITNEISTKVHKVTSNPVGSLRKAWASLCNAFLVEAKWFASGHVPKA
EEYLKNGAVSIISSTATILRLWDDLGSAKDENQDGHDGSYVECYLKEHRGSSVENARQIV
AHMISDMWKRLNKECLSPNPFSTSFTKGSLNIARMVPLMYSYDDQQCLPGLEEHMKSLLL
ENLPYRNAQKINE*
>CHTPS023 CHTPS023
MPCSCGLYAWSIPAVGPNKFREIGKTNFTRIVPMPNTHKWSIAHDHTLVSIPLKKDNHSP
ELGSFTDEFYNEHAQKLKEVKHVFSKLGEDAMESMMMIDAIQRLGIDHHFEEEIEAVLQK
QYMKSSIHGDCDEDLYEVALRFRLLRQEGYTLPADVLNNFKNKEGKFKQNLREDIRGLMG
LYEASQLSIGEDILEEAENFSSLLLNACLQHLDRHQAAVVKNTLEHPHHKSLARFMTKNF
LTDFQGTNGWINALQELAKIDFNMVKSVHQKEMLQISKWWKDLGLTEELKFARDQPLKWY
MWPMAIIPDPRLSEQRIELTKPISLIYIIDDIFDVGGTLDELTLFTEAVNRWDLSAFKEL
PEYMKMCFKTLDDITNEISTKVHKEHKWNPVGSLRKAWASLCNAFLVEAKWFASGHVPKA
EEYLKNGAVSSGVHVVLVHLFFLLGHGITKENVDLVDDFPGIISSTATILRLWDDLGSAK
DENQDGHDGSYVECYLKEHRGSSVENARQIVAHMISDMWKRLNKECLSPNPFSTSFTKGS
LNIARMVPLMYSYDDQQCLPGLEEHMKSLLLENLPYRNTQK*
>CHTPS025a CHTPS025a
MESMMMIDAIQRLGIDHHFEEEIEAVLQKQYMKSSIHGDCDEDLYEVALRFRLLRQEGYT
VPADVLNNFKNKEGKFKQNLREDIRGFDGSLLLNACLQHLDRHQAAVVKNTLEHPHHKSL
ARFLTKNFLTDFQGTNGWINALQELAKIDFNMVKSVHQKEMLQISKWWKDLGLTEELKFA
RDQPLKWYMWPMAIIPDPRLSEQRIELTKPISLIYIIDDIFDVGGTLDELTLFTEAVNRW
DLSAFKELPEYMKMCFKTLDDITNEISTKVHKEHKWNPVGSLRKAWASLCNAFLVEAKWF
ASGHVPKAEEYLKNGAVSSGVHVVLVHLFFLLGHGITKENVDLVDDFPGIISSTATILRL
WDDLGSAKDENQDGHDGSYVECYLKEHRGSSVENARQIVAHMISDMWKRLNKECLSPNPF
STSFTKGSLNIARMVPLMYSYDDQ*
>CHTPS026 CHTPS026
MPSAHTWSIAKDQNLVSIPSEKDNHPSTEYPSLTNEFYMEHTQKLEEVRRALKEVGEDTL
EALLMIDAIQRLGIDYHFHGEIEVVLQRLHTKFNTVSDCHNNLYELALGFRLLRQEGYYV
SADVFNNLKDTEGKLQEKLSEDIKGLMGLYEASQLCIKGEDILEEIGNFSSQLLNAWNTH
NDHSQARIVRNTLGHPHHKSLARFMAKSFLSDFQGTDGWVNVFRELAKMDFNVVKSIHQK
EMLQVSKWWKDLGLAKELKFARNQPLKWYMWPLAVLPDPSLSEQRVELTKPISLVYIIDD
IFDVHGTLDELTLFTEAVNRWEYAAVEQLPDYMKICFNALNGITNEISSKVYNDHGWNPM
ESLRKAWACLCNAFLVEAKWFADGHVPKADEYLKNGVISSGVHVVLVHMFFLLGHGITKR
NVDIVDDFPEIISSVAKILRLWDDLGSAKDENQDGHDGSYLECYMKEKPGTSIENARCHV
MHTISETWKSLNNECLAPNPFSTCFTKACLNVARMVPLMYGYDDNRCLPSLEEHMKSLVY
ESVSS*
>CHTPS027a CHTPS027a
MPTHTWSIAKDQNLVSIPSEKDNHPSTEYPSLTNEFYMEHAQKLEEVRSVLKEVGEDTLE
ALLMIDAIQRLGIDYHFHGEIEVVLQRLHTKFNTLSDCHNNLYELALGFRLLRQEGYYVS
ADVFNNLKNTEGKFQEKLSEDVKGLMGLYEASQLSIKGEDILEEIGNFSSQLLNAWNTHN
DHSQARIVRNTLGHPHHKSLARFMAKSFLSDFQGTDGWINVFRELAKMDFNVVKSIHQKE
MLQVSKWWKDLGLAKELKFARNQPLKWYMWPLAVLPDPSLSEQRVELTKPISLVYIIDDI
FDVHGTLDELTLFTEAVNRWEYAAVEQLPDYMKICFNALNGITNEISSKVYNDHGWNPME
SLRKAWACLCNAFLVEAKWFADGHVPKADEYLKNGVISSGVHVVLVHMFFLLGHGITKRN
VDIVDDFPEIISSVAKFFASGMTWEAPSDLTENSSTYKLDPRQLIHGCGHFWWEPHHVDE
NQDGHDGSYLECYMKEKPGTSIENARCHVLHTISETWKSLNNECLAPNPFSTCFTKACLN
VARMVPLMYSYDDNQCLPSLEEHMKSLVYESVSS*
>CHTPS024 CHTPS024
MACSCGFYAWSIPAVGPNEFREIGKTNFTRIVPMPNTHKWSIAHDHTLVSIPLKKDNHSP
ELGSVTDEFYNEHAQKLKEVKHVFSKLGEDAMESMMMIDAIQRLGIDHHFEEEIEAVLQK
QYMKSSIHGDCDEDLYEVALRFRLLRQEGYTVPADVLNNFKNKEGKFKQNLREDIRGLMG
HKWMDKCIARISKIDFNMVKSVHQKEMLQISKWWKDLGLTEELKFARDQPLKWYMWPMAI
IPDPRLSEQRIELTKPISLIYIIDDIFYVGGTLDELTLFTEAVNRWDLSAFKELPEYMKM
CFKTLDDITNEISTKVHKVHKNPVGSLRKAWASLCNAFLVEAKWFASGHVPKAEEYLKNG
AVSSGVHVVLVHLFFLLGHCITKDNVDLVDDFPGIISSTATILRLWDDLGSTKDENQDGH
DGSYVECYLKEHRGSSVENARQIVAHMISDMWKHLNKECLSPNPFSTSFTKGSLNIARMV
PLMYSYDDQQCLPGLEEHMKSLLLENLPYRNAQKIN
>CHTPS028a CHTPS028a
MPSAHTWSIAKDQNLVSIPSEKDNHPSTEYPSPTNEFYMEHAQKLEEVRRVLKEVGEDTL
EALLMIDAIQRLGMTTIFMERLKCTWLPAIETRRLLYVFNNLKDTEGKLQEKLSEDIKGL
MVVGQGVEVCKKPTTEMVHVALGGPPDPSLSEQRVELTKPISLVYIIDDIFDVHGTLDEL
TLFTEAVTDYMKICFNALNGITNEISSKVYNDHGLEPHGISSKGMGMLCNAFLVEAKWFA
DGHVPKADEYLKNGVISSGVHVVLVHMFFLLGHGITKRNVDIVG*
>CHTPS030 CHTPS030
MVKSVHQKEMLQISKWWKDLGLTEELKFARDQALKWYMWPMAIIPYPRLSEQRIEFTKPI
SLIYIIDDIFDVGGTLDELTLFTEAVNRWDLSAFKELPEYMKMCFKTLDDITNEISTKVH
KEHKWNPVGSLRKAWASLCNAFLVEAKWFASGHVPKAEEYLKNGAVSSGVHVVLVHLFFL
LGHGITKENVDLVDDFPGIISSTATILRLWDDLGSAKDENQDGHDGSYVECYLKEHRGSS
VENARQIVAHMISDMWKRLNKECLSPNPFSTSFTKGSLNIARMVPLMYSYDDQQCLPGLE
EHMKSLLLENLPYRNTQEINE*
>CHTPS032 CHTPS032
MDSANHIQNSQEFLQCQAKSEGVGTISQRRSANYKPNIWKYDCVQSLTSEYMGEPYTRQV
QQLKGEVRRVFVEVVEPLAKLEFIDSIKKLGLGNFFEEEIREALDTTMSDKNNSPGIKAN
LYAAALCFRLLRQHGYGVSQDMFSGFMEEVGMLSKSTCTNVKGMIELFEASHLALEGENI
LDEAKAFSSGYLKEIISNLDNNLAKQVVHSLERPLHWRVQWFDIRWYIDFYEEEGVNLDL
LKLAKLNFNMVQAVHQKDLKHISRWWRNLGLIENLSFTRDRLVESFLCGVGFSSEPQHGS
FRICITKVIIFIQVLDDVYDIYGSLDELEQFTNAVDRWDSKEIQQLPESMKLCFQVLQDT
TNAVANEIQKEKGWDNVLPMLQQAWANFCKSLFVEAKWYNKGYTPTLQEYLSNAWISSSV
SLLSVHAIFFCVPHEAKEEMVDFLEKNQELVYSSSLILRLCNDLGTLEAELERGDAATSV
LCYMKEVNVSEEISRTHIRGMIVKTWKNMNGHCIASSPLLQPVVNIITNIARVAQWIYQY
GDGLGIPDRETKAQILSLLIEPLGIN*
>CHTPS033a CHTPS033a
MLSICLLIVEDEDPFVKLELVDNIKKLGLTSLLELQIKQALDRMVSARCNNASIDGNLHA
TALWFRLLREHGYEVSQDINLAKTVAQSLEVSFHWRMQWFDVKWRIDHSYEKEERIMSPI
SLELDKLNFNIVQAIHEKDLKGCLGRSGERAWSWVSCDLTKEGDTNYSESMEDSTELIQP
PNTTTESILDNLTTKMTKVLSRAQASSPLPFTDSPTVLSIKLDGSNYALWSQVVEMYILG
KDKLGYINGDLPQPLETGPSFRKWRIENAIVNGWLINSMESSLVGNFIRFPTTHQVWDFI
ATTYFDGSDTSQVYDLRRRVTQMRKGGESIEKYYNDPFSTIEQAYTHVRREDTRQVVMTP
RSGMSLAVLSWPLKRLNLDILSKEIIGVVPERERLYYLDDFSSGKTNHMQTRVSSKKDKS
GLASSFGASILWCYDPTTNRTYITMDVTFLESELFFQTKMNNSTLQEESMGEEPNWLITL
RGEMTLGGEMTPRIEIENEEL*
>CHTPS037 CHTPS037
MKFDKFGPLCCISNTNFNPSFYPSELKLLFLLALPMGFSPAFYACSIPPVGPNKFTELGQ
SKFNSVVPVPTAQKWSIAGDHTLVYTPSRKNNHQSQHLSFTDEFYIKHAQRLNEVRNVFR
EVGEDTLESLTMIDAVQRLAIDYHFKEEIEAVLQRQYVKGSTHGESIQDLHEVALRFRIL
RQEGYHVPADVFNNFKNKEGKFKQNLSKDIKGLLGLYEASQLSIEGEDILEEAQRFSSTL
LNAGLEHLDHHEATVVGHTLEHPHHKSLPRFMAKSFLKDFQGPNGWLSVLQELAKADFNM
VQSIHQQELLQISKWWQDLGLAEELKFARDQPLKWYMWPMAVLPDPSLSEQRVELTKPIS
MIYIIDDIFDVHGTLDELTVFTEAVNRWDIAAFETPPNYMKICFKTLDDITNEISNKVYK
EHGWNPVDSLRKTWVSLCNAFLVEAKWFASGHVPKADEYLKNGVISSGVHVVLVHLFFLL
GHGITRGNVDLVDDFPSIISSTAAILRLWDDLGSAKDENQDGHDGSYIECYIKEHQGSSM
ENARQNVTYMISDLWKRLNKECLSQHLFSTSFTKGSLNIARMVPLMYSYDDNQNLPHLEE
HMKSLLFEAFPL*
>CHTPS038a CHTPS038a
MKFYKFGPLCCISNTNFNPSFYPSELKLLFLLALPMGFSPAFYACSIPPVGPNKFTELGQ
SKFNNVVLVPTAQKWSIAHDHTLVYKPLRKHNHQSQHLSFTDEFYIKHAQRLDEIRNVFS
EVGEDTLEGLMMIDAIQRLGIDYHFKEEIEAVLQRQYMKASTHGESIQDLYEVALRFRLL
RQEGYHVPADVFNYFKNKEGKFKQNLSKDIKGLLGLEHLDHHEATVVGHTLEHPHHKSLP
RFMAKSFLKDFQGPNGWLTVLQELAKADFNMVQSIHQQELLQISKWWQDLGLAEELKFAR
DQPLKWHMWPMAVLPDPSLSEQRVELTKPISMIYIIDDIFDVHGTLDELTLFTEAVNRWD
IAAFETLPNYMKICFKTLDEITNEISNKVYKEHGWNPVDSLRKTWMSLCNAFLVEAKWFA
SGHVPKADEYLKNGVISSGVHVVLVHLFFLLGHGITRGNVDLVDDFPSIISSTAAILRLW
DDLGSAKDENQDGHDGSYIECYIKEHQGSSMENARQNVTCMISDLWKRLNKECLSQHPFS
TSFTKGSLNIARMVPLMYSYDDNQSLPHLEEHMKSLLFEAFPL*
>CHTPS041a CHTPS041a
MSGQVLASPLGQFPELENRPVVKYHPSIWGDQFMSYTPEDEVTRACKEKQLEDLKEEIRR
KLMNTAAILMAMIWKVVSIMLLFNFGLLRQAGFNISCGLFNEFKDEKGNFKKALVSDVRG
MLGLYEAAHLRVHGEDILDETLAFTTTHLRSMVEHLEYPFAEQVAHALKQPIRKGLERLE
ARWYISIYQDETSHDRTLLKLAKLDFNLVQSLHKEELSNITRWWKQLNFATKLPFARDRL
VEGYFWILGVFFEPHMPGLGRIVTKTIAMTSTMDDIYDAYGTLKNSSSSPRPLRDVYKEI
EEEMEKEGNQYRTHTNNGRVYEYSTGILRLPHAYSHVFHGMGKIVTKEAFDWVISDPKIV
TASAVIARLMDDITSHKFEQKRGHVASGVECYMKQYGASEEEVYDKFQKQVVDAWKDTNE
EFLRPTAVPMPLLMRVLNLSRVMYVIYTGGDGYTHVGKVMKNNVASLLIHPIA*
>CHTPS042a CHTPS042a
MVNFHPGIRGNPFINYTPDDEITRAYNQKQVEDLKDEVRREQLAAAGKPSQQLNFIDAIQ
RLGVAYHFEEEIEEALRHIYVFNKFKDKNGSFRESLIGDVQGMLGLYEAAHLRVQEEDIL
DEALAFTTTHLKSLVKHLDHPLAVQVTQALHRPIRKGLERLEARPYISSTKMKLHIVVED
LDFSSSLPFVRDRVVETYLWIVVACFEPQYSYARRIQTKLLVLITVIDDIYDAYGTLEEL
ELFTEAIERWDNNGIERLPEYMKPCYLAVLDAYKEIEEKENEERSYCVHYAKEAMKNSVR
AYFNEAKWLHGEYVPTVEEYMDVALVSCDVPMFTIISFVGMGFIATKEAFDWVLNGPKIV
RACSTIIRLMDDMASHKFEQERGHIASSVECYMKQYSVSDQHAYHELNKQVEKAWKDINQ
EFLRPTAIPMPLLTRVLNFARTGDFMYKGREDIFTNVGEVIKDNVASLFIDPVPI*
>CHTPS042c CHTPS042c
MSVLSNMSSHSLAQNYKPEVKRPMVNFHPGIRGNPFINYTPDDEITRAYNQKQVEDLKDE
VRREQLAAAGKPSQQLNFIDAIQRLGVAYHFEEEIEEALRHIYVFNKFKDKNGSFRESLI
GDVQGMLGLYEAAHLRVQEEDILDEALAFTTTHLKSLVKHLDHPLAVQVTQALHRPIRKG
LERLEARPYISSTKMKLHIVVEDLDFSSSLPFVRDRVVETYLWIVVACFEPQYSYARRIQ
TKLLVLITVIDDIYDAYGTLEELELFTEAIERWDNNGIERLPEYMKPCYLAVLDAYKEIE
EKENEERSYCVHYAKEAMKNSVRAYFNEAKWLHGEYVPTVEEYMDVALVSCDVPMFTIIS
FVGMGFIATKEAFDWVLNGPKIVRACSTIIRLMDDMASHKFEQERGHIASSVECYMKQYS
VSDQHAYHELNKQVEKAWKDINQEFLRPTAIPMPLLTRVLNFARTGDFMYKGREDIFTNV
GEVIKDNVASLFIDPVPI*
>CHTPS044a CHTPS044a
MSTQVSACSLAQIPKPKNCPVTNFHPNIWGDQFITYIPEDKVTRACKVEQIEDLKKEVKR
KLTAANANHSLLLNFIDAVQRLGVAYHFEQEIEEALQHIYNSFHDLNDIDGDLYNVALGF
RLLRQQGYSISCDIFKKFTDERGRFKEVLMTNVRGMLGLYEAAHLRVHGEDILAEALAFT
TTHLKAMVESLGYPLAEQVVHALNRPIRKGLERIEARWYISVYQDEAFHDKTLLELAKLD
FNLVQSLHREELSNLARWWKELGLLPKLPFARDRLVEGYFWILGVYFEPPYLRARRILTK
VIAMTSILDDIYDAYGNPEELKLFTEAIERWDINSIDQLPEYMKLCYAALLDVYKEIEEE
MEKEGHQNQMKNQVRAYFAEAKWLHEEHVPTIEEYLRVALVSSGYCMLGNHVLVGMGEIA
TKEAFDWVTSDPKIMSSSNFIARLMDDISSHKFEQKREHVASAIECYMKQYGVSEEQAYS
EFRKQIENAWMDINQECLKPTAVPMPLLARVLNLTRAADVIYKEARQLHTCWESDEE*
>CHTPS044b CHTPS044b
MELAKLFLSYLPIHHSRYSTVLSLSQGINMSTQVSACSLAQIPKPKNCPVTNFHPNIWGD
QFITYIPEDKVTRACKVEQIEDLKKEVKRKLTAANANHSLLLNFIDAVQRLGVAYHFEQE
IEEALQHIYNSFHDLNDIDGDLYNVALGFRLLRQQGYSISCDIFKKFTDERGRFKEVLMT
NVRGMLGLYEAAHLRVHGEDILAEALAFTTTHLKAMVESLGYPLAEQVVHALNRPIRKGL
ERIEARWYISVYQDEAFHDKTLLELAKLDFNLVQSLHREELSNLARWWKELGLLPKLPFA
RDRLVEGYFWILGVYFEPPYLRARRILTKVIAMTSILDDIYDAYGNPEELKLFTEAIERW
DINSIDQLPEYMKLCYAALLDVYKEIEEEMEKEGHQNQVHYAKEVMKNQVRAYFAEAKWL
HEEHVPTIEEYLRVALVSSGYCMLGNHVLVGMGEIATKEAFDWVTSDPKIMSSSNFIARL
MDDISSHKFEQKREHVASAIECYMKQYGVSEEQAYSEFRKQIENAWMDINQECLKPTAVP
MPLLARVLNLTRAADVIYKEARQLHTCWESDEE*
>CHTPS045a CHTPS045a
MALILATSNGSSPAPAANPETTRRTITLAHKEQQLEDLKEEVRRELIAAASNPSEQLKFI
DAVQRLGVAYHFEKEIEEALQNTYNNYHGIDDINDDFYDVALRFRLLRQQGFNIHVRYKD
EKGRFKKSLINDPYGLLGLYEAAHLRVWEEDILDEALAFTTTHLKSIVEHLEYPLAAQVT
HALERPIRKGLERLEARPFMSIYQDGASHSKALLKFAKLDFNLLQSLYKKELSNISRWWK
DLDFSSKLPFARDRLVEGYFWIATCCFEPQYSYARRIQTKLHALITTMDDIFDAYGTFEE
LELFTEAIGRWDINSVHQLPEYMKPCYQAVLDVYKEIEEMENTERSYCVHHTKDAPKWLH
GKYIPTIEEYMGIAMVTVGVPVLTFMSFIGMRETATKEVFDWLLQNPKIVRATYIIIRLM
DDMASHKFEQEREHIASSIECYMKQHGVSEQQAYDEFHKQTENAWKDINEECLRPTTVPM
LLLSRLLNFARSGDVMYKSHKDIFTHPGEVTKNNISMLLIDPVPI*
>CHTPS045b CHTPS045b
MALILATSNGSSPAPAANPETTRRTITLAHKEQQLEDLKEEVRRELIAAASNPSEQLKFI
DAVQRLGVAYHFEKEIEEALQNTYNNYHGIDDINDDFYDVALRFRLLRQQGFNIHVRYKD
EKGRFKKSLINDPYGLLGLYEAAHLRVWEEDILDEALAFTTTHLKSIVEHLEYPLAAQVT
HALERPIRKGLERLEARPFMSIYQDGASHSKALLKFAKLDFNLLQSLYKKELSNISRWWK
DLDFSSKLPFARDRLVEGYFWIATCCFEPQYSYARRIQTKLHALITTMDDIFDAYGTFEE
LELFTEAIGRWDINSVHQLPEYMKPCYQAVLDVYKEIEEMENTERSYCVHHTKDALTFMS
FIGMRETATKEVFDWLLQNPKIVRATYIIIRLMDDMASHKFEQEREHIASSIECYMKQHG
VSEQQAYDEFHKQTENAWKDINEECLRPTTVPMLLLSRLLNFARSGDVMYKSHKDIFTHP
GEVTKNNISMLLIDPVPI*
>CHTPS046 CHTPS046
MALILATSDMSSPAPVANPETNRRTANYQPSIWGNSFIVSNTPEDEITLAHKEQQLEDLK
EEVRRELMAAASNPSKQLKFIDAVQRLGVAYHFEKDIEEALQNTYDNYHCIDDINDDLYD
VALRFRLLRQQGFNISCDIFKRYKDEKGRFKESLINDPCGLLGLYEAAHLRVREEDILDE
ALAFTTAHLKSMVEHLAYPLAAQVTHALDRPIRKGLERLEARPFMSIYQDEASHSKALLK
FAKLDFNLLQSLYKKELSNISRWWKDLDFSSKLPFARDRLVEGYFWIAISCSEPQYSYAR
RIQTKVVALITTVDDIFDAYGTFEELELFTEAIERWDINSIDQFPEYLKPCYQAVLDVYK
EIEEMENTERSYCVHHTKDAIKSLFQANLVQAKWFRGKYIPTIEEYMGIAMVTVGVPPLT
IMSFIGMRETATKEVFDWVQQNPKIVRAASTVMRLMDDMASHKFEQERGHNASSIECYMK
QHGVSEQQAYDELHKQIENAWKDINEESLRPTAVPMLLLSRLLNFARSGDVMYKGHKDMF
SHPEEVMKNDISMLLIDPVPI*
>CHTPS049 CHTPS049
MELAKLFRSYLPIHHLGCSIIVPSSMSIQVSTCPLVQIPKPEHRPMAEFHPSIWGDQFIA
YTPEDEDTRACKEKQVEDLKAEVRRELMAAAGNPAQLLNFIDAVQRLGVAYHFEREIEES
LQHIYDRFHDADDTEDDLYNIALQFRLLRQQGYNISCGIFNKFKDEKGSFKEDLISNVQG
MLGLYEAAHLRVHGEDTLEEALAFTTTHLKATVESLGYPLAEQVAHALKHPIRKGLERLE
ARWYISLYQDEASHDKTLLKLAKLDFNLVQSLHKEELSNLARWWKELDFATKLPFARDRF
VEGYFWTLGVYFEPQYSCARRILTKLFAMASIIDDIYDAYGTLEELQPFTEAIERWDIKS
IDHLPEYMKLFYVTLLDLYKEIDQELEKYGNQYRVYYAKEVLKSQVRAYFAEAKWSHEGY
IPTIEEYMLVALVTSGSCILATWSFIGMGEIMTKEAFDWVISDPKIITASTVIFRLMDDI
TTHKFEQKRGHVASGIECYMKQYGVSEEQVYSEFHKQVENAWLGINQECLKPTAVPMPLL
TRVVNLSRVMDVIYKEGDGYTHVGKVMKDNIGSVLIDPIV*
>CHTPS050 CHTPS050
LVTSNMSTDYSACSPAPDANPETNRRTANFNPSTWGNSFIMTNSPDDEITLAHKEQQLED
LKEEVRRELKAAAGDPSKQLKFIDAVQRLGVAYHFEKEIEEALQNTYDNYHCIDDINDDL
YDVAHRFRLLRQQGFNISCDIFNRYTDEKGRFKESLINDACGLLGLYEAAHLRVWEEDIL
DEALAFATTHLESIMEHLEHPLATQILCFENLTCPKKPDYFKTPAPIHSSLPPLSPSSNS
LPPATTSSIQFLPPLIQDPSTASPSSAPPLPSFHNIDPMVTRSKVGITKPKALIASTPTE
PYTFRRQDIKDPQWQLAMDVEYQALLRNNTWSLVHLPSHGNIIGCKWVFMQQPLGFAHRQ
HPSYVCHLHKALCGLKQAPTAWFHKLSASLTTWGFESSCADTSLFFKHATSNVLLILVYV
DDILVTSSCASQVTFFISQLSSTFSLRDLGSLYYFFGIGVTHSTDSLHLCQQKYVHDLLT
RTAITDAKLVLTLGSLAKPLSLTDGDLLHIATLLAHCSMLLLHVQIFLLPLTRYASLWLP
QRPPTSWLSRESSAILRARPLMVSYFMLLPPLNSKASQMLTGLLKVVSRSSAELEYHALA
TLIAEITWVQALLKELCISPFDNPLIWCDSKSVGALAANYVFHAHSKHIKLDLHFIHDKI
LLHDLAIQYIPSSEQLADIFTKHLPSARCTCGG*
>CHTPS051a CHTPS051a
MSTQVSECPLVQIPKPENRPRAKFHPNIWGDLFITYTPEDEVSRACKEKQVEDLKEEVRR
ELMAAAGNPSQLLNFIDAVQRLGVAYHFEREIEESLQHIYDRFHDADDTNDDLYNIALRF
RLLRQQGYNISCGIFNKFKDEKGFMERTYLKKHLLSPPLTSRPLVESLGYPLAEQVAHAL
KRPIRKGLERLEARWYISIYQDEAFHDKTLLKLAKLDFNLVQSLHKEELSNLARWDINSI
DHLPEYMKLFFVALLDVYKEIEEEMEKERYQYRVHYAIEAMKNQVRAYFAEAKWFHEQHI
PTMEEYMSVALSCSGYSLLATSSFIGMGEIASKEAFDWVIRDPKIIRASTVIASLSKREF
HNQIVNVWMDINQECLKPTAVPMPLLTRVLNLSRVMDVIYKEGDGYTHVGK*
>CHTPS052a CHTPS052a
MAEFHPSIWGDQFIAYTPEDEDTRACKEKQVEDLKEEVRRELMAAAGNPSQLLNFIDAVQ
RLGVAYHFEREIEESLQHIYDRFHDADDTDDDLYNIALQFRLLRQQGYNISCGKRPRNKL
SLHRVHGEDILEEALAFTTTHLKATVERLGYPLAEQVAHALKHPIRKGLERLEARWYISL
YQDEASHDKTLLKLAKLDFNLVQSLHKEELSNLARRILTKLFAMASIIDDIYDAYGTLEE
LQPFTEAIERWDINSIDHLPEYMKLFYVTLLDLYKEIDQELEKDGNQYRVYYAKEVLKSQ
VRAYFAEAKWSHEGYIPTIEEYMLVALVTAGSCILATWSFIGMGEIMTKEAFDWVISDPK
IITASTVIFRLMDDITTHKFEQKRGHVASGIECYMKQYGVSEEQVYSEFHKQVENAWLDI
NQECLKPTAVPMPLLTRVVNLSRVMDVIYKEGDGYTHVGKVMKDNIGSVLIDPIV*
>CHTPS054a CHTPS054a
MSIQVSTCPLVQIPKPEHRPRAEFHPSIWGDQFIAYTPEDEDTRACKEKQVEDLKEEVRR
ELMAAARNPSQLLNFIDAVQRLGLAYHFEREIEESYNIFMIGIFNKFKDEKGSFKEDLIS
NIQGMLGLYEAAHLRVHGEDILEEALAFTTTHLKATVESLGYPLAEQVAHALKHPIRKGL
ERLEARWYISLYQDEASHDKTLLKLAKLDFNLVQSLHKEELSNLARWWKELDFATKLPFA
RDRFVEGYFWILGVYFEPQYSRARRILTKLFAMASIIDDIYDAYGTLEELQPFTEAIERW
DISSIDHLPEYMKLFYVTLLDLYKEIDQELEKDGNQYRVYYAKEVLKSQVRSYFAEAKWS
HEGYIPTIEEYMLVALVTAGSCILATWSFIGMGEIMTKEAFDWVISDPKIITASTVIFRL
MDDITTHKFEQKRGQVASGIECYMKQYGVSEEQVYSEFHKQVENAWLDINQECLKPTAVP
MPLLTRVVNLSRVMDVIYKEGDGYTHVGKVMKDNIGSVLIDPIV*
>CHTPS055a CHTPS055a
MITDIFNRYTDEKGRFKESLINDACGLLGLYEAAHLRVWEEDILDEALAFTTTHLKSMVE
LLEYPLAAQVTHALYRPIRKGLERLEARPYMSIYQDEASHSKALLKLAKLDFNLLQSLYK
KQLSNISRWWKDLDFSSKLPFGRDRVVECYFWIATACFEPQYSYARRIQTKILALITIID
DMFDAYGTLEELELFTEAIGRWDVNSIYQLPEYMKPCYQAVLDAYKEIERMENKEDHIVF
TMQKRQSVRAYFNEAKWLHEDYVPTIEEYLSVAQVTSEVTLFTVICFVGMGRMATKEVFE
WVWNDPKIVGASSKIMRLMDDMASHKRIKCECYMKQHGVSEQHAYQELNKQVENAWKDVN
QGCLRPPAIPMPLLTRVLNFARTGDFMYKGRDDRFTNVGDVMKDSIASLFIDPVPI*
>CHTPS056 CHTPS056
MSIYQDETSHDTTLLKLAKLDFNLVQSLHKEELSNIARWWKELDFATKLPFARDRLVEGY
FWILGVYFEPQYVRARRILTKTISMTSIIDDIYDAYGTFEELELFTEAIERWDINSIDHL
PEYMKHCYVALLDVYKEIEEEMEKKGNQYRVQYAIEAMKNLVRAYFHEAKWFHEGRIPTM
EEYMRIALAFDWVISDPKIITASAVICRLMDDISSHKFEQKRGHVASGIECYMKQYGASE
EEVYDECGPAFFTCVPTRSARLAFYL*
>CHTPS058a CHTPS058a
MSSISFIHYIQQHTASGGHCCPINAMELPKLLHSYFPILILHSEDEVTRACKEKQLEDLK
EEIRRKLMNTAGNTSQQLKFIDAVQRLGVAYHFEREIEEVLQHIYDSYPNGDDMEGLFNE
FKDEKGNFKKALVSDVRGMLGLYEAAHLRVHGEDILAKALAFTTTHLKAMVESLGYHLAE
QVAHALNRPIRKGLERLEARWYISVYQDEAFHDKTLLELAKLDFNLVQSLHKEELSNLAR
WWKELDFATKLPFARDRLVECYFWMLGVYFEPQYLRARRILTKVIAMISILDDIHDAYGT
PEELKLFIEAIERWDINSIDQLPEYMKLCYAALLDVYKEIEEEMEKEGNQYRVHYAKEMK
NQVRAYFAEAKWLHEEHVPTFEEYMRVALVSSGYCILATTSFVGMGEIATKEAFDWVTSN
PKIMSSSNFIARLMDDIKSHKFEQKRGHVASAVECYMKQYGVSEEQVYKEFQKQIENAWL
DINQECLKPTAVSMPLLARILNLTRAADVVYKEQDSYTHVGKVMRDNIASVLINAVI*
>CHTPS059 CHTPS059
MKYSQGTHEKTFSFTSSIPFIHYFQRYYFTLSSTIEHLEYPLAEQVAHALKQLIRKGLER
LEARWYMSIYQDETSHDTTLLKLAKLDFNLVQSLHKEELSNIARWWKELDFATKLPFARD
RLVEGYFWILGVYFEPQYVRARRILTKTISMTSIIDDIYDAYGTFEELELFTEAIERWDI
NSIDHLPEYMKHCYVALLDVYKEIEEEMEKKGNQYRVQYAIEAMKNLVRAYFHEAKWFHE
GRIPTMEEYMRIALVTSGYYMLTTMSFIGMGEIVTKEAFDWVISDPKIITASAVICRLMD
DISSHKFEQKRGHVASGIECYMKQYGASEEEVYDEFQKQVVDAWRDINEEFLRPTVVPMP
LLMRVLNLSRVMDVIYTGEDGYTHVGKVMKNNVASLLIHPIG*
>CHTPS060 CHTPS060
MELAKLFLSYLPIHHSRYSTVLSLFQGINMSTHVSASSLAQIPKPKNRDMANYHPNIWGD
QFITYTPEDKITRACKEEQIEDLKKEVKRKLTAAAVANPSQLLNFFDAVQRLGVVYHFEQ
ELEEALQHICNSFHDCNDMDGDFYNIALGFRLLRQQGYSISCGIFKKFTDERGRFKEALI
SDVRGMLGLYEAAHLRVHGEDILAKALAFTTTHLKAMVESLGYHLAEQVAHALNRPIRKG
LERLEARWYISVYQDEAFHDKTLLDLAKLDFNLVQSLHKEELSNLARWWKELDFATKLPF
ARDRLVECYFWMLGVYFEPQYLRGRRILTKVIAMTSILDDIHDAYGTPEELKLFIEAIER
WDINRIDQLPEYMKLCYVALLDVYKEIEGEMEKEGNQYWVHYAKEMKNQVRAYFAEAKWL
HEEHVPTFEEYMRVALVSSGYCMLATTSLVGMGEIATKEAFDWMTSDPKIMSSSNFIARL
MDDIKSHKQKRRHVASAVECYMKQYGVSEEQVYSEFQKQIENAWLDINQECLKPTAVSMP
LLARILNLTRTADVIYKEQDSYTHVGKVMRDNIASVFINAVI*
>CHTPS061 CHTPS061
MEELHHYYNADFGPSIWGERFVSYTLADEIARGHKEQQAEDLKEEVRRGLMAAADIFNKF
KDEKGGFQESLINDVRGILGLYEATHLRVHEEGILDEALVFTTTHLESVVEHLEYPLAEQ
VTHSLKQPVRKGLNRLEARLFISIYQHEAPHDKALLKLAKWHKELDLGMKIPFARDRLVE
SYFFVLAMFSEPQHSRPKWDESNSQPPEYMEVIYQVLLDVYKEIEEEMDKEGKANCFHYA
KEA
>CHTPS062 CHTPS062
MLSARVSLHMALILATSNGSSPAPVANPETNRRTANYQPSIWGNTFIVSHTPEDEITLAH
KEQQLEDLKEEVRRELMAAASNPSKQLKFIDAVQRLGVAYHFEKEIEEALQNTYDNYHCI
DDINDDLYDVALRFRLLRQQGFNISCDIFNRYTDEKGRFKESLINDACGLLGLYEAAHLR
VGEEDILDEALAFTTTHLKSMVEHLEYPLAAQVTHALYRPLRKGLERLEARPFMSIYEDE
ASHSKALLKLAKLDFNQLQSLWWKDLDFSSKLPFVRDRLVEGYFWIATACFEPQYSYARR
IQTKLHALITTTDDIFDAYGTLEELELFTEAIGRWDIDSTHQLPEYMKPCYQAVFDAYKE
IEEMENTERSHSVHKAKDAMKNLVQAYLVEAKWFHGKYIPTIEEYMRVALVSIGAPVLTF
ISFIGMGEIATKEVFDWLQQNPKIVRASSKVIRLMDDMATHKFEQERGHIASSIECYMKQ
HGVSEQQAYGEFHKQLENAWKDINEECLKPTAVPMLLLSRLLNFARAADVMYKGQKDEFT
HLGEVMKNNISMLLIDPVPI*
>CHTPS063a CHTPS063a
MYRIFLPSPHQEIKKLGLRVSKADFGPSIWGERFVSYTLADDIARGHKEQQAEDLKEEVR
RGLMAAADIFNKFKDEKGGFQESLINDVRGILGLYEATHLRVHEEGILDEAFVFTTTHLE
SVVEHLEYPLAEQVTHSLKQPVRKGLNRLEARLFISIYQHEASHDKALLKLAKLDFNLSR
SPTPVWGFVWLRKGCLSVWPRNPMGHNEDVVSAWGGICNVPHRIGEQVPGAIYVEAPLNQ
IPFARDRLVESYFFVLAMFSEPQYSRPKWDESNSQPPEYMEVIYQVLLDVYKEIEEEMDK
EGKANCFHYAKEAIRRLPLLNQTVKLRSNQTGWESRFGPWTSKMAMGPDPNPFSLALPDI
PTQSIYRKKKKKGEDTQITSTWCVALVNDCGGDDWR*
>CHTPS065 CHTPS065
MALILATSNGSSPAPVANPETNRQTANYQPSIWGNTFIVSNTPEDEITLVHEEQQLEDLK
EEVRRELMAAASNLSKQLKFIDSVQRLGVAYHFEKDIEEALQNTYDNYHCIDDINDDLYD
VALRFRLLRQQGFNISCDIFNRYTDEKGRFKESLINDACGLLGLYEAAHLRVWEEDILDE
ALAFTTTHLKSMVEHLEYPLAAEVSHALYRPIRKGLERLEARPFMSIYQDEASHSKALLK
LAKLDFNLLQSLYKKELSNILRWWKDLDFSSKLPFVRDRVVEGYFWIAIACFEPQYSYAR
RIQTKLHALLITTDDIFDAYGTLEELELYTEAIGRWDINSIHQLPEYMKPCYQAVLDFFK
EIEEMQNTERSYCVHHAKDAMKNMVQAFLVEAKWFHGKYIPTIEEYMRDALVSSGATVFA
IISFIVMGEIATKEVFDWVQQNPKIVRALSTVMRLMNDMATHKFEQESGHIASSIECYMK
QHGLSEQQAYEEFHKQLENAWKDINEECLRPTAVPLLLLSRLLNFARAADVVYKGQKDAF
THLGEVMKNNISMLLIDPVPI*
>CHTPS066a CHTPS066a
MSISFSKCSPAQNPKLNFHPPMSNFHLRTWGNQVITCAPVLVPTNMPLRVSACSPAQNAK
PVVNRPTADFSPSIWGERFISYTPADEIARAHKEKQVEDLKEKVRRRLITAAGNPSQQLN
YIDAIQRLGVAYHFEREIEEALKHMYDNYYDVEHKDDDLYNVSLQFRLLRQQGFNLSCDV
FNKFKDQKGVFQESLINDVRGMLGLYEATHLRVREEGILDEALVFTTTHLESVVEHLEYP
LAEQVPHALKQPVRKGLNRLEARRYISIYQLEASHDKALLKLAKLDFNLMQSLHKEELSN
LSRWHTELGFTVKISFTRDRVVEVYFFVLAMYFEPQYSRARRILTKVLYIISTIDDMYDA
YGSLEEHKLFAEMIERWDINSIDQLPEYMKVIYQALLDVYKEIEEEMDKEGKAYSFHHAK
EAIGAYFDEAQWFHEGNVPTIDKYMQVARVSSSLPLTTVIFFIGMDEIITKEAFEWVYND
PFTVASCLIARLMNDMTSHKFEQERGHVASAIECYVKQYSVSKQQAYDEFNKKIANAWKD
INQGFLRPTSMPVPILTGVLKSYTSGRHHLQGK*
>CHTPS066b CHTPS066b
MSISFSKCSPAQNPKLNFHPPMSNFHLRTWGNQVITCAPVLVPTNMPLRVSACSPAQNAK
PVVNRPTADFSPSIWGERFISYTPADEIARAHKEKQVEDLKEKVRRRLITAAGNPSQQLN
YIDAIQRLGVAYHFEREIEEALKHMYDNYYDVEHKDDDLYNVSLQFRLLRQQGFNLSCDV
FNKFKDQKGVFQESLINDVRGMLGLYEATHLRVREEGILDEALVFTTTHLESVVEHLEYP
LAEQVPHALKQPVRKGLNRLEARRYISIYQLEASHDKALLKLAKLDFNLMQSLHKEELSN
LSRWHTELGFTVKISFTRDRVVEVYFFVLAMYFEPQYSRARRILTKVLYIISTIDDMYDA
YGSLEEHKLFAEMIERWDINSIDQLPEYMKVIYQALLDVYKEIEEEMDKEGKAYSFHHAK
EAIGAYFDEAQWFHEGNVPTIDKYMQVARVSSSLPLTTVIFFIGMDEIITKEAFEWVYND
PFTVASCLIARLMNDMTSHKFEQERGHVASAIECYVKQYSVSKQQAYDEFNKKIANAWKD
INQGFLRPTSMPVPILTGVLKSYTSGRHHLQGK*
>CHTPS067a CHTPS067a
MALILGTSNGSSPAPVANPETNRRTANYQPSIWGNTFIVSHTPEDEITLAHKEQQLEDLK
EEVRRELMAAASNPSKQLKFIDAVQRLGVAYHFEKEIEEALQNTYDNYHCIDDINDDLYD
VALRFRLLRQQGFNISCDIFNRYTDEKGRFKESLINDACGLLGLYEAAHLRVGEEDILDE
ALAFTTTHLKSMVEHLEYPLAAQVTHALYRPLRKGLERLEARPFMSIYEDESSHSKALLK
LAKLDFNQLQSLYKKELSNILGLVVERPRFSSKLPFVRDRLVEGYFWIATACFEPQYSYA
RRIQTKLHALITTTDDIFDAYGTLEELELFTEAIGRWDIDSTHQLPEYMKPCYQAVFDAY
KEIEEMENTERSHSVHQAKDAMKNLVQAYLVEAKWFHGKYIPTIEEYMRVALVSIGAPVI
TFISFIGMGEIATKEVFDWLQQNPKIVRASSKVIRLMDDMATHKFEQERGHIASSIECYM
KQHGVSEQQAYEEFHKQLENAWKDINEECLKPTAVPMLLLSRLLNFARAADVMYKGQKDE
FTHLGEVMKNNISMMLIDPVPI*
>CHTPS067b CHTPS067b
MLSARVSYTWP*FSVPATGLLQPQLLIQRLIAELQIISLAFGAIPSS*ATLLRMR*LWPI
KSSSWKI*RRKLEES*WLQLVTLQNS*SLSMQFNGLGWHTTLKRR*KKHYKIPMITIIVL
MT*MMISMMLRFDFDY*DNKASIFHVIYSTGTQMKREGSRSL*SMMHVAY*ACMKLHISG
WGKKTY*MKHLLSPPLTSSLW*NI*NTLLQHK*LMPYTGP*GKAWRG*RQGLSCLSMRMN
RHIVKLY*SLQS*TSTNCSHCIKKS*AISWG*WWKDLDFLQSYLL*EIDWWKGTFG*QQL
VLSPSIHMLEEYKPNYML*SQLRMTYLMHMEHLKNWSSLQRQLGGGILTAHISFLNT*SH
AIRQSSMPTKKLRRWKTQKDHTLCTKQKMQ*KTWSKLTWLKPNGSMENTYQQ*KSTCVLH
WLVLVPP**HSSLLLAWERLQPRKSLIGCNKTLRLLELPPKSLGSWMTWLRTSLSKREGI
LHQVSNVT*SNMVSPSNKHMRSFTSNSRMHGRI*MKSASNLLQFQCFSLVVFSILLEQQM
*CTRGRKMNSHILEK**KIIFQ*CS*TLCQY
>CHTPS068b CHTPS068b
MQRLGVAYHLEEEIKEAIDLVHLDDTTTDDLSTTALRFRLLRQHGYPVSSEVFDQFRSKD
GRFMDGISQDIAGPLSLYEASHLGVEGEDDLEEARRFSTIHLKSLVGNLESNLADQVQQS
LEVPLHWRMPRLEARNFIDIYQRRNTKNSALLELAKLDYNLVQSSYQTELKELTRWWTDL
GFKEKLSFSRDRLMENYLWSMGIAPEPHFSKCRIGLTKFICILTAIDDMYDIYGSPDELR
RFTDAVNRWDTEALVDLPDYMKICYLAMFNFANEMAYDALRDHDLYILPYLKSQWLNLCT
SYSMEAQWFYNGYKPSIDEYLSNAWTSVGGPAAMVHAYFLMGCATKGNLNNCLDNASNLL
YWSSLITRLSDDLGTSSAEIARGDVAKSIQCYMIEECISEEQARDQVEKLIRYSWKKLNE
ASTDSSLPKSLINSSLNMARSAQCIFQFGDGIGTSIGVTKDRLTLFIIKPISIEPSTKPY
LDGMKMSNRR*
>CHTPS069 CHTPS069
MIGNSTCEEIIVRRTANYHPPIWDYDYVQSLRSDYVGETYTRRLDKLKRDVKPMLGKVKK
PLDQLELIDVLQRLGLFKDEIKRILDSIYNQYNQHEEWKKDDLYATALEFRLLRQHGYDV
PEDVFSRFKDETGSFKACLCEDMKGMLCLYEASYLCVQGESTLEQARDFAHRHLGKGLEH
NIDQNLAIEVNHALELPLHWRMPRLEARWFIDVYEKRQDMNPILLEFAKLDFNMVQATHQ
EDLRHMSSWWRSTRLGEKLNFARDRLMENFLWTVGMIFEPQYGYCRRMLTKLGTFVTIID
DVYDVYGTLDELELFTDAVDRWDINAMDPLPEYMKLCFLALYNSTNEMAYDALKEHGLHI
ISYLRKAWSDLCKSYLLEAKWSCTASPLLFFVANPITEEALQSLERYHNIIHWSSMILRL
SDDLGTSLDELKRGDVPKSIQCYMYETGASEEDARKHISYLIGETWKKLNEDRAVESPFP
ETFIGIATNLARMAQCMYQHGDGHGIEYGETKDRVLSLLVEPVPSLSSE*
>CHTPS070a CHTPS070a
MSSFPLSITQKADPKLARNTANFVPNFWGDCFLTYIPDDTVTHACKEKELEGLKEEVRKE
LKATAGKSSQLLNFIDSIQRLGLAYHFEREIEEALKVMYETYNLVDDDNDDLASAALRFR
LLRQQGYHIPSDVFKKFKDEEGNFKESLVGDLPGMLALYEATHLMVHGEDILDEAQAFTT
AHLQSMAPDSDNPLKKQVIHALERPIRKSLIRVEARHYISIYQEYDSHNKSLLKLAKLDF
NLLQSLHRKELSEITKWWKGLDFATKLPFARDRIVEGYFWVLGVYFEPQYFLARRILLKV
FAMTSIIDDIYDTHGTFEELKLFAEAIERWDASSIDQLPDYMKLCYQALLDVFEEIEEEM
TKQEKPYRVHYAKQAMKKLVQAYFVEAKWLKQEYIPTIEEYMTNALVSCGYFQLATISFV
GMGDMVTKKAFDWVFSDPKMVRASAIICRLMDDIVDHEFEQKRGYVVSRVQCYMKQYGVT
EQEACEEFNNEIMNAWKDMNEECLKCTQVLMPLLTCVVNFARVIDLLYKNQDEYTHVGKL
MKDLIAWMLIDPVPM*
>CHTPS070b CHTPS070b
MASFSLSITQRADPKLACNTANFLPNFWGIRSNDTFIGFFSGQSMSSFPLSITQKADPKL
ARNTANFVPNFWGDCFLTYIPDDTVTHACKEKELEGLKEEVRKELKATAGKSSQLLNFID
SIQRLGLAYHFEREIEEALKVMYETYNLVDDDNDDLASAALRFRLLRQQGYHIPSGKSFC
PIFAASMCNDLLLTIDLLFTEDQELFMSNWDVMDVFKKFKDEEGNFKESLVGDLPGMLAL
YEATHLMVHGEDILDEAQAFTTAHLQSMAPDSDNPLKKQVIHALERPIRKSLIRVEARHY
ISIYQEYDSHNKSLLKLAKLDFNLLQSLHRKELSEITKWWKGLDFATKLPFARDRIVEGY
FWVLGVYFEPQYFLARRILLKVFAMTSIIDDIYDTHGTFEELKLFAEAIERWDASSIDQL
PDYMKLCYQALLDVFEEIEEEMTKQEKPYRVHYAKQAIWHQCPFFF*
>CHTPS071 CHTPS071
MSVPLSVSVTPILSQRIDPEVARHEATYHPNFWGDRFLHYNPDDDFCVSIQWNGTHACKE
QQIQELKEEVRKSLEATAGNTSQLLKLIDSIQRLGLAYHFEREIEEALKAMYQTYTLVDD
NDHLTTVSLLFRLLRQEGYHIPSDVFKKFMDEGGNFKESLVGDLPGMLALYEAAHLMVHG
EDILDEALGFTTAHLQSMAIDSDNPLTKQVIRALKRPIRKGLPRVEARHYITIYQEDDSH
NESLLKLAKLDYNMLQSLHRKEISEITKWWKGLDFATKLPFARDRIVEGYFWILGVYFEP
QYYLARRILMKVFGVLSIVDDIYDAYGTFEELKLFTEAIERWDASSIDQLPDYMKVCYQA
LLDVYEEMEEEMTKQGKLYRVHYAQAALKRQVQAYLLEAKWLKQEYIPRMEEYMSNALVS
SACSMLTTTSFVGMGDMVTKEAFDWVFSDPKMIRASNVICRLMDDIVSHEFEQKRGHVAS
AVECYMKQYGVSKEEAYDEFKKQVESAWKDNNEEVLQPTAVPVPLLTRVLNFSRMVDVLY
KDEDEYTLVGPLMKDLVAGMLIDPVPM*
>CHTPS072a CHTPS072a
MNRKADPDGICKCSRTSSIFPRISGSDGSANMRTANYQPTIWDYDYVQSLRSDYVGETYT
RRLDKLKRYVKPMLGKVKKPLDQLIYNQYNQHEEWKKNDLYATALAFRLLRQHGYDVPQD
VFSRFKDETGSFKACLCEDVKGLLCLYEASYLCVQGESTLEQARDFAYRHLGKALEQNID
QNLAIEDMNHILVELAKLDYNMVQATHQEELRHMSSWWRSTRLGEKLNFARDRLMESFLW
TVGVIFEPQYGYCRRMSTKVNTLVTIIDDVYEVYGTLGELELFTDAVDRWDINAMDQLPE
HMKLCFLALYNSINEMAYDALKEHGLHIISYLRKRGQTYVNLTYWRPKWYYNGYTPTLQE
YISNAWISISGPLTLIHGYFLVANSITKEASQSLRRYHSIIRWSSMILRLSDDLGTSLDE
RKRGDVPKSIQCHMYETGASEEDARKHISYLIGETWKKLNEDRTAESPFPETFIGIATNL
ARMAQCMYQHGDGHGIEDGETKDRVLSLLVEPIPLDNDKRFLV*
>CHTPS075 CHTPS075
MALSMLSSIPNLITHTRLPIITKSSSCKASPRGIKVKIGNSNCEEITVRRTANYQPTIWD
YDYVRSLRSDYVGETYTRRLDKLKRDVKPMLGKVKKPLDQLELIDVLQRLGIYYHFKDEI
KRILNSIYNQYNRHEEWQKDDLYTTALEFRLLRQHGYDVPQDVFSRFKDETGRFKACLCE
DIKGLLCLYEASYLCVQGESTLEQARDFAHRHLGKGLEQNIDQNLAIEVNHALELPLHWR
MPRLEARWFIDVYEKRQDMNPILLEFAKLDFNMVQATHQEDLRHIWWSSTRLGEKLNFAR
DRLMENFLWTVGVIFEPQYGYCRRMLTKVNTLITIIDDVYDVYGTMDELELFTDVVDRWD
INAMDPLPEYMKLCFLALYNSTNEMAYDALKEHGLHIVSYLRKAWSDLCKSYLLEAKWYY
SGCTPTLQEYISNAWISISGPDELKRGDVPKSIQCYMYETGASEEDARKHTSYLIGETWK
KLNEDGAVESPFPETFIGIAMNLARMAQCMYQHGDGHGIEYGETEDRVLSLLVKPIPSLS
SE*
>CHTPS076 CHTPS076
MLASIPILITHTRLPIMRRSSSCKASPPGNQSMIGNSTCEEIIVRRTANYHPPIWDYDYV
QSLRSDYVGEIYTRRLDKLKRDVKPMLGKVKKPLDQLELIDVLQRLGLYYHFKDAIKRIL
DSIYNQYNQHEEWKKDDLYATALEFRLLRQHGYDVPEDVFSRFKDETGIFKACLCEDMKG
MLCLYEASYLCVQGESTLEQARDFAHRHLGKGLEHNIDQNLAIEVNHALELPLHWRMPRL
EARWFIDIYEKRQDMNPILLEFAKLDFNMVQATHQEDLKHMSSWWRSTRLGEKLKFARDR
LMENFLWTVGVIFEPQYGYCRRMLTKVGTFITIIDDVYDVYGTLDELELFTDAVDRWDIN
AMDPLPEYMKLCFLALYNSTNEMAYDALKEHGLQIISYLRKVVLSATLNSFHYMLFTCMC
GYKPTLQEYISNAWISMSGPVVLVHAYFFVTNPITKEALQSLERYHNIIRWSSMISRLSD
DLGTSLDELKRGDVPKSIQCYMYETGASEEDARKHISYLIEGTWKKLNEDGAVESPFLKL
LLELQRILLGWPSACISMEMDMVLKMVKLRIECCHYSLSPFPYIDNNK
>CHTPS077a CHTPS077a
MLCLYEASYLCVQGESTLEQARDFAHRHLGKGLEQNIDQNLAIEVNHALELPLHWRMPRL
EARWFIDVYEKRQDMNPILLEFAKLDFNMVQATHQEDLRHMSSWWRSTRLGEKLNFARDR
LMENFLWTVGRYSSLNVYGTLDELELFTDAVDRWDINAMDPLPEYMKLCFLALYNSTNEM
AYDALKEHGLHIIFYLRKVDELKRGDVPKSIQCYMHETGASEEEARKHISYLIGDTWKKL
NEDGAVESPFPETFIGIATNLARMAQCMYQHGDGYGIEYGETKDRVLSLLVEPVPSLRSE
*
>CHTPS073a CHTPS073a
MALSMLASIPNLIIHTRLPIIIKSSSCKASPPGIKFMIGNSNCEEIIVRRTANYQPTIWD
YDYVQSLRSDYVGETYTRRLDKLKRYVKPMLGKVKKPLDQLELIDVLQRLGIYYHFKDEI
KRILNSIYNQYNQHEEWKKDDLYATALTFRLLRQHGYDVPPDVFSRFMDETGSFKACLCE
DVKGLLCLYEASYLCVQGESTLEQARDFAYRHLGKALEQNIDQNFAIKVNQALEVPLHWR
MPRLEARWFIDVYEKRQDMNHILVELAKFDYNMVQATHQEELRHMSSWWRSTRLGEKLNF
ARDRLMESFLWTVGVIFEPQYGYCRRMSTKVNTLVTIIDDVYDVYGTLDELELFTDAVDR
WDINAMDQLPEYMKLCFLALYCSASCDSESFYANNKSSTQALIPIVAPAKAFMPTMLVQE
HKDKTITHTEFGTLPNIYNSINEMAYDALKEHGLHIISYLRKAVLCATDERKRGDVPKSI
QCHMYETGASEEDARKHISYLIGETWKKLNEDRTAESPFPETFIGIATNLARMAQCMYQH
GDGHGIEDGETKDRLLSLLVEPHSLRQ*
>CHTPS073b CHTPS073b
MDETGSFKACLCEDVKGLLCLYEASYLCVQGESTLEQARDFAYRHLGKALEQNIDQNFAI
KVNQALEVPLHWRMPRLEARWFIDVYEKRQDMNHILVELAKFDYNMVQATHQEELRHMSS
WWRSTRLGEKLNFARDRLMESFLWTVGVIFEPQYGYCRRMSTKVNTLVTIIDDVYDVYGT
LDELELFTDAVDRWDINAMDQLPEYMKLCFLALYCSASCDSESFYANNKSSTQALIPIVA
PAKAFMPTMLVQEHKDKTITHTEFGTLPNIYNSINEMAYDALKEHGLHIISYLRKAVLCA
TDERKRGDVPKSIQCHMYETGASEEDARKHISYLIGETWKKLNEDRTAESPFPETFIGIA
TNLARMAQCMYQHGDGHGIEDGETKDRLLSLLVEPHSLRQ*
>CHTPS073c CHTPS073c
MALSMLASIPNLIIHTRLPIIIKSSSCKASPPGIKFMIGNSNCEEIIVRRTANYQPTIWD
YDYVQSLRSDYVGETYTRRLDKLKRYVKPMLGKVKKPLDQLELIDVLQRLGIYYHFKDEI
KRILNSIYNQYNQHEEWKKDDLYATALTFRLLRQHGYDVPPDVFSRFMDETGSFKACLCE
DVKGLLCLYEASYLCVQGESTLEQARDFAYRHLGKALEQNIDQNFAIKVNQALEVPLHWR
MPRLEARWFIDVYEKRQDMNHILVELAKFDYNMVQATHQEELRHMSSWWRSTRLGEKLNF
ARDRLMESFLWTVGVIFEPQYGYCRRMSTKVNTLVTIIDDVYDVYGTLDELELFTDAVDR
WDINAMDQLPEYMKLCFLALYNSINEMAYDALKEHGLHIISYLRKAWADLCKSYLLEAKW
YYNGYTPTLQEYISNAWISISGPLTLIHGYFFVANSITKEASQSLQRYHSIIRWSSMILR
LSDDLGTSLDERKRGDVPKSIQCHMYETGASEEDARKHISYLIGETWKKLNEDRTAESPF
PETFIGIATNLARMAQCMYQHGDGHGIEDGETKDRLLSLLVEPHSLRQ*QKVSSL
>CHTPS074 CHTPS074
MALSMLSSIPNLITHTRLPIITKSSSCKASPRGIKVKIGNSNCEEIIVRRTANYHPTIWD
YDYVQSLRSDYVGETYTRRLDKLKRDVKPMLGKVKKPLDQLELIDVLQRLGIYYHFKDEI
KRILNSIYNQYNRHEEWQKDDLYTTALEFRLLRQHGYDVPQDVFSRFKDETGSFKACLCE
DIKGLLCLYEASYLCVQGESTLEQARDFAHRHLGKGLEQNIDQNLAIEVKHALELPLHWR
MPRLEARWFIDAYEKRQDMNPILLEFAKLDFNMVQATHQEDLRHMSSWWSSTRLGEKLNF
ARDRLMENFLWTVGVIFEPQYGYCRRMSTKVNTLITIIDDVYDVYGTMDELELFTDVVDR
WDINAMDPLPEYMKLCFLALYNSTNEMAYDALKEHGLHIVSYLRKAWSDLCKSYLLEAKW
YYSGYTPSLQEYISNSWISISGPDELKRGDVPKSIQCYMYETGASEEDARKHTSYLIGET
WKKLNEDGAVESPFPETFIGIAMNLARMAQCMYQHGDGHGIEYGETEDRVLSLLVEPIPS
LSSE*
>CHTPS078a CHTPS078a
MGSYHVPQGIRNYRVLDVFHIFINKMGTVKPWLNEDIKGILCLYEASYLSVEGENILEEA
RDVTRNSLEEYLKRTVDQNDLTMIINHAMEVPLHWRLPRLEARWFIDVYERSQGMNPILL
ELAKLDYNMVQATYQEDLKHASMWWRSTVLPEKLSFVRDRLVENLLWTVGFVFEPQFGYC
RRILTRVNSLITTIDDVYDVYGTLDELELFTDAVDRWDINAMEQLPRYMKICFLALYNFT
SEMAYDVLKEQGFHIIPYLRKAWADLCKSYLVEAKWYHEGYMPSLQEYMNNAWISMSAPV
ILVHAYFSIINPITKEALGCLERYHDIIRWSSIIFRFSDDLGTSSLKRGDAPKSIQCYMH
ETGASEDDARKYIGFLIDETWKKMNEDRNLNSPFPQTFIGVAMNVARMAQCMYQYGDGYG
VQDRETKDRIMTLFIEPISLT*
>CHTPS078b CHTPS078b
MALLTLSSNPFFTFTRLQPTSRFCHGKSQGVCISGPVQCTVGLKLVAKQP*L*SELQTSN
LQFGIMIISSH*RVIMWDKRTQDNWRSLREM*R*CLAKPRNLCINWS*LIPCKGLEYTIT
LGKK*RENIAWHIQQMFSIFS*TRWGLLSHGLMKISREFYACMKLHIFP*KVKIS*KRLE
MSQEILLKNTSRGL*IKMILP***TMPWRFRCTGGCQG*RQDGS*MYMREARE*IPFYLS
LLNWIIIWCKQHTRRI*NMHPCGGGAQSSQKN*ALLGTDWWRISFGLWDLYLNPSLDIAG
EY*QE*IR**QQLMMFMMFMGHWMNLSSLRMLLTDGISMQWSNFHDT*RSVSLLSTTSLV
KWLMMFLKNKVSTSFHISEKRGQIYVNPTWWRRNGTTKVICHLYRNT*TMPGFQCQLQ*Y
*FMPIFPS*IQSRRRPWDA*RDTTI*SVGHQ*FSVFQMILGHHL*KEEMLLNPYNVTCMK
LVLLKMMPANT*AS*LMKHGRR*MKIEI*ILPSPKLLLE*Q*TLLGWLNACISMETGMVF
KTVRLRIA**RYSLNLFPLH
>CHTPS079a CHTPS079a
MALSMLAPNPILAFPRLQPPTRHCSRQGKSFSDSTSGLVVQCLFASKVQDQTAVRRSANY
QPSIWDYDYIQSLRSNYVGEAHMKRLDELKGFVKMMLIGKDEKPLDQLVTIDLLQRLGVS
YHFEDEIKSILDCRYKNYDRNNMWKAENLYATALEFRLLRQHGHKVPQDVFNCFKDEMGS
FKPCHYEDIKGILCLYEASYFSMEGESVLDEARDFTKKHLEKSLEQSIDKNLAILVSHSL
ELPLHWRMLRIEARWFMDVYERRQDMDPSLPEFAKLDYNMVQAIHQEDLKDVSKWWKNIG
LGEKMSFTRDRLVENFLWAVGHAFEPQFGYCRKIITKVLALIVTIDDIYDIYGTLDELEI
FTDAIDRWDINAMDQLPEYMKICFLALFNSVNEMAYNVLKEEGSNIIPHLRKMWADLCKC
YLVEARWYYSRYTPALQEYITNGLISSSAPVILGHAYFSVSNPVMDAIEFLEKHPNIIHG
SSMILRLSDDLGTSRDELKRGDVPKSIQCHMHQTGAYQEEACEHIKYLIGDSWKKMNKEQ
SMDSPFSRIFIGIAMNVGRMGQRVYLYGDGYGVQDRETKEDILLTLIEPVPHNLHTKFVS
LRFECDLLCGSLNAMN*
>CHTPS079b CHTPS079b
MALSMLAPNPILAFPRLQPPTRHCSRQGKSFSDSTSGLVVQCLFASKVQDQTAVRRSANY
QPSIWDYDYIQSLRSNYGEAHMKRLDELKGFVKMMLIGKDEKPLDQLVTIDLLQRLGVSY
HFEDEIKSILDCRYKNYDRNNMWKAENLYATALEFRLLRQHGHKDVFNCFKDEMGSFKPC
HYEDIKGILCLYEASYFSMEGESVLDEARDFTKKHLEKSLEQSIDKNLAILVSHSLELPL
HWRMLRIEARWFMDVYERRQDMDPSLPEFAKLDYNMVQAIHQEDLKDVSKWWKNIGLGEK
MSFTRDRLVENFLWAVGHAFEPQFGYCRKIITKVLALIVTIDDIYDIYGTLDELEIFTDA
IDRWDINAMDQLPEYMKICFLALFNSVNEMAYNVLKEEGSNIIPHLRKMWADLCKCYLVE
ARWYYSRYTPALQEYITNGLISSSAPVILGHAYFSVSNPVMDAIEFLEKHPNIIHGSSMI
LRLSDDLGTSRDELKRGDVPKSIQCHMHQTGAYQEEACEHIKYLIGDSWKKMNKEQSMDS
PFSRIFIGIAMNVGRMGQRVYLYGDGYGVQDRETKEDILLTLIEPVPHNLHTKFVSLRFE
CDLLCGSLNAMN*
>CHTPS080a CHTPS080a
MALFMLSSTSILSYSLLPPRKDFWMGKSISGKPAHPVQCVVVNRPSYETTVRRTANYQAP
IWDYDYVQSLRSDYTGETCIGRFYQLKREVKMMLGKVEKPLDQLELIDLLQRLGISYQFE
DEIKRLLNSIYCNHNIDDKWKKENLHATALEFRILRQNGYSIPQDVFSSFKDEIGGFKAC
FSEDIQGILCLYEASYLSIEGESILEEARDFTKKHLEGCLRQNIDENLAILVSHALELPL
HWRMLRLEARWFIDACERRQDMNPILLEFAKLDYNMVQAKHQEDLKYASRWWRSTRLGEK
LSFARDRLMENFLWTVGVIFEPQFGYCRRMLTKVNAMITTIDDVYDVYGTLEELELFTDA
VDRWDINAMDQLPEYMKICFLALYNSTNEMAYDLLKEQGSHIIAYLRKAWADLCKSYLLE
AKWYHARYTPTLQEYLSNAWISISAPAILVHAFFFVTNPITEDALECLEQYCNIIRWSSI
ILLLSDDLGTSSDELNEEMFLNPYNVTCMKLVLVKKTLENT*
>CHTPS080b CHTPS080b
MLSSTSILSYSLLPPRKDFWMGKSISGKPAHPVQCVVVNRPSYETTVRRTANYQAPIWDY
DYVQSLRSDYTGETCIGRFYQLKREVKMMLGKVEKPLDQLELIDLLQRLGISYQFEDEIK
RLLNSIYCNHNIDDKWKKENLHATALEFRILRQNGYSIPQDVFSSFKDEIGGFKACFSED
IQGILCLYEASYLSIEGESILEEARDFTKKHLEGCLRQNIDENLAILVSHALELPLHWRM
LRLEARWFIDACERRQDMNPILLEFAKLDYNMVQAKHQEDLKYASRWWRSTRLGEKLSFA
RDRLMENFLWTVGVIFEPQFGYCRRMLTKVNAMITTIDDVYDVYGTLEELELFTDAVDRW
DINAMDQLPEYMKICFLALYNSTNEMAYDLLKEQGSHIIAYLRKAWADLCKSYLLEAKWY
HARYTPTLQEYLSNAWISISAPAILVHAFFFVTNPITEDALECLEQYCNIIRWSSIILLL
SDDLGTSSDELNEEMFLNPYNVTCMKLVLVKKTLENT*
>CHTPS083 CHTPS083
MELTLTSLSPLAYGALNCRKNFAMASPRMRIKQGRSELPNLTITSKIDELQVTERRSANY
HPSIWDPKFIESLSTPYTNEGYSNLLEDLKEEAKRLIKDARDTSSRLELIDSMQRLGVAY
HLEEEIKEAIDLVHLDDTTTDDLSTTALRLRLLRQHGYPVSSEVFDQFRSKDGRFMDGIS
QDIAGLLSLYEASHLGLEGEDDLEEARRFSTRHLKSLVGNLESDLADQVQQSLEVPLHWR
MPRLEARNFIDIYQRRNTKNSALLELAKLDYNLVQSSYQKELKELTRWWTDLGFKEKLSF
SRDRLVENYLWSMGIAPEPHFSKCRIGLTKFICILTAIDDMYDIYGSPDELRRFTDAVNR
WDTGALVDLPDYMKICYLAMYNFANEMAYDALRDHDLYILPYLKSQWLNLCTSYSMEAQW
FYNGYKPSIDEYLSNAWTSVGGPAAMVHAYFLMGCATKGNLNNCLDNASNLLYWSSLITR
LSDDLGTSSAEIARGDVAKSIQCYMIEERISEEQARDQVEKLIGYSWKKLNEASIDSSLP
KSMINSSLNMARSAQCIFQFGDGIGTSIGVTKDRLTSFIIKPILIEPSTKPYLDGMKMSN
RR*
>CHTPS084 CHTPS084
MALHLFYFPKQCFLTHNLPGHPMKKPPRGTTAQIRCSANEQSFSLMTESRRSAHYQPAFW
SYDFVESLKKREEICDGSVKELEKMYEDRARKLEDEVKWMIHEKSAEPLTLLEFIDDIQR
LGLGHRFENDIKRSLDKILLLEGSNAGKGESLHHTALRFRILKQHGYKVSQEVFEGFTDQ
NGHFKACLCKDVKGMLSLYEASYLASEGETLLHEAMAFLKMHLKDLEGTLDKSLEELVNH
AMELPLHRRMPRLEARWFIEAYKRREGADDVLLELAILDFNMVQWTLQDDLQDMSRWWKD
MGLASKLHFARDRLMECFFWTVGMAFEPEFSNCRKGLTKVTSFITTIDDVYDVYGSVDEL
ELFTDAVARWDINMVNNLPGYMKLCFLALYNTVNEMAYDTLKEQGHNILPYLTKAWADLC
KVFLVEAKWCHKEYTPTFEEYLENGWRSVSGAAILIHAYFLMSKNITKEALECLENDHEL
LRWPSTIFRLCNDLATSKAELERGESANSISCYMHQTGVSEEDAREHMKILIDESWKKMN
KVREMDSDSPFAKPFVETAINLARIAQCTYQYGDSHGAPDARSKKRVLSLIVEPIPVNLK
K*
>CHTPS085b CHTPS085b
MHLKALGGNMDKSLEELVNHAMELPLHHRMPRLEDRWCIEAYKRREGRDDVLLELAMLDF
NMVQSTLQDELKDMFKWWKDMGLANKLDFARDRLMECFFSAVGMAFKPEFSKCRKGLTKV
AAFISSIDDVYDVYGSLDELELFTDAVTRWDINMVNNLPDYMKLCFLALYNTVNEMAYHT
LKEQGHNILPYLTKANITKEALECLENDHELLRWPSTILRLCNDLATSKAELERGESANS
ISCYMHQTGVSEESAREHMKILTGESWKKMNKVREPDYDSPFSKPFMEIAFNLARISECT
YQYGDAHGAPDARSRQRVLSLIIEPIPLNLKK*
>CHTPS086a CHTPS086a
MALHLFNIPKQFSLTQNVSRHPLHGTCMKQRIKCLAGNQDLSQTIERRSANYQPAAWSYD
LLESLKKDNREEIFDGGVKTLEKMYEDRAKKLEEEVKCRMYDDNIEPLALLELVDDIQNL
GLGYRFEKDIKRSLQRRILEVSNVTFEKSLHAAALSFRILRQHGYENGNFQAELCKDVKG
MLSLYEASYHAFEEENLLQEAKAFTRTHLKNLDANIDKSIQELVNHAMELPSHHRMLRLE
ARWRIEEYKRREGADDVLLELAILDFNMVQSSLQRELQDMSRWWRRMGIANKLQFARDRL
MESFFWAVGMVFEPEYSNCRKGLTKVAALITTLDDIYDIYGSLDELEQFTDAWAVLCKVF
LQEAKWFSTKFTPTFEEYLDNGWRSASGLVLLVHACFLMSKNITKEALEGLEKEHDFLRC
PNIIFRLSNDLASWKAEIEGGESAKSISCYMNQTGLSEDRAREHMNILIDESWKKMNKVR
AVDSSSPFEKPFVETAINLARIAQCTYQYGDSHSAPDDRSKKRVLSVIVEPIPLMER*
>CHTPS082a CHTPS082a
MALNMSRFVTMPSHVLPSSFVAPSLQVSSSPCSWRTRPSPCTSCHLSPSSSSKPLLGSHD
YSLLKSLTLSPHAVNSEADSSTRRMKEVKERTWEAFYRAWDSRAAMEMVDTVERLGLSYH
FEDEINALLQRFCDWNASEDLFTTALRFRLLRQNGFPTHSDVFGKFMDKNGKFKESLTED
IWGMLSLHEASHLGAKNEEVLAEAKEFTRIHLIQSMPHMEPHFSSHVGRALELPRHLRMV
RLEARNYIGEYSRESNPNLAFLELAKLDFDMVQSLHQKELAEIVRWWKQLGLVDKLDFAR
DRPMECFLWTVGIFPDPRHSSCRIELTKAIAILLVIDDIYDSYGSLDELALFTDAVKRWD
LGAMDQLPEYMKICYMALYNTTNDIAYRILKEHGWSVIEDLKRTWMDIFGAFLAEAYCFK
GGHVPSLEEYLTNAVTTGGTYMALVHAFFLMGQGVTRENMAMLKPYPNIFSCSGKILRLW
DDLGTAREEQERGDNASSIECYKREREMDTVLEDEACRKHIRQMIQSLWVELNGELVASS
ALPLSIIKAAFNLSRTAQVIYQHGDDNKTSSVEDHVQALLFRPVSSNGHAQITMH*
>CHTPS082b CHTPS082b
MALNMSRFVTMPSHVLPSSFVAPSLQVSSSPCSWRTRPSPCTSCHLSPSSSSKPLLGSHD
YSLLKSLTLSPHAVNSEADSSTRRMKEVKERTWEAFYRAWDSRAAMEMVDTVERLGLSYH
FEDEINALLQRFCDWNASEDLFTTALRFRLLRQNGFPTHSASDVFGKFMDKNGKFKESLT
EDIWGMLSLHEASHLGAKNEEVLAEAKEFTRIHLIQSMPHMEPHFSSHVGRALELPRHLR
MVRLEARNYIGEYSRESNPNLAFLELAKLDFDMVQSLHQKELAEIVRWWKQLGLVDKLDF
ARDRPMECFLWTVGIFPDPRHSSCRIELTKAIAILLVIDDIYDSYGSLDELALFTDAVKR
WDLGAMDQLPEYMKICYMALYNTTNDIAYRILKEHGWSVIEDLKRTWMDIFGAFLAEAYC
FKGGHVPSLEEYLTNAVTTGGTYMALVHAFFLMGQGVTRENMAMLKPYPNIFSCSGKILR
LWDDLGTAREEQERGDNASSIECYKREREMDTVLEDEACRKHIRQMIQSLWVELNGELVA
SSALPLSIIKAAFNLSRTAQVIYQHGDDNKTSSVEDHVQALLFRPVSSNGHAQITMH*
>CHTPS087a CHTPS087a
MQILFLPLVINVMIAVHAVQQSLDFIFELVRYSKSLQEIDQLKLIQRLPPPFPASFSPPS
LVDRIFLCILSHSYGSSDAFFKPFFTFTRLQPASRFCRGKSQGVCISGPVQCTGGAKTSS
QTAVIVRRTASYQPSIWDHDYIRSLTSDYVGETYTRQLEKLKGDVKIMLGQVGEPLHQLE
LIDTLQRLGIHYHFGEEIKRILHSIYNNYNRNDTWKNGDLYATALEFRLLRQHGYHVPQG
SRHYRVLGENILEEARDFTRNFLEEYLERTVDQNDLTAIINHAMELPLHWRMLRLEARWF
IDVYERSQGMNPILLELAKLDYNMFSSYKVLSNSNIDIPSFGPYKCRWWRSTRLPEKSSF
SRDRLVENFLWAVGFIFEPQFGYCRRMLTKLISLITTIDDVYDVYGTLDELELFTDAVDR
WDTNAMEQLPQYMKICFLALYNFTNETAYDVLKEHDLNIISYLRKAWADLSKSYLVEAKW
YHEGYMPSLQEYINNAMISISGPLTLVHAYFFITNPMTEALGCLERFRDIIRWSSTIFRL
SDDLGTSSDELKRGDVPKSIQCYMYETSASEDDARKYIGFLIDETWKKMNEERNLNSPFS
QTFIGMAMDIPRMAQCIYLYRDGYGVQDRETKDHVKTLFIEPISLI*
>CHTPS089a CHTPS089a
MALFMLSSTSILSYSLLPPRKDFWMGKSISGKPAHPVQCVVVNRPSYETTVRRTANYQAP
IWDYDYVQSLRSDYTGETCIGRFDQLKREVKMMLGKVEKPLDQLELIDLLQRLGISYQFE
DEIKRLLNSIYCNHNIDDKWKKENLHATALEFRILRQNGYSIPQDVFSSFKDEIGGFKAC
FSEDIQGILCLYEASYLSIEGESILEEARDFTKKHLEGCLRQNIDENLAILVSHALELPL
HWRMLRLEARWFIDACERRQDMNPILLEFAKLDYNMVQAKHQEDLKYASRWWRSTRLGEK
LSFARDRLMENFLWTVGVIFEPQFGYCRRMLTKVNAMITTIDDVYDVYGTLEELELFTDA
VDRLVAVDLLYVYFRWDINAMDQLPEYMKICFLALYNSTNEMAYDLLKEQGSHIIAYLRK
AWADLCKSYLLEAKWYHARYTPTLQEYLSNAWISISAPVILVHAFFFVTNPITEDALECL
EQYCNIIRWSSIILRLSDDLGTSSDELKRGDVPKSIQCYMHETGASEEDAREHIKCLIGE
TWKKMNEDRVMESPFSQTFIGIAINLARMAQCMYQYGDGHGVQDRETKDRVLSLLIEPIP
LA*
>CHTPS089b CHTPS089b
MALFMLSSTSILSYSLLPPRKDFWMGKSISGKPAHPVQCVVVNRPSYETTVRRTANYQAP
IWDYDYVQSLRSDYTGETCIGRFDQLKREVKMMLGKVEKPLDQLELIDLLQRLGISYQFE
DEIKRLLNSIYCNHNIDDKWKKENLHATALEFRILRQNGYSIPQDVFSSFKDEIGGFKAC
FSEDIQGILCLYEASYLSIEGESILEEARDFTKKHLEGCLRQNIDENLAILVSHALELPL
HWRMLRLEARWFIDACERRQDMNPILLEFAKLDYNMVQAKHQEDLKYASRWWRSTRLGEK
LSFARDRLMENFLWTVGVIFEPQFGYCRRMLTKVNAMITTIDDVYDVYGTLEELELFTDA
VDRWDINAMDQLPEYMKICFLALYNSTNEMAYDLLKEQGSHIIAYLRKAWADLCKSYLLE
AKWYHARYTPTLQEYLSNAWISISAPVILVHAFFFVTNPITEDALECLEQYCNIIRWSSI
ILRLSDDLGTSSDELKRGDVPKSIQCYMHETGASEEDAREHIKCLIGETWKKMNEDRVME
SPFSQTFIGIAINLARMAQCMYQYGDGHGVQDRETKDRVLSLLIEPIPLA*
>CHTPS091a CHTPS091a
MQGETYTRQLEKLKGDVKIMLGQVGEPLHQLELIDTLQRLGIHYHFGEEIKRILHSIYNN
YNRNDTWKNGDLYATALEFRLLRQHGYHVPQDVFHIFINKIGTVKPWLNEDIKGILCLYE
ASYLSVEGENILEEARDFTRNFLEEYLERTVDQNDLTAIINHAMELPLHWRMLRLEARWF
IDVYERSQGMNPILLELAKLDYNMVQATYQEDLKHASMWWTSTRLPEKSSFARDRLVENF
LWAVGFIFEPQFGYCRRMLTKLISLITTIDDVYDVYGTLDELELFTDAVDRWDINAMEQL
PQYMKICFLALYNFTNETAYDVLKEHDLNIISYLRKAWADLSKSYLVEAKWYHEGYMPSL
QEYINNAWISISGPLTLVHAYFFITNPMTEEALGCLERFSDIIRWSSMIFRLSDDLGTSS
DELKRGDVPKSIQCYMYETSASEDDARKYIGFLIDETWKKMNEERNLNSPFSQTFIGMAM
DIPRMAQCMYLYYRDGYGVQDRETKDHVKTLFIEPISPV*
>CHTPS092a CHTPS092a
TGLLQPQLLIQRLLAKLQIISLAFGAIAFIVSNTPEDEITLAHKEQQLEDLKKEVRRELI
TAASKPSEQLKFIDAVQRLGVAYHFEKEIEEALQNTYDNYHGIDDINDDLYDVALRFRLL
RQQGFNISCDIFNRYTDEKGRFKESLIHDACGLLGLYEAAHLRVWEEDILDEALAFTTAH
LKSMVEHLEYPLAAQVTHALDRAIRKGLERLEARPFMSIYQDEASHSKALLKFAKLDFNL
LQSLYKKELSNISRRWKDLDFSSKLPFARDRLVEGYFWIAISCSEPQYSYARRIQTKVVA
LIATVDDIFDAYGTFEELELFTEAIERWGIDSIHQFPEYMKPCYQAVLDVYKEIEEMENT
ERSYCVHHTKDAVGFFELYCVYDILYCTVMIGYFMSR*
>CHTPS093 CHTPS093
MDDIFDAYGKFEELELFTEAIGRWDINSIHQLPEYMKPCYQAVLDVYKEIEEMENTERSY
CVHHTKDAVGFAELYCVYDILYCTLTWSKPNGIAMVTIAGPVLTIMSFIGMRETATKEVF
DWLLQNPKIVRATYIIIRFMDDMASHKFEQEREHIASSIEYYMKQHSVSEQQAYDEFHKQ
IENAWKDINEECLRPTAVPMLLLSRLLNFARSGDVMYKSHKDIFTHPGEVTKNNISMLLI
TLCQYESGDICDTNKDSIL*
>CHTPS094 CHTPS094
MEGMSEEISKFSGGCSFIFRWDIKSINQLPEYMEVTYQALSDVYKEIGEEMDKEGKAYCF
YYVKEVVGSLTKYNGSIEELHTSCTNPFTAASCLIARLMNDMTTHKFEQERGHVASAIEC
YVKQYSVSKQQAYDEFNKQIANAWNEINQGFLVPTSMPIPILIRVLNLTRVVDIIYKEND
EYTHVGKVMKDNIASLLIDLVPV*
>CHTPS095a CHTPS095a
MPLRVSACSPAQNAKPVVNRPTADFSPSIWGERFISYTPADEIARAHKEKQVEDLKEKVR
RRLITVAGNPSQQLNYIDAIQRLGVAYHFEREIEEALKHMYDNYYDVEHKDDDLYNVSLQ
FRLLRQQGFNLSCDVFNKFKDQKGGFQESLINDVRGMLGLYEATHLRVREEGILDEALVF
TTTHLESVVEHLEYPLAEQVPHALKQPVRKGLNRLEARRYISIYQLEASHDKALLKLAKL
DFNLMQSLHKEELSNLSRWHTELGFTVKISFTRDRVVEVYFFVLAMYFEPQYSRARRILT
KVLYIISTIDYMYDAYGSLEEHKLFAEMIERWDINSIDQLPEYMKVIYQALLDVYKEIEE
EMDKEGKAYSFHHAKEAIGAYFDEAQWFHEGNVPTIDKYMQVARVSSSFPLTTVIFFIGM
DEIITKEAFEWVYNDPFTIASCLIARLMNDMTSHKFEQERGHVASAIECYVKQYSVSKQQ
AYDEFNKQIANAWKDINQGFLRPTSMPVPILTGVLNLTRVVDIIYKENDEYTHVGKVMKD
NIASLLIDPVPV*
>CHTPS095b CHTPS095b
MPLRVSACSPAQNAKPVVNRPTADFSPSIWGERFISYTPADEIARAHKEKQVEDLKEKVR
RRLITVAGNPSQQLNYIDAIQRLGVAYHFEREIEEALKHMYDNYYDVEHKDDDLYNVSLQ
FRLLRQQGFNLSCDVFNKFKDQKGGFQESLINDVRGMLGLYEATHLRVREEGILDEALVF
TTTHLESVVEHLEYPLAEQVPHALKQPVRKGLNRLEARRYISIYQLEASHDKALLKLAKL
DFNLMQSLHKEELSNLSRWHTELGFTVKISFTRDRVVEVYFFVLAMYFEPQYSRARRILT
KVLYIISTIDYMYDAYGSLEEHKLFAEMIERWDINSIDQLPEYMKVIYQALLDVYKEIEE
EMDKEGKAYSFHHAKEAMKIQIGAYFDEAQWFHEGNVPTIDKYMQVARVSSSFPLTTVIF
FIGMDEIITKEAFEWVYNDPFTIASCLIARLMNDMTSHKFEQERGHVASAIECYVKQYSV
SKQQAYDEFNKQIANAWKDINQGFLRPTSMPVPILTGVLNLTRVVDIIYKENDEYTHVGK
VMKDNIASLLIDPVPV*
>CHTPS097a CHTPS097a
MELAKLFLSYLPIHHSRYSTVLSLFQGINMSTQVSASSLAQIPKPKNRPVANYHPNIWGD
QFISYIPEDKVTRACKEEQIVDLKKEVKRKLTAAAVANPSQLLNFIDAVQRLGVAYHFEQ
EIEEALQHICNSFHDCNDMDGDLYNIALGFRLLRQQGYSISCGIFNKFMDERGRFKEALI
SDVRGMLCLYEAAHLRVHGEDILAKALAFTTTHLKAMVESLGYHLAEQVAHALNRPIRKG
MERLEARWYISVYQDEAFHDKTLLELAKLDFNLVQSLHKEELSNLARWWKELDFATKLPF
ARDRLVEGYFWMHGVYFEPQYLRGRRILTKVIAMTSILDDIHDAYGTPEELKLFIEAIER
CVQRIEEEMEKEGNHYRVHYAKEMKNQVRAYFAEAKWLHEEHVPAFEEYMRVALASSGYY
LLATTSFVGMGEIATKEAFDWVTSDPKIMSSSNFIARLMDDIKSHKFEQKRRHVASAVEC
YMKQYGVSEEQVYSEFQKQIENAWLDINQECLKPTAVSMPLLARLLNLTRTADVFYKEQD
SYTHVGKVMRDNIASVFINAVI*
>CHTPS098c CHTPS098c
MHKRMSRQSNEPSLSIPFNLVEEEKPLTSCVRHNLSWSKRIDPRRVINEEEMFLERPVSF
LSEQEFWDRFHIPENIPILLIDDEALSSVDLPNNMMYFTKEQFVAGLRLPIPSLFKQFLH
FIHALSVESLIVGSFACLHCQNELERKVKGHVLVSGPWSGSSEEPDGVFYPQHSLEIPSK
ERWGRLVEWVDKASFTYLTSCSK*
>CHTPS098a CHTPS098a
MTVMPLEWVLGRDTYRFIIQEEQIEDLKKEVKRELTVVVVANPSQLLNFIDAYHFEQEIE
EALQQICNSFHDCNDMDGDLYNIALGFRLLRQQGFKEALINDVRGMLGLYEAAHLRVHGE
DILAEALTFTTTHLEAMVESLGYPLAEQVAHALNRPLEKVWRELAKLDFNLVQSLHKEEL
SNLVRLVECYFCIHGVYFEPQYLRAKRILTKVIAMTSILDDIYDAYGTPGELKLFTEAIE
RWDINSIDQLPEYMKPCYVALFDVYKEIEEEMEKEGNQYRVHYAKEVVGHL*
>CHTPS099a CHTPS099a
MTDQFKIDKSIALEEAQIMQKAPEEVHIEQEAPKRHILNKKPLKIHILNEKPLKRHRYLK
IVRSQNDEDPEPRNVEECRHRNDWPKWKEAIQAELNSLTKREVFGPVVQTPEDVKPVGYK
WVFVRKRNENNEIIRYKARLVAQGFSQRPGIDYEETYSPVMDVITFRFLISLAVSKGLDM
RLMDDESLLGPEVPYLSAIGALMYLANCTRPDIAFSVNLLARYSSAPTRRHWNGIKHILR
YLRGTTDMGLFYSRESKQQLLGYADAGYLSDPHKGRSQTGYCFNCNGTAISWRSVKQTMV
TSAYKEEQIEDLKNELKMELYMPIRKGLERLEARWYMSIYQDETSHDTTLLKLAKLDFNL
VQSLHKEELSNIARWLERIRLCYKATFARDRLVEGYFWILGYDIYDAYGTFEELELFTEA
IERSPSRIHETLLCALLDVYKEIEEEMEKKGNQYRVQYAIEAHRSPSRIHETLLCGTLRC
VQEIEEEMEKEEPISGSKCDRSNENLVRAYFHEAKWFHEGSIQQWRYMGIALVTSGYYML
TTMSFIGMGEIVTKEAFDWVISDPKIITASAVICRLTDDISSYKVL*
>CHTPS100b CHTPS100b
MTSIIDDIYDTYGTFEKLELFTEAIERWDINSIDHLPEYMKHCYVALLDVYKRWRKKEPI
SGSKCDRSSRTFCIDFVLYSNISIPTMEEYMRIALVTSGYYMLTTMSFIGSWMTSVHISL
SKRGGHVASGIECYMKQYGASEEEAYDEFRSKLWMHGGILRGVPTTYSCSDASPNACA*
>CHTPS100a CHTPS100a
MLCNVLGAYHFEREIEEVLQHIYDSYPDGDDMEGDIYNVALQFRMKRVTSRKLWSSDVRG
MLGLYEAVHLRVNGEDILDEALAFTTTHLRFREARGKVVYVYLLGCTTLLKLAKLDFNLV
QSLHKEELSNIARVQSISRSHTTRPSRICLDTYHDESDTRRGEIRQMRAHLPHHNRRSMD
FGTDGSLLSVDFSELSIGYLFR*
>CHTPS101a CHTPS101a
MALLTLSSNPFFTFTRLQPASRFCRGKSQGVCISGPVQCTGGAKTSSQTAVIVRRTASYQ
PSIWDHDYIQSLTSDYVGETYTRQLEKLKGDVKIMLGQVGEPLHQLELIDTLQRLGIHYH
FGEEIKRILHSIYNNYNRNDTWKNGDLYATALEFRLLRQHGYHVPQAERGTRSTRCFHIF
INKMGTVKPWLNEDIKGILCLYEASYLSVEGENILEEARDFTRNFLEEYLERTVDQNDLT
AIINHAMELPLHWRMLRLEARWFIDVYERSQGMNPILLELAKLDYNMVQATYQEDLKHAS
MWWRSTRLPEKSSFARDRLVENFLWAVGFIFEPQFGYCRRMLTKLISLITTIDDVYDVYG
TLDELELFTDAVDRWDTNAMEQLPQYMKICFLALYNFTNETAYDVLKEHDLNIISYLRNA
WADITKSQLVEAKWYHEGYKPSLQEYINNAWISVSGPLTLVHAYFFITNPMTEEALGCLE
RFRDIIRWSSTIFRLSDDLGTSSDELKRGDVPKSIQCYMYETSASEDDARKYIGFLIDET
WKKMNEERNLNSPFSQTFIGMAMDIPRMAQCIYLYRDGYGVQDRETKDHNLVNLCKGYFP
EVQLTYLVGLVLCSSAVRLISCEIHH*
>CHTPS102a CHTPS102a
MEHMTTNSIYSCWQCDPACPTPMALLTLSSNPFFTFTRLQPASRFCRGKSQGVCISGPVQ
CTGGAKTSSQTAVIVRRTASYQPSIWDHDYIRSLTSDYVGETYTRQLEKLKGDVKIMLGQ
VGEPLHQLELIDTLQRLGIHYHFGEEIKRILHSIYNNYNRNDTWKNGDLYATALEFRLLR
QHGYHVPQDVFHIFINKMGTVKPWLNEDIKGILCLYEASYLSVEGENILEEARDFTRNFL
EEYLERTVDQNDLTAIINHAMELPLHWRMLRLEARWFIDENVDKLISLITTIDDVYDVYG
TLDELELFTDAVDRWDTNAMEQLPQYMKICFLALYNFTNETAYDVLKEHDLNIISYLRNA
WADITKSQLVEAKWYHEGYKPSLQEYINNAWISVSGPLTLVHAYFFITNPMTEEALGCLE
RFRDIIRWSSTIFRLSDDLGTSSDELKRGDVPKSIQCYMYETSASEDDARKYIGFLIDET
WKKMNEERNLNSPFSQTFIGMAMDIPRMAQCIYLYRDGYGVQDRETKDHVKTLFIEPISL
I*
>CHTPS103a CHTPS103a
MIGNSTCEEIIVRRTANYHPPIWDYDYVQSLRSDYVVEALDQLELIDVLRRLGLYYHFKD
EIKRILDIIYNRYNQHEEWKKDDLYATALEFRLLRQHGYDVPEDVFSRFKDETGSFKACL
CEDMKGMLCLYEASYLCVQGESTLEQARDFAHRHLGKGLEQNIDQNLAIEVNHALELPLH
WRMPRLEARWFIDVYEKRQDLNPILLEFAKLDFNMVQATHQEDLRHMSSWWRSTRLGEKL
KFARDRLVENFLWTVGEIFEPQYGYYRRMSTKLFTDAVDRWDINAMDPLPEYMKMCFLAL
YNSTNEMAYDALKEHGLHIIFYLRKVWSDLCKSFLLEAKWYYSGYKPTLQSLERYHNIIR
WSSMISRLSDDLGTSLDELKRGDVPKSIQCYMYETGASEEEARKHISYLIGETWKKLNED
GAVESPFPETFIGIATNLARMAQCMYQHGDGFGIEYGETKDRVLSLLVEPVPSLSSE*
>CHTPS104 CHTPS104
MSSLLASVDLPPKKDTTTEVVRDSANYHPSIWGNHFLENASHDVKVHIIDAHTEQQVQQL
KEEVRKMIISSTDNYSQIYNLIDTIQRLGVSYHFESEIEEALKHLSDYYHVSCEEDDDDL
CTVALRFRLLRQHGYNISYDAFKKFKDNKGNFKESLISDVKGMLSLYEATHLRKHGEDIL
DEALTFTTTHLQSMPYFSSPLAEQVVHALRQPLHKGIQRLEARHHISIYQEDDAHSEALL
KLAKLDFNQLQKVHQQELSVIVSWWKDLDFAKKLPFARDRVVECYFWALTVYFEPQYFHA
RRILTKVIALTSILDDIYDLFGTLEELEIFTEAIERWDISFIGQLPDYMKVFYQALLDVY
NEIEEETVKAGRSYRAHYAKEAMKNQVRAYFAEAKWLFLRQMPTIEEYMSVALPTSGYQL
LATTSFIGMENMVTKDTFEWVFSDPKIVKASSTICRLMNDMVPHKFEQKRGHVPSAVECY
MKQHGVSEQQTLDELHNQVRDAWKDMNQECLSPTAVPMPIIMRVLNLARFIDVVYKDEDG
YTHSETVLKDLIASLLIHPVPI*
>CHTPS105a CHTPS105a
MSISFSKCSPAQNPKLNFHPPMSNFHLRTWGNQVITCAPVLVPTNMPLRVSACSPAQNAK
PVVNRPTADFSPSIWGERFISYTPADEIARAHKEKQVEDLKEKVRRRLITAAGNPSQQLN
YIDAIQRLGVAYHFEREIEEALKHMYDNYYDVEHKDDDLYNVSLQFRLLRQQGFNLSCDV
FNKFKDQKGGFQESLINDVRGMLGLYEATHIRVREEGILDEALVFTTTHLESATRGEVVY
IYHKHEASHDKALLKLAKLDFNLMQSLHKEELSNLSRWHTELGFTVKISFARDRVVEVYF
FVLAMYFEPQYSRARRILTKVLYIISTIDDMYDAYGSLEEHKLFAEMIERWDINSIDQLP
EHMKVIYQALLDVYKEIEEEMDKEGKAYSFHHAKEAIGAYFDEAQWFHEGNVPTIDKYMQ
VARVSSSLPLTTVIFFIGMDEIITKEAFEWVYNDPFTIASCLIARLMNDMTSHKFEQERG
HVASAIECYVKQYSVSKQQAYDEFNKQIANAWKDINQGFLRPTSMPVPILTGVLNLT*
>CHTPS106a CHTPS106a
MSSISFIHYIQQHTASGGHCSPINAMELPKLLHSYFAMVKYHPNIWGDQFLSHTPEDEVT
RACKEKQLEDLKEEIRRKLMNTAGNTSQQLKFIDAVQRLGLAYHFEREIEEVLQHIYDSY
PNGDDMEGDIYNVALQFRLLRQAGFNISCDEKGNFKKALISDVRGMLGLYEAAHLRVRGE
DILDEALAFTTTHLRTLLKLAKLDFNLVQSLHKEELSNISRWWKKLDFATKLPFARDRLV
ECYFWILGFYFEPQYVWARRILTKTIALTSTMDDIYDAYGTFEELKLFTAAIERWDINSI
DHLPEYMKHFYVALLDVYKEIEEEMEKEGNQYRVQYAIEAMKNQARAYFHEAKWLHEGRI
PTVEEYMSVAQVSSGDSMLTITSFIGMGKIVTKEAFDWVITNPKIVTASSVISRLMDDIT
SHKFEQKRGHVASGVECYMKQYGASEEEVYDKFQKQVEDACKDINEEFLRPTAVPMPLLM
RVLNLSRVMYVIYTGGDGYTHVGKVMKNNVASLLIHPIA*
