# Supplementary material for: Comparative (Within Species) Genomics of the Vitis vinifera L. Terpene Synthase Family to Explore the Impact of Genotypic Variation Using Phased Diploid Genomes
Source: Front Genet. 2020 May 5;11:421. doi: 10.3389/fgene.2020.00421 (PMC7216305; doi:10.3389/fgene.2020.00421)
Supplement: Supplementary file 9 [file Data_Sheet_5.ZIP › Supplementary Data Sheet 5/CHTPS_haplotig_complete_loci.fa]

>CHTPS109_Loci
ATGCCAAGTGCTCACACATGGAGCATTGCTAAGGATCAGAACTTGGTTTCTATCCCCTCA
GAAAAGGATAATCATCCATCCACAGAATATCCCAACCTCACTGTTAAGCTTCAGTCCCCA
TTTTCCATATATAATTTTTTGCTCTTAGTTCTTATGGCGGTTTTTCACTTTTCAACTTTC
TATTGTTGACAATCTTCCTTTGGCAGAATGAATTTTACATGGAACATGCACAAAAACTGG
AGGAAGTTAGGAGTGTACTCAAGGAGGTAGGAGAAGATACATTGGAAGCTTTGCTCATGA
TTGATGCCATCCAACGCCTAGGCATTACTACCATTTTCATGGAGAGATTGAAGTGGTACT
ACAGAGACTACATACGAAATTTAACACTATGAGTGATTGCCATAACAATCTCTACGAACT
AGCACTTGGCTTCCGGCTATTGAGACAAGAAGGTTACTATGCGAGTGCAGGTGGGATTTT
CTTTTTCTTTTTTCTTTTTTTTTTCTTTTTATTCTTTTGGGTTTTCCCCTTTTATTTATT
TATTATTTTAAACATTCTAAGTTTCGACTATTAAATCATTTTTTATGAAGAGTAAGTTAT
TTAACGGTTATCGTGTATGAACAGATGTCTTTAACAATCTCAAGGACACAGAGGGAAAGA
TTCAAGAAAAACTAAGCGAAGATGTCAAGGGATTAATGGGTTTGTATGAAGCTTCGCAGC
TAAGTATAAAGGGGGAAGATATACTCGAAGAAATCGGAAACTTCAGTAGCCAGCTTCTTA
ATGCATGGAACACGCACAATGATCACAGTCAAGCTAGAATTGTTAGGAACACATTAGGGC
ATCCCCATCATAAGAGCTTGGCAAGGTTCATGGCCAAAAGCTTTCTTAGCGATTTCAAGG
CACAGATGGATGGATAAATGTCTTTAGAGAACTAGCAAAAATGGATTTCAACGTAGTTAA
ATCCATACACCAGAAGGAGATGCTTCAGGTTTCCAAGTGAGTTTCACTGACCTTGAATTA
AGTTAATTTGTTGTTCTCCAAAGATTATTCCCTGACGTACCTTTCATGTAAATTTTTTTT
TTTTTCTTTCTCTTTGTACCTAATTAGATGGTGGAAAGATCTAGGTTTGGCCAAGGAGTT
GAAGTTTGCAAGAAACCAACCACTGAAATGGTACATGTGGCCCTTGGCGGTCCTCCCGGA
TCCAAGCTTGTCGGAACAGAGGGTTGAGCTCACAAAACCCATCTCACTAGTCTACATAAT
AGATGACATTTTTGATGTTCATGGAACACTTGATGAACTCACTCTCTTCACAGAAGCTGT
CAACAGGTAGGCATATAACAACAATACAATTCATCAGAATGCTTCTACAAATCTCAAAAA
TCATCATTTAATCACTAATTGCATGTAGATGGGAATATGCGGCTGTTGAACAACTACCAG
ACTACATGAAGATATGTTTCAATGCTCTTAATGGAATCACCAATGAAATAAGTTCCAAGG
TCTACAATGATCATGGGTGGAACCCCATGGAATCTCTTCGAAAGGCAGTATGTCAAATAA
CATTTACCATACTAGATTAATATTCATTTTAATTGCAAATGCAAAAGAGTTGGAAGTGCC
TCTGCAATTTTTTGATAGTTTATTTTATTTTTTGCAAACAGTGGGCATGTTTATGCAATG
CATTTCTAGTAGAAGCAAAATGGTTTGCTGATGGACACGTGCCAAAAGCTGATGAGTACT
TGAAGAATGGGGTCATTAGCTCCGGAGTACATGTGGTGCTAGTTCATATGTTTTTTCTCC
TGGGTCATGGCATAACCAAGAGAAATGTAGACATTGTGGATGATTTTCCTGAGATTATAT
CTTCGGTAGCAAAAATTCTTCGCCTCTGGGATGACTTGGGAAGCGCCAAGGTAAATCTCA
AGAAACATAAAGAAAATGACCTCTAGCCTCCAGTTTCAGTCTGTTTTATACATACCTACC
CCTGAGAGCGATCTCACTGAAAATTCCTTAACATATAAACTACACCCACGCCAGCTCATT
AATGGTTGTGGTCACTTCTGGTGGGAACCACATCATGTGGTAGATGTCTGGTTTCCCACT
ATACATTCATAAACTGCTTCCGAGAACGGGAATGATGTGTCGTATTCATAGTTGGCCACT
AACACATATAAGCATTAACACTTTTACAGGACGAGAATCAGGACGGGCACGACGGATCAT
ACCTGGAGTGCTACATGAAAGAAAAACCAGGGACTTCCATAGAAAATGCCCGATGCCATG
TTATGCATACTATTTCAGAGACATGGAAGCGCCTCAACAAGGAATGCCTTGTTCCAAATC
CATTTTCAACGTCTTTTACCAAGGCTTGTCTCAATGTTGCAAGGATGGTTCCTTTGATGT
ATAGTTATGATGATAATCAGTGCCTCCCAAGCCTTGAAGAGCACATGAAGTTGCTTGTCA
ATGAAAGCATTTCCTCATAA
>CHTPS111_Loci
ATGTCAAGTGCTCACACATGGAGCATTGCTAAGGATCAGAACTTGGTTTCTATCCCCTCA
GAAAAGGATAATCATCCATCCACAGAATATCCCAGCCCCACTGTTAAGCTTCAGTCCCAT
TTTCCATATATATTTTTTGCTCTTAGTTCTTATGGCGGTTTTTCACTTTTCAACTTCCTA
CTGTTGACAATCTTCCTTTGGCAGAATGAATTTTACATGGAACATGCACAAAAACTGCAG
GAAGTTAGGAGCGTACTCAAGGAGGTAGGAGAAGATACATTGGAAGCTTTGCTCATGATT
GATGCCATCCAACGCCTAGGCATTGACTACCATTTTCATGGAGAGATTGAAGTGGTACTA
CAGAGACTACATACGAAATTTAACACTGTGAGTGATTGCCATAACAATCTCTACGAACTA
GCACTTGGCTTCCGGCTATTGAGACAAGAAGGTTACTATGTGAGTGCAGGTGGGATTTTC
TTTTTTTTCTTTTGGGTTTTCCCCTTTTAATTATTTATTTTTTAAAATATTCTAAGTTTC
GACTATTAAATCATTTGTTCTAGAAGAGTAAGTTATTTAATGATTATCGTGTATGAACAG
ATGTCTTTAACAATCTCAAGGACACAGAGGGAAAGCTTCAAGAAAAACTAAGCGAAGATA
TCAAGGGATTAATGGGTTTGTATGAAGCTTCGCAGCTATGTATAAAGGGGGAAGATATAC
TCGAAGAAATCGGAAACTTCAGTAGCCAGCTTCTTAATGCATGGAACACGCACAATGATC
ACAGTCAAGCAAGAATTGTTAGGAACACATTAGGCCATCCCCATCATAAGAGCTTGGCAA
GGTTCATGGCCAAAAGCTTTCTTAGCGATTTTCAAGGCACAGATGGATGGGTAAATGTCT
TTAGAGAACTAGCAAAAATGGATTTCAATGTAGTTAAATCCATACACCAGAAGGAGATGC
TGCAGGTTTCCAAGTGAGTTTCACTGACCTTGAACTAAGTTAATTTGTCGTTCTCCAAAG
ATTATTCCCTGACGTACCTTTCATGTAAATAATTTTTTTTCTCTTTTTACCTAATTAGAT
GGTGGAAAGATCTAGGTTTGGCCAAGGAGTTGAAGTTTGCAAGAAACCAACCACTGAAAT
GGTACATGTGGCCCTTGGCGGTCCTCCAGATCCAAGCTTGTCGGAGCAGAGGGTTGAGCT
CACAAAACCCATCTCGATAGTCTACATAATAGATGACATTTTTGATGTTCATGGAACACT
TGATGAACTCACTCTCTTCACAGAAGCTGTCAACAGGTAGGCATATAACAACAATAAAAT
TCATCAGAATGCTTCTACAAATCTCAAAAATCATCATTTAATCACTAATTGCTTCTACAA
ATCTCAAAAATCATCATTTAATCACTAATTGCATGTAGATGGGAATATGCGGCTGTTGAA
CAACTACCAGACTACATGAAGATATGTTTCAATGCTCTTAATGGAATCACCAATGAAATA
AGTTCCAAGGTCTACAATGATCATGGGTGGAACCCCATGGAATCTCTTCGAAAGGCAGTA
TGTCAAATAACATTTACCATACTAGATTAATATTCATTTTAATTGCAAATGCAAAAGAGT
TGGAAGTGCCTCTGCAATTTTTTGATAGTTTATTTTATTTTTTGCAAACAGTGGGCATGT
TTATGCAATGCATTTCTAGTAGAAGCAAAATGGTTTGCTGATGGACACGTGCCAAAGGCT
GATGAGTACTTGAAGAATGGGGTCATTAGCTCCGGAGTACATGTGGTGCTAGTTCATGTG
TTTTTTCTCCTGGGTCATTGCATAACCAAGAGAAATGTAGACATTGTGGATGATTTTCCT
GAGATTATATCTTCGGTCGCAAAAATTCTTCGCCTCTGGGATGACTTGGGAAGCGCCAAG
GTAAATCTCAAGAAACATAAATAAAAATGACCTCTAGGCTCCAGTTTTAGTCTGTTTTAT
ACATACCTACCCCTGATAGCGATCTCACTGAAAATTCCTCAACATATAAACTACACCCAC
GCCAGCTCATTAATGGTTGTGGTCACTTCTGGTGGGAACCGCATCATGTGGTAGATGTCT
GGTTTCCCACTATACATTCATAAACTGCTTCCGAGAACGGGAATGATGTGTCGTATTCAT
AGTTGGCCACTAACACATATAAGCATTAACACTTTTACAGGACGAGAATCAGGACGGGCA
CGACGGATCATACCTGGAGTGCTACATGAAAGAAAAACCAGGGACTTCCATAGAAAATGC
CCGATGCCATGTTATGCATACCATTTCAGAGACATGGAAGAGCCTCAGCAATGAATGCCT
TGCTCCAAATCCATTTTCAACGTGTTTTACCAATGCTTGTCTCAATGTTGCAAGGATGGT
TCCTTTGATGTATAGTTATGATGATAATCGTGCCTCCCAAGCCTTGAAGAGCACATGA
>CHTPS112_Loci
ATGCCAAGTGCTCACACATGGAGCATTGCTAAGGATCAGAATTTGGTTTCTATCCCCTCA
GAAAAGGATAATCATCCATCCACAGAATATCCCAGCCTCACTGTTAAGCTTCAGTCCCCA
TTTTCCATATATATTTTTTGCTTTAGTTCTTATGGCGGTTTTTCACTTTTCAACTTCCTA
CTGTTGACAATCTTCCTTTGGCAGAATAAATTTTACATGGAACATGCACAAAAACTGGAG
GAAGTTAGGAGGCACTCAAGGAGGTAGAGAAGATACATTGGAAGCTTTGCTCATGATTGA
TGCCATCCAACGCCTAGGCATTGACTACCATTTTCATGGAGAGATTGAAGTGGTACTACA
GAGACTACATACGAAATTTAACACTGTGAGTGATTGCCATAACAATCTCTACGAACTAGC
ACTTGGCTTCCGGCTATTGAGACAAGAAGGTTACTATGTGAGTGCAGGTGGGATTTTCTT
TTTCTGTTTTCTTTTTTTTTTTTTTCATTTTTCTTTTGGGTTTTCCCCTTTTATTTATTT
ATTTTTTTAAATATTCTAAGTTTCGACTATTAAATCATTTGTTCTAGAAGAGTAAGTTAT
TTAATGATTATCGTGTATGAACAGATGTCTTTAACAATCTCAAGGACACAGAGGGAAAGC
TTCAAGAAAAACTAAGCCAAGATATCAAGGGATTAATGGGTTTGTATGAAGCTTCGCAGC
TATGTATAAAGGGGGAAGATACACTCGAAAGAAATCGGAAACTTCAGTAGCCAGCTTCTT
AATGCATGGAACACGCACAATGATCACAGTCAAGCTAGAATTGTTAGGAACACATTAGGG
CATCCCCATCATAAGAGCTTGGCAAAGTTCATGGCCAAAAGCTTTCTTAGCGATTTTCAA
GGCACAGATGGATGGTAAATGTCTTTAGAGAACTAGCAAAAATGGATTTCAATGTAGTTA
AATCCATACACCAGAAGGAGATGCTGCAGGTTTCCAAGTGAGTTTCACTGACCTTGAATT
AAGTTAATTTGTCGTTCTCCAAAGATTATTCCCTGACGTACCTTTCATGTAAATAATTTT
TTTTCTCTTTTTACCTAATTAGATGGTGGAAAGATCTAGGTTTGGCCAAGGAGTTGAAGT
TTGCAAGAAACCAACCACTGAAATGGTACATGTGGCCCTTGGCGGTCCTCCCAGATCCAA
GCTTGTCGGAGCAGAGGGTTGAGCTCACAAAACCCATCTCGCTAGTCTACATAATAGATG
ACATTTTTGATGTTCATGGAACACTTGATGAACTCACTCTCTTCACAGAAGCTGTCAACA
GGTAGGCATATAACAACAATACAATTCATCAGAATGCTTCTACAAATCTCAAAAATCATC
ATTTAATCACTAATTGCATGTAGATGGGAATATGCGGCTGTTGAACAACTACCAGACTAC
ATGAAGATATGTTTCAATGCTCTTAATGGAATCACCAATGAAATAAGTTCCAAGGTCTAC
AATGATCATGGGTGGAACCCCATGGAATCTCTTCGAAAGGCAGTATGTCAATAACATTTA
CCATACTAGATTAATATTCATTTTAATTGCAAATGCAAAAGAGTTGGAAGTGCCTCTGCA
ATTTTTTGATAGTTTATTTTATTTTTTGCAAACAGTGGGCATGTTTATGCAATGCATTTC
TAGTAGAAGCAAATGGTTTGCTGATGGACACGTGCCAAAGGCTGATGAGTACTTGAAGAA
TGGGGTCATTAGCTCCGGAGTACATGTGGTGCTAGTTCATATGTTTTTTCTCCTGGGTCA
TGGCATAACCAAGAGAAATGTAGACGTTGTGGATGATTTTCCTGAGATTATATCTTCGGT
CGCAAAAATTCTTCGCCTCTGGGATGACTTGGGAAGCGCCAAGGTAAATCTCAAGAAACA
TAAAGAAAAATGACCTCTAGTCTCCAGTTTTTGTCTGTTTTATACATACCTACCCCTGAT
AGCGATCTCACTGAAAATTCCTCAACATATAAACTAGACCCACGCCAGCTCATTCATGGT
TGTGGTCACTTCTGGTGGGAACCGCATCATGTGGTTGATGTCTGGTTTCCCACTATACAT
TCATAAACTGCTTCCGAGAACGGGAATGATGTGTCGTATTCATAGTTGGCCACTAACACT
TATAAGCATTAACACTTTTACAGGACGAGAATCAGGACGGGCACGACGGATCATACCTGG
AGTGCTACATGAAAGAAAAACCAGGGACTTCCATAGAAAATGCCCGATGCCATGTTATGC
ATACCATTTCAGAGACATGGAAGAGCCTCAACAATGAATGCCTTGCTCCAAATCCATTTT
CAACGTGTTTTACCAAGGCTTGTCTCAATGTTGCAAGGATGGTTCCTTTGATGTATAGTT
ATGATGATAATCGGTGCCTCCCAAGCCTTGAAGAGCACATGAAGTCGCTTGTCTATGAAA
GTGTTTCCTCATAAA
>CHTPS113_Loci
ATGGCCTGTTCTTGTGGCTTTTATGCTTGGTCCATTCCTGCAGTTGGCCCAAACAAATTC
AGAGAAATAGGCAAGAATAACTTCACCAGAATTGTGCCTATGCCTGATACGCACAAATGG
AGTATTGCCCACGATCACACCTTGGTTTCTATCCCCTTAAAGAAAGATAACCATTCACCT
GAACTTGGCAGTTTTACTGTTAAGATTGCCTTACTGCTTTCCGTTATTTTATAGTTCTTA
TTATGCCATGCATTTTCTAACTTTCTAATTTCCTAACTTTACAGGATGAGTTCTACAATG
AACATGCACAAAAGTTAAAGGAAGTTAAGCATGTATTCAGCAAACTAGGAGAAGATGCAA
TGGAAAGCATGAATGATGATTGATGCCATACAACGCCTAGGCATTGATCATCACTTCGAA
GAGGAGATTGAAGCAGTTCTGCAGAAGCAGTATATGAAATCTAGCATTCATGGTGATTGT
GATGAGGATCTTTATGAGGTTGCACTCCGCTTTCGCCTATTGAGACAAGAAGGTTACACT
CTGCCCGCAGGTGGTTTCTTTTTCTTTTTTAATTAACCTTACCGACATTTTATCAAGAGT
CGTTTGTTTCTGAAAGTGAATTTACTGGTTAATGTGCATGGATAGATGTGTTGAATAACT
TCAAGAACAAGGAGGGGAAGTTTAAACAAAACCTACGCGAAGACATCAGAGGATTGATGG
GTTTGTATGAAGCTTCTCAGCTAAGTATAGGAGAAGATATACTTGAGGAAGCCGGAAATT
TCAGCAGTCTACTCCTTAATGCATGTTTGCAACATCTTGATCGTCATCAAGCTGCAGTTG
TTAAGAATACATTGGAGCATCCCCATCACAAGAGCTTGGCACGGTTCATGACCAAAAACT
TCCTTACTGATTTCCAGGGCACAAATGGATGGATAAATGCATTGCAAGAATTAGCAAAAA
TAGATTTCAATATGGTTAAATCCGTGCATCAAAAGGAGATGCTTCAAATTTCCAAGTCTG
TTTGAAAAATTGCATTGTGATTATATTTACTTTCTTGTTATATATTCTTAAGACACTTTG
ATCTCTAACTAATATTTGCCATATTAATTATTAGATGGTGGAAGGACCTAGGTTTGACCG
AGGAGTTGAAGTTTGCAAGAGATCAACCACTGAAATGGTACATGTGGCCAATGGCAATCA
TCCCAGATCCAAGTTGTCAGAGCAAAGGATTGAGCTCACAAAACCTATCTCTCTAATCTA
CATAATAGATGACATTTTTGATGTTGGTGGAACCCTTGATGAACTCACTCTGTTCACAGA
AGCTGTTAATAGGTAGAAATGGACTATGGAATTAATTCATTGATTCGCTAATGGGCGTGT
ATGTGTGTGTATATATATACACATAGTTCCACTAATTTGTGTCATTAATTATTGTATATA
GATGGGATTTGTCTGCTTTCAAAGAGCTTCCAGAGTACATGAAGATGTGTTTCAAGACTC
TTGATGACATCACGAATGAGATCAGTACCAAGGTCCACAAGGAGCATAAGTGGAACCCAG
TGGCTCTCTACGGAAGGCGGTAATATTCAAAACATTTTTGTATGGGTTTCAGTGGGATTA
CAAATGTAGCACGCTTAACAGATCCCCCATTGCTGCAGTGGGCGAGTTTATGCAACGCAT
TTCTAGTAGAGGCAAAATGGTTTGCTTCTGGGCATGTGCCAAAGGCTGAGGAGTACTTGA
AGAATGTGGCCGTTAGTTCAGGGGTACATGTGGTGCTAGTTCACTTGTTTTTTCTATTGG
GTCATGGCATAACCAAGGAAATGTAGATCTTGTGGATGACTTTCCAGGCATTATATCTTC
TACAGCAACAATTCTTCGTCTTTGGGATGACCTCGGAAGCGCCAAGGTAAATGCCAACCA
CATGCAGGTTGTTAATTAATCTGTCTACAATTTTTCATGTTTGGTTTATAAAAAGTTATT
TTGAGGTGGCCTTAAAAGTTAAATGTAGTGTTGGCCTAATTGATGTTTTGAAGTGGTATG
TCATAATGTTTGGTTTCACAGAACCACCCTAAGTTGAATAAATTGACAGGATGAGAATCA
AGACGGGCATGATGGGTCCTATGTAGAGTGCTACTTGAAGGAACACCGAGGCTCTTCAGT
TGAAAATGCAAGACAATCGTAG
>CHTPS114_Loci
ATGGCCTGTTCTTGTGGCTTTTATGCTTGGTCCATTCCTGCAGTTGGCCCAAACAAATTC
AGAGAAATAGGCAAGACTAACTTCACCAGAATTGTGCCTATGCCTAATACGCACACATGG
AGTATTGCCCACGATCACACCTTGGTTTCTATCCCCTTAAAGAAAGATAACCATTCACCT
GAACTTGGCAGTTTTACTGTTAAGATTGCCTTACTGCTTTCCATTATTTTATAGTTCTTA
TTATGCCATGCATTTTCTAACTTTCTAATTTCCTAACTTTACAGGATGAGTTCTACAATG
AACATGCACAAAAGTTAAAGGAAGTTAAGCATGTATTCAGCAAACTAGGAGAAGATGCAA
TGGAAAGCATGATGATGATTGATGCCATACAACGCCTAGGCATTGATCATCAGTTCGAAG
AGGAGATTGAAGCAGTTCTGCAGAAGCAGTATATGAAATCTAGCATTCATGGTGATTGTG
ATGAGGATCTTTATGAGGTTGCACTCCGCTTTCGCCTATTCAGACAAGAAGGTTACACTG
TGCCCGCAGGTGGTTTCTTTTTCTTTTTATTTCTTTTTTCTTTTTAATTAACCTTACCGA
CATTTATCAAGAGTCGTTTGTTTCTGAAAGTGAATTTACTGGTTAATGTGCATGGATAGA
TGTGTTGAATAACTTCAAGAACAAGGAGGGGAAGTTTTGACAAAACCTACGCGAAGACAT
CAGAGGATTGATGGGTTTGTATGAAGCTTCTCAGCTAAGTATAGGAGAAGATATACTTGA
GGAAGCCGGAAATTTCAGCAGTCTACTCCTTAATGCATGTTTGCAACATCTTGATCATCA
TCAAGCTGCAGTTGTTAAGAATACATTGGAGCATCCCCATCACAAGAGCTTGGCACGGTT
CATGACCAAAAACTTCCTTACTGATTTCCAGGGCACAAATGGATGGATAAATGCATTGCA
AGAATTAGCAAAAATAGATTTCAATATGGTTAAATCCGTGCATCAAAAGGAGATGCTTCA
AATTTCCAAGTCTGTTTGAAAAATTGCATTGTGATTATATTTACTTTCTTGTTATATATT
CTTAAGACACTTTGATCTCTAACTAATATTTGCCATATTAATTATTAGATGGTGGAAGGA
CCTAGGTTTGACCGAGGAGTTGAAGTTTGCAAGAGACCAAGCACTGAAATGGTACATGTG
GCCAATGGCAATCATCCCATATCCAAGGTTGTCAGAGCAAAGGATTGAGTTCACAAAACC
TATCTCTCTAATCTACATAATAGATGACATTTTTTATGTTGGTGGAACCCTTGATGAACT
CACTCTGTTCACAGAAGCTGTTAATAGGTAGAAATGGACTAATTCATTGATTCGCTAATG
GGTGTGTATGTGTGTATATATATATATACATAGTTCCACTAATTTGTGTCATTAATTATT
GTATATAGATGGGATTTGTCTGCTTTCAAAGAGCTTCCAGAGTACATGAAGATGTGTTTC
AAGACTCTTGATGACATCACGAATGAGATCAGTACCAAGGTCCACAAGGAGCATAAGTGG
AACCCAGTGGGCTCTCTACGGAAGGCGGTAATATTCAAAACATTTTTGTATGGGTTTCAG
TGGGGTTACAAATGTAGCACGCTTAACAGATCCCCCATTGCTGCAGTGGGCGAGTTTATG
CAACGCAGTTCTAGTAGAGGCAAAATGGTTTGCTTCTGGGCATGTGCCAAAGGCTGAGGA
GTACTTGAAGAATGGGGCCGTTAGTTCAGGGGTACATGTGGTGCTAGTTCACTTGTTTTT
TCTATTGGGTCATGGCATAACCAAGGAAAATGTAGATCTTGTGGATGACTTTCCAGGCAT
TATATTTTCTACAGCAACAATTCTTCGTCTTTGGGATGACCTCGGAAGCGCCAAGGTAAA
TGCCAACCACATGCAGGTTGTTAATTAATCTATGTCTACAATTTTTCATGTTTGGTTTAT
AAAAAGTTATTTTGAGGTGGCTTTAAAAGTTAAATGTAGTGTTGGCCTAATTGATGTTTT
GAAGTGGTATGTCATAATGTTTGGTTTCACAGAACCACCCTAAGTTGAATAAATTGACAG
GATGAGAATCAAGACGGGCATGATGGGTCCTATGTAGAGTGCTACTTGAAGGAACACCGA
GGCTCTTCAGTTGAAAATGCAAGACAAATCGTAGCCCATATGATTTCAGATATGTGGAAG
CGCCTCAACAAGGAATGCCTCTCTCCAAATCCATTTTCAACTTCTTTTACAAAAGGCTCC
CTCAATATTGCAAGAATGGTCCCTTTGATGTATAGTTATGATGACCAACAGTGCCTTCCT
GGCCTTGAGGAGCATATGAAGTCCTTGCTCCTTGAGAATCTACCATACAGAAACACTCAA
GAAATAAATGAGTGA
>CHTPS115_Loci
ATGCCAAGTGCTCACACATGGAGCATTGCTAAGGATCAGAACTTGGTTTCTATCCCCTCA
GAAAAGGATAATCATCCATCCACAGAATATCCCAGCCCCACTGTTAAGCTTCAGTCCCCA
TTTTCCATATATATTTTTTGCTCTTAGTTCTTATGGCGGTTTTTTACTTTTCAACTTCCT
ACTGTTGACAATCTTCCTTTGGCAGAATGAATTTTACATGGAACATGCACAAAAACTGGA
GGAAGTTAGGAGCGTACTCAAGGAGGTAGGAGAAGATACATTGGAAGCTTTGCTCATGAT
TGATGCCATCCAACGCCTAGGCATTGACTACCATTTTCATGGAGAGATTGAAGTGGTACT
ACAGAGACTACATACGAAATTTAACACTGTGAGTGATTGCCATAACAATCTCTACGAACT
AGCACTTGGCTTCCGGCTATTGAGACAAGAAGGTTACTATGTGAGTGCAGGTGGGATTTT
CTTTTTCTTTTTTCTTTTTTTTTTTCATTTTTTTCTTTGGGTTTTCCCCTTTTATTTATT
TATTTTTTTAAATATTCTAAGTTTCGACTATTAAATCATTTGTTCTAGAAGAGTAAGTTA
TTTAATGGTTATCGTGTATAACAGATGTCTTTAACAATCTCAAGGACACAGAGGGAAAGA
TTCAAGAAAAACTAAGCGAAGATATCAAGGGATTAATGGGTTTGTATGAAGCTTCGCAGC
TATGTATAAAGGGGGAAGATATACTAGAAGAAATCGGAAACTTCAGTAGCCAGCTTCTTA
ATGCATGGAACACGCACAATGATCACAGTCAAGCTAGAATTGTTAGGAACACATTAGGCC
ATCCCCATCATAAGAGCTTGGCAAAGTTCATGGCCAAAAGCTTTCTTAGCGATTTTCAAG
GCACAGATGGATGGGTAAATGTCTTTAGAGAACTAGCAAAAATGGATTTCAATGTAGTTA
AATCCATACACCAGAAGGAGATGCTGCAGCTTTCCAAGTGAGTTTCACTGACCTTGAATT
AAGTTAATTTGTCGTTCTCCAAAGATTATTCCCTGACGTACCTTTCATGTAAATAATTTT
TTTTCTCTTTTTACCTAATTAGATGGTGGAAAGATCTAGGTTTGGCCAAGGAGTTGAAGT
TTGCAAGAAACCAACCACTGAAATGGTACATGTGGCCCTTGGCGGTCCTCCCAGATCCAA
GCTTGTCGGAGCAGAGGGTTGAGCTCACAAAACCCATCTCGCTAGTCTACATAATAGATG
ACATTTTTGATGTTCATGGAACACTTGATGAACTCACTCTCTTCACAGAAGCTGTCAACA
GGTAGGCATATAACAACAATACAATTCATCAGAATGCTTCTACAAATCTCAAAAATCATC
ATTTAATCACTAATTGCATGTAGATGGGAATATGCGGCTGTTGAACAACTACCAGACTAC
ATGAAGATATGTTTCAATGCTCTTAATGGAATCACCAATGAAATAAGTTCCAAGGTCTAC
AATGATCATGGGCGGAACCCCATGGAATCTCTTCGAAAGGCAGTATGTCAAATAACATTT
ACCATACTAGATTAATATTCATTTTAATTGCAAATGCAAAAGAGTTGGAAGTGCCTCTGC
AATTTTTTGATAGTTTATTTTATTTTTTGCAAACAGTGGGCATGTTTATGCAATGCATTT
CTAGTAGAAGCAAAATGGTTTGCTGATGGACACGTGCCAAAGGCTGATGAGTACTTGAAG
AATGGGGTCATTAGCTCCGGAGTACATGTGGTGCTAGTTCATATGTTTTTTCTCCTGGGT
CATGGCATAACCAAGAGAAATGTAGACATTGTGGATGATTTTCCTGAGATTATATCTTCG
GTCGCAAAAATTCTTCGCCTCTGGGATGACTTGGGAAGCGCCAAGGTAAATCTCAAGAAA
CATAAAGAAAAATAACCTCTAGTCTCCAGTTTTTGTCTGTTTTATACATACCTACCCCTG
ATAGCGATCTCACTGAAAATTCCTCAACATATAAACTAGACCCACGCCAGCTCATTCATG
GTTGTGGTCACTTCTGGTGGGAACCGCATCATGTGGTTGATGTCTGCTTTCCCACTATAC
ATTCATAAACTGCTTCCGAGAACGGGAATGATGTGTCGTATTCATAGTTGGCCACTAACA
CATATAAGCATTAACACTTTTACAGGACGAGAATCAGGATGGGCACGACGGATCATACCT
GGAGTGCTACATGAAAGAAAAACCAGGGACTTCCATAGAAAATGCCCGATGCCATGTTAT
GCATACCATTTCAGAGACATGGAAGAGCCTCAACAATGAATGCCTTGCTCCAAATCCATT
TTCAACGTCTTTTACCAAGGCATGTCTCAATGTTGCAAGGATGGTTCCTTTGATGTATAG
TTATGATGATAATCGGTGCCTCCCAAGCCTTGAAGAGCACATGAAGTCGCTTGTCTATGA
AAGTGTTTCCTCATAA
>CHTPS116_Loci
ATGGCCTGTTCTTGTGGCTTTTATGCTTGGTCCATTCCTGCAGTTGCCCAAACGAATTCA
GAGAAATAGGCAAGACTAACTTCACCAGAATTGTGCCTATGCCTAATACGCACAAATGGA
GTATTGCCCACGATCACACCTTGGTTTCTATCCCTTAAGAAAGATAACCATTCACCTGAA
CTTGGCAGTTTTACTGTTAAGATTGCCTTACTGCTCTCCATTATTTATAGTTCTTATTAT
GCCATGCATTTTCTAACTTTCTAATTTCCTAACTTTACAGGATGAGTTCTACAATGAACA
TGCACAAAAGTTAAAGGAAGTTAAGGCATGTATTCAGCAAACTAGGAGAAGATGCGATGG
AAAGCATGATGATGATTGATGCCATACAACGCCTAGGCATTGATCATCACTTCGAAGAGG
AGATTGAAGCAGTTCTGCAGAAGCAGTATATGAAATCTAGCATTCATGGTGATTGTGATG
AGGATCTTTATGAGGTTGCACTCCGCTTTCGCCTATTGAGACAAGAAGGTTACACTGTCC
CCGCAGGTGGTTTCTTTTTCTTTTTATTTCTTTTTTCTTTTTAATTAACCTTACCGACAT
TTATCAAGAGTCGTTTGTTTCTGAAAGTGAATTTACTGGTTAATGTGCATGGATAGATGT
GTTGAATAACTTCAAGAACAAGGAGGGAAGTTTAAACAAAACCTACGCGAAGACATCAGA
GGATTGATGGGTTTGTATGAAGCTTCTCAGCTAAGTATAGGAGAAGATATACTTGAGGAA
GCCGGAAATTTCAGCAGTCTACTCCTTAATGCATGTTTGCAACATCTTGATCGTCATCAA
GCTGCAGTTGTTAAGAATACATTGGAGCATCCCCATCACAAGAGCTTGGCACGGTTCATG
ACCAAAAACTTCCCTTACTGATTTCCAGGGCACAAATGGATGGATAAATGCATTGCAAGA
ATTAGCCAAAAATAGATTTCAATATGGTTAAATCCGTGCATCAAAAGGAGATGCTTCAAA
TTTCCAAGTCTGTTTGAAAAATTGCATTGTGATTATATTTACTTTCTTGTTATATATTCT
TAAGACACTTTGATCTCTAACTAATATTTGCCATATTAATTATTAGATGGTGGAAGGACC
TAGGTTTGACCGAGGAGTTGAAGTTTGCAAGAGATCAACCACTGAAATGCTACATGTGGC
CAATGGCAATCATCCCAGATCCAAGGTTGTCAGAGCAAAGGATTGAGCTCACAAAACCTA
TCTCTCTAATCTACATAATAGATGACATTTTTGATGTTGGTGGAACCCTTGATGAACTCA
CTCTGTTCACAGAAGCTGTTAATAGGTAGAAATGGACTATGGAATTAATTCATTGATTCG
CTAATGGGCGTGTATGTGTGTGTATATATATGTGTGTGTACATATATACACATAGTTCCA
CTAATTTGTGTCATTAATTATTGTATATAGATGGGATTTGTCTGCTTTCAAAGAGCTTCC
AGAGTACATGAAGATGTGTTTCAAGACTCTTGATGACATCACGAATGAGATCAGTACCAA
GGTCCACAAGGAGCATAAGTGGAACCCAGTGGGCTCTCTACGGAAGGCGGTAATATTCAA
AACATTTTTGTATGGGTTTCAGTGGGATTACAAATGTAGCACGCTTAACAGATCCCCCAT
TGCTGCAGTGGGCGAGTTTATGCAACGCATTTCTAGTAGAGGCAAAATGGTTTGCTTCTG
GGCATGTGCCAAAGGATGAGGAGTACTTGAAGAATGGGGCCGTTAGTTCAGGGTACATGT
GGTGCTAGTTCACTTGTTTTTTCTATTGGGTCATGGCATAACCAAGGATAATGTAGATCT
TGTGGATGACTTTCCAGGCATTATATCTTCTACAGCAACAATTCTTCGTCTTTGGGATGA
CCTCGGAAGCGCCAAGGTAAATGCGAACCACATGCAGGTTGTTAATTAATCTGTCTACAA
TTTTTCATGTTTGGTTTATAAAAAGTTATTTTGAGGTGGCCTTAAAAGTTAAATGTAGTG
TTGGCCTAATTGATGTTTTGAAGTGGTATGTCATAATGTTTGGTTTCACAGAACCACCCT
AAGTTGAATAAATTGACAGGATGAGAATCAAGACGGGCATGATGGGTCCTATGTAGAGTG
CTACTTGAAGGAACACCGAGGCTCTTCAGTTGAAAATGCAAGACAAATCGTAGCCCATAT
GATTTCAGATATGTGGAAGCGCCTCAACAAGGAATGCCTCTCTCCAAATCCATTTTCAAC
TTCTTTTACAAAAGGCTCCCTCAATATTGCAAGAATGGTCCCTTTGATGTATAGTTATGA
TGACCAACAGTGCCTTCCTGGCCTTGAGGAGCATATGAAGTCCTTGCTCCTTGAGAATCT
ACCATACAGAAACGCTCAAAAAATAAATTGAGTGA
>CHTPS108_Loci
ATGTCCACTGCTCACACATGGAGCGTTGCCGAGGACCACAACTTGGTTTCTGTCCCCTCA
AAAAATGATAATCATCTATATGCACAATATTCAAGTCTCACTGTTAAGTTTGCATCCCCA
TTTTCCCTATATGTATATATTTCCATTAGGTCCTATGCTCGATTTTCACTTTTCAATTTC
CTGTCGTTGACAATCTTCCTAAACCTGGAGGAAGTTAAGAGTGTACTCAATGAAGTAGGA
GAAGGTACATTTGAAGTTTTGCTCATGATTGATGCCATCCAACGACTAGGCATTGACTAC
CACTTCCATGATGAGATTGAAGCAATTCTACAAAGGTAGTATAGGATAGTTATAACTACG
GATGATTTCAGTGACAATCTTTACGAGCTTGCACTTAGGTTTCGGCTCTTGAGACAAGAA
GGTTACTATGTGACTGCAGGTGGCCGTTTTCTTTTTCTTTTAATTATAGTTTAACCTACT
TTGATTATATATTGAATCATTTGCTTTTTGGGAAAGTTAGTTTTCTTGGTAATGTGTACA
AATGAACTGACAGATGTCTTTAACTTCAAGGACAAGAAAGGGAAGTTTGAAGAAAAACTA
GGTAAAGATGTCAGGGGATTAATGGGTGTTGAAATCTATGCAATGATTTATAGTGGAAAA
TAATAGAAAAATTGAAAAAAATGAACACACAGATTTAACATGATTTGGCTAATTGCCTAT
GTCAATGGGAACAGGAAAGGGGATTTTCACTATGTATCAAATTAGGGTTACATAAAAGGG
TATTTATATTAACCCTTAGGAATGAAAATTCCAAAAATACCATTGAATTGTACCGCAGGG
GTGTTGTCCCCCGTTCTCCCCCAACCTATCGTTCACCCCACAACAAAAAAGAAGTACAAG
CCTGAATGGCAAATGTCTTCGTTCCGGTATTTGTCCCTTTTTCTCCATATGTCTTTTCGC
TCAAATATGAGCCACATACTACAACAATGGGTTTGTATAGAACTTCACAGCTAAGCGTGC
ACGGAGAAGATATACTTGAAGAAGCAAGAAACTTTAGTAACCGACACCTTAATGTATGGA
ACACCCACAATGATCAGCATCAAAGCTCGCATTGTTAGGTATTGTTGATGATTTTCAGGG
AATTATATCCCTTTCTTCTCTTCAATTTTATGCAATGCATTTTTGGTTGAAGCAAAATGG
TTTGTGGTGGGGCATGTGCCAAAGACTGATGACTACTTAAAGAATGGGATAATTAGCTCC
GGGGTACATGTGCTAGTTCACATGTTTTTTCTGTTGGGTCATGGTATAACCAAGAGAAAC
GTAGGTATTGTGGATGATTTTCGGGGAATTATATCTTTTGCTGCTACAATTCTTCGTCTC
TGGGATGATTTGGGAAGTGCCAAGGTAATTCTCAAGACTAGTCTTTGTTCCCTTGCACCA
CATGATCATTACTTGTTTTAATAAGTCCACAAATGAACTCTGGCCCCGCCTATATATCAT
CGGTATATATCCCTTAACTTCTCTTTATCTGATTGCTACATCTCACTGAAGATAATTTGA
GGCCATAAAAACTACACTAGTAATGGCTCATTAATTGTTGTGGTCACTTCTAGTGGGAAC
CACAAACTGCATTAAGTGAACAGGATTATGAGCAATAGTCGTGTTTTTGGACAATGACCT
GACTGAAGCAGAATATGTGGTAGGTGAAAGGATTCCCAGATTGGGAATGATATCTTATCT
TCATGGTTGGCCACTAACACAGGCATTACACTTCCCAGGATGAGAAATCAGGACGGGCAT
GATGGATCCTACATAGAGTGCTACATGAAGGAACACCCAGGGACGCCCATAGAAAATGCG
CGATGCCATGTTATGCATACTATTTCAGAGACGTGGAAGCTCCTGAACCAGCAATGCCTC
GCTCCAAATCCATTTTCAACATGTTTTACAAAGGCCTGCCTCAATGTTGCAAGGATGGTT
CCTTTGATGTATAGTTATGATGATAATCAGTGCCTTCCAAGCCTTGAGGAGCACATGAAG
TCGCTTGTCGAGGCGAGTGTTTCTTCGCAAAGTATCCCACCATCAAGGATTACACTTCTC
AAGGTTCATCTATGA
>CHTPS117_Loci
AGATTAATTGTTGAATATATTCTATATGTGTGTTTTGGTGTTAATGGAGAAGACATGAAA
TTTTGTTATCACATGATTGATGCCATCCAACGCCTAGGCATTGAACTACCATTTCATGGA
GAGATTGAAGTGGTACTACAGAGACTACATACGAAATTTAACACTCTGAGTGATTGCCAT
AACAATCTCTACGAACTAGCAGTTGGCTTCCGGCTATTGAGACAAGAAGGTTACTATGTG
AGTGCAGGTGGGATTTTCTTTTTCTTTTTTCTTTTTTTTTTTCATTTTTTTCTTTTGGGT
TTTCCCCTTTTATTTATTTATTTTTTTAAATATTCTAAGTTTCGACTATTAAATCATTTG
TTCTAGAAGAGTAAGTTATTTAATGGTTATCGTGAATGAACAGATGTCTTTAACAATCTC
AAGGACACAGAGGGAAAGCTTCAAGAAAAACTAAGCGAAGATATCAAGGGATTAATGGGT
TTGTATGAAGCTTCGCAGCTATGTATAAAGGGGGAAGATATACTCGAAGAAATCGGAAAC
TTCAGTAGCCAGCTTCTTAATGCATGGAACACGCACAATGATCACAGTCAAGCTAGAATT
GTTAGGAATACATTAGGCCATCCCCATCATAGAGCTTGGCAAGGTTCATGGCCAAAAGCT
TTCTTAGCGATTTTCAAGGCACAGATGGATGGGTAAATGTCTTTAGAGAACTAGCAAAAA
TGGATTTCAATGTAGTTAAATCCATACACCAGAAGGAGATGCTGCAGGTTTCCAAGTGAG
TTTCACTGACCTTGAATTAAGTTAATTTGTCGTTCTCCAAAGATTATTCCCTGGCGTACC
TTTCATGTAAATAATTTTTTTTCTCTTTTTACCTAATTAGATGGTGGAAAGATCTAGGTT
TGGCCAAGGAGTTGAAGTTTGCAGAAACCAACCACTGAAATGGTACATGTGGCCCTTGGC
GGTCCTCCCAGATCCAAGCTTGTCGGAGCAGAGGGTTGAGCTCACAAAACCCATCTCGCT
AGTCTACATAATAGATGACATTTTTGATGTTCATGGAACACTTGATGAACTCACTCTCTT
CACAGAAGCTGTCAACAGGTAGGCATATAACAACAATACAATTCATCAGAATGCTTCTAC
AAATCTCAAAAATCATCATTTAATCACTAATTGCGTGTAGATGGGAATATGCGGCTGTTG
AACAACTACCAGACTACATGAAGATATGTTTCAATGCTCTTAATGGAATCACCAATGAAA
TAAGTTCCAAGGTCTACAATGATCATGGGTGGAACCCCATGGAATCTCTTCGAAAGGCAG
TATGTCAAATAACATTTACCATACTAGATTAATATTCATTTTAATTGCAAATGCAAAAGA
GTTGGAAGTGCCTCTGCAATTTTTTGATAGTTTATTTTATTTTTTGCAAACAGTGGGCAT
GTTTATGCAATGCATTTCTAGTAGAAGCAAAATGGTTTGCTGATGGACACGTGCCAAAGG
CTGATGAGTACTTGAAGAATGGGGTCATTAGCTCCGGAGTACATGTGGTGCTAGTTCATA
TGTTTTTTCTCCTGGGTCATGGCATAACCAAGAGAAATGTAGACACTGTGGATGATTTTC
CTGAGATTATATCTTCGGTTGCAAAAATTCTTCGCCTCTGGGATGACTTGGGAAGCGCCA
AGGTAAATCTCAAGAAACATAAAGAAAAATGACCTCTAGTCTCCAGTTTTTGTCTGTTTT
ATACATACCTACCCCTGATAGCGATCTCACTGAAAATTCCTCAACATATAAACTAGACCC
ACGCCAGCTCATTCATGGTTGTGGTCACTTCTGGTGGGAACCGCATCATGTGGTTGATGT
CTGGTTTCCCACTATACATTCATAAACTGCTTCCGAGAACGGGAATGATGTGTCGTATTC
ATAGTTGGCCACTAACACATATAAGCATTAACACTTTTACAGGACGAGAATCAGGACGGG
CACGACGGATCATACCTGGAGTGCTACATGAAAGAAAAACCAGGGACTTCCATAGAAAAT
GCCCGATGCCATGTTATGCATACCATTTCAGAGACATGGAAGAGCCTCAACAATGAATGC
CTTGCTCCAAATCCATTTTCAACGTGTTTTACCAAGGCTTGTCTCAATGTTGCAAGGATG
GTTCCTTTGATGTATAGTTATGATGATAATCGGTGCCTCCCAAGCCTTGAAGAGCACATG
AAGTCGCTTGTCTATGAAAGTGTTTCCTCATGA
>CHTPS120_Loci
ATGGAACTTACTCTCGCATCCCTCTCACCCTTGGCCTTTGGTGCCGTCAATTGTCGTAAA
ATTTTTGCCCTGGCACCCCCAAGAATGAGAATCAAACAAGGGAGATCAGAATTGCCCTAC
CTCACAATCACATCCAAGATTGATGAGTTGCAAGTGACCGAAAGACGATCGGCTAATTAC
CATCCTAGCATTTGGGATCCCAAATTTATTGAGTCCTTAAGCACTCCCTATACGGTAAGT
GTAACATATATATACATATATGTACATAGTAAACCAGGTTTGCATATGAACTTTTGAATT
GTTTTGCAGTCTGAGGACTTTTCCAACCGATTAGAGGACTTGAAGGAAGAAGCTAAAAGG
CTAATTAAGGACGCTAGAGACACTTCCTCCCGATTAGAACTCATTGATTCGATTCAACGG
TTGGGAGTTGCTTACCATTTGGAGGAGGAGATCAAAGAGGCTATTGATCTTGTTCATTTG
GATGATACCACTACCTATGATCTTTTCACAACTGCACTGCGATTTAGACTTCTACGACAA
CATGGCTATTCAATTAGCTCAGGTTTTTTTCTTTCTTCATTTTTTTAGTAGAACTATATA
CAGTAATAGTTAATGTTTTTGTGATCAGAGGCAAGTCCCTGAAAATTTTGGCCTTTTGTT
GACTCTGAAAACAGATGTGTTCGATAAATTCAGAAGTAAAGATGGGAGATTCATGGATGG
CATAAGCCAGGATATTGCTGGGCTTTTGAGTTTGTATGAAGCTTCCCATCTTGGAGTAGA
GGGAGAAGATGACTTGGAAGAAGCCAGGAGGTTCAGTACCATGCATTTGAAGGGACTGGT
TGGGAATTTGGAGGGTGATTTAGCTGATCAAGTGCAGCAGTCCCTGGAAGTTCCCTTACA
CTGGAGGATGCCAAGGCTAGAAGCCCGAAACTTCATCGATATCTATCAAAGGCGCAATGC
AAAAAACTCAGCTCTCCTTGAGCTAGCCAAGTTGGACTACAATCTAGTGCAATCAGTATA
TCAGAAGGAGTTGAAGGAGCTAACAAGGTAAAACTGTACTAATTAAAACCCCAGTTGTTT
CATGGCAGCAGGTTTACATGTCATATTAACATGTTTGAGACTTGATTCACTAGGTGGTGG
ACAGACTTGGGATTTAAGGAGAACCTAATCTTTTCTCTGGATCGATTGATGGAGAACTAT
TTGTGGTCAATGGGGTTCACTCCTGAGCCCCATTTCTCCAAATGCAGGATAGGACTCACC
AAATTCATATGCATATTTTCCGCCGTGGATGACATGTATGACATATATGGATCACCAGAT
GAGCTTAGACGTTTTACAGATGCTGTGAATCGGTATGAAATATATAACATGATCATAATA
CAAGCAGCTAATCTTTTGTATGTCTTGTTCTGTGTTACACTTGGATGCCAATTGCCTTAA
TCATTTTACCTTTCTTTGTTGTGAGCAGATGGGATATTGAGGCACTGGAGGACCTTCCAG
AATATATGAAGATATGTTACTTGGCCATATATAACTTTGCTAATGAAATGGTCTACGATG
CATTAAAAGATCATGGCCTGAATATTTTACCCTACATCAGAAATCAGGTATTAAGCTAAC
ATTTCGGATACTCGAGAAAAATGAACATGTATAGTCCTGGAATATTTAAGCATTATTTCT
CACTAACATTGGCTGATTGATGTTTCCTGCAGTGGGTAAATCTTTGTGCAGCATACTCAA
TAGAAATGCAATGGTTTTACAGTGGGCACAAGCCAAGCATTGATGAATACTTGGGAAATG
CATGGACTTCTGTGGGTGGTCCTGGAATGATGACCCATGTCTATCTTCTCATGGATTGTG
TCACCAAGGGGAACTTGAACGATTGTTTGGATCAAGCCTCTAATCTATTTTATTGGTCAT
CTTTTATCACTCGACTCAGCGATGATTTGGGAACGTCTTCGGTATATTAACTATGCTTAT
TCCGTTAAACCAAATTATTTTGTTGTTAAGAGACGATTAGATTGTATTGCAAATTGAAAC
TTCTCTTGTTCTCATCCTAGGCCGAGATTGCAAGAGGCGATGTAGCAAAATCTATCGAAT
GTTTCATGATTGAAAAACATATATCCGAAGAACAAGCTCGTGATCAAGTGGGGCAGCTGA
TAAGTCATTCATGGAAAAAGCTTAATGAAGAAAGTGCTAAAAGTTCTCTCCCAAAGTCCG
CGATAAATTCTACATTGAACATGGCAAGAACAGCTCAATGTATTTTTCAGTTTGGAGATG
GCATTGGTACATCAACTGGGGTGACTGAAGATCGACTGACTTCATTCATCATCAAGCCAT
TCGACATTTGA
>CHTPS119_Loci
ATGGAACTAACCCTCACATCCCTCTCACCCTTGGCCTATGGTGCCCTCAATTGTCGTAAA
AATTTTGCCATGGCATCCCCAAGAATGAGAATCAAGCAAGGGAGATCAGAATTGCCCAAC
CTCACAATCACTTCGAAGATTGATGAGTTGCAAGTGACCGAAAGGCGATCGGCTAATTAC
CATCCTAGCATTTGGGACCCCAAATTTATTGAGTCCTTAAGCACTCCCTATACGGTAAGT
GTAACATATGTATGCATATATGTACACAATAAACCAGGTTTGCTTATGAACTATTGAATT
GTTTTGCAGAATGAGGGCTATTCCAACCGATTAGAGGACTTGAAGGAAGAAGCTAAAAGG
GTAATTAAGGACGCTAGAGACACTTCCTCCCGATTAGAGCTCATTGATTCGATGCAACGG
TTGGGAGTGGCTTACCATTTGGAGGAGGAGATCAAAGAGGCTATTGATCTTGTTCATTTG
GATGATACCACTACCGATGATCTTTCCACAACTGCACTCCGATTTAGACTTCTACGACAA
CACGGCTATCCAGTTAGCTCAGGTTTGTTCTTTTAGCAGATGTGTTTGATAATGTTTTTA
AGGTCAGAAGCAAGTTCCTGAACAATTTGGCCTCTTGGTGACTACGAAAACAGAGGTGTT
TGATCAATTCAGAAGTAAAGATGGGAGATTCAGGGATGGCATCAGCCAGGATATTGCTGG
GCTTTTGAGTTTGTATGAAGCTTCCCATCTTGGACTAGAGGGAGAAGATGACTTGGAAGA
AGCCAGGAGGTTCAGTACTATACATTTGAAGTCACTGGTTGGGAATTTGGAGAGTGATTT
AGCTGACCAAGTGCAGCAGTCCCTGGAAGTTCCCTTACACTGGAGAATGCCAAGGCTAGA
AGCCCGAACTTCATCGATATCTACCAAAGGTGCAATACGAAGAACTCAGCTCTCCTTGAG
CTAGCCAAGCTGGACTACAATCTAGTGCAATCATCATATCAGAAGGAGTTGAAGGAGCTA
ACGAGGTAAAACTGTACCAATTAAAACCCCAGTAGTTTCATGGCAGCAGGTTGACATATC
ATATTAACATGTTTAAGACTTGATTCATTAGGTGGTGGACGGACTTGGATTTAAGGAGAA
GCTAAGTTTTTCTCGGGACCGATTGGTGGAGAACTATTTGTGGTCAATGGGGATCGCTCC
TGAGCCCCACTTCTCCAAATGCAGGATAGGACTCACCAAATTCATATGCATATTAACAGC
CATAGATGACATGTATGACATATATGGATCACCGGATGAGCTTAGACGCTTTACAGATGC
TGTGAATCGGTATGAAATATTTGACATGATAATAATGCAAGCTGCTAATCTTTTTCATAT
CTTGTTCTGTATTTCACTTAGATGTCAATTGCCTTGAACAATTTTTTTCCTTTCTTTGTT
GTGAGTAGATGGGATACTGGGGCACTGGTGGACCTTCCAGATTACATGAAGATATGTTAC
TTGGCCATGTACAACTTTGCTAATGAAATGGCCTATGATGCATTAAGAGATCATGACCTA
TATATTTTACCCTATCTTAAAAGTCAGGTAAGCTAGCATGCATTTTGGATACTCTAAGAA
AAATGAACATGTGTGGTCATACCCTACCTAAACCAATTTTCCACATGACACGATAGAATT
TTGTCTTCTTCCACGTCCTCCTTTCCCTTTTTCTTCTACTTCACATGATTCAAACGAATC
TTAAATATTTAATCCTCATTTTCCACTAATGTTGGCTAATTGATGTTTACTGCAGTGGCT
AAATCTCTGTACATCCTACTCAATGGAAGCTCAATGGTTTTACAATGGGTATAAGCCAAG
CATCGATGAATACTTAAGCAATGCCTGGACTTCCGTAGGGGGTCCTGCAGCCATGGTCCA
TGCCTATTTTCTAATGGGTTGTGCCACCAAGGAAACTTGAACAATTGTTTAGACAATGCC
TCTAATCTACTTTATTGGTCATCTCTTATTACTCGACTTAGCGATGATTTGGGAACTTCT
TCGGTATATTAACCAAACCTATTCTATTAAACTAAATTATTCTATTTGTTTAGACACAAT
TGAACTATATTGTGAATCTAACACTTTTCATGTTCTCATCTTAGGCTGAGATTGCGAGAG
GCGACGTGGCAAAATCTATCCAATGTTACATGAGTGAAGAACGTATATCCGAAGAACAAG
CTCGAGATCAAGTAGAGAAGCTTATAGGTTACTCATGGAAAAAGTTGAATGAAGCAAGTA
CTGATAGCTCTCTCCCAAAGTCCATGATAAATTCATCATTGAACATGGCGCGATCAGCTC
AATGCATTTTTCAGTTTGGAGATGGTATCGGTACATCAATTGGGGTGACCAAAGATCGAT
TGACATCATTCATCATCAAGCCAATATGGATAGAACCAAGCACTAAACCCTATCTTGATG
GCATGAAGATGAGCAACAGAAGATGA
>CHTPS121_Loci
ATGTCTTCTCAGTCCACCATACTCTTTCTGTACCCATTTCCAAAGTGTCCGCAAACTCCA
CCATCTCTTTCTTCACAAAAACATGCTGGTGGTATGTTCTTGTGTTCAGTTTGCATTCCA
TTCATGTGTGTTTTTCTTTTTGTTTGTTTGTTTGTTTTCTTTTGTAAAAGGTAACGGCTA
AATGGTGGTCATTTGAGGAAGAAGGGAAGAAAAATGATAAAATATAAAAGAATATCATCA
CCATCTTCCACCTGATAGAGTGCTCTAAAATGGCAGAGAAGATAAGAAAAAAAATAAAAT
TTTCCTTATTTGTTTACAGGAGTTCCACCCTTCAAGCCCAAAGACAAATGGGTTAACGGT
AATTTAAATGTCAAGTGCAAGGCTATATTGAAACCCCAGACTCAAGGTATGCTAGAAATT
TATTCAAATTTTAGAAGCATTTACTCCTTTATATATCTATATATTAACTTGTATGCATGC
AGAAATTAATGATCGAGTGGATGTGTTTCAAAATGGCGCTCCAGAGGTAAAAAAGTTGCA
TGAGATTGTGGAGGATGACATAGAGAAGGAGTTACCTGTTAAGGTGATTTTAATACACTA
TATTTTACCTTTCCTTTTTCATTTTTTTTTAAGATTGGGGTACTGAAATTTATGGTTTTT
GATGTGATTTTTGCCACTTCTACGGGAAGGGTTATGGGTCAATCGAGATTAAGAAACATG
TCGATACTGTCAGATCGATGTTGAGCTCCATGGAGGATGGAGAGATAAGCATATCGGCTT
ATGACACTGCATGGGTGGCTCTTGTGAAGGATATTAATGGAACTGATACACCTCAGTTTC
CATCTAGCCTTCTGTGGATTGCCAACAATCAGCTCGAGGATGGATCATGGGGCGATGTCC
ACTTCTTCTCCCCTTACGATAGAATACTGAACACGTTGGCATGTGTCATCGCATTGAAAT
CGTGGAATATTCATCCAGAAAAATTCGAAAAAGGTAGAGAAAAGAATGGAACTGGACATC
CATTCACTTTCTGAATGGGTTTAGTATTCATAATCAACTACACATACATATGATATGATA
CCCCATTAACTTTGCTTTAACCCTTTCTTAATAATCTCGTGATAGGCATGTCATTCATCA
GAGAGAACATATGCAAACTTGAAAAAGAGAAGGCAGAGCACATGCCCATTGGATTCGAAG
TAGCTTTTCCTTCACTCCTTGAAATAGCTGAGGACATGGGCATTGAAGTTCCTGACGATT
CACCTGTCTTGCAAGAGATCTATGCTCAGAGAGATCTAAAGCTCAAAAAGTTGGTTCAGA
ACTCTTACTTGGAGTCATCTAAGATTAAATTAATGAAACAAATTTAATTTTATGTTCATA
GATATTTAATTATTACATTTATGTGATAATTGTTCTGTTGTGTGGAATAGGATACCAAAG
GACATCATGCATAGGGTGCCCACAACACTGCTCTTCAGCCTGGAAGGAATGCCAGGCCTG
GACTGGGAAATGCTTCTAAACCTACAGTTCCAAGATGGGTCCTTTTTGTTTTCTCCATCT
TCCACTGCCTATGCACTCATGCACACCAAAGATGAGAAATGTTTGACATATCTAAATAAG
GTTGTTGAGAGATTCAATGGGGGAGGTAACTAAATTGCCCTTTATAATTCCACAATTAGA
AGTTTTATTTTCACTTACAGATATGCTTGCATTCTAATTTTGCTTTGTTTTTGATTCTTT
AGTCCCCAATGTTTACCCGGTTGATATGTTCGAGCGCATGTGGGGTGTTGATCGGCTGCA
GCGCCTTGGAATATCCCGATATTTTGAGCCAGAAATCAAAGTGTGTATGAACTATGTATA
CAGGTAGTACTTATGACACATTTCTTAAGCTAATTGAAAAAAGAAGGAAAGAACTGCATA
CCAAAATTTATAAAGCTAAAACACTTCAAATTTCAGATATTGGAACAAAAATGGAATAGG
CCCGACAAGAAATACTCGGGTTAGTGATGTTGATGACACATCAATGGGCTTTAGGCTTCT
AAGATTACATGGCTACGATGTTTCTCCAGGTAAAGCATTCCCACAAGTGACAATTTCAAG
AACTAGTCCTGACTTTGAATTCTATATGATATTAACGTTGAACTACAAATTTTCCTAAAA
ATTTAAGCTTACATGATTTAATATTAATAGGCATGTCATGTTTTTTGACACCCTTTCTTA
CATGCGGCCATGCCTACACAAAACATACCATATTGTACTAATTTTTCTTAAACTTAAGCT
TGTATAGAATTTGAGCTTAGCATGCATATTGTGCTCTTTAACAATTAAGGCATAACCGAT
TGTGTTGATTTTTTTCTTTCTTGCAGATGTGTTCAAGCAGTTTGAGAAGGGTGATGAGTT
TGTCTGCTTCCCAGGGCAGTCATCCCAGGCGATTACCGGGTTGTTTAACCTCTTTCGTGC
TTCCCAGTTTCTGCTCCCCGGAGAAAAGATTCTTGAGAACGCCAGGAAGTTTTGTTCCAA
GTTTCTCAGAGAAAAACAAACTTGTAATCAGCTCGAAGATAAGTGGATAATAGCAAAGGA
TTTGGCTGGTGAGGTATGGTGCCCACATCATTAATTTTGTGGAGGAATTTATGGTCTGAA
ATATGTCTTTTACTTAAACATAAAGTAAAGACAAAACCCCAGCTCTCATCACCTTCTATA
CCCTAAACTTGAAAGACTTTTCCATAGTTGTTTAAGACTTTAAGTTACCTATTCATTTAT
TGAGTTGAAACTAATAATATCAGTCGATTATAACGACAGGTTGGGTATGCTCTGGACATT
CCATGGTATGCCAGCTTGCCACGCGTGGAGACAAGATTTTACGTTGAACAGTATGGAGGT
GGAGATGACATATGGATTGGCAAGACTTTATACAGGTATTTATTATTTCTAATTCACTTA
CTACAATAATTAATTAGCTTCTTAATTTAAAAATAATAATAATTAAGTTTCTTGTATAAT
TTACAATAATTGAAGTAAAATTTTGTCCATGGGGTAAAAAAAAGAAAAAAAGAAAAAGGC
ACCCATAAGACCTTATATGTGGCCATGCAATCCATGTTTGAAAGGATTGCATTTGAAAAA
TAAGTGAGGGTTTGATGAAACTTAATATTTATTATTTAATAATTTAATTTGAAAAATCAG
TGAGGGTATGATGAAACTTAATATTTATTATTTAATAATTTAAGTTGATTTTAAGTTAAA
TTATTTTTAAGTTATTAATTTAAGATTTATTATTTATTTTTTGTTTTTAAGTATTAAGAT
TATTCGATAAAATTAATTTAAAATTTATTTTAAGTTATTGAATTGACATATTTACCCATT
TATTATAATTAATATTTATTATTAAAATTTTAATTAATATTTATTTTCATTAATCTTAAG
TAATAAATTTGTTTACTATTGTAGATTTGTAAGATAACTTAAAAATATTTGCTAGAAAAA
ATGAGTGATGGATTATTAAATATATTCTTGTTAGACATGAATAAATAAGATAAAAAATAA
ATTGGGATTCAGAATAAGTTAACTATTTTAACTTAATATATAAATTTATTTTTAACTTTA
AGTTTTGATATTAAGTTATTTTATCAAATTGTACTAATCTATTTAATAACCTAATTTAAG
TTATTAAATCTCTTTAAATTATGAGGCTGATTTACCAAATAGTCTCATAAGACTTTGAGT
GTGCCAGGAAAAACAACAAAAGTGAGGCATCTTGTTCTTAAAAATTCTAGGCAGTAGGGT
ATGATTTTATTTCACGGAAATTTTTTTTCAGAAAGGAAACTTATGTGTTGTTCATGTTGA
CCGATCTCAGGATGTACCATGTTAACAATGATATCTATTCTGAGCTTGCAAAGCTGGATT
TCAACAACTGCCAAGAATTGCATCAGCTTGAATGGGACAGGATTCAGGAGTAAGTACCCA
CCATATGCACATATATATACACAATTAGAAAATTGCCATTATGCTAAACTCGTATATATG
CTATAGGTGGTGGACGCACAGCAATCTTCAAGAGTTCGGGCTCAGCAGAGAAACCCTCCT
CCTGGCTTATTTTCTCGCAGCAGCCAGTATATTTGAACCAGAAAGGTCGGTAGAGAGGGT
GGCGTGGGCTAAAGCTGCCGTCCTGGTAGAGGCAGTTGCATCTTATTTCAACAAGGAAAC
ATGTATTAAGCAGAGGAGAGCCTTCCTTCTTAAATTCGGGTACAGTGCAAGTGGAGGACG
CTACAGGAAGATTAATGGAAGGTAAGATAGATACTATGGAGTCTAGGCCATGAAAATTAA
TCCAAAATGATAATCCAACTGACATATATATGTTGGGCGGCAGTTCTAGTCTGAGCAAGA
CTGGAGAGGAGCTCGCGGGGTTATTACTCACTACCTTAAACCAGCTCTCATTGGATGCAC
AGGAGCTGAATGGCTCGGACATACATCAGCTTTTACATCATACTGTGAGTAATATAATAA
TCACTGTGTATTCTGGATCCTTTTCGTATGGGTAAAGGAACGATAGTATGTGAAAAATAA
GAAGAAACCAGTACTGTTTTGATCATCCTCTTAAGTCAAATAAAGTCAAATCCCCATCGA
AAGGAGTTCTAGAAGGAAGAACCTATACCTAATCAGGGTTTTAGTTTTCAAAACTTTCGT
CTTTTAATTTCAAAATTGATAGATATCCCCGTCAGTCAAAACACCTTATAAATAACAATT
TTCAAGTATTAAAAAAAATTAGAAATACTCCTAAAATTAACACATTTTTATAATGCATTT
GATAATAATTTTTAAAAATATTTTTAATATTTAAAAAAATAAATATTTTCAAGTATTAGA
AAAGATAAATATACTTTCCACTATACAAAGTACTCTTAATAAAAGTGTATTTTTCTTTAA
AAACCCTTTTTTAAGAATTACTTAACCGTTTTCAAAATATTAATGTGACAGACTTTTTTT
TAAAATTTTAAAGGTTTTCTTTATATTAAAAGTACTTTCTAAAAGTAAAAGCACTACCAC
ATGAATATTTAATTATTAATAAATAAATATATATATATATATATTAGGTTATCATCTACT
CAAGAGTTGAGACCTCTTCTGCCACTAAGTATACAATTCCGAATAACTATATTACTCTCT
GTTTTTCTTTTCTCAGTGGGAAATGTGGTTGACAAAGAACTTGGCAGAAGAAGATGGATG
CCAAGGAGAAGCGGAGGTCCTGGTGGATGTGATAAACCTTTGCTCTGGCCGTTCAATCAC
GGAAGAGCTGTTGAACCATCCTCTTTATAAGCATCTCTTACACCTCACCAATGGTGTCTC
TCACCAACTTAGTCCATTTTACCAGCACAAGGTACAACAACTATAACCTCAAAGCCTAAT
TCTATTTTGTTTATACTATCTCTATAAGGCAAGTTAAAGTGGGCTTTAGCATAATAGGGT
GAACACTAAATTTTTAAAAATATATTTGATGTATTTAATTAAATCTTATATATATATATA
TATAAAAGATATATGTGTGTGTGTGTGTGAGATTCCATTTTTGGATGATATTTAAGATAA
TTTTCTATAGAATCAGAAACATTTGCATTAAATTTATTTAATTAGACTATAATGGCCGAG
AATCATCTTTTCGAATCTATTTTTTTTATTGAGCAATTAACTTTTCTAAAAGTTTTAAGT
TTATAGGATTTAAGTTCAAAATACGTATCTTACTTTCCGACATTTTTCAGGCGCATATTG
GAAGCTATAATCCTGAAAAAGAAAGTGATGTTAGTTCTAAAGTAGAACCGGACATGCAAG
AACTTGCACAGTTGGTGCTCCAAAACTCCACTGAGGACATAGATCCCGTGATCAAGAGAA
CATTTCTAATGGTAGCCAAAAGTTTCTACTATGCTGCCTACTGTGATCCTGCAACTATTG
ACTCTCATATTGCTAAAGTACTTTTCGAGAGAGTAGTTTGA
>CHTPS122_Loci
ATGTCTTCTCAATCCACTATTCTCTTCCGCGCTCTCTCTCCAAAGGGTCCCCTACCTTCT
CCTTCCTCTTCGACACCCAAATATGCTGCTGGTACGTTCTTGTCTGTCTTCCGTATAAAT
CATCCAACCCCACTTGGGGAAAACACAAGATTTTTCATTTATTATATGTTTTATATATGT
TTTCTGGGTGATGGTGGAATAGTCATTTTCTTTTGGTGTGTGAATAATGTTTGCTGGGTG
ATGAGGCTTTCGCTTGGTTTTTGTTTGTTTTGATTAATTGCTGAGAATGAAATATTGGAG
GTTCAGATCAGTTTCAGCATGGAGAAAGTGAAAGCGTTTTTTATTTTCATGGTTCTATGG
AGTTTTCTGTTTTCATTCCCTTTGGTTTCTCAGCAACCAAACTGAGGACAAAACTTCACA
GATTTTGTTTGTTTTTTTTTTTGGGATTGTGCTCTGGGTTTTGGAAAAGCAAAATGCTAA
GAATGCCAGATTCCTTAGAGATATATGTACTTCATTGTATTAGTCAGCTTTTTCTTCAGT
GGAGATATCTCTTTTCTTTAGATTTCTAATCCTCTTCCACCTTCTGCTTTTCTGCTAACA
CAAACAGCCTTTTTCCCCGGGAAACGGTGTGAAAATGAGCCAGCTTTTTCAATCTCCTTA
ACGAGAATCTACTGCAATTTGTTCTGGTCAATGGCACTAGTGTAATTCACTCTTCTAACA
AGGGTATATACTGATGATGATGATAAAAATAGACAATTTTCCTCCACTTTAATTTAATGC
CTACGATTCTTTCTTGTTTGCAAATAATTAATTTATTTAACTTTACCAAAACATTAGGAA
AGTGATAAAATAAAATAATTTTTTAAATTTTGTAGGTACTGGATGGTGGGTGGCTAAAGA
CAAAAGGGTTCACTTCAATTTAAGGAGAGAGTGCAAGGCCTTACCAAAACCCCAAACTCA
AGGTATATATATTTCGAGTTTTTTTTTTTTTTTTGGGTCAAATTTTTGGAAATTTTGTTA
TGAATTTGAGAAGATCATTTGCACCCACCATGCATAAATTAATGATCTGTATCTGCAGAA
TACGTGGACGTATTTCAAAGTGGTCTGCCAGTGATAAAGTGGCATGAGATTGTGGAAGAT
GATATAGAAGAGGAAGCTCTCCAGGTGAAGATTGAATAGCTCCACAACTATGATTATGCA
TAATATATGCATCTACAACTAGGAACCTGAAATCTTTTGTGTTTGATGTGATGAAAAGGT
TTGTAGGTCAAATGAGATTAAGGAACGTGTGGATTCCATAAAATCGATGCTGAGTTCAAT
GGAAGATGGAGAGATCAGCATATCGGCTTATGACACAGCCTGGGTGGCTCTCGCGCAGGA
CCTCAATGGAGGAGGGACTCCGCAATTCCCATCAAGCCTACAGTGGATCGCCAACAATCA
GCTCATGGACGGGTCATGGGGAGACGACTGCTTATTCTATGCTCACGACCGGATAATCAA
CACATTGGCGTGTGTGATCGCATTGAAATCGTGGAAAATTCATCCGAACAAGTGCGAGAA
AGGTAAGGAAAAAGGAAAAAAGGAAGAATAAAAGCAACCGACTTTTGAGTTGTTTTAACA
TTGAGAATTAAAACTTGCCATCTCTGTCTTTGTAATATAGGGGTGTCATTCATCAAAGAA
AACATAAGCAAGCTTGAAAAGGAGAAGGCTGAGCACATGCCTATAGGATTCGAAGTAGCT
TTCCCTTCTCTCCTCGAGATAGCTTGGAACTTGGGCATCGAAGTACCCAATGATTCGCCC
TTCTTGAAGGAGATCTACGCCCAGAGAAATCTGAAGCTCACAAAGTATGGTTTGATCACA
ACTCAAAACTTTGAGCTATGATGGTGTTGGCTACTTTCCAGAGTTGTGAATTGAAAAAAA
AAAAAAAAAGATAAAAAAGAAAAGATGAAGTGAAAGTGACCTTATCTTCGTTGATTTTTA
AAAGGATAGGTGCTTTAGTTATCTTTACAAGTATGTAATAATTATTATGTTGTGTGTGGG
ATAGGATACCATATGACATAATGCACATAGTGCCCACAACACTACTCCACAGCTTGGAAG
GAATGGCAGGTCTAGACTGGGAAAAGCTTCTAAAACTACAGTGTCAAGATGGGTCATTTT
TGTTTTCTCCATCGTCCACTGCCTATGCCCTCATGCAGACCCAAGATGAGAATTGCTTTA
GATACCTAAACAAAGTGGTTGAGAGATTCAGTGGAGGAGGTAAAAGTTGCCCTTTATGCT
TCCACAATCACCAGTTTTGCTTTCACTTTACACTTTACACATGTGCTTGTTTGCCTTGTA
ATTTTGCTTTCTTTTTCTGTCTTTTAGTCCCCAATGTTTACCCTGTCGACTTGTTTGAGC
ACATATGGGCTGTGGATCGGCTGCAGCGCCTTGGGATATCGCGGTATTTTGAGCCTGAGA
TTAAAGAATGCATCAATTATGTTGCCAGGTATAATATATACACACATTGATTGTGATATT
GTAGACTCATTTTAAAGCTATGAGGAAACTATGCAGAAAATATCTACATGTTGGAAACGG
GTCATTTACCACGCAACCCCATCTGATAAAAATGAAGGTATTGATAAGTTTAAGCACTTT
GAATTTCAGATATTGGAAAGAAAATGGAATCTGCTGGGCTAAAAACTCCGAAGTTCACGA
TATTGATGACACTGCTATGGGGTTTAGGCTCCTTAGGTTACATGGCCATGATGTTTCTGC
TGGTAAGAAGTTTGGACTGAGCATGAATTTCCAGGACTAGTGCTGCTTTTGCATTATGTA
ATTAATATTGGTTATATATAATACTGTTTGATTGTTTCTTATAACAGATGTGTTCAAGTA
TTTTGAGAAAGGTGGTGAGTTCTTCTGCTTTGCTGGGCAGTCATCCCAGGCTGTGTCCGG
GATGTTCAACCTCTACAGAGCTTCCCAGGTGCTGTTCCCTGGAGAAACCATTCTTGAGAA
TGCCAAGAAGTTCTCTTCCAAGTTTCTAAGGGAAAAACAAGCTTGTGACCAGCTCCTGGA
TAAGTGGATCATAATGAAGGATTTGCCTGGTGAGGTATGGCCCCCAAAATCTTGTCCAAC
TAATTTTTTTTTCCCTTTTTTCACTTACTAATTTCTTGTTACCTTAACAAATAAATGAAT
AATAATGACCCAGTTGTCAGGCTTTGGCTCCCACCCCAATGGGATGTAGTCTTTCTATAT
AGTATATGGTATATACCACTACCCCCACAATAACATTTATTAAAGTAATATAAACTAATT
TTTCTTTTTCTTTTTTTTTTCTTTTTTTTTTTGGTTAACTTTTTGAGATGGGAACTTTGA
ATAATTAATCAAATAGTAGGTCTTGCAGCATTTGAAGGAAAAAATTGAATGAAATATCTC
CCTACCAACAGCAAAATAAAGCAGGTAATTTGTGGACCATATCATCCGCGAATTGAGTGG
TCCATGAACAGTCTAATTTTTCTGCCCTTTTCTGTCCAACACAGCAATTCTACCAACTGA
ATGGCTTGAATTCTCCTCATCCTACAGCATCTGGGTCAGCCTTTAAAAAAAAAGAGTCTA
AAGTCCTTTTGTAAGTGTCTTTTTCTATCAAATCCTAACAATAAAATTCAATAATATGAT
GTAACAGATAGGGTATGCGCTGGATGTTCCATGGTATGCAAGCTTGCCTCGTGTGGAGAC
CAGAATTTATATCGAACAGTACGGTGGAAAAGATGATGTATGGATTGGCAAGACCCTTTA
CAGGTACTTCCTATGCTTCCACTTGTCATAATGATTATACCCTTTTCAAATAACAAGGTT
CTTTTAGTAACATTTTTAATGGTAATTTTTCATTTTTCCATTGTATCATGTTGATTTTAC
TTTTGATTTTGATTCATCTCAGGATGCCTTATGTAAACAATAATGATTATCTTGAGCTTG
CAAAACTGGACTTCAATAACTGCCAAGCCCTGCACCAGCTTGAATGGGACAGCATTCAAC
AGTAAGTAACCCAAAAAAAAACATCCCCCATCACTTCAATCTCTATTATATTATAAGGTC
ATATTTACATTAACAATGTCATAATCTATAGGTGGTACACACAATGCCATCTTGGGGAGT
TTGGGGTTAGCAGAAAAGCCTCTCTCTTGGCTTATTTTCTAGCAGCAGCCTGCATATTTG
AGCCTGAAAGGTCAATTGAGAGGCTTGCTTGGGCGAAAACCGCCATCTTGGTCTTGGCGG
TCCGGTCGTATTTCAGCAAGGAAACATGTATTAAGCAGAGGAGAGCCTTCCTTCTTAAAT
TTGGATACAGCCCAAGTGGAGGAGACTACATGAAGAAGATCAATGGAAGGTAAATTTTCT
AATTGTTTTGGTTGCTCCAAAGAATACTTCCAAATGCTTTCAGCTAATTTGTCTTTTTCC
CTTTTTAATGGTTTCTACTATATATTGATAGGTTCTCCATCTTGGGTATGGCTATGGCTG
TCCAATGTCTTTATTCATGTCTACATATTCTCATACTCTTCCAACCCTGTCATTCTCAAG
GGTGTCTCGATCAGTAGGCACACAGCCTTATTTGTTGTCCATCTCAGTATAAGTTTTGAC
TTCTTGCAAACCCACCTCAATAATCAAAGCCCGCATTCCCATATATATCCACTAGTAAAT
TTGCTATTTGGGTGGAGTTACTGTATATATGTTTCTCACCACCATGCATGCCTACTCATT
TTTGTCCTCAACTAACTCCATATCAATCATTGATTAATATTTGGGAACCATTAATGGAAA
TTGAGCTTTGATTCATATGTTTTTCCATATTTTATAACTTAGTCTAGAATTTAAAATCAA
AATCATAATTTTCGAAGCTTTAAACTTTTTTTTGACTTTTTAGTCAAAGATGGTATTAGT
AGGGTTGTTTTAAAATCCATTTTTTAGATAAATTACACTTTATATTTAGTTGATATTTTA
AAAGATTTACAAATTCGCATTAATGTTTAATTTAAATTTAATTAAATCATAATGCAAAAT
TACAAAATCCAGTGGCATCTGATTTCTGTTGGTTGCAGGGGCTCTGACTTGAACATGACT
GCAAAGAGGCCTGTGGGATTCCTTAAGAACAAGAGCGGAGAGGAACTTGTCGGACTCTTA
CTCGGAACCTTAAATCAACTCTCATTGGATACACTGGTGGCTCATGGCAGAGACATACGA
CACATCTTACGTCAAACTGTGAGTTTTCCCTCTTTTGGGGTCCTAGAAAAATACTCTTAA
TATATTGAGAAATTAAATCAATACAAAAATATAAGAGAATTTATCATGAGATTTGTAATT
TTTTTAAAAATAAAATAAAATTATTTGAAGAATGGAAAATTGTTGAAATAAATTATTAGG
CATCACCCCCCTGAGCTTATGTATCTGAAATGTGACAGTGGGAGATGTGGCTGATGAAAC
ATTTGGATGAAGGAGATGGGTACCGAGGAGAGGCAGAGCTCCTGGTGCGGACCATAAATC
TCTGTGCTGGTCGGTCTCTCTCAGAGGAGTTGTTGGCTCATCCTCAGTACAGGCGTCTCT
CTCAACTCATTAACAGAATCTGCAATGATCTTGGTCTCTTTACATTGCACAAGGTTAGAT
TTTTAGATTTTGATCTCTAATGCTTTTAGAACACAAAATAATCCATCTTTAATGAAATTT
AGAAAACATTTTTTAAAAATTGTCTTTGATAATATTTTTAATAAAAACGCATCTAAAAAA
ACGCTTTGATAGATAGTATTTTAAATAAATCAAATATCATTTTAAAATTTTTAAGGAAAA
AAATCATGGATATTAGAGTGGGAAATGACAAAAGTGTACCATGTGGGATATGGGAGGAGG
GCCGAGATTCCATGGAGAAAAAGCTAAGACAAATGGACACATCCTCATCAGACCACAACT
TTTGTCATTTGAAAATATCTTAAGATTTGACCATGAAGTGAAGTGGATGTCCGTACAACT
TCATCATTTGGAAAGGGGAGGGGGGCCCTAACCTTAGTGCTTCTAATCTTCGATTAATAT
TCCTAACTTCATCTCTATTTTTTTAATGTTATTCAGGGTCACAATGGCACCTATAATCCA
GAAAATGGCAGCCCTATGAGCCATAGGGTAGAGTCAGACATGCAAGAACTTACGAAGATA
GTGCTGGAAAACTACCCTGATGGCATCAACCCAGAAATCAAGAGGATTTTTGAGATGGTG
GGCAAGAGTTTCTACTATGCTGCCTACTGTGGACCTGCAACCATCAGTGCTCATATTGCT
AAAGTCCTCTTTGAGAGAGCAGGCTGA
>CHTPS123_Loci
ATGCTAACAACGTCCAACACATTTTCTGTATTCTGAAATCAAGTGAACGGCTTCAATGGA
ATTGTCCCAGTCCTCAATTCAGGCTCTAGTCCAAAAGATCAAAAAAGAGATGTTCTCAAC
ACAGATCTCTATTCTTTTGTTTCCCCCTCTGCCTATGACACTGCATGGTTAGCCATGATT
CCAGACCCCCACCAGCCTGATCGTCCAATGTTTGCGGAGTGCTTGGATTGGGTGCTCAAC
AGCCAGAGAGAAGAAGGGTTTTGGGGAGAGTTTGATGGCTACGGCGTGCCCACCATTGAT
TGTCTTCCTGCAACACTTGCCTGCATGGTTGCACTCAAAAGGTGGAATGTGGGGGCCAAA
AGTATAGACAAAGGTAGTCATTGCCTGTTCCATCTGCATTTTTCTTATGGAAATTGCTAT
GGTTTTCTTCAAAATCTTCAAGTGAATTATTATCTGAAATTGGACCCTTCTTTCACTTTT
CAGGAATGGCATTTATTCATGCGAATGCAGAGATGCTTCTTGAAGAAAAGTACAATCCCT
GTCCTCGGTGGTTTGCCATTGTTTTCCCTGCAATGGTTGAACTTGCAGGTTCAGTTGGCC
TAGAGATAATCCTCTCAGACGGATTAAAAGCAACGGTGGCAAAAATATTCAACCAGAGGC
TGCAAATTCTCAACACGTATACTTAATTTCTTTTCTTATGGTTTATGTTTGAATGATACG
ACTACTGCCTTGATACTCGTCAATATTTTCAATAACATATGCTTGCTTTTCAGGGAAGAA
CTGGTGGACAAATACCATTATCCTCCATTAATATCATATCTGGAAGCCTTGCCTTCCTGG
TATGATATTAGTCGTGAAGACATAGTCAAGCACTTGAGCGATGATGGCTCAATTTTCCAA
TCACCTTCTGCCACTGCTCATGCATTTATGGTTTCAGGAAAGGAAGAGTGTGTGGCCTAC
CTTCAATCTCTTCTTCAAAGATGCCCTGCTGGAGGTTAGAAATCGAACAGTACTTCCGTT
TGCACACACTCACCTGTAGAACTTCATCCATATTAACCTGAATTTTTATCTGTGAGAGGT
TGACTTCGTTTTCATTGCAGTTCCACCAATATATCCCATGGATGAAGAGCTTGTAAAGCT
TTCCATGGTGAATCAATTACAAAGATTGGGGTTGGCCCAGCAATTTGTTGAGGAGATTGA
CGAAATATTATCAGTGGTTCACAGGTAACAACTTATAAAAGAGATCAATCATAAAGTTGC
TATTAGTGACTAGTACTGTTTGTTTCATGGACAAATTTCACAAGCCTTTTTTCAAAATTT
TACTGGGAAATTCAGGAGTTACATGAATCGAGAACGTGGAGCCAGACAAATTAATTTTGT
ACCAGCTCAGCTATACAAGGATTCTTTGGCATTTCGCCTCCTGAGGATGCATGGTCATAG
TGTGTCTCCGTGTATGAATCTCATTTTTCAATCTTATTGTAACAGATTAAATATATACAA
GTTTACTGATAAAAGTAGTGTTAATATATGCAGGGAGTTTTTGTTGGTTTCTCCATCAGG
AAGACATTAAGGATCATATTAAAAACAACAGCGAACACTTGTCAAGTGTACTGTTAAATG
TTTATAGAGCTACTGATCTTATGTTTTCAGGAGAATATGATCTTGAGGAGGCAAGATCTT
TTTCAAGGAATTTACTGGAGAAAAGCATATCATTGAGGCATCTACATGACAATCTTGTTG
TGTTCCCCAATTTTCGGAGAATGGTAATTTAGAGCTTGTTCAGAAAATATAATTGTCTCC
TTGCCGACTGATTTTTTTACACAATTCCCTTACCAGTAAATAATGAATTCATTAGTAGGA
TCATAACGTGATTCTTGGAGAGCGCCGCATGATCCTTCATAAGTATTTTTCTTACGACAA
TAAAGTCATGTTTGGTAACATTCTTGAAAGCTACGTTTAGAGAATATCTTAAAGTAATTT
TTAGACTAATTCTGATGGGACTGCTATAAATGCCGCAAGCGCTATAGTCTTAAAACACGA
GAATCACTCCTAGGAGCCCCTTAGTCATGTGATCATTTATACAGCTCTAGTCAACGTTTG
AATTTTTGGTATTTTATAACTTTTTAATAAAGTATTTGTTAAGAAAAAAAATTGACTTTT
GAGAAGTATATTCAGAAAGGTTGCCAGATAGAACCACAATTTTTTTCCCCCAAAACTGGA
TGATTTAAATGAGCTTAACACTCTCATGAGACCTGTATTTGGCATAGATTGAGCAAGAGC
TGAGTCTTCCATGGACTGCCCGGCTGGATCATCTGGATCACAGGAAGTGGATTGAAGTAA
ATGAAATCGACACTCTATGGATGGGAAAAGCCTCCTTCTACGGGTACCCTTATATTTCGT
GCTAGGTACGTAGCTCAATGTGGGGGAATCCTTTAACTAATATCAATGGCCAACACCTTA
AAAACCAGGTTATCTTGTCTTCATGAGGATGATCTAATCCGACTTGCAACGGAAAACTAC
AAGTTTCGGCAGTCAATCTACAATAAGGAGTTGGTGGAAGTAACTAGGTATGTGGATTTA
TATATTGGTTATACAGTTTTAAATAGCTCTATTTCTTAGGAGAAGATAACATCACTGATG
TGAATAATCTCCATCTCATGGAATTATCAGGTGGTCCAAGGACTTGGGTCTCAGCAATAT
GGGATTTGGTAGGGAAAAAACTACATACTGTTACTTTGCTTCTGCTGCTGCCAGCAGTTC
ACAGCTTCCTCACCATTCGGAAGTACGGTTAGTAGTTGCAAAGGTCGCAATACTAATCAC
TGTTGCAGATGATTTTTTCGATATGCAAGGTTCTCTGGATGAGTTGGAAAGCCTAACTGA
GGCAGTCCGAAGGTACTGAATTATTTAATTGATTTCTTGTTTTAGCATCCTAATTCACCT
CTTATATCATGCTCATGTCTCTTACTTTTGAATGACAGATGGGATGGCCGTGGCTTGACC
GGCCACAGCGAGGTTATCTTTAAGGCCCTTGATAATCTTGTCAATGACATTGCTGGCAAA
TACATCCATCAACAGGGAGGGGAATGTGACATAGCCAAAATTCTTCATGATATGGTAAGA
TTAACAGTATATGTTTGTGTTCTGTTGTATTAGACCTTGCCTATATAATGTTTTATTGTA
GAGTGAAATAATGCCAATGTTTTTCCTCCTTTTGGTTTGAAGTGGTATGAAGCGTTTTCT
TCATGGCTGACGGAAGCTAAGTGGAGCAAAAGCGGGTACATACCATCTACTGAAGAATAC
CTTCGGACTGGCATGATATCCATTGCAGCACATACTGTGGCTCTGCAAGGTTCATGTTTC
TTGAACCCCAGCTTACCAATTTACAAACTTACACCTACTCAGTACGAACCTGTCACAAAA
TTGCTAATGGTCATAACTCGTCTGTTGAATGACATACAAAGCTACCAGGTCTGTTGTCAG
TATCCTTTTCATGAATATTTTTGTTGACAACCATGCATATCAAGTTAAGACTAGATACAT
GTTACCAAAAGTAGTATAAGCTTTTAGGGATAACAGCAGGTTTGAAACCTCGATGCTTCA
AAATATAGAGGTATATATTCTAAAAAGCTTTAATGGTGTTGTGTGGTATGTACAGAAGGA
GCAAGTGGATGGGAAGACGAACCTTGTGCTGCTTCACAAGAAAGAAAACCCAGAAACAGA
TATTGAAGATTCAATTTCTTACGTGAGAGGAATACTGGATGAGAAGAAGAAAGAGCTACT
TGAACATGTTCTTTCAGATGGCTTAAGTGATTTACCCAAGTCATGCAAACATATTCACCT
ATCATGTATGAAAGTATTTCAGATGTTCTTCAACTCTGGCAATGAATTCGACTCCAACAC
CAGCGAAATGCTTGAAGACATCAACAAGCCATATACATTCCTTTGGAATTTCAGACCTCA
AAGCCATCTATAA
>CHTPS124_Loci
ATGGAATCATCGCATTCCATAATTGAAGCTCTAGTTAGGAAGATCAAGGATGAGATGTTC
TCATCTGTTGATCTCTACTCTTTTGTTTCCCCTTCTGCTTATGACAACTGCATGGCTAGC
CATGGTTCCAGGTGGGAATGATGGACGGCCCATGTTCGGGGAATGCTTGAATTGGGTTGT
GAATAACCAGAGAGAAGGTGGGTTCTGGGGAGAGTCGGATGGATATGGCAATCCCACCAT
TGATTGTCTTCCTGCAACTCTTGCCTGCATGCTTGCACTCAAAACTTGGGGTGTTGGGAG
TGGAAATTTGGAGAGAGGTACTACCATGGCTATTAATACATTGCCACCTTTTTCTTTTTG
AATCTTTCACTGTGTCATAGTCATTCCACCAGTAGAAGGTAGCATGAATGAGCCTTAAAG
CTACTTTAAGCGGCTTGCAGAAATAAATATAAATATGTTTCTATACATACCAGGTAATAA
TTGGTCAAAAAGGAGGCAAAGTCTGGAAAAGGCGGGCAGTGTCCTATAATTGTGTCTTTC
TTACTCATCATTTTGTTCACTTTATGGCAAGTTAATATAGTTTTCTTTTATGTTTTTTAG
TTCTTTTTTTAAAAAAAAATTATTTCTCTTATTAAGTGAATATAGGCTCTGTACTCCAAC
TGATAGAAGTGTAATTACCTTTTTTCCATACTTCAGGGTTGGCCTTCATTCATGCCAACA
CAGAGAAGCTTCTCGCAGAAAATCATGGCCGCTGTCCTCGTTGGTTTGCCATCGTTTTCC
CTGCAATGATTGAACTTGCCCAAAAAACAGGTTTAGAGATTGTCTTCTCAGATGAGTTGG
AAGAAGTTCTGACAAATATTTTCCACCACAGACAACGGATTCTGGAAAGGTATGCGTTTT
TTGCATTTAGAAATAGGTGTTTAATTTTTAAAGCATTAGTACTAGTCTTTTGTTTCAATC
ATTTTGACTGAAACGCTTCTCCAACCAGACACTCTCTGTAAATAATCTTGATTTTTGTAC
ATAAAAAACAAACCCACGTACGTGCATGCATTTGCAGGGAAGAACTCGTTGATACGTACC
ATTATCCCCATTACTATCATACCTTGAAACCTTGCCTTTGTGGTATGGTATCGATGAAGA
AGACATAGTGAAGCATTTGAGTGAGGACGGCTCCATGTTCCAATCTCCCTCTGCCACAGT
TTGTGCATTCATTACTACCCGAAACAGAAAGTGTATGAATTACCTGCAAGCTCTTGTTCA
AAGATTTCCTCATGGAGGTTAGAGAAGTTCTCTAACTCTTTATATCCACCAAACTAAATA
ATTAGTATGCAGGATTCATTTAGACACTAGATTTTAACTTTACTATTTGATGCAGTTCCA
TCAATGTATCCCATGGATGAACAGCTTATACAGCTTAGCATGGTCGACCATTTACAGAAG
CTTGGGTTGGCCTATCGTTTTTGATAAAGAGATTGAAAGTATTTTAGAACATGTTTTCAG
GTACCGATCGAATTAATTACCATTGAGTTCGTGTTTGAAATAGCCCCTTTTTAATTTGTC
GTACGAAATTTCAGCCATTACCTGAGCCAAGAGCAGCTGCCGCAGCAGAGTTTTGTGCCA
GTTCAAATATACAGGGACGCTTTAGCTTTCCGACTTCTGCGGATGCATGGATATCATGTT
TCTCCATGTAGGAATTTTGGTCCATCCTCATATTCACACACATAAACGGAAGATAGTTAT
ACTAACTATATAAATGTTTTTGCTTTTACAGGGAGCTTTTGTTGGTTTTTAAATCATCAA
GACATTCTAACACATATGGAAGAGGACTGTGAATACTTCTCAAGTGTAATGTATAATGTT
TATAGGGCCACTGACCTTACCTTTTCAGGGGAATATGAACTTCAGGAGGCCAGATCATTT
GCAAGGAAGTTACTTGACAAAACATTATCACTGGGAATCAGAGGTGATAATGTCGCTATG
TTCCCCAACTTTCATACACTGGTAGTTTTCGATTGATCTCTTCAATATCTACTGGCGGAA
CTTAGAACATATATTCTTCTGCTCTACTCTTTTTGTTGTTTGTGGTTGATTTTTTTTTTT
TTTTTCTGATTTATAGATAATTTTGGACGAATAATTTGGAAAATTTGATGAATTTGTATG
ATATTTGTACAAATTTTTCACTTATCCAAAGTGGACAGTAAATTCAACTTCAGGCAAAGT
TAGATTTTTGACCAAGAAAATAAATGTTCAATTTCTGTCCCAATATCAAACAAGACACTG
GAACAGAAGTCTTTGACTTCGTAACATGGAAAAGTTTTCTTGCCATTTGCCCGTACCCAG
GAACCAGCAGGCATTGTAACAGTGAAGATTTTGTGGAAAAACTAAGCATGAAAACTTCAT
GATAGTTTATTTTTTCTTCCATTTCTGTTTTGCAAGAAACATATATTCATTTTCTTTCAA
AGGCTTAACTATACAAAATGGATCATTCAATTGCTGATACCATCATCATCTATAGTGATA
CGATTGCATTATTTCATGCATGCATATAGATTGAGCATGAGCTAAGTCTTCCCTGGATCG
CTCGGTTGGAATCATCTGGATCATAGGATGTGGATTGAACAACAATATAAAAACAATACT
TTATGGACTGGGAAGGCCTCATTCTACAGGTATAAAGATGTTCCAAGTTTGAATCCACTG
AGCACGGTAAAAGGTCTCATTAGCATCTCCTATAAAAATTCTATGAAACCAGGTTATCAT
GTTTTCATGATGAAGGGCTAATGCAACTAGCAGTGAAGAACTATGAATTGCGTCAGGCAA
TTTTCAAGAGTGAGCTGGAGGAGCTTAAAAGGTCTTACCTAATTTTAAGATATAAATTCA
TAGTTGACATAAATGTCTGCGTATGCCATGTAAATTCATCAATAGCATCTGAGCACAGTG
AAACTGCAGGTGGTGTAAGGACTGGGGCCTCACTGACATGGGATTTGGTCGAGAGAAGAC
CACGTATTGTTACTTTGCAGTGGCCGCTAGTAGTTCCCTCCCTCATGACTCCGCAGTGCG
AACCATAGTTGCAAAGAGCGCAATATTAGTTACAGTTGCAGATGACTTTTTGATACCAAA
GGTTCCCTGGATGAGTTGGAAAGCCTCACTGAGGCCGTTGGCAGGTATATGAACTAATAA
CAGAAACAAATTTCCCTAATTAATTTTCTTTAATTTCATGTACACCAGTGTATGGTAGTC
CTCGTCTTACTTCCTCTAATTTTTGTATGACAGATGGAATGGTAAAGGCTTGAGCAGCCA
CAGCAAGACCATCTTGATGCCCTTGACAATCTTGTGAGGGACATGACAGAGAAACACCTC
CACCAACAAGGAAGTGACATTACCAATGATCTCCAAGATATCGTGAGCATTCCAATCAGC
ATTACTGTGTCAATTCTTCCCTATGTTATCCACTAAATTAATCCTGAAATATTCATGTGG
TTTTTGTATGAAGTGGTATGAAACATTTGCTTCGTGGCTGGTGGAAACCAAGTGGAGTAG
AATTGGATATATTCCATCCATGCATGAATACCTAGATACTGGCATGATCTCCATTGCTAC
GCACACCTTAGTTCTTCCAGCTTCGTGTTTTTTGAATCCAAACTTACCAAAATGCAAACT
GAAGCCTTCTCAGTATGAAACCATTACGAAACTGCTCATGGTTATAGCTCGTCTGTTGAA
TGACATACAAAGCCACCAGGTGATGAATTAATTAAAACCTGGTCATGGATATTTCATTGT
TAATAATTCTTGGGTTTAATACTATTATGAGAAGCTAATACCTACGATTAATACTGACAG
AAGGAGCAAGAGGAAGGGAAGTTCAACTTTGTGTCACTCTATTCGAAAGAAAACCCAGGG
CGGATACCGAAGATTCAATTTCTTATATGACAGACATAATGGATGAGAAGAAGAAAGGGT
TACTGGAACATGCTTTAATGGATGGCTTGGATGATTTGCCCAAGCCATGCAAGCATCTCC
ACCTATCATGTTTCAAAGTGTTTCAGATGTTTTTCAACTCTGGAAACCGATTCGACTCCA
ACACTGAATTGGTTCATGACATCAATAAGGCAATTTATATTCCTTTGGAAGTTCAAACCT
CAAAGCCATTGAAGCCTCTGCCACCTCATGCTGGACCAAAGAAGGCAAATTCAACGATGA
ACACTCATTTTGATCAACTCTACAAACCTCGGGTAAAACCCAGTTTCACTATGCACTGGA
TTCTCCCAAATAAGAGACGGCTCTGGAAAATGTCCATTTCCCTGAAACTCAAACTGTGTT
TCTTTTGA
>CHTPS125_Loci
ATGGAATCATCGCATTCCATAATTGAAGCTCTAGTTAGGAAGATCAAGGATGAGATGTTC
TCATCTGTTGATCTCTACTCTTTTGTTTCCCCTTCTGCTTATGACACTGCATGGCTAGCC
ATGGTTCCTGACCCTGCAGGTGGGAATGATGGACGGCCCATGTTCGGGGAATGCTTGAAT
TGGGTTGTGAATAACCAGAGAGAAGGTGGGTTCTGGGGAGAGTCGGATGGATATGGCAAT
CCCACCATTGATTGTCTTCCTGCAACTCTTGCCTGCATGCTTGCACTCAAAACTTGGGGT
GTTGGGAGTGGAAATTTGGAGAGAGGTACTACCATGGCTATTAATACATTGCCACCTTTT
TCTTTTTGAATCTTTCACTGTGTCATAGTCATTCCACCAGTAGAAGGTAGCATGAATGCG
CCTTAAAGCTACTTTAAGCGGCTTGCAGAAATAAATATAAATATGTTTCTATACATATAT
ACCAGGTAATAATTGGTCAAAAGGAGGCAAAGTCTGGGAAAAGGCGTGCGGTGTCCTATA
ATTGTGTCTTTCTTACTCATCATTTTGTTCACTTTATGGCAAGTTAATATAGTTTTCTTT
TATGTTTTTTAGTTCTTTTTTAAAAAAAATTCTCTCTCTTATTAAGTGAATATAGGCTCT
GTACTCCAACTGATAGAAGTGTAATTACCTTTTTTCCATACTTCAGGGTTGGCCTTCATC
CATGACAACACAGAGAAGCTTCTCGCAGAAAATCATGGCCGCTGTCCTCGTTGGTTTGCC
ATCGTTTTCCCTGCAATGATTGAACTTGCCCAAAAAACAGGTTTAGAGATTGTCTTCTCA
GATGAGTTGGAAGAAGTTCTGACAAATATTTTCCACCACAGACAACGGATTCTGGAAAGG
TATGCGTTTTTGCATTTAGCAATCGGTGTTTAATTTTTAAAGCATTAGTACTAGTCTTTT
GTTTTCAATCATTTTGACTGAAACGCTTCTCCAACCAGACACTCTCTGTAAATAATCTTG
ATTTTGTACATAAAAAATAAACCCACGTACGTGCATGCATTTGCAGGGAAGAACTCGTTG
ATAAGTACCATTATCCCCCATTACTATCATACCTTGAAACCTTGTCTTGTGGTATGGTAT
CGATGAAGAAGACATAGTGAAGCATTTGAGTGAGGACGGCTCCATGTTCCAATCTCCCTC
TGCCACAGTTTGTGCATTCATTACTACCCGAAACAGAAAGTGTATGAATTACCTGCAAGC
TCTTGTTCAAAGATTTCCTCATGGAGGTTAGAGAAGTTCTCTAACTCTTTATATCCACCA
AACTAAATAATTAGTATGCAGGATTCATTTAGACACTAGATTTTTTAACTTTACTATTTG
ATGCAGTTCCATCAATGTATCCCATGGATGAACAGCTTATACAGCTTAGCATGGTCGACC
ATTTACAGAAGCTTGGGTTGGCCGATCATTTCCATAAAGAGATTGAAAATATTTTAGAAC
ATGTTTATAGGTACCGATCGAATTAATTACCATTGAGTTCATGTTTGAAAATAGCTTTTT
TTTTTAATTTGTCGTACGAAATTTCAGCCATTACATGAGCCAAGAGCAGCTGCCGCAGCA
GAGTTTGGTGCCAGTTCAAATATACAGGGACGCTTTAGCTTTCCGACTTCTGCGGATGCA
TGGATATCATGTTTCTCCATGTAGGAATTTTGGTCCATCCTTATATTCACACACATAAAC
GGAAGATAGTTATGCTAACTATATAAATGTTTTTGCCTTTGCAGGGAGCTTTTGTTGGTT
TTTAAATCATCAAGACATTCTAACACATATGGAAGAGGACTGTGAATACTTCTCAAGTGT
AATGTATAATGTTTATAGGGCCACTGACCTTACCTTTTCAGGGGAATATGAACTTCAGGA
GGCCAGATCATTTGCAAGAAAGTTACTTGAGAAAACATTATCACTGGGAATCAGAGGTGA
TAATGTTGCTATGTTCCCCAACTTTCATGCACTGGCAGTTTTCGATTCTCTTCAATGGCC
ATTAGCAGTAACTTAGAACATATGTCAATCTGGGCCAAAAATTAACAAGATAAATATATC
ACATATCTTTTTCTCCGCTTTACCTTTGTTGTTGTTTTTGTGGTTTTTACTGTCTTTCCA
GATACTATTGGAGGAATAATTTGGAAATTTTGGTGAATTTGCATTATATTTGTGAAAAAA
AAATTGACTTAACCAAAGTGGAGAAAAAAAAAAAATTTGAATTTCTGTCCCAATGCAAAA
GGCAAAGGCCTTTTTTGTTGGGTCTTTTCTGTCCCCAGTATCAAACAAGACACATGGGGC
AGAAATATTTGTTTTCGTAACATGGACAAGTTTGCCTACCAAGACCGGCAGGCGTCGTAA
CAGCGAGGATCGAAGGGAAAATTTTGCAGGAAAATTTTGCAGGAAAACTTTCATGCTAGT
TTATTTTCTATTCCATTTCTGTCTTGCAAGAAACATATCTAAATTATCTTAACTCCAAAG
GCTTATATACAAAAAGGAATTATTCAATTGCTAATACCATCAACAATAATCATACTGATA
CGACTGCTTTATGCCATGCACATAGATTGAGAATGAGCTAGATCTTCCTTGGATGGCACG
ATTGGATCACCTGGATCATAGAATGTGCATTGAACAATTATGTGAATCAACACTCAATGG
ACTGGCAAGGCCTCATTTTACAGGTATATATCAAGATGGTGAAAGTTAGAATAGATTGAA
AACCTGCAGTAAAAGGTATATATATATCATGAGCATCTCATAGCAAACTTCAATAAAACC
AGGTTATCTTGCTTTCATAATGAAGTTCTAATGCAACTAGCAGTGAAGAATTATGAGTTT
CGCCAGGCAATCTATAAGAGTGAGCTGGAGGAGCTGAAAAGGTATTATACAATTTTGTCA
GATGCTAGCTGGATATATACACACTTGTTTGTAGATGTAGCCTGGAAAATATCTGTGTAT
TAATTTCCTCAATAGCACCTGAGTACATAGAAATTGTAGGTGGTGTGAGGACTGGGGCCT
TAGTAACATGGGATTTGGTCGAGAGAAAACAACCTACTGTTACTTTGCGGTGGCTGTGGC
TTGTAGTTTCCTGCCTCATGACTCTGAAGTAAGAATGATAGTTGCAAAGAGTGGAATACT
GATCATAGTTGCAGATGATTTTTTCGATACCAAAGGTTCACTGAACGAGTTGGAAAGCCT
CACTGAAGTAGTTCGAAGGTATATATATATATGAACTAGTAAGGGAAACAAGTTGCTTTC
ATTAATTTAATTTGGTTCTACGGTATATGTATAAGTAATGTTAATCCTACTTTCCTCTGA
TTTTGATATGACAGATGGAATGGTAAGGACTTGAGCAGCCACAGCAAGACTATCTTCGCT
GCCCTGGACAACCTTGTGAGTGGTATGGCAGCAAAGCACCTTCATCAACAAGGAAACGAC
ATTACAGGAGATCTTCAAGATATAGTAATCTTTCCAATTAATCAACATTATTATATTAAT
TATTTCATATGTTATCCACTAAATTAATCCTGAAATGTGCTTTTTGTATGAAGTGGTATG
AAACATTTGCCTCATGGCTGCTGGAAACAAAGTGGAGTAAAAGTGGATATATTCCATCAA
AGCATGAATACCTAGATAATGCCATGATCTCCGTTGCCACACAGACCATGGTCCTTCCAG
CTTCTTGTTTTCTGAACCCAGGCTCACCGGAATGCAAACTGAAGCATTTTCAGAATGGAA
GCATTACAAAATTGCTCATGGTTGTATCTCGTCTGTTGAACGATACACAAAGCTACCAGG
TGATTATTATTTGGACCTCTATGTTAATATATCCTTAATTTTATGAGAAGCTAATACTCC
ATGAGTTCTGACAGAAGGAGCAAGAGGAAGGGAAATTGAACTTTGTGTTACTCCACTTGA
AAGAAAACCCAAAGGCAACCATTGAAGATTCAATTTCTTTCACGAAAGCCATATTGGATG
AGAAGAGGAAGGAATTACTGGAACATGCTTTAATGGATGACTTAGATGATTTGCCTAAAC
CATGCAAGCAGCTTCACCTATCATGTTTCAAAGTATTTCAGATGTGTTACAACTCTAGCA
ATCGATTCGACTCCAACACTGAATTACTTCATGACATTAATAGGCCATTTATATTCCTTT
GA
>CHTPS127_Loci
ATGTCTGTCTCACTTCCCGTCACTCCTATTCCAACCACGCCAGGGGTAGATCATCAGGGG
GTGGCTCGCTCCACAGCGAATTTTCCTCCTAACATTTGGGGTGATCGTTTCCTCATCTAC
ACTCCTGATGATGCTGTAAGTGTATAGAAATACTGCTTTGATATCTGGTGCTGGAAGATG
AGTTAGTGTGCGTTTGGTAGCAATTCTAAGAATGTTTTGAGTTTTTTAATTATTTGAAAG
ATAAAAAATTTCAAGTACAAGAAGGTCTAAAACCACTTTCTAAAATCACTACTAAATGCA
CTCTTAGTTTCTTCCAATGTTTTCCTGGTGAGAGTATTCAGTCTAAATGTTTCAAACTTT
TTATGAGAGGTAAGGAAATTTATTTAGCATGATTAAAAGGCTTCCTTGAAAACTGATTTT
GAAAACAATTTTTGTTTTTTTATGACAAAAAATAGTTTTCTAAACAATTTATGGAGAACA
ATATGTTTTTTAAAACATTAGCAAATAGGCCTCAAATGTTTTTGTTGTGTTTGCAATTTT
TCTGGTGTAGGTAACCCATGAATGTAAAGAACAGCAAATTGAAGAACTGAAAGAAGAAGT
GAGAAAGGAGCTAAAAGCCAGTGCCAGTAAATCTCCGGAACTGCTGAAGTTGATAGATTC
CATCCAACTCTTGGGATTGGCACACCACTTTGAAAGGGAGATCGAAGAAGCATTAAAAGA
CATGTATGGAACATATAGTCTGGTTGATGATAACGACGACTTCACAAATGCTTCGCTTCG
GTTCCGACTACTAAGACAAGAAGGTTACCCCATTCCATCTGGTAAAAGCCCTTTCCTATA
GTTGCCAAAACATTTGTCATCTTGAATTACTTACCATTCATTGATTTAATGAACTTTACT
GATGAAATAGATGTATTTAATAAGTTCAAAGACAAGGAAGGCAACTTCAAGGAATATTTG
ATTGGTGACTCACTTGGCATGCTAGCTTTATATGAAGCTACACATTTGATGGTGCATGGA
GAAGACATACTAGAGGAAGCCCTGGCTTTCACCACTACTCATCTTCAGTCCATGGCAACT
GATCCAAATAATCCTCTTGCAAAACAAGTGATTCGTGCACTAAAGCGGCCCATTCGCAAG
GGCTTGACAAGGGTGGAGGCAAGGCATTACATTTCCATCTACCAACAAGATGGTTCACAT
AATAAATCTTTACTCAAGCTTGCAAAGTTGGACTTCAACCTGTTGCAGTCACTCCATAGG
AAAGAGCTAAGTGAGATCAGTAGGTAAGTTCTTGAAGCAATCATATGCAAAAAAAAACAA
GCTATTTTAGCAATCTTCTTGACTCTCATCATCGGCTTATATATCTTTCAGGTGGTGGAA
AGGTTTAGACGTTGCGACAAAGCTACCTTTTGCACGGGATAGACTAGTGGAGAGCTACTT
TTGGACATTGGGAGTGTACTTTGAGCCCCAGTACTTCCCTGCTCGAAGGTTCTTAACGAA
AATGACCGCTATGTTAACCATTATGGATGATATATATGATGCATATGGTACAATCGAAGA
ACTTGAACTCCTTACAGAAGCAGTCGAAAGGTTAATTGGATACTTGCACATCAATTTCAT
TAGCAGAATTTCTAAACTTCTGGTATAGATTTCATAAAGTTCCAAAGATATATTCTGTAA
TTACTTCACTTTCAGATGGGATGCCAGCTGCATAGATCAACTGCCTGCAGATTATATGAA
GTGGTTTTATCGGGCACTCTTGGATGTTTATGAAGAAATGGAAGAAGGGATGGCCAAGGA
AGGGAAATTGTACCGTGTCCACTATGCAAAAGAAGCGGTTTGACACGATCACCCTTCTTA
CCCTTCTTTTAGAATGTGTTTGACAATGATTTTAAAAGTGATTTTAAAAAGTTTCTAGTT
TTTCTAACATTTACTAATTTTTGTCTTTATCTTTCAAGTACTAGAAAAATTAGAAACATT
TTTTATAATCATTGTTTAACATACTCCTAAATCCTTCAAAAATTATATATATAAAAGCTA
ATAGCATGATCTACATATTTGCATGATTATTTAACTCAGATGAAAAGGCAAATCCAAGCC
TACTTTATTGAAGCCAAATGGTTGAACCAACGATATGTACCAACATTCGATGAGTACATA
AGTAATACACTAGTAAGTTGTGGTTACACTTTGCTCATTGCCACATCTTTCGTTGGCATG
GGAGATGTAGTGACAGAGGAGGCCTTCCAATGGGTGCTCAGCCACGCCAAGATGATTAGA
GCTTCAGAAACCATCAGCAGGCTCATGGATGACTTAGTTTCCCACGAGGTATAAGATTCT
TCTACTATTAAACCTAGAAATTAATTGCCTTAAGGGCATGACTTAAATATGAAAAATAGT
ATGTCTTATGTATAAAATAAAGTTTCCAAAATAGTTTTCATTTTTTCAATTGTTTTTTAG
AACTTTTTTAAAAAATATATATATTAATTTCAAAAAATCTCAAATCTTTTATAAAAAATA
ATCACTTTCAAAACAAATTTCTAATTAAAAACTATATTGAGTAAAAAATTTGTTAATTGT
GTTTTTTAAATTATCTATCCCACTTTTTTTTTTCTTTTTTTATGCTTTGCTCTTTGTGCA
GTTCGAACAAACAAGAATGCATGCCCCCTCAAGCATTGAGTGTTACATGAAGCAATATGA
GGTTACAAAGCAGGAGGCTTGTGATGAGTTGAATAAGCAAGTAGTCAGGGCATGGAAGGA
TATCAACCAGGAGTGCCTCAGACCTACACAAGTGCCAATGCCACTCGTCACACGTGTTCT
AAATTTTAGCCGTGTGATAGATATCTTGTACAAGGATGAAGATGAGTACACCCACAATGG
AAAATTGATAAAAGATCTCATTACATGGATGCTCATAGACCCTGTGCCAATGTAA
>CHTPS128_Loci
ATGTCTGTCTCGCTTCCCGTCACTCCTATTCCAACCACCCAAAGGATTCATCATCAGGAG
GTGGCTCGCTCCACTGCAAACTATCCTCCTAACATTTGGGGTGATCGTTTCCTCACCTAC
GCTCCTGATGATACGGTAAGTGTATTTGAGTTCCTAGATAAGATTTTGTTTCTGAAAGCA
ATGAATAATTATTTTTAAAAATAGTTCTCCAAATGAACTTATGGAGAACCGTATGCTTTT
GAAAACATTACCAACTAGGCCTCAACTTTTATGTTTTTCTTGCAATGTTGCTGGTGCAGG
TAACCCAGGAATGTAAAGAACAGAAAATAGAAGAACTGAAAGAAGAAGTGAGAAAGGAGC
TAAAAGCCAGTGCCCATAAGTCTCCAGAACTGCTGAAGTTGATAGATTCCATCCAACTCT
TGGGATTGACATACCACTTCGAAAGGGAGATTGAAGAAGCATTGAAAGACATGTATGGAA
CATATAGTCTGGTTGATGATAATGAGGACCTCACAAATGCCTCTCTCCGGTTCCGGCTAC
TAAGACAAGAAGGTTACCGCGTTCCATCTGGTAAAATCCCCTGTCCCATAGCTGCCAAAA
AATATATATGTCATCTTGAATTACTTAGTATTGATTTAATGGTTAATTTTGCTGATGAAA
TAGATGTATTTAGTAAGTTCAAAGACAAGGAAGGCAACTTCAAGAAATCTTTGATTGGTG
ACTTACCCGGCATGCTAGCTTTATATGAAGCTACACACTTGATGGTGCATGGAGAAGACA
TACTAGAGGAAGCCCTGGCTTTCACCACTGCCCATCTTCAGTCCGTGGCAACTGATCCAA
ATAATCCTCTCTCAAAACAAGTGATTCGTGCACTAAAGCTGTCCATTCACAATGGCGTGA
CTAGTGTAGGTGCAAGGCACTACATTTCCATCTACCAAGAAGATGGTTCGCATAATGAAT
CTTTACTCAAGCTTGCAAAGTTGGATTTCAACCTGTTGCAGTCACTCCATAGGAAAGAGC
TAAGTGAGATCACTAGGTAAGTTCTTGAAGCAACTATATGCAAAAAGTTAGCTATTTGGC
AAAACTTCTTGACTTTCATCACCTGCTGATGTAACTTCGATCAGGTGGTGGAAGGGTTTA
GACTTTGCCACGAAGCTACCTTTTGCAAGGGATAGACTAGTGGAGATTTACTTTTCGGCA
TTGGGAGTGTGCTTTGAGCCCCAGTACTCTCTTTCTCTAAGGTTCTTAACGAAAGTGGCC
ATCATGATAACCATGGTGGATGATATATATGATGCATACGGTACAATTGAAGAGCTCACA
CTCCTTACAGAAGCAATTGAAAGGTTAATTTGACATTTGCTTAATTTCTAAATTTGTGGT
ATAGAATATTTCATAAAGTACCAAAGATGTATTTTGTTACTTTGCTTTCAGATGGGATGC
CAGCAGCATAGATCAACTTCCAGATTACATGAAATGCTTTTATCGGGCATTACTGGATCT
TTATGAAGAAATGGAGCAAGAGATGGCCAAGGAAGGAAAATTATACCGTGTTCACTACGC
AAAAGAACTGGTTTGGCACCAAATTACCTTTCTTCTAGATCCTTTATTTTTGCCTGATTT
GGGACCAATTACTTTTCTTCTGATCCTCTATTTTAACATGATTTGTATATATATATATAT
ATAGATAGATATATAAGCTAGTAGCATGACCTGCATGATTATGTAACTCAGATGAAAAAG
CAAATCCAATCCTACTTTGTTGAAGCCAAATGGTCGAATCAAGGATATATACCAACATTC
GATGAGTATATGAGTAATGGAGTAGTAAGTGGTTGTTGCTCTTTGCTCATTGCCACATCT
TTCGTTGGCATGGGAGATATAGTAACCAAGGAGTCCTTCCAGTGGGTGCTCAGCCGCCCC
ACGATGATTGGAGCTTCACAGATCATTTGCAGGCTCATGGATGACATGGCTTCCCACGAG
GTATTAGATTCTTCTACAGAGATTAAATGCTTAGTAAGTGAAATTTGATACTACAGAACT
TAAGTGCATGTTTGGCAATGTTTCTTTTTAAATAGTTCTGAAAAAACAGTTCTTAATTGT
TTTTAAAAAGAAAATTTTGTTTGATAACTCAAGTCTAGATTTATTCTCTATTAAGGTAAG
TACTATGTGTATAATGTAAACGTTTCCAAAATATTTTTCATATTTTCCTTAAGTTATGTT
TCGTATTGTAAAATTTGAGGAAAAATGTGTGAAAGGGAAAAAAAAATAAAGAGGAAAAGT
AGATGAAAAGAAAAAATGAAAAAAAAAAAAAGAATATATTTAAAGTCAATAAATTATTTT
TATTTACTACATCAAACTCATTTAATTTGTTTTAACTCATCAATATAAAGATTAAATAAT
TTGAAAGTATATAAGTTTATAATTAATTTTAATTACATTTGATTTCCTTTGGTATTTTTC
ATAGGAAAATTAAACATGTGAAAATCATTTTCTTTAACATTTTTTTTTCTTTTTATAATA
TTTTCTAGAAACCAAACATAATCTTAATATTTACAATAACTAAACATTTTGTAGAAGATC
TCGTTTATTTTTAAGAAAGAACTTCTAAAATATTAAATAGTCGTAGGTGTTCAAAACTAA
AAAATTTTAAATGGTTTAAGGACATATTTTTAGTCAAAATAATTATGACAAAATTAGACC
GTGAAAATCATTATTGGAAGGAAAAATTTATATTAAGATTACCAACATCATTTACAAAAA
AGTTAGACAAAGAATTAGATGCATATATAACAGAAGAATTTCTTATTAGTCATTATTAAC
TTATGAAAAATTAATTACTTTTATTAATAATGAAATATTAGCCTTATGTACATACCTTAA
GCTTAAAAGTCAAATGAAAAAAGGAAGATAATATAGTAAGAAAGAATTAAGAAAATTTTG
TTCTTACTAAGGACATGATACTATAATTAGTCCTTCATAAAAGAAAAATAAAGTTATATA
AAGAAATTTTAATAGAAATAAAAAACCAACAAAATAATGAAACAAAATTTCCAAAGAAAA
ATATAAAAAATAACAAATTAAAACTCTTAAACAAATTAAACCCAAAGAAAAAAAATTAAC
AGTGTGCTACAAATGCCAAAAAGTGGGACATTATGCAAAAAATTGTGAACTAAAAAACAA
AATAAATTCTCTACAAATAAGTGACAAGGTTAAAGAACAAATGATTAATTTAATGAAAAA
ACATTAAATTCAAAACACCTAAAATCTATCATAAACATAACTATTTTCAAAACAAACTTT
ACTAACAACTATTTTCAATTAAAATTTTGTTATGTGTTCCTTAATTAAACAGCCCCATAT
ATATATATATATATATATATATTAATTTTTTTTTTTGCACAGTTTGAGCAAAAAAGGGTG
CACGTTGCTTCTAGTGTTGAATGCTATATGAAGCAATATGGTGTTTCAAAGCAGGAGGCG
TATGATGAGTTGAATAAGCAAGTAGTCAAGGCATGGAAGGATATTAACCAGGAGTGCCTC
AAACCTACACCAGTGCTGATGCCAATCATCACACGTGTTCTAAATATTGCCCGTATGATG
AATATCTTGTACAAGGATGGAGATGAGTTCACCCATGTTGGAAAACAGAGGAAAGATCTC
ATTGCATCGATCCTCATAGACCCTGTGCCAATGTAA
>CHTPS129_Loci
ATGTCTGTTCAGTCTTCAGTGGTACTTCTTGCTCCATCTAAAAACCTCAGCCCTGAGGTT
GGCCGGCGCTGTGCAAATTTTCATCCCAGCATTTGGGGGATCATTTCCTTTCTTATGCTT
CTGAATTCACAGTAAGATATGCCTACTGGCTATTGGCCATTGTTACCTAGTGCGCGCATG
CTATCTCTTGGGACCCTCCTAATGTATTTAGAATGTTGTAATATCACAGATAAAACAGCT
TATTCAGGGATGCTGTGAATTTTTTTAACAGGGCGCTCATGTTTATTTTATTAATTGTTT
AAATTTGACGGTGCAGAACACTGATGATCATTTGAAGCAACATGTCCAACAGCTGAAAGA
AGAAGTGAGGAAGATGCTAATGGCTGCTGATGATGATTCTGCGCAAAAGTTGCTCTGATT
GATGCAATCCAACGGCTGGGAGTTGCTTACCATTTTGAGAGTGAGATTGATGAAGTATTA
AAACACATGTTCGATGGTTCCGTTGTCTCTGCTGAAGAAGATGTTTATACTGCTTCTCTC
CGATTTCGGTTACTAAGACAACAAGGGTACCATGTCTCATGTGGTGAGTCTTTTCACTCA
TATCTTCATTTCTCTCAATACTGTGCTACACATAAAATATTTAGGATAATGAAGTATGAA
TCTTTTGCCCTCTATTAATATGAACCACATACCTCAATTAGTATTATCCACAAGTTGGAA
ACTCAAAGAGCCATGTTGTGTCATGTAAAGCAGATTTATTCAACAACTTCAAGGATAATG
AAGGAAACTTCAAGGAATCCCTCAGCAGCGATGTGCGGGGAATGTTAAGCTTGTATGAAG
CCACACATTTCAGGGTGCATGGAGAAGATATATTAGATGAAGCACTTGCTTTCACTACCA
CTCACCTTCAGTCCGCCACAAAGTACTCTTCAAATCCTCTTGCTGAACAAGTAGTTCATG
CCCTAAAGCAGCCCATCCGAAAGGGGTTACCTAGGCTAGAGGCCAGGCATTATTTTTCTG
TGTACCAAGCAGATGATTCTCATAACAAAGCTCTGCTGAAGCTAGCAAAGTTGGATTTCA
ACCTATTACAGAAATTACACCAGAAGAGCTAAGTGACATTTCCGCGTAAGTACATAATTA
TGTAGGATTGCCTTATTTGTTTGTTGAAGTTTGAAAGGGGTTAGAATTACTTGAGTTCCG
TTGAATTGTACCGTATTATAGGTGGTGGAAAGATTTAGACTTTGCACACAAGCTTCCTTT
TGCAAGAGATCGGGTGGTGGAATGCTACTTTGGATATTGGGGGTGTACTTTGAGCCCCAG
TTTTTCTTCGCTAGAAGGATTCTCACTAAAGTAATAGCCATGACCTCTATTATTGATGAC
ATCTATGACGTGTATGGTACACTTGAAGAACTCGAGCTCTTCACCGAAGCAGTTGAGAGG
TTTAATTCATACACTTCTTGACCTTTGGTCTTCAATCTCATTGCTGAATGCAGATTTTGT
ATAGTCAATCAATCCACAGTAATTCATCCTGTTATAAGTTCAGCTTATGCATGGTCATTC
ATCATTCAGCTTCTTGATTTTCAGGTGGGATATCAGTGCCATAGATCAACTGCCAGAGTA
CATGAGAGTGTGTTATCAAGCACTCTTATATGTATACAGTGAAATTGAGGAAGAAATGGC
CAAGGAAGGAAGATCGTATCGGCTCTACTATGCAAAAGAAGCAGTAAGGCTTACATGTGA
TTATTATACTTTAAGAAGCAATAAATTTAATAACCATACTGATGAAATGAAAACCAAATC
CATTGCTCAGATGAAAAATCAAGTAAGAGCATACTATGAGGAAGCAAATGGCTTCAAGTG
CAACAAATTCCAACCATGGAGGAGTACATGCCTGTGGCGTTAGTTACCTCTGCATACTCA
ATGCTGGCGACCACATCGTTTGTTGGAATGGGAGATGCTGTGACAAAGAAAGCTTCGATT
GGATTTTCAGTAAGCCTAAGATTGTAAGGGCTTCAGCCATAGTTTGCAGGCTCATGGATG
ATATGGTTTCCCACAAGGTATGGTAATCCTTATGCTGTTTCAGAATAATAACTCACAAAT
CAGTAAATATTTTGATACCATGAATTATTGGAGCTACTAGATATGTATAATTTCTGAAAT
TCAAGTGGCTCAAATAATTATTTTATATATTTGTACTTTCCACTAACCTCTATGGTTCTA
TATTTTGTAGTTTGAGCAGAAGAGAGGACATGTTGCCTCAGCTGTTGAATGTTACATGAA
GCAACATGGTGCGTCGGAGCAGGAAAACGCACAACGAATTTAACAAACAAGTAAGAGATG
CATGGAAGGATATCAATGAAGAGTGCCTCATCCCAACAGCTGTCCCAATGCCCATCCTCA
TGCGAGTTCTAAATCTCGCACGTGTTATAGATGTTATATACAAGAATGAAGATGGCTATA
CTCATTCTGGGACTGTTCTAAAGGATTTCGTAACTTCCATGCTAATTGATCCTGTGCCAA
TATGA
>CHTPS132_Loci
ATGTCTCTTCCACTCTCAGTTACAGCTCCTAGTCCAACCCAAAGGCTTAATCCTGAGGTG
GCTCGCCGCAGTGCAAATTTTCGTCCTTGCTTTTGGGGTGATCGTTTCCTCACCTATACT
CCTGATGATCCGGTAAATGAGCTTTCATAATTCATGGAAGCAAAAACATGTTATTTTCGG
TCATAAGTTAGAGGTTATTTATGATTGTTTTTAAAAAATAGTTATCAGAAAACATGGTTG
TTCTTAATATTATGCATCTTGAAAATTTAATTTAATTTTTTTATTTTTTGTATCAAAATG
CTATGCACTTTTTGTTGTATTTTCAATTGTTTCTCATGATTTTTTTATTACTTAGAAAAC
ACTTATCGGTTTATTATAAAAAATAATCTAGTCTGAAAAATAGTCATTTTGTAAAATTTA
AGTATCGATATATCCGTATTTACCTATATTTCAAACATTGACAATAACTAAATAAAACTC
TAAAAATAAGAGTATTCAAGAGAAAAAATAATTCAAAAATATATATATTTTTTTCCAAAA
GCTTAATATGGAAAGGGGGGAAATAAACATCATCTTACGGGGAAATAAACATAAAGGAGG
TTTTGATTCCATATTAGACAACCAACCAATTTTCTCTGTAAGGGACATAATATTAATCAT
GTTCCCAATACCCTCCCTCACAAGCAACCTTTTTTCTTTTCGGACTGAACAAATTGGAAA
AGTAAATATGTGGCGACCTCCCGGAAAATTTGGTCTAATATTGGACAACCATTTTCTTAA
AGTTAATTTCAGCTCGAAGTATGTCATTCACTCAGTCTAACATTTCTAGCATACGATTTG
TTCATACAATTTACTGGTGCAGGTAACCCATGCTCGTAAAGTGCAACAAATTGAAGAACT
GAAAGATGAACTGAGAAACGAGCTAAAAGCTACTGCCAGGAAGTCTTCACAACTGCTGAA
CTTCATAGATTCCATCCAACGCTTGGGATTGGCATACCAGTTTGAAAGGGAGATCAAAGA
AGCATTAGAGGACATGTATCAAACCTATAATCTGGATGATGATGATAATGATGACCTGAC
CAATGCTTCTCTTCGTTTCCGACTTCTGAGGCAAGAAGGTTACCATATTCCACCTGGTAA
AATCCCATGACCCATTGTTGTCTAAACATATATATGTCATCTGCAATTACATATCATCGA
TTGAATGGTCAACTTCGCTGATAAACAGATGTATTCAATAAGTTCAAAGACGACGAAGGC
AACTTCAAGGAATCATTGACTGGTGACTTACCAGGCTTGCTAGCTTTATACGAAGCTACA
CATTTAATGGCGCATGGAGAAGCCATACTAGAGGAAGCTCTGGCTTTCAGCACTGCTCAC
CTTCAGTCCATGGCAACCGATTCAACTCATCCCCTTCCAGCACAAGTGACTCGTGCACTA
AAGAGGCCTATTCGCAAGTGCTTAACAAGGGTGGAGGCAAGACATTACATTTCCGTCTAC
CAAGAAGATGGTCCGCATAATAAAACATTACTCAAGCTCTCAAAGTTAGATTTCAATCTA
TTGCAGTCACTCCACAGGAAAGAGCTAAGTGAGGTCACTAGGTAAGTTGCGGAACCAACA
ATATTCAGAAAGCTACATATTTGGCAATTTTCTTCACTCTGATAATCTGTTGATACATCT
TTAAGGTGGTGGAAAGGTTTGAATTTTGCCAAAAAGATGCCTTTTGCACGGGACAGATTA
GTGGAGGGCTACTTCTGGATATTGGGAGTGTACTTTGAACCCCAATATTCCCTTGCTAGA
AGGATCTTAATCAAAGTATTAGCCATGATATCCATCATAGATGATATATATGATGCATAT
GGTACATTCGAAGAACTCAAACTCTTTACAGAAGCAATTGAAAGGTTTGATACATGCATG
CCCATCAAAATTGTTGGCTTAATTTCCAAATTTCTAGTCAAATTTCAAAAAGTTCCAAGG
ATATCTGTTGCTTCACTTTCAGATGGGATGCCAGCAGCGTAGATCAACTCCCAGATTATA
TGAAGCCTTGTTATCAGGCTCTCTTGGATGTTTATGAAGAAATGGAGGAAGAGATAGCCA
AGGAAGGAAACCTGTACCGTGTTCAATATGCAAAAGCAGCGGTTTGCCTCCAATGACCCT
TCTTCTAGTTCCTTAACTCTTTCATAAATATTTTTTCTATCTTCAAAAAATATATTGTAA
GCTAGCAGTATAATTAGTCTATTTGCAATATTATGTAAACTCAGATACAAAGGCAAATCC
AAGCCTACTTTGTTGAAGCCAAATGGTTGAACCAAGAATATACACCAACATTGGATGAGT
ATATGAGTAACGCACTAGTAAGCAGTGGTTACTCTATGCTCATAACCACATCTTTTGTTG
GCATGGGAGATATAGCAACAAAGGAGGCCTTCGATTGGGTTTTCAGCGACCCTAAGATGG
TTAGAGCTTCATCTGTCATTTGCAGGCTCATGGATGACATAGTTTCCCATGAGGTATTAC
ATCATTTATGCTGCTTCATGTTGTGTTGTACTAGCTCTAGCTCTATGTATCCTTGATTTT
CTTCGCTTTTCTTTTTGTGCAGTTTGAGCAAAAAAGAGGGCATGTTGCATCAGCAGTTGA
ATGCTACATGAAGCAACGTGGGGTTTGTAAGCAAGAAGCATATGATGAGTTGAATAAGCA
AGTAGTGAACGGATGGAAGGACATGAATGAGGAGTGCCTCAAACCTACACAAGTGCCCAT
GCCTCTTCTTACACGTGTTCTTAATTTCAGCCGTGTGATTGATATTTTGTATAAGGACGA
AGATCAGTACACACATGTTGGAAAATTGATGAAAGATCTCATTGCTTCGATTCTCATTGA
CCTTGTGCCAATATGA
>CHTPS134_Loci
ATGTCTGTTCAGTCTTCAGTGGTACTTCTTGCTCCATCTAAAAACCTCAGCCCTGAGGTT
GGCCGGCGCTGTGCAAATTTTCATCCCAGCATTTGGGGGGATCATTTCCTTTCTTATGCT
TCTGAATTCACAGTAAGATATGCCTACTGGCTATTGGCCATTGTTACCTAGTGCGCGCAT
GCTATCTCTTGGGACCCTCCTAATGTATTTAGAATGTTGTAATATCACAGATAAAACAGC
TTATTCAGGGATGCTGTGAATTTTTTTAACAGGGCGCTCATGTTTATTTTATTAATTGTT
TAAATTTGATGGTGCAGAACACTGATGATCATTTGAAGCAACATGTCCAACAGCTGAAAG
AAGAAGTGAGGAAGATGCTAATGGCTGCTGATGATGATTCTGCGCAAAAGTTGCTCTTGA
TTGATGCAATCCAACGGCTGGGAGTTGCTTACCATTTTGAGAGTGAGATTGATGAAGTAT
TAAAACACATGTTCGATAGTTCCGTTGTCTCTGCTGAAGAAGATGTTTATACTGCTTCTC
TCCGATTTCGGTTACTAAGACAACAAGGTTACCATGTCTCATGTGGTGAGTCTCTTCACT
CATATCTTCATTTCTCTCAATATTGTGCTACACATAAAATATTTAGGATAATGAAGTACG
AATCTTTTGCCCTCTATTAATATGAACCACATACCTCAATTAGTATTATCCACAAGTTGG
AAACTCAAAGAGCCATGTTGTGTGTCATGTAAAGCAGATTATTCAACAACTTCAAGGATA
ATGAAGGAAACTTCAAGGAATCCCTCAGCAGCGATGTGCGGGGAATGTTAAGCTTGTATG
AAGCTACACACCTCAGGGTGCATGGAGAAGATATATTAGATGAAGCACTCGCTTTCACTA
CCACTCACCTTCAGTCCGCAGCAAAATACTCTTCAAATCCTCTTGCTGAACAAGTAGTTC
ATGCCCTAAAGCAGCCCATCCGAAAGGGGTTGCCTAGGCTAGAGGCCAGGCATTATTTTT
CTGTGTACCAAGCAGATGATTCTCATCATAAAGCTCTGCTGAAGCTAGCAAAGTTGGATT
TCAACCTATTACAGAAATTACACCAGAAGGAACTAAGTGATATTTCCGCGTAAGTACATA
ATTATGTAGGACTGCTTATTTGTTTGTTTGAAGTTTGAAAGGAGTTAGATTTAACCTGAG
GAGTTCCGTTGAATTGTACTGTATTTTAGGTGGTGGACAGATTTAGACTTCGCACACAAG
CTTCCTTTTGCAAGAGATCGAGTGGTGGAGTGCTACTTCTGGATATTGGGGGTGTACTTT
GATCCCCAGTTTTTCTTCGCTAGAAGGATACTTACTAAAGTAATAGCCATGACTTCTACT
ATTGATGACATCTATGACGTGTATGGTACACTTGAAGAACTCGAGCTCTTCACTGAAGCA
GTTGAGAGGTTTAATTCATACACTTCTTGACCTTTGGTCTTCAATCTCATTGTTGAATCC
ATATTTTGTATAGTCAATAATCCACTTTCATGTTAAAAGTTCAGCTTCTGCATATCATTT
ATCATTCCAGGTACTTGATTTTCAGGTGGGACATCAGTGTCATAGATCAACTACCAGAGT
ACATGAGAGTCTGTTATCGAGCACTCTTAGATGTATACAGTGAAATTGAGGAAGAAATGG
CCAAGGAAGGAAGATCATATCGGTTCTACTATGCGAAAGAAGCAGTAAGGCTTACAAGTA
ATTATTTTACTTTAAGAAGAAATGACCTTAATTAAAATACTGATGAAATAAAAACCAAAT
CCATTATTCAGATGAAAAAGCAAGTTAGAGCATACTATGAGGAAGCCCAATGGCTTCAAG
CACAACAAATACCAAACCATGGAGGAGTATATGCCTGTTGCATTAGCTACCTCTGGATAC
CTGATGCTTGCAACCACATCCTTTATTGCGATGGGGGATGTTGTGACAAAAGAAACTTTC
GATTGGGTTTTCAGTGAGCCTAAGATTGTCAGGGCTTCAGCCACAGTTTCCAGGCTCATG
GATGATATGGTTTCCCACAAGGTATGGTAATCCTTATGCTGTTTCAGACTAATAACTTAC
AAATCAGTAAATATGTTTGGTACCATGAATTATTGGAGCTGTAACACATGTATTATTTCT
AAAATTCAAATTGCTCAAATAATGATTTTGTGATATCTCATATTGGATGAGGAAAAAAGT
TTTTTTGTTGTATGAGTTCCCCTTAATCATGTAAACGCGTTTTAAAGTTAAGATGGTTCA
TTTGGATCTAAAGCAAATAATATCTATAAAGTTAGAAGCAGGTTATTATCTATGAACTTC
GATGTGAGGTTTGTTTAGCTCCAAAAAAAGTGTCTATCTATTTGACCTCACAATCTCATA
GGACAGAGAACATTGTGTCTGCATGAGGGGTGATTGTGATATCTAACGTCCGACATGAGG
GTCATTGTGATATTCCAAGTCGTATATGTGAAAAAGTTGTCATTATGCATGCATATGGAT
GATTGTGATATTCCACGTCAGATAAGAGAGAAAGTTTTTGGAGTTATAGAAGTATGAAAT
CTTCTTAACCATGTAAATACGTTTTAAAATTGTGAGGGTCGTTTGGACCTAAAACAATGT
CTATAAGGTTAGAAGCGGATCGTTATAGATTTTATGTATTTGCATTTTCCACTAATCTCT
ATGATTCCGTATTTATAGTTTTGAACAAAAGAGAGGACATGTTGCCTCAGCTGTTGAATG
TTACATGAAGCAACATGGTGCGTCGGAGCAGGAAACACGCGACGAATTTAAAAAACAAGT
AAGAGACGCATGGAAGGATATCAATCAAGAGTGCCTCATGCCAACAGCTGTTCCGATGAC
CGTCCTCATGCGAATTCTGAATCTTGCACGTGTTATGGATGTTGTATATAAGCATGAAGA
TGGCTATACCCATTCCGGGACTTTTCTAAAGGATTTAGTAACCTCCCTGCTTATAGATTC
TGTGCCAATATGA
>CHTPS130_Loci
ATGTCTTTTACATGCAATTTGGTCAGTTTATGGCCACTTTGCTCTGGATTAGAGCCCTAT
AAATACGTGCAGTACTGAAGTTGAGGCAAAAGCATCGGACAATAGTATAACCAACTTCAA
GGCAAAGTAGAAAAAATGTCAGCTCCGCCGTTGTTCGGCGCTGTTCAAATTATCATCCTA
GCATTTGGGGAATCATTTCCTTATGCTTCTGAATGCACGGTAAGATATTTGTCTACTAGC
TACCGACCATTGTTAACTAGTATACCCATGCTAGCTATTGGGACTCCCTAGTGTAATTAG
AATGCTGTGACATCATAAAATAAAGTTGTGTTATTTTATTAATTGCTTCAATTTAGTGGT
GCAGAACACTCATGCTTATTTAGAGCAACAAGTTCAACAACTGAAAGAAGTGAGGAAGAT
GCTAATCACTGATGATGATGATTCCGAGCAAAAGTTGCTCTTGATTGATGCAATCCAGAG
GCTAGGTGTGGCTTACCATCTGAGAGTGAGATTGATGAAGCATTACAACTCGTGTTCGAT
GGTTACGTTATCTCTGCTGAAGAAGATGATGATGCTTATACTGCGGCTCTTCGACTTCGG
TTACTAAGACAACAAGGGTACAATGTTTCATGTGGTGAGTCTTTTCCATCATATCTTCAG
TTTTCTCAAAACTATGATACACTTCCATTAGTTATCATGCGAAGAAACTTAATACACATG
CAATATTTAGGTATACGTATGAACATCATCTACAAATTTGAAACTCCTAGTTATGTTGTG
TGTTGTGAAGTAGATGCGTATTCAACAAGCTCAAAAATAGTGAGGGAAACTTCAAGGAAT
CCCTCAGCAGCAATGTGCGGGGGATGTTAGGCTCGTATGAAGCTACACATCTCAAGGTAC
ATGGAGAAGACATATTAGATGAAGCACTTGCTTTCTGTACCACTCACCTTCAGTCCGTGG
CAAAGTACTCTTCAAATCCTTTTGCTGAAGAAGTAGATCATGCCCTAAAGCAGCCCATCC
GAAAGGGGTTAACTAGGCTAGAGGCCAGGCATTATTTTTCAATATACCAAGCCGATGATT
CTCATAATACAGCTCTACTGAAGCTAGCAAAGTTGGATTTCAACCTATTACAAAAATTAC
ACCAGAAGGAGCTAAGTGAGATTTCCGCGTAAGTTCGTAATTATGTAGGACTGCCTACTT
TGTTTGTTTGAAGTTTGAAATTAAGGAATTATATTTAACTTGACCAGTTCCGTTGAATTG
CACTGTATTTAGGTGGTGGAAAGATTTAGACTTTGCACACAAGCTTCCTTTTGCAAGAGA
TCGAGTGGTGGAGTGCTACTTTTGGATATTGGGGTGTACTTTGAGCCCCAGTTTTTCTTG
GCTAGAAGATTCTGACTGAAGTAATAGCCATGACTTCTGTCATTGATGACATCTATGACG
TGTATGGTACACTCGAAGAACTCAAGCTCTTCACTGAAGCAGTTGAGAGGTTTAATTCAT
ACACTTCTTGATATTTGGTCTTCGATCCCATTGTTGACTCCAATTTTTGTATATTTATGT
TAAAAGTCCATCTTCTGCATAGTCATTTATCGTTCCAGCTACTTTGACTTTCAGTGGGAT
ATCAGTGCCATAGATCAACTACCAGAGTACATGAGAGTGTGTTATCGAGCGCTCTTAGAT
GTATACAGTGAAATTGAGGAAGAAATGGCCAAGGAAGGAAGATCATATCGGCTCTACTAT
GCGAAAGAAGCAGTAAGGCTTGTCTGTGCTTATTATACTTGAACAATCAATAAGCCTAAT
AACAGTACTGATGAAAATAAAAACCAAATCCATTCTTCAGATGAAAAATCAGAGCATATC
ATGAGGAAGCCAAATGGCTTCAAGTACAACAAATACCAACCATGGAGGAGTATATGTCTG
TGGCATTAGTTACCTCTGCATACTCCATGCTGGCGACCACATCGTTTGTTGGAATGGGAG
ATGCAGTGACAGAAGAAACTTTCGATTGGGTCTTCAGTCAACCTAAGATTGTCAGGGCTT
CAGCAATAATTTGCAGGCTCATGGATGATATGGTTTCCCCTAAGGTATGGCAGACCTTAT
GACTTCTGAATTCAAAATGGCTCAAACAATTATTTTATATTTTTCTAGTTTCCAATAACC
TCTATGATTCTAATTTTGTAGTTTGAACAAAACAGAGAACATGTTGCCTCAGCTGTTGAA
TGTCACGTGAAGCAACATGGTGCCTCGGAGCAGGAAACACACAAGGAATTTAATAAACAA
GTAACAAATGCATGGAAGGATGTCAATGAAGAGTACCTCATCCCAACAGCTGTTCCAATG
ACCATCCTCACGCGGGTTCTAAATCTTTCACGGGTTATAGATGTTATATACAAGAACGAA
GATGGCTATACTCATTCTAGGACTGTTCTAAAAGATTTCGTAACTTCCCATGCTAATCGA
TTCTGTGCCAATATTGTAGGACCCCTCCCTCTGGGAAACACGTGGCACACATCTCACAGT
GACACGTGGCACGTATCACCAGTCGGACCATCATCATCCGGACCACCACCATCCGGATTC
CCCTAA
>CHTPS131_Loci
ATGTCTCTTCCACTCTCAGTTACAGCTCCTATTCCAACCCAAAGGCTTAATCCTGAGGCG
GCTCGCCGCAGTGCAAATTTTCGTCCTTGCTTTTGGGGTGATCGTTTCCTCACCTATACT
CCTGCTGATCCGGTAAATGCGCTTCCATAATTTGTCAAAGCAAAACATGTTATTTTTAGT
CATGATTTAGAGTTTATTTATGGCTGTTTTTAAAATTCACTACTAATATTCATCGATATT
TTTATAATATTTTCGATATATCCATAAAATTTAGTACTAATATTCATCGATATTTTTTTA
ATATTTTTTATATATCCAAAAAATTCAAGTACTGATATATCTGTTTTTACATTTTTTCAA
GTAATTCAAAAATACATTTTTTTTCCTAAAAGCTTAACATGGGAAGTGAGGAAATAAACA
TTCTCCTATAGGGAAATAAACATAAAGTAGGCTTTGATTCCATATTAGACAACCAACCAA
TTTTCTCTGTAAGGGACATAATATTGATCATGTTCCCAAAACCCTCCCTCACAAGCAACC
TTTTTTCTTTTCGGACTGAACAAATTGGAAAAGCAAAATATGTGGCGACCTCCCGGAAAA
TTTGGTCTAATATTGGACAACCATTTTCTTAAAGTTAATTTCAGCTCGAAGTATGTCATT
CACTCAGTCTAACATTTCTAGCATACGATTTGTTCATACAATTTACTGGTGCAGGTAACC
CATGCTCGTAAAGTGCAACAAATTGAAGAACTGAAAGATGAACTGAGAAACGAGCTAAAA
GCTACTGCCAGGAAGTCTTCACAACTGCTGAACTTCATAGATTCCATCCAACGCTTGGGA
TTGGCATACCAGTTTGAAAGGGAGATCAAAGAAGCATTAGAGGACATGTATCAAACCTAT
AATCTGGATGATGATGATAATGATGACCTGACCAATGCTTCTCTTCGTTTCCGACTTCTA
AGACAAGAAGGTTACCATATTCCACCTGGTAAAATCCCATGACCCATTGTTGTCTAAACA
TATATATGTCATCTGCAATTACATATCATCGATTGAATGGTCAACTTCGCTGATAAACAG
ATGTATTCAATAAGTTCAAAGACGACGAAGGCAACTTCAAGGAATCATTGACTGGTGACT
TACCAGGCTTGCTAGCTTTATACGAAGCTACACATTTAATGGTGCATGGAGAAGACATAC
TAGAGGAAGCTCTGGCTTTCAGCACTGCTCACCTTCAGTCCATGGCAACCGATTCAACTC
ATCCCCTTGCAGCACAAGTGACTCGTGCACTAAAGAGACCTATTCGCAAGTGCTTAACAA
GGGTGGAGGCAAGACATTACATTTCCGTCTACCAAGAAGATGGTCCGCATAATAAAACAT
TACTCAAGCTCTCAAAGTTAGATTTCAATCTATTGCAGTCACTCCACAGGAAAGAGCTAA
GTGAGGTCACTAGGTAAGTTGCGGAACCAACAATATTCAGAAAGCTACATATTTGGCAAT
TTTCTCACTCTGATAATCTGTTGATATATCTTTAAGGTGGTGGAAAGGTTTGAATTTTGC
CAAAAAGATGCCTTTTGCACGGGACAGATTAGTGGAGGGCTACTTCTGGATATTGGGAGT
GTATTTTGAACCCCAATATTCCCTTGCTAGAAGGATCTTAATCAAAGTATTAGCCATGAT
ATCCATCATAGATGATATATATGATGCATATGGTACATTCGAAGAACTCAAACTCTTTAC
AGAAGCAATTGAAAGGTTTGATACATGCATGCCCATCAAAATTGTTGGCTTAATTTCCAA
TTTCTAGTCAAATTTCAAAAAGTTCCAAGGATATCTGTTGCTTCACTTTCAGATGGGATG
CCAACAGCGTAAATCAACTCCCAGATTATATGAAGCCTTGTTATCAGGCTCTCTTGGATG
TTTATGAAGAAATGGAAGAAGAGATGGCCAAGGAAGGAAACTTGTACCGTGTTCAATATG
CAAAAGCAGCGGTTTGCCTCCAATGACCCTTCTTCTAGTTCCTTACTCTTTCATAAATAT
TTTGTCTATCTTCAAAAAATATATTGTAAGCTAGCAGGATAATTAATCTATTTGCAATAT
TATGTAAACTCAGATAGAAAGGCAAATCCAAGCCTACTTTGTTGAGCCAAATGGTTGAAC
CAAGAATATACACCAACATTGGATGAGTATATGAGTAACGCACTAATAAGCAGTGGTTAC
TCTATGCTCATGACCACATCTTTTGTTGGCATGGGAGATATAGCAACAAAGGAGGCCTTC
GATTGGGTTTTCAACGACCCTAAGATGGTTAGAGCTTCATCTGTCATTTGCAGGCTCATG
GATGACATAGTTTCCCATGAGGTATTACATCATTTATGCTGCGTCATGTTGTGTTGTACT
AGCTCTATGTATCCTTGATTTTCTTCGCTTTTCTTTTTGTGCAGTTTGAGCAAAAAAGAG
GGCATGTTGCATCAGCAGTTGAATGCTACATGAAGCAACATGGGGTTTGTAAGCAAGAAG
CATATGATGAGTTGAATAAGCAAGTAGTGAACGCATGGAAGGATATGAATAAGGAGTGCC
TCAAACCTACACAAGTGCCCATGCCTCTTCTTACTCGTGTTCTTAATTTCAGTCGTGTGA
TTGATATTTTGTATAAGGACGAAGATCAGTACACACATGTTGGAAAATTGATGAAAGATC
TCATTGCTTCGATTCTCATTGACCTGTGCCAATATGA
>CHTPS137_Loci
ATGTCTTCTCATCTCTCAGCAGAGGTAAAACGTCCAGTAGTAAGCTTTCGCTCCAGCATC
TGGGGAAATCGTTTCATCAACTACACTCCTGATGATGAGGTAAGTTTACATAAGAAGATC
TTAACTATCTAAAGTTTTTTCTTCGAATTTGTTTAGTAGTAATGTGTGCATGCAATTTTC
TGGTACAGATAACTCGTGCCTATAACCAGCAGCGGGTTGAGGATTTGAAGGAGGAAGTGA
AAAGAGAGCTAATGGTAGCTGCGGGTAAGCCTTCACAACATCTGAACTTCATTGATGCTG
TTCAACGACTCGGTATGGCATACCACTTTGAAGAAGAGATAGAAGAAGCAATAGGGCATA
TCTATGATAACTACCATCACAGTGATGATAAATATGATGATCTCTGTAATGTTTCTCTCC
GATTTCGACTTCTAAGACAGCAAGGGTACAATATTTCATGTGGTAAGGCTTATGAATATC
AGTGGGAATCTTCACATATATGATTCAATCGTGTATCTCAAAAATTTTCCTTTGCAGACA
TATTCGAGAGGTTCAAAGATGAAAATGGCAGTTTCAAGGAATGTCTGAACAATGATGTGG
AAGGCATGCTTGGGTTATATGAGGCTGCACATCTCAGGGTGCAGGAAGAAGATATACTAG
ATGAAGCACTTGCTTTCACCACCGCTCACCTTGAGTCTTTGGTTGAAGATTTAGACTATC
CTCTTGCAGCACAAGCAACCCAAGCCCTATACCGGCCCATTAGGAAAGGTTTGGAGAGGC
TGGAGGCAAGGCCTCACATATCTATCTACCAAGATGAAGCTTCACACAGTAAAGCTTTAT
TGGAGCTTGCCAAGTTAGATTTCAATCTGCTGCAGTCACTGTACAAGAAAGAGCTAAGCT
ACATCACTAGGTTAGTGCTCAAATCTTGCATTCATTTCATGATTTAGATTAAGAAGTTAA
TATATGTTAGTTAATGTATTTCTCAGGTGGTGGAAAGATTTAGATTTCTCTTCGAAGTTG
CCTTTTGTCCGGGATAGAGTGGTGGAAACCTACCTTTGGATTGTCGCAGAATGTTTTGAG
CCCCAATACTCGTATGCTAGAAGAATACAGACCAAATTGCTTGTTCTAATAACAGTTATA
GATGATGTCTATGATGCATATGGCACTTTGGAAGAACTTGAACTCTTCACAGAAGCAATT
GAGAGGTACGTATGACCTACAAATTTCAGACTGTGACATGAATTTATTTAAATAAGTACT
TGAAGGGGAACTGGTTAATCATTTTTCAGGTGGGACAATAATAGCATAGATAGTCTTCCA
GAATACATGAAGCCATGCTATCAGGCAGTCTTGGATGTCTACAAAGAAATTGAGGAGAAG
GAAAATGAAGAAAGACCTTACTGTGTTCACTATGCAAAAAAGGCAGTAAGGCTCCCAGAG
TCCTATCTTTGTTTCCCCATTACATGCAATATATACTAGCGTAATATATATTTGCTTTGT
GGAACATATTCCATATGAAAAGGTCTGTTCGAGCTTACTTCAATGAAGGCAAATGGCTCC
ATGCAGAATATGTACCAACGATGGAAGAGTACATGGGTGTTGCCCTAGTAAGCTCTGATG
TCCCCATGTTCACAATCATCTCCTTTGTTGGCATGGGAATGATGGCAACAAAGGAGGCCT
TTGATTGGGTGTTAAATGGCCCTAAGATTGTCCGAGCTTGTTCCACAATTGTTAGGCTCA
TGGATCTGAAATATTACTTCCAAAATGCTGCTTATTCATATCTCAAAAGCAAAGGGTTTT
AAAAACATCTTATATTGTGTGTGTGTGTGTTTTTTATTTTTCATTTTTTTTTCTCATCTA
GTTTGAGCAAGAGAGAGGGCATAGTGCATCTAGTGTTGAATGTTACATGAAGCAAAATAG
TGTCTCAGAGCAACTTGCATACCGAGAGCTTAACAAGCAAGTCGAGAAAGCATGGAAAGA
TATAAACCAGGAGTTCCTCAGACCTACTGCTATTCCAATGCATCTCCTTACACGGGTTCT
CAATTTTGCACGCACTGGAGAATTCATGTACAAAGTCCGTGAAGATAGATTCACGAATGT
AGGAGAAGTGCTAAAAGATAATATTGCATCACTGTTCATTGACCCTGTGTCAATATGA
>CHTPS138_Loci
ATAACCCTTGCCTATAACCAGCAGCGGATAGAAGATTTGAAAGAGGAAGTGAGAAGAGAG
CTGATGGCAGCTGCTGGTAAGCCTTCACAGCAGCTGAACTTCATCGATGCAGTTCAAAGA
CTAGGGGTGGCATACCACTTTGAAGAAGAGATAGAAGAAGCATTAGGACGTATCTATGAC
AACTACCAAGAGGATGGGGATAAATATGATGATCTCTATAATGTTGCTCTTTGATTTCGA
CTTCTAAGACAGCAAGGATTCAATATTTCATGCGGTAAGGCTCATGAATATCAGTGGGAA
TCTTCACATATATGATTCAATCTTATATATATCTAAATTTTTTTCATCTGCAGATACATT
CAAAAGATTCACAGATGAAAATGGTAGTTTCAAGGAATGTCTGATAAAAGATGTGGAAGG
CATGCTAGGGTTGTATGAAGCTGCACATCTCAGGGTTCAGGAAGAGGATATACTAGATGA
AGCAATTGCTTTCACCACCACTCACCTAAGGTCTTTGGTTGAACATTTAGACTGTCCTCT
TGCAGCACCAGTAAATCGAGCCCTCTACCGCCCCATTAGGAAATGCTTGGAGAGGCTGGA
GGCAAGGCCTTATATTACTATGTACCAAGATGAAGCTTCACATAGTAAAGATTTATTGGA
GCTTGCCAAGTTAGATTTCAACCAACTGCAGTCACTGTATAAGAAAGAGTTAAGCCACAT
CACTAGGTTGGTTCTCAAATCTCGCATTCACTCAAATTCAAATCCTTTAGTAGGCGGCTA
ATTTATGTGAATTATTTATGTATTTCTGATCAGGTGGTGGAAAGATTTAGATTTCTCCTC
GAAGCTGCCTTTTTTCAGAGATAGAGCGGTGGAAACCTACCTGTGGATTGCTGTAGCATG
TTTTGAGCCCCAATACTCGTATGCTAGAAGAATACAGGCCAAATTACTTGCTATAGCAAC
AGTTATAGATGATATGTATGATGCATATGGCACTCCGGAAGAACTGGAGCTCTTTACAGA
AGCAATTGAGAGGTATGACATAAAAATTTTGCACCTTAGAGGAGGATGAATTTATGTCAT
ACGGTACTTAAAATGGGAACTGGTAATTGCTTGCATAGATAGGCTTCCAGAATACATGAA
GCCTTGCTATCAGGCACTCTTAGATGCCTACAAAGAAATTGAGGAGAAGGAGAATGAAGA
AAGATCATATTGTGTTCACTATGCAAAAGAGGCGGTAAGGGTCACTTAATTCCATCTTTG
TCTCCCCATTACATGTAATACATGAATAGATATATAATATTTGCTTGGTTGAACATATTC
CAGATGAAAAGTGCAGTTCGAGCTTACCATAATGAGTCCAAGTGGTTCCATAGAGAATAT
GTACCAACGGTAGAAGAGTACTTGAGTGTCGCACTAGTAACCTCTGATGTCACCTTGTTC
ACTATCATCTCTTTTGTTGGGATGGGAAGGATGGCAACAAAGGAGGTCTTTGATTGGGTG
TGGAATGACCCTAAGATTATGAAAGCCACCTCCACAATTATTAGGCTCATGGATGATATG
GCTTCACACGAGGTACCCATTCATGTCTCAAAGACAATATGAATGTTGTTAGTGTGAGAA
TTTCATTATCATTTTTGTAAACATCTCCTGTTGGTTTTTGTATAGTTTGAGCAACAGAGA
GGACATGCTGCATCAAGTGTTGAATGTTACATGAAGCAACATGGTGTCTCAGAGCAGCAT
GCATACCAAGAGCTTAACAAGCAAGTTGAGAATGCATGGAAAGATGTAAACCAGGGCTGC
CTCAGACCTACTGCTATTCCAATGCATCTCCTTACGCGTGTTCTCAATTTTGCACGCGCT
GGAGATTTCATGTACGGAGGGGGTAAAGATATATTCACCAATGTTGGAGAAGTGATGAAT
GATAATATCGCATCATTGTTTGTCCATCATGTGCCTATATAA
>CHTPS139_Loci
ATGTCTTTTCATCCCTCAGCATGTGATCCTCCAGCCCAGAATTATAAACCAGAGAAAAAA
GGAGCGATAGTAAGCTTTCACCCCAGCGTATGGGGAAATCGTTTCATCAACTACACACTC
CTGATGATGAAGGTAATTATATATAAGTTTACCTAACAAGATTCAACTATCTAAAGTTTT
TCCTCGAATATTTTTAGCAGTAGTGCATGTATGTAATATTCAAAATTTTATTTATTTTTA
ACCATTTATATGTTATCAATTATATAGATATTGTCTGTTTTAAATTCAAAATTTCCTCAT
GACTTTAAAATATTTTTATATGTTTAGGAGTCCGTAGAAGATTTTTTTAGTGAATCTGAC
GTGACCTTTATTTGATGTCAAATATCACAATAATCCTTATGGAGACACAAAATTTTTATT
GTGCATCATAAGATTGTGGGACTAAAAAGACAGACATCCATTACTGGTCAAACTAACTCT
CACACCAAAACGAGGATTCAACTTTGATTGGATTCATTTGTAATTATCTATTCCGAACTA
TATAAATATTATTTGCACTATCTCAAAATGTCCTCACTACTTTAAAAATATTTCTATATT
ATTAAAAAAGGCTATACATGTAACTCAAAGAAAATTTTTTCCATATCCTCTGTAAAGTTT
TCAAAAATCTAAGAAAATGAGCAGTTCTCCTTCATATAAAAAACAAGGCTGCAACATCCC
AGAGTTAATGGTCTGCCACATATAGAAAGTGCCGTGAAGTGTGTGTTGTCTAGCAAAACA
TGTTCACCGACCATGCCAGGCTGCCCGATGCATGTTATTACATACTAAAATGTATTAAGA
AAAAGAATATCCTAGCCGACATCATTCAACATAAAGCTAATATATATACTTCCTAGATTA
GGTTTGGTTTCAAGGATATATTAAAAAAAAGGGAAAACAGTCCATATGCCTCTTGACACA
TCCCTTATGAGACAATATCCACGATTCTCAATGCTCACATTGTAACAATTTGTTATATGA
ATTGTGAAAGCATACAGACAGATAGTCAATTATCAAGAGTAGTTTATCTAGATAAATACA
AAAAATAATGGTTCACCTGCTGCAACCATGCATCAATGGCACTTGATGACAAGATATTTT
TCATAAATAATGCTCAACTTGCCACTCAATTTTAGGGCTATCCATGCTTTAAAAGTACTG
AAGCTTGTGGGCTATCTTACTCATGTCCGTCCTTAGCAACATGTCTTCTCATTCCTTAGC
CCAAAATTATAAACCGGAGGTAAAGCGGCCGATGGTAAACTTTCACCCAGGCATTCGAGG
CAATCCTTTCATCAACTACACTCCTGATGATGAGGTAATTATATGCAAATTTACATAAGA
ACATCTCAACTATCTAAAGTTTTTTCATCGAATTTGTTTAGCACTAATGAATGTAGGCAA
TTTTCTGGTACAGATAACCCGTGCCTATAACCAGAAGCAGGTTGAAGACTTGAAAGACGA
AGTGAGGAGAGAGCAACTGGCAGCTGCTGGTAAGCCTTCACAGCAGCTGAACTTCATAGA
TGCAATTCAAAGACTCGGGGTGGCATACCACTTTGAAGAAGAAATAGAAGAAGCATTAAG
ACACATCTGTGATGACCACCATTACAGTGATGATAAATATGATGATCTGTATAATGTTTC
TCTCCGATTTCGTCTTCTAAGACAACAAGGGTACAATATTTCATGCGGTAAGGCTCATGA
ATATATATATATATATATATATATATCAGGGAGGAAGAGTTTGACATTTTTTTCGAATTT
TTCTTTCTTATTTTATTCATCCTTTTTGGGTGATAACTGCAGATGTATTCAACAAGTTCA
AAGATAAAAATGGTAGCTTTAGGGAATCTCTGATTGGAGATGTGCAAGGCATGCTAGGCT
TGTATGAAGCTGCACATCTCAGGGTTCAGGAAGAGGATATACTAGATGAAGCACTTGCTT
TCACCACCACTCACCTCAAGTCTTTGGTAAAACATTTAGACCATCCTCTTGCAGTACAAG
TAACCCAAGCCCTACACCGGCCCATTAGGAAAGGTTTGGAGAGGCTGGAGGCAAGGCCTT
ACATATTCATCTACCAAGATGAAGCTTCACATAGTAAAGCTTTATTGAAACTTGCCAAGT
TAGATTTCAACCTACTGCAGTCATTGTATAAGAAAGAGTTAAGCCACATCACCAGGTTAG
TTCTCAAATATTACATTCACTTAAATTCCAACTTTGACTTGGAGGATAATTTGTGTGAAT
TAATGTATTTCTCAGGTGGTGGGAAGATTTAGATTTCTCTTCGAGTTTACCTTTTGTCCG
GGATAGAGTGGTGGAAACCTACCTTTGGATTGTCGTGGCATGTTTTGAGCCCCAATACTC
GTATGCTAGAAGAATACAGACCAAATTGCTTGTTCTAATAACAGTGATAGATGATATCTA
TGATGCGTATGGGACTCTTGAAGAACTTGAGCTCTTCACAGAGGCAATTGAGAGGTATGA
GGTACAAATTTCACTCAGATAAATTTATTTCATATTGTAAACTTAGAAGGGGAAATGGTG
ACCTAATTTTCAGGTGGGACAATAATGGTATAGAAAAGCTTCCAGAATACATGAAGCCGT
GTTACCTGGCTGTCTTAGATGCCTACAAAGAAATTGAGGAGAAGGAGAATGAAGAAAGAT
CATATTGTGTTCACTATGCAAAAGAGGCAGTAAGAATCCTTGAGTTCTATCTTTGTCTCC
CCATTACATGTAATATATAGTAGTGTTAATATATATTTGCTTTGTTGAACATATTCCAGA
TGAAAAACTCTGTTCGAGCTTACTTCAATGAAGCCAAATGGCTCCATGGAGAATATGTAC
CAACGGTAGAAGAATACATGGGCGTTGCACTAGTAAGCTGTGATGTCCCCATGTTCACAA
TCATCTCTTTTGTTGGCATGGGATTCATAGCAACAAAGGAGGCCTTTGATTGGGTATTAA
ACGGCCCAAAGATCGTCAGAGCTTGCTCCACAATTATTAGGCTCATGGATGACATGGCTT
CACACAAGGTACTCTGAAATATTACTTCCAAAAAGCTTCTCATTCATAAATCGAAGACCA
TGAGGTTTAAACATGATGTTTTGCTGTTTTTTATGTAGTTTGAGCAAGAGAGAGGGCATA
TTGCCTCTAGTGTTGAATGTTACATGAAGCAATATAGTGTCTCAGAGCAACTTGCATACC
ACGAGCTTAACAAGCAGGTTGAGAAAGCATGGAAAGATATAAACCAGGAGTTCCTCAGAC
CTACTGCTATTCCAATGCCTCTCCTTACACGTGTTCTCAATTTTGCACGCACTGGAGATT
TCATGTACAAAGGTCGTGAGGATATATTCACGAATGTTGGAGAAGTGATGAAAGATAATG
TTGCTTCATTGTTCATTGACCCTGTGCCAATGTAA
>CHTPS140_Loci
ATGGAGCTTGCCAAGCTATTTCTCTCATACTTACCAATTCATCATTCAAGGTATAGTAGT
GTTCAGTCATTGTCCCAAGAAATTAACATGTCTACTCAAGTCTCAGCATGTTCTCTAGCC
CAGATTCCTAAACCCAAAAATCGTCCCGTGACAAATTTTCACCCCAACATTTGGGGTGAC
CAATTTATCACCTACACCCCTGAAGACAAGGTAATGCAATGAAATTATGTTTATATACTT
ATTTAGAAGTTATTTTTCTTGATGTTGGATGACAAAATTTGTTGGTCTAGGTTACACGTG
CCTGCAAAGTGGAGCAGATTGAGGATCTGAAAAAGGAAGTGAAAAGGAAATTAACGGCTG
CTACTGCTAACCATTCCCTATTGCTGAACTTCATTGATGCAGTGCAACGGCTTGGGGTGG
CATACCACTTTGAACAAGAGATAGAAGAAGCGTTACAACATATTTATGAGAGTTTTCATG
ACCTCAATGATATTGATGGTGATCTCTATAATGTTGCTCTTGGATTTCGACTACTAAGGC
AACAAGGATACAGTATTTCATGTGGTAAGAGACTAAGGATTAATTATCACTGAATAAGAA
AAAATTATATTCAACCTTCTTATCATTTAAATCTTATGTTCAAGTACTGGTGATGTTTGT
GTAGGTATATTCAAAAAGTTTACGGATGAACGAGGTAGATTCAAGGAAGTTTTGATCACA
AATGTACGAGGCCTGCTAGGCTTGTATGAAGCTGCACATCTCAGGGTTCATGGAGAGGAC
ATACTTGCAGAAGCACTTACTTTCACCACCACTCACCTCAAGGCCATGGTAGAAAGTTTA
GGATATCCTCTTGCAGAACAAGTTGTTCATGCCCTGAACCGGCCCATTAGAAAAGGTTTG
GAGAGGATAGAGGCAAGATGGTATATATCCGTCTACCAAGATGAAGCTTTCCATGATAAA
ACTTTACTAGAGCTGGCAAAATTAGATTTCAATCTAGTGCAGTCACTGCACAGGGAAGAG
CTAAGCAATCTTGCAAGGTTGGTTTTTAGATCACCCCACATGTACTTGGCCATTCTTATC
ACTTTCCTGTATGCTGATCATGTTAATGAATTTTAGGTGGTGGAAAGAATTAGACTTTGC
TACAAAGTTACCTTTTGCACGAGACAGATTGGTTGAAGGCTACTTCTGGATACTTGGGGT
GTATTTTGAGCCTCAATACTTACGGGCTAGACGAATTCTAACCAAAGTAATTGCTATGAC
ATCCATTCTAGATGATATCTATGATGCATATGGTAATCCTGAAGAACTCAAGCTCTTCAC
AGAAGCCATTGAGAGGTTTGCTACTTGCACATTACCAACCTTGATTGTGTATAATATTTG
TATTTATATATACCTAAATCGAGGCTCATTATTTTATTTTCAGGTGGGATATTAACAGCA
TAGATCAGCTTCCAGAATACATGAAACTCTGCTATGCGGCACTCTTAGATGTGTACAAAG
AAATCGAGGAAGAGATGGAGAAAGAAGGAAACCAATATCGGGTTCACTATGCCAAAGAAG
TAGTAGGACATCTTTAACTCCGGATCCCCACCTTTTGCATTGATGATATTTTATATGGTC
TCATATATACATAGATATAACTTGGATGAATGTTTTTTAGATGAAGAATCAAGTTCGAGC
TTACTTTGCTGAGGCCAAATGGTTACATGAAGAACACGTGCCAACAATCGAAGAGTACTT
GCATGTTGCACTAGTAAGCTCTGGATACTGCATGCTTGCAACCACGTCCTTGGTGGGAAT
GGGAGAAATAGCAACAAAGGAGGCCTTTGATTGGGTGACCAGCGATCCTAAGATTATGTC
ATCTTCAAATTTTATTGCAAGGCTCATGGATGACATCTCATCACATAAGGTATGCAGAAT
ATGTGTTTCAAATGGGAAGAATATAACACGCTTGTTTTTTCTCAACTTTTGTATTATACA
TGCAGTTTGAGCAAAAGAGAGAGCATGTGGCCTCAGCCATTGAATGTTACATGAAGCAAT
ATGGTGTCTGATTCGTCCCTAGCAGCGGCAGTGGCAATGGCACCATTTGATTCGGGGTTC
GATCCCCGGCAACGGCGCCATTTGATTCGTGCCCACTTGGTGTCTCAGCTGATTCGTGTC
CAGCTGGTGCTCCTTGATTGAGGGAGTAATCAACAAAATTTATAACCTATTACACCATTT
ACTAGGGTAGCAAAGACAAAATTTATAGCATAGTGGCTCTAGGATCGTTCACTGGGATGA
GTTTTCACTTCACAAATGATATTAATTCAAAGTTGAATTGGTGCCTTTTCATTTCAAGGT
TAGCTTTAAAAGAAAACATAAACATGTTTGAATGAAAAAGAATTGGTTTTAAGCTAACCA
AAAATAGTAACTGATTTTACTTACAAAGAAAAGAGTTTCTTGGAGTTCAGATCACTAGGC
TCAGATTCCTCATGCAAAAAGGGAGTTCCGGTCACTTGTTTCTTTTCCTCGCATTAGAGA
ATTAACATATAGTTCCTTCTCCAACCGGTGTTGTACAGATGCTTCCCATTAATGGGTTCA
AACACTAAATCCCTCTCACTGATGCACCTTGCAATGGCTCATGCCTCTCACCTAGCATTT
ACCATTCAAGGTGATCTTTAACCTTGGATTACCCGTCAAAAGCTCGCAAGAGATAACTAA
TGGATGTCTCCTTGGAGTCCAAAAGCTTACCAAGTGTTGGCTATTCTAGAAAATCCTACC
TTCAAGTCACCTCCCAGAGGCTCGCAAGGGGTAAACTAGTGCATCTCCATGGACGGAGAT
CACTTGCGTTACCAAGTGTTGGCCCAGGTGATTTAAAGGCGTTTTAAGTTAACTAAAAAG
ATAAAAACCATTAACGGGTCACACTTTCTCTTCATTAAAAACTAAAACAACAAAACTTCC
AAATTATACATGTGGAAACTTACCCGGCTTTCCTCACTCCAAGAGACAAAAAGCTTAGCC
TCTCATCCTCTGTGGAAAAATCCTCAGAGTTTGGTTGGCTAGAAAATGAAAATGAAAGAG
AAGACAAGAATATATATGAAAAACAGAGCAAGTGCTCTGTTCCTTGATTCTATATATGAT
ATATCTATATATTACATACTTCCCCAAGCGTCTCCTGAGAGTGTTTACAAGAGAGTTTAT
ATAGGAAGGTAATTTACCCTTCCTTGGCTACTTCCTAGCTAAGGAATTACACGAGTGGTT
AAATATAAGGAGAAAATGGAAATTTATACAAAAATATCTGAAGAAAAATATCCAAAAGAG
TCGGTGGCAAATATCGGGAAGCTCCAGGAACCATTTCGCAGGAGAAAATGGTGTCTGCGA
GATTTTGCAGACATTCAAGGAAGGCTGCGAAATCACTTCGCAACAACAAGCTATCCTCGC
AGGGCTGCGAAGTTGGCTTCCACCTTGAGGTTCTCAGCTTCCAGCTTGCGGCATATCTCG
GGCAACTTCAGGAGGAAATCCACAACACTGTATAAAAAGGCTGCGAAATTCTCGCAACAA
AAGGCTGATTCCGCAACACTTTAGAGTGATTGACTTGCAGTGGCTGTAACTTCTTCGTTT
CAACTCTGAATCGCGCACCGTTTGAAGCATTGGATTCTTGACTTCCTGAGCTTTGAAATG
GTATATAGAATGTAGAAAATGGACTTCGGGAAGTGCTCCAAAAGTGCAAAAGAAGACTGC
AGCTGGCTTTCCTCTGTTTTCTTCACTCTGTTTTTCCTCTCTCCTTGCATACTTTGAACG
ACTTTGGCAAAGGGATATGGGGCTCCAAAGCTTGGTTTCTTCATGAATTTGAGCTTCCAA
AAGCTTTGCCATGAACTATATACAGCTCTCCCTCATTCTTGGATTGCTTTGGTGATCAAA
AAGCTATCAAAACACCAAAACTTAACACAATTTGATTAGAATTGATTGCAAGGGTCCTTA
ACATGTTAATTGGGTTAAAAGGCAATAACTACTACTCAAAAGTGTTTAAAAGAGTTAATT
ACAAGCTATCAAATAGCACTTTTTGAGTAGTAATCAGTGTCTCTGAAGAACAGGCATACA
GTGAGTTTCGAAAGCAAATTGAGAATGCATGGATGGATATTAGCCAGGAATGCCTCAAAC
CTACTGCTGTTCCAATGCCTCTCCTTGCTCGTGTTCTCAATCTTACACGAGCCGCAGATG
TCATTTACAAAGAGCAAGACAGTTACACACATGTTGGGAAAGTGATGAAGAATAACATTG
CGGCTTTCTTCATTAACCCTATAATATAA
>CHTPS141_Loci
ATGGGCCCCAAAACCAAACCAAATTCCACGTACTTTTCAACTGCATACAACCATGCACTG
AATGCCAAGCTATTTCTCTCATACTTACCAATTCATCATTCAAGGTATAGTACTGTTCAG
TCATTGTCCCAAGAAATTAACATGTCTACTCAAGTCTCAGCATGTTCTCTAGCCCAGATT
CCTAAACCCAAAAATCGTCCTGTGGCAAATTTTCACCCCAACATTTGGGGTGACCAATTT
ATCACCTACACCCCTGAAGACAAGGTAATTCAATGAAATTATATTTATATAATTATTTAG
AAGTTATTTTTCTCGATGTTGGATGACAAAATTTGTTGGTCTAGGTTACACGCGCCTGCA
AGGTGGAGCAGATTGAGGATCTGAAAAAGGAAGTGAAAAGGAAATTAACGGCTGCTACTG
CTAACCGTTCCCAACTGCTAAACTTCATTGATGCAGTGCAACGGCTTGGGGTGGCATACA
ACTTTGAACAAGAGATAGAAGAAGCATTACAACATATTTATAATAGTTTTCATGACCTCA
ATGATATTGATGGTGATCTCTATAATGTTGCTCTTGGATTTCGACTACTAAGGCAACAAG
GGTACAGTATTTCATGTGGTAAGAGACTTAAGGATTAATTATCACTGAATAAGAAAAAAT
TATATTCAACCTTCTTATCATTTAAATCTTATGTTCAAGTGGTGATGTTTGTGTAGATAT
ATTCAAAAAGTTTACGGATGAACGAGGTAGATTCAAGGAAGTTTTGATCACAAATGTACG
AGGCATGCTAGGCTTGTATGAAGCTGCACATCTCAGGGTTCATGGAGAGGACATACTTGC
AGAAGCACTTGCTTTCACCACCACTCACCTCAAGGCCATGGTAGAAAGTTTAGGATATCC
TCTTGCAGAACAAGTTGCTCATGCCCTGAACCGGCCCATTAGAAAAGGTTTGGAGAGGCT
AGAGGCAAGATGGTAATATATCTATCTACCAAGATGAAGCTTCCATGATAAAACTTTACT
AGAGCTGGCAAAATTAGATTTCAATCTAGTGCAGTCACTGCACAGGGAAGAGCTAAGCAA
TCTTGCAAGGTTTGGTTTTTAGATCACCCCACATGTACTTGGCCATTCTTATCACTTTCC
TGTATGCTGATCATGTTAATGAATTTTAGGTGGTGGAAAGAATTAGGCTTTGCTACAAAG
TTACCTTTTGCACGAGACAGATTGGATACTTGGGGTGTATTTTGAGCCTCAATACTTACG
GGCTAGACGAATTCTAACCAAAGTAATTGCTATGACATCCATTCTAGATGATATCTATGA
TGCATATGGTAATCCTGAAGAACTCAAGCTCTTCACAGAAGCCATTGAGAGGTTTTCTAC
TTGCACATTACCAACCTTGATTGTGTATAATCTATGTATATATATATATATATATATATA
TATATATATATATATATATATATATACCTAAATCGAGGCTCATTATTTGATTTTCAGGTG
GGATAGTAACAGCATAGATCACCTTCCAGAATACATGAAACTCTCCTATATGGCACTCTT
AGATGTGTACAAAGAAATCGAGGAAGAGATGGAGAAAGAAGGAAACCAATATCGGGTTCA
CTATGCCAAAGAAGTAGTAGGACACCTTTAACTCTAGATTCCACCTTTTGCATTGGTGAT
ATTTTATATGGTCTCATATATACATAGATATAACTTGGATGAATGTTTTTCAGATGAAGA
ATCAAGTTCGAGCTTACTTTGCTGAGGCCAAATGGTTACATGAAGAACACAGACCAACAA
TTGAAGAGTACATGCGTGTTGCAGTAGTAAGCTCAGGATATTATCTGATTGCAACCACTT
CCTGGTGGGAATGGGAGAAAAGAGCAACAAAGGAGGCCTTTGATTGGGTGACCAACGATC
CTAAGATTATGTCATCTTCAGTTTAATTGCGAGGCTCATGGATGACATCAGATCACATAA
GGTATGCAAAATATGTGATTCAAATGGGGTGAACATAACACACTGGTTTTTTCTCAACTT
TTGTATTATACACGCAGTTTGAGCAAGAGAGAGAGCATGTGGCCTCAGCCATTGAATGTT
ACATGAATCAATATGGTGGCTCTGAGGAACAAGCATACAACAACTTTCAAAAGCAAATTG
AGAATGCATGGATGGATATTAACCAAGAATGCCTCAAACCTACTGATGTTCCAATGCCTA
TCCTTGCTCTTATTCTCAATCTCGCCCGAGCCGCGGATGTCTTTTACGAAGAGCAAGATG
GGTACACGCATGTTGGGAAAGTGATGAAGAATAACATTGCGTCATGCTTCATTGACCTTA
TAATATGA
>CHTPS142_Loci
ATGAAAATCACTGTTTGGTTTGGAGTTTTTTTCATACATTGTGCCCCAAAATTCAACCGA
ATTTTTTCATACATTGTGCCCCAAATTTTCTAAACTGAAAATCAGCCAGTGGCCAATTTT
CACCCTAACATTTGGGGTGACCAGTTCATGTCCTACACTCCAGAAGACGAGGTAATTGAA
TGAAAATATGTGTTAATCTTATGTGGCTTATAAATACCTATTCAAAAGTTTTTTGACTTA
TTGTGTTGGCTAGTAAAATTACTTGGTTGCCACAGGAAACACGGGCCTGCAAAGAGAAGC
AGGTTGAAGATCTAAAAGAGGAAATTCGAAGGAAGCTAATGAATGCAGCTGGTAAACACT
TCCAACAACTGAAATTCATGGATGCAGTGCAACGTCTTGGGGTGGCATACCACTTTGAAA
GAGAGATAGAAGAAGTGCTACAACATATTAAAGATAGCTATCTTGATGATGATGATATTG
AAGGTGACCTCTTTAATGTTGCTCTTAAATTTTGGTTACTAAAACAAGATGGGTACAATA
TTTCATGTGGTAAGAGACCAAGGAACTATCATGTCTAAGCTAAAGTGTATCCTTCTCATA
ATTCCAATCTTATGTTCAAATTATGATATTTATGTAGGTACATTCAACCAAGTTCAAGGA
TGAAAAGGGTAACTTCAAGAAAGCTTTGATCAGCGATGTACTAGAAATGCTAGGCTTGCA
TGAGGCTGCACATGCATATCAGAGTTCATGGAGAAAACATACAGGATGAAGCACTTGCTT
TCACCACCACCCATCTAAGGTCCATGGTAGAACATTTTAGAATATCTTCTTGCAGAACAA
GTTGCTCATGCCTTGAAGCAGCCCATTAGAAAAGGTTTAGAGAGGCTAGAGGCAAGGTTA
TATATCTATCTACCAGGATGAAACTTTGCATGACAGAACTCTACTAAAGCTAGCCAAGTT
AGATTTCAATCAAGGTGGTATATACAAGGAGGAGCTATGCAATATTGCTAGTTTTGCTTT
CAAATCACTAACAGATATACCTAGTCACCTTCTCATTTTGACCTGAACTAATTGTTCTAA
TGAATTTTAGGTGGTGGAAAAGAATTAGACTTCGCCACAAAGCTACCTTTTGCCTGAGAT
AGATTGGTGGAAGGCTACTTCTGGGTACTTGGGGTGTGATTTGAGCCTCAATATGTCTGG
GCTAGACAAATTCTAACCGAAATAAATTGCCATGACATCCATTGTAGATGATATATATGA
CACATATGGCACACTTGAAGTACTCAAGCTCTTTACCAAGGCCATTGAGAGGTTTGATAC
ATGCAAATTAAATTATAAACCTTCATCATTTGTACTGTATGTGATACTTAAATAGGCCTG
GTTTAATTTTCATGTGGGATGTTAAAAGCATAGATCACCTTCCAAAATATGTGAAACTCT
GCTATGTGGAACTCTTACATGTGTACAAAGAAATTGAGGAAGAGATGGATAAAGAAGGAA
ACCAATATCAGGTTCAATATGTGATAGAAGCAGTAAGGCATTTTGCATTTGACTTTGTTT
TGTATAGTAACATAGGGTTATATATGTAACTTGATTGAATGTTTGACAGATGAAAAACCA
AGTTAGAGCTTATTTTTATGAGGGTAAATGCTTCCATGAGGGACACAAACCAACAATAGA
AGAGTATATGAGTATGGGAGAAATCTTAACAAAGGAGGCCTTTGATTGGGTGATCAGTGA
CCCCAAGATTATCACGACATCAACTGTAATTGGGAGGCTCATGGATGACATCAATTCACA
TAAGGTATTGTGA
>CHTPS143_Loci
AAATTTGTTGAGGGCATTGTGAAACTACATGGAATGTCGCGGTCTATTGTCAGTGATAGG
GACCCCATTTTCATCAGTAAGTTCTGGCAGGAATTTTTTAAAATGTTGTGTACACAACTC
AAGATGAGTTCTGCCTACCATCCTCAAATGGATGGCCAGTCTGAAGTTGTCAACCATTGT
GTGGAACAATATCTGCGTTGTTTCATCTATCAACAACCACGCCAATGGAGTACATTTCTT
CCTTGGGCTGAGTTGTGGTATAATACTGCTTATCACTCTTCTACAGGTATGACCCCATTC
CAGGCTCTTTATGGGCGACCTTTCCTTGTTATTCCATTGTATTCGATGGGGTCTTCGCCT
GTTGATGAAGTTGATCATAGACTTACAACTTGAGATGCATTGTTGAAACATCTCAAGGAA
AACTTAGCGATAACAAGGAATCGAATGAAGCAAATAACATATCGTGGCTGACGGGATGTT
ACATTTCAAGAAAGCGATCTTGTTTTCCTCAAACTACAGCCTTATCGCCAACAATCCGCT
TTCAACGCTCTCATCAGAACCTTGCAAGCAAATACTATAGACCATATCTAATCGAGGAGA
GAGTGGGAGTCGTCGCATAAAAACTAAAGCTATCCGACAGTGTGCACTTGCACCCTATTT
TTCATGTATCGCTGCTAAGGAAGAAACTTGGAGATGGTTCCGTGATCAGTTCAGAACTTC
TGCCATTTTCAGATGAGTCCAAGTGGTTCCATAGAGAATATGTACCAACGGTAGAAGAGT
ACTTGAGTGTTGCACTAGTAACCTCTGATGTCACCTTGTTCACTATCATCTCTTTTGTTG
GGATGGGAAGGAGGGCAACAAAGGAGGTCTTTGATTGGGTGTGGAATGACCCTAAGATTA
TGAAAGCCACCTCCACAATTATTAGGCTCATGGATGATATGGCTTCACACGAGGTACTCA
TTCATGTCTCAAAGACAATATGAATGTTGTTAGTGTGAGAATTTCAGTGTCATTTTTGTA
AACATCTCCTGTTGGTTTTTGTATAGTTTGAGCAACAGAGAGGACATGCTGCATCAAGTG
TTGAATGTTACATGAAGCAACATGGTGTCTCAGAGCAGCATGCATACCAAGAGCTTAACA
AGCAAGTTGAGAATGCATGGAAAGATGTAAACCAGGGCTGCCTCAGACCTACTGCTATTC
CAATGCATCTCCTTACGCGTGTTCTCAATTTTGCACGCGCTGGAGATTTCATGTACGGAG
GGGGTAAAGATATATTCACCAATGTTGGAGAGGTGATGAATGATAATATTGCATCATTGT
TTGTCCATCCTGTGCCTATATAA
>CHTPS144_Loci
ATGTCCGTCCTTAGCAACATGTCTTCTCATTCCTTAGCCCAAAATTATAAACCGGAGGTA
AAGCGGCCGATGGTAAACTTTCACCCAGGCATTCGAGGCAATCCTTTCATCAACTACACT
CCTGATGATGAGGTAATTATATGCAAATTTACATAAGAACATCTCACTATCTGAAGTTTT
TTCATCGAATTTGTTTAGCACTAATGAATGTAGGCAATTTTCTGGTACAGATAACCCGTG
CCTATAACCAGAAGCAGGTTGAAGACTTGAAAGACGAAGTGAGGAGAGAGCAACTGGCAG
CTGCTGGTAAGCCTTCACAGCAGCTGAACTTCATAGATGCAATTCAAAGACTCGGGGTGG
CATACCACTTTGAAGAAGAAATAGAAGAAGCATTAAGACACATCTGTGATGACCACCATT
ACAGTGATGATTAATATGATGATCTGTATAATGTTTCTCTCCAATTTCGGCTTCTAAGAC
AACAAGGGTACAATATTTCATGCAGTAAGGCTCATGAATAGATATGTATATATATATCAG
GGAGGAAGAGTTTGACATTTTTTTCGAATTTTTCTTTCTTATTTTATTCATCCTTTTTGG
GTGATAACTGCAGATGTATTCAACAAGTTCAAAGATAAAAATGGTAGCTTTAGGGAATCT
CTGATTGGAGATGTGCAAGGCATGCTAGGCTTGTATGAAGCTGCACATCTCAGGGTTCAG
GAAGAGGATATACTAGATGAAGCACTTGCTTTCACCACCACTCACCTCAAGTCTTTGGTA
AAACATTTAGACCATCCTCTTGCAGTACAAGTAACCCAAGCCCTACACCGGCCCATTAGG
AAAGGTTTGGAGAGGCTGGAGGCAAGGCCTTACATATCCATCTACCAAGATGAAGCTTCA
CATAGTAAAGCTTTATTGAAACTTGCCAAGTTAGATTTCAACCTACTGCAGTCATTGTAT
AAGAAAGAGTTAAGCCACATCACCAGGTTAGTTCTCAAATATTACATTCACTTAAATTCC
AACTTTGACTTGGAGGATAATTTGTGTGAATTAATGTATTTCTCAGGTGGTGGAAAGATT
TAGATTTCTCTTCGAGGTTACCTTTTGTCCGGGATAGAGTGGTGGAAACCTACCTTTGGA
TTGTCGTGGCATGTTTTGAGTCCCAATACTCGTATGCTAGAAGAATACAGACCAAATTGC
TTGTCCTAATAACAGTGATAGATGATATCTATGATGCGTATGGGACTCTTGAAGAACTTG
AGCTCTTCACAGAGGCAATTGAGAGGAATGAGGTACAAATTTCACTCAGATAAATTTATT
TCATATTGTAAACTTAGAAGGGGAACTGGTTACCTAATTTTCAGGTGGGACAATACTGGT
ATAGATAAGCTTCCAGAATACATGAAGCCGTGTTACCGGGCTGTCTTAGATGCCTACAAA
GAAATTGAGGAGAAGGAGAATGAAGAAAGATCATATTGTGTTCACTATGCAAAAGAGGCA
GTAAGAGTCCTTGAGTTCTATCTTTGTCTCCCCATTACATGTAATATATAGTAGTTTTAA
TATATATTTGCTTTGTTGAACATATTCCAGATGAAAAACTCTGTTCGAGCTTACTTCAAT
GAAGCCAAATGGCTCCATGGAGAATATGTACCAACGGTAGAAGAATACATGGGCGTTGCA
CTAGTAAGCTGTGATGTCCCCATGTTCACAATCATCTCTTTTGTTGGCATGGGATTCATA
GCAACAAAGGAGGCCTTTGATTGGGTGTTAAACGGCCCAAAGATCGTCAGAGCTTGCTCC
ACAATTATTAGGCTCATGGATGACATGGCTTCACACAAGGTACCCTGAAATATTACTTCC
AAAAAGCTTCTCATTCATAAATCGAAGACCATGAGGTTTAAACATGATGTTTTGCTGTTT
TTTATGTAGTTTGAGCAAGAGAGAGGGCATATTGCCTCTAGTGTTGAATGTTACATGAAG
CAATATAGTGTCTCAAACCAACATGCATACCACGAGCTTAACAAGCAGGTTGAGAAAGCA
TGGAAAGATATAAACCAGGAGTTCCTCAGACCTACTGCTATTCCAATGCCTCTCCTTACA
CGTGTTCTCAATTTTGCACGCACTGGATGAAAGGTTATAAAATAAATTTATAACACATAC
AGCGGAAAATTGATCTATTTTGCATTCAAAATATATACTGCAGCTATCAAAAAATTTAAA
ATAATAACCTGGATATCAGTTCTTCAAGCATAAAATTTTCTCCAATTGTATGAAGACTCT
ACGTGTATCCACACCGAAATTAATCTTTGCTATCAACCCTTTGATACGCGGAACTTTAAA
AAAAAAAATAGAACAACACTTTGTATTTCTTTGGCGTAAAAACAAGGAGGATAAAGATAG
ATCGATCCTTATTCAGATTGTGTATATATGCTATATAGCATATCCGATACAACTTCTGTT
TTAAGTGATAAGATAACTCAACTAATTTGATTTTGATTTTATCACTTAATCTATCTCTAT
CGTGTCCTCCTTTTTTGGGCTACTAAGAGATTCTATAGGTCCATTTGTTTTTCTTTTGCT
ATTTTCAATAGCATTTGAAAAACACTTTGACCAAGTCTTGTAAGTTAAAACAAAACCCAC
ATCCCTCCTGTAAGTTGCTGCATGTACCCATATGTTTGCAAATGTTTAGCAAACATTCTC
GTGGACTAACTTCCACGTCCAAAGAAAAATATTTTATTTTTTTATCTATATATTAATTAT
ATTCTTGGTGCTAGCAAAGAATATAATAATATTCCACATAGAACATATTTATTTATTTGA
TTAAAATTAAATTCTCTAATTTAATTATCAAATAATAATAAATAGCTCTTTGCAAAGATT
AAAACACTGGTTTGTGTGTGACCCCGTAGGTTCATTACTAAGCTGGTAGTAAATTAATCA
AATCAATTTACTAATTAAGGTAGGCGTCTAGCAACACTCCTTAACGTCCAGATAGTATGA
AGTAATATCTTTTACTTTCAAGAACCGGTAGAAGAATAATGTAATATTTCCTTCCATCAT
TTACAGCTCTAGGCTAACTCTAGAGTATGGTATTACTATCAAACTCTAATAAGTCAACAC
ATTATTTATTTAGTGAATGACTTAAGAAACTCATTTCTTCATTCATTCAATTGCCCTTGG
CCAAGGTCTTATTTTTATCATAGAGCTCAAACTCATTACCACGAGTTGATGGATTCCTTC
TTGATTAATCATTAATTCTACAAGTATTTAATTATATCCAATATCCATTCAACTAGTGCC
CTAAGGCATTAGGTGTCCGGGATTAAAATATAATAAATAACTTGTTAATTACTTTGATAA
TCTCAGGTCAAAGAAAACTATTATATTTCTTCTTAAGAAATTCCTATTGACAATTTAAGG
TAAAGATAACCATTAGAAATTCTCAGTTGAGTCAGTTCAATGATCACATCTACATGTGCA
TCATCTATATATGTAATTTAACAAATGAGATATATCAATCTTTATCCAATAAAGACCATC
ACATATATATTGATCTATCTGGATTATTGATGTCCTGTTGACAATAATCCTATGATCAAG
AACAGTTTAGATTAAAATTATTAAAAGAATTGCTTCTCATTATCATAATCTCTATCATGA
TAACAATTTTCAAATTTAATCAAGGACCTTATCATATAAACTATTTTAAACAGATATGAT
AATGAAATAAAGAATTAATACCTTATTAAAACTAAGTTGATTACATGATAGATTGGATCT
TGGGCATACATTTATCCCCAACACTGGAGATTTCATGTACAAAGGTCGTGAGGATATATT
CACGAATGTTGGAGAAGTGATAAAAGATAATGTTGCTTCATTGTTCATTGACCTTGTGCC
AATCTAAGGCTAGCCCGAAGATTTGTGATGCAAATAGACCTTATAGCTTCTACTTTATTT
GCCTTTATGGTTTCGGGCTCCTTTTTGTCTTGGTTTGTTTTGGAGAGCATGATATAGGTT
ATGAGTCCAAATTCTAATAGCTTAAACTTTTGGGAAACTTAGTTCTCCAACATGATATCA
TTTTGTTGTTTAGTACCAACTACCAACAACCAAAGAGTACACGGGTGTTGCACCAGTAAG
CTTAGATGTCCCCATGTTCACAATTCTCTCTCTCTCTCTCTCTCTCTCTTTTGGCATGGG
AACAATGGCAATAAAGGAGGCCTTTGATTGGGTAATAAAGGACCCAAAGAGTGTCAGAGC
TTCCTCCACAGTTATTAGGATCAATGATGATATGGCGTCACACAAGGTACTCAGATATAG
TACTCCATAACACTGCCCATTCATATCTCAAAGACAAAGGGGGTCTTCATGAGAATTTAC
TTACCATTTTGTAAATATCTCTTATTAGTTTTTGTGTAGTTTGAGCTAGAGAGAGGACAT
AGTGCATCTAGTGTTGAATGTTACATGAAGCAACATGGTGTCTTAGAGCAGCCTGCATAC
CTTGAGCTGAGCAAGCATGTCGAGAAAGCATGGAAAGATATAAACCAAGACCTAGTGCTA
TTCCAATGCTTCTTACACAGGTTGCCAATTTTGCATGAACGGGAGATTTCATGTACAAAG
GTCGCAAGGATATATTCACGAATGTTGGAGAAGTGA
>CHTPS147_Loci
ATGGCCTTAATTCTCGCAACCAGCAACGGGTCTTCTCCAGCCCCAGTTGCTAATTCAGAG
ACTACTCGCCGAACTGCAAATTATCAGCCTAGCATTTGGGGCAATAGCTTCATCGTGAGC
AACACTCCTGAGGATGAGGTAATTTTCTGATCATGTATGTAGTTTGCATAACAAGACCTA
AAGATTTTCTCACTTTTTGTTCTTGCAGTTTATTGATACAGATAACTCTGGCCCATAAAG
AGCAGCAGTTGGAAGATCTAAAGGAGGAAGTTAGAAGAGAGCTGATAGCTGCAGCTAGTA
ACCCTTCGAAACAGCTGAAGTTTATCGATGCAATTCAACGGCTTGGGGTGGCATACCACT
TTGAAAACGAGATAGAACAAGCATTACAAAGCACCTATGATAACTATCATGGCATTGCTG
ATATAAATGATGATCTCTATGATGTTGCACTTCGATTTCGACTACTAAGACAACAAGGCT
TCAATATTTCATGTGGTAAGCCTCATTAATATCATGTATAAGTTGCTTGAATATCATCTA
GCAAAGCTCACATATAACATTCTATGTTTTGGTGATGATTGCAGATATATTCAAGAGGTA
CAAAGATGAAAAGGGGAGGTTCAAGAAGTCTTTGATCAATGATCCATATGGCCTACTAGG
CTTGTATGAAGCTGCACATCTCAGGGTGTGGGAAGAAGATATACTAGATGAAGCACTTCC
TTTCACCACCACTCACCTCAAGTCTATTGTAGAACATTTAGAATACCCTCTTGCAGCACA
AGTAACTCATGCCCTAGAGCGGCCCATTAGGAAAGGCTTGGAGAGGCTAGAGGCAAGGCC
TTTCATGTCTATCTACCAAGATGAAGCTTCACATAGTAAAGCTTTACTGAAGTTTGCAAA
GTTAGATTTCAACCTACTGCAGTCACTGTATAAGAAAGAGCTGAGTAATATCTCGAGGTT
AGTTCTCAAATCATTCTTGCACTTAAATTCAAATCAACAGTTTACCAGGTCTTTTATGTG
GATTAATGTATTTTCTCAGGTGGTGGAAAGACCTAGATTTCTCTTCAAAGCTACCTTTTG
CCAGAGATCGATTGGTAGAAGGGTACTTTTGGATAGCAACATGTTGTTTTGAGCCCCAGT
ATTCATATGCTAGAAGAATACAGACCAAATTACATGCTCTGATAACAACTATGGATGATA
TGTTTGATGCATATGGAACATTTGAAGAACTGGAGCTCTTTACAGAGGCAATCGGGAGGT
TTGATATATGCTAGATTCAAATTACCCACAACCAATGAATTGATTTTGATATTTGAACTT
CAAAAGGGAACTTGGTACTTGATTTTCAGGTGGGATATAAACAGCGTACATCAGCTTCCT
GAATACATGAAACCATGCTATCAGGCAGTCTTAGATGTCTACAAAGAAATTGAGGAGATG
GAAAACACAGAAAGATCATACTGTGTCCACCACACAAAAGATGCAGTAGGATTCTTCGAA
CTCTTTTGTGTTTATGATATCCTATATTGTACTGTAAATAAAATGCTATATATAACACTT
GCATGATATATTTACTTGGCTGAATTTTTGTCCTAGATTAAAAGCTTGGTCCAAGCTTAC
TTGGTTGAAGCCAAATGGTTGCATGGAAAATACATACCGACAATAGAAGAGTACATGGGT
ATCGCAATGGTAACAGTTGGTGTCCCCGTGTTAACAATCATGTCTTTTATTGGCATGAGA
GAGACTGCAACCAAAGAAGTCTTTGATTGGCTGCTACAAAACCCTAAGATTGTTAGAGCT
ACCTACATAATCATTAGGCTCATGGATGACATGGCTTCCCACAAGGTACAATGAAACAAC
ACTTCCTACTGATACTTGGATATCAATCCCATAAAGATAAAGAAAATCTATTGTATATCA
ATTTCTTTTTAACACCTTATATTACTATTTCTGCAGTTTGAGCAAGAGAGAGAGCATATT
GCATCAAGCATCGAATGTTACATGAAGCAACATGGTGTGTCGGAGCAGCAAGCATATGAT
GAGTTTCACAAGCAAACCGAGAATGCATGGAAGGATATAAATGAAGAGTGCCTCAGACCT
ACTACAGTGCCAATGCTTCTCCTTAGTCGTCTTCTCAATTTTGCTCGATCAGGAGATGTG
ATGTACAAGAGCCACAAAGATATATTCACACATCCTGGAGAAGTGACGAAAAATAATATT
TCAATGCTGCTCATAGACCCTGTGCCAATATGA
>CHTPS148_Loci
ATGTAATGGAGCTTCCCAAGCTTTTGCACTCATACTTTCCAAGTCAGTTTTCAAAGAAGT
GTTCTACTACCATTCCAAAAAATTAACATGTCGGGTCAAGTCTTAGCAAGCCCTCTAGGC
CAATTTCCGGAACTGGAAAATCGTCCGGTGGTCAAGTATCACCCTAGCATTTGGGGTGAC
CAGTTCATGTCCTACACTCCTGAAGACGAGGTAATTGAATGAAAACCTGTGTTAAATACC
TATATATTTGAAAGTTGTTTTTCTTGATGTGTTGTTTAGTAAAATTACTTGGTTGCCATA
GGTAACACGTGCCTGCAAAGAGAAGCAACTTGAAGATCTGAAAGAGGAAATTCGAAGGAA
GCTAATGAATACAGCTGGTAACACTTCCCAAAAACTAAAATTTATCGATGCTGTGCAACG
TCTTGGGGTGGCATACCACTTTGAAAGAGAGATAGAAGAAGTGTTACAACATATTTATGA
TAGCTATCCTAATGGCGATGATATGGAAGGTGGTATCTATAATGTTGCTCTTCAATTTCG
GTTACTAAGACAAGCTGGGTTCAATATTTCATGTGGTAAGAGCCCAAAGAATTATCATGT
ATAAGCTAAAACGTATCCTTCTCATAAGTCCAATCTTATGTATGTTTAAATTACGGTATT
TATGTAGGCTTGTTCAATGAGTTCAAGGATGAAAAGGGTAACTTCAAGAAAGCTTTAGTC
AGTGATGTAAGAGGCATGCTAGGCTTGTATGAGGCTGCACATCTCAGAGTTCATGGAGAA
GACATACTGGATGAAGCACTTGCTTTAACCACCACCCATCTTAGGTCCATGGTAGAACAT
TTAGAATATCCTTTTGCAGAACAAGTTGCCCATGCCCTGAAGCAGCCCATTAGAAAAGGT
TTAGAGAGGCTAGAGGCAAGGTGGTATATATCTATCTACCAGGATGAAACTTCGCATGAC
AGAACTCTACTAAAGCTGGCCAAGTTAGATTTCAATCTAGTGCAGTCCCTACACAAGGAG
GAGCTAAGCAATATTACTAGGTTTGCTTTCAAATCACTAGCAGATATGCGTAGTCACCTT
CTCATTTTAACCTGAGCTAATATCTTTCAATGAATTTTAGGTGGTGGAAACAATTAAACT
TTGCTACAAAGCTACCTTTTGCGAGAGATAGATTGGTGGAAGGCTACTTCTGGATACTTG
GGGTGTTCTTTGAGCCTCAATATGCCTGGGCTAGACGAATTGTAACCAAAACAATTGCCA
TGACATCCACTATGGATGATATATATGACGCATATGGCACATTTGAAGAACTCGAGCTCT
TCACCGAGGCCATTGAGAGGTTTGATGCATGCAAATTACCAACCTTCATCATTTGTATTG
TATGTGATACTTACATTAGGCCTGGTTTTATTTTCAGGTGGGATATTAACAGCATAGATC
ACCTTCCAGAATACATGAAACACTTTTATGTGGCACTCTTAGATGTGTACAAAGAAATTG
AGGAAGAGATGGAGAAAGAAGGAAACCAATATAGGGTTCAATATGCGATAGAAGCAGTAG
GACATTCTGCATTGACTTTGTTTTGTATACTAACATATCGTTGGGATATAGATGTGACTT
GATTGAATGTTTGACAGATGAAAAAACAAGTTAGAGCTTATTTTCATGAGGCTAAATGGC
TCCATGAAGGACGCATACCAACAATGGAAGAGTATATGAGTATAGCACGGGTATCCTCAG
GTTACCCCATGCTTACAGCCACGTCTTTCATTGGTATGGGAAAAATCGTAACAAAGGAGG
CCTTTGATTGGGTGATCAGTGACCCCAAGATTGTCACAGCATCAGCTGTAATTGCTAGGC
TCATGGATGACATCACTTCACATAAGGTATTGTGAATGTAGTATTTCTTGTTAAGCTATA
ATTTGACCTTAACCTTAAATCTCAATCAAATATATTTACTGCACTGTTCTTCTAAACCAT
ATATGCAGTTTGAGCAAAAGAGAGGACATGTTGCCTCAGGCGTTGAATGTTACATGAAGC
AATACGGTGCCTCTGAGGAAGAGGTATACGATAAGTTTCAGAAGCAAGTTGTGGATGCAT
GGAAGGATACTAATGAGGAGTTCCTACGACCTACGGCTGTTCCGATGCCTCTCCTTATGC
GTGTGCTTAATCTTTCTCGAGTGATGTATGTGATCTACACGGGGGGAGATGGGTACACTC
ATGTTGGAAAAGTGATGAAGAATAATGTTGCATCACTGCTCATTCACCCTATCGCATGA
>CHTPS145_Loci
ATGTGTAGAGGAAGTCTAGGCCGCCTCTTCACACAAGCTCTAGAAGACCAATACTTTTCT
TACCATCAGTCTCTTCTGTGCACAGCCCTTCCAAATCATGGGCCCCAAAACCAAACCAAA
TTCCACATACTTTTCAACTGCATACAACCGTGCACTGAATGCCAGTGCTGCCCTATAAAT
AATATGGAGCTTGCCAAGCTATTTCTCTCATACTTACCAATTCATCATTCAAGGTATAGT
GCTGTTCTGTCACTGTCCCAAGGAATTAACATGTCTACTCAAGTCTCAGCATGTTCTCTA
GCCCAGATTCCTAAACCCAAAAATCGTCCCGTGACAAATTTTCACCCCAACATTTGGGGT
GACCAATTTATCACCTACACCCCTGAAGACAAGGTAATTCAATGAAATTATGTTTATATA
CTTATTTAGAAGTTATTTTTCTTGATGTTGGATGATAAAATTTGTTGGTCTAGGTTACAC
GTGCCTGCAAAGTGGAGCAGATTGAGGATCTGAAAAAGGAAGTGAAAAGGAAATTAACGG
CTGCTACTGCTAACCATTCCCTATTGCTGAACTTCATTGATGCAGTGCAACGGCTTGGGG
TGGCATACCACTTTGAACAAGAGATAGAAGAAGCGTTACAACATATTTATGAGAGTTTTC
ATGACCTCAATGATATTGATGGTGATCTCTATAATGTTGCTCTTGGATTTCGACTACTAA
GGCAACAAGGATACAGTATTTCATGTGGTAAGAGACTAAGGATTAATTATCACTGAATAA
GAAAAAATTATATTCAACCTTCTTATCATTTAAATCTTATGTTCAAGTACTGGTGATGTT
TGTGTAGGTATATTAAAAAAGTTTACGGATGAACGAGGTAGATTCAAGGAAGTTTTGATC
ACAAATGTACGAGGCCTGCTAGGCTTGTATGAAGCTGCACATCTCAGGGTTCATGGAGAG
GACATACTTGCAGAAGCACTTACTTTCACCACCACTCACCTCAAGGCCATGGTAGAAAGT
TTAGGATATCCTCTTGCAGAACAAGTTGTTCATGCCCTGAACCGGCCCATTAGAAAAGGT
TTGGAGAGGATAGAGGCAAGATGGTATATATCCGTCTACCAAGATGAAGCTTTCCATGAT
AAAACTTTACTAGAGCTGGCAAAATTAGATTTCAATCTAGTGCAGTCACTGCACAGGGAA
GAGCTAAGCAATCTTGCAAGGTTGGTTTTTAGATCACCCCACATGTACTTGGCCATTCTT
ATCACTTTCCTGTATGCTGATCATGTTAATGAATTTTAGGTGGTGGAAAGAATTAGACTT
TGCTACAAAGTTACCTTTTGCACGAGACAGATTGGTTGAAGGCTACTTCTGGATACTTGG
GGTGTATTTTGAGCCTCAATACTTACGGGCTAGACGAATTCTAACCAAAGTAATTGCTAT
GACATCCATTCTAGATGATATCTATGATGCATATGGTAATCCTGAAGAACTCAAGCTCTT
CACAGAAGCCATTGAGAGGTTTGCTACTTGCACATTACCAACCTTGATTGTGTATAATAT
TTGTATTTATATATACCTAAATCGAGGCTCATTATTTTATTTTCAGGTGGGATATTAACA
GCATAGATCAGCTTCCAGAATACATGAAACTCTGCTATGCGGCACTCTTAGATGTGTACA
AAGAAATCGAGGAAGAGATGGAGAAAGAAGGAAACCAATATCGGGTTCACTATGCCAAAG
AAGTAGTAGGACATCTTTAACTCCGGATCCCCACCTTTTGCATTGATGATATTTTATATG
GTCTCATATATACATAGATATAACTTGGATGAATGTTTTTTAGATGAAGAATCAAGTTCG
AGCTTACTTTGCTGAGGCCAAATGGTTACATGAAGAACACGTGCCAACAATCGAAGAGTA
CTTGCGTGTTGCACTAGTAAGCTCTGGATACTGCATGCTTGCAACCACGTCCTTGGTGGG
AATGGGAGAAATAGCAACAAAGGAGGCCTTTGATTGGGTGACCAGCGATCCTAAGATTAT
GTCATCTTCAAATTTTATTGCAAGGCTCATGGATGACATCTCATCACATAAGGTATGCAG
AATATGTGTTTCAAATGGGAAGAATATAACACGCTTGTTTTTTCTCAACTTTTGTATTAT
ACATGCAGTTTGAGCAAAAGAGAGAGCATGTGGCCTCAGCCATTGAATGTTACATGAAGC
AATATGGTGTCTCTGAAGAACAGGCATACAGTGAGTTTCGAAAGCAAATTGAGAATGCAT
GGATGGATATTAACCAGGAATGCCTCAAACCTACTGCTGTTCCAATGCCTCTCCTTGCTC
GTGTTCTCAATCTTACACGAGCCGCGGATGTCATTTACAAAGAGCAAGACAGTTACACAC
ATGTTGGGAAAGTGATGAAGAATAACATTGCGGCTTTCTTCATTAACCCTATAATATAA
>CHTPS146_Loci
ATGTCTAGTCTAGTCTTAGCATGCCCTCTAGGCAAATTTTCTAAACTGAAAATCAGCCAG
TGGCCAATTTTCACCCTAACATTTGGGGTGACCAGTTCATGTCCTACACTCCAGAAGACG
AGGTAATTGAATGAAAATATGTGTTAATCTTATGTGGCTTATAAATACCTATTCAAAAGT
TTTTTGACTTATTGTGTTGGCTAGTAAATTACTTGGTTGCCACAGGAAACACGGGCCTGC
AAAGAGAAGCAGGTTGAAGATCTAAAAGAGGAAATTCGAAGGAAGCTAATGAATGCAGCT
GGTAAACACTTCCCAACAACTGAAATTCATGGATGCAGTGCAACGTCTTGGGGTGGCATA
CCACTTTGAAAGAGAGATAGAAGAAGTGCTACAACATATTAAAGATAGCTATCTTGATGA
TGATGATATTGAAGGTGACCTCTTTAATGTTGCTCTTAAATTTTGGTTACTAAAACAAGA
TGGGTACAATATTTCATGTGGTAAGAGACCAAGGAACTATCATGTCTAAGCTAAAGTGTA
TCCTTCTCATAATTCCAATCTTATGTTCAAATTATGATATTTATGTAGGTACATTCAACA
AGTTCAAGGATGAAAAGGGTAACTTCAAGAAAGCTTTGATCAGCGATGTACTAGAAATGC
TAGGCTTGCATGAGGCTGCACATGCATATCAGAGTTCATGGAGAAAAACATACAGGATGA
AGCACTTGCTTTCACCACCACCCATCTAAGGTCCATGGTAGAACATTTAGAATATCTTCT
TGCAGAACAAGTTGCTCATGCCTTGAAGCAGCCCATTAGAAAAGGTTTAGAGAGGCTAGA
GGCAAGGTTATATATCTATCTACCAGGATGAAACTTTGCATGACAGAACTCTACTAAAGC
TAGCCAAGTTAGATTTCAATCAAGGTGGTATATACAAGGAGGAGCTATGCAATATTGCTA
GTTTTGCTTTCAAATCACTAACAGATATACCTAGTCACCTTCTCATTTTGACCTGAACTA
ATTGTTCTAATGAATTTTAGGTGGTGGAAAGAATTAGACTTCGCCACAAAGCTACCTTTT
GCCTGAGATAGATTGGTGGAAGGCTACTTCTGGGTACTTGGGGTGTGATTTGAGCCTCAA
TATGTCTGGGCTAGACAAATTCTAACCGAAATAATTGCCATGACATCCATTGTAGATGAT
ATATATGACACATATGGCACACTTGAAGTACTCAAGCTCTTTACCAAGGCCATTGAGAGG
TTTGATACATGCAAATTAAATTATAAACCTTCATCATTTGTACTGTATGTGATACTTAAA
TAGGCCTGGTTTAATTTTCATGTGGGATGTTAAAAGCATAGATCACCTTCCAAAATATGT
GAAACTCTGCTATGTGGAACTCTTACATGTGTACAAAGAAATTGAGGAAGAGATGGATAA
AGAAGGAAACCAATATCAGGTTCAATATGTGATAGAAGCAGTAAGGCATTTTGCATTTGA
CTTTGTTTTGTATAGTAACATAGGGTTATATATGTAACTTGATTGAATGTTTGACAGATG
AAAAACCAAGTTAGAGCTTATTTTTATGAGGGTAAATGCTTCCATGAGGGACACAAACCA
ACAATAGAAGAGTATATGAGTATGGGAGAAATCTTAACAAAGGAGGCCTTTGATTGGGTG
ATCAGTGACCCCAAGATTATCACGACATCAACTGTAATTGGGAGGCTCATGGATGACATC
AATTCACATAAGGTATTGTGA
>CHTPS150_Loci
ATGGAGCTTGCCAAGCTATTCCGCTCATACCTGCCAATTCATCATTTAGGGTGTTCTATC
ATTGTTCCAAGGAAGTAGCATGTCTATTCAAGTCTCAACATGTCCTCTCGTCCAAATTCC
TAAACCCGAACACCGCCCAAGGGCAGAGTTTCACCCTAGCATTTGGGGTGACCAATTCAT
TGCCTACACTCCCGAAGATGAGGTAATTCAATGAAAATATGTGTCAAGATTAATGGTTTA
TCAATGTGTTAATTGGTAAAATTTGTTGGTACAGGATACACGTGCTTGCAAAGAGAAGCA
AGTTGAAGATCTGAAAGAGGAAGTCAGAAGGGAGTTAATGGCTGCTGCCGGTAACCCTTC
CCAATTGTTGAACTTCATTGATGCAGTGCAACGGCTTGGGGTGGCATACCACTTTGAAAG
AGAGATAGAAGAATCATTACAACATATTTATGATAGGTTTAATGATGCCGATGATACAGA
TGATGATCTCTATAATATTGCTCTTCAATTTCGACTACTGAGACAACAAGGGTACAATAT
TTCATGTGGTAGGAGACCCAGGAATAAATTATCATTGCATAGGTGAAAAATGCAACCATC
TTATCGTACAGAGGGTGGTATTCATGCAGGTATATTCAACAAGTTCAAGGATGAAAAAGG
TCGCTTCAAGGAGGATTTGATCAGCAACATACAAGGCATGCTGGGCTTGTATGAAGCTGC
ACATCTCAGGGTTCATGGAGAGGACATACTTGAAGAAGCACTTGCTTTCACCACCACTCA
CCTCAAGGCCACGGTAGAAAGTTTAGGATATCCTCTTGCAGAACAAGTTGCTCATGCCCT
GAAGCATCCCATTAGGAAAGGTTTGGAGAGGCTAGAGGCAAGATGGTATATATCTCTCTA
TCAAGATGAAGCTTCCCATGATAAAACTTTACTAAAGCTGGCAAAGTTAGATTTCAATCT
AGTGCAGTCCCTGCACAAAGAAGAGCTAAGCAATCTTGCACGGTTGGTTTTTAAATCACC
CTTCATGCACTTGGTCATTCTTACAGTTGAGTGTGCTAATTATATATATTGATGTATTTT
AGGTGGTGGAAAGAATTAGACTTTGCTACAAAGCTACCTTTCGCACGGGATAGATTTGTG
GAAGGCTATTTTTGGACACTTGGGGTGTACTTTGAGCCCCAATATTCATGCGCTAGAAGA
ATTTTAACCAAATTATTTGCCATGGCTTCCATTATTGATGATATCTATGATGCATATGGC
ACACTTGAAGAACTCCAGCCCTTTACAGAAGCCATTGAGAGGTTTGATACACGGAGATTA
CCCAACTTGATTGAGTATTATATGTAAATATACTTCTAATCGGGGCTAGGTATTTTATGT
TCAGGTGGGATATTAAAAGCATAGATCACCTTCCAGAATACATGAAACTCTTCTATGTGA
CACTCTTAGATCTGTACAAAGAAATCGACCAAGAGTTGGAGAAAGATGGAAACCAATATC
GGGTTTACTATGCAAAAGAAGTAGTAAGACACCTTTACTCAAGATCCCCACATTTTGCAT
TATGATATTTTAATGAGTCTCATACACATAGATATAACTAAAACTTGGATGAATGTTCTT
CAGTTGAAGAGTCAAGTTCGAGCTTACTTTGCTGAGGCGAAATGGTCCCATGAAGGACAC
ATACCTACAATAGAAGAGTATATGCTTGTTGCACTCGTGACCTCAGGTTCCTGCATACTT
GCAACCTGGTCTTTCATTGGAATGGGAGAAATCATGACAAAGGAGGCCTTTGATTGGGTG
ATCAGTGATCCTAAGATTATCACAGCTTCAACTGTAATTTTCAGACTCATGGATGACATC
ACAACGCATAAGGTATGGTGAATGTACATGAATTGCTTCCAAAGACAGGAAATGAGTTAG
TAGGGCTGTTGGATCAAGTTGTCAGCTTGATATGTTAACTTAGTGAACTTCAATCCAATC
ACCTAATAACAAAATTTTTAGGTCAAAATTTTATCTTTAGAGTGAGAAAATAATATACTC
ATGATTTTCCTAAACTTTTTTGTTAATATTATGCATGCAGTTTGAGCAAAAAAGAGGGCA
TGTGGCCTCAGGCATTGAATGTTACATGAAGCAATATGGTGTCTCTGAGGAACAAGTGTA
CAGTGAGTTCCACAAGCAAGTTGAGAATGCATGGCTGGATATTAACCAGGAATGCCTCAA
ACCTACTGCTGTTCCAATGCCTCTCCTCCATCGTGTTGTCAATCTTTCACGAGTCATGGA
TGTCATTTACAAGGAGGGAGACGGGTACACACATGTTGGGAAAGTGATGAAGGATAATAT
TGGATCTGTGCTCATTGACCCCATAGTATGA
>CHTPS151_Loci
ATGTCTACTGATTACTCAGCCTGTTCTCCAGCCCCAGATGCTAATCCAGAGACTAATCGC
CGGACTGCAAATTTTAACCCTAGCACTTGGGGCAATAGTTTCATCATGACCAACTCTCCT
GATGATGAGGTAATTTTGTGATATATGAAGTTTGCACAACCATCTAAAGATTTTCTTAAT
TTTTGTTCTTGAAATTTATTGATGCAGATAACTCTTGCCCATAAAGAGCAGCAGTTGGAA
GATCTGAAGGAGGAAGTGAGAAGAGAGCTAAAGGCTGCAGCTGGTGACCCTTCAAAACAG
CTGAAGTTTATCGATGCAGTTCAACGGCTTGGGGTGGCATACCACTTTGAAAAGGAGATT
GAAGAAGCATTACAAAATACCTATGATAACTATCATTGCATTGATGACATAAACTGATGA
TCTCTATGATGTTGCACATCGATTTCGACTACTAAGACAACAAGGCTTCAATATTTCATG
TGGTAAGCCTCATGAATATCATGTATTATAAGGTGCTTGAATATCATCTAGCAAAGCTCA
CATATAACATTCTATGTTTTGGTGATGATTACAGATATATTCAACAGGTACACGGATGAA
AAGGGAAGGTTTAAGGAGTCTTTGATCAATGATGCATGTGGCCTACTAGGCTTGTATGAA
GCTGCACATCTCAGGGTGTGGGAAGAAGATATACTAGATGAAGCACTTGCTTTCGCCACC
ACTCACCTCGAGTCTATAATGGAACATTTAGAACACCCTCTTGCAACACAAGTAACTCAT
GCTTTATACCGCCCATTAGGAAAGGCTTAGAGAGGCTTGAGGCAAGGCCTTACTAAAGGG
AATTAAGCTGAATTCCCAACTTGTGAGAAACAAGAAAATAGAAAAAAACATACGCCAAAG
AAAAACAATCACACGCACAAAACAATATTTACGTGGTTCGACAATTTGCTTACATCCACG
GAGTTGTAGGGACATCACCATTATCAGGGAAGAATACAAAATACAACACTAGTGGCTACG
GACCTGCCTAAGTTCTCATAGGAAGCGACCCTACCTTCACTCTCATATAGGTGAATCTAT
CAAGTATGTTCTGCATTTAAATATACCATCCATAAGGAATATGATATTCATTAAGAGTAA
ATACTCAACCTTAATCAATGCAAAATACGTTCTATCTACACGGAATAGACTCTCATATAA
TTAGAGTTAATAGAGTTATGAAATTCTCACTCCATACATATAACGTGGCAAAAATTTCAA
ATTATTGACTTTTGACCAATTTTTCTAAAATTTCTCTTAATTAAATACTAACATGTGGAT
CTTCACCACTCTTTTTGACCTACAAATTTATGAAAGATTTTATGCTTTGAGAATTTGACG
TGTCCTAAAAAACCCGATTATTCAAAACTCCTGCACCTATTCATTCTTCCCTACCACCTC
TATCTCCTAGTTCCAACTCCCTACCACCTGCCACTACATCATCTATCCAGTTTCGACCTC
CTCTAATTCAGGATCCCTCTACTGCCTCCCCCTCCTCTGCTCCACCCTTACCTTCCTTCC
ACAATATTGATCCCATGGTAACCCGTTCAAAGGTAGGCATCACAAAACCCAAGGCTCTTA
TTGCATCTACTCCCACTGAACCCTACACTTTTCGACGACAGGATATTAAGGATCCTCAAT
GGCAACTGGCAATGGATGTTGAATATCAAGCTTTACTCCGTAATAACACTTGGTCTCTTG
TTCATCTCCCTTCTCATGGGAATATTATTGGATGCAAATGGGTATTTCAATATTGATCGT
CACAAGGCTTATCTTATGGCCAAGGGTTTCACCCAAACTCAGGGAATTGGCTATTTTTAT
ACCTTCAGCCCTATAGTGAAGCCGACCACCATTCTTATTGTTCTCACTCTTGCACTTTCA
TCCCAATGGCCCATTTGACAACTGAACATTCAAAATGCATTTCTAAATGGTGACCTTCAC
AACCAGGTCTTCATGCAACAACCCCTTGGCTTTGCTCATCGTCAACACCCATCTTACGTC
TGCCATCTTCATAAAGCCCTTTGCGGGCTTAAACAAGCTCCAACAGCTTGGTTCCACAAA
CTCAGTGCTTCTCTTACCACTTGGGGATTTGAATCTTCTTGCGCAGACACCTCTTTATTC
TTCAAACATGCAACATCTAATGTTCTCCTCATTCTTGTCTACGTTGATGACATCCTCGTC
ACTAGTAGTTGTGCCTCTCAGGTTACCTTTTTTATCTCTCAGCTCAGCTCCACCTTTTCT
CTTCGTGACCTTGGTTCCCTTTACTATTTCTTGGCATTGGGGTTACTCACAGTACTGATT
CTCTTCATCTCTGCCAACAAAAATATGTGCATGACCTACTCACTCGTACTGCCATAACTG
ATGCTAAACTTGTTCTTACACTGGGTTCCTTGGCCAAGCCCCTCTCTCTCACTGATGGTG
ATCTACTTCATATCGCAACATTGTTGGCGCATTGCAGTATGTTACTGTTACACGTCCAAA
TCTTTCTTTTGCCGTTAACAAGGTATGCCAGTTTATGGCTTCCCCAACGACCACCCACTA
GCTGGCTGTCAAGAGAATCGTCCGCTATCTTAAGGGCGCGTCCTCTCATGGTCTCTTACT
TCATGCTTCTCCCACCTTTGAATTCCAAGGCTTCACAGATGCTGACTGGGCTTCTTGTCT
GGATGACCATCGCAGTACCAACGACTATGGTCTCTTCCTTGGCTCCAATCTGATTTCATG
GTCATCATCAAAGTAGAAAGTTGTGTCCCGTAGTAGTGCTGAATTGGAGTACCATGCTCT
CTTGAAGGAACTTTGCATCTCACCATTTGATAATCCCTTAATATGGTGTGACAGCAAAAG
TGTTGGCGCTCTTGCTGCTAACTATGTCTTCCATGCCCACTCCAAGCATATCAAACTTGA
TTTACATTTCATTCATGACAAAATTCTTCTGCATGATCTTGCCATTCAGTACATTCCATC
CTCTGAGCAACTAGCAGATATCTTCACCAAGCATCTTCCAAGTGCTCGGTGCACTTGCGG
GGGGTGA
>CHTPS152_Loci
ATGTCTACTCAAGTCTCAGAATGTCCTCTCGTCCAAATTCCTAAACCCGAAAATCGCCCT
AGGGCGAAGTTTCACCCTAATATTTGGGGTGACTTATTCATTACCTACACTCCGGAAGAT
GAGGTAATTCAATGAAAATATGTGTCAAGGTTAATGGCTTCTCAATGTGTTAATTGGTAA
AATTTGTTGGTACAGGTTTCACGTGCCTGCAAAGAGAAGCAGGTTGAAGATCTGAAAGAG
GAGGTGAGAAGGGAGTTAATGGCTGCTGCTGGTAACCCTTCCCAATTGTTGAACTTCATT
GATGCGGTGCAACGGCTTGGGGTGGCATACCACTTTGAAACAGAGATAGAAGAATCATTA
CAACATATTTATGATAGATTTCATGATGCCGATGATACAAATGATGATCTCTATAATATT
GCTCTTCGATTTCGACTACTGAGACAACAAGGGTACAATATTTCATGTGGTAAGAGACCA
GAGAATCAATTATCATTGCATAAGTAAAAAATGCAACCGTCTTATCGTACAAAGGGTGTT
ATTATGCAGGTATATTCAACAAGTTCAAGGACGAAAAAGGTAGCTTCAAGGAGGATTTGA
TCAGCAACATACAAGGCATGCTGGGCTTGTATGAAGCTGCACATCTCAGGATTCATGGAG
AGAACATACTTGAAGAAGCACTTGCTTTCACCACCACTCACCTCAAGGCCATGGTAGAAA
GTTTAGGATACCCTCTTGCAGAACAAGTTGCTCATGCCCTGAAGCGGCCCATTAGGAAAG
GTTTGGAGAGGCTAGAGGCAAGATGGTATATATCTATCTACCAAGATGAAGCTTTCCATG
ATAAAACTTTGCTAAAGCTGGCAAAATTAGATTTCAATCTAGTGCAGTCACTGCACAAAG
AAGAGTTAAGCAATCTTGCAAGGTTGGTTTTTAAATCACCCCACATGCACTTGTTCATTC
TTATCTGTTTGTTGTATGCTGATCACATTAATGTATTTTAGGTGGTGGAAAAAATTAGAC
TTCGCTACAAAGCTACCTTTTGCTCGAGATAGATTGGTGGAAGGCTACTTTTGGATAGTT
GGGGTGTATTTTGAGCCTCAATATTTATGGGCTATACGAATTTTAACCAAAATAATTGTC
ATGACTACGGTTATAGACGATATCTATGATGCATATGGCACACTTGAAGAAATAAAGCAC
TTCACAGAAGCCATTGAGAGGTTTCATATATGTATTTATACATACTTTAATCAGGGTTAC
GTATTTTATTTTCAGGTGGGATATTAACAGCATAGATCACCTTCCAGAATATATGAAACT
CTTCTTTGTGGCACTCTTAGATGTGTACAAAGAAATTGAGGAAGAGATGGAGAAAGAAAG
ATACCAATATCGGGTTCACTATGCGATAGAAGCTGTAGGACATCTCTAACTCTGCATTTT
ATTTCATTCATTTAGTCTCATATATGCATGGATATAACTTGGATGAATGGTCTTCAGATG
AAGAATCAAGTTCGGGCTTACTTTGCTGAGGCAAAATGGTTCCACGAACAACACATTCCA
ACAATGGAAGAGTATATGAGTGTTGCACTATCATGCTCAGGTTACTCCTTGCTTGCAACC
TCGTCTTGGGAGAAATCGCATCAAAGGAGGCCTTTGATTGGGTGATTAGGGATCCTAAGA
TTATTAGAGCTTCAACTGTAATTGCAAGGTTCATGGATGACATGAAATCACATACGGTAT
GGTCAATGTACATGTGTTTGCCTCCAAAGACAGGAAATTGAAGGTTATTTTTTATTTTGG
GAAAGTATTAAGAAAAAGAAATTAAAAGTAATGATTTTCTTACATTGGATTATCTTATAA
AAAAATATGAAAGAAAATAAAATATAATTAAAAGTAATAAAAAACTTATACATTTTAAAA
TTATTTAATCCTCGTATCAATGAGTTAAAATAAATAAAATGAGTTCAAGGTAATAAATAA
AAATAATTTATTAACTTTAAATCTATTTTTATATTCCTTTAATTTTTTTTTTCATTCCAT
TTTTTCTTTCTATTTTATTTCTCTTACATTTTCCTTTAAATTTTTCTAAAACCAAACATA
GTTGAAGTGGTGGGCTTAGCCCAATCAGTTAGTTATAGGTTATTAACTTTTGTATTAATA
TACATTCAGTTTGAGCAAGAGAGAGTTTCACAACCAAATTGTGAATGTATGGATGGACAT
TAACCAGGAATGCCTCAAACCTACTGCTGTTCCAATGCCTCTCCTTACTCGTGTTCTCAA
TCTTTCACGAGTCATGGATGTCATTTACAAGGAGGGAGATGGCTACACACATGTTGGGAA
AGTGATGGAGGATAATATTGGATCTGTGCTCATTGACCCCATAATATGA
>CHTPS153_Loci
ATGGAGCTTGCCAAGCTATTCCGCTCATACTTGCCAATTCATCATTTAGGGTGTTCTATC
ATTGTTCCAAGTAGCATGTCTATTCAAGTCTCAACGTGTCCTCTCGTCCAAATTCCTAAA
CCCGAGCACCGCCCAATGGCAGAGTTTCACCCTAGCATTTGGGGTGATCAATTCATTGCC
TACACTCCCGAAGATGAGGTAATTCAATGAAAATATGTGTCAAGTTTAATGGTTTATCAA
TGTGTTAATTGGTAAAATTTGTTGGTACAGGATACACGTGCTTGCAAAGAGAAGCAAGTT
GAAGATCTGAAAGAGGAAGTCAGAAGGGAGTTAATGGCTGCTGCCGGTAACCCTTCCCAA
TTGCTGAACTTCATTGATGCAGTGCAACGGCTTGGGGTGGCATACCACTTTGAAAGAGAG
ATAGAAGAATCATTACAACATATTTATGATAGGTTTCATGATGCCGATGATACAGATGAT
GATCTCTATAATATTGCTCTTCAATTTCGACTACTGAGACAACAAGGGTACAATATTTCA
TGTGGTAAGAGACCCAGGAATAAATTATCATTGCATAGGTGAAAAATGCAACCATCTTAT
CGTACAAAGGGTGGTATTCATGCAGGTATATTCCACAAGTTCAAGGATGAAAAAGGTAGC
TTCAAGGAGGATTTGATCAGCAACATACAAGGCATGCTGGGCTTGTATGAAGCTGCACAT
CTCAGGGTTCATGGAGAGGACATACTTGAAGAAGCACTTGCTTTCACCACCACTCACCTC
AAGGCCACGGTAGAAAGTTAAGGATATCCTCTTGCAGAACAAGTTGCTCATGCCCTGAAG
CATCCCATTAGGAAAGGTTTGGAGAGGCTAGAGGCAAGATGGTATATATCTCTCTATCAA
GATGAAGCTTCCCATGATAAAACTTTACTAAAGCTGGCAAAGTTAGATTTCAATCTAGTG
CAGTCCCTGCACAAAGAAGAGCTAAGCAATCTTGCAAGGTTGGTTTTTAAATCACCCTTC
ATGCACTTGGTCATTCTTACAGTTGAGTGTGCTAATTATATATATTGATGTATTTTAGGT
GGTGGAAAGAATTAGACTTTGCTACAAAGCTACCTTTCGCACGGGATAGATTTGTGGAAG
GCTATTTTTGGATACTTGGGGTGTACTTTGAGCCCCAATATTCACGCGCTAGAAGAATTT
TAACCAAATTATTTGCCATGGCTTCCATTATAGATGATATCTATGATGCATATGGCACAC
TTGAAGAACTCCAGCCCTTTACAGAAGCCATTGAGAGGTTTGATACACGGAGATTACCCA
ACTTGATTGAGCATTATATGTAAATATACTTCTAATCAGGGTTGGGTATTTTATGTTCAG
GTGGGATATTAACAGCATCGATCACCTTCCGGAGTACATGAAACTCTTCTATGTGACACT
CTTAGATCTGTACAAAGAAATCGACCAAGAGTTGGAGAAAGATGGAAACCAATATCGGGT
TTACTATGCAAAAGAAGTAGTAAGACACCTTTAACTCTAAATCTCCACATTTTGCATTAT
GATATTTTAATGAGTCTCATACACATATAGATATAGCTAAAACTTGGATGAATGTTCTTC
AGTTGAAGAGTCAAGTTCGATCTTACTTTGCTGAGGCGAAATGGTCCCATGAAGGATACA
TACCTACAATAGAAGAGTATATGCTTGTTGCACTCGTGACCGCAGGTTCCTGCATACTTG
CAACCTGGTCTTTCATTGGAATGGGAGAAATCATGACAAAGGAGGCCTTTGATTGGGTGA
TCAGTGATCCTAAGATTATCACAGCTTCAACTGTAATTTTCAGACTCATGGATGACATCA
CAACACATAAGGTATGGTGAATGTACATGAATTGCTTCCAAAGACAAGAAATGAGTTAGT
AGGGCTGTTGGATAAAGTTGTCAGCTTGATATGTTAACTTAGTGAACTTCAACCCAATCA
CCTAATAACAAAATTTTTAGGTCAAATTTTTATCTTTAGAGTGAGAAAATAATATACTCA
TGATTTTCCTAAACTTTTTTGTTAATATTATGCATGCAGTTTGAGCAAAAAAGAGGGCAT
GTGGCCTCAGGCATTGAATGTTACATGAAGCAATATGGTGTCTCTGAGGAACAAGTGTAC
AGTGAGTTCCACAAGCAAGTTGAGAATGCATGGCTGGATATTAACCAGGAATGCCTCAAA
CCTACTGCCGTTCCAATGCCTCTCCTCACTCGTGTTGTCAATCTTTCACGAGTCGTGGAT
GTCATTTACAAGGAGGGAGACGGGTACACACATGTTGGGAAAGTGATGAAGGATAATATT
GGATCTGTGCTCATTGACCCCATAGTATGA
>CHTPS155_Loci
ATGTCTATTCAAGTCTCAACATGTCCTCTTGTCCAAATTCCTAAACCCGAACACCGCCCA
AGGGCAGAGTTTCACCCTAGCATTTGGGGTGACCAATTCATTGCCTACACTCCTGAAGAT
GAGGTAATTCAATGAAAATATGTGTCAAGATTAATGGTTTATCAATGTGTTAATTGGTAA
AATTTGTTGGTACAGGATACACGTGCTTGCAAAGAGAAGCAAGTTGAAGATCTGAAAGAG
GAAGTCAGAAGGGAGTTAATGGCTGCTGCCGGTAACCCTTCCCAATTGTTGAACTTCATT
GATGCAGTGCAACGGCTTGGGGTGGCATACCACTTTGAAAGAGTATGGAAGAATCATACA
ACATATTTATGATAGGTTTCATGATGCCGATGATACAGATGATGATCTCTATAATATTGC
TCTTCAATTTCGACTACTGAGACAACAAGGGTACAATATTTCATGTGGTAAGAGACCCAG
GAATAAATTATCATTGCATATTTCATGTGAAAAATGCAACCATCTTATCGTACAAAGGGT
GGTATTCATGCAGGTATATTCAACAAGTTCAAGGATGAAAAAGGTAGCTTCAAGGAGGAT
TTGATCAGCAACATACAAGGCATGCTGGGCTTGTATGAAGCTGCACATCTCAGGGTTCAT
GGAGAGGACATACTTGAAGAAGCACTTGCTTTCACCACCACTCACCTCAAGGCCACGGTA
GAAAGTTTAGGATATCCTCTTGCAGAACAAGTTGCTCATGCCCTGAAGCATCCCATTAGG
AAAGGTTTGGAGAGGCTAGAGGCAAGATGGTATATATCTCTCTATCAAGATGAAGTTTCC
CATGATAAAACTTTACTAAAGCTGGCAAAGTTAGATTTCAATCTAGTGCAGTCCCTGCAC
AAAGAAGAGCTAAGCAATCTTGCACGGTTGGTTTTTAAATCACCCTTCATGCACTTGGTC
ATTCTTACAGTTGAGTGTGCTAATTATATATATTGATGTATTTTAGGTGGTGGAAAGAAT
TAGACTTTGCTACAAAGCTACCTTTCGCACGGGATAGATTTGTGGAAGGCTATTTTTGGA
TACTTGGGGTGTACTTTGAGCCCCAATATTCACGCGCTAGAAGAATTTTAACCAAATTAT
TTGCCATGGCTTCCATTATAGATGATATCTATGATGCATATGGCACACTTGAAGAACTCC
AGCCCTTTACAGAAGCCATTGAGAGGTTTGATACACGGAGATTACCCAACTTGATTGAGT
ATTATATGTAAATATACTTCTAATCAGGGTTGGGTATTTTATGTTCAGGTGGGATATTAA
CAGCATCGATCACCTTCCGGAGTACATGAAACTCTTCTATGTGACACTCTTAGATCTGTA
CAAAGAAATCGACCAAGAGTTGGAGAAAGATGGAAACCAATATCGGGTTTACTATGCAAA
AGAAGTAGTAAGACACCTTTAACTCTAAATCTCCACATTTTGCATTATGATATTTTAATG
AGTCTCATACATATATAGATATAGCTAAAACTTGGATGAATGTTCTTCAGTTGAAGAGTC
AAGTTCGATCTTACTTTGCTGAGGCGAAATGGTCCCATGAAGGATACATACCTACAATAG
AAGAGTATATGCTTGTTGCACTCGTGACCGCAGGTTCCTGCATACTTGCAACCTGGTCTT
TCATTGGAATGGGAGAAATCATGACAAAGGAGGCCTTTGATTGGGTGATCAGTGATCCTA
AGATTATCACAGCTTCAACTGTAATTTTCAGACTCATGGATGACATCACAACACATAAGG
TATGGTGAATGTACATGAATTGCTTCCAAAGACAGGAAATGAGTTAGTAGGGCTGTTGGA
TCAAGTTGTCAGCTTGATATGTTAACTTAGTGAACTTCAACCCAATCACCTAATAACAAA
ATTTTTAGGTCAAATTTTTATCTTTAGAGTGAGAAAATAATATACTCATGATTTTCCTAA
ACTTTTTTGTTAATATTATGCATGCAGTTTGAGCAAAAAAGAGGGCATGTGGCCTCAGGC
ATTGAATGTTACATGAAGCAATATGGTGTCTCTGAGGAACAAGTGTATAGTGAGTTCCAC
AAGCAAGTTGAGAATGCATGGCTGGATATTAACCAGGAATGCCTCAAACCTACTGCCGTT
CCAATGCCTCTCCTCACTCGTGTTGTCAATCTTTCACGAGTCATGGATGTCATTTACAAG
GAGGGAGACGGGTACACACATGTTGGGAAAGTGATGAAGGATAATATTGGATCTGTGCTC
ATTGACCCCATAGTATGA
>CHTPS157_Loci
ATGTCTATCTACCAGGATGAAACTTCGCATGACACAACTTTACTAAAGCTGGCCAAGTTA
GATTTCAATCTAGTGCAGTCCCTACACAAGGAGGAGCTAAGCAATATTGCTAGGTTTGCT
TTCAAATCACTAGCAGATATACCTAGTCACCTTCTCATTTTACCATGAGCTAATTGTTTA
ATGAATTTTAGGTGGTGGAAAGAATTAGACTTTGCTACAAAGCTACCTTTTGCGAGAGAT
AGATTGGTGGAAGGCTACTTTGGATACTTGGGGTGTACTTTGAGCCTCAATATGTCCGGG
CTAGACGAATTCTAACCAAAACAATTTCCATGACATCCATTATAGATGATATATATGACG
CATATGGCACATTTGAAGAACTCGAGCTCTTCACCGAGGCCATTGAGAGGTTTGATTGAT
GCAAATTACCAACCTTCATCATTTATACTGTATGTGATACTTAAATCAAGCCTGGTTTTA
TTTTCAGGTGGGATATTAATAGCATAGATCACCTTCCAGAATACATGAAACACTGCTATG
TGGCACTCTTAGATGTGTACAAAGAAATTGAGGAAGAGATGGAGAAAAAAGGAAACCAAT
ATCGGGTTCAATATGCGATAGAAGCGGTAGGACATTCTGCATCGACTTTGTTTTGTATAG
TAACATATCGTAAGGATATAGATGTAACCTGATTGAATGTTTGACAGATGAAAAACCTAG
TTAGAGCTTAATTTCATGAGGCTAAATGGTTCCATGAAGGACGCATACCAACAATGGAAG
AGTATATGAGGATAGCACTGGTAACCTCAGGTTTACATGCTTACAACCATGTCTTTCTGG
TATGGGAGAAATTGTAACAAAGGAGGCCTTTGATTGGGTGATCAGTGACCCTAAGATTAT
CACAGCATCAGCTGTAATTTGTAGGCTCATGGATGACATCAGTTCACATAAGGTATTGTG
AATATAGTATTTCTTGTTAAGCTATAATTTGACCTTGACCTTAAAGCTCAATCAATTAAA
CATATTTACTGTACTCTTCTTCTTAAACTATATATGCAGTTTGAGCAAAAGAGAGGGCAT
GTTGCCTCAGGCATTGAATGTTACATGAAGCAATATGGTGCCTCTGAGGAAGAGGTATAC
GATGAGTTTCAGAAGCAAGTTGTGGATGCATGGAGGGATATTAACGAGGAGTTCCTACGA
CCTACAGTTGTTCGATGCCTCTCCTAA
>CHTPS159_Loci
ATGTTGAGTGCTCGAGTGAGTTACACATGGCCTTAATTCTCGCTACCAGCAACGGGTCTT
CTCCAGCCCCAGTTGCTAATCCAGAGACTAATCGCCGAACTGCAAATTATCAGCCTAGCA
TTTGGGGCAATACCTTCATCGTGAGCCACACTCCTGAGGATGAGGTGATTTTCTGATCAT
GTATGTAGTTTGCATAACAAGACCTAAAGATTTTCTCACTTTTTGTTCTTGCAATTTATT
GATACAGATAACTCTGGCCCATAAAGAGCAGCAGTTGGAAGATCTAAAGGAGGAAGTTAG
AAGAGAGCTGATGGCTGCAGCTAGTAACCCTTCAAAACAGCTGAAGTTTATCGATGCAGT
TCAACGGCTTGGGGTGGCATACCACTTTGAAAAGGAGATAGAAGAAGCATTACAAAATAC
CTATGATAACTATCATTGTATTGATGACATAAATGATGATCTCTATGATGTTGCGCTTCG
ATTTCGACTACTAAGACAACAAGGCTTCAATATTTCATGTGGTAAGCCTCATGAATATCA
TGTATTATAAGGTGCTTGAATATCATCTAGCAAAGCTCACATATAACATTCTATGTTTTG
GTGATGACTACAGATATATTCAACAGGTACACAGATGAAAAGGGAAGGTTCAAGGAGTCT
TTGATCAATGATGCATGTGGCCTACTAGGCTTGTATGAAGCTGCACATCTCAGGGTGGGG
GAAGAAGACATACTAGATGAAGCACTTGCTTTCACCACCACTCACCTCAAGTCTATGGTA
GAACATTTAGAATACCCTCTTGCAGCACAAGTAACTCATGCCCTATACAGGCCCTTGAGG
AAAGGCTTGGAGAGGCTAGAGGCAAGGCCTTTCATGTCTATCTACGAGGATGAAGCGTCA
CATAGTAAAGCTTTACTGAAGCTTGCAAAGTTAGACTTCAACCAACTGCAGTCACTGTAT
AAAAAAGAGCTAAGCAATATCTTGGGGTTAGTTTTCAAATCATGTATGAACTTATGTTAA
AGCTGTTTACGGTATGTGAATTAATGTATTTTCTCAGGTGGTGGAAAGACCTAGATTTTT
CTTCAAAGCTACCTTTTGTAAGAGATAGATTGGTGGAAGGGTACTTTTGGATAGCAACAG
CTTGTTTTGAGCCCCAGTATTCATATGCTAGAAGAATACAAACCAAATTACATGCTCTGA
TCACAACTACGGATGACATATTTGATGCATATGGAACACTCGAAGAACTGGAGCTCTTTA
CAGAGGCAATTGGGAGGTTTGATATATGCAAGATTAAAATTACCCACAACCAATTAATTG
ATTTCATACTTGAACTTTAAAAGGGAACTTGGTACTTGATTTTCAGGTGGGATACTGACA
GCACACATCAGCTTCCTGAATACATGAAGCCATGCTATCAGGCAGTCTTCGATGCCTACA
AAGAAATTGAGGAGATGGAAAACACAGAAAGATCACACTCTGTGCACAAAGCAAAAGATG
CAGTAGGATTCTCTGAACTCCATTGTGTTTATGATATCCTATATAGTATTGTAAATAAAA
TTCCATATATAACACTTGCATGATATATTTACTTGGCTGAATTTTTATCCTAGATGAAAA
ACTTGGTCCAAGCTTACTTGGTTGAAGCCAAATGGTTCCATGGAAAATACATACCAACAA
TAGAAGAGTACATGCGTGTTGCATTGGTAAGTATTGGTGCCCCTGTGTTAACATTCATCT
CTTTTATTGGCATGGGAGAGATTGCAACCAAGGAAGTCTTTGATTGGCTGCAACAAAACC
CTAAGATTGTTAGAGCTTCCTCCAAAGTCATTAGGCTCATGGATGACATGGCTACGCACA
AGGTACAATGAAACAACACTTCCTACGCACAAGATACTTGGATATCAATCACATAAAAAC
AAAGGGATCTTAAAGAAAATCTATTATATATATATGCCAATTTCTTTTTAACATCTTATA
TTACTATGTATGCAGTTTGAGCAAGAGAGAGGGCATATTGCATCAAGTATCGAATGTTAC
ATGAAGCAACATGGTGTCTCCGAGCAACAGGCATACGGGGAGTTTCACAAGCAACTCGAG
AATGCATGGAAGGATATAAATGAAGAGTGCCTCAAACCTACTGCAGTTCCAATGCTTCTC
CTTAGTCGTCTTCTCAATTTTGCTCGAGCAGCAGATGTGATGTACAAGGGGCAGAAAGAT
GAATTCACACATCTTGGAGAAGTTATGAAAAATAATATTTCAATGCTGCTCATAGACCCT
GTGCCAATATGA
>CHTPS160_Loci
ATGTATAGGATATTCTTACCAAGCCCTCACCAAGAAATAAAGGTTCTCATGGAATTTTGC
TTCAAGCTAGCAATGCATTGCATGATCTTCACCATCTTGAGGAGCACTGATAGACCGACA
CCCAGTCGTATAAATATTGTCCACTTTGGGACACAATGTCCCATAAAATTATAGGGTAAA
CTAGACAAACACCTCCAATTGAATCAAACAAACCCTCACACTAGAGTAGAAGATCAGTTT
TAATACCATTTGTAATCATTCACACCCAACAATGTAGTTATTATCCACTTTAAGTCTAAA
GAAACTTTCATAACTTTAAAACGCATCTATAGAGTTAAGAGAAGTTGATACTTATATAGT
ATTGAGAACTTTTTCCTCTATCCAATATAAAATATCACATACACAACTATTTCCATAACC
AACTAAATCACCCGCTCGCCATTTGAGACCAATATGACAATGCAAGGCTAGCTATTGCAA
TTGGTCTTCCTTCCACCAAATTATACATTCAAGGGACCAATATTAACTATTAGTATATGT
TCACATAACCATTTAGCCACTGTTTGGTCTATAAAATAGAAACATCGTTTATTTCTCTTC
ATTTATATTAGCACAATTCAATTGATTAAGAGTGTGTTTGGCAGTAATTTTAGATAGCAT
TTATAACCTTTCTAATATTTGAAATATAAAAATTTTAAGTGTTAGTAATATTAAAAACAC
TTTCTAAAATAACTATCAAACTCACTTTAATTAAAATTGAGCTAAAGCAATTTATTTCCT
TCTCACCCTTGTATGTATATTTCCTAGCTACAACAATGATAATTCCTCAAAGCCTTCTAC
TATTTCATTCTCTTGCATATATAATGTATTCCTCAAACTTCTTTATATATATCGTTGTTG
TTACTATTTTTTATATATCAAATGTTAGTAACACATTATTATAGGCATATGTGGATACAA
TAATCGTATAGTTACCAATTTACTTGAAATTGACTACAGACTTTGGAACTATTATCTTAA
ACCAAATTGAAGAATTGCATTACTATTATAATGTAAGCCTTATTTTTTCAGATATCTTTT
GCCTTTCAGCAAAAGACAAGCCTTATCCAACTATAATAGGTAAGAAACCTAGGAGAACTC
CCACTCTAGAAATTGGGGTTACGGGTTTCAAAGGCAGATTTTGGCCCTAGCATATGGGGT
GAGAGGTTCGTTAGCTACACTCTAGCTGATGAGGTAATTTCTGACATATATATATACACA
TATAACACATCTTAACCATCCAATGTTTTTCTAAACAATAGTTTGTGTATGCAATTTCGC
TGTACATGCAGATAGCCCGTGGCCATAAAGAGCAGCAGGCTGAAGATCTGAAAGAGGAAG
TGAGAAGAGGGCTAATGGCTGCTGCTGGTAACCCGCACACAACATTTGAACTAATTTAAT
CGAATTCAACCGCTTGGGGTGGCATACCACTTTGAAAGAGAGATAGAAGAAGCATTGCAA
CATATCTATGATATCTATTATAATGTTGATCATAAAGATGATGATTGATTCAATGTTTCT
CTTTAATTTTGACTGCTAAGACAACAAGGATTCAATATGTCATGTGGTAAGGCATGAACT
ATCATCTATTAGGTAAAATGAAATCTTAATAACATCATCACAATCTTATTCTGGAACGCT
TTTATATCATATTTCTGTGAATAAATGTAGATATATTCAACAAGTTCAAGGATGAAAAAG
GGGGCTTCCAGGAATCTTTGATCAATGATGTGAGAGGCATACTAGGGTTGTATGAAGCCA
CACATCTCCGAGTGCATGAAGAAGGAATACTTGATGAAGCACTCGTCTTTACCACCACTC
ACCTTGAGTCGGTCGTAGAACATTTAGAATATCCTCTTGCAGAACAAGTTACTCATTCCC
TGAAGCAGCCCGTTAGGAAAGGTTTGAACAGACTAGAGGCGAGGTTGTTTATATCCATCT
ACCAACATGAAGCTTCGCATGATAAAGCTTTGCTGAAGCTGGCGAAGTTAGACTTCAACC
TGGTGCAGTCAACTAGGAAGAGCTGAGCAATCTTTCTCTTATTGCTAACCATGTTAATTT
ATTTTAGGTGGCATAAAGAACTAGACCTTGGCATGAAGATACCATTTGCTCGAGATAGAC
TGGTGGAAAGCTACTTCTTTGTACTTGCTATGTTTTCTGAGCCCCAATATTCAAGACCGA
AGTACTTTCCATAATATCCACTATAGATGACATGTATGATGCATATGGTACACTCGAAGA
ACATAAGCTTTTTGCAGAAGTGATTGAGAGGTTTCTTCTCTGCAAATAATCCACCTTGAT
TTTGTCCACAATTTTGAAATATGTACTTGCGTTGATTTAAACCTAATCAAGACCTGGATG
TTCATTTATCCTCAGGTGGGATGAAAGCAACAGTCAACCGCCAGAATACATGGAAGTGAT
CTATCAGGTACTCTTAGATGTCTACAAAGAAATTGAGGAAGAGATGGACAAAGAAGGAAA
AGCAAATTGCTTCCACTATGCAAAAGAAGCGGTAAGTGCCATTTTTACTTGATGGTGTTC
CGTAGTGGCCAGACATTCGACTAAACAGATCAACTTAAATATAATACAGATAATAATTGG
GTTCAAAACATAAACCCAAGCATAACCTAATTATTCGACATATAATACACCATAAAACTT
GTTTAACTCATTTGATTTATTTATCAAAATCAAATTTTAAATAATCAGATTAAATAGATT
GAACTTATAATTAGATTAATCAACATAATTATTAAAATGTCAATTCGGATTAAATTTGTG
TTATACAGGTTAGTATAAAACAACTTATTTAGTCAATAGATTACGTAGGTTAATATAAAT
TTAACTTAAATACACTTATATTCAATCTGATCTCGTGAAAAAATGTGTTAAGTTTGAGTT
ATGTACGTGAATCAAGCAAAAAATTAAAGCATATGCACAAGTATGTAACATTGAGGAATG
TTTGTCAGATGAAAATTCAGGTTGACTCTTACTTTGACGAAGCATAATGGTTCCATGCAT
GAAGGACATGTACCTACCATAGAGGAATATATGCAAGTTGTACGAGTAAGCTTAGCCACA
ACCCTCTCTTTCATTTGGAAGAGGAGAAATGATAATAAAAGAGGCCTTTGATTGGGTTTA
TTAAATCATGTTATTGTGTGCATGGATGTTAAATCATGTTATTGTGTGCATGGATGTTAA
ATCAAAGCTCACACTCAACTCACATTAAATCACTGTTTTCATTGCAATCATATCCTTTAT
CAACAAAACCCATCCATGGTTTATAATATAATCAAAGGGTTATCATCAAATCACATGTTA
AACGACCACATTTCTTCAAAATCACTCATCATTTATTGGAGTTTCGATTTTTCATTAAAT
CTTAAAAAACCCTATCACATAAACCACAGTTTTCAGAGTAAAGAAATCACATATCTACCA
AATGATTTTCACTATAACGAAAAGGGGTGTAATTATATCATTGCTAAACCACTAAATTTC
TGAAAAATTACGCATAACTTTACTGAGCTTCAAATTCATCAGATCAGAAGGCTACCGTTA
TTAAATCAAACGGTAAAACTGCGATCAAACCAAACATGGTGGGAAAGTCGGTTTCGCCCT
TGGACCTCCAAAATGGCCATGGGTCCAGATCCAAATCCCTTTTCTCTGGCTCTCCCAGAC
ATCCCCACTCAATCCATTTATAGAAAGAAGAAGAAGAAAGGAGAAGACACACAAATTACC
TCGACATGGTGCGTTGCCTTGGTGAATGACTGTGGCGGCGATGATTGGCGGTGA
>CHTPS156_Loci
ATGTCTACTGATTACTCAGCCTGTTCTCCAGTCCCAGATGCTAATCCAGAGACTAATCGC
CGGACTGCAAATTTTAACCCTAGCACGTGGGGCAATAGTTTCATCATGACCAACTCTCCT
GATGATGAGGTAATTTTGTGATATATGAAGTTTGCACAACCATCTAAATATTTTCTTAAT
TTTTGTTCTTGAAATTTATTGATGCAGATAACTCTTGCCCATAAAGAGCAGCAGTTGGAA
GATCTGAAGGAGGAAGTGAGAAGAGAGCTAAAGGCTGCAGCTGGTGACCCTTCAAAACAG
CTGAAGTTTATCGATGCAGTTCAACGGCTTGGGGTGGCATACCACTTTGAAAAGGAGATT
GAAGAAGCATTACAAAATACCTATGATAACTATCACTGCATTGATGACATAAAATGATGA
TCTCTATGATGTTGCACTTCGATTTCGACTACTAAGACAACAAGGCTTCAATATTTCATG
TGGTAAGCCTCATGAATATCATGTATTATAAGGTGCTTGAATATCATCTAGCAAAGCTCA
CATATAACATTCTATGTTTTGGTGATGATTACAGATATATTCAACAGGTACACAGATGAA
AAGGGAAGGTTCAAGGAGTCTTTGATCAATGATGCATGTGGCCTACTAGGCTTGTATGAA
GCTGCACATCTCAGGGTGCGGGAAGAAGATATACTAGATGAAGCACTTGCTTTCACCACC
ACTCACCTCAAGTCTATGGTGGAACTTTTAGAATACCCTCTTGCAGCACAAGTCACTCAT
GCTTTATACCGGCCCATTAGGAAAGGCTTAGAGAGGCTAGAGGCAAGGCCTTACATGTCT
ATTTACCAAGATGAAGCTTCACATAGTAAAGCTTTATTGAAGCTTGCAAAGTTAGATTTC
AACCTACTTCAGTCACTGTACAAGAAACAGCTAAGCAATATCTCGAGGTTAGTTTTCAAA
TCGTGTATGAACTCAAGTTCAAACAGTTTACTAGGTCCTTTATGTGAGTTAATGTATTTT
CTCAGGTGGTGGAAAGACCTAGATTTTTCTTCGAGAATACAGACCAAAATACTCGCTCTG
ATAACAATTATTGACGATATGTTTGATGCATATGGGACACTGGAAGAACTGGAGCTCTTT
ACAGAGGCAATTGGGAGGTTTGATATATGCAAAATTTACCCACATCCAATGATTTATTTT
ATTTTATTTTAATTTTTATATGTTTGAACTTTAAAAGGGAACTTGGTACTTGATTTTCAG
GTGGGATGTTAACAGCATATATCAGCTTCCGGAATACATGAAGCCATGCTATCAGGCAGT
CTTGGATGCCTACAAAGAAATTGAGCAGATGGAGAACAAAGAAGATCATATTGTGTTCAC
TATGCAAAAGAGGCAGTAAGGGTCTGAGTTCTATCTGTGCCCCTATAACATGTACTGCAC
ACTAGAGTAATTATTTGTTGGCAATGGTTGAACATATTTCAGATGAAAAGGTCTGTTCGA
GCTTACTTCAATGAAGCCAAATGGCTACATGAAGACTATGTACCTACGATAGAAGAGTAC
TTGAGTGTTGCACAAGTTACCTCTGAGGTCACCTTGTTCACTGTCATCTGCTTTGTTGGA
ATGGGAAGGATGGCAACCAAAGAGGTCTTTGAATGGGTGTGGAATGACCCAAAGATCGTC
GGAGCTTCCTCCAAAGTTATGAGGCTCATGGATGATATGGCTTCACACAAGGTACTATGT
TATATTACATATCGCAAAGACAACGGGATCTTTATAAGAATTTAATTACCTTTTTGGTAA
ACATTTCCTGTTGGTTTTTGTGTAGTTCGAGCAAGAGAGAGGACATAGTGCATCAAGTGT
TGAATGTTACATGAAGCAACATGGTGTCTCAGAGCAGCATGCATACCAAAGAGCTTAACA
AGCAAGTCGAGAATGCATGGAAAGATGTAAACCAGGGCTGCCTTAGACCTCCTGCTATTC
CAATGCCTCTCCTTACACGGGTTCTTAATTTCGCACGCACCGGGGATTTCATGTACAAAG
GCCGTGATGATAGGTTCACGAATGTTGGAGATGTGATGAAAGATAGTATTGCATCACTGT
TCATAGACCCTGTGCCAATATGAGCCTGGAGATTTGCAATAGGCTTTCTGGCTTCTGTTT
TATAATTAGCCCTTCTAGTTTGGGGTCTATGTTGGAGAGTATGATATACATATATATATT
ATGATATCAATGCTATACAAAATTCTCAACCATATTAAGGCAATGACAAAGTCACAGTGG
GAAATGGTAAGAATCTGTTAATCACACATGTTGGATCCAAGACACTACATTCTCATCACC
AAGCTTTTCATCTGAAAACCATCTATCACGTTCCTCAGCTTACCACAAACCTCATCAGTG
TATGAAAGTTTTGTTCAGATAATCACATATTCATTGAATTCCATCCTACTTTCTTTTGTG
TCAAGGACCAAGCCACCAAGAAGATTCTGATCCAAGGCACTATTGAACATGTGCTCTACA
AATTTCCTAGCTCTTCTCTTCCACCATCATCTTCCTCCATGGCTCTCACTGCTTAGTCTA
CTGCTGACATCTCCCTATGGCACCAAAGGTGTGGTCACCCGACAGCTCCAATATTAAGAC
ATATCCTAACCTCATGTAATGTTCCTTATTCTACAAACAAGTTCAATCAAATTTGTTGTG
CTTGTCAGCTTGCTAAAAGTCACAAGCTACTGTTGTGGAAACTCCTGCCTTTCCTGCACC
TCTTCAATATTCTTCCCTACCACCTCTATCTCCTAGTTCCAATTCCCTACCACCTGCCAC
TACATCATCTATCCAGTTTCTACCTCCTCTAATTCAGGATCCCTCTACTGCCTCTCCACC
TCTGCTCCACCCTTACCTTCCTTCCTCAATACTCATCCCATGGTAACCCGTTCAAGGCAG
GCATCACAAAACCCAAGGCTCTTCTTGCATCTACTCCCACTAAACCCTACACTTTTCGAC
AGGATATTAAGGATCCTCAATGGCAACTGGCAATGGATGTTGAATATCAAGCTTTACTCC
GTAATAACACTTGGTCTGTGGTTCATCTCCCTTATCATGGAATATTATTGGATGCAAATG
GGTATTTCAATATTGATCGTCACAAGGCTTATCTTGTGGCCAAGGGTTTCACCCAAACTC
AGGGAATTGACTATTTTGATACCTTCGATCAGCCCTATAGTGAAGCCGACCACCATTCTT
ATTGTTCTCACCCTTGCACTTTCATCCCAATGGTCCATTTGACAACTGAACATTCAAAAC
GCATTTCTAAGTGGTGA
>CHTPS158_Loci
ATGGAAGAATTGCATCACTATTATAATGTAAGCCTTATCCAACTATAATAGGTAAGAAAC
CTAGGAGAACTCCCACTCTAGAAATTGGGGTTACGGGTTTCAAAGGCAGATTTTGGCCCT
AGCATATGGGGTGAGAGGTTCGTTAGCTACACTCTAGCTGATGAGGTAATTTCTGACATA
TATATATACACATATAACACATCTTAACCATCCAATGTTTTTCTAAACAATAGTTTGTGT
ATGCAATTTCGCTGTACATGCAGATAGCCCGTGGCCATAAAGAGCAGCAGGCTGAAGATC
TGAAAGAGGAAGTGAGAAGAGGGCTAATGGCTGCTGCTGGTAACCCGCACACAACATTTG
AACTATTTTAATCGAATTCAACCGCTTGGGATGGCATACCACTTTGAAAGAGAGATAGAA
GAAGCATTGCAACATATCTATGATATCTATTATAATGTTGATCATAAAGATGATGATTGA
TTCAATGTTTCTCTTTAATTTTGACTGCTAAGACAACAAGGATTCAATATGTCATGTGGT
AAGGCATGAACTATCATCTATTAGGTAAAATGAAATCTTAATAACATCATCACAATCTTA
TTCTGGAACGCTTTTATATCATATTTCTGTGAATAAATGTAGATATATTCAACAAGTTCA
AGGATGAAAAAGGGGGCTTCCAGGAATCTTTGATCAATGATGTGAGAGGCATACTAGGGT
TGTATGAAGCCACACATCTCCGAGTGCATGAAGAAGGAATACTTGATGAAGCACTCGTCT
TTACCACCACTCACCTTGAGTCGGTCGTAGAACATTTAGAATATCCTCTTGCAGAACAAG
TTACTCATTCCCTGAAGCAGCCCGTTAGGAAAGGTTTGAACAGACTAGAGGCGAGGTTGT
TTATATCCATCTACCAACATGAAGCTTCGCATGATAAAGCTTTGCAGAAGCTGGCGAAGT
TAGACTTCAACCTGGTGCAGTCACTGCACTAGGAAGAGCTGAGCAATCTTTCTCTTATTG
CTAACCATGTTAATTTATTTTAGGTGGCATAAAGAACTAGACCTTGGCATGAAGATACCA
TTTGCTCGAGATAGACTGGTGGAAAGCTACTTCTTTGTACTTGCTATGTTTTCTGAGCCC
CAATATTCAAGACCGAAGTACTTTCCATAATATCCACTATAGATGACATGTATGATGCAT
ATGGTACACTCGAAGAACATAAGCTTTTTGCAGAAGTGATTGAGAGGTTTCTTCTCTGCA
AATAATCCACCTTGATTTTGTCCACAATTTTGAAATATGTACTTGCGTTGATTTAAACTT
AATCAAGACCTGGATGTTCATTTATCCTCAGGTGGGATAAAAGCAACAGTCAACCGCCAG
AATACATGGAAGTGATCTATCAGGTACTCTTAGATGTCTACAAAGAAATTGAGGAAGAGA
TGGACAAAGAAAGAAAAGCAAAGTGCTTCCACTATGCAAAAGAAGCGGTAAGTGCCATTT
TTACTTGATGTTGTTCCGTAGTGGCCAGACATTCGACTAAACAGATCAACTTAAATGTAA
TACAGATAATAATTGGGTTCAAAACATAAACCCAAGCATAACCTAATTATTCGACATGTA
ATACACCATATAACTTGTTTAACTCATTTGATTTATTTATCAAAATCAAATTTTAAATAA
TCAGATTAAATAGATTGAACTTATAATTAGATTAATCAACATAATTATTAAAATGTCAAT
TCGGATCAAATTTGTGTTATACAGGTTAGTATAAAACAACTTATTTAGTCAATAGATTAC
GTAGGCTAATATAAATTTAACTTAAATACACTTATATTCAATCTGATCTCGTGAAAAAAT
GTGTTAAGTTTGAGTTATGTAGGTGAATCAAGCAAAAATTAAAGCCTATGCACAAGTATG
TAACATTGAGGAATGTTTGTCAGATGAAAATTCAGGTTGACTCTTACTTTGACGAAGCAT
AA
>CHTPS161_Loci
ATGGAACTAACCCTCAAATCCCTCTCACCCTTGGCCTATGGTGCCCTCAATTGTCGTAAA
AATTTTGCCATGGCATCCCCAAGAATGAGAATCAAGCAAGGGAGATCAGAATTGCCCAAC
CTCACAATCACTTCGAAGATTGATGAGTTACAAGTGACCGAAAGGCGATCGGCTAATTAC
CATCCTAGCATTTGGGACCCCAAATTTATTGAGTCCTTAAGCACTCCCTATACGGTAAGT
GTAACATATGTATGCATATATGTACATAATAAACCAGGTTTGCTTATGAACTATTGAATT
GTTTTGCAGAATGAGGGCTATTCCAACCAATTAGAGGACTTGAAGGAAGAAGCTAAAAGG
GTAATTAAGGACGCTAGAGACACTTCCTCCCGATTAGAGTTCATTGATTCGATGCAACGG
TTGGGAGTGGCTTACCATTTGGAGGAGGAGATCAAAGAGGCTATTGATCTTGTTCATTTG
GATGATACCACTACCGATGATCTTTCCACAACTGCACTCCGATTTTGACTTCTACGACAA
CACGGCTATCCAGTTAGCTCAGGTTTGTTCTTTTAGCAGATGTGTTTGATAATGTTTTTA
TGGTCAGAAGCAAGTTCCTGAACAATTTGGCCTCTTGGTGACTACGAAAGCAGAGGTGTT
TGATCAATTCAGAAGTAAAGATGGGAGATTCATGGATGGCATCAGCCAGGATATTGCTGG
GCCTTTGAGTTTGTATGAAGCTTCCCATCTTGGAGTCGAGGGAGAAGATGACTTGGAAGA
AGCCAGGAGGTTCAGTACTATACATTTGAAGTCACAGGTTGGGAATTTGGAGAGTGATTT
AGCTGACCAAGTGCAGCAGTCCCTGGAAGTTCCCTTACACTGGAGAATGCCAAGGCTAGA
AGCCCGAAACTTCATCGATATCTACCAAAGGCGCAATACGAAGAACTCAGCTCTCCTTGA
GCTAGCCAAGCTGGACTACAATCTAGTGCAATCATCATATCAGACGGAGTTGAAGGAACT
AACAAGGTAAAACTGTACCAATTAAAACCCCAGTTGTTTCATGGCAGCAGGTTGACATGT
CATATTAACATGTTTGAGACTTGATTCATTAGGTGGTGGACGGACTTGGGATTTAAGGAG
AAGCTAAGTTTTTCTCGGGATCGATTGATGGAGAACTATTTGTGGTCAATGGGGATCGCT
CCTGAGCCCCACTTCTCCAAATGCAGGATAGGACTCACCAAATTCATATGCATATTAACA
GCCATAGATGACATGTATGACATATATGGATCACCGGATGAGCTTCGACGTTTTACAGAT
GCTGTGAATCGGTATGAAATATATAACATGATTTTAATACAAGCTGCTAATCTTTTTCAT
ATCTTGTTCTGTCTTTCACTTAGATGTCAATTGCCTTGAACAATTTTTTTCCTTTCTTTG
TTATGAGTAGATGGGATACTGAGGCACTGGTGGACCTTCCAGATTACATGAAGATATGTT
ACTTGGCCATGTTCAACTTTGCTAATGAAATGGCCTATGATGCATTAAGAGATCACGACC
TATATATTTTACCCTATCTTAAAAGTCAGGTAAGCTAGCATTTTGGATACTCTTAGGTTA
TGTTTGGTTCCCGAAAAATACTAAAGAAAGAAGAAAAATGTAAAGAAAATTATTTTTTCA
TATTTGGTTGTCTTATGAAAAATATCAAAGAAAATCAAATATAATTAAAATTAATTAAAA
ACTTATATATTTTTAAATTATTTAATATTTATATTGATGAGTTAAAATAAAGAAAATGAG
TTTAAAGTAACAAAAAAAAATAATTTATCAACTTTTAATCTTTTTTTTTTCTTCACGTTT
TCTTTTCTTCTACTTTTTAGTTGTATTTTCTTTCTCTTCCATTTTTCTTCAAATTTTCTT
GAACCAGATAGAAAAATGAACATGTGTAGTCATACCCTACCTAAACCAATTTTCCACATG
ACACGATAGAATTTTGTCTCCTACGTCCTCCTTTTCCTTTTTCTTCTAATTTACATGATT
CAAAAGAATCTTAAATATTTAATCCTTATTTTCCACTAACGTTGGCTAATTGATGTTTAC
TGCAGTGGCTAAATCTTTGTACATCCTACTCAATGGAAGCTCAATGGTTTTTACAATGGG
TATAAGCCAAGCATCGATGAATACTTAAGCAGTGCCTGGACTTCCGTAGGGGGTCCTGCA
GCCATGGTCCATGCCTATTTTCTAATGGGTTGTGCCACCAAGGGAAACTTGAACAATTGT
TTAGACAATGCTCTAATCTACTTTATTGGTCATCTCTTATTACTCGACTTAGCGATGATT
TGGGAACTTCTTCGGTATATTAACTAAACCTATTCTATTAAACTAAATTATTTTATTTTT
TAGATACAATTGAACTATATTGTGAATCTAACACTTTTCATGTTTCTCATCTTAGGCCGA
GATTGCGAGAGGCGACGTGGCAAAATCTATCCAATGTTACATGATTGAAGAATGTATATC
CGAAGAACAAGCTCGAGATCAAGTAGAGAAGCTTATACGTTACTCATGGAAAAAGTTGAA
TGAAGCAAGTACTGATAGCTCTCTCCCAAAGTCCTTAATAAATTCATCATTGAACATGGC
GCGATCAGCTCAATGTATTTTTCAGTTTGGAGATGGTATCGGTACATCAGTTGGGGTGAC
CAAAGATCGATTGACATTATTCATCATCAAGCCAATATCGATAGAACCAAGCACTAAACC
CTATCTTGATGGCATGAAGATGAGCAACAGAAGATGA
>CHTPS162_Loci
ATGGCTTTCAATATGAGCAGGTTCGTTACCATGCCTTCACATGTGCTGCCATCTTCCTTT
GTCGCTCCTTCACTTCAAGTCTCATCGTCTCCTTGTTCATGGCGGACGCGCCCCTCCCCT
TGCACCAGGTGTCATTTATCGCCATCATCATCGTCAAAGCCACTGCTTGGAAGCCATGAT
TATTCTTTGCTCAAGTCCTTAACTCTATCTCCACATGTAGTGATTTCGCTCTTAAAAAAT
TAGAAACCATGTCATTGAATCTGTTCAGATATTTAACTAAGTGTTGTGGGTTTTTGGTTG
GTGTTAGGTGGTGAATTCTGAAGCTGATAGCAGCACCAGAAGGATGAAAGAAGTGAAGGA
AAGAACCCGGGAGGCATTCTATAGAGCTTGGGATTCAAGGGCTGCTATGGAGATGGTAGA
CACAGTTGAGAGGCTAGGTCTATCATACCATTTTGAAGGCGAGATAAATGCACTATTGCA
AAGGTTCTGCGACTGGAATGCCAGTGAAGATCTCTTCACTACTGCCCTTCGTTTCCGGTT
GCTTCGCCAAAATGGATTCCCAACTCATTCTGGTAAACACTCTCTCCATCTCCATTTTCA
GTTCTTCACATTTCTATGCCTTGTTTTTGTTTGCTTATTTTCAAATAACATCACAGAAAA
TTACAGATCATATATCTACTGGAGAGAAGCATCTGCATCTGTCAACTGTTTTCCTTCGAT
TATATAAAATGATCTCCCTTTTCTTATGATTTTATTTCTTCAAGGGCTATATATAGAAAT
GTTTCTTGTTCTGAGCCTCAGATGTTTTTGGCAAGTTCATGGATAAGAATGGAAAATTCA
AGGAAAGCTTGACTGAAGACATATGGGGTATGCTGAGTTTACATGAGGCATCTCACTTGG
GGGCCAAAAATGAAGAAGTATTAGCAGAAGCCAAGGAGTTCACAAGGATTCACCTCATAC
AGTCTATGCCGCACATGGAACCCCATTTTAGCAGCCATGTCGGCCGGGCACTCGAGCTTC
CCAGGCACTTGAGGATGGCGAGGTTGGAGGCTAGAAACTATATAGACGAATATAGCAGGG
AAAGCAACCCGAACTCAGCTCTTCTAGAGCTGGCAAAATTGGATTTCGACATGGTTCAAT
CACTGCACCAGAAAGAGTTGGCTGAGATAGTAAGGTAAATTTTTAATTTTCAACCTTAAT
TTATTATAATTTGAGATAATAGAAAACTGATTTCACCTAAGATTAATTTCATTTCTTGAC
TAAGGCCATCCATGTTCAATTCTATAAAGGTGGTGGAAACAGTTGGGTCTTGTTGATAAG
CTTGATTTTGCTCGAGACCGGCCGATGGAGTGCTTCTTATGGACAGTGGGGATATTTCCA
GATCCCAGGCATTCAAGCTGCCGCATCGAATTAACCAAGGCCATTGCTATCTTACTAGTT
TTTGATGATGTTTACGACTCTTATGGATCTTTGGACGAGCTTGCTCTCTTCACTGATGCA
GTAAAAAGGTTTAGTATTTTCTTAATTCTGTGCATTTTTTCGGTTTTATCCATTACATGC
ATGATCAATAACATGAAGGCAGATTTGGACATGTAGATGGGATCTTGGTGCAATGGATCA
GCTCCCTGAGTACATGAAGATATGTTACATGGCATTGTACAACACTACTAATGACATTGC
ATACAGGATCTTGAAGGAGCATGGATGGAGCGTCATAGAAGACCTAAAACGAACGGTGAT
CGATTATAATGTCTTACATTATATATATATATATATATATATATATATATATAAACATTT
TTAAGTCATGAAGACTCTTTAAATTTAAAGTAGTCTATATCTAGGTGGTTGGGATGGGGC
TATTATCAATATTTACCATAGAAGGTGTCCGTCTTGGATTTCCAGGGGGAGTAATTATGG
GGTGGGATTGTGGTCCAGATGTTTGTTGTGGATCCCACGTGATTGAACACGAAGGAAACC
AGAAATTAATGCCTGACACAGAAATATTAATTTTGTTGCTGCAGTGGATGGACATCTTTG
GAGCTTTCCTAGCTGAAGCCCATTGTTTCAAAGGTGGCCATGTACCCTCACTAGAAGAGT
ATCTAAATAATGCAGTTACCACTGGAGGCACATACATGGCCTTGGTGCATGCCTTTTTTC
TTATGGGGCAAGGTGTTACTAGGGAAAATATGGCCATGTTGAAGCCCTATCCCAACATCT
TCTCCTGTTCAGGGAAAATTCTTCGGCTATGGGATGACTTGGGAACTGCAAGGGTAGGTC
ACTAAAACCTTAACTTTGAAAGAATAGTACTAGCAAATCAAAGCTCTGATATCATATTAT
ATATGAAATGAATGGCTGAATTAGGAGGAGCAAGAACGAGGAGATAACGCGTCGAGTATA
GAATGCTACAAGCGAGAGCGAGAGCGAGAGATGGATACTGTGTTGGATGATGAAGCCTGC
AGGAAACACATAAGGCAGATGATCCAGAGCTTGTGGGTAGAGCTCAATGGGGAGCTGGTT
GCTTCGTCTGCATTGCCTCTTTCAATCATCAAAGCTGCCTTTAACCTCTCAAGAACTGCA
CAAGTCATTTACCAGCATGGAGATGATAACAAGACTTCTAGTGTTGAAGATCATGTACAA
GCATTGCTCTTTAGGCCTGTTTCCTCTAATGGGCATGCTCAAATTACCATGCATTAG
>CHTPS164_Loci
ATGGCACTCCATCTCTTCAACATCCCTAAACAATTCTCTCTAACTCAAAATGTGTCTAGA
CATCCCCTTCATGGAACTTGTATGAAACAGCGGATCAAATGTTTAGCAGGGAATCAGGAT
CTCTCTCAAACAATTGAGAGACGGTCGGCCAATTACCAGCCAGCGGCTTGGAGCTACGAT
TTGTTGGAGTCCTTGAAGAAAGATAATAGAGTGAGTATTATTTTCAATTTCTTCCTGAGC
CATGCATGTGTGTATATATATATATGTTAGATGTTCATGGACTGTTTTTGTAATTATGCT
TTTGTGCTCTTAGGAGGAAATATTTGATGGGGGAGTGAAGACGCTGGAGAAAATGTACGA
GGACAGGGCGAAGAAGTTGGAGGAAGAAGTGAAGTGTAGGATGTATGATGATAACATTGA
GCCATTGGCACTTCTGGAACTGGTTGATGACATCCAGAATTTAGGCTTGGGTTACCGTTT
GAGAAGGATATAAAGAGATCCCTCCAAAGAAGAATATTGGAAGTTTCTAATGTGACATTG
AGAAAAGTCTCCATGCTGCTGCTCTCAGCTTCAGGATCCTCAGACAACATGGCTATGAAG
TCTCTCAAGATATTCATATTCTCAAGACTTTTTTTCTTTTTTTCCTTTTTGAGTTAGGGA
ATCTCTAAAGAAGACATGCACTAAGGGATGAGCTGAAAGGGCTGTTTGTGGCTTATGAAG
AACCTCTCTTTTTCTTTTCATAGTCACAATTGCACCATACCTTTGCTAATGTCCCACTAG
TCTTTGGCTATTCTTATAGATTGGTAAGAAGATCTGATTAGATGTGGTTCTTTTTTGAAT
GCATAGATGTGTTCAAGAGTTTCATGGATCAGAACGGCAATTTTCAGGCAGAGCTTTGCA
AAGATGTGAAGGGAATGCTGAGTCTCTATGAAGCTTCATATCATGCCTTCGAAGAAGAAA
ACCTCCTGCAAGAGGCTAAGGCATTCACCAGAACACATCTCAAAAACCTTGACGCAAACA
TTGACAAAAGCATCCAAGAATTAGTGAATCATGCCATGGAGCTTCCATCGCACCATAGAA
TGCTAAGATTAGAGGCGAGATGGCGTATTGAAGAATACAAGAGAAGGGAAGGCGCAGATG
ATGTGTTACTTGAGCTTGCTATACTAGACTTCAACATGGTGCAATCAAGTCTCCAACGAG
AACTTCAAGACATGTCAAGGTTAGTTATCCTCTAACACACCACCTCGTACACGTCGGCAT
CTTTTGGCATGTACTTGACGCCCTGATACCTTTTTTTGTTTTTTTTTTTCTGGTAGGTAA
ATAGAGCTTGTATTAGAAGCTCTAGAAGCGGCAGGACACACCAAGTATACAATCAGAATG
CCTAAGAATCTAGGCAAAGAAGACAAAAAACCTTTCTCCTAAGTAGACATATAGCCATTC
TAAACTACCGTATTAAGTTGCCAATTAACTTAAACGTCATTAAGCTCATTTAGGATACAC
CCTCTAACAACTTGTAAATCTAATTCTTGGGATTATTGTGATTAATTCGATCTCACCTTA
TGTCGTTTTAGGTGGTGGAGACGTATGGGCATAGCAAACAAGTTGCAGTTTGCAAGGGAC
AGGCTGATGGAATCCTTCTTTTGGGCTGTGGGGATGGTCTTCGAACCTGAATACAGTAAT
TGTCGGAAAGGGCTGACAAAAGTGGCTGCACTGATAACTACACTGGATGACATCTATGAT
ATCTATGGCTCATTAGATGAGCTAGAGCAATTTACAGATGCCGTTGAGAGGTTTGTATTA
TGAACAATCCCTTAGCACCAATCGAATCTTAGAAAGTGCGAGGAATAAAGAAACAAAAAA
ATGTGATAGGTTCAAACTCAAATCAATTACTTCATATATACTTCTCCGAATTTATTTCCC
TCCTAATTAATTTTGAATTCAAACCATATTTGCAGGTGGGATATCAATATGATGAATAAC
CTTCCAGACTACATGAAATTATTCTTCCTAGCACTCTACAACACCACCAATGAAATGGCT
TATGATTGTCTCAAGGAACAAGGAGAGAACATCCTGCCTTATCTCAGAAAAGCGGTATAC
ATCTTGGCTCTTCAAAATACCAACCCAGATACTTATATATCGCTACAAGTACTGATCTTG
ACTTCTATATATTTGTATTTCAGTGGGCTGTTTTATGCAAAGTCTTCTTACAAGAAGCAA
AATGGTTTTCTACGAAATGCACACCGACCTTTGAGGAGTATCTAGACAACGGATGGCGAT
CAGCATCAGGACTTGTTCTACTAGTTCATGCCTGTTTCCTAATGAGCAAGAACATCACAA
AGGAGGCTCTGGAGGGCTTAGAGAAAGAGCACGACTTCTTGCGTTGTCCCAACATTATTT
TTCGACTTAGCAATGATTTGGCTTCCTGGAAAGTATGAAGTTTAATTAATTATCACCTTC
CTTCCTGTCCAATTCTCCATTTCAGTACTGCCTTAACACCCATGTTTGTTTCTGTAATCC
AGGCGGAGATAGAGGGAGGTGAAAGCGCAAAGTCAATCTCTTGTTACATGAATCAAACGG
GTCTTTCTGAGGATCGTGCTCGTGAACACATGAATATTTTAATTGATGAAAGCTGGAAGA
AGATGAACAAAGTTCGAGCAGTGGATTCCAGTTCTCCTTTTGAAAAACCTTTTGTAGAAA
CGGCTATTAATCTTGTCCTTTTGTTTCAATATTGTTTGGTTCTCTCTCTCTCTCTCTCTC
TTTCTCTCTCTCTCAATAAAAAGAAATAA
>CHTPS163_Loci
ATGAAGAAACTACCCCGCGGCACTACTCCACAAATTCGATGTTCAGCGACTGAACAAAGT
TTCTCTCTAATGACCAAGAGCCGACGATCAGCGCATTACCAGCCCGCCTTTTGGAGCTAC
AACTTTGTGGAGTCCTTGAAGAAGAGGGTGATCAATTACATCTATATATCTCATTATATG
AATTTAATTAATTATCATCAACTATGTATTTTATTTATTAATTACTACGATTAATTCCGT
GTCTCTCAGGAGGAAATATGTGATGGCAGCGTAAAGGAGCTGGAGAAAATGTATGAGGAC
AGAGCGAGGAAGCTGGAGGATGAAGTGAAGTGGATGATCCATGAGAAGAGTGCAGAGCCA
TTGACACTTCTGGAATTTATTGATGACATTCAACGGTTAGGTTTAGGGTATCGGTTTGAG
AATGATATAAAGAGATCCCTTGATAAAATATTACTATTGGAAGGATCCAATGCAGGGAAG
GGTGAGAGTCTTCATCATACTGCTCTCAGATTCAGGATCCTCAAACAACATGGCTACAAA
GTCACTCAAGGTACTTGTATTTTTGAGATATTGTTCTGGAAGTAGTCTCTAAACGAACTA
GCTATTTCACAAGCTAGTACATTATGGATAAGCTGAAACAGCCATGTGTGGCTGTTATCT
TTTTCTCTTTGTCCTTTTTTTCTCAGCGATACCTTAATGAGGAAGAAGAAACAGTAGCAT
TTGATGATTTTTGCAGCTACTCCATTTCTTATCTTGTATTTGTAAAAACAATTTTATTAT
TTAGTATCCATTTAGGTATGCTTTATATTTTTTGTTTTTAATGATAGAAAATAGCAGTAA
ACTTGAATTAGTCATAAATTTGACATATTAAAATTTTAAATAATTTTTAAGGATACTGCA
TGTATAAGCCTATATTTTTTTATGTAGGAGTTTCTATTTTTATTTTATTTTTATATAAAA
GTTTCAATTTTTAAAAATATGCATGATTTTGTTTGAATTCACAGATGTATTGAGGCTTTC
ACAAACTGTAATGGAAACTTCAAGCCATGCCTTTGCAAAGATGTGAAAGGAATGTTAAGT
CTTTATGAAGCTTCATATCTAGCTTTGGAAGGAGAAACCCTTCTACATGAGGCTATGGTT
TTCACAAAGAGGCATCTTAAAGCCCTTGGGGGAAATATGGACAAAAGCCTTGAAGAACTA
GTGAATCATGCCATGGAGCTTCCATTGCACCATCGAATGCCAAGATTAGAGATAGATGGT
GTGTTGAAGCATACAAGAGAAGGGAAGGCAGAGATGATGTGTTACTTGAACTCGCTATGC
TAGACTTCAACATGGTGCAATCGACACTCCAAGACGAGCTTAAAGACATGTTCAAGTAAG
GCCAAAAAGATCTTTAGTATGGCTCTAACATATTTGTGTACTAGTTAGCTGAAGCAGGGT
CAGGCAATAGTCCCAAAAATTTTTACTATAAGATACTCTAGTAATTAATACAATAAGATC
TAAAACTAATTTTCAAGATTCAGTTAAAAGATGACAATATCTACATCGCTGATTATGACA
TGGTATAACTTAAAAATGCTCCTTCTACATATTCCCTTAAGTGGAAAAACCAGATAAATT
TAGATACATTGCCGTATGTTCATGATTTGGTTTTTGCCTTCTGTCATTTAGGTGGTGGAA
AGATATGGGCCTAGCAAACAAGTTGCATTTTGCCAGAGACAGGTTGATGGAATGCTTCTT
TTCGGCTGTGGGGATGGCGTTCAAACCCGAATTTAGTAAATGCCGGAAAGGACTAACAAA
AGTGACTGCATTCATATCTACCATTGATGATGTATATGATGTATATGGTTCGTTGGATGA
ACTCGAGCTATTTACAGATGCCATCACGAGGTTTGTACTGCAAACTATACCCCTCATACT
ACATGCTTAATTCGTGTTGTTCTTTTACTAATCAATATATGTTTTGGATTCCAAATATGG
TGTACTTGCAGATGGGATATTAATATGGTGAATAACCTCCCAGACTACATGAAATTATGC
TTCCTAGCACTCTACAACACTGTCAATGAAATGGCCTACCACACCCTCAAAGAACAAGGA
CACAATATCCTACCTTACTTGACAAAAGCGGTATATATGTATAAATATATAAACATTGAT
CCTTCGAAATACAACCACATACCTGGAATTTTCTTAATTGTTGTACTTATGGATGTTACT
GATCTTGAAACATCTAAATGTTTTTCAGTGGGCTGACTTATGCAAAGTATTCTTAGTAGA
AGCAAAATGGGGTCACAAGGAATACATCCCAACCTTTGAGGAGTATCTAGAGAATGGATG
GCGTTCGGCATCAGGGGTTGCAATACTAATTCATGCCTACTTCTTAATGAGTAAGAATAT
CACAAAGGAGGCACTGGTTTGCAATGATTAGAGAACGACCATGAACTCCTACGTTGGCCA
TCTACTATTTTTCAGCTTTGCAATGATTTAGCTACTTCAAAGTAGGCAAATTTAAAAATC
CATCTTCACACTCTATTCTAATTCAGCTTACTTTATTATTACATTAATTGATGACATTTT
TGGTTGTTTGTAATCCAGGCCGAGTTAGAGAGGGGTGAAAGTGCAAATTCAATATCATGT
TACATGCACCAAACTGGTGTCTCTGAGGAAAGTGCTCGTGAACACATGAAAATTTTGATT
GGTGAAAGCTGGAAGAAGATGAATAAAGTTCGAGAACCAGATTACGATTCTCCTTTTTCA
AAACCCTTCATGGAAATCGCTTTCAATCTTGCGCGAATTTCCCAGTGCACATACCAATAT
GGAGATGCCCATGGTGCTCCGGACGCTAGGTCAAGGCAGCGAGTCCTGTCACTGATAATC
GAGCCAATCCCACTGAATCTGAAGAAATAA
>CHTPS165_Loci
ATGGCTCTTCTGACGCTTTCTTCAAACCCTTTTTTCACTTTTACAAGACTGCAACCTGCA
AGCCGCTTCTGCCGCGGAAAATCGCAGGGTGTTTGCATTTCTGGTCCAGTCCAATGCACG
GGTGGGGCTAAAACTAGTAGCCAACTGCTGTGATTGTGAGGCGAACCGCAAGCTACCAAC
CTTCAATTTGGGACCATGATTATATCCGGTCACTAACGAGTGATTATGTGGTAGGTGCTA
ACTTTTAGTACTATTGTTCATTAATGGACTCAACTTGATTTTTTGACGGATATAGTGTCT
TATATGCAGGGAGAAACATATACAAGACAATTGGAGAAGCTTAAGGGAGATGTAAAGATA
ATGCTTGCCAAGTCGGGGAACCTTTGCATCAACTGGAGCTAATCGATACCTTGCAAAGGC
TTGGAATACATTATCACTTTGGGGAAGAAATAAAGAGAATATTGCATAGCATATACAACA
ACTACAATAGGAATGATACATGGAAAAATGGAGATTTATATGCCACAGCTCTTGAATTTA
GACTCTAAGACAGCATGGCTACCATGTTCCTCAAGGTAGTAGACACTACCGAGTCCTAGG
GTTTAAATTTAGTCTTCACTACTGTTTTAATAATTTTTCAGGCAGCGGAAAGAGGTACAC
GATCTACCAGGTAAAACAGCATATATAGGAAGCACTAGATCAATTAGTTGCCTAATGAGA
ATAGCATAAAGAGCACAAGATTTTTGGGGATTTTATAAATTCTGTGCGACATATTTATAT
CTTCAGCATAATTATTGTCATATTGAATGTTGCAGATGTTTTCCATATTTCATAAACAAG
ATGGGGACTGTTAATCCATGGCTTAATGAAGATATCAAGGGAATTCTATGCTGTATGAAG
CTTCATACCTTTCCGTAAAGGTGAAAATATCCTAGAAAGGCTAGAGATTTCACAAGAAAT
TTTCTTGAAGAATACCTTGAGCGGACTGTAGATCCAAATGATCTTACTGCGATAATAAAC
CATGCCATGGAGCTTCCGCTGCACTGGAGAATGCTAAGGCTAGAGGCAAGATGGTTCATA
GATGTATATGAGAGAAGCCAGGGCATGAATCCCATTTTACTTGAGCTTGCTAAACTGGAT
TACAATATGGTGCAAGCAACATACCAGGAGGATCTAAAACATGCATCAATGTAGGAGTGA
GCATATTCTCATTTTCGTGTATAGTTTAGCAGCTACAAAGTATTATCAAATTCTAATATT
GATATCCCTCTTTTGGGCCTTACAAATGCAGGTGGTGGAGGAGCACACGCCTCCCAGAAA
AATCGAGCTTTTCTAGGGACAGATTGGTGGAGAATTTCCTTTGGGCTGTGGGATTATATT
TGAACCTCAGTTTGGATATTGCAGGAGAATGTTGACAAAACTCATTTCCGCTGATAACAA
CAATTGATGATGTTTATGATGTTTATGGGACACTGGATGAACTTGAGCTCTTTACAGATG
CTGTTGACAGGTTGGTGGTTTCTGTATACTCCTTGTCCTTTTAATTTAATAGAGGTTGGG
ATGCTAGTTTTGTTTCCACTGTCAGATGGGATACCAATGCAATGGAGCAACTGTCCACAA
TACATGAAGATCTGTTTCCTTGCTCTCTACAACTTCACTAATGAAACCGCTTATGATGTT
CTTAAAGAACACGATCTCAACATCATTCATATCTCAGAAATGCGGTAACATTTCAGATTA
AAATTCAGTCCTCTTTCTATAATCAAATGACGAAATTTCCTGTGCAAAATATGCTTTGGC
TCATTATATGATTAATTCTTCAGTGGGCAGATATAACTAAATCCCAATTAGTGAGGCGAA
ATGGTACCACGAAGGTTATAGCCATCTCTACAGGAGTAATCAACAATGCCTGATTTCATA
TCAGGTCCACTAACACTAGTTCATGCCTATTTTTCATCACAAATCCAATGACGGAGGAGG
CCTTGGGATGCTTAGAGAGATTCCGCGATATAATCCGTTGGTCATCAACGATTTTCCGTC
TTTCAGATGATCTTGGGACATCATCTGTATGCAGCCTAATTATCAGAGATTGCTTTAGTT
TATTTTCTATACTAACAATCCATCATTTAATAATAATAATAATACTTGATACATAATTTT
TTTCTCAGGATGAGTTAAAAAGAGGAGATGTTCCTAAATCCATACAATGTTACATGTATG
AAACTAGTGCTTCTGAAGACGATGCCCGCAAATACATAGGCTTCTTGATTGATGAAACAT
GGAAGAAGATGAATGAAGAGCGAAATCTGAATTCTCCCTTCTCCCAAACTTTATTGGAAT
GGCAATGGACATTCCTAGGATGGCTCAATGCATATATCTGTACCGGGACGGGTATGGTGT
TCAAGACCGTGAGACTAAGGATCACGTAAAGACATTATTCATTGAGCCTATTTCCCTTAT
ATAG
>CHTPS166_Loci
ATGCTTGCTTCAATTCCTAATCTGATCACTCACACAAGACTTCCAATTATTAGAAGATCC
AGCAGTTGCAAGGCTTCTCCTCCAGGAAACCAATCCATGATTGGCAACAGCACTTGCGAG
GAAATCATTTTTCGGCGTACTGCAAACTACCATCCTCCCATTTGGGACTATGATTATGTG
CAGTCACTGAGAAGTGATTATGTGGTAGGTTTATATATCATGAATATTGCTAACAGGTTA
ATTCTAGTTATTAATGTTCCACTTGGTGCTACTAACAAATACATGGTTATCTATGCAGGG
GGAAACATACACCAGAAGACTTGATAAGCTAAAGAGAGATGTGAAGCCAATGCTTGGAAA
GTGAAGAAGCCTTTGGATCAGCTGGAGCTAATCGATGTTTTGCAAAGGCTTGGACTATAT
TATCACTTCAAGGATGCAATAAAGAGAATATTGGACAGCATATACAACCAGTACAATCAG
CACGAAGAGTGGAAGAAAGATGATTTATACGCAACAGCTCTTGAATTTAGACTGTTAAGG
CAGCATGGCTATGATGTGCCTGAAGGTGTGGCTGTGTAGGATTCACTTCTTCATTTTGTT
TGTTTTAAATAAGTTGAGAACTTAAATTTAAATGAACTATAGGCAACAATACAAATATTG
GTCTCTTATTTGTTTATCCCTTTTTCTTTTGGAAGCTCTTATAATGCTTTTTGCAGATAT
GTGTAAGCTATGACTTTATCCCAAATAAAATTAGGTACTTAACTAGAAAGCACTCTTATT
AATGCAGATGTTTTTAGTAGATTCAAGGACGAAACAGGGAGCTTTAAGGCATGCCTGTGT
GAAGATATGAAGGGAATGCTCTGCTTGTACGAAGCTTCATACCTTTGTGTACAAGGAGAA
AGTACCTTGGAGCAGGCCAGAGATTTCGCACACAGACATCTTGGAAAGGGCCTTGCGCAA
AACATAGATCAAAATCTTGCCATTGAGGTGAACCATGCCTTAGAGCTTCCATTGCATTGG
AGAATGCCAAGGTTAGAGGCAAGGTGGTTCATAGACGTATACGAGAAAAGACAGGACATG
AATCCTATCTTGCTGGAGTTTGCTAAATTGGACTTCAATATGGTACAAGCCACACACCAG
GAGGATCTAAGACACATGTCTAGGTAATTAGTTCATCCACATTCTTAATGTTTTGAGATC
CAGCCAAAAAACTCTTTATTATATCATACTCTTAATAATATTTTTATTGTCTCCCTTGGC
TCCTATAAAGCTGGTGGAGGAGAACACGCCTGGGAGAAAAGTTGAACTTTGCTAGGGACA
GGCTGATGGAGAATTTCCTATGGACTGTGGGAATGATATTCGAGCCTCAGTATGGATATT
TACGACGTTTATGGTACATTGGATGAACTTGAGCTTTTCACAGATGCTGTTGACAGGTTA
CTGTTTGTCTTACTTCCCATATCCTCTATGCATCATATGCTTCTGATTTAGTCAGCTGCT
CTAAAAATTCAAATATCTTCTTTACATATTTAGGTGGGATATCAATGCAATGGATCCACT
TCCAGAATACATGAAGTTGTGCTTCCTTGCTCTCTACAACTCCACTAATGAAATGGCTTA
TGATGCTCTCAAGGAACATGGTTTACACATCATTTCCTATCTTAGAAAAGTGGTATTATC
TGCAACTCTGAACTCATTCCATTATATGCTGTTTACATGCATGTAGTACTCTTGACTCAT
TTTATTATGATTAATCCTTCAGTGGTCAGACTTATGTAAATCTTACTTACTGGAGGCAAA
GTGGTACTACAGTGGATATACACCAACCCTACAAGAATACATTAGCAATGCATGGATTTC
GATATCAGGTCCTGTAGTACTAGCCACGCTTATTTTTTTGTCACAAATCCAATCACCGAG
GAGGCCTTGCAATCCTTAGAGAGATATCACAATATTATCCGTTGGTCATCAATGATTTCA
AGGCTTTCAGATGATCTGGGAACATCACTGGTCTGTATGCTACTCTCTCTCACAATCTCC
TTACGAGTCCTAATAAATGTATATTTCTGTAATTCCTGTTCATGGACACATTATAATGGT
TTTTTTATGCTGGTCTTAGGATGAGTTGAAAAGAGGAGATGTTCCCAAGTCAATCCAGTG
TTACATGCATGAAACTGGTGCTTCTGAAGAAGAAGCCCGTAAACACATAAGTTATTTGAT
TGGAGACACATGGAAGAAGCTAAATGAAGATGAGCTGTAG
>CHTPS167_Loci
ATGGCTCTTTCCATGCTTGCTTCAATTCCTAATCTGATCACGCACACAAGACTTCCAATC
ATAACAAAATCCAGCAGCTGTAAGGCTTCTCCTAGAGGAATCAAGGTCAAAATTGGCAAC
AGCAATTGTGAGGAAATCACTGTTAGGCGAACTGCAAACTACCAGCCTACCATTTGGGAC
TATGATTATGTGCGGTCACTTAGAAGTGATTATGTGGTAGGTTTATCATGAATATTGCTA
ACTGGTTGATTCTAGTTATTAATGTTCCACTTGGTGGTTACTGACAAATACATGCGGTTA
TGTATGCAGGGGAAACATACACCAGAAGACTTGATAAGCTAAAGAGAGATGTGAAGCCAA
TGCTTGGCAAAGTGAAGAAGCCTTTGGATCAGCTGGAGCTAATCGATGTCTTGCAAAGGC
TTGGAATATATTATCACTTCAAGGATGAAATAAAGAGAATATTGAACAGCATATACAACC
AGTACAATCGGCATGAAGAGTGGCAGAAAGATGATTTATACACAACAGCTCTTGAATTTA
GACTGTTAAGGCAGCATGGCTATGATGTGCCTCAAGGTGTGGCTGTGTAGGATTCACTTC
TTCATTTTGTTTGTTTTAAATAAGCTAAGAACTTAAATTTATATGAACTATAGACAACAA
TACAAATATTGATCTCTTATTTGTTTATCCATTTTTTTTGGAAGCTTTTACAATACTTGT
TTTCCAGATATATGTAAGCTATGACTTCATCCCAAATAATAATTAGTAAGCACTCTTATA
AATGCAGACGTTTTTAGTAGATTCAAGGACGAAACAGGGAGCTTTAAGGCATGCCTGTGT
GAAGATATCAAGGGACTGCTCTGTTTGTATGAAGCTTCATACCTATGTGTACAAGGAGAA
AGTACCTTGGAGCAGGCCAGAGACTTCGCACACAGACATCTTGGAAAGGGCCTTGAGCAA
AACATAGATCAAAATCTTGCCATTGAGGTGAACCATGCCTTAGAGCTTCCATTGCATTGG
AGAATGCCAAGGTTAGAGGCAAGGTGGTTCATAGACGTATACGAGAAAAGACAGGACATG
AATCCTATCTTGCTGGAGTTTGCTAAATTGGACTTCAATATGGTACAAGCCACACACCAG
GAGGATCTAAGACACATGTCTAGGTAATTAGTTCATCCATCTCTCAATGTTTTGAGATCC
AGCCAAAAACTCTATATCATACTCTTATAATATTTTTATTGTCTCCCTGAGCTCCTATAA
AGCTGGTGGAGGAGTACACGCCTGGGAGAAAAGTTGAAATTTGCTAGGGACAGGCTGATG
GAGAATTTCCTATGGACTGTGGGAGAGATATTTGAGCCTCAGTATGGATATTATAGGAGG
ATGTCCACGAAGGTTAACACGCTCATAACTATAATTGATGATGTTTACGACGTTTATGGT
ACATTGGATGAACTTGAGCTTTTTACAGATGCTGTTGACAGGTTACTGTTTGTCTTACTT
TCCATATCCTCTATGCATCATATGCTTCTGATTAAGTTTGCTGCTCTAAAAATTCAAATA
TCTTCTTTACATATTTAGGTGGGATATCAATGCAATGGATCCACTTCCAGATTATATTAA
GTTGTGCTTCCTTGCCCTCTACAACTCCACTAATGAAATGGCCTATGATGCTCTTAAGGA
ACATGGTTTACACATCATTTTCTATCTTAGAAAAGCGGTATTGTCTGCAACTTTGAACTC
ATTCCATTTCTTTGATATTAAATTTTTATAAGTTTCCATATGCTGTCTACATGCATGTAA
TACTCTTGACTCATTTTATTATGATTAATCCTTCAGTGGGCAGACTTATGTAAATCTTAC
TTACTGGAGGCAAAGTGGTACTATAGTGGATATACACCAAGCCTACAAGAATACATTAGC
AATTCATGGATTTCAATATCAGGTCCTGTAATACTAGTCCATGCCTATTTTCTTGTCGCA
AATCCAATCACCAAGGAGGCCTTGCAGTCCTTAGAGAGATATCACAATATTATCCGTTGG
TCATCAATGATTTTAAGGCTTTCAGATGATCTGGGAACATCACTGGTCTGTATGCTACTC
TCTCTCACAATCTCCTTACGAGTCCTAATAAACTTTATATTTCTGTAATTCTGTTCATGG
ACACATTATAATGGTTTTTTTGTGCTGGTCTTAGGAATGAGTTGAAAAGAGGAGATGTTC
CCAGTCAATCCAGTGTTACATGTATGAAACTGGTGCTTCTGAAGAAGAAGCCCGTAAACA
CATAAGCTATTTGATTGTAAGACACATGGAAGAAGCTAAATGAAGATGGAGCTGTAGTCT
CCATTCCCTGAAACATTTATTGGAATTGCAATGAATCTTGCTAGGATGGGCCAGTTCATG
TATCAGCATGGAGATGGACATGGTATTGAATATGGTGAAACTGAGGATCGAGTGTTGTCA
TTACTAGTTGAGCCCGTTCCAGCTTGAGTTGTGAATAATATTGAAAACCAATTTGATCTT
GAGTTATGGGAGATTCTTGTAGCCTGATGGATTAATATAATTGGGGTTAAATGTAATTTT
AGTAGAAATAGTAGGAGCTTTGACCAAAATAGTGTGTTTTAAAAAAAAATTCCAAAAAAT
AAAGTTGTTTTGAAAATAATGTCTGATCTAATGCGTCTGTGCCATAAGCTGTCATGTCAT
AAAACCGTAGTTGGTAACTACGGTTTTATTTTCTAAAGTGGTTAGAAACCGTAGTTACCA
ACTACGGTTTTAACTTTAAGTTTTAAAGCCGTAGTTGGTGACTACGGCTTTGACTTTTTT
TTAAAATGGTCAAAGCCGTAGTCACTAACTGCGGTTTTAACTTTATATATATTTATATAT
AACTTTAATTTTTTAATAAAAATATTATATTATTTTGATTTTAAATATACTTATTTCATT
ATTTTAAAAATATATATGAATATATGAAATTAATAATTGATATTTGTAATTTGATATAAT
ATATTTTTAAATTTTATTAAAATAATTTAATCTATATTTAATATAAATATATTTTAGTTA
ATTATATTTAAATATAAATAAAATATAATAAATTATGAAAGCCTATTAAAAAACAAATAA
TATAATTATTATATTAATTAATAATTTTTTATATACTATTTGTAAGTGGTATATAATGTC
ACATGTATATAAGTTCAATTAAGTTTAAAATTTATCATATTTTAATTTAAGTTCATAATA
TTATATCGATATGATAATAATTTATTTATATATTTAAATAAATATGTTAAATTTTAAACT
TAAATTAAACTTATATATATATATATGTGTGTGTGTGTGTGTGTGTGATATTATATACTA
TTTACATATAATATATAAAAAAATTATTAATTAATATAATAATTTATATTATTTTTTTCT
CCAAATAGGCATTAATAATTTATTTATTTTAAATAAACATAATTTATTATATTTTATTTA
TATTTAATTTTAATTAAATAATTATATTTATATTAAATATAGTGTCAATTGTTTTAATAA
AATTTATTTATATATTTAAATAAAAATGTGATAAATTTTAAACTTAAATTAATATATATA
TATATATATGTGTGTGTGTGTGTGTGTGGGAGGTATTATATACCACTTATATATAATATA
TAAAAAATTATTAATTAATATAATAATTTATATTACTTTTTTATTTTTCTAA
>CHTPS168_Loci
ATGGCTTCTTTCTCACTATCAATCACCCAGAGGGCTGATCCTAAGCTGGCTTGCAACACT
GCAAACTTTCTTCCTAACTTCTGGGTAACTGTTTCCTCACCCACACCCTGATGATACGGT
AAATATTAAGAATTCTAAAAAAATATTATTTGAAAATAAGTGAAAAAAAAATAACTAAAA
GATGTTATTTGAAAACATCTTATTTTCTATTCTAAATAACATAAAATAAAAAATAATTTT
TAATTGTCCAACCCATTTTTAATGTTTTTTTGTTATGAAGAACAAAAAATTGTTCTAAAC
TGTCATTCTCAAACAAACTCATAACTTCTCACTTGTAAAAAAGAGTTTTTTACTGCTAAA
TCCTATCCTACAAAAATTCTGAATCACAATTTTAGTGGTTTTTAGCAAATGTAGAGTATA
AGTTTACCTTGTTAACATGCTCGACTTCAATCCACAATATTTTCACAATTTTGACAGTTT
TATAATTATTGGATTTATAATAAAAGAAAAAAAAATCCTTGGTAAGCCAATGTCCACAAA
AGGTAATAAAAAATGAATATCCTAAAATCTCCCTTACTTCAATAGGATGAGAGTGCATCA
ATGTTCATCTTATCTTATCCTCATTTCAAATGTATGAACATCATTCATTTGGTCCCCACA
ATATTATTAAATCTTTGCATATAAGATATGTGACATGTTAGCGACAGATAATAATAAGTC
CTGAATCTCTATGTCCATGAGGGCATTATAGAGTTTTGGTTCAAATATTATCTGAAATGG
CATATAAATATTTTTTACATTCTTTTTTAATTAGATTAAAAATGCCCATCTCCAAATTTT
TTGTTTATACATGTTTGAGAGAGTGATTAAAATCGTTTTATTGAAAGCTCTCTTCTTTTA
CAAATACAATGTTTAACAAAAAATTTTAATATCACTTTTAAGAATGTTGAAAAACACTTT
AATTAAAAGACTAAAAACATTTTTTTTTTCAAAAATCACTTCAGATAATTGTTTTGGTTA
TATTTGGTTCAGAAAATATTAAGAAAGAAAAAAAAACGGAACGGAAATGATTTTCTCAAA
ACTAAGAAGCCTAGCTGCCCGGCCTATAACTGCATGAGTTCCACTTCCACATACCACCGA
CGAGGGCATAAGAAGCAACGACACTTTCATAGGTTTCTTCTCTGGCCAAAGTATGTCTTC
TTTCCCACTATCAATCACCCAGAAGGCTGATCCTAAGCTGGCTCGCAACACTGCAAACTT
TGTTCCCAACTTCTGGGTGACTGTTTCCTCACCTACATTCCTGATGATACGGTAAATACT
TGGAGTTCTAAAAAAAAATTATTTTTTGTAGTATTAGATGTTTATGTTGTTTATATAATT
TTTGGTCCAGGTAACACATGCCTGCAAAGAAAAAGAACTTGAAGGACTGAAAGAAGAAGT
GAGAAAGGAGCTAAAAGCTACTGCTGGGAAGTCTTCACAACTGCTGAACTTCATAGATTC
CATCCAACGCTTGGGCTTGGCTTACCACTTTGAAAGGGAGATAGAAGAAGCATTAAAAGT
TATGTATGAAACATATAATTTGGTTGATGATGATAACGATGACCTTGCCAGTGCTGCTCT
TCGATTCCGGTTACTAAGACAAGAAGGCTACCACATTCCATCCGGTAAAAGCTTTTGTCC
CATATTTGCTGCGAGTATGTGTAATGATCTACTATTAACCATGTAAATACTATTGATTCT
AGTTCAAAGGGCTCTCACAATTTTAAAACAAGTCTACATGATTAAGAAGGGTCTATATAT
ATGGTATCAAAAAGTTTTTCTCCTATTCGACATAGGATATCACAATCATTCTCGTTATGT
TTCATGGATTGTGAGGCTAAATGAACTTTCACACCAGAGTCTGGATTGACTTTGATACTA
ATTATAACCACCTTACAAACATGTATGTTAGGACATTAAGTCTTATTTATATGTTGGTAG
ATTTATTCCTTTTAATATTTGATTATAGAAGTCTTTTTTTATAGTGACTTACTCTCCACT
GAAGATTAAGGGTTGTTTTTCGTCCAACTGGGATGTCATGGGTACGTCTAAAGAGGTTTG
GCATATGACATATTAGGCTCCTTTGAAGTATAAAAATGTTCAGTATCATTTTTAGACTTA
AAATGTTATAAAATGATTTTTCAAAAGAAGCAGGGGCTACTCAAATAACTAATCCCACTC
AAGTGACATAAGTCCGCTTAAGAGATCATGATAGTCCTACCAAAATTAGAAACGAATTTT
GGATGAATTTCAATCAAAGTGATCTATTTTGGAAACTAAAGACACTGAAAATTTTTGTGG
TATTCACCCATAAATACCTCCTTATAACTCTTTTGTAAAAGAGATCTGAATTTCAAGATA
TTGGAAAGAGATTATTGAGGGACCTTTCATTCCTTGGAAAGGATCTTAGAGAGAAAGCCT
AAAGTGTCATACCATTCCTAATATCTCATTTAAGGATTAGATCTTTGAATCTTGGGTTGA
AGATCATCATCCTTTTAGGTGTTCCCTATTGAACTTTCAGTGGTTTTTCTTATAGATATT
ATCCACTTTGGTCCAAGAAACCCTCTTTACTTTAAAACACATCTACATGATTAAAAAGAG
TTCATAAATATGTATATGTCATCTTGAATAACTGAACTGATCCAAGAAGTTCTCACGATT
TTAAAACAATACTACATGATCAAAAGTTCATAAATAAATATATATATATATATATATATA
TATATGTCGTCTTGAATAAATTATCTTTGATTTAATGGTTATATATTAAACCTTGATGAT
GAAATAGATGTATTTAAGAAGTTCAAGGACGAGGAAGGCAACTTCAAGGAATCATTGGTG
GGTGACTTACCAGGCATGCTAGCTCTATATGAAGCTACACATTTAATGGTGCATGGAGAA
GACATACTGGATGAAGCCCTGGCTTTCACCACTGCCCACCTTCAGTCCATGGCACCTGAT
TCAGATAATCCTCTCAAAAAACAAGTGATTCACGCTCTAGAGCGGCCGATTCGCAAGAGC
TTAATAAGGGTGGAGGCAAGACACTACATTTCCATCTACCAAGAATATGATTCACATAAT
AAATCTTTACTTAAGCTTGCAAAGTTAGATTTCAACCTGTTGCAGTCACTCCACAGGAAA
GAGCTGAGTGAGATCACTAAGTAGGTTTTTTAACCCCAATTGTTTGCAGAAAGCTAGCTG
TTGAGCAACTCTCATGACTCTGATCATCTATTGATATATCTTTGATCAGGTGGTGGAAAG
GTTTAGATTTTGCTACAAAGCTACCCTTTGCAAGGGACAGAATAGTGGAGGGATACTTTT
GGGTATTGGGAGTGTACTTTGAGCCCCAATATTTCCTTGCTAGAAGGATCTTACTGAAAG
TAATAGCCATGACATCCATTATAGATGATATATATGATGCACATGGTACATTTGAAGAAC
TCAAAACTCTTTGCCGAAGCGATTGAGAGGTTTGATATATACATGAACATCACCATCTTT
ACCTTAATTTCTAGTTTCTGGTAGAAAGTTCCAAAGATATCTGTTGCTTCACTTGCAGAT
GGGATGCCAGCAGCATAGATCAACTCCCAGATTATATGAAGTTGTGTTATCAGGCTCTCT
TAGATGTCTTGAAGAAATAGAGGAAGAGATGACAGAGCAAGAAAAACCATACCGTGTTCA
CTATGCAAAACAAGCAGTTTGGCATCAATGTCCCTTCCTCTTCTAGATCCCTTAGGTTAT
ATTTGGTTCTCGTAACCATAAGGAAAAAAAATGATAAGAAAAATTTTTCTCATATTTGGT
TGCATGACAGAAAATCAAATATAATTAAAATTAGTTACAGAATTATGTATTTTCAAATTA
TTTAATTTTTATATTAAAGAGTTAAAATAAGTTAAATGAATTTAAAAAAACATATAAAAA
TAATTTACGGCTTTAAAAATATTTTTATTTTTTTCATCATTTTTACTTTTCCTTTTTACA
TTCTCTCTTATATTTTTCCTCAAAATTTCCTAGCTACCAAACATAAACCTATTGTTCCGT
GAATTGTGTTTGGTATGGCCAAAATTAATGTATTTTTTGCATGATTATGTAACTCAGATG
AAAAAGCAAGTCTAAGCCTACTTTGTTGAAGCCAAATGGTTGAAGCAAGAATATATACCA
ACAATTGAGGAGTACATGACCAACGCACTAGTAAGTTGTGGTTACTTTCTGCTCACAACC
ATATCTTTTGTTGGCATGGGAGATATAGTAACCAAGAAGGCCTTCGATTGGGTTTTCAGT
GACCCTAAGATGGTTAGAGCTTCAGCAATCATTTGCAGGCTCATGAATGACATAGTTAAC
CATGAGGTACCCTATTTCACTTATTTAATTCTTTTATATAAAGATTAAATAATTTTAAAA
TATAGAAGTTTCTTATTAATTTTAATTAAATGTGACTAAATATAGTCTTAAGTAATCTAT
ATAGGAAACTTAATACAATAGAAATTGTTTGATTTTCTCCTCTTTTTTTTGTTGGACAGT
TTGAGCAAAAAAGAGGATATGTTGTCTCAGGAGTTCAATGCTACATGAAGCAATATGGTG
TTACTGAGCAAGAGGCTTGCAAGGAGTTCAATAACGAAATAATGAATGCATGGAAGGATA
TGAATGAGGAGTGTCTCAAACCTACACAAGTGCCCATGCCTCTTCTCACACGTGTTGTTA
ATTTTGCCCGTGTGATAGATCTCTTATACAAGAATCAAGATGAGTACACACATGTGGGGA
AGTTGATGAAAGATCTTATTGCATGGATGCTTATAGACCCTGTGCCAATGTAA
>CHTPS169_Loci
ATGTCTTCATTCCCACTATCAATCACCCAGAAGGCTGATCCTAAGCTGGCTCGCAACACT
GCAAACTTTGCTCCCAACTTCTGGGGTGACTGTTTCCTCACCTACATTCCTGATGATACG
GTAAATACTTGGAGTTCTAAAAAAAAAAATTTTTTGTAGTATTAGATGTTTATGTTGTTT
ATATAAGTTTTGGTCCAGGTAACACATGCCTGCAAAGAAAAAGAACTTGAAGGACTGAAA
AAGAAGTGAGAAACGAGCTAAAAGCTACTGCTGGGAAGTCTTCACAACTGCTGAACTTCA
TAGATTCAATTCAACGCTTGGGCTTGGCTTACCACTTTGAAAGGGAGATAGAAGACGCAT
TAAAAGTTATGTATGAAACATATAATTTGGTTGATGATAATAACGATGACCTTGCCAGTG
CTGCTCTTCGATTCCGGTTACTAAGACAAGGCTACCACATTCCATCCGGTAAAAGCTTTT
GTCCCATATTTGCTGCAAGTATGTGTAATGATATACTATTAACCATGTAGATATTATTGG
TTCTAGTTCAAAAGGTTCTCACAACTTTAAAACAAGTCTACATGATTAAGAAGGGTCTAT
ACAATGTAGGATATCAAAATCATTCTCGTTATGTTTCATGGGATTGCGAGGCTAAATAAA
CTTTCACATCAGAGTCTAGATGGACTTTGATACTAATTATAACCACCTGCTTACAAACAT
GTATGTTAGGACATTAAGTCTTATTTATATGTTGGCAGATTTGTTCCTTTTAATATTGAT
TATAGAAGTATTTTTTGATATTGACTTACTCTTCACTGAAGATCAAGGGTTGTTGTTTGT
CCAACTAGGATGTCATGGGTACGCCTAAAGAGGTTTGGCATATGGCATATTAGGCTCCTT
TGAAGTATAAAAATGTTCGGCATCATTTTTAGACTTAAAATGTTATAAAATGATTTTTCA
AAAGAAGCCAGGGCTGCTCAAGCAACTAATCCCGCTCAAGTGGCATAAGTCTGCTTTGGA
GATCATGACAGTCCTATCGAAATTAGAAACGAATTTTGGATGAATTTCAATCAAAGTGAT
CTATTTTGGAAACTAAAGACACTGAAAATTTTTGTGGCATTCACCCATAAATACCTCCTT
ATAACTCTTTTGTAAAGAGATTGGAAAGAGATTATTGAGGGACCTTTCATTCCTTGGAAA
GGATCTTAGAGAGAAAGCCTAAAGTGTCATATCATTCTTAATACCTTATTTAAGGATTAG
ATATTTGAATCTTGGGTTGAAAATCATCATCCTTTCAGGTGTTCCCAATTGAACTTTCAA
TGGTTTTTCAATGTAGATATTATCTGCTTTGATCCAAGGAACCCTCTTTACTTTAAAACA
CATCTACATGATTAAAAAGAGTTCATAAATATGTATATGTCATCTTGAATAACCGATCTG
ATCCAAGAAGCTCTCACGACTTTAAAACAAGACCATGATTAAAAGAAGTTCATAATAAAT
ATATATATGTCGCCTTGAATAAATTATCTTTGATTTAATGGTTACATATTAACCCTTGAT
GATGAAATAGATGTATTTAAGAAGTTCAAGGACGAGGAAGGCAACTTCAAGGAATCATTG
GTGGGTGACTTACGAGGCATGCTAGCTCTATATGAAGCTACATATTTAATGGTGCATGGA
GAAGACATACTGGATGAAGCCCAGGCTTTCACCACTGCCCACCTTCAGTCCATGGCACCT
GATTCAGATAATCCTCTCAAAAAACAAGTGATTCACTCTCTAGAGCGGCCGATTCGCAAG
AGCTTAATAAGGGTGGCAGCAAGGCACTACATTTCAATCTACCAAGAATATGATTCACAT
AATAAATCTTTACTTAAGCTTGCAAAGTTAGATTTCAACTGTTGCAGTCACTCCACAGGA
AAGAGCTGAGTGAGATCACTAAGTAAGTTTTTTAACCCCAATTGTTTGCAGAAAGCTAGC
TGTTGAGCAACTCTCATGACTCTGATCATCTATTGATATATCTTTGATCAGGTGGTGGAA
AGGTTTAGATTTTGCTACAAAGCTACCCTTTGCAAGGGACAGAATAGTGGAGGGATACTT
TTGGGTATTGGGAGTGTACTTTGAGCCCAATATTTCCTTGCTAGAAGGATCTTACTGAAA
GTATTGGCCATGACATCCACTATAGATGATATCTATGATGCACATGGTACATTTGAAGAA
CTCAAACTCTTTGCCGAAGCGATTGAGAGGTTTGATATATACATGAACATCACCATCTTT
ACCTTAATTTCTAGTTTCTGGTAGAAAGTTCCAAAGATATCTGTTGCTTCACTTGCAGAT
GGGATGCCAGCAGCATAGATCAACTCCCAGATTATATGAAGTTGTGTTATCAGGCTCTCT
TAGATGTCTTTGAAGAAATAGAGGAAGAGATGACCAAACAAGAAAAACCATACCGTGTTC
ACTATGCAAAACAAGCAGTTTGGCATCAATGTCCCTTCTTCTAAATCCCTTAGGTTATAT
TTGGTTTTTCGTAAGCATAAGGAAGGAAAGAAAAAAAATGATAAGAAAAATAATTCTCAT
ATTTTGTTGCATGACAGAAAATAAAATAATTATTAAATATAATTAAAATTAGTTAGGAAA
TTATGTATTTTCAAATTATGTAATTTTTATATTAAAGGGTTAAAATAAGTTAAATGAATT
TAAAATAACATATAAAAATAATTTACGGCTTTAAATAAATTTTTTATTTTTTTCTTCATT
TCTTTCTTTTACTTTTCCTTTTTACATTCTCTCTTATATTTTTCCTCAGAATTTCCTAGC
TTCCAAATATAGACCTATTGTTCCGTGAATTGTGTTCGATATGACCAAAATTAATGTATA
TTTTGCATGATTATGTAACTAAGATGAAAAAGCAAGTCCAAGCCTACTTTGTTGAAGCCA
AATGGTTGAAGCAAGAATATATACCAACAATTGAGGAGTACATGACCAACGCACTAGTAA
GTTGTGGCTACTTTCTGCTCACAACCATATCTTTTGTTGGCATGGGAGATATAGTAACCA
AGAAGGCCTTCGATTGGGTTTTCAGTGACCCTAAGATGGTTAGAGCTTCAGCAATCATTT
GCAGGCTCATGAATGACATAGTTGACCATGAGGTACCCTATTTCACTTATTTAATTCTTT
TATATAAAAATTAAATAATTTTAAAATATATAAGTTTCTTATTAATTTTAATTATATGTG
ACAAAATACAGTTTTAAGTAATCTATATAGGAAACTTAATACAATAGAAATAGTTTGATT
TTCTCCTTTTTTTTGTTGGACAGTTTGAGCAAAAAAAAGGATATGTTGTCTCAAGAGTTC
AATGCTACATGAAGCAATATGGTGTTACTAAGCAAGAGGCGTGTGAGGAGTTCAATAATG
AAATAATGAATGCATGGAAGGATATGAATGAGGAGTGTCTCAAATGTACACAAGTGCCCA
TGCCTCTTCTCACATGTGTTGTTAATTTTGCTTGTGCGATAGATCGCTTATACAAGAATC
AAGATGAGTACACACATGTGGGGAAGTTGATGAAAGATCTTATTGCATGGATGCTTATAG
ACCTTGTGCCAATGTAA
>CHTPS170_Loci
ATGTCTGTTCCACTATCAGTCTCAGTCACTCCTATACTAAGCCAGAGGATTGATCCTGAG
GTGGCTCGCCACGAAGCCACATATTATCCTAACTTCTGGGGTGATCGTTTCCTCCACTAC
AATCCTGATGATGATTTCTGTGTGAGCATCCAGTGGAATGTGCTTTGGGATTAGACTATA
TATGTCTAAACATAAATAATATAATTCAATTAACATAAAGTTTTTTTTGTTTTTTTATAT
GTTTATGCTGTTGATGTGATTTGCTGGGTGCAGGGAACCCATGCTTGTAAAGAACAACAA
ATTCAAGAACTGAAAGAAGAAGTGCGGAAGAGCCTGGAAGCTACTGCTGGGAACACTTCA
CAGCTGCTGAAGTTGATAGATTCCATCCAACGCTTGGGATTGGCTTACCACTTTGAAAGG
GAGATTGAAGAAGCATTGAAGGCCATGTATCAAACTTATACTCTGGTTGATGATAATGAT
CACCTCACTACAGTTTCCCTTCTGTTCCGACTACTAAGACAGGAAGGTTACCACATTCCA
TCAGGTAATTAAAAGCCTCCGCCCCATATTTGCCAAAACATATATTTGTCATCTTGAATT
ACTTGCCTTTGATTTAACGTTTAACTTAATTGGTTGATGAATGAATAGATGTATTTAAGA
AGTTCATGGATGAGGGAGGCAACTTCAAGGAATCATTGGTGGGTGACTTACCAGGCATGC
TAGCTTTATATGAAGCTGCACATTTAATGGTGCATGGAGAAGACATACTAGATGAAGCTC
TGGGTTTCACCACTGCTCACCTTCAGTCCATGGCAATTGATTCAGATAATCCTCTCACAA
AACAAGTGATTCGTGCTCTAAAGCGCCCGATTCGCAAGGGCTTACCAAGGGTGGAGGCAA
GGCATTACATTACCATCTACCAAGAAGACGATTCACATAATGAATCTTTACTCAAGCTTG
CAAAGTTGGATTACAACATGTTGCAGTCACTCCACAGGAAAGAGCTAAGTGAGATCACTA
AGTAAGTTGTTTAACCAATTGTTTGAAGAAAGCTAGCCATTTAACAATATTTTTCTACAG
TCTGGTCATCACTTGTTGATGTATCTATCTTTTAGGTGGTGGAAAGGTTTAGACTTTGCG
ACAAAGCTACCTTTTGCGAGGGACAGGATAGTGGAAGGCTACTTTTGGATCTTGGGAGTG
TACTTTGAACCCCAATATTACCTTGCTAGAAGGATCTTAATGAAAGTATTCGGGGTGCTA
TCCATTGTAGATGATATATATGATGCGTATGGGACATTTGAAGAACTCAAACTCTTTACA
GAAGCAATTGAGAGGTAATTACTTGATGCATGCACATCAACATTGTTAACTTAATTTCTA
AATTTCTGGTGTAATTTCAAAAGGTTCCAAGGATATGATCTGTTGCTTCACTTTCAGATG
GGATGCCAGCAGCATAGATCAACTGCCAGATTATATGAAGGTGTGTTATCAGGCTCTCTT
AGATGTCTATGAAGAAATGGAGGAAGAGATGACGAAGCAAGGAAAACTGTACCGTGTTCA
CTACGCACAAGCAGCGGTTTGGCACCAATATTATCTCTTCTTCTTGATCCTTCAATGTTC
CATGAGTTGTGTTTGGTATGGTCAAAATTAATATATATTCTTCATGATTATGTTACTCAG
TTAAAAGGGCAAGTCCAAGCCTACCTTCTTGAAGCCAAATGGTTGAAGCAAGAATATATA
CCAACAATGGAGGAGTACATGAGCAACGCGCTAGTAAGCTCTGCCTGCTCTATGCTCACA
ACCACATCTTTCGTCGGTATGGGAGATATAGTAACCAAGGAGGCCTTCGATTGGGTTTTC
AGTGACCCTAAGATGATTAGAGCTTCAAACGTCATTTGCAGGCTTATGGATGACATAGTT
TCCCATGAGGTACATATCCATATTGCATAATGGATGCTGCTTCTGTTTTGTGTATACTGA
AATTCTTTTGATTTTCTTTCTTGTGCAGTTTGAGCAAAAAAGAGGGCATGTTGCCTCAGC
CGTAGAATGCTACATGAAGCAATATGGGGTTTCAAAGGAAGAAGCTTATGATGAGTTCAA
GAAGCAAGTAGAGAGTGCATGGAAGGATAATAATGAGGAGTTTCTGCAACCTACAGCAGT
GCCAGTTCCACTCCTCACCCGTGTTCTGAATTTTAGCCGGATGATGGACGTCTTGTACAA
GACGAAGATGAGTACACGCTGGTTGGACCATTGA
>CHTPS171_Loci
ATGTCTGTCCCACTATCAGTCACTCCTATACTAAGCCGGAGGGTTGATCCTGATGTGGCT
CGCCACAAAGCCACATATCATCCTAACTTCTGGGGTGATCGTTTCCTCCACTACAATCCT
GATGATAATTTCTGTGTGAGCATCCAGTGGAATGTGCTTTGGGATAAGACTATCCATCTC
TAAACATAAATAATATAATTCAAACAACATAAAGTTTTTGTTTTTTGTTTTTTGTTTTTT
ATATGTTTATGTCTATGATGTTCATGTGATTTGCTGGGCAGGGAACCCATGCTTGTAAAG
AACAACAAATTCAAGAACTGAAAGAAGAAGTGCGGAAGAGCCTGGAAGCTACGGCTGGGA
ACTCTTCACAGCTGCTGAAGTTGATAGATTCCATCCAACGCTTGGGATTGGCTTACATCT
TTGAAAGGGAGATTGAAGAAGCATTGAAGGCCGTGTATCAAACTTATACTCTGGTTGATG
ATAATGATCACCTCACTACTGTTTCCCTTCTGTTCCGACTACTAAGACAGGAAGGTTACC
ACATTCCATCAGGTAATTAAAAGCCTCCGCCCCATATTTGCCAAAACATATATTTGTCAT
CTTGAATTACTTGCCTTTGATTTAACGTTTAACTTAATTGGTTGATGAATGAATAGATGT
ATTTAAGAAGTTCAAGGACGAGGAAGGCAACTTCAAGGAATCATTGGTGGGTGACTTACC
AGGCATGCTAGCTCTATATGAAGCTACACATTTAATGGTGCATGGAGAAGACATACTGAA
TGAAGCCCTGGCTTTCACCACTGCCCACCTTCAGTCCATGGCACCTGATTCAGATAATCC
TCTCAAAAAACAAGTGATTCACGCTCTAGAGCGGCCGATTCGCAAGAGCTTAATAAGGGT
GGAGGCAAGGCACTACATTTCCATCTACCAAGAATATGATTCACATAATAAATCTTTACT
CAAGCTTGCAAAGTTAGACTTCAACCTGTTGCAGTCACTCCACAGGAAAGAGCTAAGTGA
GATCACTAAGTAAGTTTTTTAACCAATTGTTTGAAGAAAGCTAGCCATTTAACAATATTT
TTCTAGAGTCTGGTCATCACTTGATGTATCTATCTTTTAGGTGGTGGAAAGGTTTAGACT
TTGCGACAAAGCTACCTTTTGCGAGGGACAGGATAGTGGAGGGCTACTTTTGGATCTTGG
GAGTGTACTTTGAACCCCAATATTACCTTGCTAGAAGGATCTTAATGAAAGTATTCGGGG
TGATATCCATTGTAGATGATATATATGATGCGTATGGGACATTTGAAGAACTCAAACTCT
TTACAGAAGCAATTGAGAGGTAATTACCTGATGCATGCACATCAACATTGTTAACTTAAT
TTCTAAATTTCTGGTGTAATTTCAAAAGATTCCAAGGATATGATCTGTTGCTTCACTTTC
AGATGGGATGCAAGCAGCATAGATCAACTGCCAGATTATATGAAGGTGTGTTATCAGGCT
CTCTTAGATGTCTATGAAGAAATGGAGGAAGAGATGACGAAGCAAGGAAAACTGTACCGT
GTCCACTACGCACAAGCAGCGGTTTGGCACCGATATTATCTCTTCTTCTTGATCCTTCAA
TGTTCCATGAGTTGTGTTTGGTATGGTCAAAATTAATATATATTCTGCATGATTATGTAA
CTCAGTTAAAAAGGCAAGTCCAAGCCTACCTTCTTGAAGCCAAATGGTTGAAGCAAGAAT
ATATACCAAGAATGGAGGAGTACATGAGCAACGCGCTAGTAAGCTCTGCCTACTCTATGC
TCACAACCACATCTTTCCTCGTATGGGAGATATAGTAACCAAGGAGGCCTTCGATTGGGT
TTTCAGTGACCCTAAGATGATTAGAGCTTCAAACGTCATTGGCAGGCTCATGGATGACAT
AGTTTCTCATGAGGTACATATCTATATATTAGATAATGGACGCTGCTATTGTGTTGTACT
CTTCATGTACATATGCATAAATTGTTTTGGATTTCTTTTTGTGTAGTTTGAGCAAAAAAG
AGGGCATGTTGCCTCGGCCGTGGAATGCTATGTGAAGCAATTTGGGGTTTCAAAGGAAGA
GGCGTATGATGAGTTCAAGAAGCAAGTAGAGAATGCATGGAAGGATATTAATGAGGAGTT
CCTGCAACCTACAGCAGTGCCAGTTCCACTCCTCACCCGTGTTCTGAATTTGAGCCGAGT
GATGGACGTCTTGTATAAGGACGAAGATGAGTACACGCTGGTTGGACCATTGATGAAAGA
TCTGGTCGCGGGGATGCTCATAGATCCTGTGCCAATGTAA
>CHTPS172_Loci
ATGCAATGGAGCTTCCTAAGTTTTTGCACTCATACTTTCCAAGTCAGTTTTCAAAGAAGT
GTTCTACTACCATTCCAAAAATTTAACATGTCGGGTCAAGTCTTAGCAAGCCCTCTAGGC
CAATTTCCTGAACTGGAAAATCGTCCAGTGGTCAAGTATCACCCTAACATTTGGGGTGAC
CAGTTCTTATCCTACACTCCCGAAGACGAGGTAATTGAATGAAAATCTGTGTTAAATACC
TGTATATTCGAAGGTTGTTTTCTTGATGTGTTGTTTAGTAAAATTACTTGGTTGCCATAG
GTAACACGTGCCTGCAAAGAGAAGCAGCTTGAAGATCTGAAAGAGGAAATTCGAAGGAAG
CTAATGAATACAGCTGGTAACACTTCCCAACAACTAAAATTTATCGATGCTGTGCAACGT
CTTGGGGTGGCATACCACTTGAAAGAGAGATAGAAGAAGTGTTACAACATATTTATGATA
GCTATCCTAATGGCGATGATATGGAAGGTGATATCTATAATGTTGCTCTTCAATTTCGGT
TACTAAGACAAGCTGGGTTCAATATTTCATGTGGTAAGAGCCCAAAGAATTGTCATGTAT
AAGCTAAAATGTATCCTTCTCATAATTCCAATCTTATGTATGTTTAAATTACGGTATTGT
GTAGGCTTGTTCAATGAGTTCAAGGATGAAAAGGGTAACTTCAAGAAAGCTTTGATCAGT
GATGTAAGAGGCATGCTAGGCTTGTATGAGGCTGCACATCTCAGAGTTCGTGGAGAAGAC
ATACTGGATGAAGCACTTGCTTTCACCACCACCCATCTTAGGTCCATGGTAGAACATTTA
GAATATCCTTTTGCAGAACAAGTTGCTCATGCCTTGAAGCAGCCCATTAGAAGAGGTTTA
GAGAGGCTAGAGGCAAGGTGGTATATATCTATCTACCAGGATGAAACTTCGCATGACAGA
ACTCTACTAAAGCTGGCCAAGTTAGATTTCAATCTAGTGCAGTCCCTACACAAGGAGGAG
CTAAGCAATATTTCTAGGTTTGCTTTCAAATCACTAGCAGATATACGTAGTTACGTTCTC
ATTTTAACCTGAGCTAATTGTTTCAATGAATTTAGGTGGTGGAAAAACTTAGACTTTGCT
ACAAAGCTACCTTTTGCGCGAGATAGATTGGTGGAATGCTACTTCTGGATACTTGGGTTT
TACTTTGAGCCTCAATATGTCTGGGCTAGACGAATTCTAACCAAAACAATTGCCTTGACA
TCCACTATGGATGATATATATGACGCATATGGCACATTTGAAGAACTCAAGCTCTTCACC
GCGGCCATTGAGAGGTTTGATACATGCAAATTACCAACCTTCATCATTTATACCGTATGT
GATACTTAAATCAGGCCTGGTTTTATTTTCAGGTGGGATATTAACAGCATAGATCACCTT
CCAGAATACATGAAACACTTTTATGTGGCACTCTTAGATGTGTACAAACAAATTGAGGAA
GAGATGGAGAAAGAAGGAAACCAATATCGGGTTCAATATGCGATAGAAGCAGTAGGACAT
TCTGTATTGACTTTGTTTTGTATACTAACTTATCGTTGGGATATAGATGTGACTTGATTG
AATATTTGACAGATGAAAAACCAAGCTAGAGCTTATTTTCATGAGGTTAAATGGCTCCAT
GAAGGACGCATACCAACAGTGGAAGAGTATATGAGTGTAGCACAGGTTTCCTCAGGTGAC
TCCATGCTTACAATCACGTCTTTCATCGGTATGGGAAAAATCGTAACAAAGGAGGCCTTT
GATTGGGTGATCACTAACCCAAGATTGTCACTGCATCATCTGTAATTTCTAGGCTCATGG
ATGACATCACTTCACATAAGGTATTGTGAATATAGTATTTCTTGTTAAGCTATAATCTGA
CCTTAACCTTAAAGCTCAATCCAACATATTTACTGCACTGTTCTTCTAAACCATATATGC
AGTTTGAGCAAAAGAGAGGACATGTTGCCTCAGGCGTTGAATGTTACATGAAGCAATACG
GTGCCTCTGAGGAAGAGGTATACGATAAGTTTCAGAAGCAAGTTGTGGATGCATGCAAGG
ATATTAATGAGGAGTTCCTACGACCTACGGCTGTTCCGATGCCTCTCCTTATGCGTGTGC
TTAATCTTTCTCGAGTGATGTATGTGATCTACACGGGGGGAGATGGGTACACTCATGTTG
GAAAAGTGATGAAGAATAATGTTGCATCACTGCTCATTCACCCTATCGCATGA
>CHTPS173_Loci
TAACTCTGGCCCATAAAGAGCAGCAGTTGGAAGATCTAAAGGAGGAAGTTAGAAGAGAGC
TGATGGCTGCAGCTAGTAACCCTTCAAAACAGCTGAAGTTTATCGATGCAGTTCAACGGC
TTGGGGTGGCATACCACTTTGAAAAGGATATAGAAGAAGCATTACAAAATACCTATGATA
ACTATCATTGCATTGATGACATAAATGATGATCTCTATGATGTTGCACTTCGATTTCGAC
TACTAAGACAACAAGGCTTCAATATTTCATGTGGTAAGCCTCATGAATATCATGTATAAG
GTGCTTGAATATCATCTAGCAAAGCTCACATATAACATTCTATGTTTTGGTGATGATTGC
AGATATATTCAAGAGGTACAAAGATGAAAAGGGAAGGTTCAAGGAGTCTTTGATCAATGA
TCCATGTGGCCTACTAGGCTTGTATGAAGCTGCACATCTCAGGGTGCGGGAAGAAGATAT
ACTAGATGAAGCACTTGCTTTCACCACCGCTCACCTCAAGTCTATGGTAGAACATTTAGC
ATACCCTCTTGCAGCACAAGTAACGCATGCCCTAGACCGGCCCATTAGGAAAGGCTTGGA
GAGGCTAGAGGCAAGGCCTTTCATGTCTATCTACCAAGATGAAGCTTCACATAGTAAAGC
TTTACTAAAGTTTGCAAAGTTAGATTTCAACCTACTGCAGTCACTGTATAAGAAAGAGCT
GAGTAATATATCGAGGTTAGTTCTCAAATCATTCTTGCACTTAAATTCAAATCAACAGTT
TACCAGGTCTTTTATGTGGATTAATGTATTTTCTTAGGTGGTGGAAAGACCTAGATTTCT
CTTCAAAGCTACCTTTTGCCAGAGATCGATTGGTAGAAGGGTACTTTTGGATAGCAATAA
GTTGTTCTGAGCCCCAGTATTCATATGCTAGAAGAATACAGACCAAAGTAGTTGCTCTGA
TAACAACTGTGGATGATATATTTGATGCATATGGAACATTTGAAGAACTGGAGCTCTTTA
CAGAGGCAATTGAGAGGTTTGATACATGCGAGATTCAAATTACCTACGACCAATGAATTG
ATTTCATATTTGAACTTTAAAAGGGAACTTGGTACTTGATTTTCAGGTGGGATATTAACA
GCATAGATCAGTTTCCTGAATACTTGAAGCCGTGCTATCAGGCAGTCCTAGATGTCTACA
AAGAAATTGAGGAGATGGAAAACACAGAAAGATCATACTGTGTCCACCATACGAAAGATG
CAGTAGGATTCTTTGAACTCTATTGTGTTTATGATATCCTATATTGTACTGTAAATAAAA
TGCTATATATAACACTTGCATGATATATTTACTTGGCTGAATTTTTATCCTAGATTAAAA
GCTTGTTCCAAGCTAACTTGGTCCAAGCCAAATGGTTCCGTGGAAAATACATACCAACAA
TAGAAGAGTACATGGGTATCGCAATGGTAACTGTTGGTGTCCCCCCGTTAACAATCATGT
CTTTTATTGGCATGAGAGAGACTGCAACCAAGGAAGTCTTTGATTGGGTGCAACAAAACC
CTAAGATTGTTAGAGCTGCCTCCACAGTCATGAGGCTCATGGATGACATGGCTTCCCACA
AGGTACAATGAAACAACACTTCCTACTGATACTTGGATATCAATCCCATAAAGATAAAGA
AAATCTATTGTATATCAATTTCTTTTTTACACCTTATATTACTATTTCTGCAGTTTGAGC
AAGAGAGAGGGCATAATGCATCAAGCATCGAATGTTACATGAAGCAACATGGTGTGTCGG
AGCAACAAGCATATGATGAGCTTCACAAGCAAATCGAGAATGCATGGAAGGATATAAATG
AAGAGAGCCTCAGACCTACTGCAGTTCCAATGCTTCTCCTTAGTCGTCTTCTCAATTTTG
CTCGATCAGGAGATGTGATGTACAAGGGCCACAAAGATATGTTCTCACATCCTGAAGAAG
TGATGAAAAATGATATTTCAATGCTGCTCATAGACCCTGTGCCAATATGA
>CHTPS174_Loci
ATGTCTACTGATCACTCGGCCCCAAATGCTAATCCAGAGACAAATCGCCCGACTCCAAAT
TATCACCCTAGCATTTGGGGCAATCGTTTCATCATGACCAACACACCTGATGATGAAGGT
GATTTTGTGATATCTGTAGTTTGCATAACAAGATCTTAACCATCTAAAGATTTTCTTAAT
TTTTTTTTCTTGCAATTTATTGGTACAGATAACTCTGGCCCATGAAGAGCAGCAGTTGGA
AGATCTGAAGCAGGAAGTGAGAAGAGAGCTAATAGCTGCAGCTAGTAACCTTTCCCAACA
GCTCAAGTTCATTGATGCAGTTCAACGGCTGGGGTTGGCATACCACTTTGAAAAGGAGAT
AGAAGAAGCATTACAACATACTTATGATAACTATCATGAGATTGATGATATAAATGATGA
TCTCTATAACGTTGCACTTTGATTTGGACTACTAAGACAACAAGGCTTCAATATTTCCTG
TGGTAAGCCTCATGAATATCATGTGTTATATAGCAAAGCTCACATATAACATTCTATGTT
TGGGTGATGATTTCAGATGTATTCAACAAGAGAAGGGAAGGTTCAAAGAATCTGTGATGA
TCAATGATGCTTGTGGCCAACTAGGCTTGTATGAAGCTGTGCACATCTCAGGTTTGGGAA
GAAGATACACTAAATGAGGCACTTGCTTTCACCACCACTCACCTCAAGTCTATGGTAGAA
CATTTAGGATACCCTCTTGCAGCACAAGAAACTCATGCCCTAGACCAGCCCATTAGGAAA
GGCTTGGAGAGGCTAGAGGCAAGGCCTTTCATGCATGTCTATCTACCAAGATGAAGCTTC
ACATAGTAAAGCTTTACTAACGTTTGCAAAGTTAGATTTCAACCTACTGCAGTCACTGTA
TAAGAAAGAGCTGAGTAATATATCGAGGTTAGTTCTCAAATCATTCTTGGACTTAAATTC
AAATTAAAAATTTACTAGGTCTTTTATGTGGATTAATGTATTTTATCAGGTGGTGGAAAG
ACCGAGATTTCTCTTCAAGGCTACCTTTTCCCAAGGGTTGTCTCTATCAGTATTATTTTA
TAATAACAAAATTCACATTATTTTATCATTACATAATATGTTAA
>CHTPS175_Loci
ATGATTGGCAACAGCACTTGCGAGGAAATCATTGTTCGGCGAACTGCAAACTACCATCCT
CCCATTTGGGACTATGATTATGTGCAGTCACTGAGAAGTGATTATGTGGTAGGTTTATAT
ATCATGAATATTGCTAACAGGTTAATTCTAGTTATTAATGTTCCACTTGGTGCTACTAAC
AAATACATGGTTATGTATGCAGGGAGAAACATACACCAGAAGACTTGATAAGCTAAAGAG
AGATGTGAAGCCAATGCTTGGGAAAATGAAGAAGCCTTGGATCAGCTGGAGCTAATCGAT
GTTTTGCGAAGGCTTGGACTATATTATCACTTCAAGGATGAATAAAGAGAATATTGGACA
TCATATACAACCGGTACAATCAGCACGAAGAGTGGAAGAAAGATGATTTATACGCAACAG
CTCTTGAATTTAGACTGTTAAGGCAGCATGGCTATGATGTGCCTGAAGGTGTGGCTGTGC
AGGATTCACTTTTCATTTTGTTTGTTTTAAATAAGCTAAGAACTTAAATTTAAATAAACT
ATAGGCAACAATATAAATATTGGTCTCTTATTTGTTTATCCCTTTTTCTTTTGGAAGCTC
TTATAATGCTTTTTGCAGATATATGTAAGCTATGACTTTATCCCAAATAAAATTAGTTAC
TTAACTAGAAAGCACTCTTGTTAATGCAGATGTTTTTAGTAGATTCAAGGACGAAACAGG
GAGCTTTAAGGCATGCCTGTGTGAAGATATGAAGGGAATGCTCTGCTTGTACGAAGCTTC
ATACCTTTGTGTACAAGGAGAAAGTACCTTGGAGCAGGCCAGAGATTTCGCACACAGACA
TCTTGGAAAGGGCCTTGAGCAAAACATAGATCAAAATCTTGCCATTGAGGTGAACCATGC
CTTAGAGCTTCCATTGCATTGGAGAATGCCAAGGTTAGAGGCAAGGTGGTTCATTGACGT
ATACGAGAAAAGACAGGACTTGAATCCTATCTTGCTGGAGTTTGCTAAATTGGACTTCAA
TATGGTACAAGCCACACACCAGGAGGATCTAAGACACATGTCTAGGTAATTAGTTCATCA
ACATTCTTAATGTTTTGAGATCCAGCCAAAAACTCTATATCATACTCTTATAATATTTTT
ATTGTCTCCTGGGCTCCTATAAAGCTGGTGGAGGAGTACACGCCTGGGAGAAAAGTTGAA
ATTTGCTAGGGACAGGCTGGTGGAGAATTTCCTATGGACTGTGGGAGAGATATTTGAGCC
TCAGTATGGATATTATAGGAGGATGTCCACGAAGGTTAACACGCTCAAACTATAATTGAT
GATGTTTATGACGTTTATGGTACATTGGATGAACTTGAGCTTTTCACAGATGCTGTTGAC
AGGTTACTGTTTGTCTTACTTTCCATATCCTCTATGCATCATATGCTTCTGATTAAGTTT
GCTGCTCTAAAAATTCAAATATCTTCTTTACATATTTAGGTGGGATATCAATGCAATGGA
TCCACTTCCAGAATATATGAAGATGTGCTTCCTTGCCCTCTACAACTCCACTAATGAAAT
GGCTTATGATGCTCTTAAGGAACATGGTTTACACATCATTTTCTATCTTAGAAAAGTGGT
ATTATCTGCAACTGTGAACTCATTCCATTTCTTTGATATTAAATTTTGATAAGTTGCCAT
ATGCTGTCTACATGCATGTACTACTCTTGACTCATGTTATTATGATTAATCCTTCAGTGG
TCAGACTTATGTAAATCTTTCTTACTGGAGGCAAAGTGGTACTACAGTGGATATAAACCA
ACCCTACAATCCTTAGAGAGATATCACAATATTATCCGCTGGTCATCAATGATTTCAAGG
CTTTCAGATGATCTGGGAACATCACTGGTCTGTATGCTACTCTCTCTCACAATCTCCTTA
CGAGTCCTGATAAATGTATATTTCTGTAATTTCTGTTCATAGACACATTATAATGGTCTT
TTTATCCTTGTCTTAGGATGAGTTGAAAAGAGGAGATGTTCCCAAGTCAATCCAGTGTTA
CATGTATGAAACTGGTGCTTCTGAAGAAGAAGCCCGTAAACACATAAGTTATTTGATTGG
AGAGACATGGAAGAAGCTAAATGAAGATGGAGCTGTAGAGTCTCCATTCCCTGAAACTTT
TATTGGAATTGCAACGAATCTTGCTAGGATGGCCCAGTGCATGTATCAGCATGGAGATGG
GTTTGGTATTGAATATGGTGAAACTAAGGATCGAGTGTTGTCATTACTCGTTGAGCCCGT
TCCCAGTTTGAGTTCTGAATAA
>CHTPS177_Loci
ATGTCTGTTCAGTCTTCAGTGGTACTTCTTGCTCCATCTAAAAACCTCAGCCCTGAGGTT
GGCCGGCGCTGTGCAAATTTTCATCCCAGCATTTGGGGGATCATTTCCTTTCTTATGCTT
CTGAATTCACAGTAAGATATGCCTACTGGCTATTGGCCATTGTTACCTAGTGCGCGCATG
CTATCTCTTGGGACCCTCCTAATGTATTTAGAATGTTGTAATATCACAGATAAAACAGCT
TATTCAGGGATGCTGTGAATTTTTTTAACAGGGCGCTCATGTTTATTTTATTAATTGTTT
AAATTTGACGGTGCAGAACACTGATGATCATTTGAAGCAACATGTCCAACAGCTGAAAGA
AGAAGTGAGGAAGATGCTAATGGCTGCTGATGATGATTCTGCGCAAAAGTTGCTCTTGAT
TGATGCAATCCAACGGCTGGGAGTTGCTTACCATTTTGAGAGTGAGATTGATGAAGTATT
AAAACACATGTTCGATGGTTCCGTTGTCTCTGCTGAAGAAGATGTTTATACTGCTTCTCT
CCGATTTCGGTTACTAAGACAACAAGGGTACCATGTCTCATGTGGTGAGTCTTTTCACTC
ATATCTTCATTTCTCTCAATACTGTGCTACACATAAAATATTTAGGATAATGAAGTATGA
ATCTTTTGCCCTCTATTAATATGAACCACATACCTCAATTAGTATTATCCACAAGTTGGA
AACTCAAAGAGCCATGTTGTGTCATGTAAAGCAGATTTATTCAACAACTTCAAGGATAAT
GAAGGAAACTTCAAGGAATCCCTCAGCAGCGATGTGCGGGGAATGTTAAGCTTGTATGAA
GCCACACATTTCAGGGTGCATGGAGAAGATATATTAGATGAAGCACTTGCTTTCACTACC
ACTCACCTTCAGTCCGCCACAAAGTACTCTTCAAATCCTCTTGCTGAACAAGTAGTTCAT
GCCCTAAAGCAGCCCATCCGAAAGGGGTTACCTAGGCTAGAGGCCAGGCATTATTTTTCT
GTGTACCAAGCAGATGATTCTCATAACAAAGCTCTGCTGAAGCTAGCAAAGTTGGATTTC
AACCTATTACAGAAATTACACCAGAAGGAGCTAAGTGACATTTCCGCGTAAGTACATAAT
TATGTAGGATTGCCTTATTTGTTTGTTTGAAGTTTGAAAGGGGTTAGAATTAACTTGAGT
TCCGTTGAATTGTACCGTATTATAGGTGGTGGAAAGATTTAGACTTTGCACACAAGCTTC
CTTTTGCAAGAGATCGGGTGGTGGAATGCTACTTTTGGATATTGGGGGTGTACTTTGAGC
CCCAGTTTTTCTTCGCTAGAAGGATTCTCACTAAAGTAATAGCCATGACCTCTATTATTG
ATGACATCTATGACGTGTATGGTACACTTGAAGAACTCGAGCTCTTCACCGAAGCAGTTG
AGAGGTTTAATTCATACACTTCTTGACCTTTGGTCTTCAATCTCATTGCTGAATGCAGAT
TTTGTATAGTCAATCAATCCACAGTAATTCATCCTGTTATAAGTTCAGCTTATGCATGGT
CATTCATCATTCAGCTTCTTGATTTTCAGGTGGGATATCAGTGCCATAGATCAACTGCCA
GAGTACATGAGAGTGTGTTATCAAGCACTCTTATATGTATACAGTGAAATTGAGGAAGAA
ATGGCCAAGGAAGGAAGATCGTATCGGCTCTACTATGCAAAAGAAGCAGTAAGGCTTACA
TGTGATTATTATACTTTAAGAAGCAATAAATTTAATAACCATACTGATGAAATGAAAACC
AAATCCATTGCTCAGATGAAAAATCAAGTAAGAGCATACTATGAGGAAGCCAAATGGCTT
CAAGTGCAACAAATTCCAACCATGGAGGAGTACATGCCTGTGGCGTTAGTTACCTCTGCA
TACTCAATGCTGGCGACCACATCGCTTGTTGGAATGGGAGATGCTGTGACAAAAGAAACC
TTCGATTGGATTTTCAGTAAGCCTAAGATTGTAAGGGCTTCAGCCATAGTTTGCAGGCTC
ATGGATGATATGGTTTCCCACAAGGTATGGTAATCCTTATGCTGTTTCAGAATAATAACT
CACAAATCAGTAAATATTTTGATACCATGAATTATTGGAGCTACTAGATATGTATAATTT
CTGAAATTCAAATGGCTCAAATAATTATTTTTATATATTTGTACTTTCCACTAACCTCTA
TGATTCTATATTTTGTAGTTTGAGCAGAAGAGAGGACATGTTGCCTCAGCTGTTGAATGT
TACATGAAGCAACATGGTGCGTCGGAGCAGGAAACGCACAACGAATTTAACAAACAAGTA
AGAGATGCATGGAAGGATATCAATGAAGAGTGCCTCATCCCAACAGCTGTCCCAATGCCC
ATCCTCATGCGAGTTCTAAATCTCGCACGTGTTATAGATGTTATATACAAGAATGAAGAT
GGCTATACTCATTCTGGACTGTTCTAA
>CHTPS178_Loci
ATGTCTGTTCAGTCTTCAGTGGTACTTCTTGCTCCATCTAAAAACCTCAGCCCTGAGGTT
GGCCGGCGCTGTGCAAATTTTCATCCCAGCATTTGGGGGATCATTTCCTTTCTTATGCTT
CTGAATTCACAGTAAGATATGCCTACTGGCTATTGGCCATTGTTACCTAGTGCGCGCATG
CTATCTCTTGGGACCCTCCTAATGTATTTAGAATGTTGTAATATCACAGATAAAACAGCT
TATTCAGGGATGCTGTGAATTTTTTTAACAGGGCGCTCATGTTTATTTTATTAATTGTTT
AAATTTGACGGTGCAGAACACTGATGATCATTTGAAGCAACATGTCCAACAGCTGAAAGA
AGAAGTGAGGAAGATGCTAATGGCTGCTGATGATGATTCTGCGCAAAAGTTGCTCTTGAT
TGATGCAATCCAACGGCTGGGAGTTGCTTACCATTTTGAGAGTGAGATTGATGAAGTATT
AAAACACATGTTCGATGGTTCCGTTGTCTCTGCTGAAGAAGATGTTTATACTGCTTCTCT
CCGATTTCGGTTACTAAGACAACAAGGGTACCATGTCTCATGTGGTGAGTCTTTTCACTC
ATATCTTCATTTCTCTCAATACTGTGCTACACATAAAATATTTAGGATAATGAAGTATGA
ATCTTTTGCCCTCTATTAATATGAACCACATACCTCAATTAGTATTATCCACAAGTTGGA
AACTCAAAGAGCCATGTTGTGTCATGTAAAGCAGATTTATTCAACAACTTCAAGGATAAT
GAAGGAAACTTCAAGGAATCCCTCAGCAGCGATGTGCGGGGAATGTTAAGCTTGTATGAA
GCCACACATTTCAGGGTGCATGGAGAAGATATATTAGATGAAGCACTTGCTTTCACTACC
ACTCACCTTCAGTCCGCCACAAAGTACTCTTCAAATCCTCTTGCTGAACAAGTAGTTCAT
GCCCTAAAGCAGCCCATCCGAAAGGGGTTACCTAGGCTAGAGGCCAGGCATTATTTTTCT
GTGTACCAAGCAGATGATTCTCATAACAAAGCTCTGCTGAAGCTAGCAAAGTTGGATTTC
AACCTATTACAGAAATTACACCAGAAGGAGCTAAGTGACATTTCCGCGTAAGTACATAAT
TATGTAGGATTGCCTTATTTGTTTGTTTGAAGTTTGAAAGGGGTTAGAATTAACTTGAGT
TCCGTTGAATTGTACCGTATTATAGGTGGTGGAAAGATTTAGACTTTGCACACAAGCTTC
CTTTTGCAAGAGATCGGGTGGTGGAATGCTACTTTTGGATATTGGGGGTGTACTTTGAGC
CCCAGTTTTTCTTCGCTAGAAGGATTCTCACTAAAGTAATAGCCATGACCTCTATTATTG
ATGACATCTATGACGTGTATGGTACACTTGAAGAACTCGAGCTCTTCACCGAAGCAGTTG
AGAGGTTTAATTCATACACTTCTTGACCTTTGGTCTTCAATCTCATTGCTGAATGCAGAT
TTTGTATAGTCAATCAATCCACAGTAATTCATCCTGTTATAAGTTCAGCTTATGCATGGT
CATTCATCATTCAGCTTCTTGATTTTCAGGTGGGATATCAGTGCCATAGATCAACTGCCA
GAGTACATGAGAGTGTGTTATCAAGCACTCTTATATGTATACAGTGAAATTGAGGAAGAA
ATGGCCAAGGAAGGAAGATCGTATCGGCTCTACTATGCAAAAGAAGCAGTAAGGCTTACA
TGTGATTATTATACTTTAAGAAGCAATAAATTTAATAACCATACTGATGAAATGAAAACC
AAATCCATTGCTCAGATGAAAAATCAAGTAAGAGCATACTATGAGGAAGCCAAATGGCTT
CAAGTGCAACAAATTCCAACCATGGAGGAGTACATGCCTGTGGCGTTAGTTACCTCTGCA
TACTCAATGCTGGCGACCACATCGCTTGTTGGAATGGGAGATGCTGTGACAAAAGAAACC
TTCGATTGGATTTTCAGTAAGCCTAAGATTGTAAGGGCTTCAGCCATAGTTTGCAGGCTC
ATGGATGATATGGTTTCCCACAAGGTATGGTAATCCTTATGCTGTTTCAGAATAATAACT
CACAAATCAGTAAATATTTTGATACCATGAATTATTGGAGCTACTAGATATGTATAATTT
CTGAAATTCAAATGGCTCAAATAATTATTTTATATATTTGTACTTTCCACTAACCTCTAT
GATTCTATATTTTGTAGTTTGAGCAGAAGAGAGGACATGTTGCCTCAGCTGTTGAATGTT
ACATGAAGCAACATGGTGCGTCGGAGCAGGAAACGCACAACGAATTTAACAAACAAGTAA
GAGATGCATGGAAGGATATCAATGAAGAGTGCCTCATCCCAACAGCTGTCCCAATGCCCA
TCCTCATGCGAGTTCTAAATCTCGCACGTGTTATAGATGTTATATACAAGAATGAAGATG
GCTATACTCATTCTGGGACTGTTCTAAAGGATTTCATAACTTCCATGCTAATTGATCCTG
TGCCAATATGA
>CHTPS182_Loci
ATGGAGTATTTCCGCACAGGCAAGATCCGTAACCGTGTGTCTGACTACCGTCAGCATGTA
CCGTCAGCTTGTACCGTCAGCATGTGTCTTTTCGTAGACGTATGCATGTGTGCTTCACAT
GGATTGATTAAGGACGAGACTTGGAAATGCAGTCTATATAAACAGGCATGAGGATAGGTG
CTTCCTCATCAAATTAATTAACTCTCTTTCTTCAACAAGTAACTATTCAGTCATCATGGA
TAGTGCCAACCACATACAAAACAGCCAAGAATTTTTACAGTGCCAAGCTAAGTCCGAAGG
TGTTGGAACGATATCCCAAAGGAGATCTGCCAATTACAAGCCAAACATCTGAAATATGAT
TGCGTCCAGTCTCTTACAAGCGAATACATGGTGAGATTTAGGATTATTCCGAGAAAAATC
TTATCATCCTGTGTTCTATTTGCACTGCATCCACAATGATAAAATTTTTCCGTTGTATGT
ATCCATGTTCATATGTGCTTGGAAATTTGATGATTTTTCAGGGAGAGCCATACACAAGAC
AGGTCCAGCAGCTGAAAGGAGAGGTTAGGCGTGTGTTTGTGAAGTGGTGGAACCATTGGC
CAAGTTAGAGTTCATTGACAGCATTAAAAAGCTAGGTCTGGGCAACTTCTTTGAGGAGGA
GATCAGAGAAGCCCTTGACACCATAATGTCTGATAAGAACAACAGTCCCGGTATCAAAGC
AAATCTCTATGCTGCTGCACTATGCTTTAGGCTTCTCAGGCAACATGGTTATGGAGTTTC
ACAAAGTACAGATATTCATTATCAAATATTTAACTCTACTTTCTCCAAAAGATGCCTTAC
ATTTTTTATTTTCAGTGCTATTCGCTGATGTTCTTAGTGAATGCTGTGAAACCCAGATAT
GTTTAGCGGCTTCATGGAGGAGGTTGGTATGTTCTCTAAAAGCACATGCACAAATGTCAA
AGGAATGATTGAGCTTTTTGAGGCCTCGCATCTCGCCTTGGAAGGTGAAAACATCTTGGA
CGAGGCTAAAGCTTTCTCTTCGGGATATCTCAAAGAAATCATTTCTAACCTAGATAATAA
CCTGGCTAAACAAGTGGTCCATTCTTTGGAGCGTCCATTGCACTGGAGAGTGCAGTGGTT
TGATATCAGGTGGTACATTGATTTCTATGAGGAGGAAGGAGTGAACCTGGATTTACTCAA
GCTTGCTAAACTTAACTTCAACATGGTTCAAGCCGTACATCAAAAGGATCTCAAACACAT
CTCCAGGTAATGATGAAAAAGCAGGTGCAATCTCTATAAGCATCAGTATGCCGCAAATTC
ATTAGAAAAGACAAGTCACTTTTTCTCTCTATTTTTTCTCACTAGGTGGTGGAGGAATCT
GGGCCTCATTGAAAATTTGAGCTTTACAAGAGATAGATTGGTGGAAAGTTTCCTGTGTGG
TGTGGGATTCTCATCTGAACCTCAGCATGGATCTTTTCGCCTATGCATTACAAAAGTCAT
TATTTTTATTCAAGTCCTTGATGACGTTTATGACATTTATGGTTCGTTGGATGAGCTAGA
GCAATTCACCAATGCTGTTGATCGGTCAGTCTTAATAAATCATCTCCAAAAAATCCATGA
GTTTCAAGAAAGAAGGTTAAAATTAAATTGTTCAAAATTTTTATTATCTCTCAATTTCAG
GTGGGATTCCAAGGAAATCCAACAACTTCCTGAGAGTATGAAGCTTTGTTTCCAAGTACT
CCAGGACACAACTAATGCAGTGGCTAATGAAATTCAGAAGGAAAAGGGTTGGGACAATGT
ATTACCCATGGTACAACAAGCGGTATTATATCTTTTGTTTTGAGTCTCATTTCAAATAAA
AGTTTTCCGGAATAATCATTTGATTTTTCTTACAACAAAAATCTTTTGTTTTTTCTAGTG
GGCAAATTTTTGCAAGTCTTTATTTGTGGAAGCCAAGTGGTACAACAAGGGTTATACACC
AACCCTGCAGGAATATCTAAGTAATGCCTGGATTTCATCCTCAGTTTCACTGCTGTCTGT
TCATGCAATATTTTTCTGTGTACCACATGAGGCTAAAGAGGAGATGGTAGATTTTCTGGA
GAAAAATCAGGAACTTGTGTACTCTTCATCTCTGATTCTTCGTCTCTGTAATGATCTTGG
GACTTTGGAGGTAATTATCCCTTCTTAAGAAAAGCGCCATTCAGATATAACTTTCTTTTA
ATTTGTCTTTAGAACATTAGCATGGATAATAATCACCCTGTGGCTCTTCTAATAGGCAGA
ACTAGAGAGAGTGATGCCGCTTCATCAGTTCTATGCTATATGAAAGAGGTGAATGTCTCA
GAGGAGATATCTCGGACGCACATTAGAGGCATGATAGTTAAAACTTGGAAGAATATGAAT
GGACATTGTATTGCCTCATCTCCATTACTACAACCAATTATCAACATCATCACAAATATA
GCAAGGGTAGCACAGTGGATTTACCAATATGGAGATGGGCTTGGAATTCCTGACCGTGAA
ACAAAGGCTCAGATTCTGTCTTTACTGATTGAACCCCTTGGAATCAACTAA
>CHTPS183_Loci
ATGTTATCCATATGTTTGTTAATTGTTGAAGATGAGGACCCCTTTGTGAAGTTAGAGTTA
GTTGACAACATTAAGAAACTCGGTCTGACCAGCCTTTTTGAGCTGCAGATCAAGCAAGCC
CTGGATAGAATGGTGTCTGCTAGGTGCAACAATGCCAGTATTGACGGTAATCTCCATGCT
ACTGCACTATGGTTTAGGCTCCTCAGGGAGCATGGTTATGAAGTTTCACAAGGTACAAAT
ATTAATTAATATGACTTTCATTTTGATCATTATCATTATCTAACTTCCAAATAATGGTTT
AAAAACGCAGACATGTTTACTGTCTTCATGGATGAGACAAATATGTTCTCTAGAAGCATA
TGCACAATGTTAAAGGAGTGACTGAGCTTTTTGAGGCCACCCATCTAGCCTAAGAAGGAG
AAACCATCCTGGATGCAGCTAAAGCTTTCTCTTCCAAATATAAGGAAATTATTTCCAACT
TAGACATTAACCTAGCCAAAACTGTGGCCCAATCTTTGGAGGTTTCATTTCACTGGAGAA
TGCAGTGGTTTGATGTCAAGTGGCGAATTGATCATTCTTATGAGAAAGAGGAACGCATCA
TGAGTCCAATCTCACTCGAGCTAGATAAACTTAACTTCAACATTGTTCAAGCCATACACG
AAAAAGATCTCAAAGGGATGTCTAGGTAAGGACGTGAAAAGCTCATAAATGATATCAGTA
TCACCACCACAAAGTAGAAAAGATTGATGGAATCTAGGTATATTGACTGAACATACTAAT
GTCCAGTCAATATACTAATGTTCTGTCATTTTTTTTCCCTGGTTTTTGGAACATTATTAT
ATTGACTGAACATATGGGTTCTAACAGGCAGAAGCGGAGAGAGGTGATGCTCCTTCATCA
ATTACTGGGTTATTGAAATTGTAACTGTAGAAATCCCTTAATTTAAGGTTCAACATTAGT
TCGGCCAAAGATATTGTATAGGCTAAGTATAGCATCCTAAGTTATCTCCCTCTATCTTTA
TATCTTGAAATTGAGTCAAAGAAAAAAATAGAAAGTTTTTTGTAGTTTGACATGGTATCA
GAGCATGGTCTTGGGTTTCCTGTGACTTGACCAAAGAAGGGGACACAAACTACTCAGAAT
CCATGGAAGACTCCACCGAACTTATACAACCACCAAACACCACAACTGAATCCATCCTTG
ACAACCTGACAACCAAGATGACAAAGGTTCTGTCAAGGGCCCAGGCCTCATCACCATTAC
CTTTCACCGATTCCCCAACAGTACTAAGCATCAAGTTAGATGGTTCTAACTATGCCTTAT
GGTCCCAGGTTGTTGAGATGTATATCTTGGGCAAAGACAAACTGGGATACATCAATGGAG
ACTTACCACAACCATTAGAGACAGGTCCATCCTTTCGAAAATGGCGGATTGAGAATGCTA
TAGTGAATGGGTGGCTAATCAACTCGATGGAATCCTCCTTAGTCGGGAACTTCATTCGCT
TCCCGACTACCCATCAAGTTTGGGATTTTATTGCTACCACATACTTTGATGGATCCGACA
CATCACAAGTTTATGATCTCCGAAGGCGTGTAACTCAGATGCGGAAAGGAGGTGAATCCA
TTGAAAATACTACAATGATGTATAAGGTTTGTGGCGTGAGATTGACTTTCGTCGCCCTAA
CTTGATGGAGTGTGCATCGGATATACAAAAATATAACTTCATCCTATAGGAGGAAATAAT
TTATATTTTTCTAGATGGGTTAGATAATTGACTTGATAATATTTGAAGTGATGTTTTTCT
GTTGAAGCCTTTTTCTACTATTGAGCAAGCCTATACACATGTTAGAAGGGAAGATACTCG
CCAAGTTGTAATGACACCTAGGTCGGGAATGTCTCTAGCGGTGTTGTCATGGCCACTAAA
GAGGTTAAACCTGGTTAGCCACAAACTTTGGTGTAATTAGGATCATCAACCAAAACTAAG
AGCCAAATTGATGGGGGAAAGTGTACTCATTATGGCAATACCAAACACACTCGAGACACC
TGCTTCAAACTACATGGGTACACTGACTGGTGGCATGAGTTGCAATCCCAGAAAAAGAAG
GATAACACAACAACTGAGGAAGGCATGGGCTGAGCTACTATGGTCATTGCCAAGCCCCAG
TTATCACTCATTCCCATGGTTGATCTTCTACTACAGTCAACGATTGAGGTAATTGTGGAC
AGGTTCTATGTAGCTCCAGCACTCGAAATAATGGTGTCTGGATCATTGACTCCGAGGCCA
CGGATCACATGA
>CHTPS184_Loci
ATGTCAAGTGCTCACACATGGAGCATTGCTAAGGATCAGAACTTGGTTTCTATCCCCTCA
GAAAAGGATAATCATCCATCCACAGAATATCCCAGCCCCACTGTTAAGCTTCAGTCCCCA
TTTTCCATATATATTTTTTGCTCTTAGTTCTTATGGCGGTTTTTCACTTTTCAACTTCCT
ACTGTTGACAATCTTCCTTTGGCAGAATGAATTTTACATGGAACATGCACAAAAACTGCA
GGAAGTTAGGAGCGTACTCAAGGAGGTAGGAGAAGATACATTGGAAGCTTTGCTCATGAT
TGATGCCCATCCAACGCCTAGGCATTGACTACCATTTTCATGGAGAGATTGAAGTGGTAC
TACAGAGACTACATACGAAATTTAACACTGTGAGTGATTGCCATAACAATCTCTACGAAC
TAGCACTTGGCTTCCGGCTATTGAGACAAGAAGGTTACTATGTGAGTGCAGGTGGGATTT
TCTTTTTTTTCTTTTGGGTTTTCCCCTTTTATTATTTATTTTTTAAATATTCTAAGTTTC
GACTATTAAATCATTTGTTCTAGAAGAGTAAGTTATTTAATGATTATCGTGTATGAACAG
ATGTCTTTAACAATCTCAAGGACACAGAGGGAAAGCTTCAAGAAAAACTAAGCGAAGATA
TCAAGGGATTAATGGGTTTGTATGAAGCTTCGCAGCTATGTATAAAGGGGGAAGATATAC
TCGAAGAAATCGGAAACTTCAGTAGCCAGCTTCTTAATGCATGGAACACGCACAATGATC
ACAGTCAAGCTAGAATTGTTAGGAACACATTAGGCCATCCCCATCATAAGAGCTTGGCAA
GGTTCATGGCCAAAAGCTTTCTTAGCGATTTTCAAGGCACAGATGGATGGGTAAATGTCT
TTAGAGAACTAGCAAAAATGGATTTCAATGTAGTTAAATCCATACACCAGAAGGAGATGC
TGCAGGTTTCCAAGTGAGTTTCACTGACCTTGAATTAAGTTAATTTGTCGTTCTCCAAAG
ATTATTCCCTGACGTACCTTTCATGTAAATAATTTTTTTTCTCTTTTTACCTAATTAGAT
GGTGGAAAGATCTAGGTTTGGCCAAGGAGTTGAAGTTTGCAAGAAACCAACCACTGAAAT
GGTACATGTGGCCCTTGGCGGTCCTCCCAGATCCAAGCTTGTCGGAGCAGAGGGTTGAGC
TCACAAAACCCATCTCGATAGTCTACATAATAGATGACATTTTTGATGTTCATGGAACAC
TTGATGAACTCACTCTCTTCACAGAAGCTGTCAACAGGTAGGCATATAACAACAATAAAT
TCATCAGAATGCTTCTACAAATCTCAAAAATCATCATTTAATCACTAATTGCTTCTACAA
ATCTCAAAATCATCATTTAACACTAATTGCATGTAGATGAATATGCGGCTGTGATATTTC
AATGCTCTTAATGGAATCACCAATGAAATAAGTTCCAAGGTCTACAATGATCATGGGTGG
AACCCCATGGAATCTCTTCGAAAGGCAGTATGTCAAATAACATTTACCATACTAGATTAA
TATTCATTTTAATTGCAAATGCAAAAGAGTTGGAAGTGCCTCTGCAATTTTTTGATAGTT
TATTTTATTTTTTGCAAACAGTGGGCATGTTTATGCAATGCATTTCTAGTAGAAGCAAAA
TGGTTTGCTGATGGACACGTGCCAAAGGCTGATGAGTACTTGAAGAATGGGGTCATTAGC
TCCGGAGTACATGTGGTGCTAGTTCATGTGTTTTTTCTCCTGGGTCATGGCATAACCAAG
AGAAATGTAGACATTGTGGATGATTTTCCTGAGATTATATCTTCGGTCGCAAAAATTCTT
CGCCTCTGGGATGACTTGGGAAGCGCCAAGGTAAATCTCAAGAAACATAAAAAAAATGAC
CTCTAGTCTCCAGTTTTGTCTGTTTTATACATACCTACCCCTGATAGCGATCTCACTGAA
AATTCCTCAACATATAAACTAGACCCACGCCAGCTCATTCATGGTTGTGGTCACTTCTGG
TGGGAACCGCATCATGTGGTTGATGTCTGGTTTCCCACTATACATTCATAAACTGCTTCC
GAGAACGGGAATGATGTGTCGTATTCATAGTTGGCCACTAACACATATAAGCATTAACAC
TTTTACAGGACGAGAATCAGGACGGGCACGACGGATCATACCTGGAGTGCTACATGAAAG
AAAAACCAGGGACTTCCATAGAAAATGCCCGATGCCATGTTATGCATACCATTTCAGAGA
CATGGAAGAGCCTCACAATGAATGCCTTGCTCCAAATCCATTTTCAACGTGTTTTACCAA
GGCTTGTCTCAATGTTGCAAGGATGGTTCCTTTGATGTATAGTTATGATGATAATCGGTG
CCTCCCAAGCCTTTGAAGAGCACAT
>CHTPS185_Loci
ATGGATAGTGCCAACCACATACAAAACAGCCAAGAATTTTTACAGTGCCAAGCTAAGTCC
GAAGGTGTTGGAACGATATCCAAAGGAGATCTGCCAATTACAAGCCAAACATCTGGAAAT
ATGATTGCGTCCAGTCTCTTACAAGTGAATACATGGTGAGATTTAGGATTATTCCAAGAA
AAATCTTATCATCCTGTGTTCTATTTACACTGCATCCACAATGACAAAATTTTTCCGTTG
TATGTATCCATGTTCATATGTGCTTGGAAATTTGATGATTTTTCAGGGAGAGCCATACAC
AAGACAGGTCCAGCAGCTGAAAGGAGAGGTTAGGCGTGTGTTTGTTGAAGTGGTGGAACC
ATTGGCCAAGTTAGAGTTCATTGACAGCATTAAAAAGCTAGGTCTGGGCAACTTCTTTGA
GGAGGAGATCAGAGAAGCCCTTGACACCATAATGTCTGATAAGAACAACAGTCCCGGTAT
CAAAGCAAATCTCTATGCTGCTGCACTATGCTTTAGGCTTCTCAGGCAACATGGTTATGG
AGTTTCACAAGGTACAGATATTCATTATCAAATATTTAACTCTACTTTCTCCAAAAGATG
CCTTACATTTTTTATTTTCAGTGCTATTCGCTGATGTTCTTAGTGAATGCTGTGAAACCC
AGATATGTTTAGCGGCTTCATGGAGGAGGTTGGTATGTTCTCTAAAAGCACATGCACAAT
GTCAAAGGAATGATTGAGCTTTTTGAGGCCTCGCATCTCGCCTTGGAAGGTGAAAACATC
TTGGACGAGGCTAAAGCTTTCTCTTCGGGATATCTCAAAGAAATCATTTCTAACCTAGAT
AATAACCTGGCTAAACAAGTGGTCCATTCTTTGGAGCGTCCATTGCACTGGAGAGTGCAG
TGCTTTGATATCAGGTGGTACATTGATTTCTATGAGGAGGAAGGAGTCATGAACCTGGAT
TTACTCAAGCTTGCTAAACTTAACTTCAACATGGTTCAAGCCGTACATCAAAAGGATCTC
AAACACATCTCCAGGTAATGATGAAAAAGCAGGTGCAATCTCTATAAGCATCAGTATGCC
GCAAATTCATTAGAAAAGACAAGTCACTTTTTCTCTCTATTTTTTCTCACTAGGTGGTGG
AGGAATCTGGGCCTCATTGAAAATTTGAGCTTCACAAGAGATAGATTGGTGGAAAGTTTC
CTGTGTGGTGTGGGATTCTCATCTGAACCTCAGCATGGATCTTTTCCTTTTCGCCTATGC
ATTACAAAAGTCATTATTTTTATTCAAGTCCTTGATGACGTTTATGATATTTATGGTTCG
TTGGATGAGCTAGAGCAATTCACCAATGCTGTTGATCGGTCAGTCTTAATAAATCATCTC
CAAAAAATCCATGAGTTTCAAGAAAGAAGGTTAAAATTAAATTGTTCAAAATTTTGATTA
TCTCTCAATTTCAGGTGGGATTCCAAGGAAATCCAACAACTTCCTGAGAGTATGAAGCTT
TGTTTCCAAGTACTCCAGGACACAACTAATGCAGTGGCTAATGAAATTCAGAAGGAAAAG
GGTTGGGACAATGTATTACCCATGCTACAACAAGCGGTATTATATCTTTTGTTTTGAGTC
TCATTTCAAATAAAAGTTTTCCGGAATAATCATTTGATTTTTCTTACAACAAAAATCTTT
TGTTTTTTCTAGTGGGCAAATTTTTGCAAGTCTTTATTTGTGGAAGCCAAGTGGTACAAC
AAGGGTTATACACCAACCCTGCAGGAATATCTAAGTAATGCCTGGATTTCATCCTCAGTT
TCATTGCTGTCTGTTCATGCAATATTTTTCTGTGTACCACATGAGGCTAAAGAGGAGATG
GTAGATTTTCTGGAGAAAAATCAGGAACTTGTGTACTCTTCATCTCTGATTCTTCGTCTC
TGTAATGATCTTGGGACTTTGGAGGTAATTATTCCTTCTTAAGAAAAGCGCCATTCAGAT
ATAACTTTCTTTTAATTTGTCTTTAGAACATTAGCATGTATAATAATCACCCTGTGGCTC
TTCTAATAGGCAGAACTAGAGAGAGGTGATGCCGCTTCATCAGTTCTATGCTATATGAAA
GAAGTGAATGTCTCAGAGGAGATATCTCGGACGCACATTAGAGGCATGATAGTTAAAACT
TGGAAGAATATGAATGGACATTGCATTGCCTCATCTCCATTACTACAACCAGTTGTCAAC
ATCATCACAAATATAGCAAGGGTAGCACAGTGGATTTACCAATATGGAGATGGGCTTGGA
ATTCCTGACCGTGAAACAAAGGCTCAGATTCTGTCTTTACTGATTGAACCCCTTGGAATC
AACTAA
>CHTPS187_Loci
TTCTACAATGAACATGCACAAAAGTTAAAGGAAGTTAAGCATGTATTCAGCAAACTAGGA
GAAGATGCAATGGAAAGCATGATGATGATTGATGCCATACAACGCCTAGGCATTGATCAT
CACTTCGAAGAGGAGATTGAAGCAGTTCTGCAGAAGCAGTATATGAAATCTAGCATTCAT
GGTGATTGTGATGAGGATCTTTATGAGGTTGCACTCCGCTTTCGCCTATTGAGACAAGAA
GGTTACACTCTGCCCGCAGGTGGTTTCTTTTTTCTTTTTTAATTAACCTTACCGACATTT
ATCAAGAGTCGTTTGTTTCTGAAAGTGAATTTACTGGTTAATGTGCATGGATAGATGTGT
TGAATAACTTCAAGAACAAGGAGGGGAAGTTTAAACAAAACCTACGCGAAGACATCAGAG
GATTGATGGGTTTGTATGAAGCTTCTCAGCTAAGTATAGGAGAAGATATACTTGAGGAAG
CCGGAAATTTCAGCAGTCTACTCCTTAATGCATGTTTGCAACATCTTGATCATCATCAAG
CTGCAGTTGTTAAGAATACATTGGAGCATCCCCATCACAAGAGCTTGGCACGGTTCATGA
CCAAAAACTTCCTTACTGATTTCCAGAGCACAAATGGATGGATAAATGCATTGCAAGAAT
TAGCAAAAATAGATTTCAATATGGTTAAATCCGTGCATCAAAAGGAGATGCTTCAAATTT
CCAAGTCTGTTTGAAAAATTGCATTGTGATTATATTTACTTTCTTGTTATATATCTTAAG
ACACTTTGATCTCTAACTAATATTTGCCATATTAATTATTAGATGGTGGAAGGACCTAGG
TTTGACCGAGGAGTTGAAGTTTGCAAGAGATCAACCACTGAAATGCTACATGTGGCCAAT
GGCAATCATCCCAGATCCAAGGTTGTCAGAGCAAAGGATTGAGCTCACAAAACCTATCTC
TCTAATCTACATAATAGATGACATTTTTGATGTTGGTGGAACCCTTGATGAACTCACTCT
GTTCACAGAAGCTGTTAATAGGTAGAAATGGACTAATTCATTGATTCGCTAATGGGTGTG
TATGTGTGTATATATATATACACATAGTTCCACTAATTTGTGTCATTAATTATTGTATAT
AGATGGGATTTGTCTGCTTTCAAAGAGCTTCCAGAGTACATGAAGATGTGTTTCAAGACT
CTTGATGACATCACGAATGAGATCAGTACCAAGGTCCACAAGGAGCATAAGTGGAACCCA
GTAGGCTCTCTACGGAAGGCGGTAATATTCAAAACATTTTTGTATGGGTTTCAGTGGGAT
TACAAATGTAGCACGCTTAACAGATCCCCCATTGCTGCAGTGGGCGAGTTTATGCAACGC
ATTTCTAGTAGAGGCAAAATGGTTTGCTTCTGGGCATGTGCCAAAGGCTGAGGAGTACTT
GAAGAATGGGGCCGTTAGTTCAGGGGTACATGTGGTGCTAGTTCACTTGTTTTTTCTATT
GGGTCATGGCATAACCAAGGAAAATGTAGATCTTGTGGATGACTTTCCAGGCATTATATC
TTCTACAGCAACAATTCTTCGTCTTTGGGATGACCTCGGAAGCGCCAAGGTAAATGCGAA
CCACATGCAGGTTGTTAATTAATCTGTCTACAATTTTTCATGTTTGTTTATAAAAAGTTA
TTTTGAGGTGGCCTTAAAAGTTAAATGTAGTGTTGGCCTAATTGATGTTTTGAAGTGGTA
TGTCATAATGTTTGGTTTCACAGAACCACCCTAAGTTGAATAAATTGACAGGATGAGAAT
CAAGACGGGCATGATGGGTCCTATGTAGAGTGCTACTTGAAGGAACACCGAGGCTCTTCA
GTTGAAAAAGACAAGACAAATCGTAGCCCATATGATTTCAGATATGTGGAAGCGCCTCAA
CAAGGAATGCCTCTCTCCAAATCCATTTTCAACTTCTTTTACAAAAGGCTCCCTCAATAT
TGCAAGAATGGTCCCTTTGATGTATAG
>CHTPS188_Loci
ATGGGATTCTCTCGTGCCTTCTACGCTTGTTCCATTCCTCCAGTTGGTCCTAACAAATTC
ACATAGCTAGGCCAGTCCAAATTCAACAGTGTTGTTCCTGTGCCTACTGCTCAGAAATGG
AGCATTGCCCCGATCACACCTTGGCTTATAAGCCCTTAAGAAAGAATAATCATCAATCTC
AACATCTCAGCTTTACTGTTAAGTTTGCGTCTCCGTTTTCATTTTCTTTTAATTCTTATT
CTGCTAGATTTTAGCTATCGAATAACTACGCGCGGCTGACACGCTTCTCTTGCAGGATGA
ATTTTACATCAAGCATGCACAAAGATTGGATGAAGTTAGAAACGTATTCAGTGCAGTTGG
AGAGGATACGCTGGAAGGTTTGATGATGATTGATGCCATACAACGTTTGGCATTGACTAC
CACTTCAAAGAGGAAATTGAAGCAGTTCTACAGAGACAGTATATGAAAGCCGGCACTCAC
GGTGAGAGCATTCAGGATCTCTACGAGGTTGCTCTTCGTTTTCGGCTATTGAGACAAGAA
GGTTACCATGTGCCTGCAGGTGGGATTTCTTTTGACTTCAGCAAAATTTGTTATGAGTCA
CATTGTTTTTCAATGGAATTTACTGGCTATTGTTTATGAATAGATGTGTTTAACAACTTC
AAGAACAAGGAGGGGAAGTTTAAACAAAATCTCAGCAAAGACATCAAGGGATTGTTGGGT
TTATATGCAGCTTCACAACTGAGTATAGAAGGAGAAGATATCCTCGAGGAAGCCAGAGAT
TCAGCAGCACACTCCTTAACGCAGGGTTGGAACATCTTGATCACCACGAAGCTACAGTTG
TCGGGCATACACTGGAGCATCCCCATCATAAGAGCTTGCCAAGGTTCATGGCCAAAAGCT
TCCTTAAGGACTTCCAGGGGCCAAATGGATGGCTGACTGTCTTGCAAGAACTTGCAAAAG
CGGATTTCAATATGGTTCAATCCATACATCAGCAGGAATTACTTCAAATTTCGAAGTAAG
TTTGAAAACTGACTCACCTGTTAAGTATTTTGGTTTCATATATTCTTAAGACTCTTCTAA
TCGTAAATACCCATCATATTATTAGATGGTGGCAAGACCTAGGTTTGGCTGAGGAGTTGA
AGTTTGCAAGAGACCAACCACTGAAATGGCACATGTGGCCCATGGCAGTACTCCCCGATC
CAAGCTTGTCAGAGCAAAGGGTTGAGCTCACAAAACCCATCTCTATGATCTATATAATCG
ATGACATTTTTGATGTTCATGGAACGCTTGATGAGCTCACTCTCTTTACAGAAGCTGTCA
ATAGGTAGGCATCAACAATGGAATTAATCCATTCATCACCGTACCAAAGTTCCACTAAAT
TGACCCGTTAATTTTTGCATGCAGATGGGATATAGCTGCTTTCGAGACGCTACCAAACTA
CATGAAGATATGCTTCAAGACTCTAGATGAATCACAAATGAATCAGCACAAGGTCTACAA
AGAGCATGGGTGGGACCCAGTAGACTCGCTACGGAGACGGTATGTACATTCATTTGTCTA
TGGATATTGAATTTTCATGAGAATTACAAGCACCACATGTTAACGGATTCTCTCTGTTGC
TACAGTGGATGGGTTTATGCAATGCGTTTCTAGTAGAAGCCAAATGGTTTGCCTCTGGGC
ATGTGCCAAAGGCCCACGAGTACTTGAAAAACGGGGTCATCAGTTCAGGGGTACATGTGG
TGCTTGTTCACTTGTTCTTTCTCTTGGGCCATGGCATAACCAGGGGAAATGTGGATCTTG
TGGATGACTTCCCCAGCACCATATCTTCCACAGCTGCCATTCTTCGTCTTTGGGACGACC
TGGGAAGCGCCAAGGTAATGCAAAACCAGGTTATTCATGTCTCAAGTCTTTAATTCCTTA
ATTCTGATGGTGTCTTGGCCTACTTAGTTTTAAATCAACACTAACACATTCATGAATTCA
TTGACAGGATGAGAATCAAGACGGCCATGACGGGTCATACATCGGGTGCTACATTAAGGA
ACACCAAGGCTCTTCCATGGAAAATGCACGGCAAAATGTGACCTATATGATTTCAGACTT
ATGGAAGCGCCTCAACAAGGAATGCCTCTCTCAGCATCCATTTTCAACTTCTTTTACAGA
GGGTTCCCTTAACATTGCAAGGATGGTTCCTTTGATGTACAGTTATGATGACAATCAGAG
TCTTCCACACCTTGAGGAACATATGAAGTCCCTCCTCTTTGAAGCATTTCCCCTGTAG
>CHTPS189_Loci
ATGAAATTCTATAAATTTGGTCCCTTGTGCTGTATCAGCAACACAAACTTCAATCCTTCG
TTCTATCCCTCTGAATTAAAGTTACTCTTCCTTCTCGCTCTCCCAATGGGATTCTCTCCT
GCCTTTTACGCTTGCTCCATTCCTCCAGTTGGTCCTAACAAATTCACAGAGCTAGGCCAG
TCCAAATTCAACAATGTTGTGCTTGTGCCTACTGCTCAGAAATGGAGCATTGCCCACGAC
CACACCTTGGTTTATAAGCCCTTAAGAAAGCATAATCATCAATCTCAACATCTCAGCTTT
ACTGTTAAGTTTACGTCTCCGTTTTCATTTTCTTTTAATTCTTATTCTGCTAGATTTTAG
CTATCGAATAACTACGCGCGGCTGACACGCTTCTCTTGCAGGATGAATTTTACGTCAAGC
ATGCACAAAGATTGGATGAAATTAGAAACGTATTCAGTGAAGTTGGAGAGGATACGCTGG
AAGGTTTGATGATGATTGATGCCATACAAAGGTTGGGCATTGACTACCACTTCAAAGAGG
AAATTGAAGCAGTTCTACAGAGACAGTATACGAAAGCCAGCACTCACGGTGAGAGCATTC
AGGATCTCTACGAGGTTGCTCTTCGTTTTCGGCTATTGAGACAAGAAGGTTACCATGTGC
CTGCAGGTGGGATTTCTTTTGACTTCAGCAAAATTTGTTATGAGTCGCATTGTTTTTCAA
ATAGGAATTTACTGGCTATTGTTTATGAATAGATGTGTTTAACAACTTCAAGAACAAGGA
GGGGAAGTTTAAACAAAATCTCAGCAAAGACATCAAGGGATTGTTGGGTTTATATGAAGC
TTCACAACTGAGTATAGAAGGAGAAGATATCCTCGAGGAAGCCCAAAGATTCAGCAGCAC
ACTCCTTAACGCAGGGTTGGAACATCTTGATCACCACGAAGCTACAGTTGTTGGGCATAC
ACTGGAGCATCCCCATCATAAGAGCTTGCCAAGGTTCATGGCCAAAAGCTTCCTTAAGGA
CTTCCAGGGGCCAAATGGATGGCTGACTGTCTTGCAAGAACTTGCAAAAGCGGATTTCAA
TATGGTTCAATCCATACATCAGCAGGAATTACTTCAAATTTCGAAGTAAGTTTGAAAACT
GACTCACCTGTTAAGTATTTTGGTTTCATATATTCTTAAGACTCTTCTAATCGTAAATAC
CCATCATATTATTAGATGGTGGCAAGACCTAGGTTTGGCTGAGGAGTTGAAATTTGCAAG
AGACCAACCACTGAAATGGCACATGTGGCCCATGGCAGTACTCCCCGATCCAAGCTTGTC
AGAGCAAAGGGTTGAGCTCACAAAACCCATCTCTATGATCTATATAATCGATGACATTTT
TGATGTTCATGGAACGCTTGATGAGCTCACTCTCTTTACAGAAGCTGTCAATAGGTAGGC
ATCAACAATGGATTTAATCCATTCATCACCGTACCAAAGTTCCACTAAATTGACCCGTTA
ATTTTTGCATGCAGATGGGATATAGCTGCTTTCGAGACGCTACCAAACTACATGAAGATA
TGCTTCAAGACTCTAGATGAAATCACAAATGAAATCAGCAACAAGGTCTACAAAGAGCAC
GGGTGGAACCCAGTAGACTCGCTACGGAAGACGGTATGTACATTCATTTGTCTATGGATA
TTGAATTTTCACGAGAATTACAAGCACCACATGTTAAACGGATTCTCTCTGTTGCTACAG
TGGATGAGTTTATGCAATGCGTTTCTAGTAGAAGCCAAATGGTTTGCCTCTGGGCATGTG
CCAAAGGCCACGAGTACTTGAAAAACGGGGTCATCAGTTCAGGGGTACATGTGGTGCTTG
TTCACTTGTTCTTTCTCTTGGGCCATGGCATAACCAGGGGAAATGTGGATCTTGTGGATG
ACTTCCCCAGCATCATATCTTCCACAGCTGCCATTCTTCGTCTTTGGGACGACCTGGGAA
GCGCCAAGGTAATGCAAAACCAGGTTATTCATGTCTCAAGTCTTTAATTCCTTAGTTCTG
ATGCTGTCTTAGCCTACTTAGTTTTAAATCAACACTAACACATTCATGGATTCATTGACA
GGATGAGAATCAAGACGGCCACGACGGGTCATACATCGAGTGCTACATTAAGGAACACCA
AGGCTCTTCCATGGAAAATGCACGGCAAAATGTGACCTATATGATTTCAGACTTACGGAA
GCGCCTCAACAAGGAGTGCCTCTCTCAGCATCCATTTTCAACTTCTTTTACAAAGGGTTC
CCTTAACATTGCAAGGATGGTTCCTTTGATGTACAGTTATGATGACAATCAGAGTCTTCC
ACACCTTGAGGAACATATGAAGTCCCTCCTCTTTGAAGCATATCCCCTGTAG
