# Supplementary material for: Comparative (Within Species) Genomics of the Vitis vinifera L. Terpene Synthase Family to Explore the Impact of Genotypic Variation Using Phased Diploid Genomes
Source: Front Genet. 2020 May 5;11:421. doi: 10.3389/fgene.2020.00421 (PMC7216305; doi:10.3389/fgene.2020.00421)
Supplement: Supplementary file 9 [file Data_Sheet_5.ZIP › Supplementary Data Sheet 5/CSTPS_primary_translations.fa]

>CSTPS001a CSTPS001a
MELTLKSLSPLAYGALNCRKNFAMASPRMRIKQGRSELPNLTITSKIDELQVTERRSANY
HPSIWDPKFIESLSTPYTNEGYSNQLEDLKEEAKRVIKDARDTSSRLEFIDSMQRLGVAY
HLEEEIKEAIDLVHLDDTTTDDLSTTALRFRLLRQHGYPVSSEVFDQFRSKDGRFMDGIS
QDIAGPLSLYEASHLGVEGEDDLEEARRFSTIHLKSLVGNLESNLADQVQQSLEVPLHWR
MPRLEARNFIDIYQRRNTKNSALLELAKLDYNLVQSSYQTELKELTRWWTDLGFKEKLSF
SRDRLMENYLWSMGIAPEPHFSKCRIGLTKFICILTAIDDMYDIYGSPDELRRFTDAVNR
WDTEALVDLPDYMKICYLAMFNFANEMAYDALRDHDLYILPYLKSQWLNLCTSYSMEAQW
FYNGYKPSIDEYLSNAWTSVGGPAAMVHAYFLMGCATKGNLNNCLDNASNLLYWSSLITR
LSDDLGTSSAEIARGDVAKSIQCYMIEECISEEQARDQVEKLIRYSWKKLNEASTDSSLP
KSLINSSLNMARSAQCIFQFGDGIGTSIGVTKDRLTLFIIKPISIEPSTKPYLDGMKMSN
RR*
>CSTPS001b CSTPS001b
MELTLKSLSPLAYGALNCRKNFAMASPRMRIKQGRSELPNLTITSKIDELQVTERRSANY
HPSIWDPKFIESLSTPYTNEGYSNQLEDLKEEAKRVIKDARDTSSRLEFIDSMQRLGVAY
HLEEEIKEAIDLVHLDDTTTDDLSTTALRFRLLRQHGYPVSSEVFDQFRSKDGRFMDGIS
QDIAGPLSLYEASHLGVEGEDDLEEARRFSTIHLKSLVGNLESNLADQVQQSLEVPLHWR
MPRLEARNFIDIYQRRNTKNSALLELAKLDYNLVQSSYQTELKELTRWWTDLGFKEKLSF
SRDRLMENYLWSMGIAPEPHFSKCRIGLTKFICILTAIDDMYDIYGSPDELRRFTDAVNR
WDTEALVDLPDYMKICYLAMFNFANEMAYDALRDHDLYILPYLKSQAEIARGDVAKSIQC
YMIEECISEEQARDQVEKLIRYSWKKLNEASTDSSLPKSLINSSLNMARSAQCIFQFGDG
IGTSIGVTKDRLTLFIIKPISIEPSTKPYLDGMKMSNRR*
>CSTPS003a CSTPS003a
MSSQSTILFLYPFPKCPQTPPSLSSQKHAGGVPPFKPKDKWVNGNLNVKCKAILKPQTQE
INDRVDVFQNGAPEVKKLHEIVEDDIEKELPVKGYGSIEIKKHVDTVRSMLSSMEDGEIS
ISAYDTAWVALVKDINGTDTPQFPSSLLWIANNQLEDGSWGDVHFFSPYDRILNTLACVI
ALKSWNIHPEKFEKGMSFIRENICKLEKEKAEHMPIGFEVAFPSLLEIAEDMGIEVPDDS
PVLQEIYAQRDLKLKKIPKDIMHRVPTTLLFSLEGMPGLDWEMLLNLQFQDGSFLFSPSS
TAYALMHTKDEKCLTYLNKVVERFNGGVPNVYPVDMFERMWGVDRLQRLGISRYFEPEIK
VCMNYVYRYWNKNGIGPTRNTRVSDVDDTSMGFRLLRLHGYDVSPDVFKQFEKGDEFVCF
PGQSSQAITGLFNLFRASQFLLPGEKILENARKFCSKFLREKQTCNQLEDKWIIAKDLAG
EVGYALDIPWYASLPRVETRFYVEQYGGGDDIWIGKTLYRMYHVNNDIYSELAKLDFNNC
QELHQLEWDRIQEWWTHSNLQEFGLSRETLLLAYFLAAASIFEPERSVERVAWAKAAVLV
EAVASYFNKETCIKQRRAFLLKFGYSAGGGRYRKINGSSNLSKTGEELVGLLLTTLNQLS
LDAQELHGSDIRQLLHHTWEMWLTKNLAEEDGYQGEAEVLVDVINLCSGRSTTEELLNHP
LYKHLLHLTNGVSHQLSPFYQHKAHIGSYNPEKESDVSSKVEPDMQELAQLVLQNSTEDI
DPVIKRTFLMVAKSFYYAAYCDPATIDSHIAKVLFERVV*
>CSTPS003b CSTPS003b
MSSQSTILFLYPFPKCPQTPPSLSSQKHAGEINDRVDVFQNGAPEVKKLHEIVEDDIEKE
LPVKGYGSIEIKKHVDTVRSMLSSMEDGEISISAYDTAWVALVKDINGTDTPQFPSSLLW
IANNQLEDGSWGDVHFFSPYDRILNTLACVIALKSWNIHPEKFEKGMSFIRENICKLEKE
KAEHMPIGFEVAFPSLLEIAEDMGIEVPDDSPVLQEIYAQRDLKLKKIPKDIMHRVPTTL
LFSLEGMPGLDWEMLLNLQFQDGSFLFSPSSTAYALMHTKDEKCLTYLNKVVERFNGGVP
NVYPVDMFERMWGVDRLQRLGISRYFEPEIKVCMNYVYRYWNKNGIGPTRNTRVSDVDDT
SMGFRLLRLHGYDVSPDVFKQFEKGDEFVCFPGQSSQAITGLFNLFRASQFLLPGEKILE
NARKFCSKFLREKQTCNQLEDKWIIAKDLAGEVGYALDIPWYASLPRVETRFYVEQYGGG
DDIWIGKTLYRMYHVNNDIYSELAKLDFNNCQELHQLEWDRIQEWWTHSNLQEFGLSRET
LLLAYFLAAASIFEPERSVERVAWAKAAVLVEAVASYFNKETCIKQRRAFLLKFGYSAGG
GRYRKINGSSNLSKTGEELVGLLLTTLNQLSLDAQELHGSDIRQLLHHTWEMWLTKNLAE
EDGYQGEAEVLVDVINLCSGRSTTEELLNHPLYKHLLHLTNGVSHQLSPFYQHKAHIGSY
NPEKESDVSSKVEPDMQELAQLVLQNSTEDIDPVIKRTFLMVAKSFYYAAYCDPATIDSH
IAKVLFERVV*
>CSTPS002c CSTPS002c
MSSQSTILFRALSPKGPLPSPSSSTPKYAAGTGWWVAKDKRAHFNLRRECKALPKPQTQE
YVDVFQSGLPVIKWHEIVEDDIEEEALQVCRSNEIKERVDSIKSMLSSMEDGEISISAYD
TAWVALAQDLNGGGTPQFPSSLEWIANNQLMDGSWGDDCLFYAHDRIINTLACVIALKSW
KIHPNKCEKGVSFIKENISKLEKEKAEHMPIGFEVAFPSLLEIAWNLGIEVPNDSPFLKE
IYAQRNLKLTKIPYDIMHIVPTTLLHSLEGMAGLDWEKLLKLQCQDGSFLFSPSSTAYAL
MQTQDENCFRYLNKVVERFSGGVPNVYPVDLFEHIWAVDRLQRLGISRYFEPEIKECINY
VARYWKENGICWAKNSEVHDIDDTAMGFRLLRLHGHDVSADVFKYFEKGGEFFCFAGQSS
QAVSGMFNLYRASQVLFPGETILENAKKFSSKFLREKQACDQLLDKWIIMKDLAGEIGYA
LDVPWYASLPRVETRIYIEQYGGKDDVWIGKTLYRMPYVNNNDYLELAKLDFNNCQALHQ
LEWDSIQQWYTQCHLGEFGVSRKASLLAYFLAAACIFEPERSIERLAWAKTAILVLAVRS
YFSKETCIKQRRAFLLKFGYSPSGGDYMKKINGRGSDLNMTAKRPVGFLKNKSGEELVGL
LLGTLNQLSLDTLVAHGRDIRHILRQTWEMWLMKHLDEGDGYRGEAELLVRTINLCAGRS
LSEELLAHPQYRRLSQLTNRICNDLGLFTLHKGHNGTYNPENGSPMSHRVESDMQELTKI
VLENYPDGINPEIKRTFEMVGKSFYYAAYCGPATISAHIAKVLFERAA*
>CSTPS002a CSTPS002a
MLSSMEDGEISISAYDTAWVALAQDLNGGGTPQFPSSLEWIANNQLMDGSWGDDCLFYAH
DRIINTLACVIALKSWKIHPNKCEKGVSFIKENISKLEKEKAEHMPIGFEVAFPSLLEIA
WNLGIEVPNDSPFLKEIYAQRNLKLTKIPYDIMHIVPTTLLHSLEGMAGLDWEKLLKLQC
QDGSFLFSPSSTAYALMQTQDENCFRYLNKVVERFSGGVPNVYPVDLFEHIWAVDRLQRL
GISRYFEPEIKECINYVARYWKENGICWAKNSEVHDIDDTAMGFRLLRLHGHDVSADVFK
YFEKGGEFFCFAGQSSQAVSGMFNLYRASQVLFPGETILENAKKFSSKFLREKQACDQLL
DKWIIMKDLAGEIGYALDVPWYASLPRVETRIYIEQYGGKDDVWIGKTLYRMPYVNNNDY
LELAKLDFNNCQALHQLEWDSIQQWYTQCHLGEFGVSRKASLLAYFLAAACIFEPERSIE
RLAWAKTAILVLAVRSYFSKETCIKQRRAFLLKFGYSPSGGDYMKKINGRGSDLNMTAKR
PVGFLKNKSGEELVGLLLGTLNQLSLDTLVAHGRDIRHILRQTWEMWLMKHLDEGDGYRG
EAELLVRTINLCAGRSLSEELLAHPQYRRLSQLTNRICNDLGLFTLHKGHNGTYNPENGS
PMSHRVESDMQELTKIVLENYPDGINPEIKRTFEMVGKSFYYAAYCGPATISAHIAKVLF
ERAA*
>CSTPS002b CSTPS002b
MLSSMEDGEISISAYDTAWVALAQDLNGGGTPQFPSSLEWIANNQLMDGSWGDDCLFYAH
DRIINTLACVIALKSWKIHPNKCEKGVSFIKENISKLEKEKAEHMPIGFEVAFPSLLEIA
WNLGIEVPNDSPFLKEIYAQRNLKLTKIPYDIMHIVPTTLLHSLEGMAGLDWEKLLKLQC
QDGSFLFSPSSTAYALMQTQDENCFRYLNKVVERFSGGVPNVYPVDLFEHIWAVDRLQRL
GISRYFEPEIKECINYVARYWKENGICWAKNSEVHDIDDTAMGFRLLRLHGHDVSADVFK
YFEKGGEFFCFAGQSSQAVSGMFNLYRASQVLFPGETILENAKKFSSKFLREKQACDQLL
DKWIIMKDLAGEIGYALDVPWYASLPRVETRIYIEQYGGKDDVWIGKTLYRMPYVNNNDY
LELAKLDFNNCQALHQLEWDSIQQWYTQCHLGEFGVSRKASLLAYFLAAACIFEPERSIE
RLAWAKTAILVLAVRSYFSKETCIKQRRAFLLKFGYSPSGGDYMKKINGRGSDLNMTAKR
PVGFLKNKSGEELVGLLLGTLNQLSLDTLVAHGRDIRHILRQTWEMWLMKHLDEGDGYRG
EAELLVRTINLCAGRSLSEELLAHPQYRRLSQLTNRICNDLGLFTLHKGHNGTYNPENGS
PMSHRVESDMQELTKIVLENYPDGINPEIKRTFEMVGKSFYYAAYCGPATISAHIAKVLF
ERAA*
>CSTPS004 CSTPS004
MALHLFNIPKQFSLTQNVPRHPLHGTCMKQRIKCLAGNQDLSQTIERRSANYQPAAWSYD
LLESLKKDNREEIFDGGVKTLEKMYEDRAKKLEEEVKCRMYDDNIEPLALLELVDDIQNL
GLGYRFEKDIKRSLQRRILEVSNVTFEKSLHAAALSFRILRQHGYEVSQDVFKIFMDQNS
NFQAELCKDVKGMLSLYEASYHAFEEENLLQEAKAFTKTHLKNLDANIDKSLQELVNHAM
ELPSHHRMPRLEARWRIEEYKRREGADDVLLELAILDFNMVQSSLQRELEDMSRWWRRMG
IANKLQFARDRLMESFFWAVGMVFEPEYSNCRKGLTKVAALITTLDDIYDIYGSLDELEQ
FTDAVERWDINMMNNLPDYMKLFFLALYNTTNEMAYDCLKEQGENILPYLRKAWSVLCKV
FLQEAKWFYTKCTPTFEEYLDNGWRSASGLVLLVHAYFLMSKNITKEALEGLEKEHDFLR
CPNIIFRLSNDLAEIERGESTNSISCYMNQTGLFEDRAREHMNNLIDESWKKMNKVRAVD
SSSPFEKPFVEMAINLARIAQCTYQYGDSHSAPDDRSKKRVLSVIVEPIPLMER*
>CSTPS007 CSTPS007
MALNMSRFVTMPSHVLPSSFVAPSLQVSSSPCSWRTRPSPCTRCHLSPSSSSKPLLGSHD
YSLLKSLTLSPHVVNSEADSSTRRMKEVKERTREAFYRAWDSRAAMEMVDTVERLGLSYH
FEGEINALLQRFCDWNASEDLFTTALRFRLLRQNGFPTHSDVFGKFMDKNGKFKESLTED
IWGMLSLHEASHLGAKNEEVLAEAKEFTRIHLIQSMPHMEPHFSSHVGRALELPRHLRMA
RLEARNYIDEYSRESNPNSVLLELAKLDFDMVQSLHQKELAEIVRWWKQLGLVDKLDFAR
DRPMECFLWTVGIFPDPRHSSCRIELTKAIAILLVIDDIYDSYGSLDELALFTDAVKRWD
LGAMDQLPEYMKICYMALYNTTNDIAYRILKEHGWSVIEDLKRTWMDIFGAFLAEAYCYK
GGHVPSLEEYLTNAVTTGGTYMALVHAFFLMGQGVTRENMAMLKPYPNIFSCSGKILRLW
DDLGTAREEQERGDNASSIECYKREREMDTVLEDEACRKHIRQMIQSLWVELNGELVASS
ALPLSIIKAAFNLSRTAQVIYQHGDDNKTSSVEDHVQALLFRPVSSNGHAQITMH*
>CSTPS008 CSTPS008
MALNMSRLVTMPSHVLPSSFVAPSLQVSSSPCSWRTRPSPCTSCHLSPSSSSKPLLGSHD
YSLLKSLTLSPHVAVNSEADSSTRRMKEVKERTWEAFYRAWDSRAAMEMVDTVERLGLSY
HFEDEINALLQRFCDWNASEDLFTTALRFRLLRQNGFPTHSASDVFGKFMDKNGKFKESL
TEDIWGMLSLHEASHLGAKNEEVLAEAKEFTRIHLIQSMPHMEPHFSSHVGRALELPRHL
RMARLEARNYIDEYSRESNPNSVLLELAKLDFDMVQSLHQKELAEIVRWWKQLGLVDKLD
FARDRPMECFLWTVGIFPDPRHSSCRIELTKAIAILLVIDDIYDSYGSLDELALFTDAVK
RWDLGAMDQLPEYMKICYMALYNTTNDIAYRILKEHGWSVIEDLKRTWMDIFGAFLAEAY
CFKGGHVPSLEEYLTNAVTTGGTYMALVHAFFLMGQGVTRENMAMLKPYPNIFSCSGKIL
RLWDDLGTAREEQERGDNASSIECYKREREREMDTVLDDEACRKHIRQMIQSLWVELNGE
LVASSALPLSIIKAAFNLSRTAQVIYQHGDDNKTSSVEDHVQALLFRPVSSNGHAQITMH
*
>CSTPS005 CSTPS005
MKKLPRGTTPQIRCSATEQSFSLMTKSRRSAHYQPTFWSYNFVESLKKREEICDGSVKEL
EKMYEDRARKLEDEVKWMIHEKSAEPLTLLEFIDDIQRLGLGYRFENDIKRSLDKILLLE
GSNAGKGESLHHTALRFRILKQHGYKVTQDVFEAFTDCNGDFKPCLCKDVKGMLSLYEAS
YLALEGETLLHEAMVFTKMHLKVLGGNMDKSLEELVNHAMELPLHHRMPRLEDRWCIEAY
KRREGRDDVLLELAMLDFNMVQSTLQDELKDMFKWWKDMGLANKLDFARDRLMECFFSAV
GMAFKPEFSKCRKGLTKVAAFISSIDDVYDVYGSLDELELFTDAVTRWDINMVNNLPDYM
KLCFLALYNTVNEMAYHTLKEQGHNILPYLTKAWADLCKVFLVEAKWAHKEYIPTFEEYL
ENGWRSASGVAILIHAYFLMSKNITKEALECLENDHELLRWPSTILRLCNDLATSKAELE
RGESANSISCYMHQTGVSEESAREHMKILTGESWKKMNKVREPDYDSPFSKPFMEIAFNL
ARISECTYQYGDAHGAPDARSRQRVLSLIIEPIPLNLKK*
>CSTPS006 CSTPS006
MALHLFYFPKQCFLTHNLPGHPMKKPPRGTTAQIRCSANEQSFSLMTESRRSAHYQPAFW
SYDFVESLKKREEICDGSVKELEKMYEDRARKLEDEVKWMIHEKSAEPLTLLEFIDDIQR
LGLGYRFENDIKRSLDKILLLEGSNAGKGESLHHTALRFRILKQHGYNVSQEVFEGFTDQ
NGHFKACLCKDVKGMLSLYEASYLASEGETLLHEAMAFLKMHLKDLEGTLDKSLEELVNH
AMELPLHRRMPRLEARWFIEAYKRREGADDVLLELAMLDFNMVQWTLQDDLQDMSRWWKD
MGLASKLHFARDRLMECFFWTVGMAFEPEFSNCRKGLTKVTSFITTIDDVYDVYGSVDEL
ELFTDAVARWDINMVNNLPGYMKLCFLALYNTVNEMAYDTLKEQGHNILPYLTKAWADLC
KVFLVEAKWCHKEYTPTFEEYLENGWRSVSGAAILIHAYFLMSKNITKEALECLENDHEL
LRWPSTIFRLCNDLATSKAELERGESANSISCYMHQTGVSEEDAREHMKILIDESWKKMN
KVREMDSDSPFAKPFVETAINLARIAQCTYQYGDSHGAPDARSKKRVLSLIVEPIPMNLK
K*
>CSTPS009a CSTPS009a
MELTLTSLSPLAYGALNCRKNFAMASPRMRIKQGRSELPNLTITSKIDELQVTERRSANY
HPSIWDPKFIESLSTPYTNEGYSNLLEDLKEEAKRLIKDARDTSSRLELIDSMQRLGVAY
HLEEEIKEAIDLVHLDDTTTDDLSTTALRLRLLRQHGYPVSSEVFDQFRSKDGRFMDGIS
QDIAGLLSLYEASHLGLEGEDDLEEARRFSTRHLKSLVGNLESDLADQVQQSLEVPLHWR
MPRLEARNFIDIYQRRNTKNSALLELAKLDYNLVQSSYQKELKELTRWWTDLGFKEKLSF
SRDRLVENYLWSMGIAPEPHFSKCRIGLTKFICILTAIDDMYDIYGSPDELRRFTDAVNR
WDTGALVDLPDYMKICYLAMYNFANEMAYDALRDHDLYILPYLKSQWLNLCTSYSMEAQW
FYNGYKPSIDEYLSNAWTSVGGPAAMVHAYFLMGCATKGNLNNCLDNASNLLYWSSLITR
LSDDLGTSSAEIARGDVAKSIQCYMIEERISEEQARDQVEKLIGYSWKKLNEASIDSSLP
KSMINSSLNMARSAQCIFQFGDGIGTSIGVTKDRLTSFIIKPILIEPSTKPYLDGMKMSN
RR*
>CSTPS009b CSTPS009b
MELTLTSLSPLAYGALNCRKNFAMASPRMRIKQGRSELPNLTITSKIDELQVTERRSANY
HPSIWDPKFIESLSTPYTNEGYSNLLEDLKEEAKRLIKDARDTSSRLELIDSMQRLGVAY
HLEEEIKEAIDLVHLDDTTTDDLSTTALRLRLLRQHGYPVSSEVFDQFRSKDGRFMDGIS
QDIAGLLSLYEASHLGLEGEDDLEEARRFSTRHLKSLVGNLESDLADQVQQSLEVPLHWR
MPRLEARNFIDIYQRRNTKNSALLELAKLDYNLVQSSYQKELKELTRWWTDLGFKEKLSF
SRDRLVENYLWSMGIAPEPHFSKCRIGLTKFICILTAIDDMYDIYGSPDELRRFTDAVNR
WDTGALVDLPDYMKICYLAMYNFANEMAYDALRDHDLYILPYLKSQAEIARGDVAKSIQC
YMIEERISEEQARDQVEKLIGYSWKKLNEASIDSSLPKSMINSSLNMARSAQCIFQFGDG
IGTSIGVTKDRLTSFIIKPILIEPSTKPYLDGMKMSNRR*
>CSTPS011d CSTPS011d
MVCGICHFPSAPEDCEIFLSAILFCTLGKTTAMGLYSSNSLLLLLHHKPKSSCVTAPISA
SLSPGLKTWTEGNHVGLGFEGTKERIKKMFDKVELSVSSYDTAWVAMVPSPYSSQAPYFP
ECVNWLLENQSHDGSWGLPHPHPMLVKDALSSTLASVLALKRWGVGEEQRNKGLWFIASN
FASVSDEKQHSPIGFDIIFPGMIEYAKELDLNLPLGQRDVDAMLQKRDLELKGGLGSNTK
SREAYLAYISEGMGRLQDWEMVMKYQMKNGSLLNSPSATAAALSHLQNAGCLNYLRSLLE
KFGNAVPTVYPLDLYARLCLVDNLERLGIDRYFRTEIRSVLDETYRCWLQREEEIFADTA
TCAMAFRILRLNGYDISSVPLAQFAEDDQYFKYGQDFKDLGAALELFRASEMIIHQDEVV
LEKQNSWSSHFLRQGLSNSSIHVDRLNKYIAQEVEDALRFPYYANLDRIANRRSIEHYNV
DDTRILKTAYCSSHFCNKDFLKLAVEDFNICQSIHQNELKQLERWIIENRLDKLKFARQK
LAYCYFSAAATIFSPEQSDARISWAKNSVLTTVVDDFFDIGGSEEELLNLIQLVEKWDID
VAVDCCSEQVEIVFSALHSTISEIGVKASAWQARNVTSHIIDIWLKLLRSMLQEAQWVSN
KSAPTMDEYMTNAYVSFALGPIVLPALYFVGPKLSEEVVEGPECHKLYKLMSTCGRLLND
IHSFKRESKEGKANALALHMIHGNGVTTEEQAIREMKGLVKSQRRELQRLVLQEKGSTVP
RICKDLFWKMSKVLHTFYEKDDGFTSHDMLRAVKSVIYEPVLLAEF*
>CSTPS011a CSTPS011a
MNIGGGKGVDLLSVEYRKAVSSLMLKASLSPGLKTWTEGNHVGLGFEGTKERIKKMFDKV
ELSVSSYDTAWVAMVPSPYSSQAPYFPECVNWLLENQSHDGSWGLPHPHPMLVKDALSST
LASVLALKRWGVGEEQRNKGLWFIASNFASVSDEKQHSPIGFDIIFPGMIEYAKELDLNL
PLGQRDVDAMLQKRDLELKGGLGSNTKSREAYLAYISEGMGRLQDWEMVMKYQMKNGSLL
NSPSATAAALSHLQNAGCLNYLRSLLEKFGNAVPTVYPLDLYARLCLVDNLERLGIDRYF
RTEIRSVLDETYRCWLQREEEIFADTATCAMAFRILRLNGYDISSVPLAQFAEDDQYFKY
GQDFKDLGAALELFRASEMIIHQDEVVLEKQNSWSSHFLRQGLSNSSIHVDRLNKYIAQE
VEDALRFPYYANLDRIANRRSIEHYNVDDTRILKTAYCSSHFCNKDFLKLAVEDFNICQS
IHQNELKQLERWIIENRLDKLKFARQKLAYCYFSAAATIFSPEQSDARISWAKNSVLTTV
VDDFFDIGGSEEELLNLIQLVEKWDIDVAVDCCSEQVEIVFSALHSTISEIGVKASAWQA
RNVTSHIIDIWLKLLRSMLQEAQWVSNKSAPTMDEYMTNAYVSFALGPIVLPALYFVGPK
LSEEVVEGPECHKLYKLMSTCGRLLNDIHSFKRESKEGKANALALHMIHGNGVTTEEQAI
REMKGLVKSQRRELQRLVLQEKGSTVPRICKDLFWKMSKVLHTFYEKDDGFTSHDMLRAV
KSVIYEPVLLAEF*
>CSTPS011b CSTPS011b
MGFGGAAMGLYSSNSLLLLLHHKPKSSCVTAPISASLSPGLKTWTEGNHVGLGFEGTKER
IKKMFDKVELSVSSYDTAWVAMVPSPYSSQAPYFPECVNWLLENQSHDGSWGLPHPHPML
VKDALSSTLASVLALKRWGVGEEQRNKGLWFIASNFASVSDEKQHSPIGFDIIFPGMIEY
AKELDLNLPLGQRDVDAMLQKRDLELKGGLGSNTKSREAYLAYISEGMGRLQDWEMVMKY
QMKNGSLLNSPSATAAALSHLQNAGCLNYLRSLLEKFGNAVPTVYPLDLYARLCLVDNLE
RLGIDRYFRTEIRSVLDETYRCWLQREEEIFADTATCAMAFRILRLNGYDISSVPLAQFA
EDDQYFKYGQDFKDLGAALELFRASEMIIHQDEVVLEKQNSWSSHFLRQGLSNSSIHVDR
LNKYIAQEVEDALRFPYYANLDRIANRRSIEHYNVDDTRILKTAYCSSHFCNKDFLKLAV
EDFNICQSIHQNELKQLERWIIENRLDKLKFARQKLAYCYFSAAATIFSPEQSDARISWA
KNSVLTTVVDDFFDIGGSEEELLNLIQLVEKWDIDVAVDCCSEQVEIVFSALHSTISEIG
VKASAWQARNVTSHIIDIWLKLLRSMLQEAQWVSNKSAPTMDEYMTNAYVSFALGPIVLP
ALYFVGPKLSEEVVEGPECHKLYKLMSTCGRLLNDIHSFKRESKEGKANALALHMIHGNG
VTTEEQAIREMKGLVKSQRRELQRLVLQEKGSTVPRICKDLFWKMSKVLHTFYEKDDGFT
SHDMLRAVKSVIYEPVLLAEF*
>CSTPS011c CSTPS011c
MSWTANHTKWVLAVQQWASTAPTVFFFFFTTNPRAAASLHPYQGFEGTKERIKKMFDKVE
LSVSSYDTAWVAMVPSPYSSQAPYFPECVNWLLENQSHDGSWGLPHPHPMLVKDALSSTL
ASVLALKRWGVGEEQRNKGLWFIASNFASVSDEKQHSPIGFDIIFPGMIEYAKELDLNLP
LGQRDVDAMLQKRDLELKGGLGSNTKSREAYLAYISEGMGRLQDWEMVMKYQMKNGSLLN
SPSATAAALSHLQNAGCLNYLRSLLEKFGNAVPTVYPLDLYARLCLVDNLERLGIDRYFR
TEIRSVLDETYRCWLQREEEIFADTATCAMAFRILRLNGYDISSVPLAQFAEDDQYFKYG
QDFKDLGAALELFRASEMIIHQDEVVLEKQNSWSSHFLRQGLSNSSIHVDRLNKYIAQEV
EDALRFPYYANLDRIANRRSIEHYNVDDTRILKTAYCSSHFCNKDFLKLAVEDFNICQSI
HQNELKQLERWIIENRLDKLKFARQKLAYCYFSAAATIFSPEQSDARISWAKNSVLTTVV
DDFFDIGGSEEELLNLIQLVEKWDIDVAVDCCSEQVEIVFSALHSTISEIGVKASAWQAR
NVTSHIIDIWLKLLRSMLQEAQWVSNKSAPTMDEYMTNAYVSFALGPIVLPALYFVGPKL
SEEVVEGPECHKLYKLMSTCGRLLNDIHSFKRESKEGKANALALHMIHGNGVTTEEQAIR
EMKGLVKSQRRELQRLVLQEKGSTVPRICKDLFWKMSKVLHTFYEKDDGFTSHDMLRAVK
SVIYEPVLLAEF*
>CSTPS013b CSTPS013b
MSSLLASVDLPPKKDTTTEVVRDSANYHPSIWGNHFLENASHDVKVHIIDAHTEQQVQQL
KEEVRKMIISSTDNYSQIYNLIDTIQRLGVSYHFESEIEEALKHLSDYYHVSCEEDDDDL
CTVALRFRLLRQHGYNISYDAFKKFKDNKGNFKESLISDVKGMLSLYEATHLRKHGEDIL
DEALTFTTTHLQSMPYFSSPLAEQVVHALRQPLHKGIQRLEARHHISIYQEDDAHSEALL
KLAKLDFNQLQKVHQQELSVIVSWWKDLDFAKKLPFARDRVVECYFWALTVYFEPQYFHA
RRILTKVIALTSILDDIYDLFGTLEELEIFTEAIERWDISFIGQLPDYMKVFYQALLDVY
NEIEEETVKAGRSYRAHYAKEAMKNQVRAYFAEAKWLFLRQMPTIEEYMSVALPTSGYQL
LATTSFIGMENMVTKDTFEWVFSDPKIVRASSTICRLMNDMVPHKFEQKRGHVPSAVECY
MKQHGVSEQQTLDELHNQVRDAWKDMNQECLSPTAVPMPIIMRVLNLARFIDVVYKDEDG
YTHSETVLKDLIASLLIHPVPI*
>CSTPS013a CSTPS013a
MFCIFCQADAFKKFKDNKGNFKESLISDVKGMLSLYEATHLRKHGEDILDEALTFTTTHL
QSMPYFSSPLAEQVVHALRQPLHKGIQRLEARHHISIYQEDDAHSEALLKLAKLDFNQLQ
KVHQQELSVIVSWWKDLDFAKKLPFARDRVVECYFWALTVYFEPQYFHARRILTKVIALT
SILDDIYDLFGTLEELEIFTEAIERWDISFIGQLPDYMKVFYQALLDVYNEIEEETVKAG
RSYRAHYAKEAMKNQVRAYFAEAKWLFLRQMPTIEEYMSVALPTSGYQLLATTSFIGMEN
MVTKDTFEWVFSDPKIVRASSTICRLMNDMVPHKFEQKRGHVPSAVECYMKQHGVSEQQT
LDELHNQVRDAWKDMNQECLSPTAVPMPIIMRVLNLARFIDVVYKDEDGYTHSETVLKDL
IASLLIHPVPI*
>CSTPS016 CSTPS016
MSSFPLSITQKADPKLARNTANFVPNFWGDCFLTYIPDDTVTHACKEKELEGLKEEVRKE
LKATAGKSSQLLNFIDSIQRLGLAYHFEREIEEALKVMYETYNLVDDDNDDLASAALRFR
LLRQQGYHIPSDVFKKFKDEEGNFKESLVGDLPGMLALYEATHLMVHGEDILDEAQAFTT
AHLQSMAPDSDNPLKKQVIHALERPIRKSLIRVEARHYISIYQEYDSHNKSLLKLAKLDF
NLLQSLHRKELSEITKWWKGLDFATKLPFARDRIVEGYFWVLGVYFEPQYFLARRILLKV
FAMTSIIDDIYDTHGTFEELKLFAEAIERWDASSIDQLPDYMKLCYQALLNVFEEIEEEK
TKQEKPYRVHYAKQAMKKQVQAYFVEAKWLKQEYIPTIEEYMTNALVSCGYFQLTTISFV
GMGGMVPKMAFDWVFSDPKMVRASAIICRLMNDIVNHEFEQKRGYVVSGVQCYMKQYGVT
EQEACEEFNNEIMNAWKDMNEECLKRTQVPMPLLTCVVNFARMIDLLYKNQDEYTHVGKL
MKDLIAWMLIDPVPM*
>CSTPS017 CSTPS017
MSVSLPVTPIPTTPGVDHQGVARSTANFPPNIWGDRFLIYTPDDAITHECKEQQIEELKE
EVRKELKASASKSPELLKLIDSIQLLGLAHHFEREIEEALKDMYGTYSLVDDNDDFTNAS
LRFRLLRQEGYPIPSDVFNKFKDKEGNFKEYLIGDSLGMLALYEATHLMVHGEDILEEAL
AFTTTHLQSMATDPNNPLAKQVIRALKRPIRKGLTRVEATHYISIYQQDGSHNKSLLKLA
KLDFNLLQSLHRKELSEISRWWKGLDVATKLPFARDRLVESYFWTLGVYFEPQYFPARRF
LTKMTAMLTIMDDIYDAYGTIEELELLTEAVERWDASCIDQLPADYMKWFYRALLDVYEE
MEEEMAKEGKLYRVHYAKEAMKRQIQAYFIEAKWLNQRYVPTFDEYISNTLVSCGYTLLI
ATSFVGMGDVVTEEAFQWVLSHAKMIRASETISRLMDDLVSHEFEQTRMHAPSSIECYMK
QYEVTKQEACDELNKQIVRAWKDINQECLRPTQVPMPLVTRVLNFSRVIDILYKDEDEYT
HNGKLIKDLITWMLIDPVPM*
>CSTPS018 CSTPS018
MSVSLPVTPIPTTQRVHHQEVARSTANYPPNIWGDRFLTYAPDDTVTQECKAQKIKELKE
EVRKELKASAHKSPELLKLIDSIQLLGLTYHFEREIEEALKDMYGTYSLVDDNEDLTNAS
LRFRLLRQEGYGVPSDVFSKFKDKEGNFKESLIGDLPGMLALYEATHLMVHGEDILEEAL
AFTTAHLQSVATDPNNPLSKQVIRALKLSIHNGVTSVGARHYISIYQEDGSHNESLLKLA
KLDFNLLQSLHRKELSEITRWWKGLDFATKLPFARDRLVEIYFSALGVCFEPQYSLSLRF
LTKVAIMITMVDDIYDAYGTIEELTLLTEAIERWDASSIDQLPDYMKCFYRALLDLYEEM
EQEMAKEGKLYRVHYAKELMKKQIQSYFVEAKWSNQGYIPTFDEYMSNGVVSGCCSLLIA
TSFVGMGDIVTKESFQWVLSRPTMIGASQIICRLMDDMASHEFEQKRVHVASSVECYMKQ
YGVSKQEAYDELNKQVVKAWKDINQECLKPTPVLMPIITRVLNIARMMNILYKDGDEFTH
VGKQRKDLIASILIDPVPM*
>CSTPS025a CSTPS025a
MESSHSIIEALVRKIKDEMFSSVDLYSFVSPSAYDTAWLAMVPGGNDGRPMFGECLNWVV
NNQREGGFWGESDGYGNPTIDCLPATLACMLALKTWGVGSGNLERGLAFIHANTEKLLAE
NHGRCPRWFAIVFPAMIELAQKTGLEIVFSDELEEVLTNIFHHRQRILESMDEQLIQLSM
VDHLQKLGLAYRFDKEIENILEHVFSHYLSQEQLPQQSFVPVQIYRDALAFRLLRMHGYH
VSPWSFCWFLNHQDILTHMEEDCEYFSSVMYNVYRATDLTFSGEYELQEARSFARKLLDK
TLSLGIRGDNVAMFPNFHTLIEHELSLPWIARLDHLDHRMWIEQQYKNNTLWTGKASFYR
LSCFHDEGLMQLAVKNYELRQAIFKSELEELKRWCKDWGLTDMGFGREKTTYCYFAVAAS
SSLPHDSAVRTIVAKSAILVTVADDFFDTKGSLDELESLTEAVGRWNGKGLSSHSKTIFD
ALDNLVRDMTEKHLHQQGSDITNDLQDIWYETFASWLVETKWSRIGYIPSMHEYLDTGMI
SIATHTLVLPASRFLNPNLPKCKLKPSQYETITKLLMVIARLLNDIQSHQKEQEEGKFNF
VSLYSKENPGADTEDSISYMTDIMDEKKKGLLEHALMDGLDDLPKPCKHLHLSCFKVFQM
FFNSGNRFDSNTELVHDINKAIYIPLEVQTSKPLKPLPPHAGPKKGNSTMNTHFDQLYKP
RVKPSFTMHWISPKIRDGSGKMSISLKLKLCFF*
>CSTPS025b CSTPS025b
MESSHSIIEALVRKIKDEMFSSVDLYSFVSPSAYDTAWLAMVPGGNDGRPMFGECLNWVV
NNQREGGFWGESDGYGNPTIDCLPATLACMLALKTWGVGSGNLERGLAFIHANTEKLLAE
NHGRCPRWFAIVFPAMIELAQKTGLEIVFSDELEEVLTNIFHHRQRILEREELVDKYHYP
PLLSYLETLPLWYGIDEEDIVKHLSEDGSMFQSPSATVCAFITTRNRKCMNYLQALVQRF
PHGVPSMYPMDEQLIQLSMVDHLQKLGLAYRFDKEIENILEHVFSHYLSQEQLPQQSFVP
VQIYRDALAFRLLRMHGYHVSPWSFCWFLNHQDILTHMEEDCEYFSSVMYNVYRATDLTF
SGEYELQEARSFARKLLDKTLSLGIRGDNHELSLPWIARLDHLDHRMWIEQQYKNNTLWT
GKASFYRLSCFHDEGLMQLAVKNYELRQAIFKSELEELKRWCKDWGLTDMGFGREKTTYC
YFAVAASSSLPHDSAVRTIVAKSAILVTVADDFFDTKGSLDELESLTEAVGRWNGKGLSS
HSKTIFDALDNLVRDMTEKHLHQQGSDITNDLQDIWYETFASWLVETKWSRIGYIPSMHE
YLDTGMISIATHTLVLPASRFLNPNLPKCKLKPSQYETITKLLMVIARLLNDIQSHQKEQ
EEGKFNFVSLYSKENPGADTEDSISYMTDIMDEKKKGLLEHALMDGLDDLPKPCKHLHLS
CFKVFQMFFNSGNRFDSNTELVHDINKAIYIPLEVQTSKPLKPLPPHAGPKKGNSTMNTH
FDQLYKPRVKPSFTMHWISPKIRDGSGKMSISLKLKLCFF*
>CSTPS024 CSTPS024
MESSHSIIEALVRKIKDEMFSSVDLYSFVSPSAYDTAWLAMVPGGNDGRPMFGECLNWVV
NNQREGGFWGESDGYGNPTIDCLPATLACMLALKTWGVGSGNLERGLAFIHDNTEKLLAE
NHGRCPRWFAIVFPAMIELAQKTGLEIVFSDELEEVLTNIFHHRQRILEREELVDKYHYP
PLLSYLETLPLWYGIDEEDIVKHLSEDGSMFQSPSATVCAFITTRNRKCMNYLQALVQRF
PHGVPSMYPMDEQLIQLSMVDHLQKLGLADHFHKEIENILEHVYSHYMSQEQLPQQSLVP
VQIYRDALAFRLLRMHGYHVSPWSFCWFLNHEDVLTHMEEDCEYFSSVMYNVYRATDLTF
SGEYELQEARSFARKLLEKTLSLGIRGDNVAMFPNFHALIENELDLPWMARLDHLDHRMC
IEQLCEINTQWTGKASFYRLSCFHNEVLMQLAVKNYEFRQAIYKSELEELKRWCEDWGLS
NMGFGREKTTYCYFAVAVACSFLPHDSEVRMIVAKSGILIIVADDFFDTKGSLNELESLT
EAVRRWNGKDLSSHSKTIFAALDNLVSGMAAKHLHQQGNDITGDLQDIWYETFASWLLET
KWSKSGYIPSKHEYLDNAMISVATQTMVLPASCFLNPGSPECKLKHFQNGSITKLLMVVS
RLLNDTQSYQKEQEEGKLNFVLLHLKENPKATIEDSISFTKAILDEKRKELLEHALMDDL
DDLPKPCKQLHLSCFKVFQMCYNSSNRFDSNTELLHDINRAIYIPLKVQTSKPLKLLPYH
ARPKKENSKISSTCFDQTYKPRVKPSFIMHRIPPKIRDGCGKVPISLNLKLCFV*
>CSTPS020 CSTPS020
MACSCGFYAWSIPAVGPNKFREIGKNNFTRIVPMPDTHKWSIAHDHTLVSIPLKKDNHSP
ELGSFTDEFYNEHAQKLKEVKHVFSKLGEDAMESMMMIDAIQRLGIDHHFEEEIEAVLQK
QYMKSSIHGDCDEDLYEVALRFRLLRQEGYTLPADVLNNFKNKEGKFKQNLREDIRGLMG
LYEASQLSIGEDILEEAGNFSSLLLNACLQHLDHHQAAVVKNTLEHPHHKSLARFMTKNF
LTDFQSTNGWINALQELAKIDFNMVKSVHQKEMLQISKWWKDLGLTEELKFARDQPLKCY
MWPMAIIPDPRLSEQRIELTKPISLIYIIDDIFDVGGTLDELTLFTEAVNRWDLSAFKEL
PEYMKMCFKTLDDITNEISTKVHKEHKWNPVGSLRKAWASLCNAFLVEAKWFASGHVPKA
EEYLKNGAVSSGVHVVLVHLFFLLGHGITKENVDLVDDFPGIISSTATILRLWDDLGSAK
DENQDGHDGSYVECYLKEHRGSSVENARQIVAHMISDMWKRLNKECLSPNPFSTSFTKGS
LNIARMVPLMYSYDDQQCLPGLEEHMKSLLLENLPYRNTQKINE*
>CSTPS022a CSTPS022a
MMIDAIQRLGIDYHFKEEIEAVLQRQYMKAGTHGESIQDLYEVALRFRLLRQEGYHVPAD
VFNNFKNKEGKFKQNLSKDIKGLLGLYAASQLSIEGEDILEEAQRFSSTLLNAGLEHLDH
HEATVVGHTLEHPHHKSLPRFMAKSFLKDFQGPNGWLTVLQELAKADFNMVQSIHQQELL
QISKWWQDLGLAEELKFARDQPLKWHMWPMAVLPDPSLSEQRVELTKPISMIYIIDDIFD
VHGTLDELTLFTEAVNRWDIAAFETLPNYMKICFKTLDDITNEISNKVYKEHGWDPVDSL
RKTWMSLCNAFLVEAKWFASGHVPKAHEYLKNGVISSGVHVVLVHLFFLLGHGITRGNVD
LVDDFPSTISSTAAILRLWDDLGSAKDENQDGHDGSYIGCYIKEHQGSSMENARQNVTYM
ISDLWKRLNKECLSQHPFSTSFTEGSLNIARMVPLMYSYDDNQSLPHLEEHMKSLLFEAF
PL*
>CSTPS026 CSTPS026
MELSQSSIQALVQKIKKEMFSNTDLYSFVSPSAYDTAWLAMIPDPHQPDRPMFAECLDWM
LNSQREEGFWGEFDGYGVPTIDCLPATLACMVALKRWNVGAKSIDKGMAFIHANAEKLLE
EKYNPCPRWFAIVFPAMVELAGSVGLEIILSDGLKATVAKIFNQRLQILNTEELVDKYHY
PPLISYLEALPSWYDISREDIVKHLSDDGSIFQSPSATAHAFMVSGKEECVAYLQSLLQR
CPAGVPPIYPMDEELVKLSMVNQLQRLGLAQQFVEEIDEILSVVHRSYMNRERGARQINF
VPAQLYKDSLAFRLLRMHGHSVSPWSFCWFLHQEDIKDHIKNNSEHLSSVLLNVYRATDL
MFSGEYDLEEARSFSRNLLEKSISLRHLHDNLVVFPNFRRMIEQELSLPWTARLDHLDHR
KWIEVNEIDTLWMGKASFYGLSCLHEDDLIRLATENYKFRQSIYNKELVEVTRWSKDLGL
SNMGFGREKTTYCYFASAAASSSQLPHHSEVRLVVAKVAILITVADDFFDMQGSLDELES
LTEAVRRWDGRGLTGHSEVIFKALDNLVNDIAGKYIHQQGGECDIAKILHDMWYEAFSSW
LTEAKWSKSGYIPSTEEYLRTGMISIAAHTVALQGSCFLNPSLPIYKLTPTQYEPVTKLL
MVITRLLNDIQSYQKEQVDGKTNLVLLHKKENPETDIEDSISYVRGILDEKKKELLEHVL
SDGLSDLPKSCKHIHLSCMKVFQMFFNSGNEFDSNTSEMLEDIKQAIYIPLEFQTSKPSI
KPLPLPSERKKGFPKVNAILGPTFKNQTIRSFTAHSIPLPMPRVAYGKMFMPLKFKTCFI
*
>CSTPS027 CSTPS027
MLQRATHLLYSEIKPMASMELSQSSIHALVQKIKQKMFSNTDLYSFISPSAYDTAWLAMI
PDPHQPDRPMFAECLDWVLNSQREEGFWGEFDGYGVPTIDCLPATLACMVALKRWNVGAK
SIDKGMAFIHANAEKLLEEKYNPCPRWFAIVFPAMVELAGSVGLEIILSDGLKATVAKIF
NQRLQILNTEELVDKYHYPPLISYLEALPSWYDISREDIVKHLSDDGSIFQSPSATARAF
MVSGKEECVAYLQSLLQRCPAGVPPIYPMDEELVKLSMVNQLQRLGLAQQFVEEIDEILS
VVHRSYMNRERGARQINFVPAQLYKDSLAFRLLRMHGHSVSPWSFCWFLHHEDIKDHIKN
NSEHLSSVLLNVYRATDLMFSGEYELEEARSFSRNLLEKSISLRHIHDNDNLLVFPHFRT
MIEQELSLPWTARLDHLDHRKWIEVNEIDTLWMGKASFYRLSCLHEDDLIRLATENYKFR
QSIYNKELVEVSRWSKDLGLSNMGFGREKTTYCYFASAAASSSQLPDHHSEVRLVVAKVA
ILITVADDFFDMQGSLDELESLTEAVRRWDGRGLTGHSEVIFKALDNLVNDIAGKYIHQQ
GGECDIAKILHDMWYEAFSSWLTEAKWSKSGYIPSTEEYLRTGMISIAAHTVALQGSCFL
NPSLPIYKLTPAQYEPVTKLLMVITRLLNDIQSYQKEQVDGKTNLVLLHKKENPETDIED
SISYVRGILDEKKKELLEHVLSDGLSDLPKPCKHIHLSCMKVFQMFFNSGNEFDSNTSEM
LEDIKQAIYIPLEFQTSKPSIKPLPLPSERKKEFSKVNAILGPTFKNQTIRSFTVHSIPL
PMPRVGYGKMFMPLKFKTCFI*
>CSTPS030b CSTPS030b
MSVQSSVVLLAPSKNLSPEVGRRCANYHPSIWGDHFLSYASEFTNTDDHLKQHVQQLKEE
VRKMLMAADDDSVQKLLLIDAIQRLGVAYHFESEIDEALKHMFDGSVASAEEDVYTASLR
FRLLRQQGYHVSCDLFNNFKDNEGNFKESLSSDVRGMLSLYEATHLRVHGEDILDEALAF
TTTHLQSAAKYSLNPLAEQVVHALKQPIRKGLPRLEARHYFSIYQADDSHHKALLKLAKL
DFNLLQKLHQKELSDISAWWKDLDFAHKLPFARDRVVECYFWILGVYFEPQFFLARRILT
KVITMTSTIDDIYDVYGTLEELELFTEAVERWDISVIDQLPEYMRVCYRALLDVYSEIEE
EMAKEGRSYRFYYAKEAMKKQVRAYYEEAQWLQAQQIPTMEEYMPVASATSGYPMLATTS
FIAMGDVVTKETFDWVFSEPKIVRASATVSRLMDDMVSHKFEQKRGHVASAVECYMKQHG
ASEQETRDEFKKQVRDAWKDINQECLMPTAVPMTVLMRILNLARVMDVVYKHEDGYTHSG
TFLKDLVTSLLIDSVPI*
>CSTPS030a CSTPS030a
MSVQSSVVLLAPSKNLSPEVGRRCANYHPSIWGDHFLSYASEFTNTDDHLKQHVQQLKEE
VRKMLMAADDDSVQKLLLIDAIQRLGVAYHFESEIDEALKHMFDGSVASAEEDVYTASLR
FRLLRQQGYHVSCDLFNNFKDNEGNFKESLSSDVRGMLSLYEATHLRVHGEDILDEALAF
TTTHLQSAAKYSLNPLAEQVVHALKQPIRKGLPRLEARHYFSIYQADDSHHKALLKLAKL
DFNLLQKLHQKELSDISAWWKDLDFAHKLPFARDRVVECYFWILGVYFEPQFFLARRILT
KVITMTSTIDDIYDVYGTLEELELFTEAVERWDISVIDQLPEYMRVCYRALLDVYSEIEE
EMAKEGRSYRFYYAKEAMKKQVRAYYEEAQWLQAQQIPTMEEYMPVASATSGYPMLATTS
FIAMGDVVTKETFDWVFSEPKIVRASATVSRLMDDMVSHKFEQKRGHVASAVECYMKQHG
ASEQETRDEFKKQVRDAWKDINQECLMPTAVPMTVLMRILNLARVMDNANPYLEQQVQQL
KEEVRMLLITAADDSEQKLHLIDAIQRLGLAYHFESEIDEALQHMFDGYVISAEKDDDVH
TAAL*
>CSTPS032 CSTPS032
MSLPLSVTAPSPTQRLNPEVARRSANFRPCFWGDRFLTYTPDDPVTHARKVQQIEELKDE
LRNELKATARKSSQLLNFIDSIQRLGLAYQFEREIKEALEDMYQTYNLDDDDNDDLTNAS
LRFRLLRQEGYHIPPDVFNKFKDDEGNFKESLTGDLPGLLALYEATHLMAHGEAILEEAL
AFSTAHLQSMATDSTHPLPAQVTRALKRPIRKCLTRVEARHYISVYQEDGPHNKTLLKLS
KLDFNLLQSLHRKELSEVTRWWKGLNFAKKMPFARDRLVEGYFWILGVYFEPQYSLARRI
LIKVLAMISIIDDIYDAYGTFEELKLFTEAIERWDASSVDQLPDYMKPCYQALLDVYEEM
EEEIAKEGNLYRVQYAKAAIQRQIQAYFVEAKWLNQEYTPTLDEYMSNALVSSGYSMLIT
TSFVGMGDIATKEAFDWVFSDPKMVRASSVICRLMDDIVSHEFEQKRGHVASAVECYMKQ
RGVCKQEAYDELNKQVVNGWKDMNEECLKPTQVPMPLLTRVLNFSRVIDILYKDEDQYTH
VGKLMKDLIASILIDLVPI*
>CSTPS033 CSTPS033
MSLPLSVTAPIPTQRLNPEAARRSANFRPCFWGDRFLTYTPADPVTHARKVQQIEELKDE
LRNELKATARKSSQLLNFIDSIQRLGLAYQFEREIKEALEDMYQTYNLDDDDNDDLTNAS
LRFRLLRQEGYHIPPDVFNKFKDDEGNFKESLTGDLPGLLALYEATHLMVHGEDILEEAL
AFSTAHLQSMATDSTHPLAAQVTRALKRPIRKCLTRVEARHYISVYQEDGPHNKTLLKLS
KLDFNLLQSLHRKELSEVTRWWKGLNFAKKMPFARDRLVEGYFWILGVYFEPQYSLARRI
LIKVLAMISIIDDIYDAYGTFEELKLFTEAIERWDANSVNQLPDYMKPCYQALLDVYEEM
EEEMAKEGNLYRVQYAKAAIERQIQAYFVEAKWLNQEYTPTLDEYMSNALISSGYSMLMT
TSFVGMGDIATKEAFDWVFNDPKMVRASSVICRLMDDIVSHEFEQKRGHVASAVECYMKQ
HGVCKQEAYDELNKQVVNAWKDMNKECLKPTQVPMPLLTRVLNFSRVIDILYKDEDQYTH
VGKLMKDLIASILIDPVPI*
>CSTPS034b CSTPS034b
MSVQSSVVLLAPSKNLSPEVGRRCANFHPSIWGDHFLSYASEFTNTDDHLKQHVQQLKEE
VRKMLMAADDDSAQKLLLIDAIQRLGVAYHFESEIDEVLKHMFDGSVVSAEEDVYTASLR
FRLLRQQGYHVSCDLFNNFKDNEGNFKESLSSDVRGMLSLYEATHFRVHGEDILDEALAF
TTTHLQSATKHSSNPLAEQVVHALKQPIRKGLPRLEARHYFSVYQADDSHNKALLKLAKL
DFNLLQKLHQKELSDISAWWKDLDFAHKLPFARDRVVECYFWILGVYFEPQFFFARRILT
KVIAMTSIIDDIYDVYGTLEELELFTEAVERWDISAIDQLPEYMRVCYQALLYVYSEIEE
EMAKEGRSYRLYYAKEAVRLTCDYYTLRSNKFNNHTDEMKTKSIAQMKNQVRAYYEEAKW
LQVQQIPTMEEYMPVALVTSAYSMLATTSFVGMGDAVTKESFDWIFSKPKIVRASAIVCR
LMDDMVSHKFEQKRGHVASAVECYMKQHGASEQETHNEFHKQVRDAWKDINEECLIPTAV
PMPILMRVLNLARVIDVIYKNEDGYTHSGTVLKDFVTSMLIDPVPI*
>CSTPS034a CSTPS034a
MSVQSSVVLLAPSKNLSPEVGRRCANFHPSIWGDHFLSYASEFTNTDDHLKQHVQQLKEE
VRKMLMAADDDSAQKLLLIDAIQRLGVAYHFESEIDEVLKHMFDGSVVSAEEDVYTASLR
FRLLRQQGYHVSCDLFNNFKDNEGNFKESLSSDVRGMLSLYEATHFRVHGEDILDEALAF
TTTHLQSATKHSSNPLAEQVVHALKQPIRKGLPRLEARHYFSVYQADDSHNKALLKLAKL
DFNLLQKLHQKELSDISAWWKDLDFAHKLPFARDRVVECYFWILGVYFEPQFFFARRILT
KVIAMTSIIDDIYDVYGTLEELELFTEAVERWDISAIDQLPEYMRVCYQALLYVYSEIEE
EMAKEGRSYRLYYAKEAMKNQVRAYYEEAKWLQVQQIPTMEEYMPVALVTSAYSMLATTS
FVGMGDAVTKESFDWIFSKPKIVRASAIVCRLMDDMVSHKFEQKRGHVASAVECYMKQHG
ASEQETHNEFHKQVRDAWKDINEECLIPTAVPMPILMRVLNLARVIDVIYKNEDGYTHSG
TVLKDFVTSMLIDPVPI*
>CSTPS034c CSTPS034c
MLMAADDDSAQKLLLIDAIQRLGVAYHFESEIDEVLKHMFDGSVVSAEEDVYTASLRFRL
LRQQGYHVSCDLFNNFKDNEGNFKESLSSDVRGMLSLYEATHFRVHGEDILDEALAFTTT
HLQSATKHSSNPLAEQVVHALKQPIRKGLPRLEARHYFSVYQADDSHNKALLKLAKLDFN
LLQKLHQKELSDISAWWKDLDFAHKLPFARDRVVECYFWILGVYFEPQFFFARRILTKVI
AMTSIIDDIYDVYGTLEELELFTEAVERWDISAIDQLPEYMRVCYQALLYVYSEIEEEMA
KEGRSYRLYYAKEAMKNQVRAYYEEAKWLQVQQIPTMEEYMPVALVTSAYSMLATTSFVG
MGDAVTKESFDWIFSKPKIVRASAIVCRLMDDMVSHKFEQKRGHVASAVECYMKQHGASE
QETHNEFHKQVRDAWKDINEECLIPTAVPMPILMRVLNLARVIDVIYKNEDGYTHSGTVL
KDFVTSMLIDPVPI*
>CSTPS034d CSTPS034d
MSVQSSVVLLAPSKNLSPEVGRRCANFHPSIWGDHFLSYASEFTNTDDHLKQHVQQLKEE
VRKMLMAADDDSAQKLLLIDAIQRLGVAYHFESEIDEVLKHMFDGSVVSAEEDVYTASLR
FRLLRQQGYHVSCDLFNNFKDNEGNFKESLSSDVRGMLSLYEATHFRVHGEDILDEALAF
TTTHLQSATKHSSNPLAEQVVHALKQPIRKGLPRLEARHYFSVYQADDSHNKALLKLAKL
DFNLLQKLHQKELSDISAWWKDLDFAHKLPFARDRVVECYFWILGVYFEPQFFFARRILT
KVIAMTSIIDDIYDVYGTLEELELFTEAVERWDISAIDQLPEYMRVCYQALLYVYSEIEE
EMAKEGRSYRLYYAKEAMKNQVRAYYEEAKWLQVQQIPTMEEYMPVALVTSAYSMLATTS
FVGMGDAVTKESFDWIFSKPKIVRASAIVCRLMDDMVSHKVW*
>CSTPS034e CSTPS034e
MLSLYEATHFRVHGEDILDEALAFTTTHLQSATKHSSNPLAEQVVHALKQPIRKGLPRLE
ARHYFSVYQADDSHNKALLKLAKLDFNLLQKLHQKELSDISAWWKDLDFAHKLPFARDRV
VECYFWILGVYFEPQFFFARRILTKVIAMTSIIDDIYDVYGTLEELELFTEAVERWDISA
IDQLPEYMRVCYQALLYVYSEIEEEMAKEGRSYRLYYAKEAMKNQVRAYYEEAKWLQVQQ
IPTMEEYMPVALVTSAYSMLATTSFVGMGDAVTKESFDWIFSKPKIVRASAIVCRLMDDM
VSHKFEQKRGHVASAVECYMKQHGASEQETHNEFHKQVRDAWKDINEECLIPTAVPMPIL
MRVLNLARVIDVIYKNEDGYTHSGTVLKDFVTSMLIDPVPI*
>CSTPS066b CSTPS066b
MSTDYSACSPAPDANPETNRRAANFNPSTWGNSFIMTNSPDDEITLAHKEQQLEDLKEEV
RRELKAAADIFNRYTDEKGRFKESLINDACGLLGLYEAAHLRVWEEDILDEALAFTTTHL
KSMVELLEYPLAAQVTHALYRPIRKGLERLEARPYMSIYQDEASHSKALLKLAKLDFNLL
QSLYKKQLSNISRWWKDLDFSSKLPFGRDRVVECYFWIATACFEPQYSYARRIQTKILAL
ITIIDDMFDAYGTLEELELFTEAIGRWDVNSIYQLPEYMKPCYQAVLDAYKEIERMENKE
DHIMKRSVRAYFNEAKWLHEDYVPTIEEYLSVAQVTSEVTLFTVICFVGMGRMATKEVFE
WVWNDPKIVGASSKIMRLMDDMASHKFEQERGHSASSVECYMKQHGVSEQHAYQELNKQV
ENAWKDVNQGCLRPPAIPMPLLTRVLNFARTGDFMYKGRDDRFTNVGDVMKDSIASLFID
PVPI*
>CSTPS047a CSTPS047a
MALILATSNGSSPAPVANPETNRRTANYQPSIWGNTFIVSHTPEDEITLSHKEQQLEDLK
EEVRRELMAAASNPSKQLKFIDAVQRIGVAYHFEKEIEEALQNTYDNYHCIDDINDDLYD
VALRFRLLRQQGFNISCDIFNRYTDEKGRFKESLINDACGLLGLYEAAHLRVGEEDILDE
ALDFTTTHLKSMVEHLEYPLAAQVTHALYRPLKKGLERLEARPFMSIYQDEASHSKALLK
LAKLDFNQLQSLYKKELSNILGWWKGLDFFSKLPFVRDRLVEGYFWIATACFEPQYSYAR
RIQTKLHALITTTDDIFDAYLMHMEHLKNWSSLQRQLGGLIYARLKLPTTNELGTWYLIF
RWDIDRTHQLPEYLKPCYQAVFDAYKEIEEMENTERSHSVHQAKDAVGFSELHCVYDILY
NEKLGPSLVEAKWFHGKYIPTIEEYMRVALVSIGAPVLTFISFIGMGEIATKEVFDWLQQ
NPKIVRASSKVIRLMDDMATHKFEQERGHIASSIECYMKQHGVSEQQAYEEFHKQLENAW
KDINEESLKPTAVPMLLLSRLLNFARAADVMYNGQKDEFTHLGEVMKNNISMLLIDP
>CSTPS039 CSTPS039
MELAKLFLSYLPIHHSRYSTVLSLSQGINMSTQVSACSLAQIPKPKNRPVTNFHPNIWGD
QFITYIPEDKVTRACKVEQIEDLKKEVKRKLTAANANHSLLLNFIDAVQRLGVAYHFEQE
IEEALQHIYNSFHDLNDIDGDLYNVALGFRLLRQQGYSISCDIFKKFTDERGRFKEVLMT
NVQGMLGLYEAAHLRVHGEDILAEALAFTTTHLKAMVESLGYPLAEQVVHALNRPIRKGL
ERIEARWYISVYQDEAFHDKTLLELAKLDFNLVQSLHREELSNLARWWKELGFAAKLPFA
RDRLVEGYFWILGVYFEPQYLRARRILTKVIAMTSILDDIYDAYGNPEELKLFTEAIERW
DINSIDQLPEYMKLCYAALLDVYKEIEEEMEKEGHQYRVHYAKEVMKNQVRAYFAEAKWL
HEEHVPTIEEYLRVALVSSGYCMLATTSLVGMGEIATKEAFDWVTSDPKIMSSSNFIARL
MDDISSHKFEQKREHVASAIECYMKQYGVSEEQAYSEFRKQIENAWMDINQECLKPTAVP
MPLLARVLNLTRAADVIYKEQDSYTHVGKVMKNNIAAFFINPII*
>CSTPS037 CSTPS037
MAAAGKPSQQLNVIDAVQRLGVAYHFEEEIEEALGRIYDNYQEDGDKYDDLYNVALRFRL
LRQQGFNISCDTFKRFTDENGSFKECLIKDVEGMLGLYEAAHLRVQEEDILDEAIAFTTT
HLRSLVEHLDCPLAAPVNRALYRPIRKCLERLEARPYITMYQDEASHSKDLLELAKLDFN
QLQSLYKKELSHITRWWKDLDFSSKLPFFRDRAVETYLWIAVACFEPQYSYARRIQAKLL
AIATVIDDMYDAYGTPEELELFTEAIERWDNNCIDRLPEYMKPCYQALLDAYKEIEEKEN
EERSYCVHYAKEAMKSAVRAYHNESKWFHREYVPTVEEYLSVALVTSDVTLFTIISFVGM
GRMATKEVFDWVWNDPKIMKATSTIIRLMDDMASHEFEQQRGHAASSVECYMKQHGVSEQ
HAYQELNKQVENAWKDVNQGCLRPTAIPMHLLTRVLNFARAGDFMYGGGKDIFTNVGEVM
NDNIASLFVHHVPI*
>CSTPS040 CSTPS040
MALILATSNGSSPAPVANPETTRRTVNYQPSIWGNSFIVSNTPEDEITLAHKEQQLEDLK
EEVRRELIAAASNPSEQLKFIDAVQRLGVAYHFEKEIEEALQNTYNNYHGIDDINDDLYD
VALRFRLLRQQGFNISCDIFKRYKDEKGRFKKSLINDPYGLLGLYEAAHLRVWEEDILDE
ALAFTTTHLKSIVEHLEYPLAAQVTHALERPIRKGLERLEARPFMSIYQDEASHSKALLK
FAKLDFNLLQSLYKKELSNISRWWKDLDFSSKLPFARDRLVEGYFWIAACCFEPQYSYAR
RIQTKLHALITTMDDIFDAYGTFEELELFTEAIGRWDINSVHQLPEYMKPCYQAVLDVYK
EIEEMENTERSYCVHHTKDAIKSLVQAYLVEAKWLHGKYIPTIEEYMGIAMVTVGVPVLT
IMSFIGMRETATKEVFDWLLQNPKIVRATYIIIRLMDDMASHKFEQEREHIASSIECYMK
QHGVSEQQAYDEFHKQTENAWKDINEECLRPTTVPMLLLSRLLNFARSGDVMYKSHKDIF
THPGEVTKNNISMLLIDPVPI*
>CSTPS041 CSTPS041
MSILSNMSSHSLAQNYKPEVNRPMVNFHPGIRGNPFINYTPDDEITRAYNQKQVEDLKDE
VRREQLAAAGKPSQQLNFIDAIQRLGVAYHFEEEIEEALRHICDDHHFSNDKYDDLYNVS
LRFRLLRQQGYNISCDVFNKFKDKNGSFRESLIGDVQGMLGLYEAAHLRVQEEDILDEAL
AFTTTHLNSLVKHLDHPLAVQVTQALHRPIRKGLERLEARPYISIYQDEASHSKALLKLA
KLDFNLLQSLYKKELSHITRWWKDLDFSSRLPFVGDRVVETYLWIVVACFEPQYSYARRI
QTKLLVLITVIDDIYDAYGTLEELELFTEAIERWDNNGIDKLPEYMKPCYLAVLDAYKEI
EEKENEERSYCVHYAKEAMKNSVRAYFNEAKWLHGEYVPTVEEYMGVALVSCDVPMFTII
SFVGMGFIATKEAFDWVLNGPKIVRACSTIIRLMDDMASHKFEQERGHIASSVECYMKQY
SVSEQHAYHELNKQVEKAWKDINQEFLRPTAIPMPLLTRVLNFARTGDFMYKGREDIFTN
VGEVIKDNVASLFIDPVPI*
>CSTPS042 CSTPS042
MELAKLFLSYLPIHHSRYSTVLSLSQGINMSTQVSACSLAQIPKPKNRPVTNFHPNIWGD
QFITYTPEDKVTRACKVEQIEDLKKEVKRKLTAATANHSLLLNFIDAVQRLGVAYHFEQE
IEEALQHIYNSFHDLNDIDGDLYNVALGFRLLRQQGYSISCDIFKKFTDERGRFKEVLIT
NVRGMLGLYEATHLRVHGEDILAEALAFTTTHLKAMVESLGYPLAEQVVHALNRPIRKGL
ERIEARWYISVYQDEAFHDKTLLELANLDFNLVQSLHREELSNLARWWKELGFATKLPFA
RDRLVEGYFWILGVYFEPQYLRARRILTKVIAMTSILDDIYDAYGNPEELKLFTEAIERW
DINSIDQLPEYMKLCYAALLDVYKEIEEEMEKGHQYRVHYAKEVMKNQVRAYFAEAKWLH
EEHVPTIEEYLRVALVSSGYCMLATTSLVGMGEIATKEAFDWVTSDPKIMSSSNFIARLM
DDMSSHKFEQKREHVASAIECYMKQYGVSEEQACSEFRKQIENAWMDINQECLKPTAVPM
PLLARVLNLTRAADVIYKEQDSYTHVGKVMKNNIAAFFNNPII*
>CSTPS052 CSTPS052
MIIPQSLLLFHSLAYIMYSSNFFIYIVVVTIFYISNKLGLRVSKADFGPSIWGERFVSYT
LADEIARGHKEQQAEDLKEEVRRGLMAAADIFNKFKDEKGGFQESLINDVRGILGLYEAT
HLRVHEEGILDEALVFTTTHLESVVEHLEYPLAEQVTHSLKQPVRKGLNRLEARLFISIY
QHEAPHDKALLKLAKWHKELDLGMKIPFARDRLVESYFFVLAMFSEPQHSRPKWDESNSQ
PPEYMEVIYQVLLDVYKEIEEEMDKEGKANCFHYAKEAVSAIFT*
>CSTPS054a CSTPS054a
MQWSFPSFCTHTFQVSFQRSVLLPFQKINMSGQVLASPLGQFPELENRPVVKYHPNIWGD
QFLSYTPEDEVTRACKEKQLEDLKEEIRRKLMHTAGNTSQQLKFIDAVQRLGVAYHFERE
IEEVLQHIYDSYPNGDDMEGDIYNVALQFRLLRQAGFNISCGLFNEFKDEKGNFKKALIS
DVRGMLGLYEAAHLRVRGEDILDEALAFTTTHLRSMVEHLEYPFAEQVAHALKQPIRRGL
ERLEARWYISIYQDETSHDRTLLKLAKLDFNLVQSLHKEELSNISRWWKKLDFATKLPFA
RDRLVECYFWILGFYFEPQYVWARRILTKTIALTSTMDDIYDAYGTFEELKLFTAAIERW
DINSIDHLPEYMKHFYVALLDVYKEIEEEMEKEGNQYRVQYAIEAMKNQARAYFHEAKWL
HEGRIPTVEEYMSVAQVSSGDSMLTITSFIGMGKIVTKEAFDWVITNPKIVTASSVISRL
MDDITSHKFEQKRGHVASGVECYIKQYGASEEEVYDKFQKQVLDACKDINEEFLRPTAVP
MPLLMRVLNLSRVMYVIYTGGDGYTHVGKVMKNNVASLLIHPIA*
>CSTPS054b CSTPS054b
MSGQVLASPLGQFPELENRPVVKYHPNIWGDQFLSYTPEDEVTRACKEKQLEDLKEEIRR
KLMHTAGNTSQQLKFIDAVQRLGVAYHFEREIEEVLQHIYDSYPNGDDMEGDIYNVALQF
RLLRQAGFNISCGLFNEFKDEKGNFKKALISDVRGMLGLYEAAHLRVRGEDILDEALAFT
TTHLRSMVEHLEYPFAEQVAHALKQPIRRGLERLEARWYISIYQDETSHDRTLLKLAKLD
FNLVQSLHKEELSNISRWWKKLDFATKLPFARDRLVECYFWILGFYFEPQYVWARRILTK
TIALTSTMDDIYDAYGTFEELKLFTAAIERWDINSIDHLPEYMKHFYVALLDVYKEIEEE
MEKEGNQYRVQYAIEAMKNQARAYFHEAKWLHEGRIPTVEEYMSVAQVSSGDSMLTITSF
IGMGKIVTKEAFDWVITNPKIVTASSVISRLMDDITSHKFEQKRGHVASGVECYIKQYGA
SEEEVYDKFQKQVLDACKDINEEFLRPTAVPMPLLMRVLNLSRVMYVIYTGGDGYTHVGK
VMKNNVASLLIHPIA*
>CSTPS063 CSTPS063
VTSAYKEEQIEDLKNELKMELYMFRLLLHKFSQGTHEKTFSFTSSIPFIHYFQLFYFTLS
STIEHLEYPLAEQVAHALKQPIRKGLERLEARWYMSIYQDETSHDTTLLKLAKLDFNLVQ
SLHKEELSNIARWWKELDFATKLPFARDRLVEGYFWILGVYFEPQYVRARRILTKTISMT
SIIDDIYDAYGTFEELELFTEAIERWDINSIDHLPEYMKHCYVALLDVYKEIEEEMEKKG
NQYRVQYAIEAMKNLVRAYFHEAKWFHEGSIPTMEEYMGIALVTSGYYMLTTMSFIGMGE
IVTKEAFDWVISDPKIITASAVICRLTDDISSYKVPSYNATAFQAVSHTHQFITEGIGLF
YHCSNFQSSVLLSFQKIIMASQVLSSPLGQFSKLENRPVANFHPTIWGDQFISYTHEDEV
TRACKEKQVEDLKEEIRRQLMNAAGNTFQQLKFINAVQRLGVAYHFEREIEEVLQHIYDS
YPDGDDMEGDIYNVALQFRLLRQAGFNISCGKSPKNDHV*
>CSTPS071 CSTPS071
MSTQVSECPLVQIPKPENRPRAKFHPNIWGDLFITYTPEDEVSRACKEKQVEDLKEEVRR
ELMAAAGNPSQLLNFIDAVQRLGVAYHFEREIEESLQHIYDRFHDADDTNDDLYNIALRF
RLLRQQGYNISCGIFNKFKDEKGSFKEDLISNIQGMLGLYEAAHLRIHGENILEEALAFS
TTHLKAMVESLGYPLAEQVAHALKRPIRKGLERLEARWYISIYQDEAFHDKTLLKLAKLD
FNLVQSLHKEELSNLARWWKKLDFATKLPFARDRLVEGYFWIVGVYFEPQYLWAIRILTK
IIVMTTVIDDIYDAYGTLEEIKHFTEAIERWDINSIDHLPEYMKLFFVALLDVYKEIEEE
MEKERYQYRVHYAIEAMKNQVRAYFAEAKWFHEQHIPTMEEYMSVALSCSGYSLLATSSF
IGMGEIASKEAFDWVIRDPKIIRASTVIARFMDDMKSHTREFHNQIVNVWMDINQECLKP
TAVPMPLLTRVLNLSRVMDVIYKEGDGYTHVGKVMEDNIGSVLIDPII*
>CSTPS036a CSTPS036a
MALILATSDMSSPAPVANPETNRRTANYQPSIWGNSFIVSNTPEDEITLAHKEQQLEDLK
EEVRRELMAAASNPSKQLKFIDAVQRLGVAYHFEKDIEEALQNTYDNYHCIDDINDDLYD
VALRFRLLRQQGFNISCDIFKRYKDEKGRFKESLINDPCGLLGLYEAAHLRVREEDILDE
ALAFTTAHLKSMVEHLAYPLAAQVTHALDRPIRKGLERLEARPFMSIYQDEASHSKALLK
FAKLDFNLLQSLYKKELSNISKWWKDLDFSSKLPFARDRLVEGYFWIAISCSEPQYSYAR
RIQTKVVALITTVDDIFDAYGTFEELELFTEAIERWDINSIDQFPEYLKPCYQAVLDVYK
EIEEMENTERSYCVHHTKDAIKSLFQANLVQAKWFHGKYIPTIEEYMGIAMVTVGVPPLT
IMSFIGMRETATKEVFDWVQQNPKIVRAASTVMRLMDDMASHKFEQERGHNASSIECYMK
QHGVSEQQAYDELHKQIENAWKDINEESLRPTAVPMLLLSRLLNFARSGDVMYKGHKDMF
SHPEEVMKNDISMLLIDPVPI*
>CSTPS036b CSTPS036b
MRYKDEKGRFKESLINDPCGLLGLYEAAHLRVREEDILDEALAFTTAHLKSMVEHLAYPL
AAQVTHALDRPIRKGLERLEARPFMSIYQDEASHSKALLKFAKLDFNLLQSLYKKELSNI
SKWWKDLDFSSKLPFARDRLVEGYFWIAISCSEPQYSYARRIQTKVVALITTVDDIFDAY
GTFEELELFTEAIERWDINSIDQFPEYLKPCYQAVLDVYKEIEEMENTERSYCVHHTKDA
VGFFELYCVYDILYCTIKSLFQANLVQAKWFHGKYIPTIEEYMGIAMVTVGVPPLTIMSF
IGMRETATKEVFDWVQQNPKIVRAASTVMRLMDDMASHKFEQERGHNASSIECYMKQHGV
SEQQAYDELHKQIENAWKDINEESLRPTAVPMLLLSRLLNFARSGDVMYKGHKDMFSHPE
EVMKNDISMLLIDPVPI*
>CSTPS038 CSTPS038
MSVLSNMSSHSLAQNYKPEVKRPMVNFHPGIRGNPFINYTPDDEITRAYNQKQVEDLKDE
VRREQLAAAGKPSQQLNFIDAIQRLGVAYHFEEEIEEALRHICDDHHYSDDKYDDPYNVS
LRFRLLRQQGYNISCDVFNKFKDKNGSFRESLIGDVQGMLGLYEAAHLRVQEEDILDEAL
AFTTTHLKSLVKHLDHPLAVQVTQALHRPIRKGLERLEARPYISIYQDEASHSKALLKLA
KLDFNLLQSLYKKELSHITRWWKDLDFSSRLPFVRDRVVETYLWIVVACFEPQYSYARRI
QTKLLVLITVIDDIYDAYGTLEELELFTEAIERWDNNGIDKLPEYMKPCYLAVLDAYKEI
EEKENEERSYCVHYAKEAMKNSVRAYFNEAKWLHGEYVPTVEEYMGVALVSCDVPMFTII
SFVGMGFIATKEAFDWVLNGPKIVRACSTIIRLMDDMASHKFEQERGHIASSVECYMKQY
SVSEQHAYHELNKQVEKAWKDINQEFLRPTAIPMPLLTRVLNFARTGDFMYKGREDIFTN
VGEVIKDNVASLFIDPVPI*
>CSTPS044a CSTPS044a
SSVHNPFKSWAPKLNQIPRTFQLNTTNECQCCPINNMELAKLFLSYLPIHHSRYNTVLSL
FQGINMSTQVSASSLAQIPQPKSRPVANFHPNIWGDQFITYTPEDKVTRACKEEQIEDLK
KEVKRKLTAAAMLLTLPNLQRLGVAYHFEQEIEEALQHICNTFHDCNDMDGNKGTLFHVF
TDERGRFKEALISDVRGMLGLYEAAHLRVHGEDILAKALAFTTTHLKAMVESLGYHLAEQ
VAHALNRPIRKGLERLEARWYISVYQDEAFHDKTLLELAKLDFNLVQSLHKEELSNLARW
WKELDFATKLPFARDRLVEGYFWMHGVYFEPQYLRGRRILTKVIAMTSILDDIHDAYGTP
EELKLFIEAIERWDINSINQLPEYMKLCYVALLDVYKEIEEEMEKEGNQYRVHYAKEVMK
NQVRAYFAEAKWLHEEHVPAFEEYMRVALASSGYCLLATTSFVGMGEIATKEAFDWVTSD
PKIMSSSNFITRLMDDIKSHKFEQKRGHVASAVECYMKQYGVSEEQVYSEFQKQIENAWL
DINQECLKPTAVSMPLLARLLNLTRTMDVIYKEQDSYTHVGKVMRDNIASVFINAVI*
>CSTPS051a CSTPS051a
MALILATSNGSSPAPVANPETNRRTANYQPSIWGNTFIVSHTPEDEITLAHKEQQLEDLK
EEVRRELMAAASNPSKQLKFIDAVQRLGVAYHFEKEIEEALQNTYDNYHCIDDINDDLYD
VALRFRLLRQQGFNISCDIFNRYTDEKGRFKESLINDACGLLGLYEAAHLRVGEEDILDE
ALAFTTTHLKSMVEHLEYPLAAQVTHALYRPLRKGLERLEARPFMSIYEDEASHSKALLK
LAKLDFNQLQSLYKKELSNILGWWKDLDFSSKLPFVRDRLVEGYFWIATACFEPQYSYAR
RIQTKLHALITTTDDIFDAYGTLEELELFTEAIGRWDIDSTHQLPEYMKPCYQAVFDAYK
EIEEMENTERSHSVHKAKDAMKNLVQAYLVEAKWFHGKYIPTIEEYMRVALVSIGAPVLT
FISFIGMGEIATKEVFDWLQQNPKIVRASSKVIRLMDDMATHKFEQERGHIASSIECYMK
QHGVSEQQAYGEFHKQLENAWKDINEECLKPTAVPMLLLSRLLNFARAADVMYKGQKDEF
THLGEVMKNNISMLLIDPVPI*
>CSTPS051b CSTPS051b
MLSARVSLHMALILATSNGSSPAPVANPETNRRTANYQPSIWGNTFIVSHTPEDEITLAH
KEQQLEDLKEEVRRELMAAASNPSKQLKFIDAVQRLGVAYHFEKEIEEALQNTYDNYHCI
DDINDDLYDVALRFRLLRQQGFNISCDIFNRYTDEKGRFKESLINDACGLLGLYEAAHLR
VGEEDILDEALAFTTTHLKSMVEHLEYPLAAQVTHALYRPLRKGLERLEARPFMSIYEDE
ASHSKALLKLAKLDFNQLQSLYKKELSNILGWWKDLDFSSKLPFVRDRLVEGYFWIATAC
FEPQYSYARRIQTKLHALITTTDDIFDAYGTLEELELFTEAIGRWDIDSTHQLPEYMKPC
YQAVFDAYKEIEEMENTERSHSVHKAKDAMKNLVQAYLVEAKWFHGKYIPTIEEYMRVAL
VSIGAPVLTFISFIGMGEIATKEVFDWLQQNPKIVRASSKVIRLMDDMATHKFEQERGHI
ASSIECYMKQHGVSEQQAYGEFHKQLENAWKDINEECLKPTAVPMLLLSRLLNFARAADV
MYKGQKDEFTHLGEVMKNNISMLLIDPVPI*
>CSTPS055a CSTPS055a
MSGQVLASPLGQFPELENRPVVKFHPNIWGDQFLSYTPEDEVTRACKEKQLEDLKEEIRR
KLMNTAGNTAQQLKFIDAVQRLGVAYHFEREIEEVLQHIYDSYPNGDDMEGDIYNVALQF
RLLRQAGFNISCGLFNEFKDEKGNFKKALVSDVRGMLGLYEAAHLRVHGEDILAKALAFT
TTHLKAMVESLGYHLAEQVAHALNRPIRKGLERLEARWYISVYQDEAFHDKTLLVLAKLD
FNLVQSLHKEELSNLARWWKELDFATKLPFARDRLVECYFWMLGVYFEPQYLWGRRILTK
VTAMTSILDDIHDAYGTPEELKLFMEAIERWDINSIDQLPEYMKLCYVALLDVYKEIEEE
MEKEGNQYRVHYAKEVMKNQVRAYFAEAKWLHEEHVPTIEDYMRVALVSSAYCMLVTTSL
VGMGEIATKEAFDWMTSDPKIMSSSNFIARLMDDIKSHKFEQKRRHVASAVECYMKQYGV
SEEQVYSEFQKQIENAWLDINQECLKPTAVSMPLLARILNLTRTADVFYKEQDSFTHVGK
VMRDNIASVFINAVI*
>CSTPS055b CSTPS055b
MQWSFPSFCTHTFQVSFQRSVLLPFQKINMSGQVLASPLGQFPELENRPVVKFHPNIWGD
QFLSYTPEDEVTRACKEKQLEDLKEEIRRKLMNTAGNTAQQLKFIDAVQRLGVAYHFERE
IEEVLQHIYDSYPNGDDMEGDIYNVALQFRLLRQAGFNISCGLFNEFKDEKGNFKKALVS
DVRGMLGLYEAAHLRVHGEDILAKALAFTTTHLKAMVESLGYHLAEQVAHALNRPIRKGL
ERLEARWYISVYQDEAFHDKTLLVLAKLDFNLVQSLHKEELSNLARWWKELDFATKLPFA
RDRLVECYFWMLGVYFEPQYLWGRRILTKVTAMTSILDDIHDAYGTPEELKLFMEAIERW
DINSIDQLPEYMKLCYVALLDVYKEIEEEMEKEGNQYRVHYAKEVMKNQVRAYFAEAKWL
HEEHVPTIEDYMRVALVSSAYCMLVTTSLVGMGEIATKEAFDWMTSDPKIMSSSNFIARL
MDDIKSHKFEQKRRHVASAVECYMKQYGVSEEQVYSEFQKQIENAWLDINQECLKPTAVS
MPLLARILNLTRTADVFYKEQDSFTHVGKVMRDNIASVFINAVI*
>CSTPS057a CSTPS057a
MSGQVLASPLGQFPELENRPVVKYHPNIWGDQFLSYTPEDEVTRACKEKQLEDLKEEIRR
KLMNTAGNTSQQLKFIDAVQRLGVAYHFEREIEQVLQHIYDSYPNGDDMEGDIYNVALQF
RLLRQAGFNISCGLFNEFKDEKGNFKKALVSDVRGMLGLYEAAHLRVHGEDILDEALAFT
TTHLRSMVEHLEYPFAEQVAHALKQPIRKGLERLEARWYISIYQDETSHDRTLLKLAKLD
FNLVQSLHKEELSNITRWWKQLDFATKLPFARDRLVEGYFWILGVFFEPQYVWARRIVTK
TIAMTSTMDDIYDAYGTFEELELFTEAIERWDINSIDHLPEYMKHFYVALLDVYKEIEEE
MEKEGNQYRVQYAIEAMKKQVRAYFHEAKWLHEGRIPTMEEYMSIARVSSGYPMLTATSF
IGMGKIVTKEAFDWVISDPKIVTASAVIARLMDDITSHKFEQKRGHVASGVECYMKQHGA
SEEEVYDKFQKQVVDAWKDTNEEFLRPTAVPMPLLMRVLNLSRVMYVIYTGGDGYTHVGK
VMKNNVASLLIHPIA*
>CSTPS058 CSTPS058
MPFRVSACSPAQKAKPVVNRPTADFSPSIWGERFISYTPADEIAGAHKEKQVEDLKEKVR
RRLIAAAGNPSQQLNYIDAIQRLGVAYHFEREIEEALKHMYDNYYDVEHKDDDLYNVSLQ
FRLLRQQGFNLSCDVFNKFKDQKGGFQESLINDVRGMLGLYEATHLRVREEGILDEALVF
TTTHLESVVEHLEYPLAEQIPHALKQPVRKGLNRLEARRYISIYRHEASHDKALLKLAKL
DFNLMQSLHKEELSNLSRWHTDLGFTMKISFARDRVVEVYFFVLAMYFEPQYSRARRILT
KVLYIISTIDDMYDAYGSLEEHKLFAEMIERWDINSIDQLPEYMKVIYQALLDVYKEIEE
EMDKEGKAYSFHHAKEAMKIQIGAYFDEAQWFHEGNVPTIDKYMQVARVSSSLPLTTVIF
FIGMDEIITKEAFEWVYNDPFTVASCLIARLMNDMTSHKFEQERGHVASAIECYVKQYSV
SKQQAYDEFNKQIANAWKDINQGFLRPTSMPVPILTGVLNLTRVVDIIYKENDEYTHVGK
VMKDNIASLLIDPVPV*
>CSTPS061a CSTPS061a
MSTQVSECPLVQIPKPENRPRAKFHPNIWGDLFITYTPEDEVSRACKEKQVEDLKDEVRR
ELMAAAGNPSQLLNFIDAVQRLGVAYHFEREIEESLQHIYDRFHDADDTNDDLYNIALRF
RLLRQQGYNISCGIFNKFKDEEGSFKEDLISNIQGMLGLYEAAHLRVHGEDILEEALAFT
TTHLKAKVESLGYPLAEQVAHALKRPIRKGLERLEARWYISIYQDEAFHDKTLLKLAKLD
FNLVQSLHKEELSNLARWWKKLDFATKLPFARDRLVEGYFWIVGVYFEPQYLWAIRILTK
IIVMTTVIDDIYDAYGTFEEIKHFTEAIERWDINSIDHLPEYMKLFYVALLDVYKEIEEE
MEKERHQYRVHYAIDAMKNQVRAYFAEAKWFHEQHIPTMEEYMSVALLSSGYSLLATSSF
IGMGEIVSKEAFDWVISDPKIIRASTVIARFMDDMTSHKKEFHNQIVNAWMDINQECLKP
TAVPMPLLTRVLNLSRVMDVIYKEGDGYTHVGKVMKDNIGSVLIDPII*
>CSTPS062a CSTPS062a
MLGLYEAAHLRVHGEDILEEALAFTTTHLKATVESLGYPLAEQVAHALKHPIRKGLERLE
ARWYISLYQDEASHDKTLLKLAKLDFNLVQSLHKEELSNLARWWKELDFATKLPFARDRL
VEGYFWIVGVYFEPQYLWAIRILTKIIVMTTVIDDIYDAYGTLEEIKHFTEAIERWDINS
IDHLPEYMKLFYVALLDVYKEIEEEMEKERHQYRVHYAIDAMKNQVRAYFAEAKWFHEQH
IPTMEEYMRVALLSSGYSLLATSSFIEMGEIVSKEAFDWVISDPMIIRASTVIARFMDDM
TSHKFEQERGHVASGIECYMKQCGVSEEQAYEEFHNQIVNAWMDINQECLKPTAVPMPLL
TRVLNLSRVMDVIYKEGDGYTHVGKVMKDNIGSVLIDPII*
>CSTPS064a CSTPS064a
MSGQVLASPLGQFPELENRPVVQYHPSIWGDQFLSYTPEDEVTRACKEKQLEDLKEEIRR
KLMNTAGNTSQQLKFIDAVQRLGVAYHFEREIEEVLQHIYDSYPNGDDMEGDIYNVALQF
RLLRQAGFNISCGLFNEFKDEKGNFKKALVSDVRGMLGLYEAAHLRVHGEDILAKALAFT
TTHLKAMVESLGYHLAEQVAHALNRPIRKGLERLEARWYISVYQDEAFHDKTLLELAKLD
FNLVQSLHKEELSNLARWWKELDFATKLPFARDRLVECYFWMLGVYFEPQYLRARRILTK
VIAMISILDDIHDAYGTPEELKLFIEAIERWDINSIDQLPEYMKLCYAALLDVYKEIEEE
MEKEGNQYRVHYAKEVMKNQVRAYFAEAKWLHEEHVPTFEEYMRVALVSSGYCILATTSF
VGMGEIATKEAFDWVTSNPKIMSSSNFIARLMDDIKSHKFEQKRGHVASAVECYMKQYGV
SEEQVYKEFQKQIENAWLDINQECLKPTAVSMPLLARILNLTRAADVVYKEQDSYTHVGK
VMRDNIASVLINAVI*
>CSTPS064b CSTPS064b
MQWSFPSFCTHTFQVSFQRSVLLPFQKINMSGQVLASPLGQFPELENRPVVQYHPSIWGD
QFLSYTPEDEVTRACKEKQLEDLKEEIRRKLMNTAGNTSQQLKFIDAVQRLGVAYHFERE
IEEVLQHIYDSYPNGDDMEGDIYNVALQFRLLRQAGFNISCGLFNEFKDEKGNFKKALVS
DVRGMLGLYEAAHLRVHGEDILAKALAFTTTHLKAMVESLGYHLAEQVAHALNRPIRKGL
ERLEARWYISVYQDEAFHDKTLLELAKLDFNLVQSLHKEELSNLARWWKELDFATKLPFA
RDRLVECYFWMLGVYFEPQYLRARRILTKVIAMISILDDIHDAYGTPEELKLFIEAIERW
DINSIDQLPEYMKLCYAALLDVYKEIEEEMEKEGNQYRVHYAKEVMKNQVRAYFAEAKWL
HEEHVPTFEEYMRVALVSSGYCILATTSFVGMGEIATKEAFDWVTSNPKIMSSSNFIARL
MDDIKSHKFEQKRGHVASAVECYMKQYGVSEEQVYKEFQKQIENAWLDINQECLKPTAVS
MPLLARILNLTRAADVVYKEQDSYTHVGKVMRDNIASVLINAVI*
>CSTPS067a CSTPS067a
MSIQVSTCPLVQIPKPEHRPRAEFHPSIWGDQFIAYTPEDEDTRACKEKQRDRRIIQHIY
DRFHDADDTDDNLYNIALQFRLLRQQGYNISCGIFNKFKDEKGSFKEDLISNIQGMLGLY
EAAHLRVHGEDILEEALAFTTTHLKATVESLGYPLAEQVAHALKHPIRKGLERLEARWYI
SLYQDEASHDKTLLKLAKLDFNLVQSLHKEELSNLARWWKELDFATKLPFARDRFVEGYF
WILGVYFEPQYSRARRILTKLFAMASIIDDIYDAYGTLEELQPFTEAIERWDISSIDHLP
EYMKLFYVTLLDLYKEIDQELEKDGNQYRVYYAKEVLKSQVRSYFAEAKWSHEGYIPTIE
EYMLVALVTAGSCILATWSFIGMGEIMTKEAFDWVISDPKIITASTVIFRLMDDITTHKF
EQKRGQVASGIECYMKQYGVSEEQVYSEFHKQVENAWLDINQECLKPTAVPMPLLTRVVN
LSRVMDVIYKEGDGYTHVGKVMKDNIGSVLIDPIV*
>CSTPS067b CSTPS067b
MLGLYEAAHLRVHGEDILEEALAFTTTHLKATVESLGYPLAEQVAHALKHPIRKGLERLE
ARWYISLYQDEASHDKTLLKLAKLDFNLVQSLHKEELSNLARWWKELDFATKLPFARDRF
VEGYFWILGVYFEPQYSRARRILTKLFAMASIIDDIYDAYGTLEELQPFTEAIERWDISS
IDHLPEYMKLFYVTLLDLYKEIDQELEKDGNQYRVYYAKEVLKSQVRSYFAEAKWSHEGY
IPTIEEYMLVALVTAGSCILATWSFIGMGEIMTKEAFDWVISDPKIITASTVIFRLMDDI
TTHKFEQKRGQVASGIECYMKQYGVSEEQVYSEFHKQVENAWLDINQECLKPTAVPMPLL
TRVVNLSRVMDVIYKEGDGYTHVGKVMKDNIGSVLIDPIV*
>CSTPS069 CSTPS069
MSGQVLASPLGQFPELENRPVVKYHPSIWGDQFMSYTPEDEVTRACKEKQLEDLKEEIRR
KLMNTAGNTSQKLKFIDAVQRLGVAYHFEREIEEVLQHIYDSYPNGDDMEGGIYNVALQF
RLLRQAGFNISCGLFNEFKDEKGNFKKALVSDVRGMLGLYEAAHLRVHGEDILDETLAFT
TTHLRSMVEHLEYPFAEQVAHALKQPIRKGLERLEARWYISIYQDETSHDRTLLKLAKLD
FNLVQSLHKEELSNITRWWKQLNFATKLPFARDRLVEGYFWILGVFFEPQYAWARRIVTK
TIAMTSTMDDIYDAYGTFEELELFTEAIERWDINSIDHLPEYMKHFYVALLDVYKEIEEE
MEKEGNQYRVQYAIEAMKKQVRAYFHEAKWLHEGRIPTMEEYMSIARVSSGYPMLTATSF
IGMGKIVTKEAFDWVISDPKIVTASAVIARLMDDITSHKFEQKRGHVASGVECYMKQYGA
SEEEVYDKFQKQVVDAWKDTNEEFLRPTAVPMPLLMRVLNLSRVMYVIYTGGDGYTHVGK
VMKNNVASLLIHPIA*
>CSTPS073 CSTPS073
MSIQVSTCPLVQIPKPEHRPVAEFHPSIWGDQFIAYTPEDEDTRACKEKQVEDLKEEVRR
ELMAAADNPSQLLNFIDAVQRLGVAYHFEREIEESLQHIYDRFHYADDTDDDLYNVALQF
RLLRQQGYNISCGIFNKFKDEKGSFKEDLITNVQGMLGLYEAAHLRVHGEDTLEEALAFT
TTHLKATVESLGYPLAEQVAHALKHPIRKGLERLEARWYISLYQDEASHDKTLLKLAKLD
FNLVQSLHKEELSNLARWWKELDFATKLPFARDRFVEGYFWTLGVYFEPQYSCARRILTK
LFAMASIIDDIYDAYGTLEELQPFTEAIERWDIKSIDHLPEYMKLFYVTLLDLYKEIDQE
LEKYGNQYRVYYAKEVLKSQVRAYFAEAKWSHEGYIPTIEEYMLVALVTSGSCILATWSF
IGMGEIMTKEAFDWVISDPKIITASTVIFRLMDDITTHKFEQKRGHVASGIECYMKQYGV
SEEQVYSEFHKQVENAWLGINQECLKPTAVPMPLLTRVVNLSRVMDVIYKEGDGYTHVGK
VMKDNIGSVLIDPIV*
>CSTPS075a CSTPS075a
MSSHLSAEVKRPVVSFRPSIWGNRFINYTLDDEITRAYNQQRVEDLKEEVRRELMVAAGK
PSQQLNFIDAVQRLGMAYHFEEEIEEAIGHIYDNYHHSDDKYDDLCNVSLRFRLLRQQGY
NISCDIFERFKDENGSFKECLNNDVEGMLGLYEAAHLRVQEEDILDEALAFTTAHLESLV
EDLDYPLAAQVTQALYRPIRKGLERLEARPHISIYQDEASHSKALLELAKLDFNLLQSLY
KEELSYITRWWKDLDFSSKLPFVRDRVVETYLWIVAECFEPQYSYARRIQTKLLVLITVI
DDVYDAYGTLEELELFTEAIERWDNNSIDSLPEYMKPCYQAVLDVYKEIEEKENEERPYC
LFELTSMKANGSMQNMYQRWKISSDVPMFTIISFVGMGMMATKEAFDWVLNGPKIVRACS
TIFEQERGHSASSVECYMKQNSVSEQLAYRELNKQVEKAWKDVNQEFLRPTAIPMHLLTR
VLNFARTGEFMYKVREDRFTNVGEVLKDNIASLFIDPVSI*
>CSTPS076a CSTPS076a
ITLAYNQQRIEDLKEEVRRELMAAAGKPSQQLNFIDAVQRLGVAYHFEEEIEEALGHTFK
RFTDENGSFKECLIKDVEGMLGLYEAAHLRVQEEDILDEAIAFTTTHLRSLVEHLDCPLA
APVNRALYRPIRKCLERLEARPYITMYQDEASHSKDLLELAKLDFNQLQSLYKKELSHIT
RWWKDLDFSSKLPFFRDRAVETYLWIAVACFEPQYSYARRIQAKLLAIATVIDDMYDAYG
TPEELELFTEAIERWELVIACIDRLPEYMKPCYQALLDAYKEIEEKENEERSYCVHYAKE
AMKSAVRAYHNESKWFHREYVPTVEEYLSVALVTSDVTLFTIISFVGMGRMATKEVFDWV
WNDLRIMKATSTIIRLMDDMASHEFEQQRGHAASSVECYMKQHGVSEQHAYQELNKQVEN
AWKDVNQGCLRPTAIPMHLLTRVLNFARAGDFMYGGGKDIFTNVGEVMNDNIASLFVHHV
PI*
>CSTPS077 CSTPS077
MSVLSNMSSHSLAQNYKPEVKRPMVNFHPGIRGNPFINYTPDDEITRAYNQKQVEDLKDE
VRREQLAAAGKPSQQLNFIDAIQRLGVAYHFEEEIEEALRHICDDHHYSDDKYDDLYNVS
LRFRLLRQQGYNISCDVFNKFKDKNGSFRESLIGDVQGMLGLYEAAHLRVQEEDILDEAH
AFTTTHLKSLVKHLDHPLLVQVTQALHRPIRKGLERLEARPYISIYQDEASHSKALLKLA
KLDFNLLQSLYKKELSHITRWWKDLDFSSRLPFVRDRVVETYLWIVVACFEPQYSYARRI
QTKLLVLITVIDDIYDAYGTLEELELFTEAIERWDNNGIDKLPEYMKPCYLAVLDAYKEI
EEKENEERSYCVHYAKEAMKNSVRAYFNEAKWLHGEYVPTVEEYMGVALVSCDVPMFTII
SFVGMGFIATKEAFDWVLNGPKIVRACSTIIRLMDDMASHKFEQERGHIASSVECYMKQY
SVSEQHAYHELNKQVEKAWKDINQEFLRPTAIPMPLLTRVLNFARTGDFMYKGREDIFTN
VGEVMKDNVASLFIDPVPM*
>CSTPS078a CSTPS078a
MGPKTKPNQIPHTFQLHTTVH*MLSYFSHTYQFIIQGIVPFYHCSKELTCLVKSQHVL*P
RFLNPKIVLWQIFTPTFGVTNLSPTPLKTRLHAPAKWSRLRI*KRK*KGN*RLLLLTVPN
C*TSLMQCNGLGWHTTLNKR*KKHYNIFIIVFMTSMILMVISIMLLLDFDY*GNKSTVFH
VVYSKSLRMNEVDSRKF*SQMYEAC*ACMKLHISGFMERTYLQKHLLSPPLTSRPW*KV*
DILLQNKLLMP*TGPLEKVWRG*RQDGIYLSTKMKLSMIKLY*SWQN*ISI*CSHCTGKS
*AILQGGGKN*TLLRSYLLHETDWLKATSGYVGCILSPNMYMQDDFQPK*LL*HPL*MIS
MMHMAHLKNSSSS*KPLRGGIVTT*ITFQNT*NSPIWHS*MCTKKSRKRWRKKETNIGFT
MPKK**RIKFELTLLRPNGYMKNTDQQLKSTCVLQ**AQDII*LQPLP*KSNKGGL*FG*
PTILRLCHLQV*LRGSWMTSDHISLSKRESMWPQPLNVT*INMVALRNKHTTTFKSKLRM
HGWILTKNASNLLMFQCLSLLLFSISPEPRMSFTKSKMGTRMLGK**RITLRHASLTL*Y
>CSTPS079 CSTPS079
MECSSELHMPLILATSNMSSPAPVANPETNRRTANYQPSIWANSFIVSNIPDDEITLAHK
EQQLEDLKEEVRRELIAAASSPSKQLKFIDAIQRLGVAYHFENEIEQALQSTYDNYHGIA
DINDDLYDVALRFRLLRQQGFNISCDIFKRYKDEKGRFKKSLINDPYGLLGLYEAAHLRV
WEEDILDEALAFTTTHLKSIVEHLEYPLAAQVTHALERPIRKGLERLEARPFMSIYQDDA
SHSKALLKFAKLDFNLLQSLYKKELSNISRWWKDLDFSSKLPFARDRLVEGYFWIATCCF
EPQYSYARRIQTKLHALITTMDDIFDAYGTFEELELFTEAIGRWDINSVHQLPEYMKPCY
QAVLDVYKEIEEMENTERSYCVHHTKDAIKSLVQAYLVEAKWLHGKYIPTIEEYMGIAMV
TVGVPVLTIMSFIGMRETATKEVFDWLLQNPKIVRATYIIIRLMDDMASHKFEQEREHIA
SSIECYMKQHGVSEQQAYDKFHKQIENAWKDINEECLRPTAVPMLLLSRLLNFARSGDVM
YKSHKDIFTHPGEVMKNNISMLLIDPVPI*
>CSTPS098 CSTPS098
MELAKLFLSYLPIHHSRYNTVLSLFQGINMSTQVSASSLAQIPQPKNRPVANFHPNIWGD
QFITYTPEDKVTRACKEEQIEDLKKEVKRKLTAAAVANPSQLLNFIDAVQRLGVAYHFEQ
EIEEALQHICNSFHDCNDMDGDLYNIALGFRLLRQQGYTISCDIFNKFTDERGRFKEALI
SDVRGMLGLYEAAHLRVHGEDILAKALAFTTTHLKAMVESLGYHLAEQVAHALNRPIRKG
LERLEARWYISVYQDEAFHDKTLLELAKLDFNLVQSLHKEELSNLARWWKELDFATKLPF
ARDRLVEGYFWMHGVYFEPQYLRGRRILTKVIAMTSILDDIHDAYGTPEELKLFIEAIER
WDINSINQLPEYMKLCYVALLDVYKEIEEEMEKEGNQYRVHYAKEVMKNQVRAYFAEAKW
LHEEHVPAFEEYMRVALASSGYCLLATTSFVGMGEIATKEAFDWVTSDPKIMSSSNFITR
LMDDIKSHKFEQKRGHVASAVECYMKQYGVSEEQVYSEFQKQIENAWLDINQECLKPTAV
SMPLLARLLNLTRTMDVIYKEQDSYTHVGKVMRDNIASVFINAVI*
>CSTPS092 CSTPS092
MIIPQSLLLFHSLAYIMYSSNFFIYIVVVTIFYISNKLGLRVSKADFGPSIWGERFVSYT
LADEIARGHKEQQAEDLKEEVRRGLMAAADIFNKFKDEKGGFQESLINDVRGIIGLYEAT
HLRVHEEGILDEALVFTTTHLESVVEHLEYPLAEQVTHSLKQPVRKGLNRIEARLFISIY
QHEAPHDKALLKLAKWHKELDLGMKIPFARDRLVESYFFVLAMFSEPQYSRPKWDKSNSQ
PPEYMEVIYQVLLDVYKEIEEEMDKEGKANCFHYAKEAVRHVPTIEEYMQVVRVSLALPL
ATTLSFIWKRRNDNKRGL*
>CSTPS102a CSTPS102a
MSTDYSACSPAPDANPETNRRTANFNPSTWGNSFIMTNSPDDEITLDHKEQQLEDLKEEV
RRELKAAAGDPSKQLKQQGFNISCDIFNRYTDEKGRFKESSINDACGLLGLYEAAHLRVW
EEDILGEALAFTTTHLKSMVELLEYPLAAQVTHALYRPIRKGLERLEARPYMSIYQDEAS
HSKALLKLAKLDFNLLQSLYKKQLSNISRWWKDLDFSSKLPFGRDRVVECYFWIATACFE
PQYSYARRIQTKILALITIIDDMFDAYGTLEELELFTEAIGRWDVNSIYQLPEYMKPCYQ
AVLDAYKEIEQMENKEDHIVFTMQKRQSVRAYFNEAKWLHEDYVPTIEEYLSVAQVTSEV
TLFTVICFVGMGRMATKEVFEWVWNDPKIVGASSKVMRLMDDMASHKFEQERGHSASSVE
CYMKQHGVSEQHAYQELNKQVENAWKDVNQGCLRPPAIPMPLLTRVLNFARTGDFMYKGR
DDRFTNVGDVMKDSIASLFIDPVPI*
>CSTPS080 CSTPS080
MALILATSDMSSPAPVANPETNRRTANYQPSIWGNSFIVSNTPEDEITLAHKEQQLEDLK
EEVRRELMAAASNPSKQLKFIDAVQRLGVAYHFEKDIEEALQNTYDNYHCIDDINDDLYD
VALRFRLLRQQGFNISCDIFKRYKDEKGRFKESLINDPCGLLGLYEAAHLRVREEDILDE
ALAFTTAHLKSMVEHLAYPLAAQVTHALDRPIRKGLERLEARPFMSIYQDEASHSKALLK
FAKLDFNLLQSLYKKELSNISRWWKDLDFSSKLPFARDRLVEGYFWIAISCSEPQYSYAR
RIQTKVVALITTVDDIFDAYGTFEELELFTEAIERWDINSIDQFPEYLKPCYQAVLDVYK
EIEEMENTERSYCVHHTKDAIKSLFQANLVQAKWFRGKYIPTIEEYMGIAMVTVGVPPLT
IMSFIGMRETATKEVFDWVQQNPKIVRAASTVMRLMDDMASHKFEQERGHNASSIECYMK
QHGVSEQQAYDELHKQIENAWKDINEESLRPTAVPMLLLSRLLNFARSGDVMYKGHKDMF
SHPEEVMKNDISMLLIDPVPI*
>CSTPS083b CSTPS083b
ILSARVSYTWP*FSLPATGLLQPQLLIQRLIAELQIISLAFGAIPSS*ATLLRMR*LWPI
KSSSWKI*RRKLEES*WLQLVILQNS*SLSMQFNGLGWHTTLKRR*KKHYKIPMITIIAL
MT*MMISMMLRFNFDY*DNKASIFHVIYSRGTQMIREGLRSL*SMMHVAY*ACMKLHISG
CGKKTY*MKHLLSPPLTSSLW*NI*NTLLQHK*LMPYTGP*GKA*RG*RQGLSCLSTRMK
RHILKLY*SLQS*TSTNCSHCIKKS*AISWGGGKT*IFLQSYLL*EIDWWKGTF**QQLV
LSPSIHMLEEYKPNYML*SQLRMTYLMHMEHLKNWSSLQRQLGGGILTAHISFLNT*SHA
IRQS*MPTKKLRRWKTQKDHTLCTKQKMQ*KTWSKLTWLKPNGFMENTYQQ*KSTCVLHW
*VLVPPC*HSSLLLAWERLQPRKSLIGCNKTLRLLELPPKSLGSWMTWLRTSLSKREGIL
HQVSNVT*SNMVSPSNKHTRIFTSNSRMHGRI*MKSASNLLQFQCFSLVVFSILLEQQM*
CTRARKIYSHILEKG*KIIFQCCS*TLCQY
>CSTPS083a CSTPS083a
MALILATSNGSSPAPVANPETNCRTANYQPSIWGNTFIVSHTPEDEITLAHKEQQLEDLK
EEVRRELMASASNPSKQLKFIDAVQRLGVAYHFEKEIEEALQNTYDNYHCIDDINDDLYD
VALQFRLLRQQGFNISCDIFKRYTDDKGRFKESLINDACGLLGLYEAAHLRVWEEDILDE
ALAFTTTHLKSMVEHLEYPLAAQVTHALYRSLRKGLERLEARPFMSIYQDEASHIKALLK
LAKLDFNQLQSLYKKELSNILGWWKDLDFSSKLPFVRDRLVEGYFLIATACFEPQYSYAR
RIQTKLHALITTTDDIFDAYGTLEELELFTEAIGRWDIDSTHQLPEYMKPCYQAVLDAYK
EIEEMENTERSHSVHQAKDAMKNLVQAYLVEAKWFHGKYIPTIEEYMRVALVSIGAPVLT
FISFIGMGEIATKEVFDWLQQNPKIVRASSKVIRLMDDMATHKFEQERGHIASSIECYMK
QHGVSEQQAYEDFHKQLENAWKDINEECLKPTAVPMLLLSRLLNFARAADVMYKGEKDIF
THLGEGMKNNISMLLIDPVPI*
>CSTPS086a CSTPS086a
ILSARVSYTWP*FSLPATGLLQPQLLIQRLIAELQIISLAFGAIPSS*ATLLRMR*LWPI
KSSSWKI*RRKLEES*WLQLVTLQNS*SLSMQFNGLGWHTTLKRR*KKHYKIPMITIIAL
MT*MMISMMLCFDFDY*DNKASIFHVVSLRNIMYTEREGSRSL*SMMHMAY*ACMKLHIS
GCGKKTY*MKHLLSPPLTSSLW*NI*NTLLQHK*LMPYTGP*GKAWRG*RQGLSCLSTRM
KRHIVKLY*SLQS*TSTNCSHCIKKS*AISWGGGKT*IFLQSYLL*EIDWWKGTFG*Q*L
VLSPSIHMLEEYRPNYML**QLRMTYLMHMEHLKNWSSLRRQLGGGILTAHISFLNT*SH
AIRQS*MPTKKSRRWKTQKDHTLCTKQKMQ*KTWSKLTRLKPNGSMENTYQQ*KSTCVLH
WLVLVPPC*HSSLLLAWERLQPRKSLIGCNKTLRLLELPPKSLGSWMTWLRTSLSKREDI
LHQVSNVT*SNMVSPSNKHMRSFTSNSRMHGRI*MKSASNLLQFQCFSLVVFSILLEQQM
*CTRGRKMNLHILEK**KIIFQCCS*TLCQY
>CSTPS089 CSTPS089
MEDCPKPAEACQLSSTHIYFSYKTSEVLVNPTNMSISFSKCSPAQNAKPVVNRPTADFSP
SIWGERFISYTPADEIARAHKEKQVEDLKEKVRRRLITAAGNPSQQLNYIDAIQRLGVAY
HFEREIEEALKHMYDNYYDVEHKDDDLYNVSLQFRLLRQQGFNLSCDVFNKFKDQKGGFQ
ESLINDVRGMLGLYEATHLRVHEEGILDEALVFTTTHLESVVEHLEYPLAEQVPHALKQP
VRKGLNRLEARRYISIYQLEASHDKALLKLAKLDFNLMQSLHKEELSNLSRWHTELDFTV
KISFTRDRVVEVYFFVLAMYFEPQYSRARRILTKVLYIISTIDDMYDAYGSLEEHKLFAE
MIERWDINSIDQLPEYMKVIYQALLDVYKEIEEEMDKEGKAYSFHHAKEAMKIQIGAYFD
ESQWFHEGNVPTIDKYMQVARLPLTTVIFFIGMDEIITKEAFEWVYNDPFTVASCLIARL
MNDMTSHKFEQERGHVASAIECYVKQYSVSKQQAYDEFNKQIANAWKDINQGFLRPTSMP
VPILTGVLNLTRVVDIIYKENDEYTHVGKVMKDNIASLLIDPVPFEQERGHVALAIECYV
KQYSVSEQ*
>CSTPS090 CSTPS090
MALILATSNGSSPAPVANPETNRQTANYQPSIWGNTFIVSNTPEDEITLVHEEQQLEDLK
EEVRRELMAAASNLSKQLKFIDSVQRLGVAYHFEKDIEEALQNTYDNYHCIDDINDDLYD
VALRFRLLRQQGFNISCDIFNRYTDEKGRFKESLINDACGLPGLYEAAHLRVWEEDILDE
ALAFTTTHLKSMVEHLEYPLAAQASHALYRPIRKGLERLEARPFMSIYQDEASHSKALLK
LAKLDFNLLQSLYKKEISNILRWWKDLDFSSKLPFVRDRVVEGYFWIAIACFEPQYSYAR
RIQTKLHALLITTDDIFDAYGTLEELELYTEAIGRWDINSIHQLPEYMKPCYQAVLDFFK
EIEEMQNTERSYCVHHAKDAMKNLVQAFLVEAKWFHGKYIPTIEEYMRDALVSSGATVFA
IISFIVMGEIATKEVFDWVQQNPKIVRALSTVMRLMNDMATHKFEQESGHIASSIECYMK
QHGLSEQQAYEEFHKQLENAWKDINEECFRPTAVPLLLLSRLLNFARAADVVYKGQKDAF
THLGEVMKNNISMLLIDPVPI*
>CSTPS093a CSTPS093a
MSGQVLASPLGQFPELENRPVVKYHPSIWGDQFMSYTPEDEVTRACKEKQLEDLKEEIRR
KLMNTAGNTSQKLKFIDAVQRLGVAYHFEREIEEVLQHIYDSYPNGDDMEGGIYNVALQF
RLLRQAGFNISCGLFNEFKDEKGNFKKALVSDVRGMLGLYEAAHLRVHGEDILDETLAFT
TTHLRSMVEHLEYPFAEQIAHALKQPIRKGLERLEARWYISIYQDETSHDRTLLKLAKLD
FNLVQSLHKEELSNITRWWKQLNFATKLPFARDRLVEGYFWILGVFFEPQYAWARRIVTK
TIAMTSTMDDIYDAYGTFEELELFTEAIERWDINSIDHLPEYMKHFYVALLDVYKEIEEE
MEKEGNQYRVQYAIEAMKKQVRAYFHEAKWLHEGRIPTMEEYMSIARVSSGYPMLTATSF
IGMGKIVTKEAFDWVISDPKIVTASAVIARLMDDITSHKFEQKRGHVASGVECYMKQYGA
SEEEVYDKFQKQVVDAWKDTNEEFLRPTAVPMPLLMRVLNLSRVMYVIYTGGDGYTHVGK
VMKNNVASLLIHPIA*
>CSTPS094a CSTPS094a
MQWSFPSFCTHTFQVSFQRSVLLPFQKINMSGQVLATPLGQFPELENRPVVKFHPNIWGD
QFLSYTPEDEVTRACKEKQLEDLKEEIRRKLMNTAGNTAQQLKFIDAVQRLGVAYHFERE
IEEVLQHIYDSYPNGDDMEGDIYNVALQFRLLRQAGFNISCGLFNEFKDEKGNFKKALVS
DVRGMLGLYEAAHLRVHGEDILAKALAFTTTHLKAMVESLGYHLAEQVAHALNRPIRKGL
ERLEARWYISVYQDEAFHDKTLLELAKLDFNLVQSLHKEELSNLARWWKELDFATKLPFA
RDRLVECYFWMLGVYFEPQYLWGRRILTKVTAMTSILDDIHDAYGTPEELKLFMEAIERW
DINSIDQLPEYMKLCYVALLDVYKEIEEEMEKEGNQYRVHYAKEVMKNQVRAYFAEAKWL
HEEHVPTIEDYMRVALVSSAYCMLATTSLVGMGEIATKEAFDWMTSDPKIMSSSNFIARL
MDDIKSHKFEQKRRHVASAVECYMKQYGVSEEQVYSEFQKQIENAWLDINQECLKPTAVS
MPLLARILNLTRTADVFYKEQDSFTHVGKVMRDNIASVFINAVI*
>CSTPS094b CSTPS094b
MSGQVLATPLGQFPELENRPVVKFHPNIWGDQFLSYTPEDEVTRACKEKQLEDLKEEIRR
KLMNTAGNTAQQLKFIDAVQRLGVAYHFEREIEEVLQHIYDSYPNGDDMEGDIYNVALQF
RLLRQAGFNISCGLFNEFKDEKGNFKKALVSDVRGMLGLYEAAHLRVHGEDILAKALAFT
TTHLKAMVESLGYHLAEQVAHALNRPIRKGLERLEARWYISVYQDEAFHDKTLLELAKLD
FNLVQSLHKEELSNLARWWKELDFATKLPFARDRLVECYFWMLGVYFEPQYLWGRRILTK
VTAMTSILDDIHDAYGTPEELKLFMEAIERWDINSIDQLPEYMKLCYVALLDVYKEIEEE
MEKEGNQYRVHYAKEVMKNQVRAYFAEAKWLHEEHVPTIEDYMRVALVSSAYCMLATTSL
VGMGEIATKEAFDWMTSDPKIMSSSNFIARLMDDIKSHKFEQKRRHVASAVECYMKQYGV
SEEQVYSEFQKQIENAWLDINQECLKPTAVSMPLLARILNLTRTADVFYKEQDSFTHVGK
VMRDNIASVFINAVI*
>CSTPS095 CSTPS095
MSASPLGQFPELENRPVVKYHPSIWGDQFMSYTPEDEVTRACKEKQLEDLKEEIRRKLMN
TAGNTSQKLKFIDAVQRLGVAYHFEREIEEVLQHIYDSYPNGDDMEGGIYNVALQFRLLR
QAGFNISCGLFNEFKDEKGNFKKALVSDVRGMLGLYEAAHLRVHGEDILDETLAFTTNIG
AYFHEAKWLHEGRIPTMEEYMSIARVSSGYPMLTATSFIGMGKIVTKEAFDWVISDPKIV
TASAVIARLMDDITSHKFEQKRGHVASGVECYMKQYGASEEEVYDKFQKQVVDAWKDTNE
EFLRPTAVPMPLLMRVLNLSRVMYVIYTGGDGYTHVGKVMKNNVASLLIHPIA*
>CSTPS096a CSTPS096a
MMKITLAHEEQQLEDLKQEVRRELIAAASNPSQQLKFIDAVQRLGLAYHFEKEIEEALQH
TYDNYHEIDDINDDLYNMYSTREGKACMKLCTSQVWEEDTLNEALAFTTTHLKSMRQGLS
CMSIYQDEASHSKALLTFAKLDFNLLQSLYKKELSNISRWWKDRDFSSRLPFPKGCLYQY
YFIITKFTLFYHYIICQGLDEQ*
>CSTPS097a CSTPS097a
MSGQVLASPLGQFPELENRPVVKYHPNIWGDQFLSYTPEDEVTRACKEKQLEDLKEEIRR
KLMNTAGNTSQQLKFIDAVQRLGVAYHFEREIEEVLQHIYDSYPNGDDMEGDIYNVALQF
RLLRQAGFNISCGLFNEFKDEKGNFKKALISDVRGMLGLYEAAHLRVRGEDILDEALAFT
TTHLRSMVEHLEYPFAEQVAHALKQPIRRGLERLEARWYISIYQDETSHDRTLLKLAKLD
FNLVQSLHKEELSNISRWWKNLDFATKLPFARDRLVECYFWILGFYFEPQYVWARRILTK
TIALTSTMDDIYDAYGTFEELKLFTAAIERWDINSIDHLPEYMKHFYVALLDVYKQIEEE
MEKEGNQYRVQYAIEAMKNQARAYFHEVKWLHEGRIPTVEEYMSVAQVSSGDSMLTITSF
IGMGKIVTKEAFDWVITNPKIVTASSVISRLMDDITSHKFEQKRGHVASGVECYMKQYGA
SEEEVYDKFQKQVVDACKDINEEFLRPTAVPMPLLMRVLNLSRVMYVIYTGGDGYTHVGK
VMKNNVASLLIHPIA*
>CSTPS099a CSTPS099a
MSTQVSECPLVQIPKPENRPRAKFHPNIWGDLFITYTPEDEVSRACKEKQVEDLKDEVRR
ELMAAAGNPSQLLNFIDAVQRLGVAYHFEREIEESLQHIYDRFHDADDTNDDLYNIALRF
RLLRQQGYNISCGIFNKFKDEEGSFKEDLISNIQGMLGLYEAAHLRVHGEDILEEALAFT
TTHLKAKVESLGYPLAEQVAHALKRPIRKGLERLEARWYISIYQDEAFHDKTLLKLAKLD
FNLVQSLHKEELSNLARWWNKLDFATKLPFARDRLVEGYFWIVGVYFEPQYLWAIRILTK
IIVMTTVIDDIYDAYGTFEEIKHFTEAIERWDINSIDHLPEYMKLFYVALLDVYKEIEEE
MEKERHQYRVHYAIDAMKNQVRAYFAEAKWFHEQHIPTMEEYMSVALLSSGYFLLATSSF
IGMGEIVSKEAFDWVISDPKIIRASTVIARFMDDMTSHKKEFHNQIVNAWMDINQECLKP
TAVPMPLLTRVLNLSRVMDVIYKEGDGYTHVGKVMKDNIGSVLIDPII*
>CSTPS100a CSTPS100a
MSGQVLASPLGQCPELENRPVVKYHANIWGDQFLSYTPEDEVTRACKEKQLEDLKEEIRR
KLMNTAGNTSQQLKFIDAVQRLGVAYHFEREIEEVLQHIYDSYPNGDDMEGDIYNVALQF
RLLRQAGFNISCGLFNEFKDEKGNFKKALVSDVRGMLGLYEAAHLRVHGEDILAKALAFT
TTHLKAMVESLGYHLAEQVAHALNWPIRKGLERLEARWYISVYQDEAFHDKTLLELAKLD
FNLVQSLHKEELSNLARWWKELDFATKLPFARDRLVECYFWMLGVYFEPQYLRGRRILTK
VIAMISILDDIHDAYGTPEELKLFIEAIERWDINSIDQLPEYMKLCYAALLDVYKEIEEE
MEKEGNQYRVHYAKEVMKNQVRAYFAEAKWLHEEHVPTFEEYMRVALVSSGYCILATTSF
VGMGEIATKEAFDWVTSNPKIMSSSNFIARLMDDIKSHKFEQKRGHVASAVECYMKQYGV
SEEQVYKEFQKQIENAWLDINQECLKPTAVSMPLLARILNLTRAADVVYKEQDSYTHVGK
VMRDNIASVFINAVI*
>CSTPS100b CSTPS100b
MQWSFPSFCTHTFQVSFQRSVLLPFPKI*HVGSSLSKPSRPMS*TGKSSSGQVSR*HLG*
PVLILHSRGRGNTCLQREAA*RSERGNSKEANEYSW*HFPTTKIYRCCATSWGGIPL*KR
DRRSVTTYL**LS*WR*YGR*YL*CCSSISVTKTSWVQYFMWLVQ*VQG*KG*LQESFSQ
*CKRHARLV*GCTSQSSWRGHTCKSTCFHHHSPQGHGRKFRISSCRTSCSCPELAH*KRF
GEARGKMVYICLPR*SFP**NFTRASKIRFQSSAVTAQGRAKQSCKVVERTRLCYKVTFC
TRQIG*MLLLDAWGVF*ASILTG*TNSNQSNCHDIHSR*YP*CIWHT*RTQALHRSH*EV
GY*QHRSASRIHETLLCGTLRCVQRNRGRDGERRKPISGSLCQRSNEESSSSLLC*GQMV
T*RTRTNI*RVHACCTSKLWILHTCNHVLCGNGRNSNKGGL*LGDQQS*DYVIFKFHCEA
HG*HQIT*V*AKERACGLSC*MLHEAIWCL*GTSIQRISKAN*ECMAGY*PGMPQTYCCF
NASPCSYSQSYTSRGCRLQRARFVHTCWESDEG*HCVCLHQRCNI
>CSTPS101b CSTPS101b
LSSTIEHLEYPLAEQVAHALKQPIRKGLERLEARWYMSIYQDETSHDTTLLKLAKLDFNL
VQSLHKEELSNIARWWKELDFATKLPFARDRLVEGYFWILGVYFEPQYVRARRILTKTIS
MTSIIDDIYDAYGTFEELELFTEAIERWDINSIDHLPEYMKHCYVALLDVYKEIEEEMEK
KGNQYRVQYAIEAVGHSASTLFCIVTYRKDIDAKWFHEGRIPTMEEYMRIALVTSGYYML
TTMSFIGMGEIVTKEAFDWVISDPKIITASAVICRLMDDISSHKFEQKRGHVASGIECYM
KQYGASEEEVYDEFQKQVVDAWRDINEEFLRPTVVPMPLLMRVLNLSRVMDVIYTGEDGY
THVGKVMKNNVASLLIHPIG*
>CSTPS101a CSTPS101a
MKHLEYPLAEQVAHALKQPIRKGLERLEARWYMSIYQDETSHDTTLLKLAKLDFNLVQSL
HKEELSNIARWWKELDFATKLPFARDRLVEGYFWILGVYFEPQYVRARRILTKTISMTSI
IDDIYDAYGTFEELELFTEAIERWDINSIDHLPEYMKHCYVALLDVYKEIEEEMEKKGNQ
YRVQYAIEAVGHSASTLFCIVTYRKDIDAKWFHEGRIPTMEEYMRIALVTSGYYMLTTMS
FIGMGEIVTKEAFDWVISDPKIITASAVICRLMDDISSHKFEQKRGHVASGIECYMKQYG
ASEEEVYDEFQKQVVDAWRDINEEFLRPTVVPMPLLMRVLNLSRVMDVIYTGEDGYTHVG
KVMKNNVASLLIHPIG*
>CSTPS103a CSTPS103a
MSIQVSTCPLVQIPKPEHRPVAEFHPSIWGDQFIAYTPEDEDTRACKEKQVEDLKEEVRR
ELMAAADNPSQLLNFIDAVQRLGVAYHFEREIEESLQHIYDRFHYADDTDDDLYNVALQF
RLLRQQGYNISCGIFNKFKDEKGSFKEDLISNVQGMLGLYEAAHLRVHGEDTLEEALAFT
TTHLKATVESLGYPLAEQVAHALKHPIRKGLERLEARWYISLYQDEASHDKTLLKLAKLD
FNLVQSLHKEELSNLARWWKELDFATKLPFARDRFVEGYFWTLGVYFEPQYSCARRILTK
LFAMASIIDDIYDAYGTLEELQPFTEAIERWDIKSIDHLPEYMKLFYVTLLDLYKEIDQE
LEKYGNQYRVYYAKEVLKSQVRAYFAEAKWSHEGYIPTIEEYMLVALVTSGSCILATWSF
IGMGEIMTKEAFDWVISDPKIITASTVIFRLMDDITTHKFEQKRGHVASGIECYMKQYGV
SEEQVYSEFHKQVENAWLGINQECLKPTAVPMPLLTRVVNLSRVMDVIYKEGDGYTHVGK
VMKDNIGSVLIDPIV*
>CSTPS103b CSTPS103b
KELAKLFRS*LPIHHLGCSIIVPRK*HVYSSLNVSSRPNS*TRTPPSGRVSP*HLG*SIH
CLHSRR*GYTCLQREAKR*KNHYNIFMIGFIMPMIQMMISIMLLFNFDY*DNKGTIFHVV
YSTSSRMKKVASRRI*SATYKACWACMKLHISGFMERTHLKKHLLSPPLTSRPR*KV*DI
LLQNKLLMP*SIPLGKVWRG*RQDGIYLSIKMKLPMIKLY*SWQS*ISI*CSPCTKKS*A
ILHGGGKN*TLLQSYLSHGIDLWKAIFGHLGCTLSPNIHALEEF*PNYLPWLPL*MISMM
HMAHLKNSSPLQKPLRGGILKA*ITFQNT*NSSM*HS*ICTKKSTKSWRNMETNIGFTMQ
KKY*RVKFELTLLRRNGPMKDTYLQ*KSICLLHS*PQVPAYLQPGLSLEWEKS*QRRPLI
G*SVILRLSQLQL*FSDSWMTSQRISLSKKEGMWPRALNVT*SNMVSLRNKCTVSSTSKL
RMHGWVLTRNASNLLPFQCLSSLVLSIFHESWMSFTRRETGTHMLGK**RIILDLCSLTP
*Y
>CSTPS108b CSTPS108b
MALLTLSSNPFFTFTRLQPSSRFCRGKSQGVCISGPVQCTGGAKTSSQPAVIVRRTASYQ
PSIWDHDYIQSLTSDYVGETYTRQLEKLKGDVKIMLGQVGEPLHQLELIDTLQRLGIHYH
FGEEIKRILHSIYNNYNRNDTWKNGDLYATALEFRLLRQHGYHVPQGVFHIFINKIGTVK
PWLNEDIKGILCLYEASYLSVEGENILEEARDFTRNFLEEYLERTVDQNDLTAIINHAME
LPLHWRMLRLEARWFIDVYERSQGMNPILLELAKLDYNMVQATYQEDLKHASIYKVLSNS
NIDIPSFGPYKCRWWTSTRLPEKSSFARDRLVENFLWAVGFIFEPQFGYCRRMLTKLISL
ITTIDDVYDVYGTLDELELFTDAVDRGWDASFVSTVRWDINAMEQLPQYMKICFLALYNF
TNETAYDVLKEHDLNIISYLRKAWADLSKSYLVEAKWYHEGYMPSLQEYINNAWISISGP
LTLVHAYFFITNPMTEEALGCLERFSDIIRWSSMIFRLSDDLGTSSDELKRGDVPKSIQC
YMYETSASEDDARKYIGFLIDETWKKMNEERNLNSPFSQTFIGMAMDIPRMAQCMYLYYR
DGYGVQDRETKDHVKTLFIEPIPLYRGPVSFSLRCECDLSFLDFGCGRTW*
>CSTPS108a CSTPS108a
MNQTWEHTTTNSIYSCWQCDPACPTPMALLTLSSNPFFTFTRLQPSSRFCRGKSQGVCIS
GPVQCTGGAKTSSQPAVIVRRTASYQPSIWDHDYIQSLTSDYVGETYTRQLEKLKGDVKI
MLGQVGEPLHQLELIDTLQRLGIHYHFGEEIKRILHSIYNNYNRNDTWKNGDLYATALEF
RLLRQHGYHVPQGVFHIFINKIGTVKPWLNEDIKGILCLYEASYLSVEGENILEEARDFT
RNFLEEYLERTVDQNDLTAIINHAMELPLHWRMLRLEARWFIDVYERSQGMNPILLELAK
LDYNMVQATYQEDLKHASIYKVLSNSNIDIPSFGPYKCRWWTSTRLPEKSSFARDRLVEN
FLWAVGFIFEPQFGYCRRMLTKLISLITTIDDVYDVYGTLDELELFTDAVDRGWDASFVS
TVRWDINAMEQLPQYMKICFLALYNFTNETAYDVLKEHDLNIISYLRKAWADLSKSYLVE
AKWYHEGYMPSLQEYINNAWISISGPLTLVHAYFFITNPMTEEALGCLERFSDIIRWSSM
IFRLSDDLGTSSDELKRGDVPKSIQCYMYETSASEDDARKYIGFLIDETWKKMNEERNLN
SPFSQTFIGMAMDIPRMAQCMYLYYRDGYGVQDRETKDHVKTLFIEPIPLYRGPVSFSLR
CECDLSFLDFGCGRTW*
>CSTPS109a CSTPS109a
MALLTLSSNPFFTFTRLQPASRFCRGKSQGVCISGPVQCTGGAKTSSQTAVIVRRTASYQ
PSIWDHDYIQSLTSDYVGETYTRQLEKLKGDVKIMLGQVGEPLHQLELIDTLQRLGIHYH
FGEEIKRILHSIYNNYNRNDTWKNGDLYATALEFRLLRQHGYHVPQDVFHIFINKMGTVK
PWLNEDIKGILCLYEASYLSVEGENILEEARDFTRNFLEEYLERTVDQNDLTAIINHAME
LPLHWRMLRLEARWFIDVYERSQGMNPILLELAKLDYNMVQATYQEDLKHASMWWRSTRL
PEKSSFARDRLVENFLWAVGFIFEPQFGYCRRMLTKLISLITTIDDVYDVYGTLDELELF
TDAVDRWDTNAMEQLPQYMKICFLALYNFTNETAYDVLKEHDLNIISYLRNAWADITKSQ
LVEAKWYHEGYKPSLQEYINNAWISVSGPLTLVHAYFFITNPMTEEALGCLERFRDIIRW
SSTIFRLSDDLGTSSDELKRGDVPKSIQCYMYETSASEDDARKYIGFLIDETWKKMNEER
NLNSPFSQTFIGMAMDIPRMAQCIYLYRDGYGVQDRETKDHVKTLFIEPISLI*
>CSTPS109b CSTPS109b
MALLTLSSNPFFTFTRLQPASRFCRGKSQGVCISGPVQCTGGAKTSSQTAVIVRRTASYQ
PSIWDHDYIQSLTSDYVGETYTRQLEKLKGDVKIMLGQVGEPLHQLELIDTLQRLGIHYH
FGEEIKRILHSIYNNYNRNDTWKNGDLYATALEFRLLRQHGYHVPQDVFHIFINKMGTVK
PWLNEDIKGILCLYEASYLSVEGENILEEARDFTRNFLEEYLERTVDQNDLTAIINHAME
LPLHWRMLRLEARWFIDVYERSQGMNPILLELAKLDYNMVQATYQEDLKHASMWWRSTRL
PEKSSFARDRLVENFLWAVGFIFEPQFGYCRRMLTKLISLITTIDDVYDVYGTLDELELF
TDAVDRWDTNAMEQLPQYMKICFLALYNFTNETAYDVLKEHDLNIISYLRNAWRRNGTTK
VISHLYRSISTMPGFQYQVH*
>CSTPS110 CSTPS110
MALLTLSSNPFFTFTRLQPASRFCRGKSQGVCISGPVQCTGGAKTSSQTAVIVRRTASYQ
PSIWDHDYIRSLTSDYVGETYTRQLEKLKGDVKIMLGQVGEPLHQLELIDTLQRLGIHYH
FGEEIKRILHSIYNNYNRNDTWKNGDLYATALEFRLLRQHGYHVPQDVFHIFINKMGTVN
PWLNEDIKGILCLYEASYLSVKGENILEEARDFTRNFLEEYLERTVDQNDLTAIINHAME
LPLHWRMLRLEARWFIDVYERSQGMNPILLELAKLDYNMVQATYQEDLKHASMWWRSTRL
PEKSSFSRDRLVENFLWAVGFIFEPQFGYCRRMLTKLISLITTIDDVYDVYGTLDELELF
TDAVDRWDTNAMEQLPQYMKICFLALYNFTNETAYDVLKEHDLNIISYLRKAWADLSKSY
LVEAKWYHEGYMPSLQEYINNAMISISGPLTLVHAYFFITNPMTEEALGCLERFRDIIRW
SSTIFRLSDDLGTSSDELKRGDVPKSIQCYMYETSASEDDARKYIGFLIDETWKKMNEER
NLNSPFSQTFIGMAMDIPRMAQCIYLYRDGYGVQDRETKDHVKTLFIEPISLI*
>CSTPS106 CSTPS106
MALFMLSSTSILSYSLLPPRKDFWMGKSISGKPAHPVQCVVVNRPSYETTVRRTANYQAP
IWDYDYVQSLRSDYTGETCIGRFYQLKREVKMMLGKVEKPLDQLELIDLLQRLGISYQFE
DEIKRLLNSIYCNHNIDDKWKKENLHATALEFRILRQNGYSIPQDVFSSFKDEIGGFKAC
FSEDIQGILCLYEASYLSIEGESILEEARDFTKKHLEGCLRQNIDENLAILVSHALELPL
HWRMLRLEARWFIDACERRQDMNPILLEFAKLDYNMVQAKHQEDLKYASRWWRSTRLGEK
LSFARDRLMENFLWTVGVIFEPQFGYCRRMLTKVNAMITTIDDVYDVYGTLEELELFTDA
VDRWDINAMDQLPEYMKICFLALYNSTNEMAYDLLKEQGSHIIAYLRKAWADLCKSYLLE
AKWYHARYTPTLQEYLSNAWISISAPAILVHAFFFVTNPITEDALECLEQYCNIIRWSSI
ILLLSDDLGTSSDELKRGDVPKSIQCYMHETGACEEDAREHIKCLIGETWKKMNEDRVME
SPFSQTFVGIAINLARMSQCMYQYGDGHGVQDRETKDRVLSLLIEPIPLV*
>CSTPS107a CSTPS107a
MALSMLAPNPILAFPRLQPPTRHCSRQGKSFSDSTSGLVVQCLFASKVQDQTAVRRSANY
QPSIWDYDYIQSLRSNYGEAHMKRLDELKGFVKMMLIGKDEKPLDQLVTIDLLQRLGVSY
HFEDEIKSILDCRYKNYDRNNMWKAENLYATALEFRLLRQHGHKDVFNCFKDEMGSFKPC
HYEDIKGILCLYEASYFSMEGESVLDEARDFTKKHLEKSLEQSIDKNLAILVSHSLELPL
HWRMLRIEARWFMDVYERRQDMDPSLPEFAKLDYNMVQAIHQEDLKDVSKWWKNIGLGEK
MSFTRDRLVENFLWAVGHAFEPQFGYCRKIITKVLALIVTIDDIYDIYGTLDELEIFTDA
IDRWDINAMDQLPEYMKICFLALFNSVNEMAYNVLKEEGSNIIPHLRKMWADLCKCYLVE
ARWYYSRYTPALQEYITNGLISSSAPVILGHAYFSVSNPVMDAIEFLEKHPNIIHGSSMI
LRLSDDLGTSRDELKRGDVPKSIQCHMHQTGAYQEEACEHIKYLIGDSWKKMNKEQSMDS
PFSRIFIGIAMNVGRMGQRVYLYGDGYGVQDRETKEDILLTLIEPVPHNLHTKVC*
>CSTPS107b CSTPS107b
MALSMLAPNPILAFPRLQPPTRHCSRQGKSFSDSTSGLVVQCLFASKVQDQTAVRRSANY
QPSIWDYDYIQSLRSNYVGEAHMKRLDELKGFVKMMLIGKDEKPLDQLVTIDLLQRLGVS
YHFEDEIKSILDCRYKNYDRNNMWKAENLYATALEFRLLRQHGHKVPQDVFNCFKDEMGS
FKPCHYEDIKGILCLYEASYFSMEGESVLDEARDFTKKHLEKSLEQSIDKNLAILVSHSL
ELPLHWRMLRIEARWFMDVYERRQDMDPSLPEFAKLDYNMVQAIHQEDLKDVSKWWKNIG
LGEKMSFTRDRLVENFLWAVGHAFEPQFGYCRKIITKVLALIVTIDDIYDIYGTLDELEI
FTDAIDRWDINAMDQLPEYMKICFLALFNSVNEMAYNVLKEEGSNIIPHLRKMDELKRGD
VPKSIQCHMHQTGAYQEEACEHIKYLIGDSWKKMNKEQSMDSPFSRIFIGIAMNVGRMGQ
RVYLYGDGYGVQDRETKEDILLTLIEPVPHNLHTKVC*
>CSTPS107c CSTPS107c
MKRLDELKGFVKMMLIGKDEKPLDQLVTIDLLQRLGVSYHFEDEIKSILDCRYKNYDRNN
MWKAENLYATALEFRLLRQHGHKVPQDVFNCFKDEMGSFKPCHYEDIKGILCLYEASYFS
MEGESVLDEARDFTKKHLEKSLEQSIDKNLAILVSHSLELPLHWRMLRIEARWFMDVYER
RQDMDPSLPEFAKLDYNMVQAIHQEDLKDVSKWWKNIGLGEKMSFTRDRLVENFLWAVGH
AFEPQFGYCRKIITKVLALIVTIDDIYDIYGTLDELEIFTDAIDRWDINAMDQLPEYMKI
CFLALFNSVNEMAYNVLKEEGSNIIPHLRKMDELKRGDVPKSIQCHMHQTGAYQEEACEH
IKYLIGDSWKKMNKEQSMDSPFSRIFIGIAMNVGRMGQRVYLYGDGYGVQDRETKEDILL
TLIEPVPHNLHTKVC*
>CSTPS107d CSTPS107d
MALSMLAPNPILAFPRLQPPTRHCSRQGKSFSDSTSGLVVQCLFASKVQDQTAVRRSANY
QPSIWDYDYIQSLRSNYVGEAHMKRLDELKGFVKMMLIGKDEKPLDQLVTIDLLQRLGVS
YHFEDEIKSILDCRYKNYDRNNMWKAENLYATALEFRLLRQHGHKVPQDVFNCFKDEMGS
FKPCHYEDIKGILCLYEASYFSMEGESVLDEARDFTKKHLEKSLEQSIDKNLAILVSHSL
ELPLHWRMLRIEARWFMDVYERRQDMDPSLPEFAKLDYNMVQAIHQEDLKDVSKWWKNIG
LGEKMSFTRDRLVENFLWAVGHAFEPQFGYCRKIITKVLALIVTIDDIYDIYGTLDELEI
FTDAIDRWDINAMDQLPEYMKICFLALFNSVNEMAYNVLKEEGSNIIPHLRKMWADLCKC
YLVEARWYYSRYTPALQEYITNGLISSSAPVILGHAYFSVSNPVMDAIEFLEKHPNIIHG
SSMILRLSDDLGTSRVMS*
>CSTPS107e CSTPS107e
MALSMLAPNPILAFPRLQPPTRHCSRQGKSFSDSTSGLVVQCLFASKVQDQTAVRRSANY
QPSIWDYDYIQSLRSNYVGEAHMKRLDELKGFVKMMLIGKDEKPLDQLVTIDLLQRLGVS
YHFEDEIKSILDCRYKNYDRNNMWKAENLYATALEFRLLRQHGHKVPQDVFNCFKDEMGS
FKPCHYEDIKGILCLYEASYFSMEGESVLDEARDFTKKHLEKSLEQSIDKNLAILVSHSL
ELPLHWRMLRIEARWFMDVYERRQDMDPSLPEFAKLDYNMVQAIHQEDLKDVSKWWKNIG
LGEKMSFTRDRLVENFLWAVGHAFEPQFGYCRKIITKVLALIVTIDDIYDIYGTLDELEI
FTDAIDRWDINAMDQLPEYMKICFLALFNSVNEMAYNVLKEEGSNIIPHLRKMWADLCKC
YLVEARWYYSRYTPALQEYITNGLISSSAPVILGHAYFSVSNPVMDAIEFLEKHPNIIHG
SSMILRLSDDLGTSRVCQQPSSLSLKSFNENF*
>CSTPS107f CSTPS107f
MKRLDELKGFVKMMLIGKDEKPLDQLVTIDLLQRLGVSYHFEDEIKSILDCRYKNYDRNN
MWKAENLYATALEFRLLRQHGHKVPQDVFNCFKDEMGSFKPCHYEDIKGILCLYEASYFS
MEGESVLDEARDFTKKHLEKSLEQSIDKNLAILVSHSLELPLHWRMLRIEARWFMDVYER
RQDMDPSLPEFAKLDYNMVQAIHQEDLKDVSKWWKNIGLGEKMSFTRDRLVENFLWAVGH
AFEPQFGYCRKIITKVLALIVTIDDIYDIYGTLDELEIFTDAIDRWDINAMDQLPEYMKI
CFLALFNSVNEMAYNVLKEEGSNIIPHLRKMWADLCKCYLVEARWYYSRYTPALQEYITN
GLISSSAPVILGHAYFSVSNPVMDAIEFLEKHPNIIHGSSMILRLSDDLGTSRVCQQPSS
LSLKSFNENF*
>CSTPS107g CSTPS107g
MALSMLAPNPILAFPRLQPPTRHCSRQGKSFSDSTSGLVVQCLFASKVQDQTAVRRSANY
QPSIWDYDYIQSLRSNYVGEAHMKRLDELKGFVKMMLIGKDEKPLDQLVTIDLLQRLGVS
YHFEDEIKSILDCRYKNYDRNNMWKAENLYATALEFRLLRQHGHKVPQDVFNCFKDEMGS
FKPCHYEDIKGILCLYEASYFSMEGESVLDEARDFTKKHLEKSLEQSIDKNLAILVSHSL
ELPLHWRMLRIEARWFMDVYERRQDMDPSLPEFAKLDYNMVQAIHQEDLKDVSKWWKNIG
LGEKMSFTRDRLVENFLWAVGHAFEPQFGYCRKIITKVLALIVTIDDIYDIYGTLDELEI
FTDAIDRWDINAMDQLPEYMKICFLALFNSVNEMAYNVLKEEGSNIIPHLRKMVIFQL*
>CSTPS113 CSTPS113
MIGNSTCEEIIVRRTANYHPPIWDYDYVQSLRSDYVQSLRSDYVGETYTRRLDKLKRDVK
PMLGKMKKPLDQLELIDVLRRLGLYYHFKDEIKRILDIIYNRYNQHEEWKKDDLYATALE
FRLLRQHGYDVPEDVFSRFKDETGSFKACLCEDMKGMLCLYEASYLCVQGESTLEQARDF
AHRHLGKGLEHNIDQNLAIEVNHALELPLHWRMPRLEARWFIDVYEKRQDMNPILLEFAK
LDFNMVQATHQEDLRHMSSWWRSTRLGEKLKFARDRLMENFLWTVGEIFEPQYGYYRRMS
TKVNTLITIINDVYDIYGTLDELELFTDAVDRWDINAMDPLPEYMKLCFLALYNSTNEMA
YDALKEHGLHIIFYLRKAWADLCKSYLLEAKWYYSGYTPSLQEYISNSWISISGPVILVH
AYFLVANPITKEALQSLERYHNIIRWSSMILRLSDDLGTSLDESKRGDVPKSIQCYMYET
GASEEEARKHISYLIGETWKKLNEDGVVESPFPETFIGIATNLARMAQCMYQHGDGFGIE
CGETKDRVLSLLVEPVPTDFFDNILQ*
>CSTPS114a CSTPS114a
MIGNSTCEEIIVRRTANYHPPIWDYDYVQSLRSDYVGETYTRRLDKLKRDVKPMLGKVKK
PLDQLELIDVLQRLGLFKDEIKRILDSIYNQYNQHEEWKKDDLYATALEFRLLRQHGYDV
PEDVFSRFKDETGSFKACLCEDMKGMLCLYEASYLCVQGESTLEQARDFAHRHLGKGLEH
NIDQNLAIEVNHALELPLHWRMPRLEARWFIDVYEKRQDMNPILLEFAKLDFNMVQATHQ
EDLRHMSSWWRSTRLGEKLNFARDRLMENFLWTVGMIFEPQYGYCRRMLTKLGTFITIID
DVYDVYGTLDELELFTDAVDRWDINAMDPLPEYMKLCFLALYNSTNEMAYDALKEHGLHI
ISYLRKAWSDLCKSYLLEAKWYYSGYKPTLQEYISNAWISISGPVLLVHSYFFVANPITE
EALQSLERYHNIIHWSSMILRLSDDLGTSLDELKRGDVPKSIQCYMYETGASEEDARKHI
SYLIGETWKKLNEDRAVESPFPETFIGIATNLARMAQCMYQHGDGHGIEYGETKDRVLSL
LVEPVPSLSSE*
>CSTPS115a CSTPS115a
MLGKVKKPLDQLELIDVLQRLGIYYHFKDEIKRILNSIYNQYNRHEEWQKDDLYTTALEF
RLLRQHGYDVPQDVFSRFKDETGSFKACLCEDIKGLLCLYEASYLCVQGESTLEQARDFA
HRHLGKGLEQNIDQNLAIEVKHALELPLHWRMPRLEARWFIDAYEKRQDMNPILLEFAKL
DFNMVQATHQEDLRHMSSWWSSTRLGEKLNFARDRLMENFLWTVGVIFEPQYGYCRRMST
KVNTLITIIDDVYDVYGTMDELELFTDVVDRWDINAMDPLPEYMKLCFLALYNSTNEMAY
DALKEHGLHIVSYLRKAWSDLCKSYLLEAKWYYSGYTPSLQEYISNSWISISGPVILVHA
YFLVANPITKEALQSLERYHNIIRWSSMILRLSDDLGTSLDELKRGDVPKSIQCYMYETG
ASEEDASKHTSYLIGETWKKLNEDGAVESPFPETFIGIAMNLARMAQCMYQHGDGHGIEY
GETEDRVLSLLVEPIPSLSSE*
>CSTPS116a CSTPS116a
MKGMLCLYEASYLCVQGESTLEQARDFAHRHLGKGLEQNIDQNLAIEVNHALELPLHWRM
PRLEARWFIEVYEKRQDMNPILLEFAKLDFNMVQATHQEDLRHVSSWWRSTRLGEKLNFA
RDRLMENFLWTVGMIFEPQDGYCRRMSTKVITFINIIDDIYDVYGTLDELELFTDAVDRW
DINAMDPLPEYMKLCFLALYNSTNEMAYDALKEHGLHIISYLRKVWSDLCKSYLLEAKWY
YSGYKPTLQEYISNAWISISGPVALVHAYFFVANPITKEALQSLESYHNIIRWSSMILRL
SDDLGTSLDELKRGDVPKSIQCYMYETGASEEEARKHISYLIGDTWKKLNEDRAVESPFP
ETFIGIATNLARMAHCMYQHGDGHGTEYGETKDRVLSLLVEPVPILSSE*
>CSTPS117a CSTPS117a
MLASIPNLITHTRLPIIRRSSSCKASPPGNQSMIGNSTCEEIIVRRTANYHPPIWDYDYV
QSLRSDYVGETYTRRLDKLKRDVKPMLGKVKKPLDQLELIDVLQRLGLYYHFKDAIKRIL
DSIYNQYNQHEDWKKDDLYATALEFRLLRRHGYDVPEDVFSRFKDETGSFKACLCEDMKG
LLCLYEASYLCVQGESTLEQARDFAHRHLGKGLEHNIDQNLAIEVNHALELPLHWRMPRL
EARWFIDIYEKRQDMNPILLEFAKLDFNMVQATHQEDLKHMSSWWRSTRLGEKLKFARDR
LMENFLWTVGVIFEPQYGYCRRMLTKVGTFITIIDDVYDVYGTLDELELFTDAVDRWDIN
AMDPLPEYMKLCFLALYNSTNEMAYDALKEHGLHIISYLRKVWSDLCKSFLLEAKWYYSG
YKPTLQEYISNAWISMSGPVVLVHAYFFVTNPITKEALQSLERYHNIIRWSSMISRLSDD
LGTSLDELKRGDVPKSIQCYMYETGASEEDARKHISYLIEGTWKKLNEDGAVESPFPEIF
IRIATNFARMAQCMYQHGDGHGIEDGETKDRVLSLLIEPIPVHRQ*
>CSTPS117b CSTPS117b
MFHLVLLTNTWLCMQGETYTRRLDKLKRDVKPMLGKVKKPLDQLELIDVLQRLGLYYHFK
DAIKRILDSIYNQYNQHEDWKKDDLYATALEFRLLRRHGYDVPEDVFSRFKDETGSFKAC
LCEDMKGLLCLYEASYLCVQGESTLEQARDFAHRHLGKGLEHNIDQNLAIEVNHALELPL
HWRMPRLEARWFIDIYEKRQDMNPILLEFAKLDFNMVQATHQEDLKHMSSWWRSTRLGEK
LKFARDRLMENFLWTVGVIFEPQYGYCRRMLTKVGTFITIIDDVYDVYGTLDELELFTDA
VDRWDINAMDPLPEYMKLCFLALYNSTNEMAYDALKEHGLHIISYLRKVWSDLCKSFLLE
AKWYYSGYKPTLQEYISNAWISMSGPVVLVHAYFFVTNPITKEALQSLERYHNIIRWSSM
ISRLSDDLGTSLDELKRGDVPKSIQCYMYETGASEEDARKHISYLIEGTWKKLNEDGAVE
SPFPEIFIRIATNFARMAQCMYQHGDGHGIEDGETKDRVLSLLIEPIPVHRQ*
>CSTPS118 CSTPS118
MALSMLASIPNLIIHTRLPIIIKSSSCKASSPGIKFMIGNSNCEEIIVRRTANYQPTIWD
YDYVQSLRSDYVGETYTRRLDKLKRYVKPMLGKVRKPLDQLELIDVLQRLGIYYHFKDEI
KRILNSIYNQYNQHEEWKKDDLYATALAFRLLRQHGYDVPQGVFSRFKDETGSFKACLCE
DVKGLLCLYEASYLCVQGKSTLEQARDFAYRHLGKALEQNIDQNLAIEVNQALELPLHWR
MPRLEARWVIDVYEKRQDMNHILVELAKLDYNMVQATHQEELRHMSSWWRSTRLGEKLNF
ARDRLMESFLWTVGVIFEPQYGYCRRMSTKVNTLVTIIDDVYDVYGTLDELELFTDAVDR
WDINAVDQLPKYMKLCFLALYNSISEMAYDALKEHGLHIISYLRKAWADLCKSYLLEAKW
YYNGYTPTLQEYISNAWISISGPLTLIHGYFFVANSITKEASQSLQRYHSIIRWSSMILR
LSDDLGTSLDERKRGDVPKSIQCHMYETGASEEDARKHISYLIGETWKKLNEDRTAESPF
PETFIGIATNLARMAQCMYQHGDGHGIEDGETKDRVLSLLVEPIPLDNDKRFLV*
>CSTPS126a CSTPS126a
MACSCGFYAWSIPAVGPNNSEK*ARITSPELCLCLIRTNGVLPTITPWFLSP*RKITIHL
NLAVLLMSSTMNMHKS*RKLSMYSAN*EKMQWKA***LMPYNA*ALIITSKRRLKQFCRS
SI*NLV*EKIYLRKPEISAVYSLMHVCNILIVIKLQLLRIHWSIPITRAWHGS*PKTSLL
ISRAQMDG*MHCKN*QK*ISIWLNPCIKRRCFKFPNGGRT*V*PRS*SLQEINH*NGTCG
QWQSSQIQCCQSKGLSSQNLSL*ST**MTFLMLVEPLMNSLCSQKLLIDGICLLSKSFQS
T*RCVSRLLMTSRMRSVPRSTRSISGTQ*ALYGRRGRVYATHF**RQNGLLLGMCQRLRS
T*RMWPLVQGYMWC*FTCFFYWVMA*PRKM*ILWMTFQALYLLQQQFFVFGMTSEAPRMR
IKTGMMGPM*SAT*RNTEALQLKMQDRS*PI*FQICGSASTRNASLQIHFQLLLQKAPSI
LQEWSL*CIVY
>CSTPS130 CSTPS130
MACSWGFYAWSIPAVGPNKFREIGKTNFTRIVPMPDTHKWSIAHDHTLVSIPLKKDNHSP
ELGSFTDEFYNEHAQKLKEVKHVFSKLGEDAMESMMMIDAIQRLGIDHHFEEEIEAVLQK
QYMKSSIHGDCDEDLYEVALRFRLLRQEGYTVPADVLNNFKNKEGKFKQNLREDIRGLMG
LYEASQLSIGEDILEEAGNFSSLLLNACLQHLDRHQAAVVKNTLEHPHHKSWARFMTKNF
LTDFQGTNGWINALQELAKIDFNMVKSVHQKEMLQISKWWKDLGLTEELKFARDQPLKWY
MWPMAIIPDPRLSEQRIELTKPISLIYIIDDIFDVGGTLDELTLFTETVNRWDLSAFKEL
PEYMKMCFKTLDDITNEISTKVHKEHKWNPVGSLRKAWASLCNAFLVEAKWFASGHVRKA
EEYLKNGAVSSGVHVVLVHLFFLLGHGITKENVDLVDDFPGIISSTATILRLWDDLGSAK
DENQDGHDESYVECYLKEHRGSSVENARQIVAHMISDMWKRLNKECLSPNPFSTSFTKGS
LNIARMVPLMYSYDDQQCLPGLEEHMM
>CSTPS136a CSTPS136a
MSTTHTWSVAEDHNLVSVPSKNDNHLYAQYLSLTVKFASPFSLYVYISIRSYARFSLFNF
LSLTIFLNLEEVKSVLNEVGEGTFEVLLMIDAIQRLGIDYHFHDEIEAILQRQYRIVITT
DDFSDNLYEVALRFRLLRQEGYYVITDVFNFKDKKGKFEEKLAKWFVVGHVPKTDDYLKN
GIISSGVHVVLVHMFFLLGHGITKRNVGIVDDFRGIISFAATILRLWDDLGSAKDENQDG
HDGSYIECYMKEHPGTPIENARCHVMHTISETWKLLNQQCLAPNPFSTCFTKACLNVARM
VPLMYSYDDNQCLPSLEEHMKSLVEASVSSQSIPPSRITLLKVHL*
>CSTPS136b CSTPS136b
MSTTHTWSVAEDHNLVSVPSKNDNHLYAQYLSLTEVKSVLNEVGEGTFEVLLMIDAIQRL
GIDYHFHDEIEAILQRQYRIVITTDDFSDNLYEVALRFRLLRQEGYYVITDVFNFKDKKG
KFEEKLGKDVRGFMLCNAFLVEAKWFVVGHVPKTDDYLKNGIISSGVHVVLVHMFFLLGH
GITKRNVGIVDDFRGIISFAATILRLWDDLGSAKDENQDGHDGSYIECYMKEHPGTPIEN
ARCHVMHTISETWKLLNQQCLAPNPFSTCFTKACLNVARMVPLMYSYDDNQCLPSLEEHM
KSLVEASVSSQSIPPSRITLLKVHL*
>CSTPS119a CSTPS119a
MDSANHIQNSQEFLQCQAKSEGVGTISQRRSANYKPNIWKYDCVQSLTSEYMGEPYTRQV
QQLKGEVRRVFVEVVEPLAKLEFIDSIKKLGLGNFFEEEIREALDTIMSDKNNSPGIKAN
LYAAALCFRLLRQHGYGVSQDMFSGFMEEVGMFSKSTCTNVKGMIELFEASHLALEGENI
LDEAKAFSSGYLKEIISNLDNNLAKQVVHSLERPLHWRVQCFDIRWYIDFYEEEGVMNLD
LLKLAKLNFNMVQAVHQKDLKHISRWWRNLGLIENLSFTRDRLVESFLCGVGFSSEPQHG
SFPFRLCITKVIIFIQVLDDVYDIYGSLDELEQFTNAVDRWDSKEIQQLPESMKLCFQVL
QDTTNAVANEIQKEKGWDNVLPMLQQAWANFCKSLFVEAKWYNKGYTPTLQEYLSNAWIS
SSVSLLSVHAIFFCVPHEAKEEMVDFLEKNQELVYSSSLILRLCNDLGTLEAELERGDAA
SSVLCYMKEVNVSEEISRTHIRGMIVKTWKNMNGHCIASSPLLQPVVNIITNIARVAQWI
YQYGDGLGIPDRETKAQILSLLIEPLGIN*
>CSTPS119b CSTPS119b
MDSANHIQNSQEFLQCQAKSEGVGTISQRRSANYKPNIWKYDCVQSLTSEYMGEPYTRQV
QQLKGEVRRVFVEVVEPLAKLEFIDSIKKLGLGNFFEEEIREALDTIMSDKNNSPGIKAN
LYAAALCFRLLRQHGYGVSQDMFSGFMEEVGMFSKSTCTNVKGMIELFEASHLALEGENI
LDEAKAFSSGYLKEIISNLDNNLAKQVVHSLERPLHWRVQCFDIRWYIDFYEEEGVMNLD
LLKLAKLNFNMVQAVHQKDLKHISSNAWISSSVSLLSVHAIFFCVPHEAKEEMVDFLEKN
QELVYSSSLILRLCNDLGTLEAELERGDAASSVLCYMKEVNVSEEISRTHIRGMIVKTWK
NMNGHCIASSPLLQPVVNIITNIARVAQWIYQYGDGLGIPDRETKAQILSLLIEPLGIN*
>CSTPS121d CSTPS121d
MDSANHIQNSQEFLQCQAKSEGVGTISQRRSANYKPNIWKYDCVQSLTSEYMGEPYTRQV
QQLKGEVRRVFVEVVEPLAKLEFIDSIKKLGLGNFFEEEIREALDTIMSDKNNSPGIKAN
LYAAALCFRLLRQHGYGVSQNMFSGFMEEVGMFSKSTCTNVKGMIELFEASHLALEGENI
LDEAKAFSSGYLKEIISNLDNNLAKQVVHSLERPLHWRVQWFDIRWYIDFYEEEGVNLDL
LKLAKLNFNMVQAVHQKDLKHISRWWRNLGLIENLSFTRDRLVESFLCGVGFSSEPQHGS
FRLCITKVIIFIQVLDDVYDIYGSLDELEQFTNAVDRWDSKEIQQLPESMKLCFQVLQDT
TNAVANEIQKEKGWDNVLPMVQQAWANFCKSLFVEAKWYNKGYTPTLQEYLSNAWISSSV
SLLSVHAIFFCELVYSSSLILRLCNDLGTLEAELERGDAASSVLCYMKEVNVSEEISRTH
IRGMIVKTWKNMNGHCIASSPLLQPIINIITNIARVAQWIYQYGDGLGIPDRETKAQILM
DFNWVIKGEDSNLSPIDLLKEKRKVDTSKNGGPGCAWMLKRIEALAY*
>CSTPS121b CSTPS121b
MHNYSVIMDSANHIQNSQEFLQCQAKSEGVGTISQRRSANYKPNIWKYDCVQSLTSEYMG
EPYTRQVQQLKGEVRRVFVEVVEPLAKLEFIDSIKKLGLGNFFEEEIREALDTIMSDKNN
SPGIKANLYAAALCFRLLRQHGYGVSQNMFSGFMEEVGMFSKSTCTNVKGMIELFEASHL
ALEGENILDEAKAFSSGYLKEIISNLDNNLAKQVVHSLERPLHWRVQWFDIRWYIDFYEE
EGVNLDLLKLAKLNFNMVQAVHQKDLKHISRWWRNLGLIENLSFTRDRLVESFLCGVGFS
SEPQHGSFRLCITKVIIFIQVLDDVYDIYGSLDELEQFTNAVDRWDSKEIQQLPESMKLC
FQVLQDTTNAVANEIQKEKGWDNVLPMVQQAWANFCKSLFVEAKWYNKGYTPTLQEYLSN
AWISSSVSLLSVHAIFFCELVYSSSLILRLCNDLGTLEAELERGDAASSVLCYMKEVNVS
EEISRTHIRGMIVKTWKNMNGHCIASSPLLQPIINIITNIARVAQWIYQYGDGLGIPDRE
TKAQILMDFNWVIKGEDSNLSPIDLLKEKRKVDTSKNGGPGCAWMLKRIEALAY*
>CSTPS121a CSTPS121a
MDSANHIQNSQEFLQCQAKSEGVGTISQRRSANYKPNIWKYDCVQSLTSEYMGEPYTRQV
QQLKGEVRRVFVEVVEPLAKLEFIDSIKKLGLGNFFEEEIREALDTIMSDKNNSPGIKAN
LYAAALCFRLLRQHGYGVSQNMFSGFMEEVGMFSKSTCTNVKGMIELFEASHLALEGENI
LDEAKAFSSGYLKEIISNLDNNLAKQVVHSLERPLHWRVQWFDIRWYIDFYEEEGVNLDL
LKLAKLNFNMVQAVHQKDLKHISRWWRNLGLIENLSFTRDRLVESFLCGVGFSSEPQHGS
FRLCITKVIIFIQVLDDVYDIYGSLDELEQFTNAVDRWDSKEIQQLPESMKLCFQVLQDT
TNAVANEIQKEKGWDNVLPMVQQAWANFCKSLFVEAKWYNKGYTPTLQEYLSNAWISSSV
SLLSVHAIFFCELVYSSSLILRLCNDLGTLEAELERGDAASSVLCYMKEVNVSEEISRTH
IRGMIVKTWKNMNGHCIASSPLLQPIINIITNIARVAQWIYQYGDGLGIPDRETKAQILS
LLIEPLGIN*
>CSTPS123 CSTPS123
MSSAHTWSIAKDQNLVSIPSEKDNHPSTEYPSPTNEFYMEHAQKLQEVRSVLKEVGEDTL
EALLMIDAIQRLGIDYHFHGEIEVVLQRLHTKFNTVSDCHNNLYELALGFRLLRQEGYYV
SADVFNNLKDTEGKLQEKLSEDIKGLMGLYEASQLCIKGEDILEEIGNFSSQLLNAWNTH
NDHSQARIVRNTLGHPHHKSLARFMAKSFLSDFQGTDGWVNVFRELAKMDFNVVKSIHQK
EMLQVSKWWKDLGLAKELKFARNQPLKWYMWPLAVLPDPSLSEQRVELTKPISIVYIIDD
IFDVHGTLDELTLFTEAVNRWEYAAVEQLPDYMKICFNALNGITNEISSKVYNDHGWNPM
ESLRKAWACLCNAFLVEAKWFADGHVPKADEYLKNGVISSGVHVVLVHVFFLLGHCITKR
NVDIVDDFPEIISSVAKILRLWDDLGSAKDENQDGHDGSYLECYMKEKPGTSIENARCHV
MHTISETWKSLSNECLAPNPFSTCFTNACLNVARMVPLMYSYDDNRCLPSLEEHMKSLVY
ESVSS*
>CSTPS125b CSTPS125b
RLIVEYILYVCFGVNGEDMKFCYHMIDAIQRLGIDYHFHGEIEVVLQRLHTKFNTLSDCH
NNLYELAVGFRLLRQEGYYVSADVFNNLKDTEGKLQEKLSEDIKGLMGLYEASQLCIKGE
DILEEIGNFSSQLLNAWNTHNDHSQARIVRNTLGHPHHKSLARFMAKSFLSDFQGTDGWV
NVFRELAKMDFNVVKSIHQKEMLQVSKWWKDLGLAKELKFARNQPLKWYMWPLAVLPDPS
LSEQRVELTKPISLVYIIDDIFDVHGTLDELTLFTEAVNNALNGITNEISSKVYNDHGWN
PMESLRKAWACLCNAFLVEAKWFADGHVPKADEYLKNGVISSGVHVVLVHMFFLLGHGIT
KRNVDTVDDFPEIISSVAKILRLWDDLGSAKDENQDGHDGSYLECYMKEKPGTSIENARC
HVMHTISETWKSLNNECLAPNPFSTCFTKACLNVARMVPLMYSYDDNRCLPSLEEHMKSL
VYESVSS*
>CSTPS125a CSTPS125a
MPSAHTWSIAKDQNLVSIPSEKDNHPSTEYPSPTNEFYMEHAQKLEEVRSVLKEVGEDTL
EALLMIDAIQRLGIDYHFHGEIEVVLQRLHTKFNTLSDCHNNLYELAVGFRLLRQEGYYV
SADVFNNLKDTEGKLQEKLSEDIKGLMGLYEASQLCIKGEDILEEIGNFSSQLLNAWNTH
NDHSQARIVRNTLGHPHHKSLARFMAKSFLSDFQGTDGWVNVFRELAKMDFNVVKSIHQK
EMLQVSKWWKDLGLAKELKFARNQPLKWYMWPLAVLPDPSLSEQRVELTKPISLVYIIDD
IFDVHGTLDELTLFTEAVNRWEYAAVEQLPDYMKICFNALNGITNEISSKVYNDHGWNPM
ESLRKAWACLCNAFLVEAKWFADGHVPKADEYLKNGVISSGVHVVLVHMFFLLGHGITKR
NVDTVDDFPEIISSVAKILRLWDDLGSAKDENQDGHDGSYLECYMKEKPGTSIENARCHV
MHTISETWKSLNNECLAPNPFSTCFTKACLNVARMVPLMYSYDDNRCLPSLEEHMKSLVY
ESVSS*
>CSTPS127b CSTPS127b
MACSCGFYAWSIPAVGPNQFREIGKTNFTRIVPMPNTHKWSIAHDHTLVSIPLKKDNHSP
ELGSFTDEFYNEHAQKLKEVKHVFSKLGEDAMESMMMIDAIQRLGIDHHFEEEIEAVLQK
QYMKSSIHGDCDEDLYEVALRFRLLRQEGYTLPADVLNNFKNKEGKFKQNLREDIRGLMG
LYEASQLSIGEDILEEAGNFSSLLLNACLQHLDRHQAAVVKNTLEHPHHKSLARFMTKNF
LTDFQGTNGWINALQELANIDFNMVKSVHQKEMLQISKWWKDLGLTEELKFARDQPLKWY
MWPMAIIPDPRLSEQRIELTKPISLIYIIDDIFDVGGTLDELTLFTEAVNRWDLSAFKEL
PEYMKMCFKTLDDITNEISTKVHKVHKNPVGSLRKAWASLCNAFLVEAKWFASGHVPKAE
EYLKNGAVSSGVHVVLVHLFFLLGHGITKENVDLVDDFPGIISSTATILRLWDDLGSAKD
ENQDGHDGSYVECYLKEHRGSSVENARQIVAHMISDMWKRLNKECLSPNPFSTSFTKGSL
NIARMVPLMYSYDDQQCLPGLEEHMKSLLLENLPYRNAQKIN
>CSTPS127a CSTPS127a
MACSCGFYAWSIPAVGPNQFREIGKTNFTRIVPMPNTHKWSIAHDHTLVSIPLKKDNHSP
ELGSFTDEFYNEHAQKLKEVKHVFSKLGEDAMESMMMIDAIQRLGIDHHFEEEIEAVLQK
QYMKSSIHGDCDEDLYEVALRFRLLRQEGYTLPADVLNNFKNKEGKFKQNLREDIRGLMG
LYEASQLSIGEDILEEAGNFSSLLLNACLQHLDRHQAAVVKNTLEHPHHKSLARFMTKNF
LTDFQGTNGWINALQELANIDFNMVKSVHQKEMLQISKWWKDLGLTEELKFARDQPLKWY
MWPMAIIPDPRLSEQRIELTKPISLIYIIDDIFDVGGTLDELTLFTEAVNRWDLSAFKEL
PEYMKMCFKTLDDITNEISTKVHKVHKNPVGSLRKAWASLCNAFLVEAKWFASGHVPKAE
EYLKNGAVSSGVHVVLVHLFFLLGHGITKENVDLVDDFPGIISSTATILRLWDDLGSAKV
NANHMQVVN*
>CSTPS129a CSTPS129a
MPTHTWSIAKDQNLVSIPSEKDNHPSTEYPSLTNEFYMEHAQKLEEVRSVLKEVGEDTLE
ALLMIDAIQRLGIDYHFHGEIEVVLQRLHTKFNTLSDCHNNLYELALGFRLLRQEGHYVN
VFNNLKDTEGKIQEKLSEDVKGLMGLYEASQLSIKGEDILEEIGNFSSQLLNAWDTHNDH
SQARIVRNTLGHPHHKSLARFMAKSFLSHFQGTDGWKNVFRELAKMDFNVVKSIHQKEML
QVSKWWKDLGLAKELKFARNQPLKWYMWPLAVLPDPSLSEQRVELTKPISLVYIIDDIFD
VHGTLDELTLFTEAVNRWEYAAVEQLPDYMKICFNALNGITNEISSKVYNDHGWNPMESL
RKAWACLCNAFLVEAKWFADGHVPKADEYLKNGVISSGVHVVLVHMFFLLGHGITKRNVD
IVDDFPEIISSVAKILRLWDDLGSAKDENQDGHDGSYLECYMKEKPGTSIENARCHVMHT
ISETWKSLNNECLAPNPFSTSFTKACLNVARMVPLMYSYDDNRCLPSLEEHMKSLVYESV
SS*
>CSTPS132a CSTPS132a
MKFYKFGPLCCISNTNFNPSFYPSELKLLFLLALPMGFSPAFYACSIPPVGPNKFTELGQ
SKFNNVVLVPTAQKWSIAHDHTLVYKPLRKHNHQSQHLSFTDEFYIKHAQRLDEIRNVFS
EVGEDTLEGLMMIDAIQRLGIDYHFKEEIEAVLQRQYMKASTHGESIQDLYEVALRFRLL
RQEGYHVPADVFNNFKNKEGKFKQNLSKDIKGLLGLYEASQLSIEGEDILEEAQRFSSTL
LNAGLEHLDHHEATVVVHTLEHPHHKSLPRFMAKSFLKDFQGPNGWLTVLQELAKADFNM
VQSIHQQELLQISKWWQDLGLAEELKFARDQPLKWHMWPMAVLPDPSLSEQRVELTKPIS
MIYIIDDIFDVHGTLDELTLFTEAVNRWDIAAFETLPNYMKICFKTLDEITNEISNKVYK
EHGWNPVDSLRKTWMSLCNAFLVEAKWFASGHVPKADEYLKNGVISSGVHVVLVHLFFLL
GHGITRGNVDLVDDFPSIISSTAAILRLWDDLGSAKDENQDGHDGSYIECYIKEHQGSSM
ENARQNVTYMISDLWKRLNKECLSQHLFSTSFTKGSLNIARMVPLMYSYDDNQSLPHLEE
HMKSLLFEAFPL*
>CSTPS132b CSTPS132b
MKFYKFGPLCCISNTNFNPSFYPSELKLLFLLALPMGFSPAFYACSIPPVGPNKFTELGQ
SKFNNVVLVPTAQKWSIAHDHTLVYKPLRKHNHQSQHLSFTDEFYIKHAQRLDEIRNVFS
EVGEDTLEGLMMIDAIQRLGIDYHFKEEIEAVLQRQYMKASTHGESIQDLYEVALRFRLL
RQEGYHVPADVFNNFKNKEGKFKQNLSKDIKGLLGLYEASQLSIEGEDILEEAQRFSSTL
LNAGLEHLDHHEATVVVHTLEHPHHKSLPRFMAKSFLKDFQGPNGWLTVLQELAKADFNM
VQSIHQQELLQISKWWQDLGLAEELKFARDQPLKWHMWPMAVLPDPSLSEQRVELTKPIS
MIYIIDDIFDVHGTLDELTLFTEAVNRWDIAAFETLPNYMKICFKTLDEITNEISNKVYK
EHGWNPVDSLRKTWMSLCNAFLVEAKWFASGHVPKADEYLKNGVISSGVHVVLVHLFFLL
GHGITRGNVDLVDDFPSIISSTAAILRLWDDLGSAKVMQNQVIHVSSL*
>CSTPS133a CSTPS133a
MGFSPAFYACSIPPVGPNKFTELGQSKFNNVVLVPTAQKWSIAHDHTLVYKPLRKHNHQS
QHLSFTDEFYVKHAQRLDEIRNVFSEVGEDTLEGLMIIDAIQRLGIDYHFKEEIEAVLQR
QYMKASTHGESIQDLYEVALRFRLLRQEGYHVPADVFNNFKNKEGKFKQNLSKDIKGLLG
LYEASQLSIEGEDILEEAQRFSSTLLNAGLEHLDHHEATVVGHTLEHPHHKSLPRFMAKS
FLKDFQGPNGWLTVLQELAKADFNMVQSIHQQELLQISKWWQDLGLAEELKFARDQPLKW
HMWPMAVLPDPSLSEQRVELTKPISMIYIIDDIFDVHGTLDELTLFTEAVNRWDIAAFET
LPNYMKICFKTLDEITNEISNKVYKEHGWNPVDSLRKTVCTFICLWILNFHENYKHHMLN
GFSLLLQWMSLCNAFLVEAKWFASGHVPKAHEYLKNGVISSGVHVVLVHLFFLLGHGITR
GNVDLVDDFPSIISSTAAILRLWDDLGSAKDENQDGHDGSYIECYIKEHQGSSMENARQN
VTYMISDLRKRLNKECLSQHPFSTSFTKGSLNIARMVPLMYSYDDNQSLPHLEEHMKSLL
FEAYPL*
>CSTPS133b CSTPS133b
MGFSPAFYACSIPPVGPNKFTELGQSKFNNVVLVPTAQKWSIAHDHTLVYKPLRKHNHQS
QHLSFTDEFYVKHAQRLDEIRNVFSEVGEDTLEGLMIIDAIQRLGIDYHFKEEIEAVLQR
QYMKASTHGESIQDLYEVALRFRLLRQEGYHVPADVFNNFKNKEGKFKQNLSKDIKGLLG
LYEASQLSIEGEDILEEAQRFSSTLLNAGLEHLDHHEATVVGHTLEHPHHKSLPRFMAKS
FLKDFQGPNGWLTVLQELAKADFNMVQSIHQQELLQISKWWQDLGLAEELKFARDQPLKW
HMWPMAVLPDPSLSEQRVELTKPISMIYIIDDIFDVHGTLDELTLFTEAVNRWDIAAFET
LPNYMKICFKTLDEITNEISNKVYKEHGWNPVDSLRKTWMSLCNAFLVEAKWFASGHVPK
AHEYLKNGVISSGVHVVLVHLFFLLGHGITRGNVDLVDDFPSIISSTAAILRLWDDLGSA
KDENQDGHDGSYIECYIKEHQGSSMENARQNVTYMISDLRKRLNKECLSQHPFSTSFTKG
SLNIARMVPLMYSYDDNQSLPHLEEHMKSLLFEAYPL*
>CSTPS133c CSTPS133c
MGFSPAFYACSIPPVGPNKFTELGQSKFNNVVLVPTAQKWSIAHDHTLVYKPLRKHNHQS
QHLSFTDEFYVKHAQRLDEIRNVFSEVGEDTLEGLMIIDAIQRLGIDYHFKEEIEAVLQR
QYMKASTHGESIQDLYEVALRFRLLRQEGYHVPADVFNNFKNKEGKFKQNLSKDIKGLLG
LYEASQLSIEGEDILEEAQRFSSTLLNAGLEHLDHHEATVVGHTLEHPHHKSLPRFMAKS
FLKDFQGPNGWLTVLQELAKADFNMVQSIHQQELLQISKWWQDLGLAEELKFARDQPLKW
HMWPMAVLPDPSLSEQRVELTKPISMIYIIDDIFDVHGTLDELTLFTEAVNRWDIAAFET
LPNYMKICFKTLDEITNEISNKVYKEHGWNPVDSLRKTWMSLCNAFLVEAKWFASGHVPK
AHEYLKNGVISSGVHVVLVHLFFLLGHGITRGNVDLVDDFPSIISSTAAILRLWDDLGSA
KVMQNQVIHVSSL*
>CSTPS133d CSTPS133d
MKFYKFGPLCCISNTNFNPSFYPSELKLLFLLALPMGFSPAFYACSIPPVGPNKFTELGQ
SKFNNVVLVPTAQKWSIAHDHTLVYKPLRKHNHQSQHLSFTDEFYVKHAQRLDEIRNVFS
EVGEDTLEGLMIIDAIQRLGIDYHFKEEIEAVLQRQYMKASTHGESIQDLYEVALRFRLL
RQEGYHVPADVFNNFKNKEGKFKQNLSKDIKGLLGLYEASQLSIEGEDILEEAQRFSSTL
LNAGLEHLDHHEATVVGHTLEHPHHKSLPRFMAKSFLKDFQGPNGWLTVLQELAKADFNM
VQSIHQQELLQISKWWQDLGLAEELKFARDQPLKWHMWPMAVLPDPSLSEQRVELTKPIS
MIYIIDDIFDVHGTLDELTLFTEAVNRWDIAAFETLPNYMKICFKTLDEITNEISNKVYK
EHGWNPVDSLRKTVCTFICLWILNFHENYKHHMLNGFSLLLQWMSLCNAFLVEAKWFASG
HVPKAHEYLKNGVISSGVHVVLVHLFFLLGHGITRGNVDLVDDFPSIISSTAAILRLWDD
LGSAKDENQDGHDGSYIECYIKEHQGSSMENARQNVTYMISDLRKRLNKECLSQHPFSTS
FTKGSLNIARMVPLMYSYDDNQSLPHLEEHMKSLLFEAYPL*
>CSTPS139b CSTPS139b
MPRLEARWFIDVYEKRQDMNHILVELAKLDYNMVQATHQEELRHMSSWWRSTRLGEKLNF
ARDRLMESFLWTVGVIFEPQYGYCRRMSTKVNTLVTIIDDVYEVYGTLGELELFTDAVDR
WDINAMDQLPEHMKLCFLALYNSINEMAYDALKEHGLHIISYLRKAWADLCKSYLLEAKW
YYNGYTPTLQEYISNAWISISGPLTLIHGYFLVANSITKEASQSLRRYHSIIRWSSMILR
LSDDLGTSLDERKRGDVPKSIQCHMYETGASEEDARKHISYLIGETWKKLNEDRTAESPF
PETFIGIATNLARMAQCMYQHGDGHGIEDGETKDRVLSLLVEPIPLDNDKRFLV*
>CSTPS141 CSTPS141
MALSMLASIPNLITHTRLPIIRRSSSCKASPPGNQSMIGNSTCEEIIVRRTANYHPPIWD
YDYVQSLRSDYVGETYTRRLDKLKRDVKPMLGKVKKPLDQLELIDVLQRLGLYYHFKDEI
KRILDSIYNQYNQHEEWMKDDLYATALEFRLLRQHGYDVPQDVFSRFKDETGSFKACLCE
DMKGMLCLYEASYLCVQGESTMEQARDFAHRHLGKGLEQNIDQNLAIEVNHALELPLHWR
MPRLEARWFIDVYEKRQDMNPILLEFDKLDFNMMENFLWTVGVIFEPQYGYCRRMSTKVN
TLITIIDDVYDVYGTMDELELFTDVVDRWDINAMDPLPEYMKLCFLALYNSTNEMAYDAL
KEHGLHIVSYLRKAWSDLCKSYLLGAKWYYSGYTPSLQEYISNSWISISGPVILVHAYFL
VANPITKEALQSLERYHNIIRWSSMILRLSDDLGTSLDELKRGDVPKSIQCYMYETDASE
EDARKHTSYLIGETWKKLNEDGAVESPFPETFIGIAMNLARMAQCMYQHGDGHGIEYGET
KDRVLSLLVEPVRSLSSE*
>CSTPS142 CSTPS142
MALSMLSSIPNLITHTRLPIITKSSSCKASPRGIKVKIGNSNCEEITVRRTANYQPTIWD
YDYVRSLRSDYVGETYTRRLDKLKRDVKPMLGKVKKPLDQLELIDVLQRLGIYYHFKDEI
KRILNSIYNQYNRHEEWQKDDLYTTALEFRLLRQHGYDVPQDVFSRFKDETGRFKACLCE
DIKGLLCLYEASYLCVQGESTLEQARDFAHRHLGKGLEQNIDQNLAIEVNHALELPLHWR
MPRLEARWFIDVYEKRQDMNPILLEFAKLDFNMVQATHQEDLRHMSSWWSSTRLGEKLNF
ARDRLMENFLWTVGVIFEPQYGYCRRMLTKVNTLITIIDDVYDVYGTMDELELFTDVVDR
WDINAMDPLPEYMKLCFLALYNSTNEMAYDALKEHGLHIVSYLRKAWSDLCKSYLLEAKW
YYSGCTPTLQEYISNAWISISGPVILVHAYFFVANPITKEALQSLERYHNIIRWSSMILR
LSDDLGTSLDELKRGDVPKSIQCYMYETGASEEDARKHTSYLIGETWKKLNEDGAVESPF
PETFIGIAMNLARMAQCMYQHGDGHGIEYGETEDRVLSLLVEPIPSLSSE*
>CSTPS143 CSTPS143
SGILSSADCLFTEFQGSIGDCGFVDILILRATASISYMFGSWQYKIDWKVGSRWGNLKAY
PRINITHLVYEAVQTRCPILQLFRSIPSFDDPTISLNSSDECIYLQRRKRLNELPSPIAI
TVQTIQTSFQGKLMFILKLLTVSNKLRKIKINQPPKYTLSMKTVQCYMYETGTSEEDAYI
YISDLIGETWRRMNEYQ
>CSTPS144a CSTPS144a
NGFWRCSNGPLQLQQSSSSSSPQTQEQLRHCTHISFS*SWTKDLDRRQSCWSGL*RDQGK
NQEDV*QG*AFGIFI*HSLGCYGPFSIFLTGPILPGVWLC*R*ETTFSNWIRYNISWYD*
VCQRIRFEPPFGAKRCRCYASEEGFGAQRKLGKQH*EQRSLLSIYFGRNGKVTRLGNGYE
ISDEEWVSAQFTFCHSSCSFSPSKCGLSELPSISFREVWECRYRPPSTFFCSMLYAGCRG
GRDICRQSHLCNRISDTTFKWI*HLFRDDYTPR*SGSGETKLMVKSFSKTGTIEQFNSCR
*TQ*VHCPRGGGCS*VSLLRKFGSHSKQKKY*AL*CR*YKDIKNCISVCHWEVDYREQIR
QAKVCEAEAGLLLLLCCSNHILS*TI*CPPFVGQKQCSHNCG**LL*HWRL*RGAPKPYS
TG*EVGYRCSRGLLF*TS*DRFFSTPQHNI*DWSQSISMASP*RDQPYN*YHFNRFVSTK
DDSELVCVAVAEVAKIYVTRSSVGE**ISSNNG*IHDKCICILCSGTNCPPGALFCWS*A
FRGVPRLPWPGL*LKSTNVYVTEGVQGRESECSSTTHDTWQWCHY*RTGHQRDEGFS*ES
EERTSEISSTGEG*HSTKNLQGFILENEQSVAHIL*ERRWIHFT*HAPCCEISHL*TCSS
C*IL
>CSTPS144b CSTPS144b
MAMALYSSNSLLLLLHHKPKSSCVTAPISASLSPGLKTWTEGNHVGLGFEGTKERIKKMF
DKVELSVSSYDTAWVAMVPSPYSSQAPYFPECGSVSDEKQHSPIGFDIIFPGMIEYAKEL
DLNLPLGQRDVDAMLQKRDLELKGSLGSNTKSREAYLAYISEGMGRLQDWEMVMKYQMKN
GSLLNSPSATAAALSHLQNAGCLNYLRSLLEKFGNAGTDLPPHSSVACCMLAAEEEEIFA
DRATCAIAFRILRLNGYDISSEMIIHPDEVVLEKQNSWSSHFLRQGLSNSSIHADRLNKY
IAQEVEDALRFPYYANLDRIANRRSIEHYNVDDTRILKTAYRYATGRWIIENRLDKLKFA
RQKLAYCYFSAAATIFSPEQSDARLSWAKNSVLTTVVDDFFDIGGSEEELLNLIQLVEKW
DIDVAVDCCSEQVEIVFSALHSTISEIGVKASAWQARNVTSHIIDITLIVLFPLKMIASL
FAWQWLKLLRSMLQEAQWVSNKSAPTMDEYMTNAYVSFALGPIVLPALYFVGPKLSEEFL
VCHGRVYNLKALMSMSQRESKEGKANALALHMIHGNGVTTEEQAIREMKGLVKSQRRELQ
RLVLQEKGSTVPRICKDLFWKMSKVLHTFYEKDDGFTSHDMLRAVKSVIYEPVLLAEF*
>CSTPS146a CSTPS146a
MSSLLASVDLPPKKDTTTEVVRDSANYHPSIWGNHFLENASHDVKVHIIDAHTEQQVQQL
KEEVRKMIISSTDNYSQIYNLIDTIQRLGVSYHFESEIEEALKHLSDYYHVSCEEDDDDL
CTVALRFRLLRQHGYNISYDAFKKFKDNKGNFKESLISDVKGMLSLYEATHLRKHGEDIL
DEALTFTTTHLQSMPYFSSPLAEQVVHALRQPLHKGIQRLEARHHISIYQEDDAHSEALL
KLAKLDFNQLQKVHQQELSVIVSWWKDLDFAKKLPFARDRVVECYFWALTVYFEPQYFHA
RRILTKVIALTSILDDIYDLFGTLEELEIFTEAIERWDISFIGQLPDYMKVFYQALLDVY
NEIEEETVKAGRSYRAHYAKEAMKNQVRAYFAEAKWLFLRQMPTIEEYMSVALPTSGYQL
LATTSFIGMENMVTKDTFEWVFSDPKIVKASSTICRLMNDMVPHKFEQKRGHVPSAVECY
MKQHGVSEQQTLDELHNQVRDAWKDMNQECLSPTAVPMPIIMRVLNLARFIDVVYKDEDG
YTHSETVLKDLIASLLIHPVPI*
>CSTPS146b CSTPS146b
MFCIFCQADAFKKFKDNKGNFKESLISDVKGMLSLYEATHLRKHGEDILDEALTFTTTHL
QSMPYFSSPLAEQVVHALRQPLHKGIQRLEARHHISIYQEDDAHSEALLKLAKLDFNQLQ
KVHQQELSVIVSWWKDLDFAKKLPFARDRVVECYFWALTVYFEPQYFHARRILTKVIALT
SILDDIYDLFGTLEELEIFTEAIERWDISFIGQLPDYMKVFYQALLDVYNEIEEETVKAG
RSYRAHYAKEAMKNQVRAYFAEAKWLFLRQMPTIEEYMSVALPTSGYQLLATTSFIGMEN
MVTKDTFEWVFSDPKIVKASSTICRLMNDMVPHKFEQKRGHVPSAVECYMKQHGVSEQQT
LDELHNQVRDAWKDMNQECLSPTAVPMPIIMRVLNLARFIDVVYKDEDGYTHSETVLKDL
IASLLIHPVPI*
>CSTPS152a CSTPS152a
MALLTLSSNPFFTFTRLQPASRFCRGKSQGVCISGPVQCTGGAKTSSQTAVIVRRTASYQ
PSIWDHDYIQSLTSDYVGETYTRQLEKLKGDVKIMLGQVGEPLHQLELIDTLQRLGIHYH
FGEEIKRILHGIYNNYNRNDTWKNGDLYATALEFRLLRQHGYHVPQDVFHIFINKMGTVK
PWLNEDIKGILCLYEASYLSVEGENILEEARDFTRNFLEEYLERTVDQNDLTAIINHAME
LPLHWRMLRLEARWFIDVYERSQGMNPILLELAKLDYNMVQATYQEDLKHASMWWRSTRL
PEKSSFARDRLVENFLWAVGFIFEPQFGYCRRMLTKLISLITTIDDVYDVYGTLDELELF
TDAVDRWDTNAMEQLPQYMKICFLALYNFTNETAYDVLKEHDLNIISYLRNAWADITKSQ
LVEAKWYHEGYKPSLQEYINNAWISVSGPLTLVHAYFFITNPMTEEALGCLERFRDIIRW
SSTIFRLSDDLGTSSDELKRGDVPKSIQCYMYETSASEDDARKYIGFLIDETWKKMNEER
NLNSPFSQTFIGMAMDIPRMAQCIYLYRDGYGVQDRETKDHVKTLFIEPISLI*
>CSTPS152b CSTPS152b
MALLTLSSNPFFTFTRLQPASRFCRGKSQGVCISGPVQCTGGAKTSSQTAVIVRRTASYQ
PSIWDHDYIQSLTSDYVGETYTRQLEKLKGDVKIMLGQVGEPLHQLELIDTLQRLGIHYH
FGEEIKRILHGIYNNYNRNDTWKNGDLYATALEFRLLRQHGYHVPQDVFHIFINKMGTVK
PWLNEDIKGILCLYEASYLSVEGENILEEARDFTRNFLEEYLERTVDQNDLTAIINHAME
LPLHWRMLRLEARWFIDVYERSQGMNPILLELAKLDYNMVQATYQEDLKHASMWWRSTRL
PEKSSFARDRLVENFLWAVGFIFEPQFGYCRRMLTKLISLITTIDDVYDVYGTLDELELF
TDAVDRWDTNAMEQLPQYMKICFLALYNFTNETAYDVLKEHDLNIISYLRNAWRRNGTTK
VISHLYRSISTMPGFQYQVH*
>CSTPS153 CSTPS153
MALLTLSSNPFFTFTRLQPASRFCRGKSQGVCISGPVQCTGGAKTSSQTAVIVRRTASYQ
PSIWDHDYIRSLTSDYVGETYTRQLEKLKGDVKMMLGQVGEPLHQLELIDTLQRLGIHYH
FGEEIKRILHSIYNNYNRNDTWKNGDLYATALEFRLLRQHGYHVPQDVFHIFINKMGTVN
PWLNEDIKGILCLYEASYLSVKGENILEEARDFTRNFLEEYLERTVDQNDLTAIINHAME
LPLHWRMLRLEARWFIDIYERSQGMNPILLELAKLDYNMVQATYQEDLKHASMWWRSTRL
PEKSSFSRDRLVENFLWAVGFIFEPQFGYCRRMLTKLISLITTIDDVYDVYGTLDELELF
TDAVDRWDTNAMEQLPQYMKICFLALYNFTNETAYDVLKEHDLNIISYLRKAWADLSKSY
LVEAKWYHEGYMPSLQEYINNAMISISGPLTLVHAYFFITNPMTEEALGCLERFRDIIRW
SSTIFRLSDDLGTSSDELKRGDVPKSIQCYMYETSASEDDARKYIGFLIDETWKKMNEER
NLNSPFSQTFIGMAMDIPRMAQCIYLYRDGYGVQDRETKDHVKTLFIEPISLI*
>CSTPS149b CSTPS149b
MALFMLSSTSILSHSLLPPRRDFWMGKSISGKPAHPVQCVVVNRPSYETTVRRTANYQAP
IWDYDYVQSLTSDYRGETCIGRFDQLKREVKMMLGKVEQPLDQLELIDLLQRLGISYQFE
DEIKRLLNSMYCNHNIDDKWKKENLHATALEFRILRQNGYSIPQDVFSSFKDEIGGFKAC
FSEDIQGILCLYEASYLSIEGESILEEARDFTKKHLEGCLRQNIDENLAILVSHALELPL
HWRMLRLEARWFINACERRQDMNPILLEFAKLDYNMVQAKHQEDLKHASRWWRSTRLGEK
LSFARDRLMENFLWTVGVIFEPQFGYCRRMLTKVNAMITTIDDVYDVYGTLEELELFTDA
VDRWDINAMDQLPEYMKICFLALYNSTNEMAYDLLKEQGSHIIAYLRKAIYVSLTYWRQS
GTTPDIHQPARVPYTSNTSSCVLFCYNPITEDALECLEQYCNIIRWSSIILRLSDDLGTS
SDELKRGDVPKSIQCYMHETGASEEDAREHIKCLIGETWKKMNEDRVMESPFSQTVIGIA
INLARMAQCMYQYGDGHGVQDRETKDRVLSLLIEPIPLA*
>CSTPS148 CSTPS148
MESSITQTIIYSLLLLSSPQWLFSCFLQAPVLRKTILPPRRDFWLGKSFSSKAAHPVQSI
VVNRASYKTANRRTANYQAPIWDYDYVQSLTSDYRGETCIGRFDQLKREVKMMLGKVEQP
LDQLELIDLLQRLGISYQFEDEIKRLLNSIYCNHNIDDKWKKENLHATALEFRILRQNGY
SIPQDVFSSFKDEMGGFKACLSEDIQGILCLYEASYLPIEGESILEEARDFTKKHLEACL
QQNIDENLAILVSHALELPLHWRMLKLEARWSIDAFERTQDMNPILLEFAKLDYNMVQAK
HQEDLKYASSLLPPRRDFWMGKSISGKPAHPVQCVVVNRPSYETTVRRTANYQAPIWDYD
YVQSLTSDYRGETCIGRFDQLKREVKMMLGKVEQPLDQLELIDLLQRLGISYQFEDEIKR
LLNSMYCNHNIDDKWKKENLHATALEFRILRQNGYSIPQDVFSSFKDEIGGFKACFSEDI
QGILCLYEASYLSIEGESILEEARDFTKKHLEGCLRQNIDENLAILVSHALELPLHWRML
RLEARWFINACERRQDMNPILLEFAKLDYNMVQAKHQEDLKHASRWWRSTRLGEKLSFAR
DRLMENFLWTVGVIFEPQFGYCRRMLTKVNAMITTIDDVYDVYGTLEELELFTDAVDRWD
INAMDQLPEYMKICFLALYNSTNEMAYDLLKEQGSHIIAYLRKAIYVSLTYWRQSGTTPD
IHQPARVPYTSNTSSCVLFCYNPITEDALECLEQYCNIIRWSSIILRLSDDLGTSSDELK
RGDVPKSIQCYMHETGASEEDAREHIKCLIGETWKKMNEDRVMESPFSQTVIGIAINLAR
MAQCMYQYGDGHGVQDRETKDRVLSLLIEPIPLA*
>CSTPS151b CSTPS151b
MGIIVPQDVFNCFKDEMGRFKPCHYEDIKGTLCLYEASYFSMEGESVLDEARDFTKKHLE
KSLEQSIDKNLAILVSHSLELPLHWRMLRIEARWFIDVHERRQDMDPSLLEFAKLDYNMV
QAIHQEDLKDVSKWWKNIGLGEKMSFTRDRLVENFLWAVGHAFEPQFGYCRKIITKVLAL
IVTIDDIYDIYGTLDELEIFTDAVDRWDINAMDQLPEYMKICFLALFNSVNEMAYYVLKE
EGSNIIPHLGKMWADLCKCYLVEARWYYSGYTPTLQEYITNGFISSSAPAILGHAYFSVS
NPVMDAIEFLEKPPNIIHGSSMILRLSDDLGTSKCDVPKSIQCHMHQTGASQEETCEHIK
YLIGDSWKKMNKEQSKDSPFSRIFIGIAMNVGRMGQRVYLYGDGYGVQDRETKEDILLTL
IEPVPHNLHTKVC*
>CSTPS154 CSTPS154
MALSMLSSIPNLITHTRLPIITKSSSCKASPRGIKVKIGNSNCEEIIVRRTANYHPTIWD
YDYVQSLRSDYVGETYTRRLDKLKRDVKPMLGKVKKPLDQLELIDVLQRLGIYYHFKDEI
KRILNSIYNQYNRHEEWQKDDLYTTALEFRLLRQHGYDVPQDVFSRFKDETGSFKACLCE
DIKGLLCLYEASYLCVQGESTLEQARDFAHRHLGKGLEQNIDQNLAIEVKHALELPLHWR
MPRLEARWFIDAYEKRQDMNPILLEFAKLDFNMVQATHQEDLRHMSSWWSSTRLGEKLNF
ARDRLMENFLWTVGVIFEPQYGYCRRMSTKVNTLITIIDDVYDVYGTMDELELFTDVVDR
WDINAMDPLPEYMKLCFLALYNSTNEMAYDALKEHGLHIVSYLRKAWSDLCKSYLLEAKW
YYSGYTPSLQEYISNSWISISGPVILVHAYFLVANPITKEALQSLERYHNIIRWSSMILR
LSDDLGTSLDELKRGDVPKSIQCYMYETGASEEDASKHTSYLIGETWKKLNEDGAVESPF
PETFIGIAMNLARMAQCMYQHGDGHGIEYGETEDRVLSLLVEPIPSLSSE*
>CSTPS155a CSTPS155a
MALSMLASIPNLIIHTRLPIIIKSSSCKASSPGIKFMIGNSNCEEIIVRRTANYQPTIWD
YDYVQSLRSDYVGETYTRRLDKLKRYVKPMLGKVRKPLDQLELIDVLQRLGIYYHFKDEI
KRILNSIYNQYNQHEEWKKDDLYATALAFRLLRQHGYDVPQGVFSRFKDETGSFKACLCE
DVKGLLCLYEASYLCVQGKSTLEQARDFAYRHLGKALEQNIDQNLAIEVNQALELPLHWR
MPRLEARWVIDVYEKRQDMNHILVELAKLDYNMVQATHQEELRHMSSWWRSTRLGEKLNF
ARDRLMESFLWTVGVIFEPQYGYCRRMSTKVNTLVTIIDDVYDVYGTLDELELFTDAVDR
WDINAVDQLPKYMKLCFLALYNSISEMAYDALKEHGLHIISYLRKAWADLCKSYLLEAKW
YYNGYTPTLQEYISNAWISISGPLTLIHGYFLLQIQ*
