# Supplementary material for: Comparative (Within Species) Genomics of the Vitis vinifera L. Terpene Synthase Family to Explore the Impact of Genotypic Variation Using Phased Diploid Genomes
Source: Front Genet. 2020 May 5;11:421. doi: 10.3389/fgene.2020.00421 (PMC7216305; doi:10.3389/fgene.2020.00421)
Supplement: Supplementary file 9 [file Data_Sheet_5.ZIP › Supplementary Data Sheet 5/CRTPS_haplotig_pseudo_loci.fa]

>CRTPS163_Pseudo
ATGACACTGAAAGTTCCGCCCTATAAATACTATGGAGCTTGCCAAGCTATTTCGCTTGTA
CTTGCCAATTCATCATTCAAGGTGCTCTTTCATTGTCCTAAGGAAGTAGCTACTCAAGTC
TCAGCATGTCCTCTTGTCCAAATTCCTAAACCCGAAAATCGCCCTAGGGCAAAGTTTCAC
CCTAGCATTTGGGGTGACCAATTCATTACCTACACTCCCGAAGATGAGGTAATTCAATGA
AAATATGTGTCAAGGTTAATGGTTATCAATGTGTTAATTGGTAAAATTTGTTGGCACAGG
TTACACGTGCTTGCAAAGAGAAGCAACTTGAAGATCTGAAAGAGGAAGTCAGAAGGGACT
TAATGGTTGCTGCTGGTAACCCTTCGCAAGTCTTGAACTTCATTGATGCAGTGCAACGGC
TTGGGGTGGCATACCACTTTGAAAGAGAGAGAAGAATCATTACAACATATTTATGATAGA
TTTCATGATGCCGATGATACAGATGATGATCTCTATAATATTGCTCTTCGATTTCGACTA
CTGAGACAACAATATTTC
>CRTPS167_Pseudo
TCATCCATTGAATGCTATGTGAAGTAATATAGTGTCTTAGAACAACAGGCTTATGAAGAG
TTTAACAAGCAAATTGCGAATCCATGGAAGGATATTAACCAAGGGTTTCTTATACCTACT
TCCATGTCGGTCCCAATCCTTACCGGAGTTCTCAATCTTACATGAGTGGTAGACATCAAT
TAGAAGGAAAAAGATGAATACACTCATGTTGGGAAAGTGATGAAGGATAATATTGCATCC
TTATTCATCGACTCTGTGTCGATATGA
>CRTPS168_Pseudo
TTATCTTCAACAATAGAACATTTAGAATATCCTCTTGCGGAACAAGTTGCTCATGCACTA
AAGCAGCCCATTAGAAAAGGTTTAGAGAGGCTAGAGGCAAGGTGGTATATGTCTATCTAC
CAGGATGAAACTTCGCATGACACAACTTTACTAAAGCTGGCCAAGTTAGATTTCAATCTA
GTGCAGTCCCTACACAAGGAGGAGCTAAGCAATATTGCTAGGTTTGCTTTCAAATCACTA
GCAGATATACCTAGTCACCTTCTCATTTTACCATGAGCTAATTGTTTTAATGAATTTTAG
GTGGTGGAAAGAATTAGACTTTGCTACAAAGCTACCTTTTGCGAGAGATAGATTGGTGGA
AGGCTACTTTGGATACTTGGGGTGTACTTTGAGCCTCAATATGTCCGGGCTAGACGAATT
CTAACCAAACAATTTCCATGACATCCATTATAGATGATATATATGACGCATATGGCACAT
TTGAAGAACTCGAGCTCTTCACCGAGGCCATTGAGAGGTTTGATTGATGCAAATTACCAA
CCTTCATCATTTATACTGTATGTGATACTTAAATCAAGCCTGGTTTTATTTTCAGGTGGG
ATATTAATAGCATAGATCACCTTCCAGAATACATGAAACACTGCTATGTGGCACTCTTAG
ATGTGTACAAAGAAATTGAGGAAGAGATGGAGAAAAAAGGAAACCAATATCGGGTTCAAT
ATGCGATAGAAGCGGTAGGACATTCTGCATCGACTTTGTTTGTATAGTAACATATCGTAA
GGATATAGATGTAACCTGATTGAATGTTTGACAGATGAAAAACCTAGTTAGAGCTTATTT
TCATGAGGCTAAATGGTTCCATGAAGGACGCATACCAACAATGGAAGAGTATATGAGGAT
AGCACTGGTAACCTCAGGTTACTACCTGCTTACAACCATTCTTTCATTGGTATGGGAGAA
ATTGTAACAAAGGAGGCCTTTGATTGGGTGATCAGTGACCCTAAGATTATCACAGCATCA
GCTGTAATTTGTAGGCTCATGGATGACATCAGTTCACATAAGGTATTGTGAATATAGTAT
TTCTTGTTAAGCTATAATTTGACCTTGACCTTAAAGCTCAATCAATTAAACATATTTACT
GTACTCTTCTTCTAAACTATATATGCAGTTTGAGCAAAAGAGAGGGCATGTTGCCTCAGG
CATTGAATGTTACATGAAGCAATATGGTGCCTCTGAGGAAGAGGTATACGATGAGTTTCA
GAAGCAAGTTGTGGATGCATGGAGGGATATTAACGAGGAGTTCCTACGACCTACAGTTGT
TCCGATGCCTCTCCTAATGTGTGTGCTTAATCTTTCTCGAGTGATGGATGTGATCTACAC
GGGGGGAGATGGGTACACTCATGTTGGAAAAGTGATGAAGAATAATGTTGCATCACTGCT
CATTCACCGTATTGTATGA
>CRTPS174_Pseudo
GAAGTTAAGAGTGTACTCAATGAAGTAGGAAAAGGTACATTTGAAGTTTTGCTCATGATT
GATGCCATCCAACGACTAGGCATTGACTACCACTTCCATGATGAGATTGAAGCAATTCTA
CAAAGGCAGTATAGGATAGTTATAACTACGAATGATTTCAATGACAATCTTTACGAGGTT
GCACTTAGGTTTCGGCTCTCGAGACAAGAAGGTTACTATGTGACTACATGTGGCCGTTTT
CTTTTTCTTTTAATTATAGTTTAACCTTCTCTGATTATATATTGAATCATTTGCTTTTTG
GGAAAGTTAATTTTCTTGGTAATGTATATGAATGAATTGACAGATGTCTTTAACAACTTC
AAGGACAAGAAAGGGAAGTTTGAAGAAAAACTAGGTAAAGATGTCAGGGGATTAATG
>CRTPS175_Pseudo
GTCCTATGCTCGATTTTCACTTTTCAATTTCCTGTCGTTGACAATCTTTCTTTGCAAGAT
GAATTTTATATGAAACATGCACAAAACTTAGAGGAAGTTAAGAGTGTACTCAATGAAGTA
GGAGAAGGTACATTTGAAGTTTTGCTCATGATTGATGCCATCCAACGACTAGGCATTGAC
TACCACTTCCATGATGAGATTGAAGCAATTCTACAAAGACAGTATAGGATAGTTATAACT
ACGGATGATTTCAGAGACAATCTTTACGAGATTGCACTTAGGTTTCAGCTCTTAAGACAA
GAAGGTTACTATGTGACTGCCCATGTGGTAGTTTTCTTTTTCTTTAATTATGTGTAACCT
TCTCTGATTATATATTGAATCATTTGCTTTTTGGGGAAAGTTAATTTTCTTGGTAATGTA
TATGATGAACTGGCAGATGTCTTTAACAACTTCAAGGACAAGAAAGGAAAGTTTGAAGAA
AAACTAGGTAAAGATGTCAAGGGATTAATGGGGTGTTTGAAATCTGTGCAACAATATTTA
TGATTGAAAAATAATAGAAAAACAAGAAAGAAAAAACACGCAGATTTAACGTAGTTCGGC
TAATGCCTACATTCATGGGAATAAGAGAGGATTTTCACTATGTATCCAAATTAGGGTTAC
ATAGAAAGGTATTTATATAACCCTTAGGAATGATAATTCCAAAAATACCCTTGAATCGTA
GTGCGGAGGGCAACACACAACAAAAAGGAAGTACAAGCCTAAATGGAAAATGTTATCGCT
CCACTTCTCTCCGGTATTTACCCTTTTTTCTCCATATATCTTTTCACTCAAATATGAGTC
ACATACTACAACAATGGGTTTTATAGAGCTTCACAGCTAAGTGTGCACGGAGAAGATATA
CTCAAAGAAGCAAGAAACTTTAGTAACCAGTACCAATGATCAACATCAAGCTCGCATTGT
TAGGTATTGTGGATGATTTTTGGGGAATTATATCTTCTACTGCTACAATTCTTCGTCTCT
GGGATGATTTGGGAAGCGCCAAGGTAATTCTCAAGACTAGCCTTTGTTCCCTTGCACCAC
ATGATCATTTCTTGTTTTAATAA
>CRTPS176_Pseudo
ATGGCCTGTTCTTGTGGCTTTTATGCTTGGTCCATTCCTGCAGTTGGCCCAAACAAATTC
AGAAAAATAGGCAAGACTAACTTCACCAGAATTGTGCCTATGCCTAATACGCACAAATGG
AGTATTGCCCACGATCACACCTTGGTTTCTATCCCCTTAAAGAAAGACAACCATTCACCT
GAACTTGGCAGTTTTACTGTTAAGATTGCCTTACTGCTTTCCATTATTTTATAGTTCTTA
TTATGCCATGCATTTTCTAACTTTCTAATTTCCTAACTTTACAGGATGAGTTCTACAATA
AACATGCACAAAAGTTAAAGGAAGTTAAGCATGTATTCAGCAAACTAGGAGAAGATGCAA
TGGAAAGCATGATGATGATTGATGCCATACAACGCCTAGGCATTGATCATCACTTCGAAG
AGGAGATTGAAGCAGTTCTGCAGAAGCAGTATATGAAATCTAGCATTCATGGTGATTGTG
ATGAGGATCTTTATGAGGTTGCACTCCGCTTTCGCCTATTGAGACAAGAAGGTTACACTC
TGCCCGCAGGTGGTTTCTTTTTCTTTTTATTTCTTTTTTCTTTTTTAATTAATCTTACCG
ACATTTATCAAGAGTCGTTTGTTTCTGAAAGTGAATTTACTGGTTAATGTTCATGGATAG
ATGTGTTGAATAACTTCAAGAACAAGGAGGGGAAGTTTAAACAAAACCTACGCGAAGACA
TCAGAGGATTGATGGGTTTGTATGAAGCTTCTCAGCTAAGTATAGGAGAAGATATACTTG
AGGAAGCCGGAAATTTCAGCAGTCTACTCCTTAATGCTACCTGGCGCTCCTAA
>CRTPS178_Pseudo
ATGGAAGAGTATATGAGTATAGCACGGGTATCCTCAGGTTATCCCATGCTTACAGCCACG
TCTTTCATTGGTATGGGAAAAATCGTAACAAAGGAGGCCTTTGATTGGGTGATCAGTGAC
CCCAAGATTGTCACAGCATCAGCTGTAATTGCTAGGCTCATGGATGACATCACTTCACAT
AAGGTATTGTGAATATAGTATTTCTTGTTAAGCTATAATTTGACCTTAACCTTAAATCTC
AATCAAATATATTTACTGCACTGTTCTTCTAAACCATATATGCAGTTTGAGCAAAAGAGA
GGACATGTTGCCTCAGGCGTTGAATGTTACATGAAGCAATACGGTGCCTCTGAGGAAGAG
GTATACGATAAGTTTCAGAAGCAAGTTGTGGATGCATGGAAGGATACTAATGAGGAGTTC
CTACGACCTACGGCTGTTCCGATGCCTCTCCTTATGCGTGTGCTTAATCTTTCTCGAGTG
ATGTATGTGATCTACACGGGGGGAGATGGGTACACTCATGTTGGAAAAGTGATGAAGAAT
AATGTTGCATCACTGCTCATTCACCCTATCGCATGA
>CRTPS179_Pseudo
ATTTTCAGGTGGGATATCAAAAGCATCAATCAACTGCCAGAATACAAGGAAGTGATCTAT
CAGGCACTCTCAGATGTCTACAAAGAAATTGAGGAAGTGATAGACAAAGAAAGAAAAGCA
TATTGCTTCTACTATGTAAAAGAAGTGGTAAGAGCCTTTTTTATTTGATGGTGTTCTGCA
GTGGGTCAGACATTCGACTAAATAGGTCAACTTAAACATAAGCCCAAGCATAACCTAATT
ATTAAACATGCAATACATCATATGACTTGTTTAACTCATCTAATAATCAAGTGTTAATCT
CTCAACCTAATATGCTTAACTCAATTTAACTTATTTATCAAAATCAAAATTGAAATAAGT
CAAATATAGGTTAAATAGATTAAAGTGATAATAAGACAAATCAACATAATTATTAAAAAC
TTCAATTAAGGTCAAATTCATGCAAATTGATAAATAAAAAAACAACATATTTATTCAATA
TATTACATTGGTCAATACAAATTTAACTCAAACAGGCTTATACTCAACCCAATCTCTTGA
CAAAATGTGTTGGGCTCAAGTTACATAGGCGAATCACGTCAAATTATAAATTAAAGCATA
TCTACAAGTATGTAACATTGACAAATGTTTGTCGGTTGAAAATTCAGGTTGGCTCTTTGA
CAAAGTACAATGGTTCCATAGAGGAATTACATACAAGTTGCACGAGTAAGCTCAGCTCTT
CCCTTAACCACAACCCTCTCTTTCATTGAAATAGGAGAAATGATAACAAAAGAGGCCTTT
GATTGGGTTTACAAAGACCCTTTTACGGCAGCATCATGTTTAATTGCCAGGCTCATGAAC
GATATGACTACACATAAGGTATATGTGTAGAATATATTACATATAAGTTCATTCGTGATA
ATTCGTATGGTAGTTTTTTCTTCATCTTTTGCATTACTATATATATGTGTGCAGTTTGAA
CAAGAGAGAGGGCATGTTGCCTCAGCCATTGAATGCTATGTCAAGCAATATAGTGTCTCA
AAGCAATAGGCTTATGATGAGTTTAACAAGCAAATTGCGAATGCATGGAACGAAATTAAC
CAAGGGTTCCTCGTACCTACTTCCATGCCGATCCTGATCCTTATCAGAGTTCTCAATCTT
ACACGAGTAGTAGACATCATTTATAAGGAAAATGATGAATACACTCATGTTGGGAAAGTG
ATGAAAGATAATATTGCATCCTTACTCATTGACCTTGTGCCAGTATGA
>CRTPS182_Pseudo
GAAGTTAAGAGTGTACTCAATGAAGTAGGAGAAGGTACATTTGAAGTTTTGCTCATGATT
GATGCCATCCAACGACTAGGCATTGACTACCACTTCCATGATGAGATTGAAGCAATTCTA
CAAAGGCAGTATAGGATAGTTATAACTACGAATGATTTCAATGACAATCTTTACGAGGTT
GCACTTAGGTTTCGGCTCTCGAGACAAGAAGGTTACTATGTGACTACATGTGGCCGTTTT
CTTTTTCTTTTAATTATAGTTTAACCTTCTCTGATTATATATTGAATCATTTGCTTTTTG
GGAAAGTTAATTTTCTTGGTAATGTATATGAATGAATTGACAGATGTCTTTAACAACTTC
AAGGACAAGAAAGGGAAGTTTGAAGAAAAACTAGGTAAAGATGTCAGGGGATTAATG
>CRTPS184_Pseudo
TACTAAACCTACCATTTGGGACTATGATTATGTGTAGTGACTGAGAAGTGATTATGTGTC
AGTGACTGATAAGTGATTAGTGGTAGGTACATCATGAAATTGATAACAGGTTAATTGTAC
TTACTAATGGTCCACTTTTTGTACTAACAAATAGATGGTTATGTATGCAGCGAGAAACAT
ACGATAGAAGACATGATAAGGTAAAGAGAGATGTGAAGGCAATGGTTGGGAAAGTGAAGA
AGCCTTTAGAGCAACTGGAGCTAATGGATGTTTTGCAAAGGCTTGGAATATATTATCACT
TGAAGGTTGTTATAAGAGAATAGGATATAGAATGGACAACCAGTACAATTTGGAC
>CRTPS187_Pseudo
ATGTTATCCATATGTTTGTTAATTGTTGAAGATGAGGACCCCTTTGTGAAGTTAGAGTTA
GTTGACAACATTAAGAAACTCGGTCTGACCAGCCTTTTTGAGCTGCAGATCAAGCAAGCC
CTGGATAGAATGGTGTCTGCTAGGTGCAACAATGCCAGTATTGACGGTAATCTCCATGCT
ACTGCACTATGGTTTAGGCTCCTCAGGGAGCATGGTTATGAAGTTTCACAAGGTACAAAT
ATTAATTAATATGACTTTCATTTTGATCATTATCATTATCTAACTTCCAAATAATGGTTT
AAAACGCAGACATGTTTACTGTCTTCATGGATGAGACAAATATGTTCTCTAGAAGCATAT
GCACAATGTTAAAGGAGTGACTGAGCTTTTTGAGGCCACCCATCTAGCCTAAGAAGGAGA
AACCATCCTGGATGCAGCTAAAGCTTTCTCTTCCAAATATAAGGAAATTATTTCCAACTT
AGACATTAACCTAGCCAAAACTGTGGCCCAATCTTTGGAGGTTTCATTTCACTGGAGAAT
GCAGTGGTTTGATGTCAAGTGGCGAATTGATCATTCTTATGAGAAAGAGGAACGCATCAT
GAGTCCAATCTCACTCGAGCTAGATAAACTTAACTTCAACATTGTTCAAGCCATACACGA
AAAAGATCTCAAAGGGATGTCTAGG
>CRTPS192_Pseudo
ATATCATTCAGCTATTTGATTTTCAGGTGGGATATCAGTGCCATAGGTCAACTGCCAGAG
CCAGAGTACATGTGAGTGTGTTATCAAGCACTCTTAGACGTATACAGTGAAATTGAGGAA
GAAATGGCCAAGGAAGGAAGATCGTATCGGCAAAAGAAGCGGTAAGGCTTACATGTGATT
ATTATACTTTAAGAAGCAATAAATTTAATAACCATACTGATAAAATAAAAACCAAATCCA
CTGTTCAGATGAAAAATCAAGTAAGGGCATACTATGAGGAAGCAAAATGGCTTCAAGTCC
AACAAGTACCTACCATGGAGGAGTATATGCCTGTGGCATTAGTTACCTCTGCATACTCAA
TGCTGGCGACCACATCACTTACTGGAATGGGAGATGCTGTGACAAAAGAAACTTTCGATA
GATCTTCAATGAGCCTAAGATTGTCAGGGCTTCAGCCATAGTTTGCAGGCTCATGGATGA
TATGGTTTCCCACAAGGTAAGGCAGTCCTTACGCTGTTTCAGAATATTAACTTACAAATT
CTAGCTGTTAATATGCATATCTTCTGAAATTCAAATGATCAAACAATTATTTTTATACAT
TTGTACTTTTCACTAACCTCTATGATTCTATATATATTTTGTAGTTTGAGCAGAAGAGAG
GACATGTTGCCTCAGCTGTTGAATGTTACATGAAGCAACATGGTGCGTCGGAGCAGGAAA
CGCACAACGAATTTAACAAACAAGTAAGAGATGCATGGAAGGATATTAATGAAGAGTGCC
TCATCCCAACCGCTGTTCCAATGCCCATCCTCATGCGAGTTCTAAATCTTGCACGTGTGA
TAGATGTTTAATACAAGAATGAATATGGCTATACTCATTCTGGGACTGTTCTAAAGGATT
TCGTAACTTCCACGCTAATCGATCCTGTACTGCCAATATGA
>CRTPS194_Pseudo
CATGCCCTAAAACAGCCTATTAGAAAAGGTTTGGAAAGGCTAGAGGCAAGAAGATATATC
TCTATCTACCAAGAAGAACATGCACATAACAAAGCATTACTAAAGCTTGCCAAGTTAGAT
TTTAACCTAGCGCAGTCATGGCATAAGGAAGAATTAAGCAATATTTCTAGGTAATTATAT
TTTATCATTGGCACATGCTTTAAGTCATCAATGGCCTTACAATGCTAATCATATCAATAT
GCATTCATATTTTAGGTGGTGGAAAGAAAGAACTTGCTTTTGCTATGAAGCTACCCTTTG
CTTCAACTATAATTGGTAGGCTCATTGATGATATTATTTCACATAAGGTATGATGAGTAT
AGTACTTCTCAATTAATAACATGATACTCTTGCATATATATATATATATATATATATATA
TATATATATATATCTTGAAGTTGTGCCGATAGTAAAAACTCAAGGCCCTATTTAGAAACA
AAATTATGTTTTTGAGAATAGTTTTTAAAAATAGTTTTTAATTGTTTTGATAAACAAAAC
TATGTTTTAAACTCAAATTTGAAAAGAGTTTTCCCGATCTATTTTTTCATGAAGGCATTC
TACACTTAGGTACAACGCAAAACTTTCCAACCCATTTTTCATGTTTTCATTTACTTTTTA
GACCACTCTACAAAAAACACCTAAGAACACATCTAGTTTGTTCTAAAAAATCATCATGTT
TTTTAAACAATTTAAAAAAAAAACTATTTTCAATTCAAAATTTGTGGAATGTGATAATTT
CCATATACAATCGAATATACCTATTTTTCTAACATTTAATGTTACTACATATGGCAATTT
AAGCAAAAGAGAGGTCATGTTGCCTCAAGTGTTGAATGTTACATGAAGCAATATGGTGTC
TCTTAACAAGATGTATGTGATAGGTTTATGAAGCTAGTTGCAAACACATGGAAGGATATT
AATCAAGAGTTTCTAAGACCTGCAACTACTCCAATGCCCCTCCTAACTTGTGCGCTTAAT
CTTTCTCGAGTGATAGATGTGGTTTACAAAGGGCAAGATGGATATATTCATGTTGGAAAA
ACAACGAAG
>CRTPS196_Pseudo
TTAACAATCATGTCTTTTATTGGCATGAGAGAGACTGCAACCAAGGAAGTCTTTGATCGG
CTGCTACAAAACCCTAAGATTGTTAGAGCTACCTACATAATCATTAGGCTCATGGATGAC
ATGGCTTCCCACAAGGTACAATGAAACAACACTTCCTAATACTTGGATATCAATCCCATA
AAGATAAAGAAAATCTATTATATATCAATTTCTTTTTAACACCTTATATTACTATTTCTG
CAGTTTGAGCAAGAGAGAGAGCATATTGCATGAAGCATCGAATGTTACATGAAGCAACAT
GGTGTGTCGGAGCAGCAAGCATATGATGAGTTTCACAAGCAAATCGAGAATGCATGGAAG
GATATAAATGAAGAGTGCCTCAGACCTACTGCAGTTCCAATGCTTCTCCTTAGTCGTCTT
CTCAATTTTGCTCGATCAGGAGATGTGATGTACAAGAGCCACAAAGATATATTCACACAT
CCTGGAGAAGTGACGAAAAATAATATTTCAATGCTGCTCATAGACCCTGTGCCAATATGA
>CRTPS206_Pseudo
TCCATGGAATCCAGTACAACCCAAACAATCATCTACAGCTCGCTCTTGCTAAGTTCTCCT
CAATGGCTCTTTTCATGTTTTCTTCAACCCCCTGTTTTCAGGAAAACTATACTGCCACCT
AGAAGGGATTTTTGGCTGGGAAAATCCTTTAGTAGCAAGGCTGCTCATCCGGTACAAAGC
ATAGTTGTCAACAGAGCTTCTTATAAAACTGCTAATAGGAGAACTGCAAATTATCAAGCC
CCCATTTGGGACTACGACTATGTCCAGTCACTAAGAAGTGATTATAGGGTAGCTATTCAT
TATTCTTAGCAATGTGTTTATAATCGTTTTTTAGCTTGATGTTGCATATGAATATATTCT
TATATGTGCAGGGAGAAACATGCATAGGAAGATTTGATACACTAACGAGGGAGGTGAAAA
TGATGGTGGGAAAGGTGGAGCAGCCTTTGGATCTACTTGAGCTGATCGATCTCTTGCAAA
GACTTGGAATATCTTACCAGTTCGAGGATGAAATCAAGAGACTGTTGAACAGCATATACT
GCAATTATAACATGGATGATGAGTGGAAGAAAGAGAATTTACATGCTACAGCTCTTGAAT
TTAGAATTCTAAGACAACATGGGTATTGCATTCCTAAAGGTGTATCAGTAATTTCTTCAT
TTTTGGTACAGAAAGATGAAGTACTGCATCCTAAGGCATTTTAGAGATCTTAACTAATTC
TTTGCTAGCAGTAAACGTCTTTATTTGACTTTGTCTCTATAACAGCTAAACAATGAGCGT
TTTTTATTGCAGATGTTTTTAGTAGTTTCAAGGATGAGATGGGGGGCTTTAAGGCATGCC
TCTCTGAAGATATCCAGGGAATTCTGTGTTTGTATGAAGCTTCCTACCTTTCCATAGAAG
GTGAAAGTATCTTAGAACAAGCTAGGGGCTTCACAAAAAAACATCTTGAAGCATGTCTAC
AGCAAAATATAGACGAAAATCTTGCCATACTGGTGAGCAATGCTTTGGAGCTTCCACTGC
ATTGGAGAATGCTAAGGTTAGAGGCAAGGTGGTTCATAGATGCATTTGAGAGAACACAGG
ACATGAACCCCATCTTGCTTGAGTTTGCAAAATTAGATTACAATATGGTGCAAGCAAAGC
ACCAGGAGGATCTAAAGTATGCGTCCAG
>CRTPS208_Pseudo
TTAACAATCATGTCTTTTATTGGCATGAGAGAGACTGCAACCAAGGAAGTCTTTGATCGG
CTGCTACAAACAAAACCCTAAGATTGTTAGAGCTACCTACATAATCATTAGGCTCATGGA
TGACATGGCTTCCCACAAGGTACAATGAAACAACACTTCCTAATACTTGGATATCAATCC
CATAAAGATAAAGAAAATCTATTATATATCAATTTCTTTTTAACACCTTATATTACTATT
TCTGCAGTTTGAGCAAGAGAGAGAGAGCATATTGCATCAAGCATCGAATGTTACATGAAG
CAACATGGTGTGTCGGAGCAGCAAGCATATGATGAGTTTCACAAGCAAATCGAGAATGCA
TGGAAGGATATAAATGAAGAGTGCCTCAGACCTACTGCAGTTCCAATGCTTCTCCTTAGT
CGTCTTCTCAATTTTGCTCGATCAGGAGATGTGATGTACAAGAGCCACAAAGATATATTC
ACACATCCTGGAGAAGTGACGAAAAATAATATTTCAATGCTGCTCATAGACCCTGTGCCA
ATATGA
>CRTPS210_Pseudo
ATGTTATCCATATGTTTGTTAATTGTTGAAGATGAGGACCCCTTTGTGAAGTTAGAGTTA
ATTGACAACATTAAGAAACTCGGTCTGACCAGCCTTTTTGAGCTGCAGATCAAGCAAGCC
CTGGATAGAATGGTGTCTGCTAGGTGCAACAATGCCAGTATTGACGGTAATCTCCATGCT
ACTGCACTATGGTTTAGGCTCCTCAGGGAGCATGGTTATGAAGTTTCACAAGGTACAAAT
ATTAATTAATATGACTTTCATTTTGATCATATCATTATCTAACTTCCAAATAATGGTTTA
AAACGCAGACATGTTTACTGTCTTCATGGATGAGACAAATATGTTCTCTAGAAGCATATG
CACAATGTTAAAGGAGTGACTGAGCTTTTTGAGGCCACCCATCTAGCCTAAGAAGGAGAA
ACCATCCTGGATGCAGCTAAAGCTTTCTCTTCCAAATATAAGGAAATTATTTCCAACTTA
GACATTAACCTAGCCAAAACTGTGGCCCAATCTGGAGGTTTCATTTCACTGGAGAATGCA
GTGGTTTGATGTCAAGTGGCGAATTGATCATTCTTATGAGAAAGAGGAACGCATCATGAG
TCCAATCTCACTCGAGCTAGATAAACTTAACTTCAACATTGTTCAAGCCATACACGAAAA
AGATCTCAAAGGGATGTCTAGG
>CRTPS211_Pseudo
GAAATAGAGAGAGGTGATGCTGCTTATATGAAAGAAGTGAATGTCTCAGAGGAGATATCT
CGGAAGCACATTAGATCAGGCATGCATGATAGTTAAAACTTGGAAGAATATTAAAGGACA
TTGCATCGCCCCATCTCCATTACTGCAACCGATTGTCAATATCAGCACAAACATTGCAAG
GGTAGCACAGTGGATTTACCAATATGGAGATGGGCTTGGAATTCCTGATCGTGAAACAAA
GGCTCAGATTCTGTCTCTACTCATTGAACCTCTTTTAGCTTTATCAGAAGTACGTTTACA
CTTTGTCAACAAAAGCCAATGA
>CRTPS219_Pseudo
ATGCTTGGCCAAGTCGGGGAACCTTTGCATCAACTGGAGCTAATCGATACCTTGCAAAGG
CTTGGAATACATTATCACTTTGGGGAAGAAATAAAGAGAATATTGCATGGCATATACAAC
AACTACAATAGGAATGACACATGGAAAAATGGAGATTTATATGCCACAGCTCTTGAATTT
AGACTCCTAAGACAGCATGGCTACCATGTTCCTCAAGGTAGTAGACACTACCGAGTCCTA
GGTTTAAATTTAGTCTTCACTACTGTTTTAATAATTTTTTCAGGCAGCGGAAAGAGGTAC
ACGATCTACCAGGTAAAACAGCATATATAGGAAGCACTAGATCAATTAGTTGCCTAATGA
GAATAGCATAAAGAGCACACGATTTTTGGGATTTTATAAATTCTGTGCGACATATTTATA
CTTCAGCATAATTATTGTCATATTGAATGTTGCAGATGTTTTCCATATTTTCATAAACAA
GATGGGGACTGTTAAGCCATGGCTTAATGAAGATATCAAGGGAATTCTATGCTTGTATGA
AGCTTCATACCTTTCCGTAGAAGGTGAAAATATCCTAGAAGAGGCTAGAGATTTCACAAG
AAATTTTCTTGAAGAATACCTTGAGCGGACTGTAGATCAAAATGATCTTACTGCGATAAT
AAACCATGCCATGGAGCTTCCGCTGCACTGGAGAATGCTAAGGCTAGAGGCAAGATGGTT
CATAGATGTATATGAGAGAAGCCAGGGCATGAATCCCATTTTACTTGAGCTTGCTAAACT
GGATTACAATATGGTGCAAGCAACATACCAGGAGGATCTAAAACATGCATCAATGTAGGA
GTGAGCATATTCTCATTTTCGTGTATAGTTAGCAGCTACAAAGTATTATCAAATTCTAAT
ATTGATATCCCCTCTTTTGGGCCTTACAAATGTAGGTGGTGGAGGAGCACACGGCCTCCC
AGAAAAATCGAGCTTTGCTAGGGACAGATTGGTGGAGAATTTCCTTTGGGCTGTGGGATT
TATATTTGAACCTCAGTTTGGATATTGCAGGAGAATGTTGACAAAACTCATTTCGCTGAT
AACAACAATTGATGATGTTTATGATGTTTATGGGACATTGGATGAACTTGAGCTCTTTAC
AGATGCTGTTGACAGGTTGGTGGTTTCTGTATACTCCTTGTCCTTTTAATTTAATAGAGG
TTGGGGATGCTAGTTTTTGTTTCCACTGTCAGATGGGATACCAATGCAATGGAGCAACTT
CCACAATACATGAAGATCTGTTTCCTTGCTCTCTACAACTTCACTAATGAAACCGCTTAT
GATGTTCTTAAAGAACACGATCTCAACATCATTTCATATCTCAGAAAAGCGGTAACATTT
CAGATTAAAAATTCAGTCCTCTTTCTATAATCAAAATGGACGAAATTTCCTGTGCAAAAT
ATGCTTTTGGCTCATTATATGATTAATTCTTCAGTGGGCAGATATAACAAAATCCCAATT
AGTGGAGGCGAAATGGTACCACGAAGGTTATAAGCCATCTCTACAGGAGTATATCAACAA
TGCTGGATTTCAGTATCAGGTCCACTAACACTAGTTCATGCCTATTTTTTCATCACAAAT
CCAATGACGGAGGAGGCCTTGGGATGCTTAGAGAGATTCCGCGATATAATCCGTTGGTCA
TCAACGATTTTCCGTCTTTCAGATGATCTTGGGAACATCATCTGTAGCAGCCTAATTATC
AGAGATTGCTTTAGTTTATTTTCTATACTAACAATCCATCATTTAATAATATAATAAATA
ATAATAATACTGATACATACATTTTTTTCTCAGGATGAGTTAAAAAGAGGAGATGTTCCT
AAATCCATACAAATGTTTACATGTATGAAACTAGTGCTTCTGAAGACGATGCCCGCAAAT
ACATAGGCTTCTTGATTGATGAAACATGGAAGAAGATGAATTGAAGAGCGAAATCTGAAT
TCTCCCTTCTCCCAAACTTTTATTGGAATGGCAATGGACATTCCTAGGATGGCTCAATGC
ATATATCTGTACCGGGACGGGTTATGGTGTTCAAAGACGCGTTGAGACTAAGGATCACGT
AAAGACATTATTCATTGAGCCTATTTCCCTT
>CRTPS221_Pseudo
ATGGAATCCAGTATAACCCAAACAATCATCTACAGCTTGCTCTTGCTAAGTTCTCCTCAA
TGGCTGTTTTCATGCTTTCTTCAAGCCCCTGTTCTCAGGAAAACTATACTGCCACCTAGA
AGGGATTTTTGGCTGGGAAAATCCTTTAGTAGCAAGGCTGCTCATCCGGTACAAAGCATA
GTTGTCAACAGAGCTTCTTATAAAACTGCTAATAGGCGAACTGCAAATTATCAAGCCCCC
ATTTGGGACTACGACTATGTCCAGTCACTAACAAGTGATTATAGGGTAGCTATTCATTAT
TCTTAGCAATGTGTTTTAATCGTTTTTTAGCTTGATGTTGCATATGAATATATTGTTATA
TGTGCAGGGAGAAACATGCATAGGAAGATTCGATCAACTAAAGAGGGAGGTGAAAATGAT
GCTGGGAAAGGTGGAGCAGCCTTTGGATCAACTTGAGCTGATCGATCTCTTGCAAAGACT
TGGAATATCTTACCAGTTCGAAGATGAAATCAAGAGACTGTTGAACAGCATATACTGCAA
TCATAACATTGATGACAAGTGGAAGAAAGAGAATTTGCATGCCACAGCTCTTGAATTTAG
AATTCTAAGACAAATGGGTATAGCATTCCTCAAGGTATATCAGTAATATCTTCATTTTTG
GTACAGAAAGATGAAGTACTGCATCCTAAGGCATATTAGAGATCTTAACTAATTCTTTGC
TAGCAGTAAAGGTCTTTATTTGACTTTGTCTCTATAACAGCTAAAAAATGAGCATTTTTT
ATTGCAGATGTTTTTAGTAGTTTCAAGGATGAGATGGGGGGCTTTAAGGCATGCCTTTCT
GAAGATATCCAGGGAATTCTGTGTTTGTATGAAGCTTCCTACCTTCCCATAGAAGGTGAA
AGTATCTTAGAAGAAGCTAGGGACTTCACAAAAAAACATCTTGAAGCATGTCTACAGCAA
AATATAGACGAAAATCTTGCCATACTGGTGAGCCATGCTTTGGAGCTTCCACTGCATTGG
AGAATGCTAAAGTTAGAGGCAAGGTGGTCCATAGATGCATTTGAGAGAACACAGGACATG
AACCCCATCTTGCTTGAGTTTGCAAAATTAGATTACAATATGGTGCAAGCAAAGCACCAG
GAGGATCTAAAGTATGCGTCCAGGTAA
>CRTPS222_Pseudo
ATTTTCAGGTGGGATATCAAAAGCATCAATCAACTGCCAGAATACATGGAAGTGATCTAT
CAGGCACTCTCAGATGTCTACAAAGAAATTGAGGAAGTGATAGACAAAGAAAGAAAAGCA
TATTGCTTCTACTATGTAAAAGAAGTGGTAAGAGCCTTTTTTATTTGATGGTGTTCTGCA
GTGGGTCAGACATTCGACTAAATAGGTCAACTTAAACATAAGCCCAAGCATAACCTAATT
ATTAAACATGCAATACATCATATGACTTGTTTAACTCATCTAATAATCAAGTGTTAATCT
CTCAACCTAATATGCTTAACTCAATTTAACTTATTTATCAAAATCAAAATTGAAATAAGT
CAAATATAGGTTAAATAGATTAAAGTGATAATAAGACAAATCAACATAATTATTAAAAAC
TTCAATTAAGGTCAAATTCATGCAAATTGATAAAAAAAAAAAACAACATATTTATTCAAT
ATATTACATTGGTCAATACAAATTTAACTCAAACAGGCTTATACTCAACCCAATCTCTTG
ACAAAATGTGTTGGGCTCGAGTTACATAGGCGAATCACGTCAAATTAAAAATTAAAGCAT
ATCTACAAGTATGTAACATTGACAAATGTTTGTCGGTTGAAAATTCAGGTTGGCTCTTTG
ACAAAGTACAATGGTTCCATAGAGGAATTACATACAAGTTGCACGAGTAAGCTCAGCTCT
TCCCTTAGCCACAACCCTCTCTTTCATTGAAATAGGAGAAATGATAACAAAAGAGGCCTT
TGATTGGGTTTACAAAGACCCTTTTACGGCAGCATCATGTTTAATTGCCAGGCTCATGAA
CGATATGACTACACATAAGGTATATGTGTAGAATATATTACATATAAGTTCATTCGTGAT
AATTCGTATGGTAGTTTTTTCTTCATCTTTTGCATTACTATATATATGTGTGCAGTTTGA
ACAAGAGAGAGGGCATGTTGCCTCAGCCATTGAATGCTATGTCAAGCAATATAGTGTCTC
AAAGCAACAGGCTTATGATGAGTTTAACAAGCAAATTGCGAATGCATGGAACGAAATTAA
CCAAGGGTTCCTCGTACCTACTTCCATGCCGATCCCGATCCTTATCAGAGTTCTCAATCT
TACACGAGTGGTAGACATCATTTATAAGGAAAATGATGAATACACTCATGTTGGGAAAGT
GATGAAAGATAATATTGCATCCTTACTCATTGACCTTGTGCCAGTATGA
>CRTPS224_Pseudo
TCATCCATTGAATGCTATGTGAAGTAATATGGTGTCTTAGAACAACAGGCTTATGATGAT
GAGTTTAACAAGCAAATTGCGAATCCATGGAAGGATATTAACCAAGGGTTTCTTATACCT
ACTTCCATGTCGGTCCCAATCCTTACCGGAGTCTCAATCTTACACGAGTGGTAGACATCA
ATTAGAAGGAAAAAGATGAATACACTCGTGTTGAGAAAGTGATGAAGGATAATATTGCAT
CCTTATTCATAGACCCTGTGCCGGTATGA
>CRTPS227_Pseudo
TCATCCATTGAATGCTATGTGAAGTAATATGGTGTCTTAGAACAACAGGCTTATGATGAT
GAGTTTAACAAGCAAATTGCGAATCCATGGAAGGATATTAACCAAGGGTTTCTTATACCT
ACTTCCATGTCGGTCCCAATCCTTACCGGAGTTCTCAATCTTACACGAGTGGTAGACATC
AATTAGAAGGAAAAAGATGAATACACTCGTGTTGAGAAAGTGATGAAGGATAATATTGCA
TCCTTATTCATCGACTCTATGCCTGTATGA
>CRTPS231_Pseudo
ATGAAACATGCACAAAACCTGGAGGAAGTTAAGAGTGTACTCAATGAAGTAGGAGAAGGT
ACATTTGAAGTTTTGCTCATGATTGATGCCATCCAACGACTAGGCATTGACTACCACTTC
CATGATGAGATTGAAGCAATTCTACAAAGGCAGTATAGGATAGTTATAACTATGGATGAT
TTCAGTGACAATCTTTACGAGGTTGCACTTAGGTTTCGGCTCTCGAGACAAGAAGGTTAC
TATGTGACTACATGTGGCCGTTTTCTTTTTCTTTTAATTATAGTTTAACCTTCTTTGATT
ATATATTGAATCATTTGCTTTTTGGGAAAGTTAATTTTCTTGGTAATGTATATGAATGAA
CTGACAAATGTCTTTAACAACTTCAAGGACAAGAAAGGGAAGTTTGAAGAAAAACTAGGT
AAAGATGTCAGGGGATTAATGGGTGTTGAAATCTGTGCAATGATTTATGATGAAAAATAA
TAAAAAATCGAGAAAGAAGAACACACAAATTTAACGTGGTTCGGCTAATTACCTACATTT
ATGGGAATAGGGAAGAGGATTTTCACTATGTATCAAATTATGTTTACATAAAATGATATT
TATATTAACCCTTAAGAATGAGAATTCCAAAAATACCCCTGAATCGTAGTGCGGGGGGCA
ACGCACAACAAAAAGAAGTACAAGCTTGAATGAAAAATGTTATCGCTCCACTTTGCTCCA
ATATTTGCCCATTTTTCTCCATATGTCTTTTCACTCAAATATGAGTCACATACTATAACA
ATGGGTTTGTATAGAGCTTCATAGCTAAGTGTGCATAGAGAAGATATACTCGAAGAAGCA
AGAAACTTTAGTAACCAGCACCTTAATGCATGGAACACCCACAATGATCAGCATCAAGCT
TGCATTGTTAGGTATTGTGGATGATTTTCGGGGAATTATATCTTCTGCTGCTACAATTCT
TCGTCTCTGGGATGATTTGGGAAGCGCCAAGGTAATTCTCAAGACTAGTCTTTGTTCCCT
TGCACCACATGCATGATCATTTCTTGTTTTAATAAGTCCACAAATGAACTCTGGCCCCGA
CTATATATCACTGGTATATATCCCTTAACTTCTCTTTATCTGATTGCTACATCTCACTGA
AGATAATTTGAGGCCATAAAAACTACACTAGTAATGGCTCATTAATTGTTGTGGTCACTT
CTGGTGGGAACCACAAACTGCATTAAGTGAACAGGATTATGAGCAATAGTCGTGTTTTTG
GACAATGACCTGACTGAAGCAGAATATGTGGTAGGTGAATGGGTTCCCAGATTGGGAATG
ATATCTTATCTTCATGGTTGGCCACTTACATAGGCATTTACACTTCCCAGGATGAGAATC
AGGACGGGCATGATGGATCCTACATAGAGTGCTACATGAAGGAACACCCAGGGACGCCCA
TAGAAAATGCGCGATGCCATGTTATGCATACTATTTCAGAGACGTGGAAGCTCCTGAACC
AGCAATGTCCTGCTTCAAATCCATTTTCAACATGTTTTACAAAGGCCTGCCTCAGTGTTG
CAAGGATGGTTCCTTTGATGTATAGTTATGATGATAATCAGTGCCTCCCAAGCCTTGAGG
AGCACATGAAGTCGCTTGTCGAGGCGAGTGTTTCCTCGCAAAGTATCCCACCATCAAGGA
TTACACTTCTCAAGGTTCATCTATGA
>CRTPS232_Pseudo
ATGTCCACTGCTCACACATGGAGCGTTGCCGAGGACCATAACTTGGTTTCTGTCCCCTCA
AAAAATGATAATCATCTATATGCACAATATTCAAGTCTCACTGTTAAGTTTGCATCCCCA
TTTTCCCTATATGTATATATTTCCATTAGGTCCTATGCTCGATTTTCACTTTTCAATTTC
CTCTCGTTGACAATCTTCCCAAACTTGGAGGAAGTTAAGAGTGTACTCAATGAAGTAGGA
GAAGGTACATTTGAAGTTTTGCTCATGATTGATGCCATCCAACGACTAGGCATTGACTAC
CACTTCCATGATGAGATTGAAACAATTCTACAAAGGCAGTATAGGATAGTTATAACTACG
GATGATTTCAGTGACAATCTTTACAAGGTTGCACTTAGGTTTCGGCTCTTGAGACAAGAA
GGTTACTATGTGACTACAGGTGGCCGTTTTCTTTTTCTTTTAATTATAGTATAACCTTCT
CTGATTATATATTGAATCCTTTGCTTTTTGGGAAAGTTAGTTTTCTTGGTAATGTGTACG
AATGAACTAACAGATGTCTTTAACTTCAAGGACAAGAAAGGGAAGTTTGAAGAAAAACTA
GGTAAAGATGTCAGGGGATTAATGGGTGTTGAAATCTGTGCAACAATTTATAGTGAAAAA
TAAGGGAAAAATGAGAAAAAAGAACACGCAAATTTAACATGATTTGGCTAATTGCCTACG
TCCATGGGAACAAGAAAGAGGATTTTCACGATGTATCAAATTAGGGTTACATAAAAAGGT
ATTTATATTAATCCTTAGGAATGAAAATTCCAAAAATACCATTGAATCGTACCGCGGGGG
CGTTGTCCCCTATACTCCCCCAACCTATCGTTCACCCCACAACAAAAAGAAGTACAAACC
TGAATGGCAAATGTCTTCGTTCCCGTATTTGTCCCTTTTTCTCCATATGTCTTTTCGCTC
AAATATGAGTCACATACTACAACAATGGGTTTGTATAGAGCTTCACAACTAAGCATGCAC
GGAGAAGATATACTTGAAGAAGCAAGAAACTTTAGTAACCGACACCTTAATGCATGGAAC
ACCCACAATGATCAGCATCAAGCTCGCATTGTTAGGTATTGTGGATGATTTTCGGGGAAT
TATATCCCTTTCTTCTTCTTCAATTTTATGCAATGCATTTCTGGTTGAAGCAAAATGGTT
TGTGGTGGGGCATGTGCCAAAGACTGATGACTACTTGAAGAATGGGATAATTAGCTCCGG
GGTACATGTGGTGCTAGTTCACATGTTTTTTCTGTTGGGTCATGGTATAACCAAGAGAAA
CGTAGGTATTGTGGATGATTTTCGGGGAATTATATCTTTTGCTGCTACAATTCTTCGTCT
CTGGGATGATTTGGGAAGCGCCAAGGTAATTCTCAAGACTAGTCTTTGTTCCCTTGCACC
ACATGATCATTTCTTGTTTTAATAAGTCCACAAATGAACTCTGGCCCCGCCTATATATCA
TCCGTATATATCCCTTAACTTCTCTTTATCTGATTGCTACATCTCACTGAAGATAATTTG
AGGCCATAAAACTACACTAGTAATGGCTCATTAATTGTTGTGGTCACTTCTGGTGGGAAC
CACAAACTGCATTAAGTGAACAGGATTATGAGCAATAGTCGTGTTTTTGGACAATGACCT
GACTGAAGCAGAATATGTGGTAGGTGAAAGGATTCCCAGATTGGGAATGATATCTTATCT
TCATGGTTGGCCACTAACATAGGCATTTACACTTCCCAGGATGAGAATCAGGACGGGCAT
GATGGATCCTACATAGAGCTACATGAAGGAACACCCAGGGACGCCCATAGAAAATGCGCG
ATGCCATGTTATGCATACTATTTCAGAGACGTGGAAGCTCCTGAACCAGCAATGCCTCGC
TCCAAATCCATTTTCAACATGTTTTACAAAGGCCTGCCTCAATGTTGCAAGGATGGTTCC
TTTGATGTATAGTTATGATGATAATCAGTGCCTCCCAAGCCTTGAGGAGCACATGAACTC
GCTTGTCGAGGCGAGTGTTTCTTCGCAAAGTATCCCACCATCAAGGATTACACTTCTCAA
GGTTCATCTATGA
>CRTPS233_Pseudo
ATGGCCTGTTCTTGTGGCTTTTATGCTTGATCCATTCCTGCAGTTGGCCCAAACAAATTC
AGAAAAATAGGCAAGACTAACTTCACCAGAATTGTGCCTATCCCTAATACGCACAAATGG
AGTATTGCCCACGATCACACCTTGGTTTCTATCCCCTTAAAGAAAGACAACCATTCACCT
GAACTTGGCAGTTTTACTGTTAAGATTGCCTTACTGCTTTCCATTATTTTATAGTTCTTA
TTATGCCATGCATTTTCTAACTTTCTAATTTCCTAACTTTACAGGATGAGTTCTACAATA
AACATGCACAAAAGTTAAAGGAAGTTAAGCATGTATTCAGCAAACTAGGAGAAGATGCAA
TGGAAAGCATGATGATGATTGATGCCATACAACGCCTAGGCATTGATCATCACTTCGAAG
AGGAGATTGAAGCAGTTCTGCAGAAGCAGTATATGAAATCTAGCATTCATGGTGATTGTG
ATGAGGATCTTTATGAGGTTGCACTCCGCTTTCGCCTATTGAGACAAGAAGGTTACACTC
TGCCCGCAGGTGGTTTCTTTTTCTTTTTATTTCTTTTTTCTTTTTTAATTAATCTTACCG
ACATTTATCAAGAGTCGTTGTTTCTGAAAGTGAATTTACTGGTTAATGTTCATGGATAGA
TGTGTTGAATAACTTCAAGAACAAGGAGGGGAAGTTTAAACAAAACCTACGCGAAGACAT
CAGAGGATTGATGGGTTTGTATGAAGCTTCTCAGCTAAGTATAGGAGAAGATATACTTGA
GGAAGCCGGAAATTTCAGCAGTCTACTCCTTAATGCTACCTAG
>CRTPS235_Pseudo
ATGGCCTGTTCTTGTGGCTTTTATGCTTGGTCCATTCCTGCAGTTGGCCCAAACAAATTC
AGAGAAATAGGCAAGACTAACTTCACCAGAATTGTGCCTATGCCTGATACGCACAAATGG
AGTATTGCCCACGATCACACCTTGGTTTCTATCCCCTTAAAGAAAGATAACCATTCACCT
GAACTTGGCAGTTTTACTGTTAAGATTGCCTTACTGCTTTCCATTATTTTATAGTTCTTA
TTATGCCATGCATTTTCTAACTTTCTAATTTCCTAACTTTACAGGATAAGTTCTACAATG
AACATGCACAAAAGTTAAAGGAAGTTAAGCATGTATTCAGCAAACTAGGAGAAGATGCAA
TGGAAAGCATGATGATGATTGATGCCATACAACGCCTAGGCATTGATCATCACTTCGAAG
AGGAGATTGAAGCAGTTCTGCAGAAGCAGTATATGAAATCTAGCATTCATGGTGATTGTG
ATGAGGATCTTTATGAGGTTGCAATCCGCTTTCGCCTATTGAGACAAGAAGGTTACACTC
TGCCCGCAG
