# Supplementary material for: Comparative (Within Species) Genomics of the Vitis vinifera L. Terpene Synthase Family to Explore the Impact of Genotypic Variation Using Phased Diploid Genomes
Source: Front Genet. 2020 May 5;11:421. doi: 10.3389/fgene.2020.00421 (PMC7216305; doi:10.3389/fgene.2020.00421)
Supplement: Supplementary file 9 [file Data_Sheet_5.ZIP › Supplementary Data Sheet 5/CHTPS_haplotig_translations.fa]

>CHTPS111 CHTPS111
MSSAHTWSIAKDQNLVSIPSEKDNHPSTEYPSPTNEFYMEHAQKLQEVRSVLKEVGEDTL
EALLMIDAIQRLGIDYHFHGEIEVVLQRLHTKFNTVSDCHNNLYELALGFRLLRQEGYYV
SADVFNNLKDTEGKLQEKLSEDIKGLMGLYEASQLCIKGEDILEEIGNFSSQLLNAWNTH
NDHSQARIVRNTLGHPHHKSLARFMAKSFLSDFQGTDGWVNVFRELAKMDFNVVKSIHQK
EMLQMVERSRFGQGVEVCKKPTTEMVHVALGGPPDPSLSEQRVELTKPISIVYIIDDIFD
VHGTLDELTLFTEAVNRWEYAAVEQLPDYMKICFNALNGITNEISSKVYNDHGWNPMESL
RKAWACLCNAFLVEAKWFADGHVPKADEYLKNGVISSGVHVVLVHVFFLLGHCITKRNVD
IVDDFPEIISSVAKILRLWDDLGSAKDENQDGHDGSYLECYMKEKPGTSIENARCHVMHT
ISETWKSLSNECLAPNPFSTCFTNACLNVARMVPLMYSYDDNRASQALKST*
>CHTPS112b CHTPS112b
MPSAHTWSIAKDQNLVSIPSEKDNHPSTEYPSLTVKLQINFTWNMHKNWRKLGGTQGGRE
DTLEALLMIDAIQRLGIDYHFHGEIEVVLQRLHTKFNTVSDCHNNLYELALGFRLLRQEG
YYVSADVFNNLKDTEGKLQEKLSQDIKGLMGLYEASQLCIKGEDTLERNRKLQ*
>CHTPS113b CHTPS113b
MMIDAIQRLGIDHHFEEEIEAVLQKQYMKSSIHGDCDEDLYEVALRFRLLRQEGYTLPAD
VLNNFKNKEGKFKQNLREDIRGLMGLYEASQLSIGEDILEEAGNFSSLLLNACLQHLDRH
QAAVVKNTLEHPHHKSLARFMTKNFLTDFQGTNGWINALQELAKIDFNMVKSVHQKEMLQ
ISKSMVEGPRFDRGVEVCKRSTTEMVHVANGNHPRSKLSEQRIELTKPISLIYIIDDIFD
VGGTLDELTLFTEAVNRWDLSAFKELPEYMKMCFKTLDDITNEISTKVHKEHKWNPVALY
GRRGTCGASSLVFSIGSWHNQGNVDLVDDFPGIISSTATILRLWDDLGSAKDENQDGHDG
SYVECYLKEHRGSSVENARQS*
>CHTPS114b CHTPS114b
MGLYEASQLSIGEDILEEAGNFSSLLLNACLQHLDHHQAAVVKNTLEHPHHKSLARFMTK
NFLTDFQGTNGWINALQELAKIDFNMVKSVHQKEMLQISKWWKDLGLTEELKFARDQALK
WYMWPMAIIPYPRLSEQRIEFTKPISLIYIIDDIFYVGGTLDELTLFTEAVNRWDLSAFK
ELPEYMKMCFKTLDDITNEISTKVHKEHKWNPVGSLRKAWASLCNAVLVEAKWFASGHVP
KAEEYLKNGAVSSGVHVVLVHLFFLLGHGITKENVDLVDDFPGIIFSTATILRLWDDLGS
AKDENQDGHDGSYVECYLKEHRGSSVENARQIVAHMISDMWKRLNKECLSPNPFSTSFTK
GSLNIARMVPLMYSYDDQQCLPGLEEHMKSLLLENLPYRNTQEINE*
>CHTPS115 CHTPS115
MPSAHTWSIAKDQNLVSIPSEKDNHPSTEYPSPTNEFYMEHAQKLEEVRSVLKEVGEDTL
EALLMIDAIQRLGIDYHFHGEIEVVLQRLHTKFNTVSDCHNNLYELALGFRLLRQEGYYV
SADVFNNLKDTEGKIQEKLSEDIKGLMGLYEASQLCIKGEDILEEIGNFSSQLLNAWNTH
NDHSQARIVRNTLGHPHHKSLAKFMAKSFLSDFQGTDGWVNVFRELAKMDFNVVKSIHQK
EMLQLSKWWKDLGLAKELKFARNQPLKWYMWPLAVLPDPSLSEQRVELTKPISLVYIIDD
IFDVHGTLDELTLFTEAVNRWEYAAVEQLPDYMKICFNALNGITNEISSKVYNDHGRNPM
ESLRKAWACLCNAFLVEAKWFADGHVPKADEYLKNGVISSGVHVVLVHMFFLLGHGITKR
NVDIVDDFPEIISSVAKILRLWDDLGSAKDENQDGHDGSYLECYMKEKPGTSIENARCHV
MHTISETWKSLNNECLAPNPFSTSFTKACLNVARMVPLMYSYDDNRCLPSLEEHMKSLVY
ESVSS*
>CHTPS116b CHTPS116b
MESMMMIDAIQRLGIDHHFEEEIEAVLQKQYMKSSIHGDCDEDLYEVALRFRLLRQEGYT
VPAEQGGKFKQNLREDIRGLMGLYEASQLSIGEDILEEAGNFSSLLLNACLQHLDRHQAA
VVKNTLEHPHHKSLARWWKDLGLTEELKFARDQPLKCYMWPMAIIPDPRLSEQRIELTKP
ISLIYIIDDIFDVGGTLDELTLFTEAVNRWDLSAFKELPEYMKMCFKTLDDITNEISTKV
HKEHKWNPVGSLRKAWASLCNAFLVEAKWFASGHVPKDEEYLKNGAVSIISSTATILRLW
DDLGSAKDENQDGHDGSYVECYLKEHRGSSVENARQIVAHMISDMWKRLNKECLSPNPFS
TSFTKGSLNIARMVPLMYSYDDQQCLPGLEEHMKSLLLENLPYRNAQKIN*
>CHTPS108b CHTPS108b
MSTAHTWSVAEDHNLVSVPSKNDNHLYAQYSSLTEVKSVLNEVGEGTFEVLLMIDAIQRL
GIDYHFHDEIEAILQRFRLLRQEGYYVTADVFNFKDKKGKFEEKLGNYIPFFSSILCNAF
LVEAKWFVVGHVPKTDDYLKNGIISSGVHVLVHMFFLLGHGITKRNVGIVDDFRGIISFA
ATILRLWDDLGSAKDSQIGNDILSSWLATNTGITLPRMRNQDGHDGSYIECYMKEHPGTP
IENARCHVMHTISETWKLLNQQCLAPNPFSTCFTKACLNVARMVPLMYSYDDNQCLPSLE
EHMKSLVEASVSSQSIPPSRITLLKVHL*
>CHTPS108a CHTPS108a
MSTAHTWSVAEDHNLVSVPSKNDNHLYAQYSSLTVKFASPFSLYVYISIRSYARFSLFNF
LSLTIFLNLEEVKSVLNEVGEGTFEVLLMIDAIQRLGIDYHFHDEIEAILQRFRLLRQEG
YYVTADVFNFKDKKGKFEEKLGNYIPFFSSILCNAFLVEAKWFVVGHVPKTDDYLKNGII
SSGVHVLVHMFFLLGHGITKRNVGIVDDFRGIISFAATILRLWDDLGSAKDSQIGNDILS
SWLATNTGITLPRMRNQDGHDGSYIECYMKEHPGTPIENARCHVMHTISETWKLLNQQCL
APNPFSTCFTKACLNVARMVPLMYSYDDNQCLPSLEEHMKSLVEASVSSQSIPPSRITLL
KVHL*
>CHTPS120 CHTPS120
MELTLASLSPLAFGAVNCRKIFALAPPRMRIKQGRSELPYLTITSKIDELQVTERRSANY
HPSIWDPKFIESLSTPYTSEDFSNRLEDLKEEAKRLIKDARDTSSRLELIDSIQRLGVAY
HLEEEIKEAIDLVHLDDTTTYDLFTTALRFRLLRQHGYSISSDVFDKFRSKDGRFMDGIS
QDIAGLLSLYEASHLGVEGEDDLEEARRFSTMHLKGLVGNLEGDLADQVQQSLEVPLHWR
MPRLEARNFIDIYQRRNAKNSALLELAKLDYNLVQSVYQKELKELTRWWTDLGFKENLIF
SLDRLMENYLWSMGFTPEPHFSKCRIGLTKFICIFSAVDDMYDIYGSPDELRRFTDAVNR
WDIEALEDLPEYMKICYLAIYNFANEMVYDALKDHGLNILPYIRNQWVNLCAAYSIEMQW
FYSGHKPSIDEYLGNAWTSVGGPGMMTHVYLLMDCVTKGNLNDCLDQASNLFYWSSFITR
LSDDLGTSSAEIARGDVAKSIECFMIEKHISEEQARDQVGQLISHSWKKLNEESAKSSLP
KSAINSTLNMARTAQCIFQFGDGIGTSTGVTEDRLTSFIIKPFDI*
>CHTPS119a CHTPS119a
MELTLTSLSPLAYGALNCRKNFAMASPRMRIKQGRSELPNLTITSKIDELQVTERRSANY
HPSIWDPKFIESLSTPYTNEGYSNRLEDLKEEAKRVIKDARDTSSRLELIDSMQRLGVAY
HLEEEIKEAIDLVHLDDTTTDDLSTTALRFRLLRQHGYPVSSEVFDQFRSKDGRFRDGIS
QDIAGLLSLYEASHLGLEGEDDLEEARRFSTIHLKSLVGNLESDLADQVQQSLEVPLHWR
MPRLEARTSSISTKEGVEGANEVVDGLGFKEKLSFSRDRLVENYLWSMGIAPEPHFSKCR
IGLTKFICILTAIDDMYDIYGSPDELRRFTDAVNRWDTGALVDLPDYMKICYLAMYNFAN
EMAYDALRDHDLYILPYLKSQWLNLCTSYSMEAQWFYNGYKPSIDEYLSNAWTSVGGPAA
MAEIARGDVAKSIQCYMSEERISEEQARDQVEKLIGYSWKKLNEASTDSSLPKSMINSSL
NMARSAQCIFQFGDGIGTSIGVTKDRLTSFIIKPIWIEPSTKPYLDGMKMSNRR*
>CHTPS121 CHTPS121
MSSQSTILFLYPFPKCPQTPPSLSSQKHAGGVPPFKPKDKWVNGNLNVKCKAILKPQTQE
INDRVDVFQNGAPEVKKLHEIVEDDIEKELPVKGYGSIEIKKHVDTVRSMLSSMEDGEIS
ISAYDTAWVALVKDINGTDTPQFPSSLLWIANNQLEDGSWGDVHFFSPYDRILNTLACVI
ALKSWNIHPEKFEKGMSFIRENICKLEKEKAEHMPIGFEVAFPSLLEIAEDMGIEVPDDS
PVLQEIYAQRDLKLKKIPKDIMHRVPTTLLFSLEGMPGLDWEMLLNLQFQDGSFLFSPSS
TAYALMHTKDEKCLTYLNKVVERFNGGVPNVYPVDMFERMWGVDRLQRLGISRYFEPEIK
VCMNYVYRYWNKNGIGPTRNTRVSDVDDTSMGFRLLRLHGYDVSPDVFKQFEKGDEFVCF
PGQSSQAITGLFNLFRASQFLLPGEKILENARKFCSKFLREKQTCNQLEDKWIIAKDLAG
EVGYALDIPWYASLPRVETRFYVEQYGGGDDIWIGKTLYRMYHVNNDIYSELAKLDFNNC
QELHQLEWDRIQEWWTHSNLQEFGLSRETLLLAYFLAAASIFEPERSVERVAWAKAAVLV
EAVASYFNKETCIKQRRAFLLKFGYSASGGRYRKINGSSSLSKTGEELAGLLLTTLNQLS
LDAQELNGSDIHQLLHHTWEMWLTKNLAEEDGCQGEAEVLVDVINLCSGRSITEELLNHP
LYKHLLHLTNGVSHQLSPFYQHKAHIGSYNPEKESDVSSKVEPDMQELAQLVLQNSTEDI
DPVIKRTFLMVAKSFYYAAYCDPATIDSHIAKVLFERVV*
>CHTPS122 CHTPS122
MSSQSTILFRALSPKGPLPSPSSSTPKYAAGTGWWVAKDKRVHFNLRRECKALPKPQTQE
YVDVFQSGLPVIKWHEIVEDDIEEEALQVCRSNEIKERVDSIKSMLSSMEDGEISISAYD
TAWVALAQDLNGGGTPQFPSSLQWIANNQLMDGSWGDDCLFYAHDRIINTLACVIALKSW
KIHPNKCEKGVSFIKENISKLEKEKAEHMPIGFEVAFPSLLEIAWNLGIEVPNDSPFLKE
IYAQRNLKLTKIPYDIMHIVPTTLLHSLEGMAGLDWEKLLKLQCQDGSFLFSPSSTAYAL
MQTQDENCFRYLNKVVERFSGGVPNVYPVDLFEHIWAVDRLQRLGISRYFEPEIKECINY
VARYWKENGICWAKNSEVHDIDDTAMGFRLLRLHGHDVSADVFKYFEKGGEFFCFAGQSS
QAVSGMFNLYRASQVLFPGETILENAKKFSSKFLREKQACDQLLDKWIIMKDLPGEIGYA
LDVPWYASLPRVETRIYIEQYGGKDDVWIGKTLYRMPYVNNNDYLELAKLDFNNCQALHQ
LEWDSIQQWYTQCHLGEFGVSRKASLLAYFLAAACIFEPERSIERLAWAKTAILVLAVRS
YFSKETCIKQRRAFLLKFGYSPSGGDYMKKINGRFSILGMAMAVQCLYSCLHILILFQPC
HSQGCLDQGSDLNMTAKRPVGFLKNKSGEELVGLLLGTLNQLSLDTLVAHGRDIRHILRQ
TWEMWLMKHLDEGDGYRGEAELLVRTINLCAGRSLSEELLAHPQYRRLSQLINRICNDLG
LFTLHKGHNGTYNPENGSPMSHRVESDMQELTKIVLENYPDGINPEIKRIFEMVGKSFYY
AAYCGPATISAHIAKVLFERAG*
>CHTPS123b CHTPS123b
NGFNGIVPVLNSGSSPKDQKRDVLNTDLYSFVSPSAYDTAWLAMIPDPHQPDRPMFAECL
DWVLNSQREEGFWGEFDGYGVPTIDCLPATLACMVALKRWNVGAKSIDKGMAFIHANAEM
LLEEKYNPCPRWFAIVFPAMVELAGSVGLEIILSDGLKATVAKIFNQRLQILNTEELVDK
YHYPPLISYLEALPSWYDISREDIVKHLSDDGSIFQSPSATAHAFMVSGKEECVAYLQSL
LQRCPAGVPPIYPMDEELVKLSMVNQLQRLGLAQQFVEEIDEILSVVHRSYMNRERGARQ
INFVPAQLYKDSLAFRLLRMHGHSVSPWSFCWFLHQEDIKDHIKNNSEHLSSVLLNVYRA
TDLMFSGEYDLEEARSFSRNLLEKSISLRHLHDNLVVFPNFRRMIEQELSLPWTARLDHL
DHRKWIEVNEIDTLWMGKASFYGLSCLHEDDLIRLATENYKFRQSIYNKELVEVTRWSKD
LGLSNMGFGREKTTYCYFASAAASSSQLPHHSEVRLVVAKVAILITVADDFFDMQGSLDE
LESLTEAVRRWDGRGLTGHSEVIFKALDNLVNDIAGKYIHQQGGECDIAKILHDMWYEAF
SSWLTEAKWSKSGYIPSTEEYLRTGMISIAAHTVALQGSCFLNPSLPIYKLTPTQYEPVT
KLLMVITRLLNDIQSYQKEQVDGKTNLVLLHKKENPETDIEDSISYVRGILDEKKKELLE
HVLSDGLSDLPKSCKHIHLSCMKVFQMFFNSGNEFDSNTSEMLEDINKPYTFLWNFRPQS
HL*
>CHTPS124a CHTPS124a
MRCSHLLISTLLFPLLLMTTAWLAMVPGGNDGRPMFGECLNWVVNNQREGGFWGESDGYG
NPTIDCLPATLACMLALKTWGVGSGNLERGLAFIHANTEKLLAENHGRCPRWFAIVFPAM
IELAQKTEDIVKHLSEDGSMFQSPSATVCAFITTRNRKCMNYLQALVQRFPHGVPSMYPM
DEQLIQLSMVDHLQKLGHYLSQEQLPQQSFVPVQIYRDALAFRLLRMHGYHVSPWSFCWF
LNHQDILTHMEEDCEYFSSVMYNVYRATDLTFSGEYELQEARSFARKLLDKTLSLGIRGL
MQLAVKNYELRQAIFKSELEELKRWCKDWGLTDMGFGREKTTYCYFAVAASSSLPHDSAV
RTIVAKSAILVTVADDFLIPKVPWMSWKASLRPLEQPQQDHLDALDNLVRDMTEKHLHQQ
GSDITNDLQDIWYETFASWLVETKWSRIGYIPSMHEYLDTGMISIATHTLVLPASCFLNP
NLPKCKLKPSQYETITKLLMVIAQGARGREVQLCVTLFERKPRADTEDSISYMTDIMDEK
KKGLLEHALMDGLDDLPKPCKHLHLSCFKVFQMFFNSGNRFDSNTELVHDINKAIYIPLE
VQTSKPLKPLPPHAGPKKANSTMNTHFDQLYKPRVKPSFTMHWILPNKRRLWKMSISLKL
KLCFF*
>CHTPS125 CHTPS125
MESSHSIIEALVRKIKDEMFSSVDLYSFVSPSAYDTAWLAMVPDPAGGNDGRPMFGECLN
WVVNNQREGGFWGESDGYGNPTIDCLPATLACMLALKTWGVGSGNLERGLAFIHDNTEKL
LAENHGRCPRWFAIVFPAMIELAQKTGLEIVFSDELEEVLTNIFHHRQRILERYAFLHLA
IEDIVKHLSEDGSMFQSPSATVCAFITTRNRKCMNYLQALVQRFPHGVPSMYPMDEQLIQ
LSMVDHLQKLGLADHFHKEIENILEHVYSHYMSQEQLPQQSLVPVQIYRDALAFRLLRMH
GYHVSPWSFCWFLNHQDILTHMEEDCEYFSSVMYNVYRATDLTFSGEYELQEARSFARKL
LEKTLSLGIRGDNVAMFPNFHALAVFDSLQWPLAIENELDLPWMARLDHLDHRMCIEQLC
ESTLNGLARPHFTVLMQLAVKNYEFRQAIYKSELEELKRWCEDWGLSNMGFGREKTTYCY
FAVAVACSFLPHDSEVRMIVAKSGILIIVADDFFDTKGSLNELESLTEVVRRWNGKDLSS
HSKTIFAALDNLVSGMAAKHLHQQGNDITGDLQDIWYETFASWLLETKWSKSGYIPSKHE
YLDNAMISVATQTMVLPASCFLNPGSPECKLKHFQNGSITKLLMVVSRLLNDTQSYQKEQ
EEGKLNFVLLHLKENPKATIEDSISFTKAILDEKRKELLEHALMDDLDDLPKPCKQLHLS
CFKVFQMCYNSSNRFDSNTELLHDINRPFIFL*
>CHTPS127 CHTPS127
MSVSLPVTPIPTTPGVDHQGVARSTANFPPNIWGDRFLIYTPDDAVTHECKEQQIEELKE
EVRKELKASASKSPELLKLIDSIQLLGLAHHFEREIEEALKDMYGTYSLVDDNDDFTNAS
LRFRLLRQEGYPIPSDVFNKFKDKEGNFKEYLIGDSLGMLALYEATHLMVHGEDILEEAL
AFTTTHLQSMATDPNNPLAKQVIRALKRPIRKGLTRVEARHYISIYQQDGSHNKSLLKLA
KLDFNLLQSLHRKELSEISRWWKGLDVATKLPFARDRLVESYFWTLGVYFEPQYFPARRF
LTKMTAMLTIMDDIYDAYGTIEELELLTEAVERWDASCIDQLPADYMKWFYRALLDVYEE
MEEGMAKEGKLYRVHYAKEAMKRQIQAYFIEAKWLNQRYVPTFDEYISNTLVSCGYTLLI
ATSFVGMGDVVTEEAFQWVLSHAKMIRASETISRLMDDLVSHEFEQTRMHAPSSIECYMK
QYEVTKQEACDELNKQVVRAWKDINQECLRPTQVPMPLVTRVLNFSRVIDILYKDEDEYT
HNGKLIKDLITWMLIDPVPM*
>CHTPS128 CHTPS128
MSVSLPVTPIPTTQRIHHQEVARSTANYPPNIWGDRFLTYAPDDTVTQECKEQKIEELKE
EVRKELKASAHKSPELLKLIDSIQLLGLTYHFEREIEEALKDMYGTYSLVDDNEDLTNAS
LRFRLLRQEGYRVPSDVFSKFKDKEGNFKKSLIGDLPGMLALYEATHLMVHGEDILEEAL
AFTTAHLQSVATDPNNPLSKQVIRALKLSIHNGVTSVGARHYISIYQEDGSHNESLLKLA
KLDFNLLQSLHRKELSEITRWWKGLDFATKLPFARDRLVEIYFSALGVCFEPQYSLSLRF
LTKVAIMITMVDDIYDAYGTIEELTLLTEAIERWDASSIDQLPDYMKCFYRALLDLYEEM
EQEMAKEGKLYRVHYAKELMKKQIQSYFVEAKWSNQGYIPTFDEYMSNGVVSGCCSLLIA
TSFVGMGDIVTKESFQWVLSRPTMIGASQIICRLMDDMASHEFEQKRVHVASSVECYMKQ
YGVSKQEAYDELNKQVVKAWKDINQECLKPTPVLMPIITRVLNIARMMNILYKDGDEFTH
VGKQRKDLIASILIDPVPM*
>CHTPS132 CHTPS132
MSLPLSVTAPSPTQRLNPEVARRSANFRPCFWGDRFLTYTPDDPVTHARKVQQIEELKDE
LRNELKATARKSSQLLNFIDSIQRLGLAYQFEREIKEALEDMYQTYNLDDDDNDDLTNAS
LRFRLLRQEGYHIPPDVFNKFKDDEGNFKESLTGDLPGLLALYEATHLMAHGEAILEEAL
AFSTAHLQSMATDSTHPLPAQVTRALKRPIRKCLTRVEARHYISVYQEDGPHNKTLLKLS
KLDFNLLQSLHRKELSEVTRWWKGLNFAKKMPFARDRLVEGYFWILGVYFEPQYSLARRI
LIKVLAMISIIDDIYDAYGTFEELKLFTEAIERWDASSVDQLPDYMKPCYQALLDVYEEM
EEEIAKEGNLYRVQYAKAAIQRQIQAYFVEAKWLNQEYTPTLDEYMSNALVSSGYSMLIT
TSFVGMGDIATKEAFDWVFSDPKMVRASSVICRLMDDIVSHEFEQKRGHVASAVECYMKQ
RGVCKQEAYDELNKQVVNGWKDMNEECLKPTQVPMPLLTRVLNFSRVIDILYKDEDQYTH
VGKLMKDLIASILIDLVPI*
>CHTPS134 CHTPS134
MSVQSSVVLLAPSKNLSPEVGRRCANFHPSIWGDHFLSYASEFTNTDDHLKQHVQQLKEE
VRKMLMAADDDSAQKLLLIDAIQRLGVAYHFESEIDEVLKHMFDSSVVSAEEDVYTASLR
FRLFNNFKDNEGNFKESLSSDVRGMLSLYEATHLRVHGEDILDEALAFTTTHLQSAAKYS
SNPLAEQVVHALKQPIRKGLPRLEARHYFSVYQADDSHHKALLKLAKLDFNLLQKLHQKE
LSDISAWWTDLDFAHKLPFARDRVVECYFWILGVYFDPQFFFARRILTKVIAMTSTIDDI
YDVYGTLEELELFTEAVERYLIFRWDISVIDQLPEYMRVCYRALLDVYSEIEEEMAKEGR
SYRFYYAKEAVRLTKHTMRKPNGFKHNKYQTMEEYMPVALATSGYLMLATTSFIAMGDVV
TKETFDWVFSEPKIVRASATVSRLMDDMVSHKVCFEQKRGHVASAVECYMKQHGASEQET
RDEFKKQVRDAWKDINQECLMPTAVPMTVLMRILNLARVMDVVYKHEDGYTHSGTFLKDL
VTSLLIDSVPI*
>CHTPS130b CHTPS130b
MSAPPLFGAVQIIILAFGESFPYASECTNTHAYLEQQVQQLKEVRKMLITDDDDSEQKLL
LIDAIQRLEDDDAYTAALRLRLLRQQGCVFNKLKNSEGNFKESLSSNVRGMLGSYEATHL
KVHGEDILDEALAFCTTHLQSVAKYSSNPFAEEVDHALKQPIRKGLTRLEARHYFSIYQA
DDSHNTALLKLAKLDFNLLQKLHQKELSEISAWWKDLDFAHKLPFARDRVKILTEVIAMT
SVIDDIYDVYGTLEELKLFTEAVESYFDFQWDISAIDQLPEYMRVCYRALLDVYSEIEEE
MAKEGRSYRLYYAKEAVRLVCAYYT*
>CHTPS131a CHTPS131a
MSLPLSVTAPIPTQRLNPEAARRSANFRPCFWGDRFLTYTPADPVTHARKVQQIEELKDE
LRNELKATARKSSQLLNFIDSIQRLGLAYQFEREIKEALEDMYQTYNLDDDDNDDLTNAS
LRFRLLRQEGYHIPPDVFNKFKDDEGNFKESLTGDLPGLLALYEATHLMVHGEDILEEAL
AFSTAHLQSMATDSTHPLAAQVTRALKRPIRKCLTRVEARHYISVYQEDGPHNKTLLKLS
KLDFNLLQSLHRKELSEVTRWWKGLNFAKKMPFARDRLVEGYFWILGVYFEPQYSLARRI
LIKVLAMISIIDDIYDAYGTFEELKLFTEAIERWDANSVNQLPDYMKPCYQALLDVYEEM
EEEMAKEGNLYRVQYAKAAVCLQ*
>CHTPS137b CHTPS137b
MSSHLSAEVKRPVVSFRSSIWGNRFINYTPDDEITRAYNQQRVEDLKEEVKRELMVAAGK
PSQHLNFIDAVQRLGMAYHFEEEIEEAIGHIYDNYHHSDDKYDDLCNVSLRFRLLRQQGY
NISCDIFERFKDENGSFKECLNNDVEGMLGLYEAAHLRVQEEDILDEALAFTTAHLESLV
EDLDYPLAAQATQALYRPIRKGLERLEARPHISIYQDEASHSKALLELAKLDFNLLQSLY
KKELSYITRWWKDLDFSSKLPFVRDRVVETYLWIVAECFEPQYSYARRIQTKLLVLITVI
DDVYDAYGTLEELELFTEAIERWDNNSIDSLPEYMKPCYQAVLDVYKEIEEKENEERPYC
VHYAKKAVRLPESVRAYFNEGKWLHAEYVPTMEEYMGVALVSSDVPMFTIISFVGMGMMA
TKEAFDWVLNGPKIVRACSTIVRLMDLKYYFQNFEQERGHSASSVECYMKQNSVSEQLAY
RELNKQVEKAWKDINQEFLRPTAIPMHLLTRVLNFARTGEFMYKVREDRFTNVGEVLKDN
IASLFIDPVSI*
>CHTPS137a CHTPS137a
MSSHLSAEVKRPVVSFRSSIWGNRFINYTPDDEITRAYNQQRVEDLKEEVKRELMVAAGK
PSQHLNFIDAVQRLGMAYHFEEEIEEAIGHIYDNYHHSDDKYDDLCNVSLRFRLLRQQGY
NISCDIFERFKDENGSFKECLNNDVEGMLGLYEAAHLRVQEEDILDEALAFTTAHLESLV
EDLDYPLAAQATQALYRPIRKGLERLEARPHISIYQDEASHSKALLELAKLDFNLLQSLY
KKELSYITRWWKDLDFSSKLPFVRDRVVETYLWIVAECFEPQYSYARRIQTKLLVLITVI
DDVYDAYGTLEELELFTEAIERWDNNSIDSLPEYMKPCYQAVLDVYKEIEEKENEERPYC
VHYAKKAVRLPESVRAYFNEGKWLHAEYVPTMEEYMGVALVSSDVPMFTIISFVGMGMMA
TKEAFDWFEQERGHSASSVECYMKQNSVSEQLAYRELNKQVEKAWKDINQEFLRPTAIPM
HLLTRVLNFARTGEFMYKVREDRFTNVGEVLKDNIASLFIDPVSI*
>CHTPS138 CHTPS138
ITLAYNQQRIEDLKEEVRRELMAAAGKPSQQLNFIDAVQRLGVAYHFEEEIEEALGHTFK
RFTDENGSFKECLIKDVEGMLGLYEAAHLRVQEEDILDEAIAFTTTHLRSLVEHLDCPLA
APVNRALYRPIRKCLERLEARPYITMYQDEASHSKDLLELAKLDFNQLQSLYKKELSHIT
RWWKDLDFSSKLPFFRDRAVETYLWIAVACFEPQYSYARRIQAKLLAIATVIDDMYDAYG
TPEELELFTEAIERLPEYMKPCYQALLDAYKEIEEKENEERSYCVHYAKEAMKSAVRAYH
NESKWFHREYVPTVEEYLSVALVTSDVTLFTIISFVGMGRMATKEVFDWVWNDPKIMKAT
STIIRLMDDMASHEFEQQRGHAASSVECYMKQHGVSEQHAYQELNKQVENAWKDVNQGCL
RPTAIPMHLLTRVLNFARAGDFMYGGGKDIFTNVGEVMNDNIASLFVHHVPI*
>CHTPS139 CHTPS139
MSFHPSACDPPAQNYKPEKKGAIVSFHPSVWGNRFINYTLLMMKVIIYNLWAILLMSVLS
NMSSHSLAQNYKPEVKRPMVNFHPGIRGNPFINYTPDDEITRAYNQKQVEDLKDEVRREQ
LAAAGKPSQQLNFIDAIQRLGVAYHFEEEIEEALRHICDDHHYSDDKYDDLYNVSLRFRL
LRQQGYNISCDVFNKFKDKNGSFRESLIGDVQGMLGLYEAAHLRVQEEDILDEALAFTTT
HLKSLVKHLDHPLAVQVTQALHRPIRKGLERLEARPYIFIYQDEASHSKALLKLAKLDFN
LLQSLYKKELSHITRWWEDLDFSSSLPFVRDRVVETYLWIVVACFEPQYSYARRIQTKLL
VLITVIDDIYDAYGTLEELELFTEAIERWDNNGIEKLPEYMKPCYLAVLDAYKEIEEKEN
EERSYCVHYAKEAMKNSVRAYFNEAKWLHGEYVPTVEEYMGVALVSCDVPMFTIISFVGM
GFIATKEAFDWVLNGPKIVRACSTIIRLMDDMASHKFEQERGHIASSVECYMKQYSVSEQ
LAYHELNKQVEKAWKDINQEFLRPTAIPMPLLTRVLNFARTGDFMYKGREDIFTNVGEVM
KDNVASLFIDPVPM*
>CHTPS140a CHTPS140a
MELAKLFLSYLPIHHSRYSSVQSLSQEINMSTQVSACSLAQIPKPKNRPVTNFHPNIWGD
QFITYTPEDKVTRACKVEQIEDLKKEVKRKLTAATANHSLLLNFIDAVQRLGVAYHFEQE
IEEALQHIYESFHDLNDIDGDLYNVALGFRLLRQQGYSISCGIFKKFTDERGRFKEVLIT
NVRGLLGLYEAAHLRVHGEDILAEALTFTTTHLKAMVESLGYPLAEQVVHALNRPIRKGL
ERIEARWYISVYQDEAFHDKTLLELAKLDFNLVQSLHREELSNLARWWKELDFATKLPFA
RDRLVEGYFWILGVYFEPQYLRARRILTKVIAMTSILDDIYDAYGNPEELKLFTEAIERW
DINSIDQLPEYMKLCYAALLDVYKEIEEEMEKEGNQYRVHYAKEMKNQVRAYFAEAKWLH
EEHVPTIEEYLHVALVSSGYCMLATTSLVGMGEIATKEAFDWVTSDPKIMSSSNFIARLM
DDISSHKFEQKREHVASAIECYMKQYGV*
>CHTPS140c CHTPS140c
MELAKLFLSYLPIHHSRYSSVQSLSQEINMSTQVSACSLAQIPKPKNRPVTNFHPNIWGD
QFITYTPEDKVTRACKVEQIEDLKKEVKRKLTAATANHSLLLNFIDAVQRLGVAYHFEQE
IEEALQHIYESFHDLNDIDGDLYNVALGFRLLRQQGYSISCGIFKKFTDERGRFKEVLIT
NVRGLLGLYEAAHLRVHGEDILAEALTFTTTHLKAMVESLGYPLAEQVVHALNRPIRKGL
ERIEARWYISVYQDEAFHDKTLLELAKLDFNLVQSLHREELSNLARWWKELDFATKLPFA
RDRLVEGYFWILGVYFEPQYLRARRILTKVIAMTSILDDIYDAYGNPEELKLFTEAIERW
DINSIDQLPEYMKLCYAALLDVYKEIEEEMEKEGNQYRVHYAKEMKNQVRAYFAEAKWLH
EEHVPTIEEYLHVALVSSGYCMLATTSLVGMGEIATKEAFDWVTSDPKIMSSSNFIARLM
DDISSHKFEQKREHVASAIECYMKQYGVSEEQAYSEFRKQIENAWMDISQECLKPTAVPM
PLLARVLNLTRAADVIYKEQDSYTHVGKVMKNNIAAFFINPII*
>CHTPS140b CHTPS140b
MELAKLFLSYLPIHHSRYSSVQSLSQEINMSTQVSACSLAQIPKPKNRPVTNFHPNIWGD
QFITYTPEDKVTRACKVEQIEDLKKEVKRKLTAATANHSLLLNFIDAVQRLGVAYHFEQE
IEEALQHIYESFHDLNDIDGDLYNVALGFRLLRQQGYSISCGIFKKFTDERGRFKEVLIT
NVRGLLGLYEAAHLRVHGEDILAEALTFTTTHLKAMVESLGYPLAEQVVHALNRPIRKGL
ERIEARWYISVYQDEAFHDKTLLELAKLDFNLVQSLHREELSNLARWWKELDFATKLPFA
RDRLVEGYFWILGVYFEPQYLRARRILTKVIAMTSILDDIYDAYGNPEELKLFTEAIERW
DINSIDQLPEYMKLCYAALLDVYKEIEEEMEKEGNQYRVHYAKEMKNQVRAYFAEAKWLH
EEHVPTIEEYLHVALVSSGYCMLATTSLVGMGEIATKEAFDWVTSDPKIMSSSNFIARLM
DDISSHKFEQKREHVASAIECYMKQYDGVCEILQTFKEGCEITSQQQAILAGLRSWLPP
>CHTPS141a CHTPS141a
MSTQVSACSLAQIPKPKNRPVANFHPNIWGDQFITYTPEDKVTRACKVEQIEDLKKEVKR
KLTAATANRSQLLNFIDAVQRLGVAYNFEQEIEEALQHIYNSFHDLNDIDGDLYNVALGF
RLLRQQGYSISCDIFKKFTDERGRFKEVLITNVRGMLGLYEAAHLRVHGEDILAEALAFT
TTHLKAMVESLGYPLAEQVAHALNRPIRKGLERLEARWEELSNLARWWKELGFATKLPFA
RDRLDTWDDIYDAYGNPEELKLFTEAIERWDSNSIDHLPEYMKLSYMALLDVYKEIEEEM
EKEGNQYRVHYAKEMKNQVRAYFAEAKWLHEEHRPTIEEYMRVAVVSSGYYLIATTSCLI
ARLMDDIRSHKFEQEREHVASAIECYMNQYGGSEEQAYNNFQKQIENAWMDINQECLKPT
DVPMPILALILNLARAADVFYEEQDGYTHVGKVMKNNIASCFIDLII*
>CHTPS142a CHTPS142a
MSYTPEDEETRACKEKQVEDLKEEIRRKLMNAAGKHFQQLKFMDAVQRLGVAYHFEREIE
EVLQHIKDSYLDDDDIEGDLFNVHSTKFKDEKGNFKKALISDVLEMLGLHEAAHAYQKQV
AHALKQPIRKGLERLEARPGLIFMWDVKSIDHLPKYVKLCYVELLHVYKEIEEEMDKEGN
QYQMKNQVRAYFYEGKCFHEGHKPTIEEYMSMGEILTKEAFDWVISDPKIITTSTVIGRL
MDDINSHKVL*
>CHTPS143 CHTPS143
KFVEGIVKLHGMSRSIVSDRDPIFISMTPFQALYGRPFLVIPLYSMGSSPVDEKLGDGSV
ISSELLPFSDESKWFHREYVPTVEEYLSVALVTSDVTLFTIISFVGMGRRATKEVFDWVW
NDPKIMKATSTIIRLMDDMASHEFEQQRGHAASSVECYMKQHGVSEQHAYQELNKQVENA
WKDVNQGCLRPTAIPMHLLTRVLNFARAGDFMYGGGKDIFTNVGEVMNDNIASLFVHPVP
I*
>CHTPS144a CHTPS144a
MSVLSNMSSHSLAQNYKPEVKRPMVNFHPGIRGNPFINYTPDDEITRAYNQKQVEDLKDE
VRREQLAAAGKPSQQLNFIDAIQRLGVAYHFEEEIEEALRHIYVFNKFKDKNGSFRESLI
GDVQGMLGLYEAAHLRVQEEDILDEALAFTTTHLKSLVKHLDHPLAVQVTQALHRPIRKG
LERLEARPYISIYQDEASHSKALLKLAKLDFNLLQSLYKKELSHITRWWKDLDFSSRLPF
VRDRVVETYLWIVVACFESQYSYARRIQTKLLVLITVIDDIYDAYGTLEELELFTEAIER
WDNTGIDKLPEYMKPCYRAVLDAYKEIEEKENEERSYCVHYAKEAMKNSVRAYFNEAKWL
HGEYVPTVEEYMGVALVSCDVPMFTIISFVGMGFIATKEAFDWVLNGPKIVRACSTIIRL
MDDMASHKFEQERGHIASSVECYMKQYSVSNQHAYHELNKQVEKAWKDINQEFLRPTAIP
MPLLTRVLNFARTG*
>CHTPS144b CHTPS144b
MVNFHPGIRGNPFINYTPDDEITRAYNQKQVEDLKDEVRREQLAAAGKPSQQLNFIDAIQ
RLGVAYHFEEEIEEALRHIYVFNKFKDKNGSFRESLIGDVQGMLGLYEAAHLRVQEEDIL
DEALAFTTTHLKSLVKHLDHPLAVQVTQALHRPIRKGLERLEARPYISIYQDEASHSKAL
LKLAKLDFNLLQSLYKKELSHITRWWKDLDFSSRLPFVRDRVVETYLWIVVACFESQYSY
ARRIQTKLLVLITVIDDIYDAYGTLEELELFTEAIERNELPEYMKPCYRAVLDAYKEIEE
KENEERSYCVHYAKEAMKNSVRAYFNEAKWLHGEYVPTVEEYMGVALVSCDVPMFTIISF
VGMGFIATKEAFDWVLNGPKIVRACSTIIRLMDDMASHKFEQERGHIASSVECYMKQYSV
SNQHAYHELNKQVEKAWKDINQEFLRPTAIPMPLLTRVLNFARTG*
>CHTPS144d CHTPS144d
MSVLSNMSSHSLAQNYKPEVKRPMVNFHPGIRGNPFINYTPDDEITRAYNQKQVEDLKDE
VRREQLAAAGKPSQQLNFIDAIQRLGVAYHFEEEIEEALRHIYVFNKFKDKNGSFRESLI
GDVQGMLGLYEAAHLRVQEEDILDEALAFTTTHLKSLVKHLDHPLAVQVTQALHRPIRKG
LERLEARPYISIYQDEASHSKALLKLAKLDFNLLQSLYKKELSHITRWWKDLDFSSRLPF
VRDRVVETYLWIVVACFESQYSYARRIQTKLLVLITVIDDIYDAYGTLEELELFTEAIER
NELPEYMKPCYRAVLDAYKEIEEKENEERSYCVHYAKEAMKNSVRAYFNEAKWLHGEYVP
TVEEYMGVALVSCDVPMFTIISFVGMGFIATKEAFDWVLNGPKIVRACSTIIRLMDDMAS
HKFEQERGHIASSVECYMKQYSVSNQHAYHELNKQVEKAWKDINQDLVLFQCFLHRLPIL
HEREISCTKVARIYSRMLEK*
>CHTPS144c CHTPS144c
MVNFHPGIRGNPFINYTPDDEITRAYNQKQVEDLKDEVRREQLAAAGKPSQQLNFIDAIQ
RLGVAYHFEEEIEEALRHIYVFNKFKDKNGSFRESLIGDVQGMLGLYEAAHLRVQEEDIL
DEALAFTTTHLKSLVKHLDHPLAVQVTQALHRPIRKGLERLEARPYISIYQDEASHSKAL
LKLAKLDFNLLQSLYKKELSHITRWWKDLDFSSRLPFVRDRVVETYLWIVVACFESQYSY
ARRIQTKLLVLITVIDDIYDAYGTLEELELFTEAIERNELPEYMKPCYRAVLDAYKEIEE
KENEERSYCVHYAKEAMKNSVRAYFNEAKWLHGEYVPTVEEYMGVALVSCDVPMFTIISF
VGMGFIATKEAFDWVLNGPKIVRACSTIIRLMDDMASHKFEQERGHIASSVECYMKQYSV
SNQHAYHELNKQVEKAWKDINQDLVLFQCFLHRLPILHEREISCTKVARIYSRMLEK*
>CHTPS147 CHTPS147
MALILATSNGSSPAPVANSETTRRTANYQPSIWGNSFIVSNTPEDEITLAHKEQQLEDLK
EEVRRELIAAASNPSKQLKFIDAIQRLGVAYHFENEIEQALQSTYDNYHGIADINDDLYD
VALRFRLLRQQGFNISCDIFKRYKDEKGRFKKSLINDPYGLLGLYEAAHLRVWEEDILDE
ALPFTTTHLKSIVEHLEYPLAAQVTHALERPIRKGLERLEARPFMSIYQDEASHSKALLK
FAKLDFNLLQSLYKKELSNISRWWKDLDFSSKLPFARDRLVEGYFWIATCCFEPQYSYAR
RIQTKLHALITTMDDMFDAYGTFEELELFTEAIGRWDINSVHQLPEYMKPCYQAVLDVYK
EIEEMENTERSYCVHHTKDAIKSLVQAYLVEAKWLHGKYIPTIEEYMGIAMVTVGVPVLT
IMSFIGMRETATKEVFDWLLQNPKIVRATYIIIRLMDDMASHKFEQEREHIASSIECYMK
QHGVSEQQAYDEFHKQTENAWKDINEECLRPTTVPMLLLSRLLNFARSGDVMYKSHKDIF
THPGEVTKNNISMLLIDPVPI*
>CHTPS148a CHTPS148a
MSGQVLASPLGQFPELENRPVVKYHPSIWGDQFMSYTPEDEVTRACKEKQLEDLKEEIRR
KLMNTAGNTSQKLKFIDAVQRLGVAYHFEREIEEVLQHIYDSYPNGDDMEGGIYNVALQF
RLLRQAGFNISCGLFNEFKDEKGNFKKALVSDVRGMLGLYEAAHLRVHGEDILDEALALT
TTHLRSMVEHLEYPFAEQVAHALKQPIRKGLERLEARWYISIYQDETSHDRTLLKLAKLD
FNLVQSLHKEELSNITRWWKQLNFATKLPFARDRLVEGYFWILGVFFEPQYAWARRIVTK
TIAMTSTMDDIYDAYGTFEELELFTEAIERWDINSIDHLPEYMKHFYVALLDVYKEIEEE
MEKEGNQYRVQYAIEAMKKQVRAYFHEAKWLHEGRIPTMEEYMSIARVSSGYPMLTATSF
IGMGKIVTKEAFDWVISDPKIVTASAVIARLMDDITSHKFEQKRGHVASGVECYMKQYGA
SEEEVYDKFQKQVVDAWKDTNEEFLRPTAVPMPLLMRVLNLSRVMYVIYTGGDGYTHVGK
VMKNNVASLLIHPIA*
>CHTPS145 CHTPS145
MCRGSLGRLFTQALEDQYFSYHQSLLCTALPNHGPQNQTKFHILFNCIQPCTECQCCPIN
NMELAKLFLSYLPIHHSRYSAVLSLSQGINMSTQVSACSLAQIPKPKNRPVTNFHPNIWG
DQFITYTPEDKVTRACKVEQIEDLKKEVKRKLTAATANHSLLLNFIDAVQRLGVAYHFEQ
EIEEALQHIYESFHDLNDIDGDLYNVALGFRLLRQQGYSISCGILKKFTDERGRFKEVLI
TNVRGLLGLYEAAHLRVHGEDILAEALTFTTTHLKAMVESLGYPLAEQVVHALNRPIRKG
LERIEARWYISVYQDEAFHDKTLLELAKLDFNLVQSLHREELSNLARWWKELDFATKLPF
ARDRLVEGYFWILGVYFEPQYLRARRILTKVIAMTSILDDIYDAYGNPEELKLFTEAIER
WDINSIDQLPEYMKLCYAALLDVYKEIEEEMEKEGNQYRVHYAKEMKNQVRAYFAEAKWL
HEEHVPTIEEYLRVALVSSGYCMLATTSLVGMGEIATKEAFDWVTSDPKIMSSSNFIARL
MDDISSHKFEQKREHVASAIECYMKQYGVSEEQAYSEFRKQIENAWMDINQECLKPTAVP
MPLLARVLNLTRAADVIYKEQDSYTHVGKVMKNNIAAFFINPII*
>CHTPS146a CHTPS146a
MSYTPEDEETRACKEKQVEDLKEEIRRKLMNAAGDLFNVALKFWLLKQDGYNISCGTFNK
FKDEKGNFKKALISDDEALAFTTTHLRSMVEHLEYLLAEQVAHALKQPIRKGLERLEARQ
ILTEIIAMTSIVDDIYDTYGTLEVLKLFTKAIESIDHLPKYVKLCYVELLHVYKEIEEEM
DKEGNQYQMKNQVRAYFYEGKCFHEGHKPTIEEYMSMGEILTKEAFDWVISDPKIITTST
VIGRLMDDINSHKVL*
>CHTPS150a CHTPS150a
GVLSLFQGSSMSIQVSTCPLVQIPKPEHRPRAEFHPSIWGDQFIAYTPEDEDTRACKEKQ
VEDLKEEVRRELMAAAGNPSQLLNFIDAVQRLGVAYHFEREIEESLQHIYDRFNDADDTD
DDLYNIALQFRLLRQQGYNISCGIFNKFKDEKGRFKEDLISNIQGMLGLYEAAHLRVHGE
DILEEALAFTTTHLKATVESLGYPLAEQVAHALKHPIRKGLERLEARWYISLYQDEASHD
KTLLKLAKLDFNLVQSLHKEELSNLARWWKELDFATKLPFARDRFVEGYFWTLGVYFEPQ
YSCARRILTKLFAMASIIDDIYDAYGTLEELQPFTEAIERWDIKSIDHLPEYMKLFYVTL
LDLYKEIDQELEKDGNQYRVYYAKEVLKSQVRAYFAEAKWSHEGHIPTIEEYMLVALVTS
GSCILATWSFIGMGEIMTKEAFDWVISDPKIITASTVIFRLMDDITTHKFEQKRGHVASG
IECYMKQYGVSEEQVYSEFHKQVENAWLDINQECLKPTAVPMPLLHRVVNLSRVMDVIYK
EGDGYTHVGKVMKDNIGSVLIDPIV*
>CHTPS152 CHTPS152
MSTQVSECPLVQIPKPENRPRAKFHPNIWGDLFITYTPEDEVSRACKEKQVEDLKEEVRR
ELMAAAGNPSQLLNFIDAVQRLGVAYHFETEIEESLQHIYDRFHDADDTNDDLYNIALRF
RLLRQQGYNISCGIFNKFKDEKGSFKEDLISNIQGMLGLYEAAHLRIHGENILEEALAFT
TTHLKAMVESLGYPLAEQVAHALKRPIRKGLERLEARWYISIYQDEAFHDKTLLKLAKLD
FNLVQSLHKEELSNLARWWKKLDFATKLPFARDRLVEGYFWIVGVYFEPQYLWAIRILTK
IIVMTTVIDDIYDAYGTLEEIKHFTEAIERWDINSIDHLPEYMKLFFVALLDVYKEIEEE
MEKERYQYRVHYAIEAMKNQVRAYFAEAKWFHEQHIPTMEEYMSVALSCSGYSLLATSSW
EKSHQRRPLIGLSKREFHNQIVNVWMDINQECLKPTAVPMPLLTRVLNLSRVMDVIYKEG
DGYTHVGKVMEDNIGSVLIDPII*
>CHTPS153a CHTPS153a
MELAKLFRSYLPIHHLGCSIIVPSSMSIQVSTCPLVQIPKPEHRPMAEFHPSIWGDQFIA
YTPEDEDTRACKEKQVEDLKEEVRRELMAAAGNPSQLLNFIDAVQRLGVAYHFEREIEES
LQHIYDRFHDADDTDDDLYNIALQFRLLRQQGYNISCGIFHKFKDEKGSFKEDLISNIQG
MLGLYEAAHLRVHGEDILEEALAFTTTHLKATLAKLDFNLVQSLHKEELSNLARWWKELD
FATKLPFARDRFVEGYFWILGVYFEPQYSRARRILTKLFAMASIIDDIYDAYGTLEELQP
FTEAIERWDINSIDHLPEYMKLFYVTLLDLYKEIDQELEKDGNQYRVYYAKEVLKSQVRS
YFAEAKWSHEGYIPTIEEYMLVALVTAGSCILATWSFIGMGEIMTKEAFDWVISDPKIIT
ASTVIFRLMDDITTHKFEQKRGHVASGIECYMKQYGVSEEQVYSEFHKQVENAWLDINQE
CLKPTAVPMPLLTRVVNLSRVVDVIYKEGDGYTHVGKVMKDNIGSVLIDPIV*
>CHTPS155a CHTPS155a
MSIQVSTCPLVQIPKPEHRPRAEFHPSIWGDQFIAYTPEDEDTRACKEKQVEDLKEEVRR
ELMAAAGNPSQLFHDADDTDDDLYNIALQFRLLRQQGYNISCGIFNKFKDEKGSFKEDLI
SNIQGMLGLYEAAHLRVHGEDILEEALAFTTTHLKATVESLGYPLAEQVAHALKHPIRKG
LERLEARWYISLYQDEVSHDKTLLKLAKLDFNLVQSLHKEELSNLARWWKELDFATKLPF
ARDRFVEGYFWILGVYFEPQYSRARRILTKLFAMASIIDDIYDAYGTLEELQPFTEAIER
WDINSIDHLPEYMKLFYVTLLDLYKEIDQELEKDGNQYRVYYAKEVLKSQVRSYFAEAKW
SHEGYIPTIEEYMLVALVTAGSCILATWSFIGMGEIMTKEAFDWVISDPKIITASTVIFR
LMDDITTHKFEQKRGHVASGIECYMKQYGVSEEQVYSEFHKQVENAWLDINQECLKPTAV
PMPLLTRVVNLSRVMDVIYKEGDGYTHVGKVMKDNIGSVLIDPIV*
>CHTPS157 CHTPS157
MSIYQDETSHDTTLLKLAKLDFNLVQSLHKEELSNIARWWKELDFATKLPFARDRLVEGY
FGYLGYDIYDAYGTFEELELFTEAIERWDINSIDHLPEYMKHCYVALLDVYKEIEEEMEK
KGNQYRVQYAIEAVGHSASTLTHTNNGRVYEDSTGNLRFTCLQPCLSGMGEIVTKEAFDW
VISDPKIITASAVICRLMDDISSHKFEQKRGHVASGIECYMKQYGASEEEVYDEFQKQVV
DAWRDINEEFLRPTVVRCLS*
>CHTPS159a CHTPS159a
MALILATSNGSSPAPVANPETNRRTANYQPSIWGNTFIVSHTPEDEITLAHKEQQLEDLK
EEVRRELMAAASNPSKQLKFIDAVQRLGVAYHFEKEIEEALQNTYDNYHCIDDINDDLYD
VALRFRLLRQQGFNISCDIFNRYTDEKGRFKESLINDACGLLGLYEAAHLRVGEEDILDE
ALAFTTTHLKSMVEHLEYPLAAQVTHALYRPLRKGLERLEARPFMSIYEDEASHSKALLK
LAKLDFNQLQSLYKKELSNILGWWKDLDFSSKLPFVRDRLVEGYFWIATACFEPQYSYAR
RIQTKLHALITTTDDIFDAYGTLEELELFTEAIGRWDTDSTHQLPEYMKPCYQAVFDAYK
EIEEMENTERSHSVHKAKDAMKNLVQAYLVEAKWFHGKYIPTIEEYMRVALVSIGAPVLT
FISFIGMGEIATKEVFDWLQQNPKIVRASSKVIRLMDDMATHKFEQERGHIASSIECYMK
QHGVSEQQAYGEFHKQLENAWKDINEECLKPTAVPMLLLSRLLNFARAADVMYKGQKDEF
THLGEVMKNNISMLLIDPVPI*
>CHTPS160 CHTPS160
MYRIFLPSPHQEIKVLMEFCFKLAMHCMIFTILRSTDRPTPSHFGPSIWGERFVSYTLAD
EIARGHKEQQAEDLKEEVRRGLMAAADIFNKFKDEKGGFQESLINDVRGILGLYEATHLR
VHEEGILDEALVFTTTHLESVVEHLEYPLAEQVTHSLKQPVRKGLNRLEARLFISIYQHE
ASHDKALLKLAKWHKELDLGMKIPFARDRLVESYFFVLAMFSEPQYSRPKWDESNSQPPE
YMEVIYQVLLDVYKEIEEEMDKEGKANCFHYAKEAIRRLPLLNQTVKLRSNQTWWESRFR
PWTSKMAMGPDPNPFSLALPDIPTQSIYRKKKKKGEDTQITSTWCVALVNDCGGDDWR*
>CHTPS156a CHTPS156a
MITDIFNRYTDEKGRFKESLINDACGLLGLYEAAHLRVREEDILDEALAFTTTHLKSMVE
LLEYPLAAQVTHALYRPIRKGLERLEARPYMSIYQDEASHSKALLKLAKLDFNLLQSLYK
KQLSNISRWWKDLDFSSRIQTKILALITIIDDMFDAYGTLEELELFTEAIGRWDVNSIYQ
LPEYMKPCYQAVLDAYKEIEQMENKEDHIVFTMQKRQSVRAYFNEAKWLHEDYVPTIEEY
LSVAQVTSEVTLFTVICFVGMGRMATKEVFEWVWNDPKIVGASSKVMRLMDDMASHKSSM
HTKELNKQVENAWKDVNQGCLRPPAIPMPLLTRVLNFARTGDFMYKGRDDRIPLLPLHLC
STLTFLPQYSSHGNPFKAGITKPKALLASTPTKPYTFRQDIKDPQWQLAMDVEYQALLRN
NTWSVVHLPYHGILLDANGYFNIDRHKAYLVAKGFTQTQGIDYFDTFDQPYSEADHHSYC
SHPCTFIPMVHLTTEHSKRISKW*
>CHTPS158 CHTPS158
MEELHHYYNADFGPSIWGERFVSYTLADEIARGHKEQQAEDLKEEVRRGLMAAADIFNKF
KDEKGGFQESLINDVRGILGLYEATHLRVHEEGILDEALVFTTTHLESVVEHLEYPLAEQ
VTHSLKQPVRKGLNRLEARLFISIYQHEASHDKALQKLAKWHKELDLGMKIPFARDRLVE
SYFFVLAMFSEPQYSRPKWDKSNSQPPEYMEVIYQVLLDVYKEIEEEMDKERKAKCFHYA
KEAVDSYFDEA*
>CHTPS161 CHTPS161
MELTLKSLSPLAYGALNCRKNFAMASPRMRIKQGRSELPNLTITSKIDELQVTERRSANY
HPSIWDPKFIESLSTPYTNEGYSNQLEDLKEEAKRVIKDARDTSSRLEFIDSMQRLGVAY
HLEEEIKEAIDLKQVPEQFGLLVTTKAEVFDQFRSKDGRFMDGISQDIAGPLSLYEASHL
GVEGEDDLEEARRFSTIHLKSQVGNLESDLADQVQQSLEVPLHWRMPRLEARNFIDIYQR
RNTKNSALLELAKLDYNLVQSSYQTELKELTRWWTDLGFKEKLSFSRDRLMENYLWSMGI
APEPHFSKCRIGLTKFICILTAIDDMYDIYGSPDELRRFTDAVNRWDTEALVDLPDYMKI
CYLAMFNFANEMAYDALRDHDLYILPYLKSQLNGFYNGYKPSIDEYLSSAWTSVGGPAAM
AEIARGDVAKSIQCYMIEECISEEQARDQVEKLIRYSWKKLNEASTDSSLPKSLINSSLN
MARSAQCIFQFGDGIGTSVGVTKDRLTLFIIKPISIEPSTKPYLDGMKMSNRR*
>CHTPS162b CHTPS162b
MAFNMSRFVTMPSHVLPSSFVAPSLQVSSSPCSWRTRPSPCTRCHLSPSSSSKPLLGSHD
YSLLKSLTLSPHVVNSEADSSTRRMKEVKERTREAFYRAWDSRAAMEMVDTVERLGLSYH
FEGEINALLQRFCDWNASEDLFTTALRFRLLRQNGFPTHSDVFGKFMDKNGKFKESLTED
IWGMLSLHEASHLGAKNEEVLAEAKEFTRIHLIQSMPHMEPHFSSHVGRALELPRHLRMA
RLEARNYIDEYSRESNPNSALLELAKLDFDMVQSLHQKELAEIVRWWKQLGLVDKLDFAR
DRPMECFLWTVGIFPDPRHSSCRIELTKAIAILLVFDDVYDSYGSLDELALFTDAVKRWD
LGAMDQLPEYMKICYMALYNTTNDIAYRILKEHGWSVIEDLKRTWMDIFGAFLAEAHCFK
GGHVPSLEEYLNNAVTTGGTYMALVHAFFLMGQGVTRENMAMLKPYPNIFSCSGKILRLW
DDLGTAREEQERGDNASSIECYKREREREMDTVLDDEACRKHIRQMIQSLWVELNGELVA
SSALPLSIIKAAFNLSRTAQVIYQHGDDNKTSSVEDHVQALLFRPVSSNGHAQITMH*
>CHTPS162a CHTPS162a
MAFNMSRFVTMPSHVLPSSFVAPSLQVSSSPCSWRTRPSPCTRCHLSPSSSSKPLLGSHD
YSLLKSLTLSPHVVNSEADSSTRRMKEVKERTREAFYRAWDSRAAMEMVDTVERLGLSYH
FEGEINALLQRFCDWNASEDLFTTALRFRLLRQNGFPTHSDVFGKFMDKNGKFKESLTED
IWGMLSLHEASHLGAKNEEVLAEAKEFTRIHLIQSMPHMEPHFSSHVGRALELPRHLRMA
RLEARNYIDEYSRESNPNSALLELAKLDFDMVQSLHQKELAEIVRWWKQLGLVDKLDFAR
DRPMECFLWTVGIFPDPRHSSCRIELTKAIAILLVFDDVYDSYGSLDELALFTDAVKRWD
LGAMDQLPEYMKICYMALYNTTNDIAYRILKEHGWSVIEDLKRTVVGMGLLSIFTIEGVR
LGFPGGVIMGWDCGPDWMDIFGAFLAEAHCFKGGHVPSLEEYLNNAVTTGGTYMALVHAF
FLMGQGVTRENMAMLKPYPNIFSCSGKILRLWDDLGTAREEQERGDNASSIECYKRERER
EMDTVLDDEACRKHIRQMIQSLWVELNGELVASSALPLSIIKAAFNLSRTAQVIYQHGDD
NKTSSVEDHVQALLFRPVSSNGHAQITMH*
>CHTPS164 CHTPS164
MALHLFNIPKQFSLTQNVSRHPLHGTCMKQRIKCLAGNQDLSQTIERRSANYQPAAWSYD
LLESLKKDNREEIFDGGVKTLEKMYEDRAKKLEEEVKCRMYDDNIEPLALLELVDDIQNL
GLDVFKSFMDQNGNFQAELCKDVKGMLSLYEASYHAFEEENLLQEAKAFTRTHLKNLDAN
IDKSIQELVNHAMELPSHHRMLRLEARWRIEEYKRREGADDVLLELAILDFNMVQSSLQR
ELQDMSRWWRRMGIANKLQFARDRLMESFFWAVGMVFEPEYSNCRKGLTKVAALITTLDD
IYDIYGSLDELEQFTDAVERWDINMMNNLPDYMKLFFLALYNTTNEMAYDCLKEQGENIL
PYLRKAWAVLCKVFLQEAKWFSTKCTPTFEEYLDNGWRSASGLVLLVHACFLMSKNITKE
ALEGLEKEHDFLRCPNIIFRLSNDLASWKAEIEGGESAKSISCYMNQTGLSEDRAREHMN
ILIDESWKKMNKVRAVDSSSPFEKPFVETAINLVLLFQYCLVLSLSLSLSLSLNKKK*
>CHTPS163a CHTPS163a
MKKLPRGTTPQIRCSATEQSFSLMTKSRRSAHYQPAFWSYNFVESLKKREEICDGSVKEL
EKMYEDRARKLEDEVKWMIHEKSAEPLTLLEFIDDIQRLGLGYRFENDIKRSLDKILLLE
GSNAGKGESLHHTALRFRILKQHGYKVTQGTCIFEILFWKCIEAFTNCNGNFKPCLCKDV
KGMLSLYEASYLALEGETLLHEAMVFTKRHLKALGGNMDKSLEELVNHAMELPLHHRMPR
LEIDDFNMVQSTLQDELKDMFKWWKDMGLANKLHFARDRLMECFFSAVGMAFKPEFSKCR
KGLTKVTAFISTIDDVYDVYGSLDELELFTDAITRWDINMVNNLPDYMKLCFLALYNTVN
EMAYHTLKEQGHNILPYLTKAWADLCKVFLVEAKWGHKEYIPTFEEYLENGWRSASGVAI
LIHAYFLMSKNITKEALAELERGESANSISCYMHQTGVSEESAREHMKILIGESWKKMNK
VREPDYDSPFSKPFMEIAFNLARISQCTYQYGDAHGAPDARSRQRVLSLIIEPIPLNLKK
*
>CHTPS165b CHTPS165b
MELPLHWRMLRLEARWFIDVYERSQGMNPILLELAKLDYNMVQATYQEDLKHASMWWRST
RLPEKSSFSRDRLVENFLWAVGLYLNLSLDIAGECWWFLYTPCPFNLIEVGMLVLFPLSD
GIPMQWSNCPQYMKICFLALYNFTNETAYDVLKEHDLNIIHISEMRSTNTSSCLFFITNP
MTEEALGCLERFRDIIRWSSTIFRLSDDLGTSSDELKRGDVPKSIQCYMYETSASEDDAR
KYIGFLIDETWKKMNEERNLNSPFSQTLLEWQWTFLGWLNAYICTGTGMVFKTVRLRIT*
>CHTPS166 CHTPS166
MLASIPNLITHTRLPIIRRSSSCKASPPGNQSMIGNSTCEEIIFRRTANYHPPIWDYDYV
QSLRSDYVGETYTRRLDKLKRDVKPMLGNIYNQYNQHEEWKKDDLYATALEFRLLRQHGY
DVPEDVFSRFKDETGSFKACLCEDMKGMLCLYEASYLCVQGESTLEQARDFAHRHLGKGL
AQNIDQNLAIEVNHALELPLHWRMPRLEARWFIDVYEKRQDMNPILLEFAKLDFNMVQAT
HQEDLRHMSSMDIYDVYGTLDELELFTDAVDRWDINAMDPLPEYMKLCFLALYNSTNEMA
YDALKEHGLHIISYLRKVWSDLCKSYLLEAKWYYSGYTPTLQEYISNAWISISGFQMIWE
HHWSDELKRGDVPKSIQCYMHETGASEEEARKHISYLIGDTWKKLNEDEL*
>CHTPS167a CHTPS167a
MALSMLASIPNLITHTRLPIITKSSSCKASPRGIKVKIGNSNCEEITVRRTANYQPTIWD
YDYVRSLRSDYVVGETYTRRLDKLKRDVKPMLGKVKKPLDQLELIDVLQRLGIYYHFKDE
IKRILNSIYNQYNRHEEWQKDDLYTTALEFRLLRQHGYDVPQDVFSRFKDETGSFKACLC
EDIKGLLCLYEASYLCVQGESTLEQARDFAHRHLGKGLEQNIDQNLAIEVNHALELPLHW
RMPRLEARWFIDVYEKRQDMNPILLEFAKLDFNMVQATHQEDLRHMSSWWRSTRLGEKLK
FARDRLMENFLWTVGEIFEPQYGYYRRMSTKVNTLITIIDDVYDVYGTLDELELFTDAVD
RWDINAMDPLPDYIKLCFLALYNSTNEMAYDALKEHGLHIIFYLRKAWADLCKSYLLEAK
WYYSGYTPSLQEYISNSWISISGPVILVHAYFLVANPITKEALQSLERYHNIIRWSSMIL
RLSDDLGTSLSPFPETFIGIAMNLARMGQFMYQHGDGHGIEYGETEDRVLSLLVEPVPA*
>CHTPS167b CHTPS167b
MALSMLASIPNLITHTRLPIITKSSSCKASPRGIKVKIGNSNCEEITVRRTANYQPTIWD
YDYVRSLRSDYVVGETYTRRLDKLKRDVKPMLGKVKKPLDQLELIDVLQRLGIYYHFKDE
IKRILNSIYNQYNRHEEWQKDDLYTTALEFRLLRQHGYDVPQDVFSRFKDETGSFKACLC
EDIKGLLCLYEASYLCVQGESTLEQARDFAHRHLGKGLEQNIDQNLAIEVNHALELPLHW
RMPRLEARWFIDVYEKRQDMNPILLEFAKLDFNMVQATHQEDLRHMSSWWRSTRLGEKLK
FARDRLMENFLWTVGEIFEPQYGYYRRMSTKVNTLITIIDDVYDVYGTLDELELFTDAVD
RWDINAMDPLPDYIKLCFLALYNSTNEMAYDALKEHGLHIIFYLRKAWADLCKSYLLEAK
WYYSGYTPSLQEYISNSWISISGPVILVHAYFLVANPITKEALQSLYIIYKKLLINIIIY
ITFLFF*
>CHTPS168a CHTPS168a
MASFSLSITQRADPKLACNTANFLPNFWKADPKLARNTANFVPNFWVTHACKEKELEGLK
EEVRKELKATAGKSSQLLNFIDSIQRLGLAYHFEREIEEALKVMYETYNLVDDDNDDLAS
AALRFRLLRQEGYHIPSGKSFCPIFAANVFKKFKDEEGNFKESLVGDLPGMLALYEATHL
MVHGEDILDEALAFTTAHLQSMAPDSDNPLKKQVIHALERPIRKSLIRVEARHYISIYQE
YDSHNKSLLKLAKLDFNLLQSLHRKELSEITKWWKGLDFATKLPFARDRIVEGYFWVLGV
YFEPQYFLARRILLKVIAMTSIIDDIYDAHVSGRKFQRYLLLHLQMGCQQHRSTPRLYEV
VLSGSLRCLEEIEEEMTEQEKPYRVHYAKQAVWHQCPFLF*
>CHTPS169b CHTPS169b
MSSFPLSITQKADPKLARNTANFAPNFWGDCFLTYIPDDTVTHACKEKELEGLKKKEIED
ALKVMYETYNLVDDNNDDLASAALRFRLLRQGYHIPSGKSFCPIFAANVFKKFKDEEGNF
KESLVGDLRGMLALYEATYLMVHGEDILDEAQAFTTAHLQSMAPDSDNPLKKQVVERFRF
CYKATLCKGQNSGGILLDDIYDAHGTFEELKLFAEAIERWDASSIDQLPDYMKLCYQALL
DVFEEIEEEMTKQEKPYRVHYAKQAMKKQVQAYFVEAKWLKQEYIPTIEEYMTNALVSCG
YFLLTTISFVGMGDIVTKKAFDWVFSDPKMVRASAIICRLMNDIVDHEFEQKKGYVVSRV
QCYMKQYGVTKQEACEEFNNEIMNAWKDMNEECLKCTQVPMPLLTCVVNFACAIDRLYKN
QDEYTHVGKLMKDLIAWMLIDLVPM*
>CHTPS169a CHTPS169a
MSSFPLSITQKADPKLARNTANFAPNFWGDCFLTYIPDDTVTHACKEKELEGLKKKEIED
ALKVMYETYNLVDDNNDDLASAALRFRLLRQGYHIPSGKSFCPIFAANVFKKFKDEEGNF
KESLVGDLRGMLALYEATYLMVHGEDILDEAQAFTTAHLQSMAPDSDNPLKKQVVERFRF
CYKATLCKGQNSGGILLDDIYDAHGTFEELKLFAEAIERWDASSIDQLPDYMKLCYQALL
DVFEEIEEEMTKQEKPYRVHYAKQAVWHQCPFF*
>CHTPS170 CHTPS170
MSVPLSVSVTPILSQRIDPEVARHEATYYPNFWGDRFLHYNPDDDFCVSIQWNGTHACKE
QQIQELKEEVRKSLEATAGNTSQLLKLIDSIQRLGLAYHFEREIEEALKAMYQTYTLVDD
NDHLTTVSLLFRLLRQEGYHIPSDVFKKFMDEGGNFKESLVGDLPGMLALYEAAHLMVHG
EDILDEALGFTTAHLQSMAIDSDNPLTKQVIRALKRPIRKGLPRVEARHYITIYQEDDSH
NESLLKLAKLDYNMLQSLHRKELSEITKWWKGLDFATKLPFARDRIVEGYFWILGVYFEP
QYYLARRILMKVFGVLSIVDDIYDAYGTFEELKLFTEAIERWDASSIDQLPDYMKVCYQA
LLDVYEEMEEEMTKQGKLYRVHYAQAALKGQVQAYLLEAKWLKQEYIPTMEEYMSNALVS
SACSMLTTTSFVGMGDIVTKEAFDWVFSDPKMIRASNVICRLMDDIVSHEFEQKRGHVAS
AVECYMKQYGVSKEEAYDEFKKQVESAWKDNNEEFLQPTAVPVPLLTRVLNFSRMMDVLY
KTKMSTRWLDH*
>CHTPS171 CHTPS171
MSVPLSVTPILSRRVDPDVARHKATYHPNFWGDRFLHYNPDDNFCVSIQWNGTHACKEQQ
IQELKEEVRKSLEATAGNSSQLLKLIDSIQRLGLAYIFEREIEEALKAVYQTYTLVDDND
HLTTVSLLFRLLRQEGYHIPSDVFKKFKDEEGNFKESLVGDLPGMLALYEATHLMVHGED
ILNEALAFTTAHLQSMAPDSDNPLKKQVIHALERPIRKSLIRVEARHYISIYQEYDSHNK
SLLKLAKLDFNLLQSLHRKELSEITKWWKGLDFATKLPFARDRIVEGYFWILGVYFEPQY
YLARRILMKVFGVISIVDDIYDAYGTFEELKLFTEAIERWDASSIDQLPDYMKVCYQALL
DVYEEMEEEMTKQGKLYRVHYAQAAVWHRYYLFFLILQCSMSCVCQMVEARIYTKNGGVH
EQRASKLCLLYAHNHIFPRMGDIVTKEAFDWVFSDPKMIRASNVIGRLMDDIVSHEFEQK
RGHVASAVECYVKQFGVSKEEAYDEFKKQVENAWKDINEEFLQPTAVPVPLLTRVLNLSR
VMDVLYKDEDEYTLVGPLMKDLVAGMLIDPVPM*
>CHTPS172a CHTPS172a
MQWSFLSFCTHTFQVSFQRSVLLPFQKFNMSGQVLASPLGQFPELENRPVVKYHPNIWGD
QFLSYTPEDEVTRACKEKQLEDLKEEIRRKLMNTAGDIYNVALQFRLLRQAGFNISCGLF
NEFKDEKGNFKKALISDVRGMLGLYEAAHLRVRGEDILDEALAFTTTHLRSMVEHLEYPF
AEQVAHALKQPIRRGLERLEARWYISIYQDETSHDRTLLKLAKLDFNLVQSLHKEELSNI
SRWWKNLDFATKLPFARDRLVECYFWILGFYFEPQYVWARRILTKTIALTSTMDDIYDAY
GTFEELKLFTAAIERWDINSIDHLPEYMKHFYVALLDVYKQIEEEMEKEGNQYRVQYAIE
AMKNQARAYFHEVKWLHEGRIPTVEEYMSVAQVSSGDSMLTITLMDDITSHKFEQKRGHV
ASGVECYMKQYGASEEEVYDKFQKQVVDACKDINEEFLRPTAVPMPLLMRVLNLSRVMYV
IYTGGDGYTHVGKVMKNNVASLLIHPIA*
>CHTPS172b CHTPS172b
MSGQVLASPLGQFPELENRPVVKYHPNIWGDQFLSYTPEDEVTRACKEKQLEDLKEEIRR
KLMNTAGDIYNVALQFRLLRQAGFNISCGLFNEFKDEKGNFKKALISDVRGMLGLYEAAH
LRVRGEDILDEALAFTTTHLRSMVEHLEYPFAEQVAHALKQPIRRGLERLEARWYISIYQ
DETSHDRTLLKLAKLDFNLVQSLHKEELSNISRWWKNLDFATKLPFARDRLVECYFWILG
FYFEPQYVWARRILTKTIALTSTMDDIYDAYGTFEELKLFTAAIERWDINSIDHLPEYMK
HFYVALLDVYKQIEEEMEKEGNQYRVQYAIEAMKNQARAYFHEVKWLHEGRIPTVEEYMS
VAQVSSGDSMLTITLMDDITSHKFEQKRGHVASGVECYMKQYGASEEEVYDKFQKQVVDA
CKDINEEFLRPTAVPMPLLMRVLNLSRVMYVIYTGGDGYTHVGKVMKNNVASLLIHPIA*
>CHTPS173 CHTPS173
TLAHKEQQLEDLKEEVRRELMAAASNPSKQLKFIDAVQRLGVAYHFEKDIEEALQNTYDN
YHCIDDINDDLYDVALRFRLLRQQGFNISCDIFKRYKDEKGRFKESLINDPCGLLGLYEA
AHLRVREEDILDEALAFTTAHLKSMVEHLAYPLAAQVTHALDRPIRKGLERLEARPFMSI
YQDEASHSKALLKFAKLDFNLLQSLYKKELSNISRWWKDLDFSSKLPFARDRLVEGYFWI
AISCSEPQYSYARRIQTKVVALITTVDDIFDAYGTFEELELFTEAIERWDINSIDQFPEY
LKPCYQAVLDVYKEIEEMENTERSYCVHHTKDAIKSLFQANLVQAKWFRGKYIPTIEEYM
GIAMVTVGVPPLTIMSFIGMRETATKEVFDWVQQNPKIVRAASTVMRLMDDMASHKFEQE
RGHNASSIECYMKQHGVSEQQAYDELHKQIENAWKDINEESLRPTAVPMLLLSRLLNFAR
SGDVMYKGHKDMFSHPEEVMKNDISMLLIDPVPI*
>CHTPS174a CHTPS174a
MSTDHSAPNANPETNRPTPNYHPSIWGNRFIMTNTPDDEGDFVISITLAHEEQQLEDLKQ
EVRRELIAAASNLSQQLKFIDAVQRLGCIQQEKGRFKESVMINDACGQLGLYEAVHISGY
PLAAQETHALDQPIRKGLERLEARPFMHVYLPR*
>CHTPS175a CHTPS175a
MIGNSTCEEIIVRRTANYHPPIWDYDYVQSLRSDYVGETYTRRLDKLKRDRILDIIYNRY
NQHEEWKKDDLYATALEFRLLRQHGYDVPEDVFSRFKDETGSFKACLCEDMKGMLCLYEA
SYLCVQGESTLEQARDFAHRHLGKGLEQNIDQNLAIEVNHALELPLHWRMPRLEARWFID
VYEKRQDLNPILLEFAKLDFNMVQATHQEDLRHMSSWWRSTRLGEKLKFARDRLVENFLW
TVGEIFEPQYGYYRRMSTKLFTDAVDRWDINAMDPLPEYMKMCFLALYNSTNEMAYDALK
EHGLHIIFYLRKVWSDLCKSFLLEAKWYYSGYKPTLQSLERYHNIIRWSSMISRLSDDLG
TSLDELKRGDVPKSIQCYMYETGASEEEARKHISYLIGETWKKLNEDGAVESPFPETFIG
IATNLARMAQCMYQHGDGFGIEYGETKDRVLSLLVEPVPSLSSE*
>CHTPS177 CHTPS177
MSVQSSVVLLAPSKNLSPEGAHVYFINCLNLTVQNTDDHLKQHVQQLKEEVRKMLMAADD
DSAQKLLLIDAIQRLGVAYHFESEIDEVLKHMFDGSVVSAEEDVYTASLRFRLLRQQGYH
VSCDLFNNFKDNEGNFKESLSSDVRGMLSLYEATHFRVHGEDILDEALAFTTTHLQSATK
YSSNPLAEQVVHALKQPIRKGLPRLEARHYFSVYQADDSHNKALLKLAKLDFNLLQKLHQ
KELSDISAWWKDLDFAHKLPFARDRVVECYFWILGVYFEPQFFFARRILTKVIAMTSIID
DIYDVYGTLEELELFTEAVERWDISAIDQLPEYMRVCYQALLYVYSEIEEEMAKEGRSYR
LYYAKEAMKNQVRAYYEEAKWLQVQQIPTMEEYMPVALVTSAYSMLATTSLVGMGDAVTK
ETFDWIFSKPKIVRASAIVCRLMDDMVSHKFEQKRGHVASAVECYMKQHGASEQETHNEF
NKQVRDAWKDINEECLIPTAVPMPILMRVLNLARVIDVIYKNEDGYTHSGLF*
>CHTPS178 CHTPS178
MSVQSSVVLLAPSKNLSPEGAHVYFINCLNLTVQNTDDHLKQHVQQLKEEVRKMLMAADD
DSAQKLLLIDAIQRLGVAYHFESEIDEVLKHMFDGSVVSAEEDVYTASLRFRLLRQQGYH
VSCDLFNNFKDNEGNFKESLSSDVRGMLSLYEATHFRVHGEDILDEALAFTTTHLQSATK
YSSNPLAEQVVHALKQPIRKGLPRLEARHYFSVYQADDSHNKALLKLAKLDFNLLQKLHQ
KELSDISAWWKDLDFAHKLPFARDRVVECYFWILGVYFEPQFFFARRILTKVIAMTSIID
DIYDVYGTLEELELFTEAVERWDISAIDQLPEYMRVCYQALLYVYSEIEEEMAKEGRSYR
LYYAKEAMKNQVRAYYEEAKWLQVQQIPTMEEYMPVALVTSAYSMLATTSLVGMGDAVTK
ETFDWIFSKPKIVRASAIVCRLMDDMVSHKFEQKRGHVASAVECYMKQHGASEQETHNEF
NKQVRDAWKDINEECLIPTAVPMPILMRVLNLARVIDVIYKNEDGYTHSGTVLKDFITSM
LIDPVPI*
>CHTPS182a CHTPS182a
MEYFRTGKIRNRVSDYRQHVPSACTVSMCLFVDGEPYTRQVQQLKGEEEIREALDTIMSD
KNNSPGIKANLYAAALCFRLLRQHGYGVSQNMFSGFMEEVGMFSKSTCTNVKGMIELFEA
SHLALEGENILDEAKAFSSGYLKEIISNLDNNLAKQVVHSLERPLHWRVQWFDIRWYIDF
YEEEGVNLDLLKLAKLNFNMVQAVHQKDLKHISRWWRNLGLIENLSFTRDRLVESFLCGV
GFSSEPQHGSFRLCITKVIIFIQVLDDVYDIYGSLDELEQFTNAVDRWDSKEIQQLPESM
KLCFQVLQDTTNAVANEIQKEKGWDNVLPMVQQAWANFCKSLFVEAKWYNKGYTPTLQEY
LSNAWISSSVSLLSVHAIFFCVPHEAKEEMVDFLEKNQELVYSSSLILRLCNDLGTLENI
SMDNNHPVALLIGRTRESDAASSVLCYMKEVNVSEEISRTHIRGMIVKTWKNMNGHCIAS
SPLLQPIINIITNIARVAQWIYQYGDGLGIPDRETKAQILSLLIEPLGIN*
>CHTPS183 CHTPS183
MLSICLLIVEDEDPFVKLELVDNIKKLGLTSLFELQIKQALDRMVSARCNNASIDGNLHA
TALWFRLLREHGYEVSQDINLAKTVAQSLEVSFHWRMQWFDVKWRIDHSYEKEERIMSPI
SLELDKLNFNIVQAIHEKDLKGMSRAWSWVSCDLTKEGDTNYSESMEDSTELIQPPNTTT
ESILDNLTTKMTKVLSRAQASSPLPFTDSPTVLSIKLDGSNYALWSQVVEMYILGKDKLG
YINGDLPQPLETGPSFRKWRIENAIVNGWLINSMESSLVGNFIRFPTTHQVWDFIATTYF
DGSDTSQVYDLRRRVTQMRKGGESIENTTMMYKPFSTIEQAYTHVRREDTRQVVMTPRSG
MSLAVLSWPLKRLNLSTIEVIVDRFYVAPALEIMVSGSLTPRPRIT*
>CHTPS184a CHTPS184a
MSSAHTWSIAKDQNLVSIPSEKDNHPSTEYPSPTNEFYMEHAQKLQEVRSVLKERLHTKF
NTVSDCHNNLYELALGFRLLRQEGYYVSADVFNNLKDTEGKLQEKLSEDIKGLMGLYEAS
QLCIKGEDILEEIGNFSSQLLNAWNTHNDHSQARIVRNTLGHPHHKSLARFMAKSFLSDF
QGTDGWVNVFRELAKMDFNVVKSIHQKEMLQVSKWWKDLGLAKELKFARNQPLKWYMWPL
AVLPDPSLSEQRVELTKPISIVYIIDDIFDVHGTLDELTLFTEAVNSSKVYNDHGWNPME
SLRKAWACLCNAFLVEAKWFADGHVPKADEYLKNGVISSGVHVVLVHVFFLLGHGITKRN
VDIVDDFPEIISSVAKILRLWDDLGSAKVNLKKHKKNDL*
>CHTPS184c CHTPS184c
MSSAHTWSIAKDQNLVSIPSEKDNHPSTEYPSPTNEFYMEHAQKLQEVRSVLKERLHTKF
NTVSDCHNNLYELALGFRLLRQEGYYVSADVFNNLKDTEGKLQEKLSEDIKGLMGLYEAS
QLCIKGEDILEEIGNFSSQLLNAWNTHNDHSQARIVRNTLGHPHHKSLARFMAKSFLSDF
QGTDGWVNVFRELAKMDFNVVKSIHQKEMLQVSKWWKDLGLAKELKFARNQPLKWYMWPL
AVLPDPSLSEQRVELTKPISIVYIIDDIFDVHGTLDELTLFTEAVNSSKVYNDHGWNPME
SLRKAWACLCNAFLVEAKWFADGHVPKADEYLKNGVISSGVHVVLVHVFFLLGHGITKRN
VDIVDDFPEIISSVAKILRLWDDLGSAKIPGVLHERKTRDFHRKCPMPCYAYHFRDMEEP
HNECLAPNPFSTCFTKACLNVARMVPLMYSYDDNRCLPSL*RAH
>CHTPS184b CHTPS184b
MSSAHTWSIAKDQNLVSIPSEKDNHPSTEYPSPTNEFYMEHAQKLQEVRSVLKERLHTKF
NTVSDCHNNLYELALGFRLLRQEGYYVSADVFNNLKDTEGKLQEKLSEDIKGLMGLYEAS
QLCIKGEDILEEIGNFSSQLLNAWNTHNDHSQARIVRNTLGHPHHKSLARFMAKSFLSDF
QGTDGWVNVFRELAKMDFNVVKSIHQKEMLQVSKWWKDLGLAKELKFARNQPLKWYMWPL
AVLPDPSLSEQRVELTKPISIVYIIDDIFDVHGTLDELTLFTEAVNSSKVYNDHGWNPME
SLRKAWACLCNAFLVEAKWFADGHVPKADEYLKNGVISSGVHVVLVHVFFLLGHGITKRN
VDIVDDFPEIISSVAKILRLWDDLGSAKDENQDGHDGSYLECYMKEKPGTSIENARCHVM
HTISETWKSLTMNALLQIHFQRVLPRLVSMLQGWFL*C
>CHTPS185a CHTPS185a
MGEPYTRQVQQLKGEVRRVFVEVVEPLAKLEFIDSIKKLGLGNFFEEEIREALDTIMSDK
NNSPGIKANLYAAALCFRLLRQHGYGVSQDMFSGFMEEVGENILDEAKAFSSGYLKEIIS
NLDNNLAKQVVHSLERPLHWRVQCFDIRWYIDFYEEEGVMNLDLLKLAKLNFNMVQAVHQ
KDLKHISRWWRNLGLIENLSFTRDRLVESFLCGVGFSSEPQHGSFPFRLCITKVIIFIQV
LDDVYDIYGSLDELEQFTNAVDRWDSKEIQQLPESMKLCFQVLQDTTNAVANEIQKEKGW
DNVLPMLQQAWANFCKSLFVEAKWYNKGYTPTLQEYLSNAWISSSVSLLSVHAIFFCVPH
EAKEEMVDFLEKNQELVYSSSLILRLCNDLGTLEAELERGDAASSVLCYMKEVNVSEEIS
RTHIRGMIVKTWKNMNGHCIASSPLLQPVVNIITNIARVAQWIYQYGDGLGIPDRETKAQ
ILSLLIEPLGIN*
>CHTPS187 CHTPS187
FYNEHAQKLKEVKHVFSKLGEDAMESMMMIDAIQRLGIDHHFEEEIEAVLQKQYMKSSIH
GDCDEDLYEVALRFRLLRQEGYTLPADVLNNFKNKEGKFKQNLREDIRGLMGLYEASQLS
IGEDILEEAGNFSSLLLNACLQHLDHHQAAVVKNTLEHPHHKSLARFMTKNFLTDFQSTN
GWINALQELAKIDFNMVKSVHQKEMLQISKWWKDLGLTEELKFARDQPLKCYMWPMAIIP
DPRLSEQRIELTKPISLIYIIDDIFDVGGTLDELTLFTEAVNRWDLSAFKELPEYMKMCF
KTLDDITNEISTKVHKEHKWNPVGSLRKAWASLCNAFLVEAKWFASGHVPKAEEYLKNGA
VSSGVHVVLVHLFFLLGHGITKENVDLVDDFPGIISSTATILRLWDDLGSAKDENQDGHD
GSYVECYLKEHRGSSVEKDKTNRSPYDFRYVEAPQQGMPLSKSIFNFFYKRLPQYCKNGP
FDV*
>CHTPS188 CHTPS188
MGFSRAFYACSIPPVEMEHCPDHTLAYKPLRKNNHQSQHLSFTVKMNFTSSMHKDWMKLE
TYSVQLERIRWKRQYMKAGTHGESIQDLYEVALRFRLLRQEGYHVPADVFNNFKNKEGKF
KQNLSKDIKGLLGLYAASQLSIEGEDILEEARDSAAHSLTQGWNILITTKLQLSGIHWSI
PIIRACQADFNMVQSIHQQELLQISKWWQDLGLAEELKFARDQPLKWHMWPMAVLPDPSL
SEQRVELTKPISMIYIIDDIFDVHGTLDELTLFTEAVNRWDIAAFETLPNYMKICFKTLD
ESQMNQHKVYKEHGWDPVDSLRRRYWMGLCNAFLVEAKWFASGHVPKAHEYLKNGVISSG
VHVVLVHLFFLLGHGITRGNVDLVDDFPSTISSTAAILRLWDDLGSAKDENQDGHDGSYI
GCYIKEHQGSSMENARQNVTYMISDLWKRLNKECLSQHPFSTSFTEGSLNIARMVPLMYS
YDDNQSLPHLEEHMKSLLFEAFPL*
>CHTPS189 CHTPS189
MKFYKFGPLCCISNTNFNPSFYPSELKLLFLLALPMGFSPAFYACSIPPVGPNKFTELGQ
SKFNNVVLVPTAQKWSIAHDHTLVYKPLRKHNHQSQHLSFTDEFYVKHAQRLDEIRNVFS
EVGEDTLEGLMMIDAIQRLGIDYHFKEEIEAVLQRQYTKASTHGESIQDLYEVALRFRLL
RQEGYHVPADVFNNFKNKEGKFKQNLSKDIKGLLGLYEASQLSIEGEDILEEAQRFSSTL
LNAGLEHLDHHEATVVGHTLEHPHHKSLPRFMAKSFLKDFQGPNGWLTVLQELAKADFNM
VQSIHQQELLQISKWWQDLGLAEELKFARDQPLKWHMWPMAVLPDPSLSEQRVELTKPIS
MIYIIDDIFDVHGTLDELTLFTEAVNRWDIAAFETLPNYMKICFKTLDEITNEISNKVYK
EHGWNPVDSLRKTVLDEFMQCVSSRSQMVCLWACAKGHEYLKNGVISSGVHVVLVHLFFL
LGHGITRGNVDLVDDFPSIISSTAAILRLWDDLGSAKDENQDGHDGSYIECYIKEHQGSS
MENARQNVTYMISDLRKRLNKECLSQHPFSTSFTKGSLNIARMVPLMYSYDDNQSLPHLE
EHMKSLLFEAYPL*
