# Supplementary material for: Comparative (Within Species) Genomics of the Vitis vinifera L. Terpene Synthase Family to Explore the Impact of Genotypic Variation Using Phased Diploid Genomes
Source: Front Genet. 2020 May 5;11:421. doi: 10.3389/fgene.2020.00421 (PMC7216305; doi:10.3389/fgene.2020.00421)
Supplement: Supplementary file 9 [file Data_Sheet_5.ZIP › Supplementary Data Sheet 5/CRTPS_primary_pseudo_loci.fa]

>CRTPS007_Pseudo
ATGTTATCCATATGTTTGTTAATTGTTGAAGATGACGACCCCTTTGTGAAGTTAGAGTTA
ATTGACAACATTAAGAAACTCGGTCTGACCAGCCTTTTTGAGCTGCAGATCAAGCAAGCC
CTGGATAGAATGGTGTCTGCTAGGTGCAACAATGCCAGTATTGACGTCAATCTCCATGCT
ACTGCACTATGGTTTAGGCTCCTCAGGGAGCATGGTTATGAAGTTTCACAAGGTAAAAAT
ATTAATTAATATGACTTTCATTTTGATCATCATCATTATCTAACTTCCAAATAATGGTTT
AAAACGCAGACATGTTTACTGTCTTCATGGATGAGACAAATATGTTCTCTAGAAGCATAT
GCACAATGTTAAAGGAGTGACCGAGCTTTTTGAGGCCACCCATCTAGCCTTAGAAGGAGA
AACCATCCTGGATGCAGCTAAAGCTTTCTCTTCCAAATATCTCCAGGAAATTATTTCCAA
ATTAGACATTAACCTAGCCAAAACTGTGGCCCAATCTTTGGAGGTTTCATTTCACTGGAG
AATGCAGTGGTTTGATGTCAAGTGGCGAATTGATTCTTATGAGAAAGAGGAACGCATCAT
GAGTCCAATCTCACTCGAGCTAGATAAACTTAACTTCAACATTGTTCAAGCCATACACGA
AAAAGATCTCAAAGGGATGTCTAGG
>CRTPS009_Pseudo
GATGAGGACCCCTTTGTGAAGTTAGAGTTAGTTGACAAACATTAAGAAACTCGGTCTGAC
CAGCCTTTTTGAGCTGCAGATCAAGCAAGCCCTGGATAGAATGGTGTCGTGCTAGGTGCA
ACAATGCCAAGTATTGACGGTAATCTCCATGCTACTGCACTATGGTTTAGGCTCCTCAGG
GAGCATGGTTATGAAGTTTCACAAGGTACAAATATTAATTAATATGACTTTCATTTTGAT
CATTATCATTATCTAACTTCCAAATAATGGTTTAAAACGCAGACATGTTTACTGTCTTCA
TGGATGAGACAAATATGTTTCTCTAGAAGCATATGCACAATGTTAAAGGAGTGACTGAGC
TTTTTGAGGCCACCCATCTAGCCTAAGAAGGAGAAACCATCCTGGATGCAGCTAAAGCTT
TCTCTTCCAAATATAAGGAAATTATTTCCAACTTAGACCATTAACCTAGCCAAAACTGTG
GCCCATCTTTGGAGGTTTCATTTCACTGGAGAATGCAGTGGTTTGATGTCCAAGTGGCCG
AATTGATCATTCTTATGAGAAAGAGGAACGCATCATGAGTCCAATCTCACTCGAGCTAGA
TAAACTTAACTTCAACATTGTTCAAGCCATGACACGAAAAGATCTCAAAGGGATGTCTAG
>CRTPS010_Pseudo
GAAATAGAGAGAGGTGATGCTGCTTATATGAAAGAAGTGAATGTCTAGAGGAGATATCTC
GGAAGCACATTAGATCAGGCATGCATGATAGTTAAAACTTGGAAGAATATTAAAGGACAT
TGCATCGCCCCATCTCCATTACTGCAACCGATTGTCAATATCAGCACAAACATTGCAAGG
GTAGCACAGTGGATTTACCAATATGGAGATGGGCTTGGAATTCCTGATCGTGAAACAAAG
GCTCAGATTCTGTCTCTACTCATTGAACCTCTTTTAGCTTTATCAGAAGTACGTTTACAC
TTTGTCAACAAAAGCCAATGA
>CRTPS011_Pseudo
GTCCTATGCTCGATTTTCACTTTTCAATTTCCTGTCGTTGACAATCTTTCTTTGCAAGAT
GAATTTTATATGAAACATGCACAAAACTTAGAGGAAGTTAAGAGTGTACTCAATGAAGTA
GGAGAAGGTACATTTGAAGTTTTGCTCATGATTGATGCCATCCAACGACTAGGCATTGAC
TACCACTTCCATGATGAGATTGAAGCAATTCTACAAAGACAGTATAGGATAGTTATAACT
ACGGATGATTTCAGAGACAATCTTTACGAGATTGCACTTAGGTTTCAGCTCTTAAGACAA
GAAGGTTACTATGTGACTGCATGTGGTAGTTTTCTTTTTCTTTTAATTATGGTTTAACCT
TCTCTGATTATATATTGAATCATTTGCTTTTTGGGAAAGTTAATTTTCTTGGTAATGTAT
ATGAATGAACTGACAGATGTCTTTAACAACTTCAAGGACAAGAAAGGGAAGTTTGAAGAA
AAACTAGGTAAAGATGTTAAGGGATTAATGGGTGTTAAAATCTGTGCAACAATTTATGAT
GAAAAATAATAGAAAAACTAGAAAGAAAAACACGCAGATTTAACGTAGTTCGGCTAATTG
CCTACATTCATGGGAATAAGGAAGAGGATTTTCACTATGTATCAAATTAGGGTTACATAG
AAAGGTATTTATATTAACCCTTAGGAATGATAATTCCAAAAATACCCTTGAATCGTAGTG
CGGAGGGCAACACACAACAAAAAGAAGTACAAGCCTAAATGGAAAATGTTATCGCTCCAC
TTCTCTCCGGTATTTACCCTTTTTTCTCCATATATCTTTTCACTCAAATATGAGTCACAT
ACTACAACAATGGGTTTGTATAGAGTTTCACAGCTAAGTGTGCACGGAGAAGATATACTC
AAAGAAGCAAGAAACTTTAGTAACCAATACCAATGATCAACATCAAGCTCGCATTGTTAG
GTATTGTGGATGATTTTTGGGGAATTATATCTTCTACTGCTACAATTCTTCGTCTCTGGG
ATGATTTGGGAAGCGCCAAGGTAATTCTCAAGACTAGCCTTTGTTCCCTTGCACCACATG
ATCATTTCTTGTTTTAATGA
>CRTPS014_Pseudo
AAAACAGTTCAATGTTACATGTATGATACTGGTACTTCTGAAGAAGATGCTTATAATTAC
ATAAGCAATTTGATTGGAGAGACATGGAAGAGGATGTATTAAGATCAAGTAGTAGAGTCT
CCCTTCACTCAAACTTTTCTTGGAATTGCAATGAATCTTGCTAGGATGGCCTAGTCATGT
GTGAGGATGCAGATGGACATGGTATTCATTAA
>CRTPS015_Pseudo
ATGACACTGAAAGTTCCGCCCTATAAATACTATGGAGCTTGCCAAGCTATTTCGCTTGTA
CTTGCCAATTCATCATTCAAGGTGCTCTTTCATTGTCCTAAGGAAGTAGCTACTCAAGTC
TCAGCATGTCCTCTTGTCCAAATTCCTAAACCCGAAAATCGCCCTAGGGCAAAGTTTCAC
CCTAGCATTTGGGGTGACCAATTCATTACCTACACTCCCGAAGATGAGGTAATTCAATGA
AAATATGTGTCAAGGTTAATGGTTTATCAATGTGTTAATTGGTAAAATTTGTTGGCACAG
GTTACACGTGCTTGCAAAGAGAAGCAACTTGAAGATCTGAAAGAGGAAGTCAGAAGGGAC
TTAATGGTTGCTGCTGGTAACCCTTCGCAAGTCTTGAACTTCATTGATGCAGTGCAACGG
CTTGGGGTGGCATACCACTTTGAAAGAGAGAGAAGAATCATTACAACATATTTATGATAG
ATTTCATGATGCCGATGATACAGATGATGATCTCTATAATATTGCTCTTCGATTTCGACT
ACTGAGACAACAATATTTC
>CRTPS020_Pseudo
AGATTAACAATCATGTCTTTTATTGGCATGAGAGAGACTGCAACCAAGGAAGTCTTTGAT
TGGCTGCTACAAAACCCTAAGATTGTTAGAGCTACCTACATAATCATTAGGCTCATGGAT
GACATGGCTTCCCACAAGGTACAATGAAACAACACTTCCTACTGATACTTGGATATCAAT
CCCTTAAAGATAAAGAAAATCTAATGTATATCAATTTCTTTTTAACACCTTCTATTACTA
TCTATTTCTGCAGTTTGAGCAAGAGGGAGAGCATATTGCATCAAGCATCGAATGTTACAT
GAAGCAACATGGTGTGTCGGAGCAGCAAGCATATGATGAGTTTCACAAGCAAATCAAGAA
TGCATGGAAGGATATAAATGAAGAGTGCCTCAGACCTACTGCAGTTCCAATGCTTCTCCT
TAGTCGTCTTCTCAATTTTGTTCGATCAGGAGATGTGATGTACAAGAGCCACAATGATAT
ATTCACACATCCCGGAGAAGTGACAAAAAATAATATTTCAATGCTGCTCATAGACCCTGT
GCCAATATGA
>CRTPS022_Pseudo
AGATGGGATGCCAGCAGCATAGATCAACTTCCAGATTATATGAAATGCTATTATCGGGCA
TTATTGGATGTTTATGAAGAAATGGAACAAGAGATGGCCAAGGAAGGTAAATTATACTGT
GTTCACTATACAAAGAACTGGTTTGGCACCAAATTACCTTTCTTCTAGATCCTTCTTTTT
TACATGATTTGGGACCAATTACCCTCCTGATCCTCCATTTTAACATGGTTTATGTATATA
AGCTAGTAGCATGACCTATTTGCATGATTATGTAACTCAGAAGAAAAACAAATCCAATCC
TACTTTGTTGAAGCCAAATGGTTGAATCAAGGATATGTACCAACATTCGATTAGTAATGG
AGTAGTAAGTGTTTGTTGCTCTTTGCTCATTGCCACATCTTTGGTTGGCATGGGAGATAT
AGCAACCAAGGAGTGCTTCCAATGGGTGCTCAGCCACCCCAAGATGATTGGAGCTTCAGA
AATCATTTGCAGGTTCATGGATGACATGGCTACCCACAAGGTATTAGATTCTTCCACAGA
GATTAAATGCTTAGTAAGTGAAATTTGATACAACAGAACTGAAGTGCATGTCTGGCAATG
CTTCTTTTAAAAGTTCCAAAAAAACAGTTCCCAATTGTTTTTAAAAAGAAAATCTTGTTT
GATAACTCAAGTATAAAAAATAGCCTTCTAGATTTATTCTCCATTAAGGTAAGTATTGTG
TATAACGTAAACATTTTCAAAATATTTTCCATATTTTCCTTAGGCTATGTTTGATATCTG
CAAAATTTGATGGAAAATGCATGCAAAAGAAAGAAAATTGAGAGGAAAGATAGAAAGAAA
GAAAAAGTGAAGGAAATAAAAAATAGTTTAGAGTCAATAAATTATTTTTATTTGCTACTT
TAAATTTATTTAATTTATTTTAACTCATCAATATAAAGATTAAATAATTTAAAAATATAT
AAATTTTTAGTTAATTTTAATTATATTTGATTTTCTTTGGTATTTTTCACAGGATATTTA
AACATGTGAAAATCATTTTTCTTAACATTTTTTTTTCTTTCTATGGTACTGTTCCAAAAA
ACCAAACATAACCTTAATGCTTGTAATAACCAAACATTTTATAGAAGATCTTGTTTATTT
TCAAGAAAGAACTTCAGAAATATTAAATATTCTCACGAGTCTAAAACTTCAAAATTTTAA
ATGGTATAATAAAATAGTTTTAATTAAAGTAATTATGACAAGATTAGATTATGGAAATCA
TTATTGGAAGGAAATATTTAAATCAAATTACCAACATTGTTTATCGAAAAAGTTAGACAA
AGAATTAGAATTAATGAAAGAATTTCTTATTAATCATTAACTTATAAAGAATTGATTACT
TTATTGATAATGAAAGATTAGCCTTATGTACATACCTTAAACTTAAAAGTCAATGAAAAA
AGGAGGACAATACAACAAGAAAGAATTTAGAAAATTATGTCTTGCCATATGATACTATAA
TAGCCCTTCAAAAAAGAAAAATAAAGTTATATAAAGAAATTTAATAGAATAAAAAACCAA
TAAATGAAACAAAATTTCCAAAGAAAAATATAAAAATTAAAAATTAAAGCCCTTAAACAA
ATCAAACCCAAAGAAAAAATTAATAGTGTGCTACAAATGCAAAAAGTGGTCCATTATGCA
AAAAAATTGTCAACTAAAAACAAAACAAATGCTCTACCAATAAATGACAAGGTTAAAGAA
CAAATGATTAGTTTAATGAAGAAACATTAATTTCAAAACACCCTAAAATATATAATAAAC
ATAACTATTTTCAAAACAAGTTTTATAAACAACCATTTTCAATTAAAATTTTGTTATATG
TATTTCTTAATTAAACAACCCCTTATATATATATATATATATATTTCTTTTTTATTTTTA
TTTTTATTTTTTTTGCACAGTTTGAGCAAAAAAGGGTGCACATTCCTTCAAGTGTTGAAC
TCTATATGAAGCAATATGGTGTTTCAAAGCAAGAGGCGTATGATGAGTTGAGTAAGCAAG
TAGTCAAAGAATGGAAGGATATCAACCAGGAGTGCCTCAAGCCTACACCAGTGCCGATGC
CAATCATCACACGTGTTCTAAATGTTACCCGTCTGATGAATATCTTCTAACAAGGATGAA
GATGAGTTTGGCTATGTTGGAAAACCGAATGAAAGATCTCATTGCATCGTTCCTCATAGA
TCCTGCATCAATGCAAGTGGGGAGATGGTTCTATCTATGTTATGCTATGTGTGCCATTTG
A
>CRTPS030_Pseudo
AGATGGGATGCCAGCAGCATAGATCAACTTCCAGATTATATGAAATGCTATTATCGGGCA
TTATTGGATGTTTATGAAGAAATGGAACAAGAGATGGCCAAGGAAGGTAAATTATACTGT
GTTCACTATACAAAAGAACTGGTTTGGCACCAAATTACCTTTCTTCTAGATCCTTCTTTT
TTACATGATTTGGGACCAATTACCCTCCTGATCCTCCATTTTAACATGGTTTATGTATAT
AAGCTAGTAGCATGACCTATTTGCATGATTATGTAACTCAGAAGAAAAAACAAATCCAAT
CCTACTTTGTTGAAGCCAAATGGTTGAATCAAGGATATGTACCAACATTCGATTAGTAAT
GGAGTAGTAAGTGTTTGTTGCTCTTTGCTCATTGCCACATCTTTGGTTGGCATGGGAGAT
ATAGCAACCAAGGAGTGCTTCCAATGGGTGCTCAGCCACCCCAAGATGATTGGAGCTTCA
GAAATCATTTGCAGGTTCATGGATGACATGGCTACCCACAAGGTATTAGATTCTTCCACA
GAGATTAAATGCTTAGTAAGTGAAATTTGATACAACAGAACTGAAGTGCATGTCTGGCAA
TGCTTCTTTTAAAAGTTCCAAAAAAACAGTTCCCAATTGTTTTTAAAAAGAAAATCTTGT
TTGATAACTCAAGTATAAAAAATAGCCTTCTAGATTTATTCTCCATTAAGGTAAGTATTG
TGTATAACGTAAACATTTTCAAAATATTTTCCATATTTTCCTTAGGCTATGTTTGATATC
TGCAAAATTTGATGGAAAATGCATGCAAAAGAAAGAAAATTGAGAGGAAAGATAGAAAGA
AAGAAAAAGTGAAGGAAATAAAAAATAGTTTAGAGTCAATAAATTATTTTTATTTGCTAC
TTTAAATTTATTTAATTTATTTTAACTCATCAATATAAAGATTAAATAATTTGAAAATAT
ATAAATTTTTAGTTAATTTTAATTATATTTGATTTTCTTTGGTATTTTTCACAGGATATT
TAAACATGTGAAAATAATTTTTCTTAACATTTTTTTTTCTTTCTATGGTACTTTCCAAAA
ACCAAACATAACCTTAATGCTTGTAATAACCAAACATTTTATAGAAGATCTTGTTTATTT
TCAAGAAAGAACTTCAGAAATATTAAATATTCTCACGAGTCTAAAACTTCAAAATTTTAA
ATGGTATAATAAAATAGTTTTAATTAAAGTAATTATGACAAGATTAGATTATGGAAATCA
TTATTGGAAGGAAATATTTAAATCAAAATTACCAACATTGTTTATCGAAAAAGTTAGACA
AAGAATTAGAATTAATGAAAGAATTTCTTATTAATCATTAACTTATAAAGAATTGATTAC
TTTTATTGATAATGAAAGATTAGCCTTGTGTACATACCTTAAACTTAAAAGTCAAATGAA
AAAAGGAGGACAATACAGCAAGAAAGAATTTAGAAAATTATGTTATTGCCATATGATACT
ATAATAGCCCTTCAAAAAAGAAAAATAAAGTTATATAAAGAAATTTAATAGAAATAAAAA
ACCAATAAATGAAACAAAATTTCCAAAGAAAAATATAAAAATAAAAAATTAAAACCCTTA
AACAAATCAAACCCAAAGAAAAAATTAATAGTGTGCTACAAATGCAAAAAAGTGGTCCAT
TATGCAAAAAATTGTCAACTAAAAAACAAAACAAATGCTCTACTAATAAATGACAAGGTT
AAAGAACAAATGATTAGTTTAATGAAGAAACATTAATTTCAAAACACCTAAAATATATAA
TAAACATAACTATTTTCAAAACAAGTTTTATAAACAACCATTTTCAATTAAAATTTTGTT
ATATGTATTTCTTAATTAAACAACCCCTTATATATATATTTTTTTATTTTTATTTTTTTT
TCACAGTTTGAGCAAAAAAGGGTGCACATTCCTTCAAGTGTTGAACTCTATATGAAGCAA
TATGGTGTTTCAAAGCAGGAGGCGTATGATGAGTTGAGTAAGCAAGTAGTCAAAGAATGG
AAGGATATCAACCAGGAGTGCCTCAAGCCTACACCAGTGCCGATGCCAGTCATCACACGT
GTTCTAAATGTTACCCGTCTGATGAATATCTTCTACAAGGATGAAGATGAGTTTGGCTAT
GTTGGAAAACGGATGAAAGATCTCATTGCATCGTTCCTCATAGATCCTGTATCAATGTAA
GTGGGGAGATGGTTCTATCTATGTTATGCTATGTGTGCCATTTGA
>CRTPS033_Pseudo
GAAATAGAGAGAGGTGATGCTGCTTATATGAAAGAAGTGAATGTCTCAGAGGAGATATCT
CGGAAGCACATTAGATCAGGCATGCATGATAGTTAAAACTTGGAAGAATATTAAAGGACA
TTGCATCGCCCCATCTCCATTACTGCAACCGATTGTCAATATCAGCACAAACATTGCAAG
GGTAGCACAGTGGATTTACCAATATGGAGATGGGCTTGGAATTCCTGATCGTGAAACAAA
GGCTCAGATTCTGTCTCTACTCATTGAACCTCTTTTAGCTTTATCAGAAGTACGTTTACA
GTTTGTCAACAAAAGCCAATGA
>CRTPS034_Pseudo
ATGTCGTCTCTGGCTCGTCGTCTCCGTGGCATCTTCACCTCACCTCTGCCGGCCACCACC
AAAACTCCAGCTAAAACCATCAAGCGTTCGTCTTCCAATAACTCTACACTTAAAGAAATG
ATCGACAAGTTCAAGAAATCCTCAGACTCCAAGCGATTCCGATCCCGCTACGGGTACTAC
GAGAAAGCGGTCCTCACACTAGCCAAGGCCAAAAAATTCTCATTCATCGAAGACATCCTG
GAACACCAAAAACAGTACAATGAGATCTCCACCGAAGTCTTCGCGGTCAGACTCATGACT
CTATATGGGAAAGCGGGCATGTTCGAGCATGCCCACAAACTGTTCGATGAATTGCCAAAG
CTGAACTGCGAGCGCACCGTCATGTCCTTTAATGCTCTTTTGTCAGCGTGCGTTAATTCG
AAGAAGTTTGATAAGATTGATGGGTTTTTCCAAGAGTTACCGGGGAACTTAGGGATTGTC
CCCGACGTCGTTTCATACAATATTCTTGTTAATGCATTTTGTGAGATGGGGTCATTGGAT
TCAGCACTTTCGGTGCTTGATGAGATGGAGAAGGTTGGCTTGGAGCCTGATTTGATTACG
TTTAATACCCTTCTCAACGCGTTTTATCACAGTGGTAGCTATGGTGATGGCGAGAAGATA
TGGGATTTAAGGAAAAATAATTAAAAATAAAATATTAAATATTAAAATGAGTTTTAAAAT
ATATTTTAAAATATTAAAATAAATTAAAAATATTTAAAGTTTTCAAATAAACTTGTGTTT
TACAAAACATTAAAAAACAATTTTTAAAAACAGTTATCAACCATAGTCTTAACCGTCCAT
ATTTCTATTCATTCTTTAAATTAGATCAAATTAAGTGAAAAAAAAGAGAGAAAAAGAGGG
AAAATAACAACATAATGCTTCAAATAAACCATGGATTTCTGAATTCTGTATATCTACGTG
TTGTTCATCTTTTATGACCCATGATTTAAAGATGAATTTTTGGGATTTTTCATGGTTGAA
GTAGTCTTTGAATGTTCTTGTTTCAACGGGCCGGCAAAGATGTCTCCTTAACTAGCCTAA
CAAAAACAAAATCATGGTTGATTAGTCAAGTAGTTAGCTGTTTTTATTGAAAATTCCATT
TGGAATTAGATTCCCACATTAATCATGGCTTCATTATAACCTAATATCAATTTAACATCT
TGTTAATTGTTAAATTAAGCATGCATAGTATCAAATTACCAATTTTGTTAAAGTTTAAGT
TTGTAGGATTTATATTCACAATATATGTCATACTTTTCTAACAATCTCCCCTCACATGTA
GTGGCAGAGCTAAAAAATTTTGTTAAGGGGGCATGAAAGAAAAATATTATATTATAATCA
TTATTTATAAATTATAAAGTAATTAATGATATTTTATATTATTGTTAAAAACTAAATAAG
TTTAAATATTAATTATAAAAATGTATCAAATTAAATGACGATGATATTAAAAACACTTAA
AAAATTAGATTTTATATATATATAAAAAAAACTATCAAGAATATTTAGAGAAAATTTTCA
AAGAAATTAAAAAAATATAAAAATAAAAATTATTAGAAATTTTCAATAACTTTTCTCAAT
TTGTAGCAAAAACCTTTAAAATCATTTTAAAAAATTCAATAATTTCTATTATAAATTTTG
ATATTTTTCAAATAAAGGAGGTATGCATCTTTACATTTCATTGTTTTACAACTTAATTTC
ATTTATTTATACCTTAGTCTTATTTTTTGTACTTATATTGAAAAACCTAATTTATTTAAT
TTTTTGTATTTTTAAAAGTGAAGATTATACTTTTTCTTCTTCTTCTTCAAATAACTAAAT
ATAAGATAGTTGAAAGTAAAATCTTTTACTTAAAACTTATGTTTCCAATAATAAATTATT
AAAATACTAGTAACTTAATGGTTAGATTTTGATGGACTTACATTATATTCTTATTACCAA
GTAAAAATATAAGTAGCTAATAAGAACTTAACAAGTATTATTTTTTATGATTTAGTTAAA
TTAACTATAAAAAATAAGTATAGAAAAGAAAAAAATTGAGTGAATAAGAAAGAATAAGTA
TGAACAATATTAAATAAGATTTTATTTTATTTTATTTTTTAATTTTAGTTCAATCTTAAT
ATATTATAACTAATTCATGGTAAATATTTTTTTGTAATAAATTTAATTATAATTATTTTA
TTTTTAAAAATTTTAAACATAAATTTAAAATTGGGGGGTGGGGCTTAGACGGCTCTACTA
GTGCTCACATGCAACTTGTAGGCAAGGATGAAAATATTGGTAATCACGGATATATCGGTA
TTTCGATTTTACGGATATATCGGAGATATATCAGTGGATTTTTTGGAAAAAAATATCAAT
AAACTTAAAAAATTGACCAAAATTTATAAAAATATAAAAAAAAACTTCATAAAAATGTAA
TTAGAAGTATAATGACATTTTTAAGTTGTTTTATTAAATAATTTGATATATGTATAATAT
GATTTATCATATTTGATAATAATATTGTATGCATCGATAAAAATATGAATTTTATAAGTG
TATATTTATTATTAAATTACATCTAATATTATGATATTTGATTATAATATGTATAATTTA
AAATATATATTAATATTAAAATTATGATCCATTTAATTCAATTATATTAAATAATATAAA
ATAAATTATGATATATGTACAATTTTTTAATATTTAATTAATTATTAATGATATTAAAAA
CACTATCAAGAAAATTATATAATTTTTTATATTTTTGGTAATCAATTAAAAGAAAATTTT
GCATTTAATTAAAAAATAACTATAATTAATTTGCTCTTTAAAATATTTTTTAATATTTCT
TTATATAATGAGTTTAACTATATATAGGTTTAGTCCATATTATTTAACAAGGGCAAGTTT
GTCCGGATGTAATTGGTGTGAACCTTAAACCTTTTGGTTTGGGGTTCGATTCCCCTCATC
AGCAGGAGAATGGCCATTTTGGGGGGACTATAGCTGCTTTGACTTCACTGTAGCGCATTT
GACCCACGCTGACCAGGTGATATATCACCATAAATCAACCTTCATTTTACAGTAGACAAG
ACTAGCTTCACCAACATTGCCATTATGTCCACTGCTCACACATGGAGCGTTGCCGAGAAC
CACAACTTGGTTTATGTCCCCTCAAAAAATGATAATCATCTATATGCACAATATTCTAGT
CTCACTGTTAAGTTTGCATCCCCATTTTCCCTATATGTATATATTTCCATTAGGTCCTAT
GCTCGATTTTCACTTTTCAATTTCCTGTCGTTGACAATCTTCCTTTGCAGGACGAATTTT
ATATGAAACACGCACAAAACCTGGAGGAAGTTAAGAGTGTACTCAATGAAGTAGGAGAAG
GTACATTTGAAGTTTTGCTCGTGATTGATGCCATCCAACGACTAGACATTGACTACCACT
TCCATGATGAGATTGAAGCAATTCTACAAAGGCAGTATAGGATAGTTATAACTACGGATG
ATTTCAGAGACAATCTTTACGAGGTTGCACTTAGGTTTCGGCTCTTGAGACAAGAAGGTT
ACTATGTGACTGCATGTGGTCGTTTTCTTTTCTTTTAATTATAGTTTAACATTCTCTGAT
TATATATTGAATCATTTGCTTTTTGGGAAAGTTAATTTTCTTGGTAATGTATATGAATGA
ACTGACATATGTCTTTAACAACTTCAAGGACAAGAAAGGGAAGTTTGAAGAAAAACTAGG
TAAAGATGTTAGGGGATTAATGGGTGTTGAAATCTGTGCAACGATTTATGATGAAAAATA
ATAGAAAAACGAGAAAGAAGAACACGTAGATTTAACATGGTTTGACTAATTGCCTACATT
CATGGGAATATGGAAGAGGATTTTCACTATGTATCAAATTAGGGTTACATAGAAGGGTAT
TTATATTAACTCTTAGGAATGATAATTCCAAAAATACTGTTGAATCGTAGTGCGAAGGGC
AACGCACAACAAAAAGAAGCACAAGCCTAATGGAAAATGTTATCGCTCCACTTCGCTCCG
GTATTTGCCCCTTTTTCTCCATATGTCTTTTCACTCAAATATGAGTCACATACTACAACA
ATGGGTTTGTATAGAGCTTCACAACTAAGTGTGCACGGAGAAGATATACTCGAAGAAGCA
AGAAACTTTAGTAACCAGCACCTTAATGCATGGAACACCCACAATGATCAGCATCAAGCT
TGCATTGTTAGGTATTGTGGATGATTTTCGGGGAATTATATCTTCTGCTGCTACAATTCT
TCGTGTCTAGGATGATTTGGGAAGCGCCAATGTAATTCTTAAGACTAGTCTTTGTTCCCT
TGCACCACATGATCATTTCTTGTTTTAATAAGTCAAAATAATTCTAGTGATTTCAATGAC
AAGGCTATCCTTTTTGCTATCACAACAAACAATTATCCACATTATTTTTACTTTTTCTTT
TTATTTTGATACATCAAGTGCTCATCATGTTCACAACTATAATTATTGTCCTTGTTACAA
ACAATGAGTAAGTGACATGCCAATTCACTTTATTGGTGGTGACTCTTCTAGCCAACCACT
ATAGGCGGGACCCAAAAAGGTTGTACATCTTTATAAACTGTGGCTGATATCTTTTGCACT
TCTATGATTGCTACCTACCAAATGTCAAATCATTAGGAGTTGTGCACTCTTTAAAAAACG
TTATAAGCGTTTCATTAATCAAATATGGACGAACTCCAAGACAAGGGGCTAGAGGCTTTT
GTATCGACGTACAGATTCCTATTGTGTGATCATTACGGTGCCACACGTTTAAGATTTATT
TGAGGTAGAAAAAATATGTTTGATTATTAAAAATTATTTTTTATATTATTAAAAAATAAA
AAATAAAGTATTTTAAAAAATCATTTTTTTTTTTGGATCCACTTGAACTAAAAAATTAAG
CTTTGATCCATATAAATTCATCATTTAAGCCCAAGACCAAAGAAAGTGTGAAAATTGGAA
AGAATGATATGAAATTTTTATATTTCCAGAAATGACATTTGCTCACTACAAAAAAAAAAA
AAAAAAAAATATTAATTTAAATTTCATTCCTTTTGTAAACCTCAATTAAATTTAATATAA
TTTAGTGTTTTGAAAAAAAATACACCATTTTCCAAAAAATAAAAATTAATTATTATTATT
ATTATTATTATTTAAAAATCAAACATTTTGGAAAATATATATTTTTAAAATTGTGTATAT
AAAAAATAACTAAAAATATGTCAAATATTTTTTTTTTTAAAAATGATATATTTTTAGAAT
ATATTTTTAAAAAAAATTAGTTTTCTAAAAATAATAAATTTTCAGAATAATTATTTAAAA
AATATTTAACATAAAAAAGTTTGTCAAACATTGTGGTAGAAAATAGTTTTGAAGGGTATA
TTCATCTCTTCATATTTTATATCTTCACATCAATTATGCAACTTATATGGACCAAAACTT
AATTTTTGAGTCCAACTCGATGCAAAACTAAATTGTGTCGTGACTGATATCTTTTGCAGT
ACTATGATTGCTACTCGCCAAATGTCAAATCATTATCAGTTGTGCATTCTTTAAAAGTCG
TTATAAGTGATTTATTAATCAAATCTCGACAAACTCCAAGACAAGGGGGTCAGAGCATTT
TGTACCGACATACAAATTCCTATTGTGTGATCCTTACAATGCCACACGTTTAAGATTTAC
TTGAGGTAGAAAAAATATGTTTGATTATTTTTTTTATATTATTAAAAAATAGAAAATAAA
GCATTTTAAAAAACTATTTGTTTTAATAATTTTTATTTTATTTTAAAAAAATTGCTTTAG
AACATAATTATATAAACATATAAAATAATTAAAATAAAATATTAAATATTAAAAATGAGG
TTTAAAATATATTTAAAAATATTAAAAATATTTAAAGTTTTCAAATAAACTTCTATTTTA
CAAAACATTATAAAACAATTTTTAAAAACAGTTATCAACCATGGTCTTAACTATCTATAT
TTCTACCCATTCCTTTAAATTAGATCAAATTAAGTGAAAAAAAAAGAAAAAGAAAAAGAG
GGAAAATAACAACATAATCCTTCAAATAAACCATGGATTTATGAATTTTGTACATTTACG
TGCTATTCATCTTTTATGACCCATGATTTAAAGATGAATTTTTGAGATCTTTCATTTAGA
TGGTTGAAGTAGTCTTTGAACGTTCTTGTTTCAAGAGGCAAAGATGTCTCCTTAACTGGC
CTAACAAAAACAAAATCATGGTTGATTAGTCAAGTAGTTAGCTGTTTTTACTGAAAATTC
CATTTGGAATTAGATTTCCACATTAATCATGGCTTTATTATAACCTAATATCAATTTAGC
ATTATAAAATAATTAAAAATAAAATATTAAATATTAAAATGAGTTTTAAAATATATTTTA
AAATATTAAAATAAATTAAAAATATTTAAAGTTTTCAAATAAACTTCTGTTTTATAAAAC
ATTAAATTTTTTTTTTTAAAAATGGTTATCAACCATGGTCTTAACTATCCATATTTTTAT
TCATTCCTTTAAATTAGATCAAATTAAGTGAAAAAACAAAAGAGAAAAAAAGGGAAAATA
ACAACATAATCCTTCAAATAAACCATGGATTTCTGAATTTTGTATATCTACGTGCTATTC
ATCTTTTATAACCCTTGATTTAAGGATGAATTTTTGAGATCTTTCATCTAGATGGTTGAA
GCAGTCTTTGAACCTTCTTGTTTCAAGAGGCAAAAATGTCTCCTTAAATGGACTAATGAA
AACAAAATCATGGTTGATTAGTCAAGTAGTTAGCTATTTTTATTGAAAATTCCATTTGGA
ATTAGATTCCCACATTAATCATGGCTTCATTATAACCTAATATCAATTTAGCATTATAAA
ATAATTAAAAATAAAATATTAAATATTAAAATGAGTTTTAAAATATATTTTAAAATATTA
GGGATTGTCCCCGACGTCGTTTCATACAATATTATTGTTAATGCATTTTGTGAGATGGGG
TCATTGGATTCAGCACTTTCGGTGCTTGATGAGATGGAGAAGGTTGGCTTGGAGCCTGAT
TTGATTACGTTTAATACCCTTCTCAACGCGTTTTATCAGAATGGTAGCTATGCTGATGGC
GAGAAGATATGGGATTTAATGAAAAAGAATAATGTTGCTCCTAATGTTAGAAGTTACAAT
GCCAAGTTGCGAGGAGTGATTTCAGAGAATAGAATGTCAGAAGCAGTTGAATTAATTGAT
GAGATGAAAACCAGTGGGATCAAACCTGATGTGTTTACTCTCAATTCTTTGATGAAAGGC
TTTTGCAATGCTGGAAACCTAGAGGAAGCTAAAAGGTGGTATAGTGAAATTGCGAGAAAT
GAGTTGCCTCCTGTTCGGGCTACTTACATGACGCTCATCCCATTTCTTGTTGAAAAGGGT
GATTTTGAAATGGCTACTGAGCTGTGCAAGGAAGTCTGCAGCAGGCGCTGGCTTATTGAA
CCGGCTTTATTGCAGCAGGTGTTGGAGGGGCTGGTTAAAGAGTCAAAAATTGAAGAAGCA
ACTGAGCTTGTGGAATTGGAAAAGTTGAAGAAGTTTCGCATTACACTGGAACTGCCTTCA
GATAAATAG
>CRTPS035_Pseudo
GTCCTATGCTCGATTTTCACTTTTCAATTTCCTGTCGTTGACAATCTTTCTTTGCAAGAT
GAATTTTATATGAAACATGCACAAAACTTAGAGGAAGTTAAGAGTGTACTCAATGAAGTA
GGAGAAGGTACATTTGAAGTTTTGCTCATGATTGATGCCATCCAACGACTAGGCATTGAC
TACCACTTCCATGATGAGATTGAAGCAATTCTACAAAGACAGTATAGGATAGTTATAACT
ACGGATGATTTCAGAGACAATCTTTACAAGATTGCACTTAGGTTTCAGCTCTTAAGACAA
GAAGGTTACTATGTGACTGCATGTGGTAGTTTTCTTTTTCTTTTAATTATGGTTTAACCT
TCTCTGATTATATATTGAATCATTTGCTTTTTGGGAAAGTTAATTTTCTTGGTAATGTAT
ATGAATGAACTGACAGATGTCTTTAACAACTTCAAGGACAAGAAAGGGAAGTTTGAAGAA
AAACTAGGTAAAGATGTTAAGGGATTAATGGGTGTTGAAATCTGTGCAACAATTTATGAT
GAAAAATAATAGAAAAACAAGAAAGAAAAACACGCAGATTTAACGTAGTTCGGCTAATTG
CCTACATTCATGGGAATAAGGAAGAGGATTTTCACTATGTATCAAATTAGGGTTACATAG
AAAGGTATTTATATTAACCCTTAGGAATGATAATTCCAAAAATACCCTTGAATCGTAGTG
CGGAGGGCAACACACAACAAAAAGAAGTACAAGCCTAAATGGAAAATGTTATCGCTCCAC
TTCTCTCCGGTATTTACCCTTTTTTCTCCATATATCTTTTCACTCAAATATGAGTCACAT
ACTACAACAATGGGTTTGTATAGAGCTTCACAGCTAAGTGTGCACGGAGAAGATATACTC
AAAGAAGCAAGAAACTTTAGTAACCAGTACCAATGATCAACATCAAGCTCGCATTGTTAG
GTATTGTGGATGATTTTTGGGGAATTATATCTTCTACTGCTACAATTCTTCGTCTCTGGG
ATGATTTGGGAAGCGCCAAGGTAATTCTCAAGACTAGCCTTTGTTCCCTTGCACCACATG
ATCATTTCTTGTTTTAATGA
>CRTPS036_Pseudo
GAAGTTAAGAGTGTACTCAATGAAGTAGGAGAAGGTACATTTGAAGTTTTGCTCATGATT
GATGCCATCCAATGACTAGGCATTGACTACCACTTCCATGATGAGATTGAAGCAATTCTA
CAAAGGCAGTATAGGATAGTTATAACTACGAATGATTTCAATGACAATCTTTACGAGGTT
GCACTTAGGTTTCGGCTCTCGAGACAAGAAGGTTACTATGTGACTACATGTGGCCGTTTT
CTTTTTCTTTTAATTATAGTTTAACCTTCTCTGATTATATATTGAATCATTTGCTTTTTG
GGAAAGTTAATTTTCTTGGTAATGTATATGAATGAATTGACAGATGTCTTTAACAACTTC
AAGGACAAGAAAGGGAAGTTTGAAGAAAAACTAGGTAAAGATGTCAGGGGATTAATG
>CRTPS037_Pseudo
ATGTTATCCATATGTTTGTTAATTGTTGAAGATGAGGACCCCTTTGTGAAGTTAGAGTTA
ATTGACAACATTAAGAAACTCGGTCTGACCAGCCTTTTTGAGCTGCAGATCAAGCAAGCC
CTGGATAGAATGGTGTCTGCTAGGTGCAACAATGCCAGTATTGACGGTAATCTCCATGCT
ACTGCACTATGGTTTAGGCTCCTCAGGGAGCATGGTTATGAAGTTTCACAAGGTACAAAT
ATTAATTAATATGACTTTCATTTTGATCATTATCATTATCTAACTTCCAAATAATGGTTT
AAAACGCAGACATGTTTACTGTCTTCATGGATGAGACAAATATGTTCTCTAGAAGCATAT
GCACAATGTTAAAGGAGTGACTGAGCTTTTTGAGGCCACCCATCTAGCCTAAGAAGGAGA
AACCATCCTGGATGCAGCTAAAGCTTTCTCTTCCAAATATAAGGAAATTATTTCCAACTT
AGACATTAACCTAGCCAAAACTGTGGCCCAATCTGTGGAGGTTTCATTTCACTGGAGAAT
GCAGTGGTTTGATGTCAAGTGGCGAATTGATCATTCTTATGAGAAAGAGGAACGCATCAT
GAGTCCAATCTCACTCGAGCTAGATAAACTTAACTTCAACATTGTTCAAGCCATACACGA
AAAGATCTCAAAGGGATGTCTAGG
>CRTPS041_Pseudo
TGGCTAATGAGTATAAAGTTTACAAGAGATCAAACATTGAAATGGCATATGTGGCTCATG
GCAATCCTCCCAGATCCAGGGTTGTCAGAGCAAAGAATTGAGCTCACAAAAACCATCTCT
CTAATCTACATTATGATGACGTTTTTTATATTTAAGGGCCGCTAGATGAGCTCACTCTCT
TCACAATGGATTTAATCCATTGATATGCTTATATAAATTATGTTCCACCAAATTGGTAAT
TCTTATTTGGAGCAACGTCAAGACTGCATGAAGATATGTGGCAAAACTCTTATGGATTCA
CCAACCAAAACCAGTAACAATTATTGAAAGGCATGATATACTCTAACCAAATTATCATTT
ACCCTCTGACCAAATTTCCCATCAAAATGGACATTGAAATTTTTTTGGGAGTCACAAATG
GAACCGCATTTAACGGATCCATTATTTCAACGGTGGGCGAGTTTATGCAATGCATTTATA
GTAGAAGCAAAATGGTTTTGCTTCAGGGCATGTGCCCAAGGCTGAGGAGTACTTGAAGAA
TGGAGTCGTTAGTTCAGGGGTACACGTGGTGTTTGTTCACATGGTTTTCTCTTGGTCATG
ACATAACCAATGGCAATGTAGACCTAAAAGTTTGATGTAACCCATGGAAATGTACACCTT
GTGGATGACTTTCCAAGCTTTATGTCTTGAACAGAAAAGATTCCTCTTTCAAATGACCTA
TGAAGCGCCAAGGCAAGGCCCAGGCCCATAGGTTATTAATATGTTATGCCGCTATTTCCT
TGGACCACACAGCGACCTGAAATTTCGTTTGTAGGTAGATTGGGTAGATCTAAAAGTTTG
ATATAGCTTTCGCCTAAGGAAAACCAATCAAGGAACATGGAAAACAAAGTGCAGCCCATA
TGATTTCAGACATGTGGAAGCGCCTCAACCAGGAATGCCTCTCACCAAATCCATTTTCAA
CTTGTTTCAAAAAAAGGTTCCTTTAA
>CRTPS043_Pseudo
AGAGACCAAACACTGAAATGGCATATGTGGCTCATGGCAATCCTCCCAGATCCAGGGTTG
TCAGAGCAAAGAATTGAGCTCACAAAAACCATATCTCTAATCTACATTATGATGACGTTT
TTTATATTTAAGGGCCACTAGATGAGCTCACTCTCTTCACAATGGAGTTAATCCATTGAT
ATGCTTATATAAATTAAGTTCCACCAAATTGGTAATTCTTATTTGGAGCAACGTCAAGAC
TGCATGAAGATATGTGGCAAAACTCTTATGGATTCACCAACCAAAACCAGTAACAATTAT
TGAAAGGCATGATATACTCTAACCAAATTATCATTTACCCTCTGACCAAATTTCCCATCA
AAATGGACATTGAAATTTTTTTGGGAGTCACAAATGGAACCACATTTAACGGATCCATTA
TTTCAACGGTGGGCGAGTTTATGCAATGCATTTATAGTAGAAGCAAAATGGTTTTGCTTC
AGGGCATGTGCCCAAGGCTGAGGAGTACTTGAAGAATGGAGTCGTTAGTTCAAGGGTACA
CGTGGTGTTTGTTCACATGGTTTTCTCTTGGTCATGACATAACCAATGGCAATGTAGACC
TAAAAGTTAGATGTAACCCATGGAAATGTACACCTTGTGGATGACTTTCCAAGCTTCATG
TCTTGAATAGAAAAGATTCCTCTTTCAAATGACCTATGAAGCGCTAAG
>CRTPS049_Pseudo
ATGAAAACAGTTCAATGTTACATGTATGAATCTGGTACTTCTGAAGAAGATGCTTATAAT
TACATAAGCGATTTGATTGGAGGGACATGGAAGAGGATGAATGAATATCAAGTATTAGAG
TCTCCCATAATGCAAACTTTTATTGGAATTGCAATGAATAATCTTGCTAGGATGGCCTAG
TGCATGTATGAGGATGCAGATGGACATGGA
>CRTPS050_Pseudo
AGATTAACAATCATGTCTTTTATTGGCATGAGAGAGACTGCAACCAAGGAAGTCTTTGAT
TGGCTGCTACAAAACCCTAAGATTGTTAGAGCTACCTACATAATCATTAGGCTCATGGAT
GACATGGCTTCCCACAAGGTACAATGAAACAACACTTCCTACTGATACTTGGATATCAAT
CCCTTAAAGATAAAGAAAATCTAATGTATATCAATTTCTTTTTAACACCTTCTATTACTA
TCTATTTCTGCAGTTTGAGCAAGAGGGAGAGCATATTGCATCAAGCATCGAATGTTACAT
GAAGCAACATGGTGTGTCGGAGCAGCAAGCATATGATGAGTTTCACAAGCAAATCGAGAA
TGCATGGAAGGATATAAATGAAGAGTGCCTCAGACCTACTGCAGTTCCAATGCTCCTTAG
TCGTCTTCTCAATTTTGCTCGATCAGGAGATGTGATGTACAAGAGCCACAATGATATATT
CACACATCCCTGGAGAAGTGACAAAAAATAATATTTCAATGCTGCTCATAGACCCTGTGC
CAATATGA
>CRTPS056_Pseudo
ATGACACTGAAAGTTCCGCCCTATAAATACTATGGAGCTTGCCAAGCTATTTCGCTCGTG
CTTGCCAATTCATCATTCAGGGTGCTCTTTCATTGTCCTAAGGAAGTAGCTACTCAAGTC
TCAGCATGTCCTCTCGTCCAAATTCCTAAACCCGAAAATCGCCCTAGGGCAAAGTTTCAC
CCTAGCATTTGGGGTGACCAATTCATTACCTACACTCCCGAAGATGAGGTAATTCAATGA
AAATATGTGTCAAGGTTAATGGTTTATCAATATGTTAATTGGTAAAATTTGTTGGTACAG
GTTACACGTGCTTGCAAAGAGAAGCAACTTGAAGATCTGAAAGAGGAAGTCAGAAGGGAG
TTAATGGCTGCTGCTGGTAACCCTTCGCAATTGTTGAACTTCATTGATGCAGTGCAACGG
CTTGGGGTGGCATACCACTTTGAAAGAGAGAGAAGAATCATTACAACATATTTATGATAG
ATTTCATGATGCCGATGATACAGATGATGATCTCTATAATATTGCTCTTCGATTTCGACT
ACTGAGACAACAATATTTC
>CRTPS062_Pseudo
TACTAACCTACCATTTGGGACTATGATTATGTGTAGTGACTGAGAAGTGATTATGTGTAG
TGACTGATAAGTGATTATGTGGTAGGTACATCATGAATATTGATAACAGGTTAATTGTAC
TTACTAATGGTCCACTTTTTGTTACTAACAAATAGATGGTTATGTATGCAGCGAGAAACA
TACGATAGAAGACATGATAAGGTAAAGAGAGATGTGAAGGCAATGGTTGGGAAAGTGAAG
AAGCCTTTAGAGCAACTGGAGCTAATGGATGTTTTGCAAAGGCTTGGAATATATTATCAC
TTGAAGGTTGTTATAAAGAGAATAGGATATAGAATGGACAACCAGTACAATTTGGAC
>CRTPS064_Pseudo
TCATCCATTGAATGCTATGTGAAGTAATATAGTGTCTTAGAACAACAGGCTTATGAAGAG
TTTAACAAGCAAATTGCGAATCCATGGAAGGATATTAACCAAGGGTTTCTTATACCTACT
TCCATGTCGGTCCCAATCCTTACCGGAGTTCTCAATCTTACATGAGTGGTAGACATCAAT
TAGAAGGAAAAAGATGAATACACTCATGTTGGGAAAGTGATGAAGGATAATATTGCATCC
TTATTCATCGACTCTGTGTCGATATGA
>CRTPS065_Pseudo
ATTGGCGCTTACTTTGATGAAGCACAATGGTTCCATGAAGGAAATGTACCTACCATAGAC
AAATACATGCAAGTTGCTATAGTAAGCTCATCGTTCCCCCTTACCACAGTCATCTTTTTC
ATTGGTATGGACGAGATCATAACAAAAGAGGCCTTTGAATGGGTTTACAATGACCCTTTT
ACAATAGCTTCATGTTTAATTGCTAGGCTCATGAATTACATAACTTCACATAAGGTATGC
ATGTAGAATATATTACATATAAGTTCATTTGTGACAATTTGTATAGTAATTTTTTCCTCA
TCTTTGTGTTACTATATGTGTGTGCGGTTTGAACAAGAAATGGGGCATGTTGCCTCAGCA
ATTGAATGCTACGTGAAGCAATATAGTGTCTCAGAGCAACAGACTTATGACGAGTTTAAC
AAGCAAATTGCAAATGCATGGAAGGATATTAACCGAGGGTTCCTCAGACCTACTTCCATG
CCAGTCCCAATCTTTATCGGAGTTCTCAATCTTACATGAGCGGTAGACATCATTTACAAG
GAAAATGATGAATACACTCATGTTGGGAAAGTGATGAAGATAATATTGCATCCTTGCTCA
TTGACCCTGTGCCAGTATGA
>CRTPS071_Pseudo
CTAAAGAGAGATGTGAATATTATGCTAGTTGGTGAAAAAGGAAAATCTTTACACCAACTT
GAGCTAATCGATCTCTTGCAAAGGGTAGGAGTATCTCATCATCTTGAAAATGAAATAGAG
AAAGGAAAAGTTGTTTTAACTTACTAATTTGAAAAAATATAGAAAAATGAACCTTAATTT
TTATAAATCAATTTTATTATTATATTTTAAAATACATGTACTTTTTCATAAATCAAATAA
TTATTTCTTAAAATGACATTTTACTTGTTAGGTTAATTACACTAATTGACAATTTTTTTT
TTTAAATTGTAAGAACTAATTTGAGATCTATAAAATAAGAAATTTTAAAAATTAAAATTC
TAATTAAAACTAAAAAAAACTTTAAAGTCAATATAAAAATATAAAAATATAAAAATAAAA
TATTAAATATCACTTCAGTAAATCACATTAATAGAAACTATTGATTTAAGAAAGAGTTGG
AAAGTCAATATTTTATCTTTTAAAATTAGAAGATTTCTGGTTTTAATTATATTTTTAATT
TTTAAAATTTCTTATTTTATTGTTGATGTCAACTAACAAAATTTTTATTCAATTTTATTA
AGAAAAAAATGGGAAGATGAGTGGATTCATATAACATAGGATATAAAATTATTATTAATT
AAAAAATTAGAAACATTTTGTTTATCACTTGACGATGTTAGAGAATTTTTTCAAAATGAT
TTGTATTTTATATTATATAAATAAAAATTTATAATATATTTATTTGTAAGATATTTTTAT
CAAATTAAAATGATAAATTAATATTTTGATAATTTTTTTAATATTATAAAATAAAAAGGT
AACATTAGAAAATAATTATCAAAGTGGATATATTTTTAAATAAAGGAAGATAAAATTGAT
TATAAAAGTTAAGGTTTCTTTCTTATATATTTTCAAATTAATGAATCAAAACTCACTTTT
ACCGGTTGAGGTAATATTGAACAAGATACTTCTTCCACTCAAAATGGTAAGACACTCCTA
GCCTTTGCAAGAGACCGATTAGCTCAAATTGGTGTAAAGGTTTTCCTTCTTTACCAACTA
GCATAATATTCACATCTCTCTTTAGTTTGTCTAGCTGCCTTTCATATATCTCTCCTTGTA
AATAGAACGATGTATTCATTGGTAAGAACCAAAAATGATATCAATAATATGCGAACAATG
TCAATAAAAGTAATGAGAAGTGTAATCACTGTTAAGCGACGGGATAAGGTCATAACCCAG
GATGCAGCATCTGTAATATTTTGCTGTTCCTCGCTTGAAAGTAGTTTATGATCTGTATGG
TACTTTGATGAACTCGAAGTCTTTACAGATGCTGTTGACAGGTTAAAACATATACTTCAA
CATTTTTCTCAGTTATCTGTGATTTTTACGTTCAAATATTAATTTTGTTTGCATGGTCAG
ATGGGATATCAATGCAATGGATCAACTTCCAGAATATATGAAGAAATGCTTCCTTGCTCT
GGTCAACTCCATTAATGAAACGGCTTATGAAGTTCTTAAGGAACGAGGTTACAATGTCAT
TCCATATCTTAGAAAGATGGTATTTTCTCAATCATAAACTCCTCGTCTTTCTTCGTTCAA
ATGCAATAAAAATTTCCATGCGTTCTTCATATGTCCTTCACTCATGAGTTTATGTATTCT
AAATTCTTCAGTGGGCAGATTTATGTAAAGGTTTCTTAGTGGAGGCAAGGTGGTACCACA
GTGGATACACACCAACCCTAGAAGAATGCATTTGAAATGGATCAACTTCATTATCAGTTC
CTGTTATACTAGGTCATCTTTATTTCTCTGCTGCAAATCGAATAACAAAGGAGGCAATGG
AATACATTGCGAAGTTCCCAGATGTGATCCGTGGATCAGCATTGGTTTTGCACCTTTCAG
ATGATCTTCAAACATCATCTGTAAGCAAGCCACCCTCTCCCCCTCTACTTTATTCCAATA
AAAATTGTTGTAATGACAATTTACTCTTCATTTCCTTAATTTGCCTCTACAGGATGAGTT
AAAAAGAGGTGATGTGCATTCCTAAGTCAATTCAATGCCACATGCATCAGACCTGGGCTT
CTGAAGAAGAGGCCCGTCAGCACATTAAATATTTGGTCGGGGAGTCATGGAAGAAGATGA
ACAAAGAACGGCTTGTGGATTCTCCTTTCTCGCAAACTTTTATTGGAGTTGCGATGAACC
TTGGCAGGATGGCTCAAAGTGCGTACTTGTATGGTGATCGGTATGCTGTTCAAGATCGTG
AAACTAAGGATGGCATACTTTCGATGCTGATTGAGCCCATTCCCCTTGCGTA
>CRTPS073_Pseudo
TCCATGGAATCCAGTACAACCCAAACAATCATCTACAGCTCGCTCTTGCTAAGTTCTCCT
CAATGGCTCTTTTCATGTTTTCTTCAACCCCCTGTTTTCAGGAAAACTATACTGCCACCT
AGAAGGGATTTTTGGCTGGGAAAATCCTTTAGTAGCAAGGCTGCTCATCCGGTACAAAGC
ATAGTTGTCAACAGAGCTTCTTATAAAACTGCTAATAGGAGAACTGCAAATTATCAAGCC
CCCATTTGGGACTACGACTATGTCCAGTCACTAAGAAGTGATTATAGGGTAGCTATTCAT
TATTCTTAGCAATGTGTTTATAATCGTTTTTTAGCTTGATGTTGCATATGAATATATTCT
TATATGTGCAGGGAGAAACATGCATAGGAAGATTTGATACACTAACGAGGGAGGTGAAAA
TGATGGTGGGAAAGGTGGAGCAGCCTTTGGATCTACTTGAGCTGATCGATCTCTTGCAAA
GACTTGGATATCTTACCAGTTCGAGGATGAAATCAAGAGACTGTTGAACAGCATATACTG
CAATTATAACATGGATGATGAGTGGAAGAAAGAGAATTTACATGCTACAGCTCTTGAATT
TAGAATTCTAAGACAACATGGGTATTGCATTCCTAAAGGTGTATCAGTAATTTCTTCATT
TTTGGTACAGAAAGATGAAAGTACTGCATCCTAAGGCATTTTAGAGATCTTAACTAATTC
TTGCTAGCAGTAAACGTCTTTATTTGACTTTGTCTCTATAACAGCTAAACAATGAGCGTT
TTTATTGCAGATGTTTTTAGTAGTTTCAAGGATGAGATGGGGGGCTTTAAGGCATGCCTC
TCTGAAGATATCCAGGGAATTCTGTGTTTGTATGAAGCTTCCTACCTTTCCATAGAAGGT
GAAAGTATCTTAGAACAAGCTAGGGCTTCACAAAAAAACATCTTGAAGCATGTCTACAGC
AAAATATAGACGAAAATCTTGCCATACTGTGAGCAATGCTTTGGAGCTTCCACTGCATTG
GAGAATGCTAAGGTTAGAGGCAAGGTGGTTCATAGATGCATTTGAGAGAACACAGGACAT
GAACCCCATCTTGCTTGAGTTTGCAAAATTAGATTACAATATGGTGCAAGCAAAGCACCA
GGAGGATCTAAAGTATGCGTCCAG
>CRTPS077_Pseudo
TTATCTTCAACAATAGAACATTTAGAATATCCTCTTGCGGAACAAGTTGCTCATGCACTA
AAGCAGCCCCATTAGAAAAGGTTTAGAGAGGCTAGAGGCAAGGTGGTATATGTCTATCTA
CCAGGATGAAACTTCGCATGACACAACTTTACTAAAGCTGGCCAAGTTAGATTTCAATCT
AGTGCAGTTCCCTACACAAGGAGGAGCTAAGCAATATTGCTAGGTTTGCTTTCAAATCAC
TAGCAGATATACCTAGTCACCTTCTCATTTTACCATGAGCTAATTGTTTTAATGAATTTT
AGGTGGTGGAAAAGAATTAGAACTTTGCTACAAAGCTACCTTTTGCGGAGAGATAGATTG
ATGGAAGGCTACTTTGGGATACTTGGGGTGTACTTTGAGCCTCAATATGTCCGGGCTAGA
CGAATTCTAACCCAAACAATTTCCATGACATCCATTAATAGATGATATATATGACGCATA
TGGCACATTTTGAAGAACTCGAGCTCTTCACAGAGGCCATTGAAGAGGTTTGATTGATGC
AAAATTACCAACCCTTCATCATTTATACTGTATGTGATACTTAAATCAAGCCTGGTTTTA
TTTTCAGGTGGGATATTAATAGCATAGATCACCTTCCAGAATACATGAAACACTGCTATG
TGGCACTCTTAGATGTGTACAAAGAAATTGAGGAAGAGATGGAGAAAAAAGGAAACCAAT
ATCGGGTTCAATATGCGATTAGAAAGCGGTAGGACATTCTGCATCGACTTTGTTTTGTAT
AGGTAACATATCGTAAGGATATAGAAGTAACCTGATTGAATGTTTGACGAGATGAAAAAC
CTAGTTAGAGCTTATTTTCATGAGGCTAAATGTTCCATGAAAGGACGCATACAACAATGG
AAGAGTATATGAGGGATAGCACTGGTAACCTCAGGTTACTACCTGCTTACAACCATTCTT
TCATTGGTATGGGAGAAATTGTAACAAAGGAGGCCTTTGATTGGGTGATCAGTGACCCTA
AGATTATCACAGCATCAGCTGTATTTGTAGGCTCATGGATGACATCAGTTCAATAAGGTA
TTGTGA
>CRTPS084_Pseudo
GTGGGATATCAATAGCATCGATCAACTTCCAGAATACATGAAAGTAATATATCAGGCACT
CTTAGATGTCTACAAAGAAATTGAAGAAGAGATGGATAAAGAAGGAAAAGCATACAGCTT
CCACCATGCAAAAGAAGCGGTACGAGGTTTCTAATTGTAGCTGCCCTACTTTTTGATTTG
ATGTTGGTTTATAGTGGCATAGAAACCTAGGGTTGGCAATTCGTCTGGATCCTATTTGTG
TCATATCATAGATCGAATAAATAGGTCAACTCAAATACAATACCAATTAAAAACATAAAC
TCAAATATCACCTAATTATTAAACATGTAAAATATAACCTATTTAATAATTACATGTTAT
TTAATAATAAAATTGAATTAGATTTTATATGGTTTATATTATTGATCTCCCAACCTAACA
TGCTTGTGACTGAATTTTAATTAAAGTATATCCAAAATCAAGCTTTATATGAATCGAATA
TTGATTAAATAAGCTAGAATTATAATCAAGTTAATCAATATGATTATTAGATTAGGTCAA
TTTAAATCAAATTAGTATCATTCAAGTTGATAAAAAAATAATTTATTTATTAAATGGTTA
TACAGATTGATATGAACTTAACCTAAACTCACTGTACTAAACCCAAATCCAAGAAAATTA
AATGTGTTGGGTTCAAGTTATGTTTAGGAATCATATTAAGTTTTACCTTCCGAGAAGTTT
ATACTAAAAATTAAAGCATAAGTAGAAGTATGTAATGTGGAGGAATGTTTTGTCAGATGA
AAATTCAGATTGGCGCTTACTTTGATGAAGCACAATGGTTCCATGAAGGAAATGTACCTA
CCATAGACAAATACATGCAAGTTGCAAGAGTAAGCTCATCGTTACCCCTTACCACAGTCA
TCTTTTTCATTGGCATGGACGAGATCATAACAAAAGAGGCCTTTGAATGGGTTTACAATG
ACCCTTTTACAGTAGCTTCATGTTTAATTGCTAGGCTCATGAATGACATGACTTCACATA
AGGTATGCATGTATAATAAATATATTACATATAAGTTCATTCGTGACAATTTGTATAGTA
GTTTTTTTCCTCATCTTTTGCGTTACTATATGTGTATGCAGTTTGAACAAGAGAGGGGGC
ATGTTGCCTCAGCAATTGAATGCTACGTGAAGCAATATAGTGTCTCAAAGCAACAGGCTT
ATGACGAGTTTAACAAGCAAATTGCAAATGCATGGAAGGATATTAACCAAGGGTTCCTCA
GACCTACTTCCATGCCAGTCCCAATCCTTACCGGAGTTCTCAATCTTACACGAGTGGTAG
ACATCATTTACAAGGAAAATGATGAATACACTCATGTTGGGAAAGTGATGAAAGATAATA
TTGCATCCTTGCTCATTGACCCTGTGCCAGTATGA
>CRTPS085_Pseudo
AGATTAACAATCATGTCTTTTATTGGCATGAGAGAGACTGCAACCAAGGAAGTCTTTGAT
TGGCTGCTACAAAACCCTAAGATTGTTAGAGCTACCTACATAATCATTAGGCTCATGGAT
GACATGGCTTCCCACAAGGTACAATGAAACAACACTTCCTACTGATACTTGGATATCAAT
CCCTTAAAGATAAAGAAAATCTAATGTATATCAATTTCTTTTTAACACCTTCTATTACTA
TCTATTTCTGCAGTTTGAGCAAGAGGGAGAGCATATTGCATCAAGCATCGAATGTTACAT
GAAGCAACATGGTGTGTCGGAGCAGCAAGCATATGATGAGTTTCACAAGCAAATCGAGAA
TGCATGGAAGGATATAAATGAAGAGTGCCTCAGACCTACTGCAGTTCCAATGCTTCTCCT
TAGTCGTCTTCTCAATTTTGCTCGATCAGGAGATGTGATGTACAAGAGCCACAATGATAT
ATTCACACATCCTGGAGAAGTGACAAAAAATAATATTTCAATGCTGCTCATAGACCCTGT
GCCAATATGA
>CRTPS087_Pseudo
AGATTAACAATCATGTCTTTTATTGGCATGAGAGAGACTGCAACCAAGGAAGTCTTTGAT
TGGCTGCTACAAAACCCTAAGATTGTTAGAGCTACCTACATAATCATTAGGCTCATGGAT
GACATGGCTTCCCACAAGGTACAATGAAACAACACTTCCTACTGATACTTGGATATCAAT
CCCTTAAAGATAAAGAAAATCTAATGTATATCAATTTCTTTTTAACACCTTCTATTACTA
TCTATTTCTGCAGTTTGAGCAAGAGGGAGAGCATATTGCATCAAGCATCGAATGTTACAT
GAAGCAACATGGTGTGTCGGAGCAGCAAGCATATGATGAGTTTCACAAGCAAATCGAGAA
TGCATGGAAGGATATAAATGAAGAGTGCCTCAGACCTACTGCAGTTCCAATGCTCCTTAG
TCGTCTTCTCAATTTTGCTCGATCAGGAGATGTGATGTACAAGAGCCACAATGATATATT
CACACATCCCTGGAGAAGTGACAAAAAATAATATTTCAATGCTGCTCATAGACCCTGTGC
CAATATGA
>CRTPS090_Pseudo
ATGGCCTGTTCTTGTGGCTTTTATGCTTGGTCCATTCCTGCAGTTGGCCCAAACAAATTC
AGAAAAAATAGGCAAGACTAACTTCACCAGAATTGTGCCTATGCCTAATACGCACAAATG
GAGTATTGCCCACGATCACACCTGGTTTCTATCCCCTTAAAGAAAGACAACCATTCACCT
GAACTTGGCAGTTTACTGTTAAGATTGCCTTACTGCTTTCCATTATTTATAGTTCTTATT
ATGGCCATGCATTTTCTAACTTTCTAATTTCCTAACTTTACAGGATGAGTTCTACAATAA
ACATGCACAAAAGTTAAAGGAAGTTAAGCATGTATTCAGCAAACTAGGAGAAGATGCAAT
GGAAAGCATGATGATGATTGATGCCATACAACGCCTAGGCATTGATCATCACTTCGAAGA
GGAGATTGAAGCAGTTCTGCAGAAGCAGTATATGAAATCTAGCATTCATGGTGATTGTGA
TGAGGATCTTTATGAGGTTGCACTCCGCTTTCGCCTATTGAGACAAGAAGGTACACTCTG
CCCGCAGGTGGTTTCTTTTTCTTTTTATTTCTTTTTTCTTTTTTAATTAATCTTACCGAC
ATTTATCAAGAGTCGTTGTTTCTGAAAGTGAATTACTGGTTAATGTTCATGGATAGATGT
GTTGAATAACTTCAAGAACAAGGAGGGGAAGTTAAACAAACCTACGCGAAGACATCAGAG
GATTGATGGGTTTGTATGAAGCTTCTCAGCTAAGTATAGGAGAAGATATACTTGAGGAAG
CCGGAAATTTCAGCAGTCTACTCCTTAATGCTACCTGG
>CRTPS091_Pseudo
GAAGTTAAGAGTGTACTCAATGAAGTAGGAGAAGGTACATTTGAAGTTTTGCTCATGATT
GATGCCATCCAACGACTAGGCATTGACTACCACTTCCATGATGAGATTGAAGCAATTCTA
CAAAGGCAGTATAAGATAGTTATAACTACGAATGATTTCAATGACAATCTTTACGAGGTT
GCACTTAGGTTTCGGCTCTCGAGACAAGAAGGTTACTATGTGACTACATGTGGCCGTTTT
CTTTTTCTTTTAATTATAGTTTAACCTTCTCTGATTATATATTGAATCATTTGCTTTTTG
GGAAAGTTAATTTTCTTGGTAATGTATATGAATGAATTGACAGATGTCTTTAACAACTTC
AAGGACAAGAAAGGGAAGTTTGAAGAAAAACTAGGTAAAGATGTCAGGGGATTAATG
>CRTPS094_Pseudo
ATATCATTCAGCTATTTGATTTTCAGGTGGGATATCAGTGCCATAGGTCAACTGCCAGAG
CCAGAGTACATGTGAGTGTGTTATCAAGCACTCTTAGACGTATACAGTGAAATTGAGGAA
GAAATGGCCAAGGAAGGAAGATCGTATCGGCAAAAGAAGCGGTAAGGCTTACATGTGATT
ATTATACTTTAAGAAGCAATAAATTTAATAACCATACTGATAAAATAAAAACCAAATCCA
CTGTTCAGATGAAAAATCAAGTAAGGGCATACTATGAGGAAGCAAAATGGCTTCAAGTCC
AACAAGTACCTACCATGGAGGAGTATATGCCTGTGGCATTAGTTACCTCTGCATACTCAA
TGCTGGCGACCACATCACTTACTGGAATGGGAGATGCTGTGACAAAAGAAACTTTCGATT
AGATCTTCAATGAGCCTAAGATTGTCAGGGCTTCAGCCATAGTTTGCAGGCTCATGGATG
ATATGGTTTCCCACAAGGTAAGGCAGTCCTTACGCTGTTTCAGAATATTAACTTACAAAT
TCTAGCTGTTAATATGCATATCTTCTGAAATTCAAATGATCAAACAATTATTTTTATACA
TTTGTACTTTTCACTAACCTCTATGATTCTATATATATTTTGTAGTTTGAGCAGAAGAGA
GGACATGTTGCCTCAGCTGTTGAATGTCACATGAAGCAACATGGTGCGTCGGAGCAGGAA
ACGCACAACGAATTTAACAAACAAGTAAGAGATGCATGGAAGGATATTAATGAAGAGTGC
CTCATCCCAACCGCTGTTCCAATGCCCATCCTCATGCGAGTTCTAAATCTTGCACGTGTG
ATAGATGTTTAATACAAGAATGAATATGGCTATACTCATTCTGGGACTGTTCTAAAGGAT
TTCGTAACTTCCACGCTAATCAATCCTGTACTGCCAATATGA
>CRTPS100_Pseudo
GTTAGATGATATTATGAGGAAGCCAAATGGCTTCAAGCACAACAAATACCAACCATGGAG
GAGTATATGCCTGTGGCATTAGTTACCTCTGCATACTCAATGCTGGCGACCACATCTCTT
ATTGGAATGGGAAATGGCGTGACAAAAGAAACTTTCGATTGGATCTTCAGTGAGCCAAAG
ATTGTCAGGTCTTCAGCGATAATTTGCAGGCTCATGGATGATATGGTTTTCCACAAGGTA
TGGCTGCCCTTAGGCTGTTTCAGAATATAATGACTTACAAATCAGTAAATACGTTTGATA
CCATGAATTATATATTCTAGATGCTACATATATATATTTGTATTATTCCTGAAATTGAAA
TGGCTCAAACAATTATTTTTATATATTTGTACTTTCCACTAACCTCTATGATTTTATATT
TTGTAGTTTGAGCAGAAGAGAGACATGTTGCATCAGTTGTTGAATGTTACATGAAACATG
ATGGTGCGTCGGAGTAGGAAACACACAAGGAATTCAATAAGCAAGTAAGAGATGCATGGA
AGGATATCAATGAATAGTGCCTCGTCCCAACAGCTGTTCCAATGCCCATCCTCATGCGAG
TTGTAAATCTTGCACGTGTTATAGATGTTATATACAAGTATGAATATGGCTATACTCCTT
CTGGGACTATTCTATAGGCTTTGGTAACCTCCATACTAATCGAT
>CRTPS107_Pseudo
ATTTTCAGGTGGGATATCAAAAGCATCAATCAACTGCCATAATACAAGGAAGTGATCTAT
CAGGCACTCTCAGATGTCTACAAAGAAATTGAGGAAGTGATAGACAAAGAAAGAAAAGCA
TATTGCTTCTACTATGTAAAAGAAGTGGTAAGAGCCTTTTTTATTTGATGGTGTTCTGCA
GTGGGTCAGACATTCGACTAAATAGGTCAACTTAAACATAAGCCCAAGCATAACCTAATT
ATTAAACATGCAATACATCATATGACTTGTTTAACTCATCTAATAATCAAGTGTTAATCT
CTCAACCTAATATGCTTAACTCAATTTAACTTATTTATCAAAATCAAAATTGAAATAAGT
CAAATATAGGTTAAATAGATTAAAGTGATAATAAGACAAATCAACATAATTATTAAAAAC
TTCAATTAAGGTCAAATTCATGCAAATTGATAAATAAAAAAAACAACATATTTATTCAAT
ATATTACATTGGTCAATACAAATTTAACTCAAACAGGCTTATACTCAACCCAATCTCTTG
ACAAAATGTGTTGGGCTCAAGTTACATAGGCGAATCACGTCAAATTATAAATTAAAGCAT
ATCTACAAGTATGTAACATTGACAAATGTTTGTCGGTTGAAAATTCAGGTTGGCTCTTTG
ACAAAGTACAATGGTTCCATAGAGGAATTACATACAAGTTGCACGAGTAAGCTCAGCTCT
TCCCTTAACCACAACCCTCTCTTTCATTGAAATAGGAGAAATGATAACAAAAGAGGCCTT
TGATTGGGTTTACAAAGACCCTTTTACGGCAGCATCATGTTTAATTGCCAGGCTCATGAA
CGATATGACTACACATAAGGTATATGTGTAGAATATATTACATATAAGTTCATTCGTGAT
AATTCGTATGGTAGTTTTTTCTTCATCTTTTGCATTACTATATATATGTGTGCAGTTTGA
ACAAGAGAGAGGGCATGTTGCCTCAGCCATTGAATGCTATGTCAAGCAATATAGTGTCTC
AAAGCAATAGGCTTATGATGAGTTTAACAAGCAAATTGCGAATGCATGGAACGAAATTAA
CCAAGGGTTCCTCGTACCTACTTCCATGCCGATCCTGATCCTTATCAGAGTTCTCAATCT
TACACGAGTAGTAGACATCATTTATAAGGAAAATGATGAATACACTCATGTTGGGAAAGT
GATGAAAGATAATATTGCATCCTTACTCATTGACCTTGTGCCAGTATGA
>CRTPS109_Pseudo
ATGTCTACTGATCACTCGGCCCCAAATGCTAATCCAGAGACAAATCGCCCGACTCCAAAT
TATCACCCTAGCATTTGGGGCAATCGTTTCATCGTGACCAACACGCCTGATGATGAAGGT
GATTTTGTGATATCTGTAGTTTGCATAAGATCTTAACCATCTAAAGATTTTCTTAATTTT
TTGTCTCGCAATTTGTTGGTACAGATAATTCTGGCCCATGAAGAGCAGCAGTTGGAAGAT
CTGAAGCAGGAAGTGAGAAGAGAGCTAATAGCTGCAGCTAGTAACCCTTCCCAACAGCTC
AAGTTCATCGATGCAGTTCAACGGCTGGGGGGTGGCATACCACTTTGAAAAGGAGATAGA
AGAAGCATTACAACATACTTATGATAACTATCATGAGATTGATGATATAAATGATGATCT
CTATAACGTTGCACTTTGATTTCGACTACTAAGACAACAAGGCTTCAATATTTCCTGTGG
TAAGCCTCATGAATATCATGTGTTATATAGCAAAGCTCACATATAACATTCTATGTTTGG
GTGATGATTTCAGATGTATTCAACAAGAGAAGGGAAGGTTCAAAGAATCTGTGATGATCA
ATGATGCTTGTGGCCAACTAGGCTTGTATGAAGCTGTGCACATCTCAGGTTTGGGAAGAA
GATACACTAAATGAGGCACTTGCTTTCACCACCACTCACCTCAAGTCTGTGGTAGAACAT
TTAGGATACCCTCTTGCAGCACAAGAAACTCATGCCCTAGACCAGCCCATTAGGAAAGGC
TTGGAGAGGCTAGAGGCAAGGCCTTTCATGCATGTCTATCTACCAAGATGAAGCTTCACA
TAGTAAAGCTTTACTAACGTTTGCAAAGTTAGATTTCAACCTACTGCAGTCACTGTATAA
GAAAGAGCTGAGTAATATATCGAGGTTAGTTCTCAAATCATTCTTGCACTTAAATTCAAA
TTAAAAATTTACTAGGTCTTTTATGTGGATTAATGTATTGTATCAGGTGGTGGAAAGACC
GAGATTTCTCTTCAAGGCTACCTTTTCCCAAGGGTTGTCTCCATCAGTATTATTTTATAA
TAACAAAATTCACATTATTTTATCATTACATAATATGTCAA
>CRTPS114_Pseudo
GAAGTTAAGAGTGTACTCAATGAAGTAGGATAAGGTACATTTGAAGTTTTGCTCATAATT
GATGCCATCCAATGACTAGGCATTGACTACCACTTCCATGATGAGATTGAAGCAATTCTA
CAAAGGCAGTATAGAATAGTTATAACTACGGATGATTTCAGAGACAATCTTTACGAGGTT
GCACTTAGGTTTCGGCTCTTGAGACAAGAAGGTTACTATGTGACTGCATATGGCCGTTTT
CTTTTTCTTTTAATTATAGTTTAACCTTCTTTGATTATATATTGAATCATTTGCTTTTTG
GGAAAGTTAATTTTCTTGGTAATGTATATGAATGAATTGACAGATGTCTTTAACAACTTC
AAGGACAAGAAAGGGAAGTTTGAAGAAAAACTAGGTAAAGATGTCAAGGGATTAATG
>CRTPS119_Pseudo
AGAGATCAAACACTGAAATGGCATATGTGGCTCATGGCAATCCTCCCAGATCCAGGGTTG
TTAGAGCAAAGAATTGAGCTCACAAAAACCATCTCTTTAATCTACATTATGATGGCATTT
TTTATATTTAAGGGCCGCTAGATGAGCTAACTCTCTTCACAATGGAGTTAATCCATTGAT
ATGCTTATATAAATTAAGTTCCACCAAATTGGTAATTCTTATTTGGAGCAACATCAAGAC
TGCATGAAGATATGTGGCAAAACTCTTATGGATTCACCAACCAAAACCAGTAACAATTAT
TGAAAGGCATGATATACTCTAACCAAATTATCATTTACCCTCTGACCAAATTTCCCATCA
AAATGGACATTGAAATTTTTTTGGGAGTCACAAATGGAACCACATTTAACGGATCCATTA
TTTCAACGGTGGGTGAGTTTATGCAATGTATTTATAGTAGAAGCAAAATGGTTTTGCTTC
AGGGCATGTGCCCAAGGCTGAGGAGTACTTGAAGAATGGAGTCGTTAGTTCAAGGGTACA
CGTGGTGTTTGTTCACATGGTTTTCTCTTGGTCATGACATAACCAATGGCAATGTAGACC
TAAAAGTTAGATGTAGCCCATGGAAATGTACACCTTGTGGATGACTTTCCAAGCTTCATG
TCTTGAACAGAAAAGATTCCTCTTTCAAATGACCTATGAAGCGCCAAG
>CRTPS123_Pseudo
AGAGACCAAGCAGTGAAATGGCATATGTGGCTCATGGCAATCCTCCCAGATCCAGGGTTG
TCAGAGCAAAGAATTGAGCTCACAAAAACCATCTCTCTAATCAACATTACGATGACGTTT
TTTATATTTAAGGGCCGCTAGATGAGCTCACTCTCTTCACAATGGAGTTAATCCATTGAT
ATGCTTATATAAATTAAGTTCCACCAAATTAGTAATTCTTATTTGGAGCAACGTCAAGAC
TGCATGAAGATATGTGGCAAAACTCTTATGGATTCACCAACCAAAACCAGTAACAATTAT
TGAAAGGCATGATATACTCTAACCAAATTATCATTTACCCTCTGACCAAATTTCCCATCA
AAATGGACATTGAGATTTTTTTGGGAGTCACAAATGGAACCGCATTTAACGGATCCATTA
TTTCAACGGTGGGCAAGTTTATGCAATGCATTTATAGTATAAGCAAAATGGTTTTGCTTC
AGGGCATGTGCCCAAGGCTGAGGAGTACTTGAAGAATGGAGTCGTTAGTTCAGGGGTACA
CGTGGTGTTTGTTCACATGGTTTTCTCTTGGTCATGACATAACCAATGGCAATGTAGACC
TAAAAGTTAGATGTAACCCATGGAAATGTACACCTTGTGGATGACTTGCCAAGCTTTATG
TCTTGAACAGAAAAGATTCCTCTTTCAAATGACCTATGAAGCGCCAAG
>CRTPS128_Pseudo
AAAGAGCTAAAAGCTACTGCCAGAAAGTCTTCACTACTGCTGAACTTCATAGATTCCATC
CAACGCTTGGGATTGGCATACCAGTTTAAAAGGGAGATCAAAGAAGCATTACAGGACATG
TATCAAACCTATAATCTGGATGATGATGATAATGATATGACCTGGCCAATGCTTCTCTTT
>CRTPS130_Pseudo
ATATCATTCAGCTATTTGATTTTCAGGTGGGATATCAGTGCCATAGGTCAACTGCCAGAG
CCAGAGTACATGTGAGTGTGTTATCAAGCACTCTTAGATGTATACAGTGAAATTGAGGAA
GAAATGGCCAAGGAAGGAAGATCGTATCGGCAAAAGAAGCGGTAAGGCTTACATGTGATT
ATTATACTTTAAGAAGCAATAAATTTAATAACCATACTGATAAAATAAAAACCAAATCCA
CTGTTCAGATGAAAAATCAAGTAAGGGCATACTATGAGGAAGCAAAATGGCTTCAAGTCC
AACAAGTACCTACCATGGAGGAGTATATGCCTGTGGCATTAGTTACCTCTGCATACTCAA
TGCTGGCGACCACATCACTTACTGGAATGGGAGATGCTGTGACAAAAGAAACTTTCGATT
AGATCTTCAGTGAGCCTAAGATTGTCAGGGGTTCAGCCATAGTTTGCAGGCTCATGGATG
ATATGGTTTCCCACAAGGTAAGGCAGTCCTTACGCTGTTTCAGAATATTAACTTACAAAT
TCTAGCTGTTAATATGCATATCTTCTGAAATTCAAATGATCAAACAATTATTTTTATACA
TTTGTACTTTTCACTAACCTCTATGATTCTATATATATTTTGTAGTTTGAGCAGAAGAGA
GGACATGTTGCCTCAGCTGTTGAATGTTACATGAAGCAACATGGTGCGTCGGAGCAGGAA
ACGCACAACGAATTTAACAAACAAGTAAGAGATGCATGGAAGGATATTAATGAAGAGTGC
CTCATCCCAACCGCTGTTCCAATGCCCATCCTCATGCGAGTTCTAAATCTTGCACGTGTG
ATAGATGTTTAATACAAGAATGAATATGGCTATACTCATTCTGGGACTGTTCTAAAGGAT
TTCGTAACTTCCACGCTAATCGATCCTGTACTGCCAATATGA
>CRTPS134_Pseudo
ATGGAATCCAGTATAACCCAAACAATCATCTACAGCTTGCTCTTGCTAAGTTCTCCTCAA
TGGCTGTTTTCATGCTTTCTTCAAGCCCCTGTTCTCAGGAAAACTATACTGCCACCTAGA
AGGGATTTTTGGCTGGGAAAATCCTTTAGTAGCAAGGCTGCTCATCCGGTACAAAGCATA
GTTGTCAACAGAGCTTCTTATAAAACTGCTAATAGGCGAACTGCAAATTATCAAGCCCCC
ATTTGGGACTACGACTATGTCCAGTCACTAACAAGTGATTATAGGGTAGCTATTCATTAT
TCTTAGCAATGTGTTTTAATCGTTTTTTAGCTTGATGTTGCATATGAATATATTGTTATA
TGTGCAGGGAGAAACATGCATAGGAAGATTCGATCAACTAAAGAGGGAGGTGAAAATGAT
GCTGGGAAAGGTGGAGCAGCCTTTGGATCAACTTGAGCTGATCGATCTCTTGCAAAGACT
TGGAATATCTTACCAGTTCGAAGATGAAATCAAGAGACTGTTGAACAGCATATACTGCAA
TCATAACATTGATGACAAGTGGAAGAAAGAGAATTTGCATGCCACAGCTCTTGAATTTAG
AATTCTAAGACAAAATGGGTATAGCATTCCTCAAGGTATATCAGTAATATCTTCATTTTG
GTACAGAAAGATGAAGTACTGCATCCTAAGGCATATTAGAGATCTTAACTAATTCTTTGC
TAGCAGTAAAGGTCTTTATTTGACTTTGTCTCTATAACAGCTAAAAAATGAGCATTTTTT
ATTGCAGATGTTTTTAGTAGTTTCAAGGATGAGATGGGGGGCTTTAAGGCATGCCTTTCT
GAAGATATCCAGGGAATTCTGTGTTTGTATGAAGCTTCCTACCTTCCCATAGAAGGTGAA
AGTATCTTAGAAGAAGCTAGGGACTTCACAAAAAAACATCTTGAAGCATGTCTACAGCAA
AATATAGACGAAAATCTTGCCATACTGGTGAGCCATGCTTTGGAGCTTCCACTGCATTGG
AGAATGCTAAAGTTAGAGGCAAGGTGGTCCATAGATGCATTTGAGAGAACACAGGACATG
AACCCCATCTTGCTTGAGTTTGCAAAATTAGATTACAATATGGTGCAAGCAAAGCACCAG
GAGGATCTAAAGTATGCGTCCAG
>CRTPS142_Pseudo
TATTTATCTTTTAGTTTTATTTTTTTATTTTTTATTTTAAATTTATATTACCTTTTTATA
TTTTTCTCTTATTTTTAATTATTTTCTACATTAACCATATTTAAAAAAATTTAAAATTCA
CTATCACTTCACTCTATTATATATATATTGAATCTTTTTGCTCCTAGCACAATACTTTTT
TCCAGATATATGTAAGCTATGACTTTATCCCAAATAATAATTAGTAAGCACTCTTAAAAA
TGCAGACGTTTTTAGTAGATTCAAGGACGAAACAGGGAGCTTTAAGGCATGCCTGTGTGA
AGATATCAAGGGACTGCTCTGTTTGTATGAAGCTTCATACCTATGTGTACAAGGAGAAAG
TACCCTGGAGCAGGCCAGAGACTTCGCACACAGACATCTTGGAAAGGGCCTTGAGCAAAA
CATAGATCAAAATCTTGCCATTGAGGTGAAACATGCCTTAGAGCTTCCATTGCATTGGAG
AATGCCAAGGTTAGAGGCAAGGTGGTTCATAGACGCATACGAGAAAAGACAGGACATGAA
TCCTATCTTGCTGGAGTTTGCTAAATTGGACTTCAATATGGTACAAGCCACACACCAGGA
GGATCTAAGACACATGTCTAGGTAATTAGTTCATTGACATTCTTAATGTTTTGAGATTTA
GCCAAAAACTCTGTATCATACTCTCATAATGTTTTTATTGTCTCCCTTGACTCCTATAAA
GCTGGTGGAGTAGTACACGCCTGGGAGAAAAGTTGAACTTTGCTAGGGACAGGCTGATGG
AGAATTTCCTATGGACTGTGGGAGTGATATTCGAGCCTCAGTATGGATATTGTAGGAGAA
TGTCCACAAAGGTTAACACACTCATAACGATAATTGATGATGTTTACGACGTTTATGGTA
CAATGGATGAACTCGAGCTTTTTACAGATGTTGTTGACAGGTTACTGTTTGTCTTACTTC
CCATATCCTCTATGCATCATATGCTTCTGATTATGTCAGATGCTCTAAAAACTCAAATAT
CTTATTTGCATATATAGGTGGGATATCAATGCAATGGATCCACTTCCAGAGTACATGAAG
TTGTGCTTCCTTGCTCTCTACAACTCCACTAATGAAATGGCTTATGATGCTCTCAAGGAA
CATGGTTTACACATCGTTTCCTATCTTAGAAAAGCGGTATTATCTGCAACTGTGAATTCA
TTCCATTATATGCTGTTTACATGCATGTAGTAATCTTGACTCATTTTTTTATGATTAATC
CTTCAGTGGTCAGACTTATGTAAATCCTACTTACTGGAGGCAAAGTGGTACTACAGTGGA
TATACACCAAGCCTACAAGAATACATTAGCAATTCATGGATTTCAATATCAGGTCCTGTA
ATACTAGTCCATGCCTATTTTCTTGTCGCAAATCCAATCACCAAGGAGGCCTTGCAATCC
TTAGAGAGATATCACAATATTATCCGTTGGTCATCAATGATTTTAAGGCTTTCAGATGAT
CTGGGAACATCACTGGTCTGTATTCTACTCTCTCTCACAATCTCCTTACAAGTCCTAATA
AATATATATTTCTGTAATTTCTGTTCATAGACGGCCCATTATAATGGTTTTATTTATTTT
TTATTTTTTATTTTATTTTATTTTATTTTATCCTTGTCTTAGGATGAGTTGAAAAGAGGA
GATGTTCCCAAGTCAATCCAGTGTTACATGTATGAAACTGGTGCTTCTGAAGAAGACGCC
AGTAAACACACAAGCTATTTGATTGGAGAGACATGGAAGAAGCTAAATGAAGATGGAGCT
GTAGAGTCTCCATTCCCTGAAACATTTATTGGAATTGCAATGAATCTTGCTAGGATGGCC
CAGTGCATGTATCAGCATGGAGATGGACACGGGATTGAATATGGTGAAACTGAGGATCGA
GTGTTGTCATTACTCGTTGAGCCCATTCCCAGTTTGAGCTCTGAATAA
>CRTPS149_Pseudo
TTAACAATCATGTCTTTTATTGGCATGAGAGAGACTGCAACCAAGGAAGTCTTTGATCGG
CTGCTACAAAACCCTAAGATTGTTAGAGCTACCTACATAATCATTAGGCTCATGGATGAC
ATGGCTTCCCACAAGGTACAATGAAACAACACTTCCTAATACTTGGATATCAATCCCATA
AAGATAAAGAAAATCTATTATATATCAATTTCTTTTTAACACCTTATATTACTATTTCTG
CAGTTTGAGCAAGAGAGAGAGCATATTGCATGAAGCATCGAATGTTACATGAAGCAACAT
GGTGTGTCGGAGCAGCAAGCATATGATGAGTTTCACAAGCAAATCGAGAATGCATGGAAG
GATATAAATGAAGAGTGCCTCAGACCTACTGCAGTTCCAATGCTTCTCCTTAGTCGTCTT
CTCAATTTTGCTCGATCAGGAGATGTGATGTACAAGAGCCACAAAGATATATTCACACAT
CCTGGAGAAGTGACGAAAATAATATTTCAATGCTGCTCATAGACCCTGTGCCAATATGA
