# Supplementary material for: Comparative (Within Species) Genomics of the Vitis vinifera L. Terpene Synthase Family to Explore the Impact of Genotypic Variation Using Phased Diploid Genomes
Source: Front Genet. 2020 May 5;11:421. doi: 10.3389/fgene.2020.00421 (PMC7216305; doi:10.3389/fgene.2020.00421)
Supplement: Supplementary file 9 [file Data_Sheet_5.ZIP › Supplementary Data Sheet 5/CHTPS_primary_complete_loci.fa]

>CHTPS002_Loci
ATGTCTTCTCAGTCCACCATACTCTTTCTGTACCCATTTCCAAAGTGTCCGCAAACTCCA
CCATCTCTTTCTTCACAAAAACATGCTGGTGGTATGTTCTTGTGTTCAGTTTGCATTCCA
TTCATGTGTGTTTTTCTTTTTGTTTGTTTGTTTGTTTTCTTTTGTAAAAGGTAACGGCTA
AATGGTGGTCATTTGAGGAAGAAGGGAAGAAAAATGATAAAATATAAAAGAATATCATCA
CCATCTTCCACCTGATAGAGTGCTCTAAAATGGCAGAGAAGATAAGAAAAAAAATAAAAT
TTTCCTTATTTGTTTACAGGAGTTCCACCCTTCAAGCCCAAAGACAAATGGGTTAACGGT
AATTTAAATGTCAAGTGCAAGGCTATATTGAAACCCCAGACTCAAGGTATGCTAGAAATT
TATTCAAATTTTAGAAGCATTTACTCCTTTATATATCTATATATTAACTTGTATGCATGC
AGAAATTAATGATCGAGTGGATGTGTTTCAAAATGGCGCTCCAGAGGTAAAAAAGTTGCA
TGAGATTGTGGAGGATGACATAGAGAAGGAGTTACCTGTTAAGGTGATTTTAATACACTA
TATTTTACCTTTCCTTTTTCATTTTTTTTTAAGATTGGGGTACTGAAATTTATGGTTTTT
GATGTGATTTTTGCCACTTCTACGGGAAGGGTTATGGGTCAATCGAGATTAAGAAACATG
TCGATACTGTCAGATCGATGTTGAGCTCCATGGAGGATGGAGAGATAAGCATATCGGCTT
ATGACACTGCATGGGTGGCTCTTGTGAAGGATATTAATGGAACTGATACACCTCAGTTTC
CATCTAGCCTTCTGTGGATTGCCAACAATCAGCTCGAGGATGGATCATGGGGCGATGTCC
ACTTCTTCTCCCCTTACGATAGAATACTGAGCACGTTGGCATGTGTCATCGCATTGAAAT
CGTGGAATATTCATCCAGAAAAATTCGAAAAAGGTAGAGAAAAGAATGGAACTGGACATC
CATTCACTTTCTGAATGGGTTTAGTATTCATAATCAACTACACATACATATGATATGATA
CCCCATTAACTTTGCTTTAACCCTTTCTTAATTATCTCGTGATAGGCATGTCATTCATCA
GAGAGAACATATGCAAACTTGAAAAAGAGAAGGCAGAGCACATGCCCATTGGATTCGAAG
TAGCTTTTCCTTCACTCCTTGAAATAGCTGAGGACATGGGCATTGAAGTTCCTGACGATT
CACCTGTCTTGCAAGAGATCTATGCTCAGAGAGATCTAAAGCTCAAAAAGTTGGTTCAGA
ACTCTTACTTGGAGTCATCTAAGATTAAATTAATGAAACAAATTTAATTTTATGTTCATA
GATATTTAATTATTACATTTATGTGATAATTGTTCTGTTGTGTGGAATAGGATACCAAAG
GACATCATGCATAGGGTGCCCACAACACTGCTCTTCAGCCTGGAAGGAATGCCAGGCCTG
GACTGGGAAATGCTTCTAAACCTACAGTTCCAAGATGGGTCCTTTTTGTTTTCTCCATCT
TCCACTGCCTATGCACTCATGCACACCAAAGATGAGAAATGTTTGACATATCTAAATAAG
GTTGTTGAGAGATTCAATGGGGGAGGTAACTAAATTGCCCTTTATAATTCCACAATTAGA
AGTTTTATTTTCACTTACAGATATGCTTGCATTCTAATTTTGCTTTGTTTTTGATTCTTT
AGTCCCCAATGTTTACCCGGTTGATATGTTCGAGCGCATGTGGGGTGTTGATCGGCTGCA
GCGCCTTGGAATATCCCGATATTTTGAGCCAGAAATCAAAGTGTGTATGAACTATGTATA
CAGGTAGTACTTATGACACATTTCTTAAGCTAATTGAAAAAAGAAGGAAAGAACTGCATA
CCAAAATTTATAAAGCTAAAACACTTCAAATTTCAGATATTGGAACAAAAATGGAATAGG
CCCGACAAGAAATACTCGGGTTAGTGATGTTGATGACACATCAATGGGCTTTAGGCTTCT
AAGATTACATGGCTACGATGTTTCTCCAGGTAAAGCATTCCCACAAGTGACAATTTCAAG
AACTAGTCCTGACTTTGAATTCTATATGATATTAACGTTGAACTACAAATTTTCCTAAAA
ATTTAAGCTTACATGATTTAATATTAATACGCATGTCATGTTTTTTGACACCCTTTCTTA
CATGCGGCCATGCCTACACAAAACATACCATATTGTACTAATTTTTCTTAAACTTAAGCT
TGTATAGAATTTGAGCTTAACATGCATATTGTGCTCTTTAACAATTAAGGCATAACCGAT
TGTGTTGATTTTTTTCTTTCTTGCAGATGTGTTCAAGCAGTTTGAGAAGGGTGATGAGTT
TGTCTGCTTCCCAGGGCAGTCATCCCAGGCCATTACCGGGTTGTTTAACCTCTTTCGTGC
TTCCCAGTTTCTGCTCCCCGGAGAAAAGATTCTTGAGAACGCCAGGAAGTTTTGTTCCAA
GTTTCTCAGAGAAAAACAAACTTGTAATCAGCTCGAAGATAAGTGGATAATAGCAAAGGA
TTTGGCTGGTGAGGTATGGTGCCCACACCATTAATTTTGTGGAGGAATTTATGGTCTGAA
ATATGTCTTTTACTTAAACATAAAGTAAAGACAAAACCCCAGCTCTCATCACCTTCTATA
CCCTAAACTTGAAAGACTTTTCCATAGTTGTTTAAGACTTTAAGTTACCTATTCATTTAT
TGAGTTGAAACTAATAATATCAGTCGATTATAACGACAGGTTGGGTATGCTCTGGACATT
CCATGGTATGCCAGCTTGCCACGCGTGGAGACAAGATTTTACGTTGAACAGTATGGAGGT
GGAGATGACATATGGATTGGCAAGACTTTATACAGGTATTTATTATTTCTAATTCACTTA
CTACAATAATTAATTAGCTTCTTAATTTAAAAATAATAATAATTAAGTTTCTTGTATAAT
TTACAATAATTGAAGTAAAATTTTGTCCATGGGGTAAAAAAAGAAAAAAAGAAAAAGGCA
CCATAAGACCTTATATGTGGCCATGCAATCCATGTTTGAAAGGATTGCATTTGAAAAATA
AGTGAGGGTTTGATGAAACTTAATATTTATTATTTAATAATTTAATTTGAAAAATCAGTG
AGGGTATGATGAAACTTAATATTTATTATTTAATAATTTAAGTTGATTTTAAGTTAAATT
ATTTTTAAGTTATTAATTTAAGATTTATTATTTATTTTTTGTTTTTAAGTATTAAGATTA
TTCGATAAAATTAATTTAAAATTTATTTTAAGTTATTGAATTGACATATTTACCCATTTA
TTATAATTAATATTTATTATTAAAATTTTAATTAATATTTATTTTCATTAATCTTAAGTA
ATAAATTTGTTTACTATTGTAGATTTGTAAGATAACTTAAAAATATTTGCTAGAAAAAAT
GAGTCATGGATTATTAAATATATTCTTGTTAGACATGAATAAATAAGATAAAAAAAAATT
GGGATTCAGAATAAGTTAACTATTTTAACTTAATATATAAATTTATTTTTAACTTTAAGT
TTTGATATTAAGTTATTTTATCAAATCGTACTAATCTATTTAATAACCTAATTTAAGTTA
TTAAATCTCTTTAAATTATGAGGCTGATTTACCAAATAGTCTCATAAGACTTTGAGTGTG
CCAGGAAAAACAACAAAAGTGAGGCATCTTGTTCTTAAAAATTCTAGGCAGTAGGGTATG
ATTTTATTTCACGGAAATTTTTTCAGAAAGGAAACTTATGTGTTGTTCATGTTGACCGAT
CTCAGGATGTACCATGTTAACAATGATATCTATTCTGAGCTTGCAAAGCTGGATTTCAAC
AACTGCCAAGAATTGCATCAGCTTGAATGGGACAGGATTCAGGAGTAAGTACCCACCATA
TGCACATATATATACACAATTAGAAAATTGCCATTATGCTAAACTCGTATATATGCTATA
GGTGGTGGACGCACAGCAATCTTCAAGAGTTCGGGCTCAGCAGAGAAACCCTCCTCCTGG
CTTATTTTCTCGCAGCAGCCAGTATATTTGAACCAGAAAGGTCGGTAGAGAGGGTGGCGT
GGGCTAAAGCTGCCGTCCTGGTAGAGGCAGTTGCATCTTATTTCAACAAGGAAACATGTA
TTAAGCAGAGGAGAGCCTTCCTTCTTAAGTTCGGGTACAGTGCAAGTGGAGGACGCTACA
GGAAGATTAATGGAAGGTAAGATAGATACTATGGAGTCTAGGCCATGAAAATTAATCCAA
AATGATAATCCAACTGACATATATATGTTGGGCGGCAGTTCTAGTCTGAGCAAGACTGGA
GAGGAGCTCGCGGGGTTATTACTCACTACCTTAAACCAGCTCTCATTGGATGCACAGGAG
CTGAATGGCTCGGACATACATCAGCTTTTACATCATACTGTGAGTAATATAATAATCACT
GTGTATTCTGGATCCTTTTCGTATGGGTAAAGGAACGATAGTATGTGAAAAAATAAGAAG
AAACCAGTACTGTTTTGATCATCCTCTTAAGTCAAATAAAGTCAAATCCCCATCGAAAGG
AGTTCTAGAAGGAAGAACCTATAACCTAATCAGGGTTTTAGTTTTCAAAACTTTCGTCTT
TTAATTTCAAAATTGATAGATATCCCCGTCAGTCAAAACACCTTATAAATAACAATTTTC
AAGTATTAAAAAAAATTAGAAATACTCCTAAAATTAACACATTTTTATAATGCATTTGGT
AATTATTTTTAAAAATATTTTTAATATTTAAAAAAATAAATATTTTTAAATATTAGAAAA
GATAAATATACTTTCCACTATACAAAGTACTCTTAATAAAAGTGTATTTTTCTTTAAAAA
CCTTTTTTTAAGAATTACTTAACCGTTTTCAAAATATTAATGTGACAGACTTTTTTTTTT
AAATTTTAAAGGTTTTCTTTATATTAAAAGTACTTTCTAAAAGTAAAAGCACTACCACAT
GAATATTTAATTATTAATAAATATATATATATTAGGTTATCATCTACTCGAGAGTCGAGA
CCTCTTCTGCCACTAAGTATACAATTCCGAATAACTAAATTACTCTCTGTTTTTCTTTTC
TCAGTGGGAAATGTGGTTGACAAAGAACTTGGCAGAAGAAGATGGATGCCAAGGAGAAGC
GGAGGTCCTGGTGGATGTGATAAACCTTTGCTCTGGCCGTTCAATCACGGAAGAGCTGTT
GAACCATCCTCTTTATAAGCATCTCTTACACCTCACCAATGGTGTCTCTCACCAACTTAG
TCCATTTTACCAGCACAAGGTACAACAACTATAACCTCAAAGCCTAATTCTATTTTGTTT
ATACTATCTCTATAAGGCAAGTTAAAGTGGGCTTTAGCATAATGGGGTGAACACTAAATT
TTTAAAAATATAATTGATGTATTTAATTAAATCTTATATATATATATATATATATATATA
TATATATGATTCCATTTTTGGATGACATTTAAGATAATTTTCTATAGAATGAAAAACATT
TACATTAAATTTATTTAATTAGACTATAATGGCCGAGAATCATCTTTTCGAATCTATTAT
TTTTATTGAGCAATTAACTTTTCTAAAAGTTTTAAGTTTATAGGATTTAAGTTCAAAATA
CATATCTTACTTTCCGACATTTTTCAGGCACATATTGGAAGCTATAATCCTGAAAAAGAA
AGTGATGTTAGTTCTAAAGTAGAACCGGACATGCAAGAACTTGCACAGTTGGTGCTCCAA
AACTCCACTGAGGACATAGATCCCGAGATCAAGAGAACATTTCTATTGGTAGCCAAAAGT
TTCTACTATGCTGCCTACTGTGATCCTGCAACTATTGACTCTCATATTGCTAAAGTACTT
TTCGAGAGAGTAGTTTGA
>CHTPS001_Loci
ATGTCTTCTCAATCCACTATTCTCTTCCGCGCTCTCTCTCCAAAGGGTCCCCTACCTTCT
CCTTCCTCTTCGACACCCAAATATGCTGCTGGTACGTTCTTGTCTGTCTTCCGTATAAAT
CATCCAACCCCACTTGGGGAAAACACAAGATTTTTCATTTATTATATGTTTTATATATGT
TTTCTGGGTGATGGTGGAATAGTCATTTTCTTTTGGTGTGTGAATAATGTTTGCTGGGTG
ATGAGGCTTTCGCTTGGTTTTTGTTTGTTTTGATTAATTGCTGAGAATGAAATATTGGAG
GTTCAGATCAGTTTCAGCATGGAGAAAGTGAAAGCGTTTTTTATTTTCATGGTTCTATGG
AGTTTTCTGTTTTCATTCCCTTTGGTTTCTCAGTAACCAAACTGAGGACAAAACTTCACA
GATTTTGTTTGTTTTTTTTTTTGGGATTGTGCTCTGGGTTTTGGAAAAGCAAAATGCTAA
GAATGCCAGATTCCTTAGAGATATATGTACTTCATTGTATTAGTCAGCTTTTTCTTCAGT
GGAGATATCTCTTTTCTTTAGATTTCTAATCCTCTTCCACCTTCTGCTTTTCTGCTAACA
CAAACAGCCTTTTTCCCCGGGAAACGGTGTGAAAATGAGCCAGCTTTTTCAATCTCCTTA
ACGAGAATCTACTGCAATTTGTTCTGGTCAATGGCACTAGTGTAATTCACTCTTCTAACA
AGGGTATATACTGATGATGATGATAAAAATAGACAATTTTCCTCCACTTTAATTTAATGC
CTACGATTCTTTTCTTGTTTGCAAATAATTAATTTATTTAACTTTACCAAAACATTAGGA
AAGTGATAAAATAAAATAATTTTTTAAATTTTGTAGGTACTGGATGGTGGGTGGCTAAAG
ACAAAAGGGTTCACTTCAATTTAAGGAGAGAGTGCAAGGCCTTACCAAAACCCCAAACTC
AAGGTATATATATTTCGAGTTTTTTTTTTTTTTTTTGGGTCAAATTTTTGGAAATTTTGT
TATGAATTTGAGAAGATCATTTGCACCCACCATGCATAAATTAATGATCTGTATCTGCAG
AATACGTGGACGTATTTCAAAGTGGTCTGCCAGTGATAAAGTGGCATGAGATTGTGGAAG
ATGATATAGAAGAGGAAGCTCTCCAGGTGAAGATTGAATAGCTCCACAACTATGATTATG
CATAATATATGCATCTACAACTAGGAACCTGAAATCTTTTGTGTTTGATGTGATGAGAAG
GTTTGTAGGTCAAATGAGATTAAGGAACGTGTGGATTCCATAAAATCGATGCTGAGTTCA
ATGGAAGATGGAGAGATCAGCATATCGGCTTATGACACAGCCTGGGTGGCTCTCGCGCAG
GACCTCAATGGAGGAGGGACTCCGCAATTCCCATCAAGCCTACAGTGGATCGCCAACAAT
CAGCTCATGGACGGGTCATGGGGAGACGACTGCTTATTCTATGCTCACGACCGGATAATC
AACACATTGGCGTGTGTGATCGCATTGAAATCGTGGAAAATTCATCCGAACAAGTGCGAG
AAAGGTAAGGAAAAAGGAAAAAAGGAAGAATAAAAGCAACCGACTTTTGAGTTGTTTTAA
CATTGAGAATTAAAACTTGCCATCTCTGTCTTTGTAATATAGGGGTGTCATTCATCAAAG
AAAACATAAGCAAGCTTGAAAAGGAGAAGGCTGAGCACATGCCTATAGGATTCGAAGTAG
CTTTCCCTTCTCTCCTCGAGATAGCTTGGAACTTGGGCATCGAAGTACCCAATGATTCGC
CCTTCTTGAAGGAGATCTACGCCCAGAGAAATCTGAAGCTCACAAAGTATGGTTTGATCA
CAACTCAAAACTTTGAGCTATGATGGTGTTGGCTACTTTCCAGAGTTGTGAATTGAAAAA
AAAAAAAAAAAGATAAAAAAGAAAAGATGAAGTGAAAGTGACCTTATCTTCGTTGATTTT
TAAAAGGATAGGTGCTTTAGTTATCTTTACAAGTATGTAATAATTATTATGTTGTGTGTG
GGATAGGATACCATATGACATAATGCACATAGTGCCCACAACACTACTCCACAGCTTGGA
AGGAATGGCAGGTCTAGACTGGGAAAAGCTTCTAAAACTACAGTGTCAAGATGGGTCATT
TTTGTTTTCTCCATCGTCCACTGCCTATGCCCTCATGCAGACCCAAGATGAGAATTGCTT
TAGATACCTAAACAAAGTGGTTGAGAGATTCAGTGGAGGAGGTAAAAGTTGCCCTTTATG
CTTCCACAATCACCAGTTTTGCTTTCACTTTACACTTTACACATGTGCTTGTTTGCCTTG
TAATTTTGCTTTCTTTTTCTGTCTTTTAGTCCCCAATGTTTACCCTGTCGACTTGTTTGA
GCACATATGGGCTGTGGATCGGCTGCAGCGCCTTGGGATATCGCGGTATTTTGAGCCTGA
GATTAAAGAATGCATCAATTATGTTGCCAGGTATAATATATACACACATTGATTGTGATA
TTGTAGACTCATTTTAAAGCTATGAGGAAACTATGCAGAAAATATCTACATGTTGGAAAC
GGGTCATTTACCACGCAACCCCATCTGATAAAAATGAAGGTATTGATAAGTTTAAGCACT
TTGAATTTCAGATATTGGAAAGAAAATGGAATCTGCTGGGCTAAAAACTCCGAAGTTCAC
GATATTGATGACACTGCTATGGGGTTTAGGCTCCTTAGGTTACATGGCCATGATGTTTCT
GCTGGTAAGAAGTTTGGACTGAGCATGAATTTCCAGGACTAGTGCTGCTTTTGCATTATG
TAATTAATATTGGTTATATATAATACTGTTTGATTGTTTCTTATAACAGATGTGTTCAAG
TATTTTGAGAAAGGTGGTGAGTTCTTCTGCTTTGCTGGGCAGTCATCCCAGGCTGTGTCC
GGGATGTTCAACCTCTACAGAGCTTCCCAGGTGCTGTTCCCTGGAGAAACCATTCTTGAG
AATGCCAAGAAGTTCTCTTCCAAGTTTCTAAGGGAAAAACAAGCTTGTGACCAGCTCCTG
GATAAGTGGATCATAATGAAGGATTTGCCTGGTGAGGTATGGCCCCCAAAATCTTGTCCA
ACTAATTTTTTTTTCCCTTTTTTCACTTACTAATTTCTTGTTACCTTAACAAATAAATGA
ATAATAATGACCCAGTTGTCAGGCTTTGGCTCCCACCCAATGGGATGTAGTCTTTCTATA
TAGTATATGGTATATACCACTACCCCCACAATAACATTTATTAAAGTAATATAAACTAAT
TTTTCTTTTTCTTTTTCTTTTTTTTTTTTTTGGTTAACTTTTTGAGATGGGAACTTTGAA
TAATTAATCAAATAGTAGGTCTTGCAGCATTTGAAGGAAAAAATTGAATGAAATATCTCC
CTACCAACAGCAAAATAAAGCAGGTAATTTGTGGACCATATCATCCGCGAATTGAGTGGT
CCATGAACAGTCTAATTTTTCTGCCCTTTTCTGTCCAACACAGCAATTCTACCAACTGAA
TGGCTTGAATTCTCCTCATCCTACAGCATCTGGGTCAGCCTTTAAAAAAAAAGAGTCTAA
AGTCTTTTTGTAAGTGTCTTTTTCTATCAAATCCTAACAATAAAATTCAATAATATGATG
TAACAGATAGGGTATGCGCTGGATGTTCCATGGTATGCAAGCTTGCCTCGTGTGGAGACC
AGAATTTATATCGAACAGTACGGTGGAAAAGATGATGTATGGATTGGCAAGACCCTTTAC
AGGTACTTCCTATGCTTCCACTTGTCATAATGATTATACCCTTTTCAAATAACAAGGTTC
TTTTAGTAACATTTTTAATGGTAATTTTTCATTTTTCCATTGAATTCATGTTGATTTTAC
TTTTGATTTTGATTCATCTCAGGATGCCTTATGTAAACAATAATGATTATCTTGAGCTTG
CAAAACTGGACTTCAATAACTGCCAAGCCCTGCACCAGCTTGAATGGGACAGCATTCAAC
AGTAAGTAACCCAAAAAAAAACATCCCCCATCACTTCAATCTCTATTATATTATAAGGTC
ATATTTACATTAACAATGTCATAATCTATAGGTGGTACACACAATGCCATCTTGGGGAGT
TTGGGGTTAGCAGAAAAGCCTCTCTCTTGGCTTATTTTCTAGCAGCAGCCTGCATATTTG
AGCCTGAAAGGTCAATTGAGAGGCTTGCTTGGGCGAAAACCGCCATCTTGGTCTTGGCGG
TCCGGTCGTATTTCAGCAAGGAAACATGTATTAAGCAGAGGAGAGCCTTCCTTCTTAAAT
TTGGATACAGCCCAAGTGGAGGAGACTACATGAAGAAGATCAATGGAAGGTAAATTTTCT
AATTGTTTTGGTTGCTCCAAAGAATACTTCCAAATGCTTTCAGCTAATTTGTCTTTTTCC
CTTTTTAATGGTTTCTACTATATATTGATAGGTTCTCCATCTTGGGTATGGCTATGGCTG
TCCAATGTCTTTATTCATGTCTACATATTATCATACTCTTCCAACCCTGTCATTCTCAAG
GGTGTCTCGATCAGTAGGCACACAGCCTTATTTGTTGTCCATCTCAGTATAAGTTTTGAC
TTCTTGCAAACCCACCTCAATAATCAAAGCCCGCATTCCCATATATATCCACTAGTAAAT
TTGCTATTTGGGTGGGAGTTACTGTATATATGTTTCTCACCACCATGCATGCCTACTCAT
TTTTGTCCTCAACTAACTCCATATCAATCATTGATTAATATTTGGGAACCATTAATGGAA
ATTGAGCTTTGATTCATATGTTTTTCCATATTTTATAACTTAGTCTAGAATTTAAAATCA
AAATCATAATTTTCGAAGCTTTAAACTTTTTTTTGACTTTTTAGTCAAAGATGGTATTAG
TAGGGTTGTTTTAAAATCCATTTTTTAGATAAATTACACTTTATATTTAGTTGATATTTT
AAAAGATTTACAAATTCGCATTAATGTTTAATTTAAATTTAATTAAATCATAATGCAAAA
TTACAAAATCCAGTGGCATCTGATTTCTGTTGGTTGCAGGGGCTCTGACTTGAACATGAC
TGCAAAGAGGCCTGTGGGATTCCTTAAGAACAAGAGCGGAGAGGAACTTGTCGGACTCTT
ACTCGGAACCTTAAATCAACTCTCATTGGATACACTGGTGGCTCATGGCAGAGACATACG
ACACATCTTACGTCAAACTGTGAGTTTTCCCTCTTTTGGGGTCCTAGAAAAATACTCTTA
ATATATTGAGAAATTAAATCAATACAAAAATATAAGAGAATTTATCATGAGATTTGTAAT
TTTTTTAAAAATAAAATAAAATAATTTGAAGAATGGAAAATTGTTGAAATAAATTATTAG
GCATCACCCCCCTGAGCTTATGTATCTGAAATGTGACAGTGGGAGATGTGGCTGATGAAA
CATTTGGATGAAGGAGATGGGTACCGAGGAGAGGCAGAGCTCCTGGTGCGGACCATAAAT
CTCTGTGCTGGTCGGTCTCTCTCAGAGGAGTTGTTGGCTCATCCTCAGTACAGGCGTCTC
TCTCAACTCACTAACAGAATCTGCAATGATCTTGGTCTCTTTACATTGCACAAGGTTAGA
TTTTTAGATTTTGATCTCTAATGCTTTTAGAACACAAAATAATCCATCTTTAATGAAATT
TAGAAAACATTTTTTAAAAATTGTCTTTGATAATATTTTTAATAAAAACGCATCTAAAAA
AACGCTTTGATAGATAGTATTTTAAATAAATCAAATATCATTTTAAAATTTTTAAGGAAA
AAAATCATGGATATTAGAGTGGGAAATGACAAAAGTGTACCATGTGGGATATGGGAGGAG
GGCCGAGATTCCATGGAGAAAAAGCTAAGACAAATGGACACATCCTCATCAGACCACAAC
TTTTGTCATTTGAAAATATCTTAAGATTTGACCATGAAGTGAAGTGGATGTCCGTACAAC
TTCATCATTTGGAAAGGGGAGGGGGGCCCTAACCTTAGTGCTTCTAATCTTCGATTAATA
TTCCTAACTTCATCTCTATTTTTTTAATGTTATTCAGGGTCACAATGGCACCTATAATCC
AGAAAATGGCAGCCCTATGAGCCATAGGGTAGAGTCAGACATGCAAGAACTTACGAAGAT
AGTGCTGGAAAACTACCCTGATGGCATCAACCCAGAAATCAAGAGGATTTTTGAGATGGT
GGGCAAGAGTTTCTACTATGCTGCCTACTGTGGACCTGCAACCATCAGTGCTCATATTGC
TAAAGTCCTCTTTGAGAGAGCAGGCTGA
>CHTPS003_Loci
ATGGCTTCAACGGAACTGTCCCAGTCCTCAATTCATGCTCTAGTCCAAAAAATCAAACAA
AAGATGTTCTCAAACACAGATCTCTATTCGTTTATTTCTCCTTCTGCCTATGACACTGCA
TGGTTAGCCATGATTCCAGACCCCCACCAGCCTGATCGTCCAATGTTTGCGGAGTGCTTA
GATTGGGAGCTCAACAGCCAGAGAGAAGAAGGGTTTTGGGGAGAGTTTGATGGCTACGGC
GTGCCCACCATTGATTGTCTTCCTGCAACACTTGCCTGCATGGTTGCACTCAAAAGGTGG
AATGTGGGGGCCAAAAGTATAGACAAAGGTAGTCATTGCCGGTTCCATCTGCATTTTTCT
TATGGAAAATTGCTATGGTTTTCTTCAAAATCTTCAAGTGAATTATTATCTGAAATTGGA
CCCTTTTTTCACTTTTCAGGAATGGCATTTATTCATGCAAACGCAGAGAAGCTTCTTGAA
GAAAAGTACAATCCTTGTCCTCGGTGGTTTGCCATTGTTTTCCCTGCAATGGTTGAGCTT
GCAGGTTCAGTTGGCCTAGAGATAATCCTCTCAGACGGATTAAAAGCAACGGTGGCAAAA
ATATTCAACCAGAGGCTGCAAATTCTCAACACGTATACTTAATTTCTTTTCTTATGGTTT
ACGTTTGAATGATACGACTACTGCCTTGATACTCGTCAATATTTTCAATAACATATGCTT
GCTTTTCAGGGAAGAACTGGTGGACAAATACCATTATCCTCCATTAATATCATATCTGGA
AGCCTTGCCTTCCTGGTATGATATTAGTCGTGAAGACATAGTCAAGCACTTGAGCGATGA
TGGCTCAATTTTCCAATCACCTTCTGCCACTGCTCGTGCATTTATGGTTTCAGGAAAGGA
AGAGTGTGTGGCCTACCTCCAATCTCTTCTTCAAAGATGCCCTGCTGGAGGTTAGAGATC
GAACAGTACTTCCGTTTGCACACACTCACCTGTAGTACTCCATCCATATTAACCTGAATT
TTTATCTATGAGAGGTTGACTAGAGGTTGACTTCGTTTTCATTGCAGTTCCACCAATATA
TCCCATGGATGAAGAGCTTGTAAAGCTTTCCATGGTGAATCAATTACAAAGATTGGGGTT
GGCCCAGCAATTCGTTGAGGAGATTGACGAAATATTATCAGTGGTTCACAGGTAACAACT
TATAAAAGAGATCAATCATAAAGCTGCTATTAGTGAGTAGTACTGTTTGTTTCATGGACA
AATTTCACAAGCCTTTTTTCAAAATTTTTACTGGGAAATTCAGGAGTTACATGAATCGAG
AACGTGGAGCCAGACAAATTAATTTTGTACCAGCTCAGCTATACAAGGATTCTTTGGCAT
TTCGCCTCCTGAGGATGCATGGTCATAGTGTATCTCCGTGTATGAATCTTGACTTCTCAT
TTTTCAATCTTATTGATATATACAAGTTTACTGATAAAAGTAGTGTTAATATATGCAGGG
AGTTTTTGTTGGTTTCTTCATCATGAAGACATTAAGGATCATATTAAAAACAACAGCGAA
CACTTGTCAAGTGTACTGTTAAATGTTTACAGAGCTACTGATCTTATGTTTTCAGGAGAA
TATGAGCTTGAGGAGGCAAGATCTTTTTCCAGGAATTTACTGGAGAAAAGCATATCATTG
AGGCATATACATGACAATGACAATCTTGTTGTCTTCCCTCATTTCCGGAGAATGGTAATT
TAGAGCTTGTTTAATAACTATTTTTAAGAATAGTTTTTTGTTTTTCATAATAAAAAAATA
GGAAAATACGAATTTGACGGTTTAAAAATTATTGTTTGGTTTTTGTTCTTAAAAATAAAA
AACAGAGATTTAAAAAAAAATATTTTTTAGTTATTTTCAATTATTTTCACTTTTTTTTTT
GTTGTGAGAATCGTTTTCAAAAATAATTATACAAATATGTAAAAAGATTAAAAATATTAC
ATTAAATATAAAAATTATTCTTAAAATGCATATAAAAATATTAAAAATGGGTTAAAATTT
TTTAAGTTCCTTAATACTTTTGTTTTACAAAATATTAAAGAACAATTTAAAAAAACTATG
TTCAAAAACTATTTTTTAAAATTTGTTTAGGAAAACATTTCTCATAAAGACAATATTATT
TCTATTAAAACTAATATACAAAGGCTTTCTCGACGGAAAAAATGATTTAAGACAAAAGGA
AGGTCTATGTCATTCCTTGGGACATGTTCCCTCCTCTCTTGTATTCATGAAAATTACGTT
AGGCTCCTGAATTAAGGTATATACAAATTCAAATATTTTCAAATTCCCCATCTATAAAAT
AAGAGAACAAAGATGAAGAAGAATGTAAAAAATGTTTATTGAACTTTTAAAGTAATTTTT
TCAATCAATTTTTTTTGCTTCTCATTTCTTTTTCTTTATTTTCTTTTCCACTTGCCTTTC
CCCTAACCTTCAAAAATCCAAACCAAGCCTTAAGGCAGTGTTTGAATTATGAAAAGCTTC
AAGGAAAATATACAAAGTAGAAATAAATAAAAATTTCTTATTGGATTTACCATAAAAAAA
ATCAAACATAATAGAAATTATTTAAAAAACATTTATGTATATATTAAAATTCTTTATAAG
AAAAAAATAAAAAATAAAATTATTATTATTGAACCTATCAATTTTTAATTTATTTTCATT
TTTCTTAACTTTTTTGTTTATTTATTTTTCATCTTTATTTTCTCGGCTCCTACTTTCCCT
AAAAATTTTCAAAATCCAAACAACTAACTAATACTCTTCTAGGAAAATATAATTGACTCC
TTGCTGACCGATCTTTTTTACACAGTTCCCTTACTAGTAAATAATGAATTCATTAGTAGG
ATCATAACGTGATTCTTGCAGGCCGCCACATGATCCTTCATAAGTGTTTTGCTTACGACA
ATAAAGTCATGTTTGGTAAAATTCTTGAAAGCTACATTTAGAGAATATCTTAAAGTAATT
TTTATACTAATTCTGGATAGAAGAGACGACTGAAAATCATGTTGGTCAACTTTCCATAAA
AGTATATCTGATGGGACTGCTATAAATGCCGCAAGCGCTATAGTCTTGAAACACGAGAAT
CACTCCTAGGAGCCCCTTAGTCATGTGATCATTTATACAGCTCTAGTCAACGTTTGAATT
TTTGGTATTTTATAACTTTTTAATAAAGTATTTGTTAAGAAAAAAAATTGACTTTTGAGA
AGTATATTCAGAAAGGTTGCCAGATAGAACCACAGTTTTTTCCCCCCAAAACTGGATGAT
TTAAATGAGCTTAACACTCTCATGAGACCTGTATTTGGCATAGATTGAGCAAGAGCTGAG
TCTTCCATGGACTGCCCGGCTGGATCATCTGGATCACAGGAAGTGGATTGAAGTAAATGA
AATCAACACTCTATGGATGGGAAAAGCCTCCTTCTACAGGTACCCTTATATTTCGTGCTA
GGTACGTAGCTCAATGTGGGGGAATCCTTTAACTAATATCAATGGCCAACACCTTAAAAA
CCAGGTTATCTTGTCTTCATGAGGATGATCTAATCCGACTTGCAACGGAAAACTACGAGT
TTCGGCAGTCAATCTACAATAAGGAGTTGGTGGAAGTAAGTAGGTATGTGGATTTATATA
TTGGTTATACAGTTTTAAATAGCTCTATTTCTTAGGGGAAGATAACATTACTGATGTGAA
TAATCTCCATCTCACGGAATTATTAGGTGGTCCAAGGACTTGGGTCTCAGCAATATGGGA
TTTGGTAGGGAAAAAACTACATACTGTTACTTTGCTTCTGCTGCTGCCAGCAGTTCACAG
CTGCCTCACCATTCGGAAGTACGGTTAGTAGTTGCAAAGGTCGCAATACTAATCACTGTT
GCAGATGATTTTTTCGATATGCAAGGTTCTCTGGATGAGTTGGAAAGCCTAACTGAGGCA
GTCCGAAGGTACTGAATTATTTAATTGATGTCTTGTTTTGGCATCCTAATTCACCTCTTA
TATCATGCTCATGTCTCTTACTTTTGAATGACAGATGGGATGGCCGTGGCTTGACCGGCC
ACAGCGAGGTTATCTTTAAGGCCCTTGATAATCTTGTCAATGACATTGCTGGAAAATACA
TCCATCAACAGGGAGGGGAATGTGACATAGCCAAAATTCTTCATGATATGGTAAGATTAA
CAGTATATGTTTGTGTTCTGTTGTATTAGACCTTGCCTACATAATGTTTTATTGTAGAGT
GAAATAATGCCAATGTTTTTCCTCCTTTTGGTTTGAAGTGGTATGAAGCGTTTTCTTCAT
GGCTGACGGAAGCGAAGTGGAGCAAAAGCGGGTACATACCATCTACTGAAGAATACCTTC
GGACTGGCATGATATCCATTGCAGCACATACTGTGGCTCTGCAAGGTTCATGTTTCTTGA
ACCCCAGCTTACCAATTTACAAACTTACACCTGCTCAGTACGAACCTGTCACAAAATTGC
TAATGGTCATAACTCGTCTGTTGAATGACATACAAAGCTACCAGGTCTGTTGTCAGTATC
CTTTTCATGAATATTTTTGTTGACAACCATGCATATCAAGTTAAGACTAGATACATGTTA
CCAAAAGTAGTATAAGCTTTTAGGGATAACAGCAGGTTTGAAACCTCGATGCTTCAAAAT
ATAGAGGTATATATTCTAAAAAGCTTTAATGGTGTTGTGTGGTATGTACAGAAGGAGCAA
GTGGATGGGAAGACGAACCTTGTGCTGCTTCACAAGAAAGAAAACCCAGAAACAGATATT
GAAGATTCAATTTCTTACGTGAGAGGAATACTGGATGAAAAGAAGAAAGAGCTACTTGAA
CATGTTCTTTCAGATGGCTTAAGTGATTTACCCAAGTCATGCAAACATATTCACCTATCA
TGTATGAAAGTATTTCAGATGTTCTTCAACTCTGGCAATGAATTCGACTCCAACACCAGC
GAAATGCTTGAAGACATCAAACAAGCCATATACATTCCTTTGGAATTTCAGACCTCAAAG
CCATCTATAAAGCCTCTACCTCTTCCCTCAGAACGGAAGAAGGAATTTTCAAAGGTCAAT
GCTATTTTGGGTCCAACTTTCAAGAATCAAACCATCAGAAGTTTCACTGTACATTCCATT
CCTTTGCCTATGCCAAGAGTTGGATATGGAAAAATGTTCATGCCCCTAAAATTCAAGACA
TGCTTCATCTGA
>CHTPS004_Loci
ATGGAATCATCGCATTCCATAATTGAAGCTCTAGTTAGGAAGATCAAGGATGAGATGTTC
TCATCTGTTGATCTCTACTCTTTTGTTTCCCCTTCTGCTTATGACACTGCATGGCTAGCC
ATGGTTCCAGGTGGGAATGATGGACGGCCCATGTTCGGGAATGCTTGAATTGGGTTGTGA
ATAACCAGAGAGAAGGTGGGTTCTGGGGAGAGTCGGATGGATATGGCAATCCCACCATTG
ATTGTCTTCCTGCACTCTTGCCTGCATGCTTGCACTCAAAACTTGGGGTGTTGGGAGTGG
AAATTTGGAGAGAGGTACTACCACCATGGCTATTAATACATTGCCACCTTTTTCTTTTGA
ATCTTTCACTGTGTCATAGTCATTCCACCAGTAGAAGGTAGCATAAATGCGCCTTAAAGC
TACTTTAAGCGGCTTGCAGAAATAAATATAAATATGTTTCTATACATACCAGGTAATAAT
TGGTCAAAAGGAGGCAAAGTCTGGGAAAAGGCGTGCGGTGTCCTATAATTGTGTCTTTCT
TACTCATCATTTTGTTCACTTTATGGCAAGTTAATATAGTTTTCTTTTATGTTTTTTAGT
TCTTTTTTTAAAAAAAAAATTATCTCTCTTATTAAGTGAATATAGGCTCTGTAATCCAAC
TGATAGAAGTGTAATTACCTTTTTTCCATACTTCAGGGTTGGCCTTCATCCATGACAACA
CAGAGAAGCTTCTCGCAGAAAATCATGGCCGCTGTCCTCGTTGGTTTGCCATCGTTTTCC
CTGCAATGATTGAACTTGCCCAAAAAACAGGTTTTGAGATCGTCTTCTCAGATGAGTTGG
AAGAAGTTCTGACAAATATTTTCCACCACAGACACGGATTCTGGAAAGGTATGCGTTTTT
GCATTTAGAAATAGGTGTTTAATTTTTAAAGCATTAGTACTAGTCTTTTGTTTTCAATCA
TTTTGACTGAAACGCTTCTCCAACCAGACACTCTCTGTAAATAATCTTGATTTTGTACAT
AAAAACAAACCCACGTACGTGCATGCATTTGCAGGGAAGAACTCGTTGATAAGTACCATT
ATCCCCCATTACTATCATACCTTGAAACCTTGCCTTTGTGGTATGGTATCGATGAAGAAG
ACATAGTGAAGCATTTGAGTGAGGACGGCTCCATGTTCCAATCTCCCTCTGCCACAGTTT
GTGCATTCATTACTACCCGAAACAGAAAGTGTATGAATTACCTGCAAGCTCTTGTTCAAA
GATTTCCTCATGGAGGTTAGAGAAGTTCTCTAACTCTTTATATCCACCAAACTAAATAAT
TAGTATGCAGGATTCATTTAGACACTAGATTTTTAACTTTACTATTTGATGCAGTTCCAT
CAATGTATCCCATGGATGAACAGCTTATACAGCTTAGCATGGTCGACCATTTACAGAAGC
TTGGGTTGGCCTATCGTTTCGATAAAGAGATTGAAAATATTTTAGAACATGTTTTCAGGT
ACCGATCGAATTAATTACCATTGAGTTCGTGTTTGAAAATAGCCCCTTTTTAATTTGTCG
TACGAAATTTCAGCCATTACCTGAGCCAAGAGCAGCTGCCGCAGCAGAGTTTTGTGCCAG
TTCAAATATACAGGACGCTTTAGCTTTCCGACTTCTGCGGATGCATGGATATCATGTTTC
TCCATGTATGAATTTTGGTCCATCCTCATATTCACACACATAAACGGAAGATAGTTATAC
CAACTATATAAATGTTTTTGCTTTTACAGGGAGCTTTTGTTGGTTTTTAAATCATCAAGA
CATTCTAACACATATGGAAGAGGACTGTGAATACTTCTCAAGTGTAATGTATAATGTTTA
TAGGGCCACTGACCTTACCTTTTCAGGGGAATATGAACTTCAGGAGGCCAGATCATTTGC
AAGGAAGTTACTGACAAAACATTATCACTGGGAATCAGAGGTGATAATGTCGCTATGTTC
CCCAACTTTCATACACTGGTAGTTTTCGATTGATCTCTTCAATATCTACTGGCGGAACTT
AGAACATATATTCTTCTGCTCTACTCTTTTTGTTGTTTGTGGTTGATTTTTTTTTTCTTT
TTCTGACTTTATAGATAATTTTGGAAAATTGATGAATTTGTATGATATTTGTACAAATTT
TTTTACTTATCCAAAGTGGACAGTAAATTCAACTTCAGGCAAAGTTAGATTTTGACCAAG
AAAATAAATGTTCAATTTCTGTCCCCAGTATCAAACATGACACATGGAACAGAAGTCTTT
GACTTCGTAACATGGAAAAGTTTTCTTGCCATTTGCCCGTACCCAGGACCAGCAGGCATT
GTAACAGTGAAGATTTTTGTGGGAAAACTAAGCATGAAAACTTTATGATAGTTTATTTTT
TCTTCCACTTCTGTTTTGCAAGAAACAATATTCATTTTCTTTCAAAGGCTTAACTATACA
AAAATGGATTATTCAATTGCTGATACCATCATCAGCTATAGTGATACGATTGCATTATTT
CATGCATGCATATAGATTGAGCATGAGCTAAGTCTTCCCTGGATCGCTCGGTTGGATCAT
CTGGATCATAGGATGTGGATTGAACAACAATATAAAAACAATACTTTATGGACTGGGAAG
GCCTCATTCTACAGGTATCAAGATGTTCCAAGTTTGAATCCATTGAGCACGGTAAAAGGT
CTCATTAGCATCTCATATAAAAATTCTATGAAACCAGGTTATCCTGTTTTCATGATGAAG
GACTAATGCAACTAGCAGTGAAGAACTATGAATTGCGTCAGGCAATCTTCAAGAGTGAGC
TGGAGGAGCTTAAAAGGTCTTACCCAATTTTAAGATATAAATTCATAGTTGAATAAATGT
CTGCGTATGCATGTAAATTCATCAATAGCATCTGAGCACAGTGAAACTGCAGGTGGTGTA
AGGACTGGGGCCTCGCTGACATGGGATTTGGTCGAGAGAAGACCACGTATTGTTACTTTG
CAGTGGCCGCTAGTAGTTCCCTCCCTCATGACTCCGCAGTGCGAACCATAGTTGCAAAGA
GCGCAATATTAGTTACAGTTGCAGATGACTTTTTTGATACCAAAGGTTCCCTGGATGAGT
TGGAAAGCCTCACTGAGGCCGTTGGCAGGTATATGAACTAATAACAGAAACAAATTTCCC
TAATTACTTTTTCTTTAATTTCATGTACACCAGTGTATAAGTAGTCCTCGTCTTACTTCC
TCTAATTTTTGTATGACAGATGGAATGGTAAAGGCTTGAGCAGCCACAGCAAGACCATCT
TTGATGCCCTTGACAATCTTGTGAGTGACATGACAGAGAAACACCTCCACCAACAAGGAA
GTGACATTACCATGATCTCCAAGATATCGTGAGCATTCCAATCAGCACTACTGTGTCAAT
TCTTCACTATGTTATCCACTAAATTAATCCTGAAATATGCATGTGGTTTTTGTATGAAGT
GGTATGAAACATTTGCTTCGTGGCTGGTGGAAACCAAGTGGAGTAGAATTGGATATATTC
CATCCATGCATGAATACCTAGATACTGGCATGATCTCCATTGCTACGCACACCCTAGTTC
TTCCAGCTTCGTGTTTTTTGAATCCAAACTTACCAAAATGCAAACTGAAGCCTTCTCAGT
ATGAAACCATTACGAAACTGCTCATGGTTATAGCTCGTCTGTTGAATGACATACAAAGCC
ACCAGGTGATGAATTAATTAAAACCTGGTCATGGATATTTCATTGTTAATTAATTCTTGG
GTTTAATACTATTATGAGAAGCTAATACCTACAATTAATACTGACAGAAGGAGCAAGAGG
AAGGGAAGTTCAACTTTGTGTCGCTCTATTTGAAAGAAAACCCAGGGCGGATACCGAAGA
TTCAATTTCTTATATGACAGACATAATGGATGAGAAGAAGAAAGGGTTACTGGAACATGC
TTTAATGGATGGCTTGGATGATTTGCCCAAGCCATGCAAGCATCTCCACCTATCATGTTT
CAAAGTGTTTCAGATGTTTTTCAACTCTGGAAACCGATTCGACTCCAACACTGAATTGGT
TCATGACATCAATAAGGCAATTTATATTCCTTTGGAAGTTCAAACCTCAAAGCCATTGAA
GCCTCTGCCACCTCATGCTGGACCAAAGAAGGCAAATTCAACGATGAACACTCATTTTGA
TCAACTCTACAAACCTCGGGTAAAACCCAGTTTCACTATGCACTGGATTTCTCCCAAAAT
AAGAGACGGCTCTGGGAAAATGTCCATTTCCCTGAAACTCAAACTGTGTTTCTTTTGA
>CHTPS005_Loci
ATGGAATCATCGCATTCCATAATTGAAGCTCTAGTTAGGAAGATCAAGGATGAGATGTTC
TCATCTGTTGATCTCTACTCTTTTGTTTCCCCTTCTGCTTATGACACTGCATGGCTAGCC
ATGGTTCCTGACCCTGCAGGTGGGAATGATGGACGGCCCATGTTCGGGGAATGCTTGAAT
TGGGTTGTGAATAACCAGAGAGAAGATGGGTTCTGGGGAGAGTCGGATGGATATGGCAAT
CCCACCATTGATTGTCTTCCTGCAACTCTTGCCTGCATGCTTGCACTCAAAACTTGGGGT
GTTGGGAGTGGAAATTTGGAGAGAGGTACTACCATGGCTATTAATACATTGCCACCTTTT
TCTTTTTGAATCTTTCACTGTGTCATAGTCATTCCACCAGTCGAAGGTAGCATGAATGCG
CCTTAAGGCTACTTTAAGCGGCTTGCAGAAATAAATATAAATATGTTTCTATACATACCA
GGTAATAATTGGTCAAAAGGAGGCAAAGTCTGGGAAAAGGCGCACGTGTCCTATAATTGT
GTCTTTCTAACTCATCATTTTGTTCACTTTATGGCAAGTTAATATAGTTTTCTTTTATGT
TTTTTAGTTCTTTTTTTTTAAAAAAAATTATCTCTCTTATTAAGTGAATATAGGCTCTGT
ACTCCAACTGATAGAAGTGTAATTACCTTTTTTTCCATACTTCAGGGTTGGCCTTCATCC
ATGACAACACAGAGAAGCTTCTCGCAGAAAATCATGGCCGCTGTCCTCGTTGGTTTGCCA
TCGTTTTCCCTACAATGATTGAACTTGCCCAAAAAACAGGTTTAGAGATTGTCTTCTCAG
ATGAGTTGGAAGAAGTTCTGACAAATATTTTCCACCACAGACAACGGATTCTGGAAAGGT
ATGCGTTTTTGCATTTAGAAATCGGTGTTTAATTTTTAAAGCATTAGTACTAGTCTTTTG
TTTTCAACCATTTTGACTGAAACACTTCTCCAACCAGACACTCTCTGTAAATAATCTTGA
TTTTGTACATAAAAAAACAAACCCACGTACGTGCATGCATTTGCAGGGAAGAACTCGTTG
ATAAGTACCATTATCCCCATTACTATCATACCTTGAAACCTTGCCTTTGTGGTATGGTAT
CGATGAAGAAGACATAGTGAAGCATTTGAGTGAGGACGGCTCCATGTTCCAATCTCCCTC
TGCCACAGTTTGTGCATTCATTACTACCCGAAACAGAAAGTGTATGAATTACCTGCAAGT
TCTTGTTCAAAGATTTCCTCATGGAGGTTAGAGAAGTTCTCTAACTCTTTATATCCACCA
AACTAAATAATTAGTATGCAGGATTCATTTAGACACTAGATTTTAACTTTACTATTTGAT
GCAGTTCCATCAATGTATCCCATGGATGAACAGCTTATACAGCTTAGCATGGTCGACCAT
TTACAGAAGCTTGGGTTGGCCGATCATTTCCATAGAGAGATTGAAAATATTTTAGAACAT
GTTTATAGGTACCGATCGAATTAATTACCATTGAGTTCATGTTTGAAAATAGCTTTTTTT
TTAATTTGTCGTACGAAATTTCAGCCATTACATGAGCCAAGAGCAGCTGCCGCAGCAGAG
TTTGGTGCCAGTTCAAATATACAGGGACGCTTTAGCTTTCCGACTTCTGCGGATGCATGG
ATATCATGTTTCTCCATGTAGGAATTTTGGTCCATCCTTATATTCACACACATAAACGGA
AGATAGTTATGCTAACTATATAAATGTTTTTGCCTTTGCAGGGAGTTTTTGTTGGTTTTT
TAAATCATGAAGACGTTCTAACACATATGGAAGAGGACTGTGAATACTTCTCAAGTGTCA
TGTATAATGTTTATAGGGCCACTGACCTTACCTTTTCAGGGGAATATGAACTTCAGGAGG
CCAGATCATTGCACGGAAGTTACTTGAGAAAACATTATCACTGGGAATCAGAGGTGATAA
TGTTGCTATGTTCCCCAACTTTCATGCACTGGTAGTTTTCGATTCTCTTCAATGGCCATT
AGCAGTAACTTAGAACATATGTCAACCTGGGCCCAATTTGGTGAACTCATTAACCACAGT
AATTTCAGAAATTTGGGCCAAAAATTAACAAGATAAATATATCATATATCTTTTTCTCCG
CTTTACCTTTGTTGTTTTTTTGTGGTTTTTACTGTCTTCCAGATACTATTGGAGGAATAA
TTTGGAAATTTTGGTGAATTTGCATTATATTTGTGAAAAAAAAAAAATGACTTAACCAAA
GTGGAGAAAAAAAAAAAGTTGAATTTCTGTCCAATGCAAAAGGCAAAGGCCTTTTTTTGT
TGGGTCTTTTCTGTCCCCAGTATCAACCAAGACACATGGGGCAGAAATATTCAATTGCTA
ATACCATCAACAATAATCATACTGATACGACTGCATTATGCCATGCACATAGATTGAGAA
TGAGCTAGATCTTCCTTGGATGGCACGGTTGGATCACCTGGATCATAGAATGTGCATTGA
ACAATTATGTGAAATCAACACTCAATGGACTGGCAAGGCCTCATTTACAGGTATATATAT
CAAGATGGTGAAAGTTAGAATAGATTGAAAACCTGCAGTAAAAGGTATATATATATCATG
AGCATCTCATAGCAAACTTCAATAAAACCAGGTTATCTTGCTTTCATAATGAAGTTCTAA
TGCAACTAGCAGTGAAGAATTATGAGTTTCGCCAGGCAATCTATAAGAGTGAGCTGGAGG
AGCTGAAAAGGTATTATACAATTTTGTCAGATGCTAGCTGGATATATACACACGTGTTTG
TAGATGTAGCCTGGAAAATATCTATGTATTAATTTCCTCAATAGCACCTGAGTACATAGA
AATTGTAGGTGGTGTGAGGACTGGGGCCTTAGTAACATGGGATTTGGTCGAGAGAAAACA
ACCTACTGTTACTTTGCGGTGGCTGTGGCTTGTAGTTTCCTGCCTCATGACTCTGAAGTA
AGAATGATAGTTGCAAAGAGTGGAATACTGATCATAGTTGCAGATGATTTTTTCGATACC
AAAGGTTCACTGAACGAGTTGGAAAGCCTCACTGAAGCAGTTCGAAGGTATATATATATA
TATGAACTAGTAAGGGAAACAAGTTGCTTTCATTAATTTAATTTGGTTCTACGGTATATG
TATAAGTAATGTTAATCCTACTTCCTCTGATTTTGATATGACAGATGGAATGGTAAGGAC
TTAAGCAGCCACAGCAAGACTATCTTCGCTGCCCTGGACAACCTTGTGAGTGGTATGGCA
GCAAAGCACCTTCATCAACAAGGAAACGACATTACAGGAGATCTTCAAGATATAGTAATC
TTTCCAATTAATCAACATTATTATATTAATTCTTTCATATGTTATCCACTAAATTAATCC
TGAAATGTGCTTTTTGTATGAAGTGGTATGAAACATTTGCCTCATGGTTGCTGGAAACAA
AGTGGAGTAAAAGTGGATATATTCCATCAAAGCATGAATACCTAGATAATGCCAGGATCT
CCGTTGCCACACAGACCATGGTCCTTCCAGCTTCTTGTTTTCTGAACCCAGGCGCACCGG
AATGCAAACTGAAGCATTTTCAGAATGGAAGCATTACAAAATTGCTCATGGTTGTAGCTC
GTTTGTTGAACGATACACAAAGCTACCAGGTGATTATTATTTGGACCTCTATGTTAATAT
ATCCTTAATTTTATGAGAAGCTAATACTCCATGAGTTCTGACAGAAGGAGCAAGAGGAAG
GGAAATTGAACTTTGTGTTACTCCACTTGAAAGATAACCCAAAGGCAACCATTGAAGATT
CAATTTCTTTCACGAAAGCCATATTGGATGAGAAGAGGAAGGAATTACTGGAACATGCTT
TAATGGATGACTTAGATGATTTGCCTAAGCCATGCAAGCAGCTTCACCTATCATGTTTCA
AAGTATTTCAGATGTGTTACAACTCTAGCAATCGATTCGACTCCAACACTGAATTACTTC
ATGACATTAATAGGGCCATTTATATTCCTTTGAAAGTTCAAACGTCAAAGCCCTTGAAGC
TTTTGCCATATCATGCTAGACCAAAGAAGGAAAATTCAAAGATCAGCAGTACTTGCTTTG
ATCAAACCTACAAACCTCGGGTAAACCCAGTTTCATCATGCACCGGATTCCTCCCAAAAT
AA
>CHTPS006_Loci
ATGTTCTCAAACACAGATCTCTATTCTTTTGTTTCCCCCTCTGCCTATGACACTGCATGG
TTAGCCATGATTCCAGACCCCCACCAGCCTGATCGTCCAATGTTTGCGGAGTGCTTGGAT
TGGATGCTCAACAGCCAGAGAGAAAGAAGGGTTTTGGGAGAGTTTGATGGCTACGGCGTG
CCCACCATTGATTGTCTTCCTGCAACACTTGCCTGCATGGTTGCACTCAAAAGGTGGAAT
GTGGGGCCAAAAGTATAGACAAAGGTAGTCATTGCCTGTTCCATCTGCATTTTTCTTATG
GAAATTGCTATGGTTTTCTTCAAAATCTTCAAGTGAATTATTATCTGAAATTGGACCCTT
CTTTCACTTTCAGGAATGGCATTTATTCATGCGAATGCAGAGAAGCTTCTTGAAGAAAAG
TACAATCCCTGTCCTCGGTGGTTTGCCATTGTTTTCCCCTGCAATGGTTGAACTTGCAGG
TTCAGTTGGCCTAGAGATAATCCTCTCAGACGGATTAAAAGCAACGGTGGCAAAAATATT
CAACCAGAGGCTGCAAATTCTCAACACGTATACTTAATTTCTTTACTTATGGTTTATGAT
TGAATGATACGACTACTGCCTTGATACTCGTCAATATTTTCAATAACATATGCTTGCTTT
TCAGGGAAGAACTGGTGGACAAATACCATTATCCTCCATTAATATCATATCTGGAAGCCT
TGCCTTCCTGGTATGATATTAGTCGTGAAGACATAGTCAAGCACTTGAGCGATGATGGCT
CAATTTTCCAATCACCTTCTGCCACTGCTCATGCATTTATGGTTTCAGGAAGGAAGAGTG
TGTGGCCTACCTTCAATCTCTTCTTCAAAGATGCCCTGCTGGAGGTTAGAGATCGAACAG
TACTTCCGTTTGCACACACTCACCTGTAGAACTTCATCCATATTAACCTGAATTTTTATC
TGTGAGAGGTTGACTTCGTTTTCATTGCAGTTCCACCAATATATCCCATGGATGAAGAGC
TTGTAAAGCTTTCCATGGTGAATCAATTACAAAGATTGGGGTTGGCCCAGCAATTTGTTG
AGGAGATTGACGAAATATTATCAGTGGTTCACAGGTAACAACTTATAAAAGAGATCAATC
ATAAAGTTGCTATTAGTGACTAGTACTGTTTGTTCCATGGACAAATTTCACAAGCCTTTT
TTCAAAATTTTTACTGGGAAATTCAGGAGTTACATGAATCGAGAACGTGGAGCCAGACAA
ATTAATTTTGTACCAGCTCAGCTATACAAGATTCTTTGGCATTTCGCCTCCTGAGGATGC
ATGGTCATAGTGTGTCTCCGTGTATGAATCTCATTTTTCAATCTTATTGTAATAGATTAA
ATATATACAAGTTTACTGATAAAAGTAGTGTTAATATATGCAGGGAGTTTTTGTTGGTTT
CTCCATCAGGAAGACATTAAGGATCATATTAAAAACAACAGCGAACACTTGTCAAGTGTA
CTGTTAAATGTTTATAGAGCTACTGATCTTATGTTTTCAGGAGAATATGATCTTGAGGAG
GCAAGATCTTTTCAAGGAATTTACTGGAGAAAAGCATATCATTGAGGCATCTACATGACA
ATCTTGTTGTGTTCCCCAATTTTCGGAGAATGGTAATTTAGAGCTTGTTCGGAAATATAA
TTGTCTCCTTGCCGACTGATTTTTTACACAATTCCCTTACCAGTAAATAATGAATTCATT
AGTAGGATCATAACGTAATTCTTGGAGAGCGCCGCATGATCCTTCATAAGTATTTTTCTT
ACGACAATAAAGTCATGTTTGGTAACATTCTTGAAAAGCTACGTTTAGAGAATATCTTAA
AGTAATTTTTAGACTAATTCTGATGGGACTGCTATAAATGCCGCAAGCGCCATAGTCTTA
AAACACGAGAATCACTCCTAGGAGCCCCTTAGTCATGTGATCATTTATACAGCTCTAGTC
AACGTTTGAATTTTTGGTATTTTATAACTTTTTAATAAAGTATTTGTTAAGAAAAAAAAT
TGACTTTTGAGAAGTATATTCAGAAAGGTTGCCAGATAGAACCACAATTTTTTTTCCCCC
AAAACTGGATGATTTAAATGAGCTTAACACTCTCATGAGACCTGTATTTGGCATAGATTG
AGCAAGAGCTGAGTCTTCCATGGACTGCCCGGCTGGATCATCTGGATCACAGGAAGTGGA
TTGAAGTAAATGAAATCGACACTCTATGGATGGGAAAAGCCTCCTTCTACGGGTACCCTT
ATATTTCGTGCTAGGTACGTAGCTCAATGTGGGGGAATCCTTTAACTAATATCAATGGCC
AACACCTTAAAAACCAGGTTATCTTGTCTTCATGAGGATGATCTAATCCGACTTGCAACG
GAAAACTACAAGTTTCGGCAGTCAATCTACAATAAGGAGTTGGTGGAAGTAACTAGGTAT
GTGGATTTATATATGGTTATACAGTTTTAAATAGCTCTATTTCTTAGGAGAAGATAACAT
CACTGATGTGAATAATCTCCATCTCATGAAATTATCAGGTGGTCCAAGGACTTGGGTCTC
AGCAATATGGGATTTGGTAGGGAAAAAACTACATACTGTTACTTTGCTTCTGCTGCTGCC
AGCAGTTCACAGCTTCCTCACCATTCGGAAGTACGGTTAGTAGTTGCAAAGGTCGCAATA
CTAATCACTGTTGCAGATGATTTTTTCGATATGCAAGGTTCTCTGGATGAGTTGGAAAGC
CTAACTGAGGCAGTCCGAAGGTACTGAATTATTTAATTGATTTCTTGTTTTAGCTAATTC
ACCTCTTATATCATGCTCATGTCTCTTACTTTTGAATGACAGATGGGATGGCCGTGGCTT
GACCGGCCACAGCGAGGTTATCTTTAAGGCCCTTGATAATCTTGTCAATGACATTGCTGG
CAAATACATCCATCAACAGGGAGGGGAATGTGACATAGCCAAAATTCTTCATGATATGGT
AAGATTAACAGTATATGTTTGTGTTCTGTTGTATTAGACCTTGCCTATATAATGTTTTAT
TGTAGAGTGAAATAATGCCAATGTTTTTCCTCCTTTTGGTTTGAAGTGGTATGAAGCGTT
TTCTTCATGGCTGACGGAAGCTAAGTGGAGCAAAAGCGGGTACATACCATCTACTGAAGA
ATACCTTCGGACTGGCATGATATCCATTGCAGCACATACTGTGGCTCTGCAAGGTTCATG
TTTCTTGAACCCCAGCTTACCAATTTACAAACTTACACCTACTCAGTACGAACCTGTCAC
AAAATTGCTAATGGTCATAACTCGTCTGTTGAATGACATACAAAGCTACCAGGTCTGTTG
TCAGTATCCTTTCATGAATATTTTTGTTGACAACCATGCATATCAAGTTAACACTAGATA
CATGTTACCAAAAGTAGTATAAGCTTTTAGGATAACAGCAGGTTTGAAACCTCGATGCTT
CAAAATATAGAGGTATATATTCTAAAATGCTTTAATGGTGTTGTGTGGTATGTACAGAAG
GAGCAAGTGGATGGGAAGACGAACCTTGTGCTGCTTCACAAGAAAGAAAACCCAGAAACA
GATATTGAAGATTCAATTTCTTACGTGAGAGGAATACTGGATGAGAAGAAGAAAGAGCTA
CTTGAACATGTTCTTTCAGATGGCTTAAGTGATTTACCCAAGTCATGCAAACATATTCAC
CTATCATGTATGAAAGTATTTCAGATGTTCTTCAACTCTGGCAATGAATTCGACTCCAAC
ACCAGCGAAATGCTTGAAGACGTCAAACAAGCCATATACATTCCTTTGGAATTTCAGACC
TCAAAGCCATCTATAAAGCCTCTACCTCTTCCCTCAGAACGAAAGAAGGGATTTCCAAAG
GTCAATGCTATTTTGGGTCCAACTTTCAAGAATCAAACCATCAGAAGTTTCACTGCACAT
TCCATTCCTTTGCCTATGCCAAGAGTTGCATATGGAAAAATGTTCATGCCCCTAAAATTC
AAGACATGCTTTATTTGA
>CHTPS007_Loci
ATGTCTGTCTCACTTCCCGTCACTCCTATTCCAACCACCCAAAGGGTTCATCATCAGGAG
GTGGCTCGCTCCACTGCAAACTATCCTCCTAACATTTGGGGTGATCGTTTCCTCACCTAC
GCTCCTGATGATACGGTAAGTGTATTTGAGTTCCTAGATAAGATTTTGTTTCTGAAAGCA
ATGAATAATTATTTTTAAAAATAGTTCTCCAAATGAACTTATGGAGAACCGTATGCTTTT
GAAAACATTACCAACTAGGCCTCAACTTTTATGTTTTTCTTGCAATGTTGCTGGCGCAGG
TAACCCAGGAATGTAAAGCACAGAAAATAAAAGAACTGAAAGAAGAAATGAGAAAGGAGC
TAAAAGCCAGTGCCCATAAGTCTCCAGAACTGCTGAAGTTGATAGATTCCATCCAACTCT
TAGGATTGACATACCACTTCGAAAGGGAGATTGAAGAAGCATTGAAAGACATGTATGGAA
CATATAGTCTGGTTGATGATAATGAGGACCTCACAAATGCCTCTCTCCGGTTCCGGCTAC
TAAGACAAGAGGGTTACGGCGTTCCATCTGGTAAAAGCCCCTGTCCCATAGCTGCCAAAA
AATATATATATGTCATCTTGAATTACTTAGTATTGATTTAATGGTTAATTTTGCTGATGA
AATAGATGTATTTAGTAAGTTCAAAGACAAGGAAGGCAACTTCAAGGAATCTTTGATTGG
TGATTTACCCGGCATGCTAGCTTTATATGAAGCTACACACTTGATGGTGCATGGAGAAGA
CATACTAGAGGAAGCCCTGGCTTTCACCACTGCCCATCTTCAGTCCGTGGCAACTGATCC
AAATAATCCTCTCTCAAAACAAGTGATTCGTGCACTAAAGCTGTCCATTCACAATGGCGT
GACTAGTGTAGGGGCAAGGCACTACATTTCCATCTACCAAGAAGATGGTTCGCATAATGA
ATCTTTACTCAAGCTTGCAAAGTTGGATTTCAACCTGTTGCAGTCACTCCATAGGAGAGA
GCTAAGTGAGATCACTAGGTAAGTTCTTGAAGCAACTATATGCAAAAAGTTAGCTATTTG
GCAAAACTTCTTGACTTTCATCACCTGCTGATGTAACTTCGATCAGGTGGTGGAAGGGTT
TAGACTTTGCCACGAAGCTACCTTTTGCAAGGGATAGACTAGTGGAGATTTACTTTTCGG
CATTGGGAGTGTGCTTTGAGCCCCAGTACTCTCTTTCTCTAAGGTTCTTAACGAAAGTGG
CCATCATGATAACCATGGTGGATGATATATATGATGCATACGGTACAATTGAAGAGCTCA
CACTCCTTACAGAAGCAATTGAAAGGTTAATTTGACATTTGCTTAATTTCTAAATTTGTG
GTATAGAATATTTCATAAAGTACCAAAGATGTATTTTGTTACTTTGCTTTCAGATGGGAT
GCCAGCAGCATAGATCAACTTCCAGATTACATGAAATGCTTTTATCGGGCATTACTGGAT
CTTTATGAAGAAATGGAGCAAGAGATGGCCAAGGAAGGAAAATTATACCGTGTTCACTAC
GCAAAAGAACTGGTTTGGCACCAAATTACCTTTCTTCTAGATCCTTTATTTTTGCCTGAT
TTGGGACCAATTACTTTTCTTCTGATCCTCTATTTTAACATGATTTGTATATATATATAT
ATATATATATATATATATATAGATATATAGATATATAAGCTAGTAGCATGACCTGCATGA
TTATGTAACTCAGATGAAAAAGCAAATCCAATCCTACTTTGTTGAAGCCAAATGGTCGAA
TCAAGGATATATACCAACATTCGATGAGTATATGAGTAATGGAGTAGTAAGTGGTTGTTG
CTCTTTGCTCATTGCCACATCTTTCGTTGGCATGGGAGATATAGTAACCAAGGAGTCCTT
CCAGTGGGTGCTCAGCCGCCCCACGATGATTGGAGCTTCACAGATCATTTGCAGGCTCAT
GGATGACATGGCTTCCCACGAGGTATTAGATTCTTCTACAGAGATTAAATGCTTAATAAG
TGAAATTTGATACTACAGAACTTAAGTGCATGTTTGGCAATGTTTCTTTTTAAATAGTTC
TGAAAAAACAGTTCTTAATTGTTTTTAAAAAGAAAATTTTTTTTGATAACTCAAGTCTAG
ATTTATTCTCTATTAAGGTAAGTACTATGTGTATAATGTAAACGTTTCCAAAATATTTTT
CATATTTTCCTTAAGTTATGTTTCGCATTGTAAAATTTGAGGAAAAATGTGTGAAAGGGA
AACAAAAATAAAGAGGAAAAGTAGATGAAAAGAAAAAATGAAAAAAAAAAAAGAATATGT
TTAAAGTCAATAAATTATTTTTATTTATTACATCAAACTCATTTTATTTATTTTAACTCA
TCAATATAAATATTAAATAATTTGAAAATATATAAGTTTATAATTAATTTTAATTACATT
TGATTTCCTTTGGTATTTTTCATAGGAAAATTAAACATGTGAAAATCATTTTCTTTAACA
TTTTTTTTCTTTTTATAATATTTTTTAGAAACCAAACATAATCTTAATATTTACAATAAC
CAAACATTTTGTAGAAGATCTCGTTTATTTTTAAGAAAGAACTTCTAAAATATTAAATAG
TCGTAGGTGTTCAAAACTAAAAGATTTTAAATGGTTTAAGGACATATTTTTAGTCAAAAT
AATTATGACAAAATTAGACCGTGAAAATTATTATTGGAAGGAAAAATTTATATTAAGATT
ACCAACATCATTTACAAAAAAGTTAGACAAAGAATTAGATGCATATATAACAGAAGAATT
TCTTATTAGTCATTATTAACTTATGAAAAATTAATTACTTTTATTAATAATGAAATATTA
GCCTTATGTACATACCTTAAGCTTAAAAGTCAAATGAAAAAAGGAAGATAATATAGTAAG
AAAGAATTAAGAAAATTTTGTTCTTACTAAGGACATGATACTATAATTAGTCCTTCATAA
AAGAAAAATAAAGTTATATAAAGAAATTTTAATAGAAATAAAAAACCAACAAAATAATGA
AACAAAATTTCCAAAGAAAAATATAAAAAATTAAAAATTAAAACTCTTAAACAAATTAAA
CCCAAAGAAAAAAAATTAACAGTGTGCTACGAATGCCAAAAAGTGGGACATTATGCAAAA
AATTGTGAACTAAAAAACAAAATAAATTCTCTACAAATAAGTGACAAGGTTAAAGAACAA
ATGATTAATTTAATGAAAAAACATTAAATTCAAAACACCTAAAATCTATCATAAACATAA
CTATTTTCAAAACAAACTTTACAAACAACTATTTTCAATTAAAATTTTGTTATGTGTTCC
TTAATTAAACAGCCCCATATATATATATTAATTTTTTTTTTGCACAGTTTGAGCAAAAAA
GGGTGCACGTTGCTTCTAGTGTTGAATGCTATATGAAGCAATATGGTGTTTCAAAGCAGG
AGGCGTATGATGAGTTGAATAAGCAAGTAGTCAAGGCATGGAAGGATATTAACCAGGAGT
GCCTCAAACCTACACCAGTGCTGATGCCAATCATCACACGTGTTCTAAATATTGCCCGTA
TGATGAATATCTTGTACAAGGATGGAGATGAGTTCACCCATGTTGGAAAACAGAGGAAAG
ATCTCATTGCATCGATCCTCATAGACCCTGTGCCAATGTAA
>CHTPS009_Loci
ATGTCTGTCTCACTTCCCGTCACTCCTATTCCAACCACGCCAGGGGTAGATCATCAGGGG
GTGGCTCGCTCCACAGCGAATTTTCCTCCTAACATTTGGGGTGATCGTTTCCTCATCTAC
ACTCCTGATGATGCTGTAAGTGTATAGAAATACTGCTTTGATATCTGGTGCTGGAAGATG
AGTTAGTGTGCGTTTGGTAGCAATTCTAAGAATGTTTTGAATTTTTTAATTATTTGAAAG
ATAAAAAATTTCAAGTACAAGAAGGTCTAAAACCACTTTCTAAAATCACTACTAAATGCA
CTCTTAGTTTCTTCCAATGTTTTCCTGGTGAGAGTATTCAGTCTAAATGTTTCAAACTTT
TTATGAGAGGTAAGGAAATTTATTTAGCATGATTAAAAGGCTTCCTTGAAAACTGATTTT
GAAAACAATTTTTGTTTTTTTATGACAAAAAATAGTTTTCTAAACAATTTATGGAGAACA
ATATGTTTTTTAAAACATTAGCAAATAGGCCTCAAATGTTTTTGTTGTGTTTGCAATTTT
TCTGGTGTAGATAACCCATGAATGTAAAGAACAGCAAATTGAAGAACTGAAAGAAGAAGT
GAGAAAGGAGCTAAAAGCCAGTGCCAGAAAATCTCCGGAACTGCTGAAGTTGATAGATTC
CATCCAACTCTTGGGATTGGCACACCACTTTGAAAGGGAGATCGAAGAAGCATTAAAAGA
CATGTATGGAACATATAGTCTGGTTGATGATAACGACGACTTCACAAATGCTTCGCTTCG
GTTCCGACTACTAAGACAAGAAGGTTACCCCATTCCATCTGGTAAAAGCCCCTTTCCTAT
AGTTGCCAAAACATTTGTCATCTTGAATTACTTACCATTCATTGATTTAATGAACTTTAC
TGATGAAATAGATGTATTTAATAAGTTCAAAGACAAGGAAGGCAACTTCAAGGAATATTT
GATTGGTGACTCACTTGGCATGCTAGCTTTATATGAAGCTACACATTTGATGGTGCATGG
AGAAGACATACTAGAGGAAGCCCTGGCTTTCACCACTACTCATCTTCAGTCCATGGCAAC
TGATCCAAATAATCCTCTTGCAAAACAAGTGATTCGTGCACTAAAGCGGCCCATTCGCAA
GGGCTTGACAAGGGTGGAGGCAACGCATTACATTTCCATCTACCAACAAGATGGTTCACA
TAATAAATCTTTACTCAAGCTTGCAAAGTTGGACTTCAACCTGTTGCAGTCACTCCATAG
GAAAGAGCTAAGTGAGATCAGTAGGTAAGTTCTTGAAGCAATCATATGCAAAAAAAAACA
AGCTATTTTAGCAATCTTCTTGACTCTCATCATCGGCTTATATATCTTTCAGGTGGTGGA
AAGGTTTAGACGTTGCGACAAAGCTACCTTTTGCACGGGATAGACTAGTGGAGAGCTACT
TTTGGACATTGGGAGTGTACTTTGAGCCCCAGTACTTCCCTGCTCGAAGGTTCTTAACGA
AAATGACCGCTATGTTAACCATTATGGATGATATATATGATGCATATGGTACAATCGAAG
AACTTGAACTCCTTACAGAAGCAGTCGAAAGGTTAATTGGATACTTGCACATCAATTTCA
TTAGCAGAATTTCTAAACTTCTGGTATAGATTTCATAAAGTTCCAAAGATATATTCTGTA
ATTACTTCACTTTCAGATGGGATGCCAGCTGCATAGATCAACTGCCTGCAGATTATATGA
AGTGGTTTTATCGGGCACTCTTGGATGTTTATGAAGAAATGGAAGAAGAGATGGCCAAGG
AAGGGAAATTGTACCGTGTCCACTATGCAAAAGAAGCGGTTTGACACGATCACCCTTCTT
TTAGAATGTGTTTGACAATGATTTTAAAAGTGATTTTAAAAAGTTTCTAGTTTTTCTAAC
ATTTACTAATTTTTGTCTTTATCTTTCAAGTACTAGAAAAATTAGAAACATTTTTTATAA
TCATTGTTTAACATACTCCTAAATCCTTCAAAAATTATATATATAAAAGCTAATAGCATG
ATCTACATATTTGCATGATTATTTAACTCAGATGAAAAGGCAAATCCAAGCCTACTTTAT
TGAAGCCAAATGGTTGAACCAACGATATGTACCAACATTCGATGAGTACATAAGTAATAC
ACTAGTAAGTTGTGGTTACACTTTGCTCAGTGCCACATCTTTCGTTGGCATGGGAGATGT
AGTGACAGAGGAGGCCTTCCAATGGGTGCTCAGCCACGCCAAGATGATTAGAGCTTCAGA
AACCATCAGCAGGCTCATGGATGACTTAGTTTCCCACGAGGTATAAGATTCTTCTACTAT
TAAACCTAGAAATTAATTGCCTTAAGGGCATGACTTAAATATGAAAAATAGTATGTCTTA
TGTATAAAATAAAGTTTCCAAAATAGTTTTCATTTTTTCAATTGTTTTTTAGAACTTTTT
AAAAATATATATATATATATATTAATTTCAAAAAATCTCAAATCTTTTATAAAAAATAAT
CACTTTCAAACAAATTTCTAATTAAAAACTATATTGAGTAAAAAATTTGTTAATTGTGTT
TTTTAAATTATCTATCCCACTTTTTTTTTCTTTTTTTATGATTTGCTCTTTGTGCAGTTC
GAACAAACAAGAATGCATGCCCCCTCAAGCATTGAGTGTACATGAAGCAATATGAGGTTA
CAAAGCAGGAGGCTTGTGATGAGTTGAATAAGCAAATAGTCAGGGCATGGAAGGATATCA
ACCAGGAGTGCCTCAGACCTACACAAGTGCCAATGCCACTCGTCACACGTGTTCTAAATT
TTAGCCGTGTGATAGATATCTTGTACAAGGATGAAGATGAGTACACCCACAATGGAAAAT
TGATAAAAGATCTCATTACATGGATGCTCATAGACCCTGTGCCAATGTAA
>CHTPS010_Loci
ATGATTGGCAACAGCACTTGCGAGGAAATCATTGTTCGGCGAACTGCAAACTACCATCCT
CCCATTTGGGACTATGATTATGTGCAGTCACTAAGAAGTGATTATGTGGTAGGTTTATAT
ATCATGAATATTGCTAACAGGTTATTAATGTTCCACTTGGTGCTACTAACAAATACATGG
TTATGTATGCAGGGGAAACATACACCAGAAGACTTGATAAGCTAAAGAGAGATGTGAAGC
CAATGCTTGGGAAAGTGAAGAAGCCTTTGGATCAGCTGGAGCTAATCGATGTTTTGCAAA
GGCTTGGACTCTTCAAGGATGAAATAAAGAGAATATTGGACAGCATATACAACCAGTACA
ATCAGCACGAAGAGTGGAAGAAAGATGATTTATACGCAACAGCTCTTGAATTTAGACTGT
TAAGGCAGCATGGCTATGATGTGCCTGAAGGTGTGGCTGTGTAGGATTCACTTCTTCATT
TTGTTTGTTTTAAATAAGTTAAGAACTTAAATTTAAATGAACTATAGGCAACAATACAAA
TATTGGTCTCTTATTTGTTTATCCCTTTTTCTTTTGGAAGCTCTTATAATGCTTTTTGCA
GATATGTGTAAGCTATGACTTTATCCCAAATAAAATTAGGTACTTAACTTGAAAGCACTC
TTATTAATGCAGATGTTTTTAGTAGATTCAAGGACGAAACAGGGAGCTTTAAGGCATGCC
TGTGTGAAGATATGAAGGGAATGCTCTGCTTGTACGAAGCTTCATACCTTTGTGTACAAG
GAGAAAGTACCTTGGAGCAGGCCAGAGATTTCGCACACAGACATCTTGGAAAGGGCCTTG
AGCACAACATAGATCAAAATCTTGCCATTGAGGTGAACCATGCCTTAGAGCTTCCATTGC
ATTGGAGAATGCCAAGGTTAGAGGCAAGGTGGTTCATAGACGTATACGAGAAAAGACAGG
ACATGAATCCTATCTTGCTGGAGTTTGCTAAATTGGACTTCAATATGGTACAAGCCACAC
ACCAGGAGGATCTAAGACACATGTCAAGGTAATTAGTTCATCCACATTCTTAATGTTTTG
AGATCCAGCCAAAAAATTATATTATATCATACTCTTAATATTTTTATTGTCTCCCTTGGC
TCCTATAAAGCTGGTGGAGGAGTACACGCCTGGGAGAAAAGTTGAACTTTGCTAGGGACA
GGCTGATGGAGAATTTCCTATGGACTGTGGGAATGATATTCGAGCCTCAGTATGGATATT
GTAGGAGATGTTAACGAAGCTTGGCACATTCATAACAATAATTGATGATGTTTACGATGT
TTATGGTACATTGGATGAACTTGAGCTTTTTACAGATGCTGTTGACAGGTTACTGTTTGT
CTTACTTCCATATCCTCTATGCATCATATGCTTCTGATTTAGTCAGCTGCTCTAAAAATT
CAAATATCTTCTTTACATATTTAGGTGGGATATCAATGCAATGGATCCACTTCCAGAATA
CATGAAGTTGTGCTTCCTTGCTCTCTACAACTCCACTAATGAAATGGCTTATGATGCTCT
CAAGGAACATGGTTTACACATCATTTCCTATCTTAGAAAAGCGGTATTATCTGCAACTGT
GAACTCATTCCATTATGTGCTGTTTACATGCATGTAGTAATCTTGACTCATTTTGTTATA
ATTAATCCTTCAGTGGTCAGACTTATGTAAATCTTACTTACTGGAGGCAAAGTGGTACTA
CAGTGGATATAAACCAACCCTACAAGAATACATTAGCAATGCATGGATTTCGATATCAGG
TCCTGTACTGCTAGTCCACTCCTATTTTTTTGTTGCAAATCCAATCACCGAGGAGGCCTT
GCAATCCTTAGAGAGATATCACAATATTATCCATTGGTCATCAATGATTTTAAGGCTTTC
AGATGATCTGGGAACATCACTGGTCTGTATTCTACTCTCTCTCGCAATATCCTTACGAGT
CCTAATAAATGTATATTTCTGCAATTTCTGTTCATAGACATTATAATGGTCTTTTTATCC
TTGTCTTAGGATGAGTTGAAAAGAGGAGATGTTCCCAAGTCAATCCAGTGTTACATGTAT
GAAACTGGTGCTTCTGAAGAAGACGCCCGTAAACACATAAGCTATTTGATTGGAGAGACA
TGGAAGAAGCTAAATGAAGATCGAGCTGTAGAGTCTCCATTCCCTGAAACTTTTATTGGA
ATTGCAACGAATCTTGCTAGGATGCCCAGTGCATGTATCAGCATGGAGATGGACATGGTA
TTGAATATGGTGAAACTAAGGATCGAGTGTTGTCATTACTCGTTGAGCCCGTTCCCAGTT
TGAGTTCTGAATAA
>CHTPS011_Loci
ATGCTTGCTTCAATTCCTAATCTGATCACTCACACAAGACTTCCAATTATGAGAAGATCC
AGCAGTTGCAAGGCTTCTCCTCCAGGAAACCAATCCATGATTGGCAACAGCACTTGCGAG
GAAATCATTGTTCGGCGTACTGCAAACTACCATCCTCCCATTTGGGACTATGATTATGTG
CAGTCACTGAGAAGTGATTATGTGGTAGGTTTATATATCATGAATATTGCTAACAGGTTA
ATTCTAGTTATTAATGTTCCACTTGGTGCTACTAACAAATACATGGTTATGTATGCAGGG
AGAAATATACACCAGAAGACTTGATAAGCTAAAGAGAGATGTGAAGCCAATGCTTGGGAA
AGTGAAGAAGCCTTTGGATCAGCTGGAGCTAATCGATGTTTTGCAAAGGCTTGGACTATA
TTATCACTTCAAGGATGCAATAAAGAGAATATTGGACAGCATATACAACCAGTACAATCA
GCACGAAGAGTGGAAGAAAGATGATTTATACGCAACAGCTCTTGAATTTAGACTGTTAAG
GCAGCATGGCTATGATGTGCCTGAAGGTGTGGCTGTGTAGGATTCACTTATTCATTTTGT
TTGTTTTAAATAAGTTAAGAACTTAAATTTAAATGAACTATAGGCAACAATACAAATATT
GGTCTCTTATTTGTTTATCCCTTTTTCTTTTGGAAGCTCTTATAATGCTTTTTGCAGATA
TGTGTAAGCTATGACTTTATCCCAAATAAAATTAGGTACTTAACTAGAAAGCACTCTTAT
TAATGCAGATGTTTTTAGTAGATTCAAGGACGAAACAGGGAGCTTTAAGGCATGCCTGTG
TGAAGATATGAAGGGAGTGCTCTGCTTGTACGAAGCTTCATACCTTTGTGTACAAGGAGA
AAGTACCTTGGAGCAGGCCAGAGATTTCGCACACAGACATCTTGGAAAGGGCCTTGAGAC
AACATAGATCAAAATCTTGCCATTGAGGTGAACCATGCCTTAGAGCTTCCATTGCATTGG
AGAATGCCAAGGTTAGAGGCAAGGTGGTTCATAGAATATACGAGAAAAGACAGGACATGA
ATCCTATCTTGCTGGAGTTTGCTAAATTGGACTTCAATATGGTACAAGCCACACACCAGG
AGGATCTAAAACACATGTCTAGGTAATTAGTTCATCCAACATTCTTAATGTTTTGAGATC
CAGCCAAAAACTCTATATCATACTCTTAGAATATTTTTATTGTCTCTCTGGGCTCCTATA
AAGCTGGTGGAGGAGTACACGCCTGGGAGAAAAGTTGAAATTTGCTAGGGACAGGCTGAT
GGAGAATTTCCTATGGACTGTGGGAGTGATATTCGAGCCTCAGTATGGATATTGTAGGAG
AATGCTCACGAAGGTTGGCACATTCATAACAATAATTGATATGTTACGACGTTATGGTAC
ATTGATGAACTTGAGCTTTTTACAGATGCTGTTGACAGGTTACTGTTTGTCTGTCTTCCC
ATATCCTCTATGCATCATATGCTTCTGATTTAGTCAGCTGCTCCTAAAATTCAAATATAT
TCTTTACATATTTAGGTGGGATATCAATGCAATGGATCCACTTCCAGAATACATGAAGTT
GTGCTTCCTTGCTCTCTACAACTCCACTAATGAAATGGCTTATGATGCTCTCAAGGAACA
TGGTTTACAGATAATTTCCTATCTTAGAAAAGTGGTATTATCTGCAACTCTGAACTCATT
CCATTATATGCTGTTTACATGCATGTGGTACTCTTAACTCATGTTATTATGATTAATCCT
TCAGTGGTCAGACTTATGTAAATCTTTCTTACTGGAGGCAAAGTGGTACTACAGTGGATA
TAAACCAACCCTACAAGAATACATTAGCAATGCATGGATTTCGATGTCAGGTCCTGTAGT
ACTAGTCCACGCTTATTTTTTTGTCACAAATCCAATCACCAAGGAGGCCTTGCAATCCTT
AGAGAGATATCACAATATTATCCGCTGGTCATCAATGATTTCAAGGCTTTCAGATGATCT
GGGAACATCACTGGTCTGTATGCTACTCTCTCTCCACAATCTCCTTACGAGTCCTGATAA
ATGTATATTTCTGTAATTTCTGTTCATAGACACATTATAATGGTCTTTTTATCCTTGTCT
TAGGATGAGTTGAAAAGAGGAGATGTTCCCAAGTCAATCCAGTGTTACATGTATGAAACT
GGTGCTTCTGAAGAAGACGCCCGTAAACACATAAGCTATTTGATTGCAGGGACATGGAAG
AAGCTAAATGAAGATGGAGCTGTAGAGTCTCCATTCCCTGAAACTTTTATTAGAATTGCA
ACGAATTTTGCTAGGATGGCCCAGTGCATGTATCAGCATGGAGATGGACATGGTATTGAA
GATGGTGAAACTAAGGATAGAGTGTTGTCACTACTCATTGAGCCCATTCCCGTACATAGA
CAATAA
>CHTPS013_Loci
ATGTCTGTTCAGTCTTCAGTGGTACTTCTTGCTCCATCTAAAAACCTCAGCCCTGAGGTT
GGCCGGCGCTGTGCAAATTATCATCCCAGCATTTGGGGGATCATTTCCTTTCTTATGCTT
CTGAATTCACAGTAAGATATGCCTACTGGCTACTGGCCATTGTTACCTAGTGCGCCCATG
CTATCTATTGGGACCCTCCTAGTGTATTTAGAATGTTGTAATATCACAAATTAAACAGCT
TATTCAGGGAATGCTGTGAATTTTTTTAACAGGGCGCTCATGTTTATTTTATTAATTTTC
AATTGATGGTGCAGAACACTGATGATCATTTGAAGCAACATGTCCAACAGCTGAAAGAAG
AAGTGAGGAAGATGCTAATGGCTGCTGATGATGATTCTGTGCAAAAGTTGCTCTTGATCG
ATGCAATTCAACGGCTAGGAGTTGCTTACCATTTTGAGAGTGAGATTGATGAAGCATTAA
AACACATGTTCGATGGTTCCGTTGCCTCTGCTGAAGAAGATGTTTATACTGCTTCTCTCC
GATTTCGGTTACTAAGACAACAAGGTTACCATGTCTCATGTGGTGAGTCTCTTCACTCAT
ATCTTCATTTCTCTCAATATTGTGCTACACATAAAATATTTAGGATAATGAAGTACGAAT
CTTTTGCCCTCTATTAATATGAACCACATACCTCAATTAGTATTATCCACAAGTTGGAAA
CTCAAAGAGCCATGTTGTGTGTCATGTAAAGCAGATTTATTCAACAACTTCAAGGATAAT
GAAGGAAACTTCAAGGAATCCCTCAGCAGCGATGTGCGGGGAATGTTAAGCTTGTATGAA
GCTACACACCTCAGGGTGCATGGAGAAGATATATTAGATGAAGCACTCGCTTTCACTACC
ACTCACCTTCAGTCCGCAGCAAAATACTCTTTAAATCCTCTTGCTGAACAAGTAGTTCAT
GCCCTAAAGCAGCCCATCCGAAAGGGGTTACCTAGGCTAGAGGCCAGGCATTATTTTTCC
ATATACCAAGCAGATGATTCTCATCATAAAGCTCTGCTGAAGCTAGCAAAGTTGGATTTC
AACCTATTACAGAAATTACACCAGAAGGAACTAAGTGATATTTCCGCGTAAGTACATAAT
TATGTAGGACTGCTTATTTGTTTGTTTGAAGTTTGAAAGGAGTTAGATTTAACCTGAGGA
GTTCCGTTGAATTGTACTGTATTTTAGGTGGTGGAAAGATTTAGACTTCGCACACAAGCT
TCCTTTTGCAAGAGATCGAGTGGTGGAGTGCTACTTCTGGATATTGGGGGTGTACTTTGA
GCCCCAGTTTTTCTTGGCTAGAAGGATACTTACTAAAGTAATAACCATGACTTCTACTAT
TGATGACATCTATGACGTGTATGGTACACTTGAAGAACTCGAGCTCTTCACTGAAGCAGT
TGAGAGGTTTAATTCATACACTTCTTGACCTTTGGTCTTCAATCTCAGTGTTGAATCCAC
ATTTTGTATAGTCAATAATCCACTTTCATGTTAAAAGTTCAGCTTCTGCATAGTCATTTA
TCATTCCAGGTACTTGATTTTCAGGTGGGACATCAGTGTCATAGATCAACTACCAGAGTA
CATGAGAGTGTGTTATCGAGCACTCTTAGATGTATACAGTGAAATTGAGGAAGAAATGGC
CAAGGAAGGAAGATCATATCGGTTCTACTATGCGAAAGAAGCAGTAAGGCTTACAAGTAA
TTATTTTACTTTAAGAAGAAATGACCTTAATTAAAATACTAATGAAATAAAAACCAAATC
CATTATTCAGATGAAAAAGCAAGTTAGAGCATACTATGAGGAAGCCCAATGGCTTCAAGC
ACAACAAATACCAACCATGGAGGAGTATATGCCTGTTGCATCAGCTACCTCTGGATACCC
GATGCTTGCAACCACATCCTTTATTGCGATGGGGGATGTTGTGACAAAAGAAACTTTCGA
TTGGGTTTTCAGTGAGCCTAAGATTGTCAGGGCTTCAGCCACAGTTTCCAGGCTCATGGA
TGATATGGTTTCCCACAAGGTATGGTAATCCTTATGCTGTTTCAGACTAATAACTTACAA
ATCAGTAAATATGTTTGGTACCATGAATTATTGGAGCTGTAACACATGTATTATTTCTAA
AATTCAAATTGCTCAAATAATGATTTTGTGATATCTCATATTGGATGAGGGAAAAAGTTT
TTTTGTTGTATGAGTTCCCCTTAATCATGTAAACGCGTTTTAAAGTTAAGATGATTCATT
TGGATCTAAAGCAAATAATATCTATAAAGTTAGAAGCAGGTTATTATCTATAAACTTCGA
TGTGAGGTTTGTTTAGCTCCATAAAAAGTGTCTATCTATTTGACCTCACAATCTCATAGG
ACAGAGAACATTGTGTCTGCATGAGGGGTGATTGTGATATCTTATGTCCGGCATGAGGGT
CATTGTGATATTCCAAGTCGTATATGTGACAAAGTTGTCATTATGCATGCATATGGGATG
ATTGTGATATCCCACGTCAGATAAAAGAGAGTTTTTGAAGTTATAGAAGTATGAAATCTT
CTTAATCATGTAAATACGTTTTTAAAATTGTGAGGGTCGTTTAGACCTAAACAATATCTA
TAAGGTTAGAAGCGGATTGTTATAGATTTTATGTATTTGCATTTTCCACTAATCTCTATG
ATTCCGTATTTATAGTTTGAACAAAAGAGAGGACATGTTGCCTCAGCTGTTGAATGTTAC
ATGAAGCAACATGGTGCGTCGGAGCAGGAAACACGCGACGAATTTAAAAAAACAAGTAAG
AGACGCATGGAAGGATATCAATCAAGAGTGCCTCATGCCAACAGCTGTTCCGATGACCGT
CCTCATGCGAATTCTGAATCTTGCACGTGTTATGGATGTTGTATATAAGCATGAAGATGG
CTATACCCATTCCGGGACTTTTCTAAAGGATTTAGTAACCTCCCTGCTTATAGATTCTGT
GCCAATATGA
>CHTPS015_Loci
ATGTCTCTTCCACTCTCAGTTACAGCTCCTATTCCAACCCAAAGGCTTAATCCTGAGGCG
GCTCGCCGCAGTGCAAATTTTCGTCCTTGCTTTTGGGGTGATCGTTTCCTCACCTATACT
CCTGCTGATCCGGTAAATGCGCTTCCATAATTTGTCAAAGCAAAACATGTTATTTTTAGT
CATGATTTAGAGTTTATTTATGGCTGTTTTAAAATTCACTACTAATATTCATCGATATTT
TTATAATATTTTCGATATATCCATAAAATTTAGTACTAATATTCATCGATATTTTTTTAA
TATTTTTTATATATCCAAAAAATTCAAGTACTGATATATCTGTTTTTACATTTTTTCAAG
TAATTCAAAAATACATTTTTTTTCCTAAAAGCTTAACATGGGAAGTGAGGAAATAAACAT
TCTCCTATAGGGAAATAAACATAAAGTAGGCTTTGATTCCATATTAGACAACCAACCAAT
TTTCTCTGTAAGGGACATAATATTGATCATGTTCCCAAAACCCTCCCTCACAAGCAACCT
TTTTTCTTTTCGGACTGAACAAATTGGAAAAGCAAAATATGTGGCGACCTCCCGGAAAAT
TTGGTCTAATATTGGACAACCATTTTCTTAAAGTTAATTTCAGCTCGAAGTATGTCATTC
ACTCAGTCTAACATTTCTAGCATACGATTTGTTCATACAATTTACTGGTGCAGGTAACCC
ATGCTCGTAAAGTGCAACAAATTGAAGAACTGAAAGATGAACTGAGAAACGAGCTAAAAG
CTACTGCCAGGAAGTCTTCACAACTGCTGAACTTCATAGATTCCATCCAACGCTTGGGAT
TGGCATACCAGTTTGAAAGGGAGATCAAAGAAGCATTAGAGGACATGTATCAAACCTATA
ATCTGGATGATGATGATAATGATGACCTGACCAATGCTTCTCTTCGTTTCCGACTTCTAA
GACAAGAAGGTTACCATATTCCACCTGGTAAAATCCCATGACCCATTGTTGTCTAAACAT
ATATATGTCATCTGCAATTACATATCATCGATTGAATGGTCAACTTCGCTGATAAACAGA
TGTATTCAATAAGTTCAAAGACGACGAAGGCAACTTCAAGGAATCATTGACTGGTGACTT
ACCAGGCTTGCTAGCTTTATACGAAGCTACACATTTAATGGTGCATGGAGAAGACATACT
AGAGGAAGCTCTGGCTTTCAGCACTGCTCACCTTCAGTCCATGGCAACCGATTCAACTCA
TCCCCTTGCAGCACAAGTGACTCGTGCACTAAAGAGACCTATTCGCAAGTGCTTAACAAG
GGTGGAGGCAAGACATTACATTTCCGTCTACCAAGAAGATGGTCCGCATAATAAAACATT
ACTCAAGCTCTCAAAGTTAGATTTCAATCTATTGCAGTCACTCCACAGGAAAGAGCTAAG
TGAGGTCACTAGGTAAGTTGCGGAACCAACAATATTCAGAAAGCTACATATTTGGCAATT
TTCTCACTCTGATAATCTGTTGATATATCTTTAAGGTGGTGGAAAGGTTTGAATTTTGCC
AAAAAGATGCCTTTTGCACGGGACAGATTAGTGGAGGGCTACTTCTGGATATTGGGAGTG
TATTTTGAACCCCAATATTCCCTTGCTAGAAGGATCTTAATCAAAGTATTAGCCATGATA
TCCATCATAGATGATATATATGATGCATATGGTACATTCGAAGAACTCAAACTCTTTACA
GAAGCAATTGAAAGGTTTGATACATGCATGCCCATCAAAATTGTTGGCTTAATTTCCAAA
TTTCTAGTCAAATTTCAAAAAGTTCCAAGGATATCTGTTGCTTCACTTTCAGATGGGATG
CCAACAGCGTAAATCAACTCCCAGATTATATGAAGCCTTGTTATCAGGCTCTCTTGGATG
TTTATGAAGAAATGGAAGAAGAGATGGCCAAGGAAGGAAACTTGTACCGTGTTCAATATG
CAAAAGCAGCGGTTTGCCTCCAATGACCCTTCTTCTAGTTCCTTACTCTTTCATAAATAT
TTTGTCTATCTTCAAAAAATATATTGTAAGCTAGCAGGATAATTAATCTATTTGCAATAT
TATGTAAACTCAGATAGAAAGGCAAATCCAAGCCTACTTTGTTGAAGCCAAATGGTTGAA
CCAAGAATATACACCAACATTGGATGAGTATATGAGTAACGCACTAATAAGCAGTGGTTA
CTCTATGCTCATGACCACATCTTTTGTTGGCATGGGAGATATAGCAACAAAGGAGGCCTT
CGATTGGGTTTTCAACGACCCTAAGATGGTTAGAGCTTCATCTGTCATTTGCAGGCTCAT
GGATGACATAGTTTCCCATGAGGTATTACATCATTTATGCTGCGTCATGTTGTGTTGTAC
TAGCTCTATGTATCCTTGATTTTCTTCGCTTTTCTTTTTGTGCAGTTTGAGCAAAAAAGA
GGGCATGTTGCATCAGCAGTTGAATGCTACATGAAGCAACATGGGGTTTGTAAGCAAGAA
GCATATGATGAGTTGAATAAGCAAGTAGTGAACGCATGGAAGGATATGAATAAGGAGTGC
CTCAAACCTACACAAGTGCCCATGCCTCTTCTTACTCGTGTTCTTAATTTCAGTCGTGTG
ATTGATATTTTGTATAAGGACGAAGATCAGTACACACATGTTGGAAAATTGATGAAAGAT
CTCATTGCTTCGATTCTCATTGACCCTGTGCCAATATGA
>CHTPS016_Loci
ATGTCTCTTCCACTCTCAGTTACAGCTCCTAGTCCAACCCAAAGGCTTAATCCTGAGGTG
GCTCGCCGCAGTGCAAATTTTCGTCCTTGCTTTTGGGGTGATCGTTTCCTCACCTATACT
CCTGATGATCCGGTAAATGAGCTTTCATAATTCATGGAAGCAAAAACATGTTATTTTCGG
TCATAAGTTAGAGGTTATTTATGATTGTTTTTAAAAAATAGTTATCAGAAAACATGGTTG
TTCTTAATATTATGCATCTTGAAAATTTAATTTAATTTTTTTATTTTTTGTATCAAAATG
CTATGCACTTTTTGTTGTATTTTCAATTGTTTCTCATGATTTTTTTATTACTTAGAAAAC
ACTTATCAGTTTATTATAAAAAATAATCTAGTCTGAAAAATAGTCATTTTGTAAAATTTA
AGTATCGATATATCCGTATTTACCTATATTTCAAACATTGACAATAACTAAATAAAACTC
TAAAAATAAGAGTATTCAAGAGAAAAAATAATTCAAAAATATATATATTTTTTCCAAAAG
CTTAATATGGAAAGGGGGGAAATAAACATCATCTTACGGGGAAATAAACATAAAGGAGGT
TTTGATTCCATATTAGACAACCAACCAATTTTCTCTGTAAGGGACATAATATTAATCATG
TTCCCAATACCCTCCCTCACAAGCAACCTTTTTTCTTTTCGGACTGAACAAATTGGAAAA
GTAAATATGTGGCGACCTCCCGGAAAATTTGGTCTAATATTGGACAACCATTTTCTTAAA
GTTAATTTCAGCTCGAAGTATGTCATTCACTCAGTCTAACATTTCTAGCATACGATTTGT
TCATACAATTTACTGGTGCAGGTAACCCATGCTCGTAAAGTGCAACAAATTGAAGAACTG
AAAGATGAACTGAGAAACGAGCTAAAAGCTACTGCCAGGAAGTCTTCACAACTGCTGAAC
TTCATAGATTCCATCCAACGCTTGGGATTGGCATACCAGTTTGAAAGGGAGATCAAAGAA
GCATTAGAGGACATGTATCAAACCTATAATCTGGATGATGATGATAATGATGACCTGACC
AATGCTTCTCTTCGTTTCCGACTTCTGAGGCAAGAAGGTTACCATATTCCACCTGGTAAA
ATCCCATGACCCATTGTTGTCTAAACATATATATGTCATCTGCAATTACATATCATCGAT
TGAATGGTCAACTTCGCTGATAAACAGATGTATTCAATAAGTTCAAAGACGACGAAGGCA
ACTTCAAGGAATCATTGACTGGTGACTTACCAGGCTTGCTAGCTTTATACGAAGCTACAC
ATTTAATGGCGCATGGAGAAGCCATACTAGAGGAAGCTCTGGCTTTCAGCACTGCTCACC
TTCAGTCCATGGCAACCGATTCAACTCATCCCTTCCAGCACAAGTGACTCGTGCACTAAA
GAGGCCTATTCGCAAGTGCTTAACAAGGGTGGAGGCAAGACATTACATTTCCGTCTACCA
AGAAGATGGTCCGCATAATAAAACATTACTCAAGCTCTCAAAGTTAGATTTCAATCTATT
GCAGTCACTCCACAGGAAAGAGCTAAGTGAGGTCACTAGGTAAGTTGCGGAACCAACAAT
ATTCAGAAAGCTACATATTTGGCAATTTTCTTCACTCTGATAATCTGTTGATACATCTTT
AAGGTGGTGGAAAGGTTTGAATTTTGCCAAAAAGATGCCTTTTGCACGGGACAGATTAGT
GGAGGGCTACTTCTGGATATTGGGAGTGTACTTTGAACCCCAATATTCCCTTGCTAGAAG
GATCTTAATCAAAGTATTAGCCATGATATCCATCATAGATGATATATATGATGCATATGG
TACATTCGAAGAACTCAAACTCTTTACAGAAGCAATTGAAAGGTTTGATACATGCATGCC
CATCAAAATTGTTGGCTTAATTTCCAAATTTCTAGTCAAATTTCAAAAAGTTCCAAGGAT
ATCTGTTGCTTCACTTTCAGATGGGATGCCAGCAGCGTAGATCAACTCCCAGATTATATG
AAGCCTTGTTATCAGGCTCTCTTGGATGTTTATGAAGAAATGGAGGAAGAGATAGCCAAG
GAAGGAAACCTGTACCGTGTTCAATATGCAAAAGCAGCGGTTTGCCTCCAATGACCCTTC
TTCTAGTTCCTTAACTCTTTCATAAATATTTTTTCTATCTTCAAAAAATATATTGTAAGC
TAGCAGTATAATTAGTCTATTTGCAATATTATGTAAACTCAGATACAAAGGCAAATCCAA
GCCTACTTTGTTGAAGCCAAATGGTTGAACCAAGAATATACACCAACATTGGATGAGTAT
ATGAGTAACGCACTAGTAAGCAGTGGTTACTCTATGCTCATAACCACATCTTTTGTTGGC
ATGGGAGATATAGCAACAAAGGAGGCCTTCGATTGGGTTTTCAGCGACCCTAAGATGGTT
AGAGCTTCATCTGTCATTTGCAGGCTCATGGATGACATAGTTTCCCATGAGGTATTACAT
CATTTATGCTGCTTCATGTTGTGTTGTACTAGCTCTAGCTCTATGTATCCTTGATTTTCT
TCGCTTTTCTTTTTGTGCAGTTTGAGCAAAAAAGAGGGCATGTTGCATCAGCAGTTGAAT
GCTACATGAAGCAACGTGGGGTTTGTAAGCAAGAAGCATATGATGAGTTGAATAAGCAAG
TAGTGAACGGATGGAAGGACATGAATGAGGAGTGCCTCAAACCTACGCAAGTGCCCATGC
CTCTTCTTACACGTGTTCTTAATTTCAGCCGTGTGATTGATATTTTGTATAAGGACGAAG
ATCAGTACACACATGTTGGAAAATTGATGAAAGATCTCATTGCTTCGATTCTCATTGACC
TTGTGCCAATATGA
>CHTPS017_Loci
ATGTCTGTTCAGTCTTCAGTGGTACTTCTTGCTCCATCTAAAAACCTCAGCCCTGAGGTT
GGCCGGCGCTGTGCAAATTTTCATCCCAGCATTTGGGGGGATCATTTCCTTTCTTATGCT
TCTGAATTCACAGTAAGATATGTCTACTGGCTATTGGCCATTGTTACCTAGTGCGCGCAT
GCTATCTCTTGGGACCCTCCTAATGTATTTAGAATGTTGTAATATCACAGATTAAACAGC
TTATTCAGGGATGCTGTGAATTTTTTTAACAGGGCGCTCATGTTTATTTTATTAATTGTT
TAAATTTGACGGTGCAGAACACTGATGATCATTTGAAGCAACATGTCCAACAGCTGAAAG
AAGAAGTGAGGAAGATGCTAATGGCTGCTGATGATGATTCTGCGCAAAAGTTGCTCTTGA
TTGATGCAATCCAACGGCTGGGAGTTGCTTACCATTTTGAGAGTGAGATTGATGAAGTAT
TAAAACACATGTTCGATGGTTCCGTTGTCTCTGCTGAAGAAGATGTTTATACTGCTTCTC
TCCGATTTCGGTTACTAAGACAACAAGGGTACCATGTCTCATGTGGTGAGTCTTTTCACT
CATATCTTCATTTCTCTCAATACTGTGCTACACATAAAATATTTAGGATAATGAAGTATG
AATCTTTTGCCCTCTATTAATATGAACCACATACCTCAATTAGTATTATCCACAAGTTGG
AAACTCAAAGAGCCATGTTGTGTCATGTAAAGCAGATTTATTCAACAACTTCAAGGATAA
TGAAGGAAACTTCAAGGAATCCCTCAGCAGCGATGTGCGGGGAATGTTAAGCTTGTATGA
AGCCACACATTTCAGGGTGCATGGAGAAGATATATTAGATGAAGCACTTGCTTTCACTAC
CACTCACCTTCAGTCCGCCACAAAGCACTCTTCAAATCCTCTTGCTGAACAAGTAGTTCA
TGCCCTGAAGCAGCCCATCCGAAAGGGGTTACCTAGGCTAGAGGCCAGGCATTATTTTTC
TGTGTACCAAGCAGATGATTCTCATAACAAAGCTCTGCTGAAGCTAGCAAAGTTGGATTT
CAACCTATTACAGAAATTACACCAGAAGGAGCTAAGTGACATTTCCGCGTAAGTACATAA
TTATGTAGGATTGCCTTATTTGTTTGTTTGAAGTTTGAAAGGGGTTAGAATTAACTTGAG
TTCCGTTGAATTGTACCGTATTATAGGTGGTGGAAAGATTTAGACTTTGCACACAAGCTT
CCTTTTGCAAGAGATCGGGTGGTGGAATGCTACTTTTGGATATTGGGGGTGTACTTTGAG
CCCCAGTTTTTCTTCGCTAGAAGGATTCTCACTAAAGTAATAGCCATGACCTCTATTATT
GATGACATCTATGACGTGTATGGTACACTTGAAGAACTCGAGCTCTTCACCGAAGCAGTT
GAGAGGTTTAATTCATACACTTCTTGACCTTTGGTCTTCAATCTCATTGCTGAATGCAGA
TTTTGTATAGTCAATCAATCCACAGTAATTCATCCTGTTATAAGTTCAGCTTATGCATGG
TCATTCATCATTCAGCTTCTTGATTTTCAGGTGGGATATCAGTGCCATAGATCAACTGCC
AGAGTACATGAGAGTGTGTTATCAAGCACTCTTATATGTATACAGTGAAATTGAGGAAGA
AATGGCCAAGGAAGGAAGATCGTATCGGCTCTACTATGCAAAAGAAGCAGTAAGGCTTAC
ATGTGATTATTATACTTTAAGAAGCAATAAATTTAATAACCATACTGATGAAATGAAAAC
CAAATCCATTGCTCAGATGAAAAATCAAGTAAGAGCATACTATGAGGAAGCCAAATGGCT
TCAAGTGCAACAAATTCCAACCATGGAGGAGTACATGCCTGTGGCGTTAGTTACCTCTGC
ATACTCAATGCTGGCGACCACATCGTTTGTTGGAATGGGAGATGCTGTGACAAAAGAAAG
CTTCGATTGGATTTTCAGTAAGCCTAAGATTGTAAGGGCTTCAGCCATAGTTTGCAGGCT
CATGGATGATATGGTTTCCCACAAGGTATGGTAATCCTTATGCTGTTTCAGAATAATAAC
TCACAAATCAGTAAATATTTTGATACCATGAATTATTGGAGCTACTAGATATGTATAATT
TCTGAAATTCAAATGGCTCAAATAATTATTTTTATATATTTGTACTTTCCACTAACCTCT
ATGATTCTATATTTTGTAGTTTGAGCAGAAGAGAGGACATGTTGCCTCAGCTGTTGAATG
TTACATGAAGCAACATGGTGCGTCGGAGCAGGAAACGCACAACGAATTTCACAAACAAGT
AAGAGATGCATGGAAGGATATCAATGAAGAGTGCCTCATCCCAACAGCTGTCCCAATGCC
CATCCTCATGCGAGTTCTAAATCTCGCACGTGTTATAGATGTTATATACAAGAATGAAGA
TGGCTATACTCATTCTGGGACTGTTCTAAAGGATTTCGTAACTTCCATGCTAATTGATCC
TGTGCCAATATGA
>CHTPS019_Loci
ATGAATATAGGGGGAGGTAAGGGTGTGGACCTTCTAAGTGTTGAATATAGGAAGGCAGTA
TCCAGTTTGATGCTCAAGGGTGAGTTGCATAATAACTAATTGGTGTTATATGATTTTTAT
TGATTTAATCTTTACTTTTTGGGTCATCTTTTTTCATAAATGTTAAATATGTTTACAGAA
ATGGAAGAAATAGCAGATAGTGAAGCAATCCCTTTTCCCTCTTTTTTGCGTTTTGCTGTT
TCTGGGTTGGGATAGTAACATTTAGCAATTTTCTCCATACCTTTGAAAGTGTAGTTCCAA
GTTTTTGTCTAATACTTTTGAGTTCAGTTTGTGTTAGTTTTCTGTCTTCCCTATACAATT
TGTGTTGAGTAAATTACATTTGGCTATCTGGTGTTCTGTTTCTGAGCAGCTTCTCTTAGT
CCTGGACTAAAGACTTGGACAGAAGGCAATCATGTTGGTCTGGTAAGACTGATCTTTCCT
TCATAGCTTTTTATATTTTCCTCGCTGTCTGTATATCCAAGATTAAGTAAACCAATACAC
TAAACTGTATTCAGGCTTTGAAGGGACCAAGGAAAGAATCAAGAAGATGTTTGACAAGGT
TGAGCTTTCGGTATCTTCATATGACACAGCTTGGGTTGCTATGGTCCCTTCTCCATATTC
CTCACAGGCCCCATACTTCCCGGAGTGTGTGAATTGGTTATTGGAAAATCAGTCTCATGA
TGGCTCATGGGGTCTTCCTCATCCCCATCCCATGTTAGTCAAAGATGCTCTTTCATCTAC
TTTGGCATCTGTCCTTGCACTCAAGCGATGGGGTGTTGGTGAAGAGCAAAGGAACAAGGG
TATATATATGCTGTTCTTGATTGTTTAATCTCTTGTATTAGCTCTTTTGGCGCTTTTAAT
ATATTCTCTTTATTTGCCTATTAAAAAAAATTGTTCAATCTCCGGTACTATCATTCAGTA
TGTAGATATTATCTTTTTGCAGGGCTCTGGTTTATTGCATCCAATTTTGCTTCAGTTAGC
GATGAGAAACAACATTCTCCAATTGGATTCGATATAATATTTCCTGGTATGATTGAGTAT
GCCAAAGAATTAGATTTGAACCTCCCTTTGGGGCAAAGAGATGTAGATGCTATGCTTCAG
AAGAGGGATTTGGAGCTCAAAGGGTATATTTCTGTTTCATAGTATCTTTCTGAAGTATAT
TGGAAAATTTTCCATGAAAGTTCCATGAATCTAATAGAATTTTTTACCTCAAACTAGGCA
TTCAAATCAAGTGATTTTTGAGTTAACTGGGATACCATTAGAAGACACATTTGTCTGAGA
GGGGAAACACTAGTTTTGTATCTGTATTTGTTTTGACATGTTCTGTTTGTTTTCAGTTTT
AGAACTAAAAAAATGTACCAGTATCTTTTCTGAGGATTCTCTGATGAATGCATGTGTATG
ATGCATAGAGTGAGTCATTCCTTGTACACACTTGCACTTGAACTGTGGATGGTACTTAAT
GCTACATAGTTAAGAACCTATGTTAGAAAAGTGGGGTGTGTGTGAGTGCCTGGCAAGAAA
CAGTGGAATTTGTACTAAATACACTCTTGAGGGGTTTTAGGTTGATCTATTGAGGACCAA
ATGAGCAAAATCTTGAGATGGTTCCAACTTTTTCCATGAAGATCAATGAACACCCTGGTG
TGGAAGAGTGACTATTGAAACTGAAACTAGGGCAAAATCACAAAGGGGTTAAAATGAACA
TGGGTTGGGGTGGTAGAGATATGATTCTCGAAGACTTGATGGAGGACATTGGCAGAAACA
GAGTCAAATGGCAAAATTGGATTCATGCAGTCCAGCAGTTGGGGTTAAGGCTTTTTCATT
TTTTTTCATTTTTTTTTTCTGTTTTAGATCGAGTATTACTTTAGGAAAATAGGGTTATTA
CTTGGTATCATAAAAATGATCATGTATACATCTTATAAGATCACTAGGAAATGAGCTGAG
AAACAAAATATTTTCATTTCTGATGCAGTGTTAGACAAAATGAAATGGTGTAAGACCAGT
AACTTATCCAGCTTTATTCCAATGTTCTTTATTTAGAAGCTTGGGAAGCAACACTAAGAG
CAGAGAAGCCTACTTAGCATATATTTCGGAAGGAATGGGAAGGTTACAAGACTGGGAAAT
GGTTATGAAATATCAGATGAAGAATGGGTCTCTGCTCAATTCACCTTCTGCCACAGCAGC
TGCTCTTTCTCACCTTCAAAATGCGGGTTGTCTGAATTACCTTCGATCTCTTTTAGAGAA
GTTTGGGAATGCAGGTACCGACCTCCCTCCACATTCTTCTGTAGCATGCTGTGTATTTAA
ATTTCATCCTCTAACCTGTATCGGTTTTCTTCTATTGATCTCTCCAGTCCCAACAGTGTA
TCCTCTAGATTTATATGCTCGTTTATGTTTGGTTGACAATCTTGAAAGGTTGGGAATTGA
TCGGTATTTTAGGATGGAGATCAGAAGTGTATTGGGATGAAACATACAGGTATGTTCCTT
TAGCAGTATATGCAGTAGCCATGGTGTGAAATATATTTCAACCTACAAAAAGGAGAAGAG
TATAGCCTTATAATGTTCTCATCCGTTGGAAAACATGACATTAACATCAAACAGATGCTG
GCTGCAGAGGGAGGAAGAGATATTTGCAGACAGAGCCACCTGTGCAATCGCATTTCGGAT
ACTACGTTTAAATGGATATGACATCTCTTCAGGTAATTTGTTGATTTAAGAGACTTGATG
CAAAATCAATTCAGGGTTTTATTCCATTGATTGAAGTTTAATCAGTTCTGATCGTGGTGC
AGTTCCATTAGCTCAATTTGCTGAAGACGATCAGTATTTCAAGTTTGGACAAGATTTTAA
GGACTTGGGGGCTGCCCTTGAATTATTTAGGGCTTCAGAGATGATTATACACCCAGATGA
AGTGGTTCTGGAGAAACAAAACTCATGGTCAAGTCATTTTCTAAGACAGGGACTATCGAA
CAGTTCAATTCATGCAGATAGACTCAATAAGTACATTGCCCAAGAGGTGGTTTCTTGTCA
AATGTTTGGAGTTGTTTAGCCTGTCTTGACATATTTAGCATGGTTCTTCTGAAAAACATG
TCTTCCATCATTTCAGGTGGAGGATGCTCTTAGGTTTCCCTACTACGCAAATTTGGATCG
CATAGCAAACAGAAGAAGTATTGAGCATTATAATGTAGATGATACAAGGATATTAAAAAC
TGCATATCGGTATGCCACTGGGAGGTTATTTTGTTACTGAATTATTTATCAATAGCATTG
TTTCTTCATTTCTTTTTGTTTCTTTTGCTAGCTCTTCACATGTCTGCAACAAAGATTTCC
TAAAACTAGCAGTTGAAGACTTCAATTTCTGTCAATCAATACACCCAAAACGAACTCAAA
CAACTTGAGAGGTGCATATCTTTCTCTACTTTCAGGGATTTAGGTTAATTGGTAACTTGT
TTGTTGAAGTTTATAAATGTTTTTGATGTAAAATTCATTGTTACCTGGAGTCTTGGTCTG
CCTGGCCTCCTTTTACCATTGTTGCAAGTTGACTTGTTCTTATAGAAAACCCGTACCCAA
GTAATGGAGATAGATTCCTGCATTAAGTTCTATGGAAACATTGAATACCAATAAATAAAT
TTAGAGTAATGTTTCCTCCCATGTGAGCAGGTGGATTATAGAGAACAGATTAGACAAGCT
AAAGTTTGCGAGGCAGAAGCTGGCCTACTGTTACTTCTCTGCTGCAGCAACCATATTCTC
TCCTGAACAATCTGATGCCCGCCTTTCGTGGGCCAAAAACAGTGTTCTCACAACTGTGGT
TGATGACTTCTTTGACATTGGAGGCTCTGAAGAGGGAGCTCCTAAACCTTATTCAACTGG
TTGAGAAGTATGCTGCCCTCTTCCCCCTTCCTTTTTATCTTTTGTTGCTCCAAGATTTCT
GCAGATCATCTTAATCTTCCTGCACAAAAGTGAAAGTGTGAGGAAAAATGAACTGCAGGT
GGGATATAGATGTAGCCGTGGATTGTTGTTCTGAACAAGTTGAGATCGTTTTTTCAGCAC
TCCACAGCACAATATCTGAGATTGGAGTCAAAGCATCAGCATGGCAAGCCCGTAACGTGA
CCAGCCATATAATTGATATCGTGAGATGCGATCTTAACCTTACTCATCATATGATTTTAA
CTTGGTCAGATAAATGTCACCTCTACAAGCACTATGAATCTTCCTGTTGTCCTTACAGGA
TCGGAATCTTCATTTTCCTCAAAATCGCTCTAGGATTAATTCATTTCGAGACCCTCTAAA
CCCTAATTTACATACTAACCTTAGATTTCATATTCATTTTTTCTGGTGTTAGACTTTAAT
CGTTTTGTTTCCACTAAAGATGATAGCGAGCTTGTTTGCGTGGCAGTGGCTGAAGTTGCT
AAGATCTATGTTACAAGAAGCTCAGTGGGTGAGTAATAAATCAGCTCCAACAATGGATGA
ATACATGACAAATGCATATGTATCCTTTGCTCTGGGACCAATTGTCCTCCCGGCGCTCTA
TTTTGTTGGTCCTAAGCTTTCAGAGGAGGTTGTTGAGGGACCTGAGTGCCATAAACTATA
TAAGCTTATGAGCACCTGTGGGCGTCTTTTGAATGATATCCACAGCTTTAAGGTAGGACC
TTTCCTTTTCTTACTTACTAGTTCCTCGTCTGCCATGGCCGGGTTTATAACTTAAAAGCA
CTAATGTCTATGTCACAGAGGGAGTCCAAGGAAGGGAAAGCGAATGCTCTAGCACTACAC
ATGATACATGGCAATGGTGTCACTACTGAAGAACAGGCCATCAGAGAGATGAAGGGTTTA
GTTAAGAGTCAGAGGAGAGAACTTCAGAGATTAGTTCTACAGGAGAAGGGTAGCACAGTA
CCAAGAATTTGCAAGGATTTATTTTGGAAAATGAGCAAAGTGTTGCACACATTTTATGAG
AAAGACGATGGATTCACTTCACATGACATGCTCCGTGCTGTGAAATCAGTCATTTATGAA
CCTGTTCTTCTTGCTGAATTCTAA
>CHTPS022_Loci
ATGGCCTGTTCTTGTGGCTTTTATGCTTGGTCCATTCCTGCAGTTGGCTCAAACCAATTC
AGAGAAATAGGCAAGACTAACTTCACCAGAATTGTGCCTATGCCTAATACGCACAAATGG
AGTATTGCCCACGATCACACCTTGGTTTCTATCCCCTTAAAGAAAGATAACCATTCACCT
GAACTTGGCAGTTTTACTGTTAAGATTGCCTTACTGCTCTCCATTATTTTATAGTTCTTA
TTATGCCATGCATTTTCTAACTTTCTAATTTCCTAACTTTACAGGATGAGTTCTACAATG
AACATGCACAAAAGTTAAAGGAAGTTAAGCATGTATTCAGCAAACTAGGAGAAGATGCAA
TGGAAAGCATGATGATGATTGATGCCATACAACGCCTAGGCATTGATCATCACTTCGAAG
AGGAGATTGAAGCAGTTCTGCAGAAGCAGTATATGAAATCTAGCATTCATGGTGATTGTG
ATGAGGATCTTTATGAGGTTGCACTCCGTTTTCGCCTATTGAGACAAGAAGGTTACACCT
GTCCCGCAGGTGGTTTCTTTTTCTTTTTTAATTAACCTTACCGACATTTATCAAGAGTCG
TTTGTTTCTGAAAGTGAATTTACTGGTTAATGTGCATGGATAGATGTGTTGAATAACTTC
AAGAACAAGGAGGGGAAGTTTAAACAAAACCTACGCGAAGACATCAGAGGATTGATGGGT
TTGTATGAAGCTTCTCAGCTAAGTATAGGAGAAGATATACTTGAGGAAGCCGGAAATTTC
AGCAGTCTACTCCTTAATGCATGTTTGCAACATCTTGATCGTCATCAAGCTGCAGTTGTT
AAGAATACATTGGAGCATCCCCATCACAAGAGCTTGGCACGGTTCATGACCAAAAACTTC
CTTACTGATTTCCAGGGCACAAATGGATGGATAAATGCATTGCAAGAATTAGCAAATATA
GATTTCAATATGGTTAAATCCGTGCATCAAAAGGAGATGCTTCAAATTTCCAAGTCTGTT
TGAAAAATTGCATTGTGATTATATTTACTTTCTTGTTATATATTCTTAAGACACTTTGAT
CTCTAACTAATATTTGCCATATTAATTATTAGATGGTGGAAGGACCTAGGTTTGACCGAG
GAGTTGAAGTTTGCAAGAGACCAACCACTGAAATGGTACATGTGGCCAATGGCAATCATC
CCAATCCAAGGTTGTCAGAGCAAAGGATTGAGCTCACAAAACCTATCTCTCTAATCTACA
TAATAGATGACATTTTTGATGTTGGTGGAACCCTTGATGAACTCACTCTGTTCACAGAAG
CTGTTAATAGGTAGAAATGGACTAATTCATTGATTCGCTAATGGGTGTGTATGTGGTGTA
TATATATATATATACATAGTTCCATAATTTGTGTCATTAATTATTGTATATAGATGGGAT
TTGTCTGCTTTCAAAGAGCTTCCAGAGTACATGAAGATGTGTTTCAAGACTCTTGATGAC
ATCACGAATGAGATCAGTACCAAGGTCCACAAGGTCACAAGTAACCCAGTGGGCTCTCTA
CGGAAGGCGGTAATATTCAAAACATTTTTGTATGGGTTTCAGTGGGATTACAAATGTAGC
ACGCTTAACAGATCCCCCATTGCTGCAGTGGGCGAGTTTATGCAACGCATTTCTAGTAGA
GGCAAAATGGTTTGCTTCTGGGCATGTGCCAAAGGCTGAGGAGTACTTGAAGAATGGGGC
CGTTAGTTCAGGGGTACATGTGGTGCTAGTTCACTTGTTTTTTCTATTGGGTCATGGCAT
AACCAAGGAAATGTAGATCTTGTGGATGACTTTCCAGGCATTATATCTTCTACAGCAACA
ATTCTTCGTCTTTGGGATGACCTCGGAAGCGCCAAGGTAAATGCCAACCACATGCAGGTT
GTTAATTAATCTGTCTACAATTTTTCATGTTTGTTTTATAAAAAGTTATTTTGAGGTGGC
CTTAAAAGTTAAATGTAGTGTTGGCCTAATTGATGTTTTGAAGTGGTATGTCATAATGTT
TGGTTTCACAGAACCACCCTAAGTTGAATAAATTGACAGGATGAGAATCAAGACGGGCAT
GATGGGTCCTATGTAGAGTGCTACTTGAAGGAACACCGAGGCTCTTCAGTTGAAAATGCA
AGACAGATCGTAGCCCATATGATTTCAGATATGTGGAAGCGCCTCAACAAGGAATGCCTC
TCTCCAAATCCATTTTCAACTTCTTTTACAAAAGGCTCCCTCAATATTGCAAGAATGGTC
CCTTTGATGTATAGTTATGATGACCAACAGTGCCTTCCTGGCCTTGAGGAGCATATGAAG
TCCTTGCTCCTTGAGAATCTACCATACAGAAACGCTCAAAAAATAAATGAGTGA
>CHTPS023_Loci
ATGCCCTGTTCTTGTGGCTTGTATGCTTGGTCCATTCCTGCAGTTGGCCCAAACAAATTC
AGAGAAATAGGCAAGACTAACTTCACCAGAATTGTGCCTATGCCTAATACGCACAAATGG
AGTATTGCCCACGATCACACCTTGGTTTCTATCCCCTTAAAGAAAGATAACCATTCACCT
GAACTTGGCAGTTTTACTGTTAAGATTGCCTTACTGCTTTCCATTATTTTATAGTTCTTA
TTATGCCATGCATTTTCTAACCTTCTAATTTCCTAACTTTACAGGATGAGTTCTACAATG
AACATGCACAAAAGTTAAAGGAAGTTAAGCATGTATTCAGCAAACTAGGAGAAGATGCAA
TGGAAAGCATGATGATGATTGATGCCATACAACGCCTAGGCATTGATCATCACTTCGAAG
AGGAGATTGAAGCAGTTCTGCAGAAGCAGTATATGAAATCTAGCATTCATGGTGATTGTG
ATGAGGATCTTTATGAGGTTGCACTCCGCTTTCGCCTGTTGAGACAAGAAGGTTACACTC
TGCCCGCAGGTGGTTTCTTTTTCTTTTTATTTCTTTTTTCTTTTTAATTAACCTTACCGA
CATTTATCAAGAGTCGTTTGTTTCTGAAAGTGAATTTACTGGTTAATGTGCATGGATAGA
TGTGTTGAATAACTTCAAGAACAAGGAGGGGAAGTTTAAACAAAACCTACGCGAAGACAT
CAGAGGATTGATGGGTTTGTATGAAGCTTCTCAGCTAAGTATAGGAGAAGATATACTTGA
GGAAGCCGAAAATTTCAGCAGTCTACTCCTTAATGCATGTTTGCAACATCTTGATCGTCA
TCAAGCTGCAGTTGTTAAGAATACATTGGAGCATCCCCATCACAAGAGCTTGGCACGGTT
CATGACCAAAAACTTCCTTACTGATTTCCAGGGCACAAATGGATGGATAAATGCATTGCA
AGAATTAGCAAAAATAGATTTCAATATGGTTAAATCCGTGCATCAAAAGGAGATGCTTCA
AATTTCCAAGTCTGTTTGAAAAATTGCATTGTGATTATATTTACTTTCTTGTTATATATT
CTTAAGACACTTTGATCTCTAACTAATATTTGCCATATTAATTATTAGATGGTGGAAGGA
CCTAGGTTTGACCGAGGAGTTGAAGTTTGCAAGAGATCAACCACTGAAATGGTACATGTG
GCCAATGGCAATCATCCCAGATCCAAGGTTGTCAGAGCAAAGGATTGAGCTCACAAAACC
TATCTCTCTAATCTACATAATAGATGACATTTTTGATGTTGGTGGAACCCTTGATGAACT
CACTCTGTTCACAGAAGCTGTTAATAGGTAGAAATGGACTATGGAATTAATTCATTGATT
CGCTAATGGGCGTGTGTGTATATATGTGTGTGTATATATATATACACATAGTTCCACTAA
TTTGTGTCATTAATTATTGTATATAGATGGGATTTGTCTGCTTTCAAAGAGCTTCCAGAG
TACATGAAGATGTGTTTCAAGACTCTTGATGACATCACGAATGAGATCAGTACCAAGGTC
CACAAGGAGCATAAGTGGAACCCAGTAGGCTCTCTACGGAAGGCGGTAATATTCAAAACA
TTTTTGTATGGGTTTCAGTGGGATTACAAATGTAGCACGCTTAACAGATCCCCCATTGCT
GCAGTGGGCGAGTTTATGCAACGCATTTCTAGTAGAGGCAAAATGGTTTGCTTCTGGGCA
TGTGCCAAAGGCTGAGGAGTACTTGAAGAATGGGGCCGTTAGTTCAGGGGTACATGTGGT
GCTAGTTCACTTGTTTTTTCTATTGGGTCATGGCATAACCAAGGAAAATGTAGATCTTGT
GGATGACTTTCCAGGCATTATATCTTCTACAGCAACAATTCTTCGTCTTTGGGATGACCT
CGGAAGCGCCAAGGTAAATGCAGCCACATGCAGGTTGTTAATTAATCTGTCTACAATTTT
TCATGTTTGGTTTTATAAAAAGTTATTTTGAGGTGGCCTTAAAAGTTAAATGTAGTGTTG
GCCTAATTGATGTTTTGAAGTGGTATGTCATAATGTTTGGTTTCACAGAACCACCCTAAG
TTGAATAAATTGACAGGATGAGAATCAAGACGGGCATGATGGGTCCTATGTAGAGTGCTA
CTTGAAGGAACACCGAGGCTCATCAGTTGAAAATGCAAGACAAATCGTAGCCCATATGAT
TTCAGATATGTGGAAGCGCCTCAACAAGGAATGCCTCTCTCCAAATCCATTTTCAACTTC
TTTTACAAAAGGCTCCCTCAATATTGCAAGAATGGTCCCTTTGATGTATAGTTATGATGA
CCAACAGTGCCTTCCTGGCCTTGAGGAGCATATGAAGTCCTTGCTCCTTGAGAATCTACC
ATACAGAAACACTCAAAAATAAATGAGTGA
>CHTPS025_Loci
TTATTATTACTCCTAATGGCCTGGTCCATTCCTGCAGTTGGCCCAAACAAATTCAGAGAA
ATAGGCAAGACTAACTTCACCAGAATTGTGCCTATGCCTAATACGCACAAATGGAGTATT
GCCCACGATCACACCTTGGTTTCTATCCCCTTAAAGAAAGATAACCATTCACCTGAACTT
GGCAGTTTTACTGTTAAGATTGCCTTACTGCTTTCCATTATTTTATAGTTCTTATTATGC
CATGCATTTTCTAACCTTCTAATTTCCTAACTTTACAGGATGAGTTCTACAATGAACATG
CACAAAAGTGAAAGGAAGTTAAGCATGTATTCAGCAAACTAGGAGAAGATGCAATGGAAA
GCATGATGATGATTGATGCCATACAACGCCTAGGCATTGATCATCACTTCGAAGAGGAGA
TTGAAGCAGTTCTGCAGAAGCAGTATATGAAATCTAGCATTCATGGTGATTGTGATGAGG
ATCTTTATGAGGTTGCACTCCGCTTTCGCCTATTGAGACAAGAAGGTTACACTGTGCCCG
CAGGTGGTTTCTTTTTCTTTTTATTTCTTTTTTCTTTTTTAATTAACCTTACCGACATTT
ATCAAGAGTCGTCTGTTTCTGAAAGTGAATTTACTGGTTAATGTGCATGGATAGATGTGT
TGAATAACTTCAAGAACAAGGAGGGGAAGTTTAAACAAAACCTACGCGAAGACATCAGAG
GATTTGATGGGTTTGTATGAAGCTTCTCAGCTAAGTATAGGAGAAGATATACTTGAGGAA
GCCGGAAATTTCAGCAGTCTACTCCTTAATGCATGTTTGCAACATCTTGATCGTCATCAA
GCTGCAGTTGTTAAGAATACATTGGAGCATCCCCATCACAAGAGCTTGGCACGGTTCCTG
ACCAAAAACTTCCTTACTGATTTCCAGGGCACAAATGGATGGATAAATGCATTGCAAGAA
TTAGCAAAAATAGATTTCAATATGGTTAAATCCGTGCATCAAAAGGAGATGCTTCAAATT
TCCAAGTCTGTTTGAAAAATTGCATTGTGATTATATTTACTTTCTTGTTATATATTCTTA
AGACACTTCGATCTCTAACTAATATTTGCCATATTAATTATTAGATGGTGGAAGGACCTA
GGTTTGACCGAGGAGTTGAAGTTTGCAAGAGATCAACCACTGAAATGGTATATGTGGCCA
ATGGCAATCATCCCAGATCCAAGGTTGTCAGAGCAAAGGATTGAGCTCACAAAACCTATC
TCTCTAATCTACATAATAGATGACATTTTTGATGTTGGTGGAACCCTTGATGAACTCACT
CTGTTCACAGAAGCTGTTAATAGGTAGAAATGGACTATGGAATTAATTCATTGATTCGCT
AATGGGCGTGTGTGTATATATATGTGTGTATATATATATACACATAGTTCCACTAATTTG
TGTCATTAATTATTGTATATAGATGGGATTTGTCTGCTTTCAAAGAGCTTCCAGAGTACA
TGAAGATGTGTTTCAAGACTCTTGATGACATCACGAATGAGATCAGTACCAAGGTCCACA
AGGAGCATAAGTGGAACCCAGTAGGCTCTCTACGGAAGGCGGTAATATTCAAAACATTTT
TGTATGGGTTTCAGTGGGATTACAAATGTAGCACGCTTAACAGATCCCCCATTGCTGCAG
TGGGCGAGTTTATGCAACGCATTTCTAGTAGAGGCAAAATGGTTTGCTTCTGGGCATGTG
CCAAAGGCTGAGGAGTACTTGAAGAATGGGGCCGTTAGTTCAGGGGTACATGTGGTGCTA
GTTCACTTGTTTTTTCTATTGGGTCATGGCATAACCAAGGAAAATGTAGATCTTGTGGAT
GACTTTCCAGGCATTATATCTTCTACAGCAACAATTCTTCGTCTTTGGGATGACCTCGGA
AGCGCCAAGGTAAATGCGAACCACATGCAGGTTGTTAATTAATCTGTCTACAATTTTTCA
TGTTTGGTTTATAGAAAGTTATTTTGAGGTGGCCTTAAAAGTTAAATGTAGTGTTGGCCT
AATTGATGTTTTGAAGTGGTATGTCATAATGTTTGGTTCAGAGAACCACCCTAAGTTGAA
TAAATTGACAGGATGAGAATCAAGACGGGCATGATGGGTCCTATGTAGAGTGCTACTTGA
AGGAACACCGAGGCTCTTCAGTTGAAAATGCAAGACAAATCGTAGCCCATATGATTTCAG
ATATGTGGAAGCGCCTCAACAAGGAATGCCTCTCTCCAAATCCATTTTCAACTTCTTTTA
CAAAAGGCTCCCTCAATATTGCAAGAATGGTCCCTTTGATGTATAGTTATGATGACCAAT
AGTGCCTTCCTGGCCTTAGAAGAAAATTGAA
>CHTPS026_Loci
ATGCCAAGTGCTCACACATGGAGCATTGCTAAGGATCAGAATTTGGTTTCTATCCCCTCA
GAAAAGGATAATCATCCATCCACAGAATATCCCAGCCTCACTGTTAAGCTTCAGTCCCCA
TTTTCCATATATATTTTTTGCTCTTAGTTCTTATGGCGGTTTTTCACTTTTCAACTTCCT
ACTGTTGACAATCTTCCTTTGGCAGAATGAATTTTACATGGAACATACACAAAAACTGGA
GGAAGTTAGGAGGGCACTCAAGGAGGTAGGAGAAGATACATTGGAAGCTTTGCTCATGAT
TGATGCCATCCAACGCCTAGGCATTGACTACCATTTTCATGGAGAGATTGAAGTGGTACT
ACAGAGACTACATACGAAATTTAACACTGTGAGTGATTGCCATAACAATCTCTACGAACT
AGCACTTGGCTTCCGGCTATTGAGACAAGAAGGTTACTATGTGAGTGCAGGTGGGATTTT
CTTTTTCTTTTTTCTTTTTTTTTTCTTTTTTTCTTTTGGGTTTTCCCATTTTATTTATTT
ATTTTTTTAAATATTCTAAGTTTCGACTATTAAATCATTTGTTCTAGAAGAGTAAGTTAT
TTAATGGTTATCGTGTATGAACAGATGTCTTTAACAATCTCAAGGACACAGAGGGAAAGC
TTCAAGAAAAACTAAGCGAAGATATCAAGGGATTAATGGGTTTGTATGAAGCTTCGCAGC
TATGTATAAAGGGGGAAGATATACTCGAAGAAATCGGAAACTTCAGTAGCCAGCTTCTTA
ATGCATGGAACACGCACAATGATCACAGTCAAGCTAGAATTGTTAGGAACACATTAGGCC
ATCCCCATCATAAGAGCTTGGCAAGGTTCATGGCCAAAAGCTTTCTTAGCGATTTTCAAG
GCACAGATGGATGGGTAAATGTCTTTAGAGAACTAGCAAAAATGGATTTCAATGTAGTTA
AATCCATACACCAGAAGGAGATGCTGCAGGTTTCCAAGTGAGTTTCACTGACCTTGAATT
AAGTTAATTTGTCGTTCTCCAAAGATTATTCCCTGACGTACCTTTCATGTAAATAATTTT
TTTTCTCTTTTTGCCTAATTAGATGGTGGAAAGATCTAGGTTTGGCCAAGGAGTTGAAGT
TTGCAAGAAACCAACCACTGAAATGGTACATGTGGCCCTTGGCGGTCCTCCCAGATCCAA
GCTTGTCGGAGCAGAGGGTTGAGCTCACAAAACCCATCTCGCTAGTCTACATAATAGATG
ACATTTTTGATGTTCATGGAACACTTGATGAACTCACTCTCTTCACAGAAGCTGTCAACA
GGTAGGCCTATAACAACAATACAATTCATCAGAATGCTTCTACAAATCTCAAAAATCATC
ATTTAATCACTAATTGCATGTAGATGGGAATATGCGGCTGTTGAACAACTACCAGACTAC
ATGAAGATATGTTTCAATGCTCTTAATGGAATCACCAATGAAATAAGTTCCAAGGTCTAC
AATGATCATGGGTGGAACCCCATGGAATCTCTTCGAAAGGCAGTATGTCAAATAACATTT
ACCATACTAGATTAATATTCATTTTAATTGCAAATGCAAAAGAGTTGGAAGTGCCTCTGC
AATTTTTTGATAGTTTATTTTATTTTTTGCAAACAGTGGGCATGTTTATGCAATGCATTT
CTAGTAGAAGCAAAATGGTTTGCTGATGGACACGTGCCAAAGGCTGATGAGTACTTGAAG
AATGGGGTCATTAGCTCCGGAGTACATGTGGTGCTAGTTCATATGTTTTTTCTCCTGGGT
CATGGCATAACCAAGAGAAATGTAGACATTGTGGATGATTTTCCTGAGATTATATCTTCG
GTCGCAAAAATTCTTCGCCTCTGGGATGACTTGGGAAGCGCCAAGGTAAATCTCAAGAAA
CATAAAGAAAAATGACCTCTAGCCTCCAGTTTTAGTCTGTTTTATACATACCTACCCCTG
ATAGCGATCTCACTGAAAATTCCTCAACATATAAACTACACCCACGCCAGCTCATTAATG
GTTGTGGTCACGTCTGGTGGGAACCGCATCATGTGGTAGATGTCTGGTTTCCCACTATAC
ATTCATAAACTGCTTCCGAGAACGGGAATGATGTGTCGTATTCATAGTTGGCCACTAACA
CATATAAGCATTAACACTTTTACAGGACGAGAATCAGGACGGGCACGACGGATCATACCT
GGAGTGCTACATGAAAGAAAAACCAGGGACTTCCATAGAAAATGCCCGATGCCATGTTAT
GCATACCATTTCAGAGACATGGAAGAGCCTCAACAATGAATGCCTTGCTCCAAATCCATT
TTCAACGTGTTTTACCAAGGCTTGTCTCAATGTTGCAAGGATGGTTCCTTTGATGTATGG
TTATGATGATAATCGGTGCCTCCCAAGCCTTGAAGAGCACATGAAGTCGCTTGTCTATGA
AAGTGTTTCCTCATAA
>CHTPS027_Loci
ATGCCAACTCACACATGGAGCATTGCTAAGGATCAGAATTTGGTTTCTATCCCCTCAGAA
AAGGATAATCATCCATCCACAGAATATCCCAGCCTCACTGTTAAGCTTCAGTCCCCATTT
TCCATATATATTTTTTGCTTTTAGTTCTTATGGCGGTTTTTCACTTTTCAACTTCCTACT
GTTGACAAGCTTCCTTTGGCAGAATGAATTTTACATGGAACATGCACAAAAACTGGAGGA
AGTTAGGAGTGTACTCAAGGAGGTAGGAGAAGATACATTGGAAGCTTTGCTCATGATTGA
TGCCATCCAACGCCTAGGCATTGACTACCATTTTCATGGAGAGATTGAAGTGGTACTACA
GAGACTACATACGAAATTTAACACTCTGAGTGATTGCCATAACAATCTCTACGAACTAGC
ACTTGGCTTCCGGCTATTGAGACAAGAAGGTTACTATGTGAGTGCAGGTGGGATTTTCTT
TTTTCTTTTTCTTTTTTTTTTTTCTTTTTTTCTTTTGGGTTTTCCCCTTTTATTTATTTA
TTATTTTAAACATTCTAAGTTTCGACTATTAAATCATTTGTTATGAAGAGTAAGTTATTT
AACGGTTATCGTGTATGAACAGATGTCTTTAACAATCTCAAGAACACAGAGGGAAAGTTT
CAAGAAAAACTAAGCGAAGATGTCAAGGGATTAATGGGTTTGTATGAAGCTTCGCAGCTA
AGTATAAAGGGGGAAGATATACTCGAAGAAATCGGAAACTTCAGTAGCCAGCTTCTTAAT
GCATGGAACACGCACAATGATCACAGTCAAGCTAGAATTGTTAGGAACACATTAGGGCAT
CCCCATCATAAGAGCTTGGCAAGGTTCATGGCCAAAAGCTTTCTTAGCGATTTTCAAGGC
ACAGATGGATGGATAAATGTCTTTAGAGAACTAGCAAAAATGGATTTCAACGTAGTTAAA
TCCATACACCAGAAGGAGATGCTTCAGGTTTCCAAGTGAGTTTCACTGACCTTGAATTAA
GTTAATTTGTTGTTCTCCAAAGATTATTCCCTGACGTACCTTTCATGTAAATAATTTTTT
TTTTTTCTTTCTCTTTGTACCTAATTAGATGGTGGAAAGATCTAGGTTTGGCCAAGGAGT
TGAAGTTTGCAAGAAACCAACCACTGAAATGGTACATGTGGCCCTTGGCGGTCCTCCCGG
ATCCAAGCTTGTCGGAACAGAGGGTTGAGCTCACAAAACCCATCTCACTAGTCTACATAA
TAGATGACATTTTTGATGTTCACGGAACACTTGATGAACTCACTCTCTTCACAGAAGCTG
TCAACAGGTAGGCATATAACAACAATACAATTCATGAGAATGCTTCTACAAATCTCAAAA
ATCATCATTTAATCACTAATTGCATGTAGATGGGAATATGCGGCTGTTGAACAACTACCA
GACTACATGAAGATATGTTTCAATGCTCTTAATGGAATCACCAATGAAATAAGTTCCAAG
GTCTACAATGATCATGGGTGGAACCCCATGGAATCTCTTCGAAAGGCAGTATGTCAGATA
ACATTTACCATACTAGATTAATATTCATTTTAATTGCAAATGCAAAAGAGTTGGAAGTGC
CTCTGCAATTTTTTGATAGTTTATTTTATTTTTTGCAAACAGTGGGCATGTTTATGCAAT
GCATTTCTAGTAGAAGCAAAATGGTTTGCTGATGGACACGTGCCAAAGGCTGATGAGTAC
TTGAAGAATGGGGTCATTAGCTCCGGAGTACATGTGGTGCTAGTTCATATGTTTTTTCTC
CTGGGTCATGGCATAACCAAGAGAAATGTAGACATTGTGGATGATTTTCCTGAGATTATA
TCTTCGGTCGCAAAATTCTTCGCCTCTGGGATGACTTGGGAAGCGCCAAGGTAAATCTCA
AGAAACATAAAGAAAAATGACCTCTAGTCTCCAGTTTTTGTCTGTTTTACACATACCTAC
CCCTGATAGCGATCTCACTGAAAATTCCTCAACATATAAACTAGACCCACGCCAGCTCAT
TCATGGTTGTGGTCACTTCTGGTGGGAACCGCATCATGTGGTTGATGTCTGGTTTCCCAC
TATACATTCATAAACTGCTTCCGAGAACGGGAATGATGTGTCGTATTCATAGTTGGCCAC
TAACACATATAAGCATTAACACTTTTACAGGACGAGAATCAGGACGGGCACGACGGATCA
TACCTGGAGTGCTACATGAAAGAAAAACCAGGGACTTCCATAGAAAATGCCCGATGCCAT
GTTTTGCATACCATTTCAGAGACATGGAAGAGCCTCAACAATGAATGCCTTGCTCCAAAT
CCATTTTCAACGTGTTTTACCAAGGCTTGTCTCAATGTTGCAAGGATGGTTCCTTTGATG
TATAGTTATGATGATAATCAGTGCCTCCCAAGCCTTGAAGAGCACATGAAGTCGCTTGTC
TATGAAAGTGTTTCCTCATAA
>CHTPS024_Loci
ATGGCCTGTTCTTGTGGCTTTTATGCTTGGTCCATTCCTGCAGTTGGCCCAAACGAATTC
AGAGAAATAGGCAAGACTAACTTCACCAGAATTGTGCCTATGCCTAATACGCACAAATGG
AGTATTGCCCACGATCACACCTTGGTTTCTATCCCCTTAAAGAAAGATAACCATTCACCT
GAACTTGGCAGTGTTACTGTTAAGATTGCCTTACTGCTCTCCATTATTTTATAGTTCTTA
TTATGCCATGCATTTTCTAACTTTCTAATTTCCTAACTTTACAGGATGAGTTCTACAATG
AACATGCACAAAAGTTAAAGGAAGTTAAGCATGTATTCAGCAAACTAGGAGAAGATGCAA
TGGAAAGCATGATGATGATTGATGCCATACAACGCCTAGGCATTGATCATCACTTCGAAG
AGGAGATTGAAGCAGTTCTGCAGAAGCAGTATATGAAATCTAGCATTCATGGTGATTGTG
ATGAGGATCTTTATGAGGTTGCACTCCGCTTTCGCCTATTGAGACAAGAAGGTTACACTG
TCCCCGCAGGTGGTTTCTTTTTCTTTTTATTTCTTTTTTCTTTTTTAATTAACCTTACCG
ACATTTATCAAGAGTCGTTTGTTTCTGAAAGTGAATTTACTGGTTAATGTGCATGGATAG
ATGTGTTGAATAACTTCAAGAACAAGGAGGGGAAGTTTAAACAAAACCTACGCGAAGACA
TCAGAGGATTGATGGGTTTGTATAGCTTCTCAGCTAAGTATAGGAGAAGATATACTTGAG
GAAGCCGGAAATTTCAGCAGTCTACTCCTTAATGCATGTTTGCAACATCTTGATCATCAT
CAAGCTGCAGTTGTTAAGAATACATTGCAGCATCCCCATCACAAGAGCTTGGCACGGTTC
ATGACCAAAAACTTCCTTACTGATTTCCAGGGCACAAATGGATGGATAAATGCATTGCAA
GAATTAGCAAAATAGATTTCAATATGGTTAAATCCGTGCATCAAAAGGAGATGCTTCAAA
TTTCCAAGTCTGTTTGAAAAATTGCATTGTGGTTATATTTACTTTCTTGTAATATATTCT
TAAGACACTTTGATCTCTAACTAATATTTGTCATATTAATTATTAGATGGTGGAAGGACC
TAGGTTTGACAGAGGAGTTGAAGTTTGCAAGAGACCAACCACTGAAATGGTACATGTGGC
CAATGGCAATCATCCCAGATCCAAGGTTGTCAGAGCAAAGGATTGAGCTCACAAAACCTA
TCTCTCTAATCTACATAATAGATGACATTTTTTATGTTGGTGGAACCCTTGATGAACTCA
CTCTGTTCACAGAAGCTGTTAATAGGTAGAAATGGACTAATTCATTGATTCGCTAATGGG
TGTGTATTTGTGTATATATATATATACATAGTTCCAATAATTTGTATCATTAATTATTGT
ATATAGATGGGATTTGTCTGCTTTCAAAGAGCTTCCAGAGTACATGAAGATGTGTTTCAA
GACTCTTGATGACATCACGAATGAGATCAGTACCAAGGTCCACAAGGTCCACAAGAACCC
AGTGGGCTCTCTACGGAAGGCGGTAATATTCAAAACATTTTTGTATGGGTTTCAGTGGGA
TTACAAATGTAGCCCGCTTAACAGATCCCCCATTGCTGCAGTGGGCGAGTTTATGCAACG
CATTTCTAGTAGAGGCAAAATGGTTTGCTTCTGGGCATGTGCCAAAGGCTGAGGAGTACT
TGAAGAATGGGGCCGTTAGTTCAGGGGTACATGTGGTGCTAGTTCACTTGTTTTTTCTAT
TGGGTCACTGCATAACCAAGGATAATGTAGATCTTGTGGATGACTTTCCAGGCATTATAT
CTTCTACAGCAACAATTCTTCGTCTTTGGGATGACCTCGGAAGCACCAAGGTAAATGCGA
ACCACATGCAGGTTGTTAATTAATCTGTCTACAATTTTTCATGTTTGGTTTATAAAAAGT
TATTTTGAGGTGGCCTTAAAAGTTAAATGTAGTGTTGGCCTAATTGATGTTTTGAAGTGG
TATGTCATAATGTTTGGTTTCACAGAACCACCCTAAGTTGAATAAATTGACAGGATGAGA
ATCAAGACGGGCATGATGGGTCCTATGTAGAGTGCTACTTGAAGGAACACCGAGGCTCTT
CAGTTGAAAATGCAAGACAAATCGTAGCCCATATGATTTCAGATATGTGGAAGCACCTCA
ACAAGGAATGCCTCTCTCCAAATCCATTTTCAACTTCTTTTACAAAAGGTTCCCTCAATA
TTGCAAGAATGGTCCCTTTGATGTATAGTTATGATGACCAACAGTGCCTTCCTGGCCTTG
AGGAGCATATGAAGTCCTTGCTCCTTGAGAATCTACCATACAGAAACGCTCAAAAAATAA
AT
>CHTPS028_Loci
ATGCCAAGTGCTCACACATGGAGCATTGCTAAGGATCAGAATTTGGTTTCTATCCCCTCA
GAAAAGGATAATCATCCATCCACAGAATATCCCAGCCCCACTGTTAAGCTTCAGTCCCCA
TTTTCCATATATATTTTTTGCTCTTAGTTCTTATGGCGGTTTTTCACTTTTCAACTTCCT
ACTGTTTGACAATCTTCCTTTGGCAGAATGAATTTTACATGGAACATGCACAAAAACTGG
AGGAAGTTAGGAGGGTACTCAAGGAGGTAGGAGAAGATACATTGGAAGCTTTGCTCATGA
TTGATGCCATCCAACGCCTAGGCATGACTACCATTTTCATGGAGAGATTGAAGTGGTACT
ACAGAGACTACATACGAAATTTAACACTGTGAGTGATTGCCATAACAATCTCTACGAACT
AGCACTTGGCTTCCGGCTATTGAGACAAGAAGGTTACTATGTGAGTGCAGGTGGGATTTT
CTTTTTCTTTTTCTTTTTTTTTTCATTTTTTTCTTTTGGGTTTTTCCCTTTTATTTATTT
ATTTATTTAAATATTCTAAGTTTCGACTATTAAATCATTGTTCTAGAAGAGTAAGTTATT
TAATGGTTATCGTGTATGAACAGATGTCTTTAACAATCTCAAGGACACAGAGGGAAAGCT
TCAAGAAAAACTAAGCGAAGATATCAAGGGATTAATGGTTGTATGAAGCTTCGCAGCTAT
GTATAAAGGGGGAAGATATACTCGAAGAAATCGGAAACTTCAGTAGCCAGCTTCTTAATG
CATGGAACACGCACAATGATCACAGTCAAGCTAGAATTGTTAGGAACACATTAGGCCATC
CCCATCATAAGAGCTTGGCAAGGTTCATGGCCAAAAGCTTTCTTAGCGATTTTCAGGCAC
AGATGGATGGGTAAATGTCTTTAGAGAACTAGCAAAAATGGATTCAATGTAGTTAAATCC
ATACACCAGAAGGAGATGCTGCAGGTTTCCAAGTGAGTTTCACTGACCTTGAATTAAGTT
AATTTGTCGTTCTCCAAGATTATTCCCTGACGTACCTTTCATGTAAATTTTTTCTCTTTT
TAACTAATTAGATGGTGGAAAGATCTAGGTTGGCCAAGGAGTTGAAGTTTGCAAGAAACC
AACCACTGAAATGGTACATGTGGCCCTTGGCGGTCCTCCAGATCCAAGCTTGTCGGAGCA
GAGGGTTGAGCTCACAAAACCCATCTCGCTAGTCTACATAATAGATGACATTTTTGATGT
TCATGGAACACTTGATGAACTCACTCTCTTCACAGAAGCTGTCACAGGTAGGCATATAAC
AACAATACAATTCATCAGAATGCTTCTACAAATCTCAAAAATCATCATTTAATCACTAAT
TGCATGTAGATGGGAATATGCGGCTGTTGAACAACTACCAGACTACATGAAGATATGTTT
CAATGCTCTTAATGGAATCACCAATGAAATAAGTTCCAAGGTCTACAATGATCATGGGTT
GGAACCCCATGGAATCTCTTCGAAAGGCAGTATGTCAAATAACATTTACCATACTAGATT
AATATTCATTTTAATTGCAAATGCAAAAGAGTTGGAAGTGCCTCTGCAATTTTTTGATAG
TTTATTTTATTTTTTGCAAACAGTGGGCATGTTATGCAATGCATTTCTAGTAGAAGCAAA
ATGGTTTGCTGATGGACACGTGCCAAAGGCTGATGAGTACTTGAAGAATGGGGTCATTAG
CTCCGGAGTACATGTGGTGCTAGTTCATATGTTTTTTCTCCTGGGTCATGGCATAACCAA
GAGAAATGTAGACATTGTGGGATGATTTTCCTGAGATTATATCTTCGGTCGCAAAATTCT
TCGCCTCTGGGATGACTTGGGAAGCGCCAAGGTAAATCTCAAGAAACATAAAGAAAAATG
ACCTCTAGTCTCCAGTTTTTGTCTGTTTTACACATACCTACCCCTGATAGCGATCTCACT
GAAAATTCCTTCAACATATAAACTAGACCCACGCCAGCTCATTCATGGTTGTGGTCATTC
TGGTGGGAACCGCATCATGTGGTTGATGTCTGGTTTCCCACTATACATCATAAACTGCTT
CCGAGAACGGGAATGATGTGTCGTATTCATAGTTGGCCACTAACACATATAAGCATTAAC
ACTTTTACAGGACGAGAATCAGGACGGGCACGACGGATCATACCTGGAGTGCTACATGAA
AGAAAACCAGGGACTTCCATAGAAAATGCCCGATGCCATGTTTGCATACCATTTCAGAGA
CATGGAAGAGCCTCAACAATGAATGCCTTGCTCCAAATCCATTTTCAACGTGTTTACCAA
GGCTTGTCTCAATGTTGCAAGGATGGTTCCTTTGATGTATAGTTATGATGATAATCAGTG
CCTCCCAAGCCTTGAAGAGCACATGAAGTCGCTTGTCTATGAAAGTGTTCCTCATAA
>CHTPS030_Loci
ATGGTTAAATCCGTGCATCAAAAGGAGATGCTTCAAATTTCCAAGTCTGTTTGAAAAATT
GCATTGTGATTATATTTACTTTCTTGTTATATATTCTTAAGACACTTTGATCTCTAACTA
ATATTTGCCATATTAATTATTAGATGGTGGAAGGACCTAGGTTTGACCGAGGAGTTGAAG
TTTGCAAGAGACCAAGCACTGAAATGGTACATGTGGCCAATGGCAATCATCCCATATCCA
AGGTTGTCAGAGCAAAGGATTGAGTTCACAAAACCTATCTCTCTAATCTACATAATAGAT
GACATTTTTGATGTTGGTGGAACCCTTGATGAACTCACTCTATTCACAGAAGCTGTTAAT
AGGTAGAAATGGACTAATTCATTGATTCGCTAATGGGTGTGTATGTGTGTATATATATAT
ATACATAGTTCCACTAATTTGTGTCATTAATTATTGTATATAGATGGGATTTGTCTGCTT
TCAAAGAGCTTCCAGAGTACATGAAGATGTGTTTCAAGACTCTTGATGACATCACGAATG
AGATCAGTACCAAGGTCCACAAGGAGCATAAGTGGAACCCAGTGGGCTCTCTACGGAAGG
CGGTAATATTCAAAACATTTTTGTATGGGTTTCAGTGGGGTTACAAATGTAGCACGCTTA
ACAGATCCCCCATTGCTGCAGTGGGCGAGTTTATGCAACGCATTTCTAGTAGAGGCAAAA
TGGTTTGCTTCTGGGCATGTGCCAAAGGCTGAGGAGTACTTGAAGAATGGGGCCGTTAGT
TCAGGGGTACATGTGGTGCTAGTTCACTTGTTTTTTCTATTGGGTCATGGCATAACCAAG
GAAAATGTAGATCTTGTGGATGACTTTCCAGGCATTATATCTTCTACAGCAACAATTCTT
CGTCTTTGGGATGACCTCGGAAGCGCCAAGGTAAATGCCAACCACATGCAGGTTGTTAAT
TAATCTATGTCTACAATTTTTCATGTTTGGTTTATAAAAAGTTATTTTGAGGTGGCCTTA
AAAGTTAAATGTAGTGTTGGCCTAATTGATGTTTTGAAGTGGTATGTCATAATGTTTGGT
TTCACAGAACCACCCTAAGTTGAATAAATTGACAGGATGAGAATCAAGACGGGCATGATG
GGTCCTATGTAGAGTGCTACTTGAAGGAACACCGAGGCTCTTCAGTTGAAAATGCAAGAC
AAATCGTAGCCCATATGATTTCAGATATGTGGAAGCGCCTCAACAAGGAATGCCTCTCTC
CAAATCCATTTTCAACTTCTTTTACAAAAGGCTCCCTCAATATTGCAAGAATGGTCCCTT
TGATGTATAGTTATGATGACCAACAGTGCCTTCCTGGCCTTGAGGAGCATATGAAGTCCT
TGCTCCTTGAGAATCTACCATACAGAAACACTCAAGAAATAAATGAGTGA
>CHTPS032_Loci
ATGGATAGTGCCAACCACATACAAAACAGCCAAGAATTTTTACAGTGCCAAGCTAAGTCC
GAAGGTGTTGGAACGATATCCCAAAGGAGATCTGCCAATTACAAGCCAAACATCTGGAAA
TATGATTGCGTCCAGTCTCTTACAAGTGAATACATGGTGAGATTTAGGATTATTCCGAGA
AAAATCTTATCATCCTGTGTTCTATTTGCACTGCATCCACAATGACAAAATTTTTCCGTT
GTATGTATCCATGTTCATATGTGCTTGGAAATTTGATGATTTTTCAGGGAGAGCCATACA
CAAGACAGGTCCAGCAGCTGAAAGGAGAGGTTAGGCGTGTGTTTGTTGAAGTGGTGGAAC
CATTGGCCAAGTTAGAGTTCATTGACAGCATTAAAAAGCTAGGTCTGGGCAACTTCTTTG
AGGAGGAGATCAGAGAAGCCCTTGACACCACAATGTCTGATAAGAACAACAGTCCCGGTA
TCAAAGCAAATCTCTATGCTGCTGCACTATGCTTTAGGCTTCTCAGGCAACATGGTTATG
GAGTTTCACAAGGTACAGATATTCATTATCAAATATTTAACTCTACTTTCTCCAAAAGAT
GCCTTACATTTTTTATTTTCAGTGCTATTCGCTGATGTTCTTAGTGAATGCTGTGAAACC
CAGATATGTTTAGCGGCTTCATGGAGGAGGTTGGTATGCTCTCTAAAAGCACATGCACAA
ATGTCAAAGGAATGATTGAGCTTTTTGAGGCCTCGCATCTCGCCTTGGAAGGTGAAAACA
TCTTGGACGAGGCTAAAGCTTTCTCTTCGGGATATCTCAAAGAAATCATTTCTAACCTAG
ATAATAACCTGGCTAAACAAGTGGTCCATTCTTTGGAGCGTCCATTGCACTGGAGAGTGC
AGTGGTTTGATATCAGGTGGTACATTGATTTCTATGAGGAGGAAGGAGTGAACCTGGATT
TACTCAAGCTTGCTAAACTTAACTTCAACATGGTTCAAGCCGTACATCAAAAGGATCTCA
AACACATCTCCAGGTAATGATGAAAAAGCAGGTGCAATCTCTATAAGCATCAGTATGCCG
CAAATTCATTAGAAAAGACAAGTCACTTTTTCTCTCTATTTTTTCTCACTAGGTGGTGGA
GGAATCTGGGCCTCATTGAAAATTTGAGCTTTACAAGAGATAGATTGGTGGAAAGTTTCC
TGTGTGGTGTGGGATTCTCATCTGAACCTCAGCATGGATCTTTTCGCATATGCATTACAA
AAGTCATTATTTTTATTCAAGTCCTTGATGACGTTTATGATATTTATGGTTCGTTGGATG
AGCTAGAGCAATTCACCAATGCTGTTGATCGGTCAGTCTTAATAAATCATCTCCAAAAAA
TCCATGAGTTTCAAGAAAGAAGGTTAAAATTAAATTGTTCAAAATTTTGATTATCTCTCA
ATTTCAGGTGGGATTCCAAGGAAATCCAACAACTTCCTGAGAGTATGAAGCTTTGTTTCC
AAGTACTCCAGGACACAACTAATGCAGTGGCTAATGAAATTCAGAAGGAAAAGGGTTGGG
ACAATGTATTACCCATGCTACAACAAGCGGTATTATATCTTTTGTTTTGAGTCTCATTTC
AAATAAAAGTTTCCGGAATAATCATTTGATTTTTCTTACAACAAAAATCTTTTGTTTTTT
CTAGTGGGCAAATTTTTGCAAGTCTTTATTTGTGGAAGCCAAGTGGTACAACAAGGGTTA
TACACCAACCCTGCAGGAATATCTAAGTAATGCCTGGATTTCATCCTCAGTTTCATTGCT
GTCTGTTCATGCAATATTTTTCTGTGTACCACATGAGGCTAAAGAGGAGATGGTAGATTT
TCTGGAGAAAAATCAGGAACTTGTGTACTCTTCATCTCTGATTCTTCGTCTCTGTAATGA
TCTTGGGACTTTGGAGGTAATTATTCCTTCTTAAGAAAAGCGCCATTCAGATATAACTTT
CTTTTAATTTGTCTTTAGAACATTAGCATGTATAATAATCACCCTGTGGCTCTTCTAATA
GGCAGAACTAGAGAGAGGTGATGCCGCTACATCAGTTCTATGCTATATGAAAGAAGTGAA
TGTCTCAGAGGAGATATCTCGGACGCACATTAGAGGCATGATAGTTAAAACTTGGAAGAA
TATGAATGGACATTGCATTGCCTCATCTCCATTACTACAACCAGTTGTCAACATCATCAC
AAATATAGCAAGGGTAGCACAGTGGATTTACCAATATGGAGATGGGCTTGGAATTCCTGA
CCGTGAAACAAAGGCTCAGATTCTGTCTTTACTGATTGAACCCCTTGGAATCAACTAA
>CHTPS033_Loci
ATGTTATCCATATGTTTGTTAATTGTTGAAGATGAGGACCCCTTTGTGAAGTTAGAGTTA
GTTGACAACATTAAGAAACTCGGTCTGACCAGCCTTTTGGAGCTGCAGATCAAGCAAGCC
CTGGATAGAATGGTGTCTGCTAGGTGCAACAATGCCAGTATTGACGGTAATCTCCATGCT
ACTGCACTATGGTTTAGGCTCCTCAGGGAGCATGGTTATGAAGTTTCACAAGGTACAAAT
ATTAATTAATATGACTTTCATTTTGATCATTATCATTATCTAACTTCCAAATAATGGTTT
AAAACGCAGACATGTTTACTGTCTTCATGGATGAGACAAATATGTTCTCTAGAAGCATAT
GCACAATGTTAAAGGAGTGACTGAGCTTTTTGAGGCCACCCATCTAGCCTAAGAAGGAGA
AACCATCCTGGATGCAGCTAAAGCTTTCTCTTCCAAATATAAGGAAATTATTTCCAACTT
AGACATTAACCTAGCCAAAACTGTGGCCCAATCTTTGGAGGTTTCATTTCACTGGAGAAT
GCAGTGGTTTGATGTCAAGTGGCGAATTGATCATTCTTATGAGAAAGAGGAACGCATCAT
GAGTCCAATCTCACTCGAGCTAGATAAACTTAACTTCAACATTGTTCAAGCCATACACGA
AAAAGATCTCAAAGGATGTCTGGGTAAGGACGTGAAAAGCTCATAAATGATATCAGTATC
ACCACCACAAAGTAGAAAAGATTGATGGAATCTAGGTATATTGACTGAACATACTAATGT
CCAGTCAATATACTAATGTTCTGTCATTTTTTTTCCCTGGTTTTTGGAACATTATTATAT
TGACTGAACATATGGGTTCTAACAGGCAGAAGCGGAGAGAGGTGATGCTCCTTCATCAAT
TACTGGGTTATTGAAATTGTAACTGTAGAAATCCCTTAATTTAAGGTTCAACATTAGTTC
GGCCAAAGATATTGTATAGGCTAAGTATAGCATCCTAAGTTATCTCCCTGTATCTTTATA
TCTTGAAATTGAGTCAAAGAAAAAAATAGAAAGTTTTTTGTAGTTTGACATGGTATCAGA
GCATGGTCTTGGGTTTCCTGTGACTTGACCAAAGAAGGGGACACAAACTACTCAGAATCC
ATGGAAGACTCCACCGAACTTATACAACCACCAAACACCACAACTGAATCCATCCTTGAC
AACCTGACAACCAAGATGACAAAGGTTCTGTCAAGGGCCCAGGCCTCATCACCATTACCT
TTCACCGATTCCCCAACAGTACTAAGCATCAAGTTAGATGGTTCTAACTATGCATTATGG
TCCCAGGTTGTTGAGATGTATATCTTGGGCAAAGACAAACTGGGATACATCAATGGAGAC
TTACCACAACCATTAGAGACAGGTCCATCCTTTCGAAAATGGCGGATTGAGAATGCTATA
GTGAATGGGTGGCTAATCAACTCGATGGAATCCTCCTTAGTCGGGAACTTCATTCGCTTC
CCGACTACCCATCAAGTTTGGGATTTTATTGCTACCACATACTTTGATGGATCCGACACA
TCACAAGTTTATGATCTCCGAAGGCGTGTAACTCAGATGCGGAAAGGAGGTGAATCCATT
GAAAAATACTACAATGATGTATAAGGTTTGTGGCGCGAGATTGACTTTTGTCGCCCTAAC
TTGATGGAGTGTGCATCGGATATACAAAAATATAACTTCATCCTATAGGAGGAAATAATT
TATATTTTTCTAGATGGGTTAGATAATTGACTTGATAATATTTGAAGTGATGTTTTTCTG
TTGAAGCCTTTTTCTACTATTGAGCAAGCCTATACACATGTTAGAAGGGAAGATACTCGC
CAAGTTGTAATGACACCTAGGTCGGGAATGTCTCTAGCGGTGTTGTCATGGCCACTAAAG
AGGTTAAACCTGGTCAGCCACAACTTTGGTGAAATTAGGATCATCAACCAAAAATAAGAG
CCAATTGATGGGGGAAAGTGTACTCATTATGGCAATACTAAACACACTCGAGACACCTGC
TTCAAACTACATGGGTACCTTGACTGGTGGCATGAGTTGCAATCCCGGAAAAAGAAGGAT
AACACAACAATCGAGGAAGGCATGGGCTGAGCTACTATGGTCATTACCAAGCCCCAGTTA
TCACTCATTCCCATGGTTGATCTTCTACTACAGTCAACGATTGAGGTAATTGTGGACAGG
TTTTGTGTAGCTCCAGCACTCGAAATAATGGTGTCTGGATCATTGACTCCGAGGCCACGG
ATCACATGACCTTTGACCCGAGTGACTTTTCTCATACAACACAGCCATGACGAGTTTGCA
TCGCTAACGTCAATGGGGTGGCATATCCTGTCACAGGGGCTAGAATCGTGCCCATTTCAC
CATCTTTTTCACTCTCCCACACGCTTCTTGTTCCATCTTTATCAAACAAATTGATGTCAG
TAATTCAAGTTACTGAAGAACTTAATTGTGTAGTATTAATATATCTTGCATTTTGTCTTC
TTCAGGATATTCTCAGCAAGGAGATCATTGGCGTGGTACCAGAGAGAGAGAGACTCTATT
ACTTGGATGACTTCAGCTCGGGAAAGACAAATCACATGCAAACTCGGGTCAGTAGCAAGA
AAGACAAATCTGGTTTGGCATCGTCGTTTGGGGCATCCATCCTTTGGTTATTTACGACAC
TTATTTCTGAATTTATTTTTACATTTACCGAATGTAGACTTTAAATGTAATACATGTATT
ATGGCTAAGAGCCATAGAATTTCCTATCCGGAAAATTTGAATAAAAATGTTGTCCATTTT
TCCTTAATACACTCTGATGTATGGGGGCCTTCATTGGTGACTACTTCCTTGGGTTATCGA
TGGTTTGTGATTTTTGTCGATGATTGTACTCGCATGACATGACTCTATCAAATGAAGACC
AAAGATGAAGTCTTTCCTATTTTTCAAACATTTCATACCATGATTCAGACCCAATTCTCA
ACCAAGATATGAGTTTTTTGGTTCGACAATGGTGGAGAGTTTATTAATCAACACTTTCAG
ACCTATTTCCAACACTATGGTCTACTCCACGAAACATCTTGCTCCAGACTCCATAACAAA
ATGGTATTGCTGAGAGAAAAAATCGGCATATCTTGGAGACCGCTCACGCTTTACTCCTTG
GCACACATGTTCTTAGTCGTCACTCGGATGATGCAATTTTCATTGCCTGTATACTTGCTT
ATCGGCTATAGGTTTATCTACTCATTTTCCTATGCCCTCAGTTCTTATGCTTATTTCTCG
GGTTTTTGGATGTGTTGTTTTTGTCCATCTTCACAAGAATCAATGTACCAAGCTGGATCC
ATGTGCAGTTTGGTGCATTTTTTTGGGATATATGGTTTACATAAAAAAGGTTATAGGTGT
TATGACCCTACTACCAATCGCACCTACATCACCATGGATGTGACATTCCTTGAGTCTGAG
TTGTTCTTCCAAACTAAGATGAATAATTCAACTCTTCAAGAGGAGTCTATGGGTGAAGAA
CCGAATTGGTTGATAACTCTAAGAGGCGAGATGACACTAGGAGGAGAGATGACACCAAGA
ATTGAAATTGAAAATGAAGAGCTATAA
>CHTPS037_Loci
ATGAAATTCGATAAATTTGGTCCCTTGTGCTGTATCAGCAACACAAACTTCAATCCTTCG
TTCTATCCCTCTGAATTAAAGTTACTCTTTCTTCTCGCTCTCCCAATGGGATTCTCTCCT
GCCTTTTACGCTTGTTCCATTCCTCCAGTTGGTCCTAACAAATTCACAGAGCTAGGCCAG
TCCAAATTCAACAGTGTTGTTCCTGTGCCTACTGCCCAGAAATGGAGCATTGCCGGCGAT
CACACCTTGGTTTATACGCCCTCAAGAAAGAATAATCATCAATCTCAACATCTCAGCTTT
ACTGTTAAGTTTGCATGCCCGTTTTCATTTTCTTTTAATTCTTATTCTGCTATATTTTAG
CTATCGAATAACTACTGCTGACACGCTTCTCCTGCAGGATGAATTTTACATCAAACACGC
ACAAAGATTGAATGAAGTTAGGAATGTATTCAGGGAAGTTGGAGAGGATACCCTGGAAAG
TTTGACGATGATTGATGCCGTACAACGGTTGGCAATTGACTACCACTTCAAAGAGGAGAT
TGAAGCAGTTCTACAGAGACAGTATGTCAAAGGCAGCACTCATGGTGAGAGCATTCAGGA
TCTCCACGAGGTTGCTCTTCGATTTCGGATATTAAGACAAGAAGGTTACCATGTGCCTGC
AGGTGGGATATCTTTTGACCTCAGCAAAATTTGTTATGAGTCACATTGTTTCTGAAATAG
GAATTTACTGGCTATTGTTTATGAATAGATGTGTTTAACAACTTCAAGAACAAGGAGGGG
AAGTTTAAACAAAATCTCAGCAAAGACATCAAGGGATTGTTGGGTTTATATGAAGCTTCA
CAACTGAGTATAGAAGGAGAAGATATCCTCGAGGAAGCCCAAAGATTCAGCAGCACGCTC
CTTAACGCAGGGTTGGAACATCTTGATCACCACGAAGCTACAGTTGTTGGGCATACACTG
GAGCATCCCCATCATAAGAGCTTGCCAAGGTTCATGGCCAAAAGCTTCCTTAAGGACTTC
CAGGGACCAAATGGATGGCTGAGTGTCTTGCAAGAACTTGCAAAAGCGGATTTCAATATG
GTTCAATCCATACATCAGCAGGAATTACTTCAAATTTCGAAGTAAGTTTGAAAACTGACT
CACCTGTTAAGTATTTTGGTTTCATATATTCTTAAGACTCTTCTAATCGTAAATACCCAT
CATATTATTAGATGGTGGCAAGACCTAGGTTTGGCTGAGGAGTTGAAGTTTGCAAGAGAC
CAACCACTGAAATGGTACATGTGGCCCATGGCAGTACTCCCCGATCCAAGCTTGTCAGAG
CAAAGGGTTGAGCTCACAAAACCCATCTCTATGATCTATATAATCGATGACATTTTTGAT
GTTCATGGAACGCTTGATGAGCTCACTGTCTTTACAGAAGCTGTCAATAGGTAGGCATCA
ACCATGGAATTAATCCATTCATCACCGTACCAAAGTTCCACTAAATTGACCCGTTAATTT
TTGCATGCAGATGGGATATAGCTGCTTTCGAGACGCCGCCAAACTACATGAAGATATGCT
TCAAGACTCTAGATGACATCACAAATGAAATCAGCAACAAGGTCTACAAAGAGCATGGGT
GGAACCCAGTAGACTCTCTACGGAAGACGGTATGTACATTCATTTGTCTATGGATATTGA
ATTTTCACGAGAATTACAAGCACCACATGTTAAACGGATTCTCTCTGTTGCTACAGTGGG
TGAGTTTATGCAATGCGTTTCTAGTAGAAGCCAAATGGTTTGCCTCTGGGCATGTGCCAA
AGGCCGACGAGTACTTGAAAAACGGGGTCATCAGTTCAGGGGTACATGTGGTGCTTGTTC
ACTTGTTCTTTCTCTTGGGCCATGGCATAACCAGGGGAAATGTGGATCTTGTGGATGACT
TCCCCAGCATCATATCTTCCACAGCTGCCATTCTTCGTCTTTGGGACGACCTGGGAAGCG
CCAAGGTAATGCAAAACCAGGTTATTCATGTCTCAAGTCTTTAATTCCTTAATTCTGATG
GTGTCTTAGCCTACTTAGTTTTAAATCAACACTAACACATTCATGAATCCATTGACAGGA
TGAGAATCAAGACGGCCATGACGGGTCGTACATCGAGTGCTACATCAAGGAACACCAAGG
CTCTTCCATGGAAAATGCACGGCAAAATGTGACCTATATGATTTCAGACTTATGGAAGCG
CCTCAACAAGGAATGCCTCTCTCAGCATCTATTTTCAACTTCTTTTACAAAGGGTTCCCT
TAACATTGCAAGGATGGTTCCTTTGATGTACAGTTATGATGACAATCAGAATCTTCCACA
CCTTGAGGAACATATGAAGTCCCTCCTCTTTGAAGCATTTCCCCTGTAG
>CHTPS038_Loci
ATGAAATTCTATAAATTTGGTCCCTTGTGCTGTATCAGCAACACAAACTTCAATCCTTCG
TTCTATCCCTCTGAATTAAAGTTACTCTTCCTTCTCGCTCTCCCAATGGGATTCTCTCCT
GCCTTTTACGCTTGCTCCATTCCTCCAGTTGGTCCTAACAAATTCACAGAGCTAGGCCAG
TCCAAATTCAACAATGTTGTGCTTGTGCCTACTGCTCAGAAATGGAGCATTGCCCACGAC
CACACCTTGGTTTATAAGCCCTTAAGAAAGCATAATCATCAATCTCAACATCTCAGCTTT
ACTGTTAAGTTTACGTCTCCGTTTTCATTTTCTTTTAATTCTTATTCTGCTAGATTTTAG
CTATCGAATAACTACGCGCGGCTGACACGCTTCTCTTGCAGGATGAATTTTACATCAAGC
ATGCACAAAGATTGGATGAAATTAGAAACGTATTCAGTGAAGTTGGAGAGGATACGCTGG
AAGGTTTGATGATGATTGATGCCATACAAAGGTTGGGCATTGACTACCACTTCAAAGAGG
AAATTGAAGCAGTTCTACAGAGACAGTATATGAAAGCCAGCACTCACGGTGAGAGCATTC
AGGATCTCTACGAGGTTGCTCTTCGTTTTCGGCTATTGAGACAAGAAGGTTACCATGTGC
CTGCAGGTGGGATTTCTTTTGACTTCAGCAAAATTTGTTATGAGTCGCATTGTTTTTCAA
ATAGGAATTTACTGGCTATTGTTTATGAATAGATGTGTTTAACTACTTCAAGAACAAGGA
GGGGAAGTTTAAACAAAATCTCAGCAAAGACATCAAGGGATTGTTGGGTTTATATGAAGC
TTCACAACTGAGTATAGAAGGAGAAGATATCCTCTAGGAAGCCCAAAGATTCAGCAGCAC
ACTCCTTAACGCAGGGTTGGAACATCTTGATCACCACGAAGCTACAGTTGTCGGGCATAC
ACTGGAGCATCCCCATCATAAGAGCTTGCCAAGGTTCATGGCCAAAAGCTTCCTTAAGGA
CTTCCAGGGGCCAAATGGATGGCTGACTGTCTTGCAAGAACTTGCAAAAGCGGATTTCAA
TATGGTTCAATCCATACATCAGCAGGAATTACTTCAAATTTCGAAGTAGGTTTGAAAACT
GACTCACCTGTTAAGTATTTTGGTTTCATATATTCTTAAGACTCTTCTAATCGTAAATAC
CCATCATATTATTAGATGGTGGCAAGACCTAGGTTTGGCAGAGGAGTTGAAATTTGCAAG
AGACCAACCACTGAAATGGCACATGTGGCCCATGGCAGTACTCCCCGATCCAAGCTTGTC
AGAGCAAAGGGTTGAGCTCACAAAACCCATCTCTATGATCTATATAATCGATGACATTTT
TGATGTTCATGGAACGCTTGATGAGCTCACTCTCTTTACAGAAGCTGTCAATAGGTAGGC
ATCAACAATGGAATTAATCCATTCATCACCGTACCAAAGTTCCACTAAATTGACCCGTTA
ATTTTTGCATGCAGATGGGATATAGCTGCTTTCGAGACGCTACCAAACTACATGAAGATA
TGCTTCAAGACTCTAGATGAAATCACAAATGAAATCAGCAACAAGGTCTACAAAGAGCAC
GGGTGGAACCCAGTAGACTCGCTACGGAAGACGGTATGTACATTCATTTGTCTATGGATA
TTGAATTTTCACGAGAATTACAATCACCACATGTTAAACGGATTCTCTCTGTTGCTACAG
TGGATGAGTTTATGCAATGCGTTTCTAGTAGAAGCCAAATGGTTTGCCTCTGGGCATGTG
CCAAAGGCCGACGAGTACTTGAAAAACGGGGTCATCAGTTCAGGGGTACATGTGGTGCTT
GTTCACTTGTTCTTTCTCTTGGGCCATGGCATAACCAGGGGAAATGTGGATCTTGTGGAT
GACTTCCCCAGCATCATATCTTCCACAGCTGCCATTCTTCGTCTTTGGGACGACCTGGGA
AGCGCCAAGGTAATGCAAAACCAGGTTATTCATGTCTCAAGTCTTTAATTCCTTAGTTCT
GATAGTGTCTTAGCCTACTTAGTTTTAAATCAACACTAACACATTCATGGATTCATTGAC
AGGATGAGAATCAAGACGGCCACGACGGGTCATACATCGAGTGCTACATTAAGGAACACC
AAGGCTCTTCCATGGAAAATGCACGGCAAAATGTGACCTGTATGATTTCAGACTTATGGA
AGCGCCTCAACAAGGAGTGCCTCTCTCAGCATCCATTTTCAACTTCTTTTACAAAAGGTT
CCCTTAACATTGCAAGGATGGTTCCTTTGATGTACAGTTATGATGACAATCAGAGTCTTC
CACACCTTGAGGAACATATGAAGTCCCTCCTCTTTGAAGCATTTCCCCTGTAG
>CHTPS039_Loci
ATGTCCACTGCTCACACATGGAGCGTTGCCGAGGACCACAACTTGGTTTCTGTCCCCTCA
AAAAATGATAATCATCTATATGCACAATATTTAAGTCTCACTGTTAAGTTTGCATCCCCA
TTTTCCCTATATGTATATATTTCCATTAGGTCCTATGCTCGCTTTTCACTTTTCAATTTC
CTGTCGTTGACAATCTTCCTAAACCTGGAGGAAGTTAAGAGTGTACTCAATGAAGTAGGA
GAAGGTACATTTGAAGTTTTGCTCATGATTGATGCCATCCAACGACTAGGCATTGACTAC
CACTTCCATGATGAGATTGAAGCAATTCTACAAAGGTAGTATAGGATAGTTATAACTACG
GATGATTTCAGTGACAATCTTTACGAGGTTGCACTTAGGTTTCGGCTCTTGAGACAAGAA
GGTTACTATGTGACTACAGGTGGCCGTTTTCTTTTTCTTTTAATTATAGTATAACCTTCT
CTGATTATATATTGAATCCTTTGCTTTTTGGGAAAGTTAGTTTTCTTGGTAATGTGTACG
AATGAACTAACAGATGTCTTTAACTTCAAGGACAAGAAAGGGAAGTTTGAAGAAAAACTA
GGTAAAGATGTCAGGGGATTAATGGGTGTTGAAATCTGTGCAACGATTTATAGTGAAAAA
TAATGGAAAAATGAGAAAAAAGAACATGCAAATTTAACATGATTTGGCTAATTGCCTACG
TCCATGGGAATAGGAAAGAGGATTTTCACTATGTATCAAATTAGGGTTACATAAAAGGGT
ATTTATATTAACCCTTAAGAATGAAAATTCCAAAAATACCATTGAATCGTACCGCGGGGG
CGTTGTCCCCCGTACTCCCCCAACCTATCATTCACCCCACAACAAAAAGAAGTACAAGCC
TGAATGGCAAATGTCTTCGTTCCCGTATTTGTCCCTTTTTCTCCATATGTCTTTTCGCTC
AAATATGAGTCACATACTACAACAATGGGTTTGTATAGAGCTTCACAGCTAAGCGTGCAC
GGAGAAGATATACTTGAAGAAGCAAGAAACTTTAGTAACCGACACCTTAATGCATGGAAC
ACCCACAATGATCAGCATCAAGCTCGCATTGTTAGGTATTGTGGATGATTTTCGGGAATT
ATATCCCTTTCTTCTTCTTCAATTTTATGCAATGCATTTCTGGTTGAAGCAAAATGGTTT
GTGGTGGGGCATGTGCCAAAGACTGATGACTACTTGAAGAATGGGATAATTAGCTCCGGG
GTACATGTGGTGCTAGTTCACATGTTTTTTCTATTGGGTCATGGTATAACCAAGAGAAAC
GTAGGTATTGTGGATGATTTTCGGGGAATTATATCTTTTGCTGCTACAATTCTTCGTCTC
TGGGATGATTTGGGAAGCGCCAAGGTAATTCTCAAGACTAGTCTTTGTTCCCTTGCACCA
CATGATCATTTCTTGTTTTAATAAGTCCACAAATGAACTCTGGCCCCGCCTATATATCAT
CCGTATATATCCCTTAACTTCTCTTTATTTGATTGCTACATCTCACTGAAGATAATTTGA
GGCCATAAAAACTACACTAGTAATGGCTCATTAATTGTTGTGGTCACTTCTGGTGGGAAC
CGCAAACTGCATTAAGTGAACAGGATTATGAGCAATAGTCGTGTTTTTGGACAATGACCT
GACTGAAGCAAAATATGTGGTAGGTAAAAGGATTCCCAGATTGGGAATGATATCTTATCT
TCATGGTTGGCCACTAACATAGGCATTTACACTTCCCAGGATGAGAATCAGGACGGGCAT
GATGGATCCTACATAGAGTGCTACATGAAGGAACACCCAGGGACGCCCATAGAAAATGCG
CGATGCCATGTTATGCATACTATTTAAGAGACGTGGAAGCTCCTGAACCAGCAATGCCTC
GCTCCAAATCCATTTTCAACATGTTTTACAAAGGCCTGCCTCAATGTTGCAAGGATGGTT
CCTTTGATGTATAGTTATGATGATAATCAGTGCCTTCCAAGCCTTGAGGAGCACATGAAG
TCGCTTGTCGAGGCGAGTGTTTCTTCGCAAAGTATCCCACCATCAAGGATTACACTTCTC
AAGGTTCATCTATGA
>CHTPS041_Loci
ATGTAATGGAGCTTCCCAAGCTTTGCACTCATACTTTCCAAGTCAGTTTTCAAAGAAGTG
TTCTACTACCATTCCAAAAAATTAACATGTCGGGTCAAGTCTTAGCAAGCCCTCTAGGCC
AATTTCCGGAACTGGAAAATCGTCCGGTGGTCAAGTATCACCCTAGCATTTGGGGTGACC
AGTTCATGTCCTACACTCCTGAAGACGAGGTAATTGAATGAAAACCTGTGTTAAATACCT
ATATATTCGAAAGTTGTTTTTCTTGATGTGTTGTTTAGTAAAATTACTTGGTTGCCATAG
GTAACACGTGCCTGCAAAGAGAAGCAACTTGAAGATCTGAAAGAGGAAATTCGAAGGAAG
CTAATGAATACAGCTGGTAACACTTCCCAAAAACTAAAATTTATCGATGCTGTGCAAACG
TCTTGGGGTGGCATACCACTTTGAAAGAGAGATAGAAGAAGTGTTACAACATATTTATGA
TAGCTATCCTAATGGCGATGATATGGAAGGTGGTATCTATAATGTTGCTCTTCAATTTCG
GTTTACTAAGACAAGCTGGGTTCAATATTTCATGTGGTAAGAGCCCAAAGAATTATCATG
TATAAGCTAAAATGTATCCTTCTCATAAGTCCAATCTTATGTATGTTTAAATTACGGTAT
TTATGTAGGCTTGTTCAATGAGTTCAAGGATGAAAAGGGTAACTTCAAGAAAGCTTTAGT
CAGTGATGTAAGAGGCATGCTAGGCTTGTATGAGGCTGCACATCTCAGAGTTCATGGAGA
AGACATACTGGATGAAACACTTGCTTTCACCACCACCCATCTTAGGTCCATGGTAGAACA
TTTAGAATATCCTTTTGCAGAACAAGTTGCCCATGCCCTGAAGCAGCCCATTAGAAAAGG
TTTAGAGAGGCTAGAGGCAAGGTGGTATATATCTATCTACCAGGATGAAACTTCGCATGA
CAGAACTCTACTAAAGCTGGCCAAGTTAGATTTCAATCTAGTGCAGTCTCTACACAAGGA
GGAGCTAAGCAATATTACTAGGTTTGCTTTCAAATCACTAGCAGATATGCGTAGTCACCT
TCTCATTTTAACCTGAGCTAATTGTTTCAATGAATTTTAGGTGGTGGAAACAATTAAACT
TTGCTACAAAGCTACCTTTTGCGAGAGATAGATTGGTGGAAGGCTACTTCTGGATACTTG
GGGTGTTCTTTGAGCCTCATATGCCTGGGCTAGGACGAATTGTAACCAAAACAATTGCCA
TGACATCCACTATGGATGATATATATGACGCATATGGCACATTGAAGAACTCGAGCTCTT
CACCGAGGCCATTGAGAGGTTTGATGCATGCAAATTACCAACCTTCATCATTTGTATTGT
ATGTGATACTTACATTAGGCCTGGTTTTATTTTCAGGTGGGATATTAACAGCATAGATCA
CCTTCCAGAATACATGAAACACTTTTATGTGGCACTCTTAGATGTGTACAAAGAAATTGA
GGAAGAGATGGAGAAAGAAGGAAACCAATATAGGTTCAATATGCGATAGAAGCAGTAGGA
CATTCTGCATTGACTTTGTTTTGTATACTAACATATCGTTGGGATATAGATGTGACTTGA
TTGAATGTTTGACAGATGAAAAAACAAGTTAGAGCTTATTTTCACGAGGCTAAATGGCTC
CATGAAGGACGCATACCAACAATGGAAGAGTATATGAGTATAGCACGGGTATCCTCAGGT
TACCCCATGCTTACAGCCACGTCTTTCATGGTATGGGAAAAATCGTAACAAAGGAGGCCT
TTGATTGGGTGATCAGTGACCCCAAGATTGTCACAGCATCAGCTGTAATTGCTAGGCTCA
TGGATGACATCACTTCACATAAGGTATTGTGAATATAGTATTTCTTGTTAAGCTATAATT
TGACCTTAACCTTAAATCTCAATCAAATATATTTACTGCACTGTTCTTCTAAACCATATA
TGCAGTTTGAGCAAAAGAGAGGACATGTTGCCTCAGGCGTTGAATGTTACATGAAGCAAT
ACGGTGCCTCTGAGGAAGAGGTATACGATAAGTTTCAGAAGCAAGTTGTGGATGCATGGA
AGGATACTAATGAGGAGTTCCTACGACCTACGGCTGTTCCGATGCCTCTCCTTATGCGTG
TGCTTAATCTTTCTCGAGTGATGTATGTGATCTACACGGGGGGAGATGGGTACACTCATG
TTGGAAAAGTGATGAAGAATAATGTTGCATCACTGCTTATTCACCCTATCGCATGA
>CHTPS042_Loci
ATGTCCGTCCTTAGCAACATGTCTTCTCATTCCTTAGCCCAAAATTATAAACCGGAGGTA
AAGCGGCCGATGGTAAACTTTCACCCAGGCATTCGAGGCAATCCTTTCATCAACTACACT
CCTGATGATGAGGTAATTATATGCAAATTTACATAAGAACATCTCAACTATCTAAAGTTT
TTTCATCGAATTTGTTTAGCACTAATGAATGTAGGCAATTTTCTGGTACAGATAACCCGT
GCCTATAACCAGAAGCAGGTTGAAGATTTGAAAGACGAAGTGAGGAGAGAGCAACTGGCA
GCTGCTGGTAAGCCTTCACAGCAGCTGAACTTCATAGATGCAATTCAAAGACTCGGGGTG
GCATACCACTTTGAAGAAGAAATAGAAGAAGCATTAAGACACATCTGTGATGACCACCAT
TACAGTGATGATAAATGATGATCTGTATAATGTTTCTCTCCGATTTCGTCTTCTAAGACA
ACAAGGGTACGAATTTCATGCGGTAAGGCTCATGAATATATATATATATATTATATATCA
GGGAGGAAGAGTTTGACATTTTTTTCGAATTTTTCTTTCTTATTTTATTCATCCTTTTTG
GGTGATAACTGCAGATGTATTCAACAAGTTCAAAGATAAAAATGGTAGCTTTAGGGAATC
TCTGATTGGAGATGTGCAAGGCATGCTAGGCTTGTATGAAGCTGCACATCTCAGGGTTCA
GGAAGAGGATATACTAGATGAAGCACTTGCTTTCACCACCACTCACCTCAAGTCTTTGGT
AAAACATTTAGACCATCCTCTTGCAGTACAAGTAACCCAAGCCCTACACCGGCCCATTAG
GAAAGGTTTGGAGAGGCTGGAGGCAAGGCCTTACATATCATCTACCAAGATGAAGCTTCA
CATAGTAAAGCTTTATTGAAACTTGCCAAGTTAGATTTCAACCTACTGCAGTCATTGTAT
AAGAAAGAGTTAAGCCACATCACCAGGTTAGTTCTCAAATATTACATTCACTTAAATTCC
AACTTTGACTTGGAGGATAATTTGTGTGAATTAATGTATTTCTCAGGTGGTGGAAGATTT
AGATTTCTCTTCGAGTTTACCTTTTGTCCGGGATAGAGTGGTGGAAACCTACCTTTGGAT
TGTCGTGGCATGTTTTGAGCCCCAATACTCGTATGCTAGAAGAATACAGACCAAATTGCT
TGTTCTAATAACAGTGATAGATGATATCTATGATGCGTATGGGACTCTTGAAGAACTTGA
GCTCTTCACAGAGGCAATTGAGAGGTATGAGGTACAAATTTCACTCAGATAAATTTATTT
CATATTGTAAACTTAGAAGGGGAACTGGTGACCTAATTTTCAGGTGGGACAATAATGGTA
TAGAAAGGCTTCCAGAATACATGAAGCCGTGTTACCTGGCTGTCTTAGATGCCTACAAAG
AAATTGAGGAGAAGGAGAATGAAGAAAGATCATATTGTGTTCACTATGCAAAAGAGGCAG
TGAGAATCCTTGAGTTCTATCTTTGTCTCCCCATTACATGTAATATATAGTAGTGTTAAT
ATATATTTGCTTTGTTGAACATATTCCAGATGAAAAACTCTGTTCGAGCTTACTTCAATG
AAGCCAAATGGCTCCATGGAGAATATGTACCAACGGTAGAAGAATACATGGACGTTGCAC
TAGTAAGCTGTGATGTCCCCATGTTCACAATCATCTCTTTTGTTGGCATGGGATTCATAG
CAACAAAGGAGGCCTTTGATTGGGTGTTAAACGGCCCAAAGATCGTCAGAGCTTGCTCCA
CAATTATTAGGCTCATGGATGACATGGCTTCACACAAGGTACCCTGAAATATTACTTCCA
AAAAGCTTCTCATTCATATATCAAAGACCATGAGGTTTAAACATGATGTTTTGCTGTTTT
TTATGTAGTTTGAGCAAGAGAGAGGGCATATTGCCTCTAGTGTTGAATGTTACATGAAGC
AATATAGTGTCTCAGACCAACATGCATACCACGAGCTTAACAAGCAGGTTGAGAAAGCAT
GGAAAGATATAAACCAGGAGTTCCTCAGACCTACTGCTATTCCAATGCCTCTCCTTACAC
GTGTTCTCAATTTTGCACGCACTGGAGATTTCATGTACAAAGGTCGTGAGGATATATTCA
CGAATGTTGGAGAAGTGATAAAAGATAATGTTGCTTCATTGTTCATTGACCCTGTGCCAA
TCTAA
>CHTPS044_Loci
ATGGAGCTTGCCAAGCTATTTCTCTCATATTTACCAATTCATCATTCAAGGTATAGTACT
GTTCTGTCACTGTCCCAAGGAATTAACATGTCTACTCAAGTCTCAGCATGTTCTCTAGCC
CAGATTCCTAAACCCAAAAATTGTCCCGTGACAAATTTTCACCCCAACATTTGGGGTGAC
CAATTTATCACCTACATCCCTGAAGACAAGGTAATGCAATGAAATTATGTTTATATACTT
ATTTAGAAGTTATTTTTCTTGATGTTGGATGACAAAATTTGTTGGTCTAGGTTACACGTG
CCTGCAAAGTGGAGCAGATTGAGGATCTGAAAAAGGAAGTGAAAAGGAAATTAACGGCTG
CTAATGCTAACCATTCCCTATTGCTGAACTTCATTGATGCAGTGCAACGGCTTGGGGTGG
CATACCACTTTGAACAAGAGATAGAAGAAGCATTACAACATATTTATAATAGTTTTCATG
ACCTCAATGATATTGATGGTGATCTCTATAATGTTGCTCTTGGATTTCGACTACTAAGGC
AACAAGGATACAGTATTTCATGTGGTAAGAGACTAAGGATTAATTATCACTGAATAAGAA
AAAAAATTATATTCAACCTTCTTATCATTTAAATCTTATGTTCAAGTGGTGATGTTGTGT
AGATATATTCAAAAAGTTTACGGATGAACGAGGTAGATTCAAGGAAGTTTTGATGACAAA
TGTACGAGGCATGCTAGGCTTGTATGAAGCTGCACATCTCAGGGTTCATGGAGAGGACAT
ACTTGCAGAAGCACTTGCTTTCACCACCACTCACCTCAAGGCCATGGTAGAAAGTTTAGG
ATATCCTCTTGCAGAACAAGTTGTTCATGCCCTGAACCGGCCCATTAGAAAAGGTTTGGA
GAGGATAGAGGCAAGATGGTATATATCCGTCTACCAAGATGAAGCTTTCCATGATAAAAC
TTTACTAGAGCTGGCAAAATTAGATTTCAATCTAGTGCAGTCACTGCACAGGGAAGAGCT
AAGCAATCTTGCAAGGTTGGTTTTTAGATCACCCCACATGTACTTGGCCATTCTTATCAC
TTTCCTGTATGCTGATCATGTTAATGAATTTTAGGTGGTGGAAAGAATTAGGCTTGCTGC
CAAAGTTACCTTTTGCACGAGACAGATTGGTTGAAGGCTACTTCTGGATACTTGGGGTGT
ATTTTGAGCCTCCATACTTACGGGCTAGACGAATTCTAACCAAAGTAATTGCTATGACAT
CCATTCTAGATGATATCTATGATGCATATGGTAATCCTGAAGAACTCAAGCTCTTCACAG
AAGCCATTGAGAGGTTTGCTACTTGCACATTTACCAACCTTGATTGTGTATAATATTTGT
ATTTATATATACCTAAATCGAGGCTTATTATTTTATTTTCAGGTGGGATATTAACAGCAT
AGATCAGCTTCCAGAATACATGAAACTCTGCTATGCGGCACTCTTAGATGTGTACAAAGA
AATCGAGGAAGAGATGGAGAAAGAAGGACACCAAAATCAGGTTCACTATGCCAAAGAAGT
AGTAGGACATCTTTAACTCTGGATCCCCACCTTTTGCATTGATGATATTTTATATGGTTT
CATTATATACATAGATATAAACTTGGATGAATGTTTTTTAGATGAAGAATCAAGTTCGAG
CTTACTTTGCTGAGGCCAAATGGTTACATGAAGAACACGTACCAACAATCGAAGAGTACT
TGCGTGTTGCACTAGTAAGCTCTGGATACTGCATGCTTGGCAACCACGTCCTGGTGGGAA
TGGGAGAAATAGCAACAAAGGAGGCCTTTGATTGGGTGACCAGCGATCCTAAGATTATGT
CATCTTCAAATTTTATTGCAAGGCTCATGGATGACATCTCATCACATAAGGTATGCAGAA
TATGTGTTTCAAATGGGAAGAATATAACACGCTTGTTTTTTCTCAACTTTTGTATTATAC
ATGCAGTTTGAGCAAAAGAGAGAGCATGTGGCCTCAGCCATTGAATGTTACATGAAGCAA
TATGGTGTCTCTGAAGAACAGGCATACAGTGAGTTTCGAAAGCAAATTGAGAATGCATGG
ATGGATATTAACCAGGAATGCCTCAAACCTACTGCTGTTCCAATGCCTCTCCTTGCTCGT
GTTCTCAATCTTACACGAGCCGCGGATGTCATTTACAAAGAGGCAAGACAGTTACACACA
TGTTGGGAAAGTGATGAAGAATAA
>CHTPS045_Loci
ATGGCCTTAATTCTCGCAACCAGCAACGGGTCTTCTCCAGCCCCAGCTGCTAATCCAGAG
ACTACTCGCCGAACTGTAAATTATCAACCTAGCATTTGGGCAATAGCTTCATCGTGAGCA
ACACTCCTGAGGATGAGGTAATTTTCTGATCATGTATGTAGTTCGCATAACAAGACCTAA
AGATTTTCTCACTTTTTGTTCTTGCAATTTATTGATGCAGATAACTCTGGCCCATAAAGA
GCAGCAGTTGGAAGACCTAAAGGAGGAAGTTAGAAGAGAGCTGATAGCTGCAGCTAGTAA
CCCTTCAGAACAGCTGAAGTTTATCGATGCAGTTCAACGGCTTGGGGTGGCATACCACTT
TGAAAAGGAGATAGAAGAAGCATTACAAAATACCTATAATAATTATCATGGCATTGATGA
CATAAATGATGATTTCTATGATGTTGCACTTCGATTTCGACTACTAAGACAACAAGGCTT
CAATATTCATGTGGTAAGCCTCATCAATATCATGTATAAGTTGCTTGAATATCATCTAGC
AAAGCTCACATATAACATTCTATGTTTTGGTGATGATTGCAGATATATTCAAGAGGTACA
AAGATGAAAAGGGGAGGTTCAAGAAGTCTTTGATCAATGATCCATATGGCCTACTAGGCT
TGTATGAAGCTGCACATCTCAGGGTGTGGGAAGAAGATATACTAGATGAAGCACTTGCTT
TCACCACCACTCACCTGAAGTCTATTGTAGAACATTTAGAATACCCTCTTGCAGCACAAG
TAACTCATGCCCTAGAGCGGCCCATTAGGAAAGGCTTGGAGAGGCTAGAGGCAAGGCCTT
TCATGTCTATCTACCAAGATGGAGCTTCACATAGTAAAGCTTTACTGAAGTTTGCAAAGT
TAGATTTCAACCTACTGCAGTCACTGTATAAGAAAGAGCTGAGTAATATCTCGAGGTTAG
TTCTCAAATCATTCTTGCACTTAAATTCAAATCAACAGTTTACCAGGTCTTTTATGTGGA
TTAATGTATTTTCTCAGGTGGTGGAAAGACCTAGATTTCTCTTCAAAGCTACCTTTTGCC
AGAGATCGATTGGTAGAAGGGTACTTTTGGATAGCAACATGTTGTTTTGAGCCCCAGTAT
TCATATGCTAGAAGAATACAGACCAAATTACATGCTCTGATAACAACTATGGATGATATA
TTTGATGCATATGGAACATTTGAAGAACTGGAGCTCTTTACAGAGGCAATCGGGAGGTTT
GATATATGCTAGATTCAAATTACCCACAACCAATGAATTGATTTTGATATTTGAACTTTA
AAAGGGAACTTGGTACTTGATTTTCAGGTGGGATATAAACAGCGTACATCAGCTTCCTGA
ATACATGAAACCATGCTATCAGGCAGTCTTAGATGTCTACAAAGAAATTGAGGAGATGGA
AAACACAGAAAGATCATACTGTGTCCACCACACAAAAGATGCAGTAGGATTCTTCGAACT
CTTTTGTGTTTATGATATCCTATATTGTATTGTAAATAAAATGCTATATATAACACTTGC
ATGATATATTTACTTGGCTGAATTTTTGTCCTAGATTAAAAGCTTGGTCCAAGCTTACTT
GGTTGAAGCCAAAATGGTTGCATGGAAAATACATACCGACAATAGAAGAGTACATGGGTA
TCGCAATGGTAACAGTTGGTGTCCCCGTGTTAACATTCATGTCTTTTATTGGCATGAGAG
AGACTGCAACCAAGGAAGTCTTTGATTGGCTGCTACAAAACCCTAAGATTGTTAGAGCTA
CCTACATAATCATTAGGCTCATGGATGACATGGCTTCCCACAAGGTACAATGAAACAACG
CTTCCTACTGATACTTGGATATCAATCCCATAAAGATTAAGAAAATCTATTATATATCAA
TTTCTTTTTAACACCTTATATTACTATTTCTGCAGTTTGAGCAAGAGAGAGAGCATATTG
CATCAAGCATCGAATGTTACATGAAGCAACATGGTGTGTCGGAGCAGCAAGCATATGATG
AGTTTCACAAGCAAACCGAGAATGCATGGAAGGATATAAATGAAGAGTGCCTCAGACCTA
CTACAGTGCCAATGCTTCTCCTTAGTCGTCTTCTCAATTTTGCTCGATCAGGAGATGTGA
TGTACAAGAGTCACAAAGATATATTCACACATCCTGGAGAAGTGACGAAAAATAATATTT
CAATGCTGCTCATAGACCCTGTGCCAATATGA
>CHTPS046_Loci
ATGGCCTTAATTCTGGCTACCAGCGACATGTCTTCTCCAGCCCCAGTTGCTAATCCAGAG
ACTAATCGCCGAACTGCAAATTATCAGCCTAGCATTTGGGGCAATAGCTTCATCGTGAGC
AACACTCCTGAGGATGAGGTAATTTTCTGATCATGTATGTAGTTTGCATAACAAGACCTA
AAGATTTTCTCACTTTTTGTTCTTGCAATTTATTGATGCAGATAACTCTGGCCCATAAAG
AGCAGCAGTTGGAAGATCTAAAGGAGGAAGTTAGAAGAGAGCTGATGGCTGCAGCTAGTA
ACCCTTCAAAACAGCTGAAGTTTATCGATGCAGTTCAACGGCTTGGGGTGGCATACCACT
TTGAAAAGGATATAGAAGAAGCATTACAAAATACCTATGATAACTATCATTGCATTGATG
ACATAAATGATGATCTCTATGATGTTGCACTTCGATTTCGACTACTAAGACAACAAGGCT
TCAATATTTCATGTGGTAAGCCTCATGAATATCATGTATAAGGTGCTTGAATATCATCTA
GCAAAGCTCACATATAACATTCTATGTTTTGGTGATGATTGCAGATATATTCAAGAGGTA
CAAAGATGAAAAGGGAAGGTTCAAGGAGTCTTTGATCAATGATCCATGTGGCCTACTAGG
CTTGTATGAAGCTGCACATCTCAGGGTGCGGGAAGAAGATATACTAGATGAAGCACTTGC
TTTCACCACCGCTCACCTCAAGTCTATGGTAGAACATTTAGCATACCCTCTTGCAGCACA
AGTAACGCATGCCCTAGACCGGCCCATTAGGAAAGGCTTGGAGAGGCTAGAGGCAAGGCC
TTTCATGTCTATCTACCAAGATGAAGCTTCACATAGTAAAGCTTTACTAAAGTTTGCAAA
GTTAGATTTCAACCTACTGCAGTCACTGTATAAGAAAGAGCTGAGTAATATATCGAGGTT
AGTTCTCAAATCATTCTTGCACTTAAATTCAAATCAACAGTTTACCAGGTCTTTTATGTG
GATTAATGTATTTTCTTAGGTGGTGGAAAGACCTAGATTTCTCTTCAAAGCTACCTTTTG
CCAGAGATCGATTGGTAGAAGGGTACTTTTGGATAGCAATAAGTTGTTCTGAGCCCCAGT
ATTCATATGCTAGAAGAATACAGACCAAAGTAGTTGCTCTGATAACAACTGTGGATGATA
TATTTGATGCATATGGAACATTTGAAGAACTGGAGCTCTTTACAGAGGCAATTGAGAGGT
TTGATACATGCGAGATTCAAATTACCTACGACCAATGAATTGATTTCATATTTGAACTTT
AAAAGGGAACTTGGTACTTGATTTTCAGGTGGGATATTAACAGCATAGATCAGTTTCCTG
AATACTTGAAGCCGTGCTATCAGGCAGTCCTAGATGTCTACAAAGAAATTGAGGAGATGG
AAAACACAGAAAGATCATACTGTGTCCACCATACGAAAGATGCAGTAGGATTCTTTGAAC
TCTATTGTGTTTATGATATCCTATATTGTACTGTAAATAAAATGCTATATATAACACTTG
CATGATATATTTACTTGGCTGAATTTTTATCCTAGATTAAAAGCTTGTTCCAAGCTAACT
TGGTCCAAGCCAAATGGTTCCGTGGAAAATACATACCAACAATAGAAGAGTACATGGGTA
TCGCAATGGTAACTGTTGGTGTCCCCCCGTTAACAATCATGTCTTTTATTGGCATGAGAG
AGACTGCAACCAAGGAAGTCTTTGATTGGGTGCAACAAAACCCTAAGATTGTTAGAGCTG
CCTCCACAGTCATGAGGCTCATGGATGACATGGCTTCCCACAAGGTACAATGAAACAACA
CTTCCTACTGATACTTGGATATCAATCCCATAAAGATAAAGAAAATCTATTGTATATCAA
TTTCTTTTTTACACCTTATATTACTATTTCTGCAGTTTGAGCAAGAGAGAGGGCATAATG
CATCAAGCATCGAATGTTACATGAAGCAACATGGTGTGTCGGAGCAACAAGCATATGATG
AGCTTCACAAGCAAATCGAGAATGCATGGAAGGATATAAATGAAGAGAGCCTCAGACCTA
CTGCAGTTCCAATGCTTCTCCTTAGTCGTCTTCTCAATTTTGCTCGATCAGGAGATGTGA
TGTACAAGGGCCACAAAGATATGTTCTCACATCCTGAAGAAGTGATGAAAAATGATATTT
CAATGCTGCTCATAGACCCTGTGCCAATATGA
>CHTPS049_Loci
ATGGAGCTTGCCAAGCTATTCCGCTCATACTTGCCAATTCATCATTTAGGGTGTTCTATC
ATTGTTCCAAGTAGCATGTCTATTCAAGTCTCAACGTGTCCTCTCGTCCAAATTCCTAAA
CCCGAACACCGCCCAATGGCAGAGTTTCACCCTAGCATTTGGGGTGACCAATTCATTGCC
TACACTCCCGAAGATGAGGTAATTCAATGAAAATATGTGTCAAGATTAATGGTTTATCAA
TGTGTTAATTGGTAAAATTTGTTGGTACAGGATACACGTGCTTGCAAAGAGAAGCAAGTT
GAAGATCTGAAAGCGGAAGTCAGAAGGGAGTTAATGGCTGCTGCCGGTAACCCTGCCCAA
TTGTTGAACTTCATTGATGCAGTGCAACGGCTTGGGGTGGCATACCACTTTGAAAGAGAG
ATAGAAGAATCATTACAACATATTTATGATAGGTTTCATGATGCCGATGATACAGAAGAT
GATCTCTATAATATTGCTCTTCAATTTCGACTACTGAGACAACAAGGGTACAATATTTCA
TGTGGTAAGAGACCCAGGAATAAATTATCATTGCATAAGTGAAAAATGCAACCATCTTAT
CGTACAAAGGGTGGTATTCACAGGTATATTCAACAAGTTCAAGGATGAAAAAGGTAGCTT
CAAGGAGGATTTGATCAGCAACGTACAAGGCATGCTGGGCTTGTATGAAGCTGCACATCT
CAGGGTTCATGGAGAGGACACACTTGAAGAAGCACTTGCTTTCACCACCACTCACCTCAA
GGCCACGGTAGAAAGTTTAGGATATCCTCTTGCAGAACAAGTTGCTCATGCCCTGAAGCA
TCCCATTAGGAAAGGTTTGGAGAGGCTAGAGGCAAGATGGTATATATCTCTCTATCAAGA
TGAAGCTTCCCATGATAAAACTTTACTAAAGCTGGCAAAGTTAGATTTCAATCTAGTGCA
GTCCCTGCACAAAGAAGAGCTAAGCAATCTTGCACGGTTGGTTTTTAAATCACCCTTCAT
GCACTTGGTCATTCTTACAGTTGAGTGTGCTAATTATATATATTGATGTATTTTAGGTGG
TGGAAAGAATTAGACTTTGCTACAAAGCTACCTTTCGCACGGGATAGATTTGTGGAAGGC
TATTTTTGGACACTTGGGGTGTACTTTGAGCCCCAATATTCATGCGCTAGAAGAATTTTA
ACCAAATTATTTGCCATGGCTTCCATTATAGATGATATCTATGATGCATATGGCACACTT
GAAGAACTCCAGCCCTTTACAGAAGCCATTGAGAGGTTTGATACACGGAGATTACCCAAC
TTGATTGAGTATTATATGTAAATATACTTCTAATCGGGGCTAGGTATTTTATGTTCAGGT
GGGATATTAAAAGCATAGATCACCTTCCAGAATACATGAAACTCTTCTATGTGACACTCT
TAGATCTGTACAAAGAAATCGACCAAGAGTTGGAGAAATATGGAAACCAATATCGGGTTT
ACTATGCAAAAGAAGTAGTAAGACACCTTTACTCAAGATCCCCACATTTTGCATTATGAT
ATTTTAATGAGTCTCATACACATATAGATATAACTAAAACTTGGATGAATGTTCTTCAGT
TGAAGAGTCAAGTTCGAGCTTACTTTGCTGAGGCGAAATGGTCCCATGAAGGATACATAC
CTACAATAGAAGAGTATATGCTTGTTGCACTCGTGACCTCAGGTTCCTGCATACTTGCAA
CCTGGTCTTTCATTGGAATGGGAGAAATCATGACAAAGGAGGCCTTTGATTGGGTGATCA
GTGATCCTAAGATTATCACAGCTTCAACTGTAATTTTCAGACTCATGGATGACATCACAA
CGCATAAGGTATGGTGAATGTACATGAATTGCTTCCAAAGACAGGAAATGAGTTAGTAGG
GCTGTTGGATCAAGTTGTCAGCTTGATATGTTAACTTAGTGAACTTCAATCCAATCACCT
AATAACAAAATTTTTAGGTCAAATTTTTATCTTTAGAGTGAGAAAATAATATACTCATGA
TTTTCCTAAACTTTTTTGTTAATATTATGCATGCAGTTTGAGCAAAAAAGAGGGCATGTG
GCCTCGGGCATTGAATGTTACATGAAGCAATATGGTGTCTCTGAGGAACAAGTGTACAGT
GAGTTCCACAAGCAAGTTGAGAATGCATGGCTGGGTATTAACCAGGAATGCCTCAAACCT
ACTGCCGTTCCAATGCCTCTCCTCACTCGTGTTGTCAATCTTTCACGAGTCATGGATGTC
ATTTACAAGGAGGGAGACGGGTACACACATGTTGGGAAAGTGATGAAGGATAATATTGGA
TCTGTGCTCATTGACCCCATAGTATGA
>CHTPS050_Loci
CTCGTTACCAGCAACATGTCTACTGATTACTCAGCCTGTTCTCCAGCCCCAGATGCTAAT
CCAGAGACTAATCGCCGGACTGCAAATTTTAACCCTAGCACGTGGGGCAATAGTTTCATC
ATGACCAACTCTCCTGATGATGAGGTAATTTTGTGATATATGAAGTTTGCACAACCATCT
AAAGATTTTCTTAATTTTTGTTCTTGAAATTTATTGATGCAGATAACTCTTGCCCATAAA
GAGCAGCAGTTGGAAGATCTGAAGGAGGAAGTGAGAAGAGAGCTAAAGGCTGCAGCTGGT
GACCCTTCAAAACAGCTGAAGTTTATCGATGCAGTTCAACGGCTTGGGGTGGCATACCAC
TTTGAAAAAGAGATTGAAGAAGCATTACAAAATACCTATGATAACTATCATTGCATTGAT
GACATAAATGATGATCTCTATGATGTTGCACATCGATTTCGACTACTAAGACAACAAGGC
TTCAATATTTCATGTGGTAAGCCTCATGAATATCATGTATTATAAGGTGCTTGAATATCA
TCTAGCAAAGCTCACATATAACATTCTATGTTTTGGTGATGATTACAGATATATTCAACA
GGTACACGGATGAAAAGGGAAGGTTTAAGGAGTCTTTGATCAATGATGCATGTGGCCTAC
TAGGCTTGTATGAAGCTGCACATCTCAGGGTGTGGGAAGAAGATATACTAGATGAAGCAC
TTGCTTTCGCCACCACTCACCTCGAGTCTATAATGGAACATTTAGAACACCCTCTTGCAA
CACAAGTAACTCATGCTTTATACCGCCCATTAGGAAAGGCTTAGAGAGGCTTGAGGCAAG
GCCTTACTAAAGGGAATTAAGCTGAATTCCCAACTTGTGAGAAACAAGAAAATAGAAAAA
AAACACACGCCAAAGAAAAACAATCACACGCACAAAACAATATTTACGTGGTTCGGCAAT
TTGCTTACATCTACGGAGTTGTAGGGATATCACCATTATCAGGGAAGAATACAAAATACA
ACACTAGTGGCTACGGACCTGCCTAAGCTCTCATAGGAAGCGACCCTACCTTCACTCTCA
TATAGGTGAATCTATCAAGTATGTTCTGCATTTAAATATACCATCCATAAGGAATATGAT
ATTCATTAAGAGTAAATACTCAACCTTAATCAATGCAAAATACGTTCTATCTACACTATA
GGAATAGACTCTCATATAATTTAGAGTTAATAGAGTTATGAAATTCCCACTCCATACATA
TAACGTGGCAAAAATTTCAAATTATTGACTTTTGACCAATTTTTCTAAAATTTCTCTTAA
TTAAATACTAACATGTGGATCTTCACCACTCTTTTTGACCTACAAATTTATGAAAGATTT
TATGCTTTGAGAATTTGACGTGTCCTAAAAAACCCGATTATTTCAAAACTCCTGCACCTA
TTCATTCTTCCCTACCACCTCTATCTCCTAGTTCCAATTCCCTACCACCTGCCACTACAT
CATCTATCCAGTTTCTACCTCCTCTAATTCAGGATCCCTCTACTGCCTCCCCCTCCTCTG
CTCCACCCTTACCTTCCTTCCACAATATTGATCCCATGGTAACCCGTTCAAAGGTAGGCA
TCACAAAACCCAAGGCTCTTATTGCATCTACTCCCACTGAACCCTACACTTTTCGACGAC
AGGATATTAAGGATCCTCAATGGCAACTGGCAATGGATGTTGAATATCAAGCTTTACTCC
GTAATAACACTTGGTCTCTTGTTCATCTCCCTTCTCATGGGAATATTATTGGATGCAAAT
GGGTATTTCAATATTGATCGTCACAAGGCTTATCTTATGGCCAAGGGTTTCACCCAAACT
CAGGGAATTGACTATTTTTATACCTTCAGCCCTATAGTGAAGCCGACCACCATTCTTATT
GTTCTCACTCTTGCACTTTCATCCCAATGGCCCATTTGACAACTGAACATTCAAAATGCA
TTTCTAAATGGTGACCTTCACAACCAGGTCTTCATGCAACAACCCCTTGGCTTTGCTCAT
CGTCAACACCCATCTTACGTCTGCCATCTTCATAAAGCCCTTTGCGGGCTTAAACAAGCT
CCAACAGCTTGGTTCCACAAACTCAGTGCTTCTCTTACCACTTGGGGATTTGAATCTTCT
TGCGCAGACACCTCTTTATTCTTCAAACATGCAACATCTAATGTTCTCCTCATTCTTGTC
TACGTTGATGACATCCTCGTCACTAGTAGTTGTGCCTCTCAGGTTACCTTTTTTATCTCT
CAGCTCAGCTCCACCTTTTCTCTTCGTGACCTTGGTTCCCTTTACTATTTCTTTGGCATT
GGGGTTACTCACAGTACTGATTCTCTTCATCTCTGCCAACAAAAATATGTGCATGACCTA
CTCACTCGTACTGCCATAACTGATGCTAAACTTGTTCTTACACTGGGTTCCTTGGCCAAG
CCCCTCTCTCTCACTGATGGTGATCTACTTCATATCGCAACATTGTTGGCGCATTGCAGT
ATGTTACTGTTACACGTCCAAATCTTTCTTTTGCCGTTAACAAGGTATGCCAGTTTATGG
CTTCCCCAACGACCACCCACTAGCTGGCTGTCAAGAGAATCGTCCGCTATCTTAAGGGCG
CGTCCTCTCATGGTCTCTTACTTCATGCTTCTCCCACCTTTGAATTCCAAGGCTTCACAG
ATGCTGACTGGGCTTCTTGTCTGGATGACCATCGCAGTACCAACGACTATGGTCTCTTCC
TTGGCTCCAATCTGATTTCATGGTCATCATCAAAGTAGAAAGTTGTGTCCCGTAGTAGTG
CTGAATTGGAGTACCATGCCCTTGCTACTTTGATAGCTGAAATTACCTGGGTTCAAGCTC
TCTTGAAGGAACTTTGCATCTCACCATTTGATAATCCCTTAATATGGTGTGACAGCAAAA
GTGTTGGCGCTCTTGCTGCTAACTATGTCTTCCATGCCCACTCCAAGCATATCAAACTTG
ATTTACATTTCATTCATGACAAAATTCTTCTGCATGATCTTGCCATTCAGTACATTCCAT
CCTCTGAGCAACTAGCAGATATCTTCACCAAGCATCTTCCAAGTGCTCGGTGCACTTGCG
GGGGGTGA
>CHTPS051_Loci
ATGTCTACTCAAGTCTCAGAATGTCCTCTCGTCCAAATTCCTAAACCCGAAAATCGCCCT
AGGGCGAAGTTTCACCCTAATATTTGGGGTGACTTATTCATTACCTACACTCCGGAAGAT
GAGGTAATTCAATGAAAATATGTGTCAAGGTTAATGGCTTCTCAATGTGTTAATTGGTAA
AATTTGTTGGTACAGGTTTCACGTGCCTGCAAAGAGAAGCAGGTTGAAGATCTGAAAGAG
GAGGTGAGAAGGGAGTTAATGGCTGCTGCTGGTAACCCTTCCCAATTGTTGAACTTCATT
GATGCGGTGCAACGGCTTGGGGTGGCATACCACTTTGAAAGAGAGATAGAAGAATCATTA
CAACATATTTATGATAGATTTCATGATGCCGATGATACAAATGATGATCTCTATAATATT
GCTCTTCGATTTCGACTACTGAGACAACAAGGGTACAATATTTCATGTGGTAAGAGACCA
GAGAATCAATTATCATTGCATAAGTAAAAAATGCAACCGTCTTATCGTACAAAGGGTGTT
ATTATGCAGGTATATTCAACAAGTTCAAGGACGAAAAAGGTAGCTTCAAGGAGGATTTGA
TCAGCAACATACAAGGCATGCTGGGCTTGTATGAAGCTGCACATCTCAGGATTCATGGAG
AGAACATACTTGAAGAAGCACTTGCTTTCTCCACCACTCACCTCAAGGCCATTGGTAGAA
AGTTTAGGATACCCTCTTGCAGAACAAGTTGCTCATGCCCTGAAGCGGCCCATTAGGAAA
GGTTTGGAGAGGCTAGAGGCAAGATGGTATATATCTATCTACCAAGATGAAGCTTTCCAT
GATAAAACTTTGCTAAAGCTGGCAAAATTAGATTTCAATCTAGTGCAGTCACTGCACAAA
GAAGAGTTAAGCAATCTTGCAAGGTTGGTTTTTAAATCACCCCACATGCACTTGTTCATT
CTTATCTGTTTGTTGTATGCTGATCACATTAATGTATTTTAGGTGGTGGAAAAAATTAGA
CTTCGCTACAAAGCTACCTTTTGCTCGAGATAGATTGGTGGAAGGCTACTTTGGATAGTT
GGGGTGTATTTTGAGCCTCAATATTTATGGGCTATACGAATTTTAACCAAAATAATTGTC
ATGACTACGGTTATAGACGATATCTATGATGCATATGGCACACTTGAAGAAATAAAGCAC
TTCACAGAAGCCATTGAGAGGTTTCATATATGTATTTATACATACTTTAATCAGGGTTAC
GTATTTTATTTTCAGGTGGGATATTAACAGCATAGATCACCTTCCAGAATATATGAAACT
CTTCTTTGTGGCACTCTTAGATGTGTACAAAGAAATTGAGGAAGAGATGGAGAAAGAAAG
ATACCAATATCGGGTTCACTATGCGATAGAAGCAGTAGGACATCTCTAACTCAGCATTTT
ATTTCATTCATTTAGTCTCATATATGCATGGATATAACTTGGATGAATGGTCTTCAGATG
AAGAATCAAGTTCGGGCTTACTTTGCTGAGGCAAAATGGTTCCACGAACAACACATTCCA
ACAATGGAAGAGTATATGAGTGTTGCACTATCATGCTCAGGTTACTCCTTGCTTGCAACC
TCGTCTTTCATCGGAATGGGAGAAATCGCATCAAAGGAGGCCTTTGATTGGGTGATTAGG
GATCCTAAGATTATTAGAGCTTCAACTGTAATTGCAAGGTTCATGGATGACATGAAATCA
CATACGGTATGGTCAATGTACATGTGTTTGCCTCCAAAGACAGGAAATTGAAGGTTATTT
TTTATTTTGGTAAAGTATTAAGAAAAAGAAATTAAAAGTAATGATTTTCTTACATTGGAT
TATCTTATAAAAAAATATGAAAGAAAATAAAATATAATTAAAAGTAATAAAAAACTTATA
CATTTTAAAATTATTTTAATCCTCGTATCAATGAGTTAAAATAAATAAAATGAGTTCAAG
GTAATAAATAAAAATAATTTATTAACTTTAAATCTATTTTTTATATTCCTTTAATTTTTT
TTTTCATTCCATTTTTTCTTTCTATTTTATTTCTCTTACATTTTCCTTTAAATTTTTCTA
GAACCAAACATAGTTGAAGTGGTGGGCTTAGCCCAATCAGTTAGTTATAGGTTATTAACT
TTTGTATTAATATACATTTCAGTTTGAGCAAGAGAGAGTTTCACAACCAAATTGTGAATG
TATGGATGGACATTAACCAGGAATGCCTCAAACCTACTGCTGTTCCAATGCCTCTCCTTA
CTCGTGTTCTCAATCTTTCACGAGTCATGGATGTCATTTACAAGGAGGGAGATGGCTACA
CACATGTGGGAAAGTGATGGAGGATAATATTGGATCTGTGCTCATTGACCCCATAATATG
A
>CHTPS052_Loci
ATGGAGCTTGCCAAGCTATTCCGCTCATACTTGCCAATTCATCATTTAGGGTGTTCTATC
ATTGTTCCAAGTAGCATGTCTATTCAAGTCTCAACGTGTCCTCTCGTCCAAATTCCTAAC
CCGAGCACCGCCCAATGGCAGAGTTTCACCCTAGCATTTGGGGTGATCAATTCATTGCCT
ACACTCCCGAAGATGAGGTAATTCAATGAAAATATGTGTCAAGTTTAATGGTTTATCAAT
GTGTTAATTGGTAAAATTTGTTGGTACAGGATACACGTGCTTGCAAAGAGAAGCAAGTTG
AAGATCTGAAAGAGGAAGTCAGAAGGGAGTTAATGGCTGCTGCCGGTAACCCTTCCCAAT
TGCTGAACTTCATTGATGCAGTGCAACGGCTTGGGGTGGCATACCACTTTGAAAGAGAGA
TAGAAGAATCATTACAACATATTTATGATAGGTTTCATGATGCCGATGATACAGATGATG
ATCTCTATAATATTGCTCTTCAATTTCGACTACTGAGACAACAAGGGTACAATATTTCAT
GTGGTAAGAGACCCAGGAATAAATTATCATTGCATAGGTGAAAAATGCAACCATCTTATC
GTACAAAGGGTGGTATTCATGCAAGTATATTCCACAAGTTCAAGGATGAAAAAGGTAGCT
TCAAGGAGGATTTGATCAGCAACATACAAGGCATGCTGGCTTGTATGAAGCTGCACATCT
CAGGGTTCATGGAGAGGACATACTTGAAGAAGCACTTGCTTTCACCACCACTCACCTCAA
GGCCACGGTAGAAAGATTAGGATATCCTCTTGCAGAACAAGTTGCTCATGCCCTGAAGCA
TCCCATTAGGAAAGGTTTGGAGAGGCTAGAGGCAAGATGGTATATATCTCTCTATCAAGA
TGAAGCTTCCCATGATAAAACTTTACTAAAGCTGGCAAAGTTAGATTTCAATCTAGTGCA
GTCCCTGCACAAAGAAGAGCTAAGCAATCTTGCAAGGTTGGTTTTTAAATCACCCTTCAT
GCACTTGGTCATTCTTACAGTTGAGTGTGCTAATTATATATATTGATGTATTTTAGGTGG
TGAAAAGAATTAGACTTTGCTACAAAGCTACCTTTTGCACGGGATAGATTTGTGGAAGGC
TATTTTTGGATACTTGGGGTGTACTTTGAGCCCCAATATTCATGCGCTAGAAGAATTTTA
ACCAAATTATTTGCCATGGCTTCCATTATAGATGATATCTATGATGCATATGGCACACTT
GAAGAACTCCAGCCCTTTACAGAAGCCATTGAGAGGTTTGATACACGGAGATTACCCAAC
TTGATTGAGTATTATATGTAAATATACTTCTAATCAGGGTTGGGTATTTTATGTTCAGGT
GGGATATTAACAGCATCGATCACCTTCCGGAGTACATGAAACTCTTTTATGTGACACTCT
TAGATCTGTACAAAGAAATCGACCAAGAGTTGGAGAAAGATGGAAACCAATATCGGGTTT
ACTATGCAAAAGAAGTAGTAAGACACCTTTAACTCTAAATCTCCACATTTTGCATTATGA
TATTTTAATGAGTCTCATACACATATAGATATAGCTAAAACTTGGATGAATGTTCTTCAG
TTGAAGAGTCAAGTTCGAGCTTACTTTGCTGAGGCGAAATGGTCCCATGAAGGATACATA
CCTACAATAGAAGAGTATATGCTTGTTGCACTCGTGACCGCAGGTTCCTGCATACTTGCA
ACCTGGTCTTTCATTGGAATGGGAGAGATCATGACAAAGGAGGCCTTTGATTGGGTGATC
AGTGATCCTAAGATTATCACAGCTTCAACTGTAATTTTCAGACTCATGGATGACATCACA
ACACATAAGGTATGGTGAATGTACATGAATTGCTTCCAAAGACAGGAAATGAGTTAGTAG
GGCTGTTGGATCAAGTTGTCAGCTTGATATGTTAACTTAGTGAACTTCAACCCAATCACC
TAATAACAAAATTTTTAGGTCAAATTTTTATCTTTAGAGTGAGAAAATAATATACTCATG
ATTTTCCTAAACTTTTTTGTTAATATTATGCATGCAGTTTGAGCAAAAAAGAGGGCATGT
GGCCTCAGGCATTGAATGTTACATGAAGCAATATGGTGTCTCTGAGGAACAAGTGTACAG
TGAGTTCCACAAGCAAGTTGAGAATGCATGGCTGGATATTAACCAGGAATGCCTCAAACC
TACTGCCGTTCCAATGCCTCTCCTCACTCGTGTTGTCAATCTTTCACGAGTCATGGATGT
CATTTACAAGGAGGGAGACGGGTACACACATGTTGGGAAAGTGATGAAGGATAATATTGG
ATCTGTGCTCATTGACCCCATAGTATGA
>CHTPS054_Loci
ATGTCTATTCAAGTCTCAACATGTCCTCTTGTCCAAATTCCTAAACCCGAACACCGCCCA
AGGGCAGAGTTTCACCCTAGCATTTGGGGTGACCAATTCATTGCCTACACTCCCGAAGAT
GAGGTAATTCAATGAAAATATGTGTCAAGATTAATGGTTTATCAATGTGTTAATTGGTAA
AATTTGTTGGTACAGGATACACGTGCTTGCAAAGAGAAGCAAGTTGAAGATCTGAAAGAG
GAAGTCAGAAGGGAGTTAATGGCTGCTGCCCGTAACCCTTCCCAATTGTTGAACTTCATT
GATGCAGTGCAACGGCTTGGGTTGGCATACCACTTTGAAAGAGAGATAGAAGAATCATAC
AACATATTTATGATAGGTTTCATGATGCCGATGATACAGATGATAATCTCTATAATATTG
CTCTTCAATTTCGACTACTGAGACAACAAGGGTACAATATTTCATGTGGTAAGAGACCCA
GGAATAAATTATCATTTCATAGGTGAAAAATGCAACCATCTTATCGTACAAAGGGTGGTA
TTCATGCAGGTATATTCAACAAGTTCAAGGATGAAAAAGGTAGCTTCAAGGAGGATTTGA
TCAGCAACATACAAGGCATGCTGGGCTTGTATGAAGCTGCACATCTCAGGGTTCATGGAG
AGGACATACTTGAAGAAGCACTTGCTTTCACCACCACTCACCTCAAGGCCACGGTAGAAA
GTTTAGGATATCCTCTTGCAGAACAAGTTGCTCATGCCCTGAAGCATCCCATTAGGAAAG
GTTTGGAGAGGCTAGAGGCAAGATGGTATATATCTCTCTATCAAGATGAAGCTTCCCATG
ATAAAACTTTACTAAAGCTGGCAAAGTTAGATTTCAATCTAGTGCAGTCCCTGCACAAAG
AAGAGCTAAGCAATCTTGCACGGTTGGTTTTTAAATCACCCTTCATGCACTCGGTCATTC
TTACAGTTGAGTGTGCTAATTATATATATTGATGTATTTTAGGTGGTGGAAAGAATTAGA
CTTTGCTACAAAGCTACCTTTCGCACGGGATAGATTTGTGGAAGGCTATTTTTGGATACT
TGGGGTGTACTTTGAGCCCCAATATTCACGCGCTAGAAGAATTTTAACCAAATTATTTGC
CATGGCTTCCATTATAGATGATATCTATGATGCATATGGCACACTTGAAGAACTCCAGCC
CTTTACAGAAGCCATTGAGAGGTTTGATACACGGAGATTACCCAACTTGATTGAGTATTA
TATGTAAATATACTTCTAATCAGGGTTGGGTATTTTATGTTCAGGTGGGATATTAGCAGC
ATCGATCACCTTCCGGAGTACATGAAACTCTTCTATGTGACACTCTTAGATCTGTACAAA
GAAATCGACCAAGAGTTGGAGAAAGATGGAAACCAATATCGGGTTTACTATGCAAAAGAA
GTAGTAAGACACCTTTAACTCTAAATCTCCACATTTTGCATTATGATATTTTAATGAGTC
TCATACACATATAGATATAGCTAAAACTTGGATGAATGTTCTTCAGTTGAAGAGTCAAGT
TCGATCTTACTTTGCTGAGGCGAAATGGTCCCATGAAGGATACATACCTACAATAGAAGA
GTATATGCTTGTTGCACTCGTGACCGCAGGTTCCTGCATACTTGCAACCTGGTCTTTCAT
TGGAATGGGAGAAATCATGACAAAGGAGGCCTTTGATTGGGTGATCAGTGATCCTAAGAT
TATCACAGCTTCAACTGTAATTTTCAGACTCATGGATGACATCACAACACATAAGGTATG
GTGAATGTACAGGAATTGCTTCCAAAGACAGGAAATGAGTTAGTAGGGCTGTTGGATCAA
GTTGTCAGCTTGATATGTTAACTTAGTGAACTTCAACCCAATCACCTAATAACAAAATTT
TTAGGTCAAATTTTTATCTTTAGAGTGAGAAAATAATATACTCATGATTTTCCTAAACTT
TTTTGTTAATATTATGCATGCAGTTTGAGCAAAAAAGAGGGCAGGTGGCCTCAGGCATTG
AATGTTACATGAAGCAATATGGTGTCTCTGAGGAACAAGTGTACAGTGAGTTCCACAAGC
AAGTTGAGAATGCATGGCTGGATATTAACCAGGAATGCCTCAAACCTACTGCCGTTCCAA
TGCCTCTCCTCACTCGTGTTGTCAATCTTTCACGAGTCATGGATGTCATTTACAAGGAGG
GAGACGGGTACACACATGTTGGGAAAGTGATGAAGGATAATATTGGATCTGTGCTCATTG
ACCCCATAGTATGA
>CHTPS055_Loci
CTCGTTACCAGCAACATGTCTACTGATTACTCAGCCTGTTCTCCAGCCCCAGATGCTAAT
CCAGAGACTAATCGCCGGGCTGCAAATTTTAACCCTAGCACGTGGGGCAATAGTTTCATC
ATGACCAACTCTCCTGATGATGAGGTAATTTTGTGATATATGAAGTTTGCACAACCATCT
AAAGATTTTCTTAATTTTTGTTCTTGAAATTTATTGATGCAGATAACTCTTGCCCATAAA
GAGCAACAGTTGGAAGATCTGAAGGAGGAAGTGAGAAGAGAGCTAAAGGCTGCAGCTGGT
GACCCTTCAAAACAGCTGAAGTTTATCGATGCAGTTCAACGGCTTGGGGTGGCATACCAC
TTTGAAAAGGAGATTGAAGAAGCATTACAAAATACCTATGATAACTATCATTGCATTGAT
GACATAAAATGATGATCTCTATGATGTTGCACTTCGATTTCGACTACTAAGACAACAAGG
CTTCAATATTTCATGTGGTAAGCCTCATGAATATCATGTATTATAAGGTGCTTGAATATC
ATCTAGCAAAGCTCACATATAACATTCTATGTTTTGGTGATGATTACAGATATATTCAAC
AGGTACACAGATGAAAAGGGAAGGTTCAAGGAGTCTTTGATCAATGATGCATGTGGCCTA
CTAGGCTTGTATGAAGCTGCACATCTCAGGGTGTGGGAAGAAGATATACTAGATGAAGCA
CTTGCTTTCACCACCACTCACCTCAAGTCTATGGTGGAACTTTTAGAATACCCTCTTGCA
GCACAAGTCACTCATGCTTTATACCGGCCCATTAGGAAAGGCTTAGAGAGGCTAGAGGCA
AGGCCTTACATGTCTATTTACCAAGATGAAGCTTCACATAGTAAAGCTTTACTGAAGCTT
GCAAAGTTAGATTTCAACCTACTTCAGTCACTGTACAAGAAACAGCTAAGCAATATCTCG
AGGTTAGTTTTCAAATCGTGTATGAACTCAAGTTCAAACAGTTTACTAGGTCCTTTATGT
GAGTTAATGTATTTTCTCAGGTGGTGGAAAGACCTAGATTTTTCTTCGAAACTACCTTTT
GGAAGAGATAGAGTGGTGGAATGCTACTTTTGGATAGCAACAGCTTGTTTTGAGCCCCAG
TATTCATATGCTAGAAGAATACAGACCAAAATACTCGCTCTGATAACAATTATTGACGAT
ATGTTTGATGCATATGGGACACTGGAAGAACTGGAGCTCTTTACAGAGGCAATTGGGAGG
TTTGATATATGCAAAATTTACCCACATCCAATGATTTATTTTATTTTATTTTAATTTTTA
TATGTTTGAACTTTAAAAGGGAACTTGGTACTTGATTTTCAGGTGGGATGTTAACAGCAT
ATATCAGCTTCCGGAATACATGAAGCCATGCTATCAGGCAGTCTTGGATGCCTACAAAGA
AATTGAGCGGATGGAGAACAAAGAAGATCATATTGTGTTCACTATGCAAAAGAGGCAGTA
AGGGTCTGAGTTCTATCTGTGCCCCTATAACATGTACTGCACACTAGAGTAATTATTTGT
TGGCAATGGTTGAACATATTTCAGATGAAAAGGTCTGTTCGAGCTTACTTCAATGAAGCC
AAATGGCTACATGAAGACTATGTACCTACGATAGAAGAGTACTTGAGTGTTGCACAAGTT
ACCTCTGAGGTCACCTTGTTCACTGTCATCTGCTTTGTTGGAATGGGAAGGATGGCAACC
AAAGAGGTCTTTGAATGGGTGTGGAATGACCCAAAGATCGTCGGAGCTTCCTCCAAAATT
ATGAGGCTCATGGATGATATGGCTTCACACAAGGTACTATGTTATATTACATATCGCAAA
GACAACGGGATCTTTATAAGAATTTAATTACCTTTTTGGTAAACATTTCCTGTTGTTTTT
GTGTAGTTTGAGCAAGAGAGAGGACATAGCGCATCAAGTGTGAATGTTACATGAAGCAAC
ATGGTGTCTCAGAGCAGCATGCATACCAAGAGCTTAACAAGCAAGTCGAGAATGCATGGA
AAGATGTAAACCAGGGCTGCCTTAGACCTCCTGCTATTCCAATGCCTCTCCTTACACGGG
TTCTTAATTTCGCACGCACCGGGGATTTCATGTACAAAGGCCGTGATGATAGGTTCACGA
ATGTTGGAGATGTGATGAAAGATAGTATTGCATCACTGTTCATAGACCCTGTGCCAATAT
GA
>CHTPS056_Loci
ATGTCTATCTACCAGGATGAAACTTCGCATGACACAACTTTACTAAAGCTGGCCAAGTTA
GATTTCAATCTAGTGCAGTCCCTACACAAGGAGGAGCTAAGCAATATTGCTAGGTTTGCT
TTCAAATCACTAGCAGATATACCTAGTCACCTTCTCATTTTACCATGAGCTAATTGTTTT
AATGAATTTTAGGTGGTGGAAAGAATTAGACTTTGCTACAAAGCTACCTTTTGCGAGAGA
TAGATTGGTGGAAGGCTACTTTTGGATACTTGGGGTGTACTTTGAGCCTCAATATGTCCG
GGCTAGACGAATTCTAACCAAAACAATTTCCATGACATCCATTATAGATGATATATATGA
CGCATATGGCACATTTGAAGAACTCGAGCTCTTCACCGAGGCCATTGAGAGGTTTGATTG
ATGCAAATTACCAACCTTCATCATTTATACTGTATGTGATACTTAAATCAAGCCTGGTTT
TATTTTCAGGTGGGATATTAATAGCATAGATCACCTTCCAGAATACATGAAACACTGCTA
TGTGGCACTCTTAGATGTGTACAAAGAAATTGAGGAAGAGATGGAGAAAAAAGGAAACCA
ATATCGGGTTCAATATGCGATAGAAGCGGTAGGACATTCTGCATCGACTTTGTTTTGTAT
AGTAACATATCGTAAGGATATAGATGTAACCTGATTGAATGTTTGACAGATGAAAAACCT
AGTTAGAGCTTATTTTCATGAGGCTAAATGGTTCCATGAAGGACGCATACCAACAATGGA
AGAGTATATGAGGATAGCACTGGTAACCTCAGGTTACTACATGCTTACAACCATTCTTTC
ATTGGTATGGGAGAAATTGTAACAAAGGAGGCCTTTGATTGGGTGATCAGTGACCCTAAG
ATTATCACAGCATCAGCTGTAATTTGTAGGCTCATGGATGACATCAGTTCACATAAGGTA
TTGTGAATATAGTATTACTTGTTAAGCTATAATTTGACCTTGACCTTAAAGCTCAATCAA
TTAAACATATTTACTGTACTCTTCTTCTTAAACTATATATGCAGTTTGAGCAAAAGAGAG
GGCATGTTGCCTCAGGCATTGAATGTTACATGAAGCAATATGGTGCCTCTGAGGAAGAGG
TATACGATGAGTGTGGACCCGCATTTTTCACGTGCGTCCCCACTCGATCAGCGAGACTCG
CTTTTTATTTATGA
>CHTPS058_Loci
ATGTCATCAATCTCTTTCATACATTATATTCAACAACATACAGCTTCTGGAGGCCATTGC
TGCCCTATAAATGCAATGGAGCTTCCCAAGCTTTTGCACTCATACTTTCCAAGTCAGTTT
TCAAAGAAGTGTTCTACTACCATTCCAAAAAATTAACATGTCGGGTCAAGTCTTAGCAAG
CCCTCTAGGCCAATTTCCGGAACTGGAAAATCGTCCGGTGGTCCAGTATCACCCTAGCAT
TTGGGGTGACCAGTTCTTATCCTACACTCCGAGGACGAGGTAATCGAATGAAAATCTGTG
TTAAATACCTGTATATTCGAAAGTTGTTTTTCTTGATGTGTTGTTTAGTAAAATTACTTG
GTTGCCATAGGTAACACGTGCCTGCAAAGAGAAGCAGCTTGAAGATCTGAAAGAGGAAAT
TCGAAGGAAGCTAATGAATACAGCTGGTAACACTTCCCAACAACTAAAATTTATCGATGC
TGTGCAACGTCTTGGGGTGGCATACCACTTTGAAAGAGAGATAGAAGAAGTGTTACAACA
TATTTATGATAGCTATCCTAATGGCGATGATATGGAAGGTGATATCTATAATGTGCTCTT
CAATTTCGGTTACTAAGACAAGCTGGGTTCAATATTTCATGTGGTAAGAGCCCAAAGAAT
TATCATGTATAAGCTAAAATGTATCCTTCTCATAAGTCCAATCTTATGTATGTTTAAATT
ACGGTATTTATGTAGGCTTGTTCAATGAGTTCAAGGATGAAAAGGGTAACTTCAAGAAAG
CTTTAGTCAGTGATGTAAGAGGCATGCTAGGCTTGTATGAGGCTGCACATCTCAGAGTTC
ATGGAGAGGACATACTTGCAAAAGCACTTGCTTTCACCACCACTCACCTCAAGGCCATGG
TAGAAAGTTTAGGATATCATCTTGCAGAACAAGTTGCTCATGCCCTGAACCGGCCCATTA
GAAAAGGTTTGGAGAGGCTAGAGGCAAGATGGTATATATCTGTCTACCAAGATGAAGCTT
TCCATGATAAAACTTTACTAGAGCTAGCAAAATTAGATTTCAATCTAGTGCAGTCACTGC
ACAAGGAAGAGCTAAGCAATCTTGCAAGGTTGGTTTTAGATCACCCCACATGTACTTGGC
CATTGTTATCACTTTCCTGTATGCTGATCATATTAATGTCTTTTAGGTGGTGGAAAGAAC
TAGACTTTGCTACAAAGTTACCTTTTGCACGAGACAGATTGGTTGAATGCTACTTTTGGA
TGCTTGGGGTGTATTTTGAGCCTCAATACTTACGGGCTAGACGAATTCTAACCAAAGTAA
TTGCCATGATATCCATTCTAGATGATATCCATGATGCATATGGCACACCTGAAGAACTCA
AGCTCTTCATAGAAGCCATTGAGAGGTTTGCTCCTTGCACATTACCAACCTTGATTGTGT
ATAATAGATGTATTTATATATACTTAAATCAAGGATCATTATTTTATTTTCAGGTGGGAT
ATTAACAGCATAGATCAGCTTCCAGAATACATGAAACTCTGCTATGCGGCACTCTTAGAT
GTGTACAAAGAAATCGAGGAAGAGATGGAGAAAGAAGGAAACCAATATCGGGTTCACTAT
GCCAAAGAAGTAGTAGGACATCTTTAACTCTGGATCCCCACCTTTTTCATTGATGATATT
TTATATGGTCTCATATATACATAGATATAACTTGGATGAATGTTCTTTAGATGAAGAATC
AAGTTCGAGCTTACTTTGCTGAGGCCAAATGGTTACATGAAGAACACGTACCAACATTTG
AAGAGTACATGCGTGTTGCACTAGTAAGCTCTGGATACTGCATACTTGCAACCACGTCCT
TTGTGGGAATGGGAGAAATAGCAACAAAGGAGGCCTTTGATTGGGTGACCAGCAATCCTA
AGATTATGTCATCTTCAAATTTCATTGCGAGGCTCATGGATGACATCAAATCACATAAGG
TATGAAGAATATATGATTCAAATGGGGAGAATATAACACACTGGTTTTTTCTCAACTTTT
GTATTATACATGCAGTTTGAGCAAAAGAGAGGGCATGTGGCCTCAGCTGTTGAATGTTAC
ATGAAGCAATATGGTGTCTCTGAGGAACAAGTATACAAAGAATTTCAAAAGCAAATTGAG
AATGCATGGCTGGATATTAACCAGGAATGCCTCAAACCTACTGCTGTTTCAATGCCTCTC
CTTGCTCGTATTCTCAATCTTACACGAGCCGCGGATGTCGTTTACAAAGAGCAAGATTCG
TACACACATGTTGGGAAAGTGATGAGGGATAACATTGCGTCTGTCTTGATCAACGCTGTA
ATATAA
>CHTPS059_Loci
ATGAAATATAGGTTTGGCCGAGTGGACATTTCAATACTAAACTTGTCCAAATACATTAAA
TTGATATTTTTAGTAAATATGATGCGCAAAATGAAACCCACTAGGTCGATAATGACCACA
TTACGAACTGATCTGCAGGGTAGTTAGGGCAATCCCTCAAAATTCATAAAAAAAGAAAAA
AAAAAGTGAAGCAAATAGAATCAAATAGTAGTTCTTATGTTATTTTTTCAAAAAATACTT
ATCGAGTCTGGAAATGGGTATTTTTCATTTACTTGAAGCAGATTGAGGATCTGAAAAATG
AATTGAAAATGGAATTATACATAGTGTTGACTATAAGAATTTCAGTGGATTCAAAAAGCC
CCAATTTATACCTTAGCCGCCCCTAATAGTTTCGGCTCTTGCTTCATAAATTTAGCCAAG
GGACTCATGAAAAAACTTTTTCTTTCACGTCATCAATCCCTTTCATACACTACTTTCAAC
GTTATTATTTTACATTATCTTCAACAATAGAACATTTAGAATATCCTCTTGCGGAACAAG
TTGCTCATGCACTAAAGCAGCTCATTAGAAAAGGTTTAGAGAGGCTAGAGGCAAGGTGGT
ATATGTCTATCTACCAGGATGAAACTTCGCATGACACAACTTTACTAAAGCTGGCCAAGT
TAGATTTCAATCTAGTGCAGTCCCTACACAAGGAGGAGCTAAGCAATATTGCTAGGTTTG
CTTTCAAATCACTAGCAGATATACCTAGTCACCTTCTCATTTTACCATGAGCTAATTGTT
TTAATGAATTTTAGGTGGTGGAAAGAATTAGACTTTGCTACAAAGCTACCTTTTGCGAGA
GATAGATTGGTGGAAGGCTACTTTTGGATACTTGGGGTGTACTTTGAGCCTCAATATGTC
CGGGCTAGACGAATTCTAACCAAAACAATTTCCATGACATCCATTATAGATGATATATAT
GACGCATATGGCACATTTGAAGAACTCGAGCTCTTCACCGAGGCCATTGAGAGGTTTGAT
TGATGCAAATTACCAACCTTCATCATTTATACTGTATGTGATACTTAAATCAAGCCTGGT
TTTATTTTCAGGTGGGATATTAATAGCATAGATCACCTTCCAGAATACATGAAACACTGC
TATGTGGCACTCTTAGATGTGTACAAAGAAATTGAGGAAGAGATGGAGAAAAAAGGAAAC
CAATATCGGGTTCAATATGCGATAGAAGCGGTAGGACATTCTGCATCGACTTTGTTTTGT
ATAGTAACATATCGTAAGGATATAGATGTAACCTGATTGAATGTTTGACAGATGAAAAAC
CTAGTTAGAGCTTATTTTCATGAGGCTAAATGGTTCCATGAAGGACGCATACCAACAATG
GAAGAGTATATGAGGATAGCACTGGTAACCTCAGGTTACTACATGCTTACAACCATGTCT
TTCATTGGTATGGGAGAAATTGTAACAAAGGAGGCCTTTGATTGGGTGATCAGTGACCCT
AAGATTATCACAGCATCAGCTGTAATTTGTAGGCTCATGGATGACATCAGTTCACATAAG
GTATTGTGAATATAGTATTACTTGTTAAGCTATAATTTGACCTTGACCTTAAAGCTCAAT
CAATTAAACATATTTACTGTACTCTTCTTCTTAAACTATATATGCAGTTTGAGCAAAAGA
GAGGGCATGTTGCCTCAGGCATTGAATGTTACATGAAGCAATATGGTGCCTCTGAGGAAG
AGGTATACGATGAGTTTCAGAAGCAAGTTGTGGATGCATGGAGGGATATTAACGAGGAGT
TCCTACGACCTACAGTTGTTCCGATGCCTCTCCTAATGCGTGTGCTTAATCTTTCTCGAG
TGATGGATGTGATCTACACGGGGGAAGATGGGTACACTCATGTTGGAAAAGTGATGAAGA
ATAATGTTGCATCACTGCTCATTCACCCTATTGGATGA
>CHTPS060_Loci
ATGGAGCTTGCCAAGCTATTTCTCTCATATCTACCAATTCATCATTCAAGGTATAGTACT
GTTCTATCATTGTTCCAAGGAATTAACATGTCTACTCATGTCTCAGCATCTTCTCTAGCC
CAGATTCCCAAACCCAAAAATCGTGATATGGCAAACTATCATCCCAACATTTGGGGTGAC
CAATTTATCACCTACACTCCTGAAGACAAGGTAATTGAATGAAAATATGCATCAAGTTTA
ATGGCTTATATACTTATTTGGCAGTTATTTTTCTTAATGTATTGGATGATAAAATTTTTT
GGTCCAGATTACACGTGCCTGCAAAGAGGAGCAGATTGAGGATCTGAAAAAGGAAGTGAA
AAGGAAATTAACGGCTGCTGCTGTTGCTAACCCTTCCCAATTGCTGAACTTCTTTGATGC
AGTGCAACGTCTTGGGGTGGTATACCACTTTGAGCAAGAGCTAGAAGAAGCATTACAACA
TATTTGTAATAGTTTTCATGACTGCAATGATATGGATGGTGATTTCTACAATATTGCCCT
TGGATTTCGACTACTAAGGCAACAAGGGTACAGTATTTCATGCGGTAAGAGACTAAGAAA
AAAATGTTATGTTCAACCTTCTTATCGTTTAAATCTTATGTTAAAGTGGTGATGTTTGTG
TAGGTATATTCAAAAAGTTTACGGATGAACGAGGTAGATTCAAGGAAGCTTTGATCAGCG
ATGTAAGAGGCATGCTAGGCTTGTATGAAGCTGCACATCTGAGGGTTCATGGAGAGGACA
TACTTGCAAAAGCACTTGCTTTCACCACCACTCACCTCAAGGCCATGGTAGAAAGTTTAG
GATATCATCTTGCAGAACAAGTTGCTCATGCCCTGAACCGGCCCATTAGAAAAGGTTTGG
AGAGGCTAGAGGCAAGATGGTATATATCTGTCTACCAAGATGAAGCTTTCCATGATAAAA
CTTTACTAGATCTAGCAAAATTAGATTTCAATCTAGTGCAGTCACTGCACAAGGAAGAGC
TAAGCAATCTTGCAAGGTTGGTTTTTAGATCACCCCACATGTACTTGGCCATTCTTATCA
CTTTCCTGTATGTTGATCATATTAATGTCTTTTAGGTGGTGGAAAGAATTGGACTTTGCT
ACAAAGTTACCTTTTGCACGAGACAGATTGGTTGAATGCTACTTTTGGATGCTTGGGGTG
TATTTTGAGCCTCAATACTTACGGGGTAGACGAATTCTAACCAAAGTAATTGCCATGACA
TCCATTCTAGATGATATCCATGATGCATATGGCACACCTGAAGAACTCAAGCTCTTCATA
GAAGCCATTGAGAGGTTTGCTCCTTGCACATTACCAACCTTGATTGTGTATAATAGATGT
ATTTATATATACCTAAATCAAGGGTCATTATTTTATTTTCAGGTGGGATATCAACAGAAT
AGATCAGCTTCCAGAATACATGAAACTCTGCTATGTGGCACTCTTAGATGTGTACAAAGA
AATCGAGGGAGAGATGGAGAAAGAAGGAAACCAATATTGGGTTCACTATGCCAAAGAAGT
AGTAGGACATCTTTTACTCTGGATCCCCACCTTTATAATTTGATGATATTTTATATGGTC
TCATATATACATAGATATAACTTGGATGAATGTTCTTTAGATGAAGAATCAAGTTCGAGC
TTACTTTGCTGAGGCCAAATGGTTACATGAAGAACACGTACCAACATTTGAAGAGTACAT
GCGTGTTGCACTAGTAAGCTCTGGATACTGCATGCTTGCAACCACATCCTTGGTGGGAAT
GGGAGAAATAGCAACAAAGGAGGCCTTTGATTGGATGACCAGCGATCCTAAGATTATGTC
ATCTTCAAATTTCATTGCGAGACTCATGGATGACATCAAATCACATAAGGTATGCATAAT
ATGTTATTCAAATGGGGAGAATAAAACACTCTGGTTTTTTCTCAACTTTTGTATTATACA
TGCAGTTTTAGCAAAAGAGAAGGCATGTTGCCTCAGCTGTTGAATGTTACATGAAGCAAT
ATGGTGTCTCTGAGGAACAAGTATACAGTGAATTTCAAAAGCAAATTGAGAATGCATGGC
TGGATATTAACCAGGAATGCCTCAAACCTACTGCTGTTTCAATGCCTCTCCTTGCTCGTA
TTCTCAATCTTACACGAACCGCGGATGTCATTTACAAAGAGCAAGATTCGTACACACATG
TTGGGAAAGTGATGAGGGATAACATTGCGTCTGTCTTCATCAACGCTGTAATATAA
>CHTPS061_Loci
ATGGAAGAATTGCATCACTATTATAATGTAAGCCTTATCCAACTATAATAGGTAAGAAAC
CTAGGAGAACTCCCACTCTAGAAATTGGGGTTACGGGTTTCAAAGGCAGATTTTGGCCCT
AGCATATGGGGTGAGAGGTTCGTTAGCTACACTCTAGCTGATGAGGTAATTTCTGACATA
TATATATATACACATATAACACATCTTAACCATCCAATGTTTTTCTAAACAATAGTTTGT
GTATGCAATTTCGCTGTACATGCAGATAGCCCGTGGCCATAAAGAGCAGCAGGCTGAAGA
TCTGAAAGAGGAAGTGAGAAGAGGGCTAATGGCTGCTGCTGGTAACCCGCACACAACATT
TGAACTATTTTAATCGAATTCAACCGCTTGGGGTGGCATACCACTTTGAAAGAGAGATAG
AAGAAGCATTGCAACATATCTATGATATCTATTATAATGTTGATCATAAAGATGATGATT
GATTCAATGTTTCTCTTTAATTTTGACTGCTAAGACAACAAGGATTCAATATGTCATGTG
GTAAGGCATGAACTATCATCTATTAGGTAAAATGAAATCTTAATAACATCATCACAATCT
TATTCTGGAACGCTTTTATATCATATTTCTGTGAATAAATGTAGATATATTCAACAAGTT
CAAGGATGAAAAAGGGGGCTTCCAGGAATCTTTGATCAATGATGTGAGAGGCATACTAGG
GTTGTATGAAGCCACACATCTCCGAGTGCATGAAGAAGGAATACTTGATGAAGCACTCGT
CTTTACCACCACTCACCTTGAGTCGGTCGTAGAACATTTAGAATATCCTCTTGCAGAACA
AGTTACTCATTCCCTGAAGCAGCCCGTTAGGAAAGGTTTGAACAGACTAGAGGCGAGGTT
GTTTATATCCATCTACCAACATGAAGCTCCGCATGATAAAGCTTTGCTGAAGCTGGCGAA
GTTAGACTTCAACCTGGTGCAGTCACTGCACTAGGAAGAGCTGAGCAATCTTTCTCTTAT
TGCTAACCATGTTAATTTATTTTAGGTGGCATAAAGAACTAGACCTTGGCATGAAGATAC
CATTTGCTCGAGATAGACTGGTGGAAAGCTACTTCTTTGTACTTGCTATGTTTTCTGAGC
CCCAACATTCAAGACCGAAGTACTTTCCATAATATCCACTATAGATGACATGTATGATGC
ATATGGTACACTCGAAAAACATAAGCTTTTTGCAGAAGTGATTGAGAGGTTTCTTCTCTG
CAAATAATCCACCTTGATTTTGTCCACAATTTTGAAATATGTACTTGCGTTGATTTAAAC
CTAATCAAGACCTGGATGTTCATTTATCCTCAGGTGGGATGAAAGCAACAGTCAACCGCC
AGAATACATGGAAGTGATCTATCAGGTACTCTTAGATGTCTACAAAGAAATTGAGGAAGA
GATGGACAAAGAAGGAAAAGCAAATTGCTTCCACTATGCAAAAGAAGCG
>CHTPS062_Loci
ATGTTGAGTGCTCGAGTGAGTTTACACATGGCCTTAATTCTCGCTACCAGCAACGGGTCT
TCTCCAGCCCCAGTTGCTAATCCAGAGACTAATCGCCGAACTGCAAATTATCAGCCTAGC
ATTTGGGGCAATACCTTCATCGTGAGCCACACTCCTGAGGATGAGGTGATTTTCTGATCA
TGTATGTAGTTTGCATAACAAGACCTAAAGATTTTCTCACGTTTTGTTCTTGCAATTTAT
TGATACAGATAACTCTGGCCCATAAAGAGCAGCAGTTGGAAGATCTAAAGGAGGAAGTTA
GAAGAGAGCTGATGGCTGCAGCTAGTAACCCTTCAAAACAGCTGAAGTTTATCGATGCAG
TTCAACGGCTTGGGGTGGCATACCACTTTGAAAAGGAGATAGAAGAAGCATTACAAAATA
CCTATGATAACTATCATTGTATTGATGACATAAATGATGATCTCTATGATGTTGCGCTTC
GATTTCGACTACTAAGACAGCAAGGCTTCAATATTTCATGTGGTAAGCCTCATGAATATC
ATGTATTATAAGGTGCTTGAATATCATCTAGCAAAGCTCACATATAACATTCTATGTTTT
GGTGATGACTACAGATATATTCAACAGGTACACAGATGAAAAGGGAAGGTTCAAGGAGTC
TTTGATCAATGATGCATGTGGCCTACTAGGCTTGTATGAAGCTGCACATCTCAGGGTGGG
GGAAGAAGACATACTAGATGAAGCACTTGCTTTCACCACCACTCACCTCAAGTCTATGGT
AGAACATTTAGAATACCCTCTTGCAGCACAAGTAACTCATGCCCTATACAGGCCCTTGAG
GAAAGGCTTGGAGAGGCTAGAGGCAAGGCCTTTCATGTCTATCTACGAGGATGAAGCGTC
ACATAGTAAAGCTTTACTGAAGCTTGCAAAGTTAGACTTCAACCAACTGCAGTCACTGTA
TAAAAAAGAGCTAAGCAATATCTTGGGTTAGTTTTCAAATCATGTATGAACTTATGTTAA
AGCTGTTTACGGTATGTGAATTAATGTATTTTCTCAGGTGGTGGAAAGACCTAGATTTTT
CTTCAAAGCTACCTTTTGTAAGAGATAGATTGGTGGAAGGGTACTTTTGGATAGCAACAG
CTTGTTTTGAGCCCCAGTATTCATATGCTAGAAGAATACAAACCAAATTACATGCTCTGA
TCACAACTACGGATGACATATTTGATGCATATGGAACACTCGAAGAACTGGAGCTCTTTA
CAGAGGCAATTGGGAGGTTTGATATATGCAAGATTAAAATTACCCACAACCAATTAATTG
ATTTCATACTTGAACTTTAAAAGGGAACTTGGTTTCAGGTGGGATATTGACAGCACACAT
CAGCTTCCTGAATACATGAAGCCATGCTATCAGGCAGTCTTCGATGCCTACAAAGAAATT
GAGGAGATGGAAAACACAGAAAGATCACACTCTGTGCACAAAGCAAAAGATGCAGTAGGA
TTCTCTGAACTCCATTGTGTTTATGATATCCTATATAGTATTGTAAATAAAATGCCATAT
ATAACACTTGCATGATATATTTACTTGGCTGAATTTTTATCCTAGATGAAAAACTTGGTC
CAAGCTTACTTGGTTGAAGCCAAATGGTTCCATGGAAAATACATACCAACAATAGAAGAG
TACATGCGTGTTGCATTGGTAAGTATTGGTGCCCCCGTGTTAACATTCATCTCTTTTATT
GGCATGGGAGAGATTGCAACCAAGGAAGTCTTTGATTGGCTGCAACAAAACCCTAAGATT
GTTAGAGCTTCCTCCAAAGTCATTAGGCTCATGGATGACATGGCTACGCACAAGGTACAA
TGAAACAACACTTCCTACGCACAAGATACTTGGATATCAATCACATAAAAACAAAGGGAT
CTTAAAGAAAATCTATTATATATATATGCCAATTTCTTTTTAACATCTTATATTACTATG
TATGCAGTTTGAGCAAGAGAGAGGGCATATTGCATCAAGTATCGAATGTTACATGAAGCA
ACATGGTGTCTCCGAGCAACAGGCATACGGGGAATTTCACAAGCAACTCGAGAATGCATG
GAAGGATATAAATGAAGAGTGCCTCAAACCTACTGCAGTTCCAATGCTTCTCCTTAGTCG
TCTTCTCAATTTTGCTCGAGCAGCAGATGTGATGTACAAGGGGCAGAAAGATGAATTCAC
ACATCTTGGAGAAGTGATGAAAAATAATATTTCAATGCTGCTCATAGACCCTGTGCCAAT
ATGA
>CHTPS063_Loci
ATGTATAGGATATTCTTACCAAGCCCTCACCAAGAAATAAAGGTTCTCACGGAATTTTGC
TTCAAGCTAGCAATGCATTGCATGATCTTCACCATCTTGAGGAGCACTGATAGATCAACA
CCCAGTCGTATAAATATTGTCCACTTTGGGACACGATGTCCTTATTATGTCCCATAAAAT
TATAGGGTCAACTAGACAAACACCTCCAATTGAATCAAACAAACCCTCACACTAGAGTAG
AAGATCAGTTTTAATACCATTTGTAATTATTCACACCCAACAATGTAGTTATTATCCACT
TTAAGTCTAAAGAAACTTTCATAACTTTAAAACGCATCTATAGAGTTAAGAGAAATTGAT
ACTTATATAGTATTGAGAACTTTTTCCTCTACCCGATATAAAATATCACATACACAACTA
TTTCCATAACCAACTAAATCACCCGCTCGCCATTTGAGACCAATATGACAATGCAAGACT
AGCTATTGCAATTGGTCTTCCTTCCACCAAATTATACATTCAAGGGACCAATATTAACTA
TTAGTATATGTTCACATAACCATTTAGCCACTGTTTGGTCTATAAATAGAAACACCGTTT
ATTTCTCTTCATTTATATCAGCATAATTCAATTGATTAAGAGTGTGTTTGACAGTAATTT
TAGATAGCATTTATAACCTTTCTAATATTTGAAATATAAAAAATTTTAAGTGTTAGTAAT
ATTAAAAACACTTTCTAAAATAACTATCAAACTCACCATAATTAAAATTGAGCTAAAGCA
ATTTATTTCCTTCTCACCCTTGTATGTATATTTCCTAGCTACAACAATGATAATTCCTCA
AAGCCTTCTACTATTTCATTCTCTTGCATATATAATGTATTCCTCAAACTTCTTTATATA
TATCGTTGTTGTTACTATTTTTTATATATCAAATGTTAATAACACATTATTATAGGCATA
TGTGGATACAATAATCGTATAGTTACCAATTTACTTGAAATTGACTACAGACTTTGGAAC
TATTATCTTAAACCAAATTGAAGAATTGCATCACTATTATAATGTAAGCCTTATTTTTTC
AGATATCTTTTGCCTTTCAGCAAAGACAAGCCTTATCCAACTATAATAGGTAAGAAACCT
AGGAGAACTCCCACTCTAGAAATTGGGGTTACGGGTTTCAAAGGCAGATTTTGGCCCTAG
CATATGGGGTGAGAGGTTCGTTAGCTACACTCTAGCTGATGACGTAATTTCTGACATATA
TATATACACATATAACACATCTTAACCATCCAATGTTTTTCTAAACAATAGTTTGTGTAT
GCAATTTCGCTGTACATGCAGATAGCCCGTGGCCATAAAGAGCAGCAGGCTGAAGATTTG
AAAGAGGAAGTGAGAAGAGGGCTAATGGCTGCTGCTGGTAACCCGCACACAACATTTGAA
CTATTTTAATCGAATTCAACCGCTTGGGGTGGCATACCACTTTGAAAGAGAGATAGAAGA
AGCATTGCAACATATCTATGATATCTATTATAATGTTGATCATAAAGATGATGATTGATT
CAATGTTTCTCTTTAATTTTGACTGCTAAGACAACAAGGATTCAATATGTCATGTGGTAA
GGGATGAACTATCATCTATTAGGTAAAATGAAATCTTAATAACATCATCACAATCTTATT
CTGGAACGCTTTTATATCATATTTCTGTGAATAAATGTAGATATATTCAACAAGTTCAAG
GATGAAAAAGGGGGCTTCCAGGAATCTTTGATCAATGATGTGAGAGGCATACTAGGGTTG
TATGAAGCCACACATCTCCGAGTGCATGAAGAAGGAATACTTGATGAAGCATTCGTCTTT
ACCACCACTCACCTTGAGTCGGTCGTAGAACATTTAGAATATCCTCTTGCAGAACAAGTT
ACTCATTCCCTGAAGCAGCCCGTTAGGAAAGGTTTGAACAGACTAGAGGCGAGGTTGTTT
ATATCCATCTACCAACATGAAGCTTCGCATGATAAAGCTTTGCTGAAGCTGGCGAAGTTA
GACTTCAACCTGGTGCAGTCACTGCACTAGGAAGAGCTGAGCAATCTTTCTCTTATTGCT
AACCATGTTAATTTATTTTAGGTGGCATAAAGAACTAGACCTTGTGAAACGACCCGCACC
CACCATGTAGATATTGTCCGCTTTAGGCCCAAGGGGGCCCTCACGGCTTTAAAACGCGTC
TACTTGGTTAAGAGGAGTCTCTCCATATATAGCGTTAGGAACATTCTCCCCTATCCGATG
TGGGACATTACAATTTGGGCCTTCACGGACAATATCTACATGGTTGGGTGCGGGTTGTTA
CAAATGGTATCAGAGCCGATCCCCGACCCCGGTGTGGGGGTTTGTTTGGCTCCGTAAGGG
GTGTCTGTCTGTTTGGCCCCGCAATCCCATGGGACACAACGAGGACGTTGTGTCTGCATG
GGGAGGTATTTGTAATGTCCCACATCGGATAGGGGAGCAAGTTCCTGGCGCTATATATGT
AGAGGCTCCTCTTAACCAAGTAGACGCGTTTTAAAGCCGTGAGGGCCCCCTTGGGCCTAA
AGCGAACAATATCTACATGGTTGGGTGCGGGTCGTTACACCTTGGCATGAAGATACCATT
TGCTCGAGATAGACTGGTGGAAAGCTACTTCTTTGTGCTTGCTATGTTTTCTGAGCCCCA
ATATTCAAGACCGAAGTACTTTCCATAATATCCACTATAGATGACATGTATGATGCATAT
GGTACACTCGAAGAACATAAGCTTTTTTGCAGAAGTGATTGAGAGGTTTCTTCTCTGCAA
ATAATCCACCTTGATTTTGTCCACAATTTTGAAATATGTACTTGCGTTGATTTAAACCTA
ATCAAGACCTGGATGTTCATTTATCCTCAGGTGGGATGAAAGCAACAGTCAACCGCCAGA
ATACATGGAAGTGATCTATCAGGTACTCTTAGATGTCTACAAAGAAATTGAGGAAGAGAT
GGACAAAGAAGGAAAAGCAAATTGCTTCCACTATGCAAAAGAAGCGGTAAGTGCCATTTT
TACTTGATGGTGTTCCGTAGTGGCCAGACATTCGACTAAACAGATCAACTTAAATATAAT
ACAGATAATAATTGGGTTCAAAACATAAACCCAAGCATAACCTAATTATTCGACATATAA
TACACCATATAACTTGTTTAACTCATTTGATTTATTTATCAAAATCAAATTTTAAATAAT
CAGATTAAATAGATTGAACTTATAATTAGATCAATTCGGATTAAATTTGTGTTATACAGG
TTAGTATAAAACAACTTATTTAGTCAATAGATTACGTAGGTTAATATAAATTTAACTTAA
ATACACTTATATTCAATCTGATCTCGTGAAAAAATGTGTTAAGTTTGAGTTATGTAGGTG
AATCAAGCAAAAAATTAAAGCATATGCACAAGTACGTAACATTGAGGAATGTTTGTGAGA
TGAAAATTCAGGTTGACTCTTACTTTGACGAAGCATAATGGTTCCATGAAGGACATGTAC
CTACCATAGAGGAATATATGCAAGTTGTACGAGTAAGCTTAGCCACAACCCTCTCTTTCA
TTTGGAAGAGGAGAAATGATAATAAAAGAGGCCTTTGATTGGGTTTATAAGTTTATTAAA
TCATGTTATTGTGTGCATGGATGTTAAATCATGTTATTGTGTGCATGGATATTAAATCAA
AGCTCACACTCAACTCACATTAAATCACTGTTTTCATTGCAATCATATCCTTTATCAACA
AAACCCATCCATGGTTTATAATATAATCAAAGGGTTATCATCAAATCACATGTTAAACGA
CCACATTTCTTCAAAATCACTCATCATTTATTGGAGTTTCGATTTTTCATTAAATCTTAA
AAAACCTATCACATAAACCACAGTTTTCAGAGTAAAGAAATCACATATCTACCAAATGAT
TTTCACTATAACGAAAAGGGGTGTAATTATATCATTGCTAAACCACTAAATTTCTGAAAA
ATTACGCATAACTTTACTGAGCTTCAAATTCATCAGATCAGAAGGCTACCGTTATTAAAT
CAAACGGTAAAACTGAGATCAAACCAAACAGGGTGGGAAAGTCGGTTTGGCCCTTGGACC
TCCAAAATGGCCATGGGTCCAGATCCAAATCCCTTTTCTCTGGCTCTCCCAGACATCCCC
ACTCAATCCATTTATAGAAAGAAGAAGAAGAAAGGAGAAGACACACAAATTACCTCGACA
TGGTGCGTTGCCTTGGTGAATGACTGTGGCGGCGATGATTGGCGGTGA
>CHTPS065_Loci
ATGGCCTTAATTCTCGCTACCAGCAACGGGTCTTCTCCAGCCCCAGTTGCTAATCCAGAG
ACTAATCGCCAAACTGCAAATTATCAGCCGAGCATTTGGGGCAATACCTTCATCGTGAGC
AACACTCCTGAGGATGAGGTAATTTTCTGATCATGCATGTAGTTTGCATAACAAGACCTA
AAGATTTTCTCACTTTTTTTTCTTGCAAATTATTGATACAGATAACTCTGGTCCATGAAG
AGCAGCAGTTGGAAGATCTAAAGGAGGAAGTTAGAAGAGAGCTGATGGCTGCAGCTAGTA
ACCTTTCAAAACAGCTGAAGTTTATCGATTCAGTTCAACGGCTTGGGGTGGCATACCACT
TTGAAAAGGATATAGAAGAAGCATTACAAAATACATATGATAACTATCATTGCATTGATG
ACATAAATGATGATCTCTATGATGTTGCACTTCGATTTCGACTACTAAGACAACAAGGCT
TCAATATTTCATGTGGTAAGCCTCATGAATTATAAGGTGTTTGAATATCATCTAGCAAAG
CTCACATATAACATTCTATGTTTTGGTGATGATTACAGATATATTCAACAGGTACACAGA
TGAAAAGGGAAGGTTCAAGGAGTCTTTGATCAATGATGCATGTGGCCTACTAGGCTTGTA
TGAAGCTGCACATCTCAGGGTGTGGGAAGAAGATATACTAGATGAAGCACTTGCTTTCAC
CACCACTCACCTCAAGTCTATGGTAGAACATTTAGAATACCCTCTTGCAGCAGAAGTAAG
TCATGCCCTATACCGGCCCATTAGGAAAGGCTTGGAGAGGCTAGAGGCAAGGCCTTTCAT
GTCTATCTACCAAGATGAAGCTTCACATAGTAAAGCTTTACTGAAGCTTGCAAAGTTAGA
CTTCAACCTACTGCAGTCACTGTATAAAAAAGAGCTAAGCAATATCTTGAGGTTAGTTTT
CAAATCATGTATGAACTTATGTTAAAGCAGTTTACGGTATGTGAATTAATGTATTTTCTC
AGGTGGTGGAAAGACCTAGATTTTTCTTCAAAGCTACCTTTTGTAAGAGATAGAGTGGTG
GAAGGGTACTTTTGGATAGCAATAGCTTGTTTTGAGCCCCAGTATTCATATGCTAGAAGA
ATACAGACCAAATTACATGCTCTGCTGATAACTACGGATGACATATTTGATGCATATGGA
ACACTTGAAGAACTGGAGCTCTATACTGAAGCAATTGGGAGGTTTGATATATGCAAGATT
AAAATTACCGATGAATTGATTTCATATTTGAACTTTAAAAGGGAACTTGGTACTTGATTT
TCAGGTGGGATATTAATAGCATCCATCAGCTTCCTGAATACATGAAACCATGCTATCAGG
CAGTCTTGGATTTCTTCAAAGAAATTGAGGAGATGCAAAACACAGAAAGATCATACTGTG
TCCACCATGCAAAAGATGCAGTAGGGTTCTATGAACTCTATTGTGCTTATGATATCCTAT
ACTGTATTGTAAATAAAATGGTATATATAACACTTGCATGATATATTTACTTGGCTGAAT
TTTTATCCTAGATGAAAAACATGGTCCAAGCTTTCTTGGTTGAAGCCAAATGGTTCCATG
GAAAATATATACCAACAATAGAAGAGTACATGCGTGATGCATTGGTTAGTAGTGGTGCCA
CCGTGTTCGCAATCATCTCTTTTATTGTCATGGGAGAGATCGCAACTAAGGAAGTCTTTG
ATTGGGTGCAACAAAACCCTAAGATTGTTAGAGCTTTATCCACAGTCATGAGGCTCATGA
ATGACATGGCTACGCACAAGGTACAATGAAACAACACTTCCTACTGATACTTGGATATCA
ATCCCATAACGACAAAGGGATCTTAAAGAAAATCTATATTACATATATATACATATATAT
CAATATCTTTTTAACATCTTATATTACTATGTATGCAGTTTGAGCAAGAGAGTGGGCATA
TTGCATCAAGCATCGAATGTTACATGAAGCAGCATGGTCTCTCGGAGCAACAAGCATATG
AGGAGTTTCACAAGCAACTTGAGAATGCATGGAAGGATATAAATGAAGAGTGCCTCAGAC
CTACTGCAGTTCCATTGCTTCTCCTTAGTCGTCTTCTCAATTTTGCTCGGGCAGCAGATG
TGGTGTACAAGGGCCAGAAAGATGCATTCACACATCTTGGAGAAGTGATGAAAAATAATA
TTTCAATGCTGCTCATAGACCCTGTGCCAATATGA
>CHTPS066_Loci
ATGTCTATAAGCTTCTCAAAATGTTCTCCAGCCCAAAATCCTAAACTGAACTTTCACCCT
CCAATGTCAAACTTTCACCTTAGAACTTGGGGTAACCAGGTCATTACCTGTGCTCCAGTT
CTTGTTCCAACCAACATGCCCCTTAGAGTATCAGCATGTTCTCCTGCCCAAAATGCTAAA
CCAGTGGTTAATCGTCCAACTGCAGATTTTTCACCTAGCATATGGGGTGAGAGGTTCATT
AGCTACACTCCAGCTGATGAAGTAATTCACGATATCTAATATCTATCTATCTATCTATCT
ATCTATCTATATATATATATATATTAACCATCTATCTTAGCAATAGTTTGTCTATGCAAT
TTGCCGGTACAGATAGCCCGTGCCCATAAAGAGAAGCAGGTTGAAGATCTGAAAGAGAAA
GTGAGAAGAAGGCTAATAACTGCCGCTGGTAATCCCTCACAACAGCTGAACTACATAGAT
GCAATTCAACGGCTTGGGGTGGCATACCACTTTGAAAGAGAGATAGAAGAAGCATTAAAA
CATATGTATGATAACTATTATGATGTTGAGCATAAAGATGATGATTTATACAATGTTTCT
CTTCAATTTCGACTCCTAAGACAACAAGGATTCAATCTGTCATGTGGTAAGGCATGAACT
ATCATCTATTAGATAAAATGAAATCTTCATAATATCATCACAATCTTATTCCGGAACGCT
TTTATATCATATTTTTGTGAATAAATGTAGATGTATTCAACAAGTTCAAGGATCAAAAAG
GTGTCTTCCAGGAATCTTTGATCAATGATGTGAGAGGCATGCTAGGGTTGTATGAAGCCA
CACATCTCCGGGTGCGTGAAGAAGGAATACTTGATGAAGCCCTTGTGTTCACCACCACTC
ACCTCGAGTCGGTCGTAGAACATTTAGAATATCCTCTTGCAGAACAGGTGCCTCATGCCC
TGAAGCAGCCCGTTAGGAAAGGTTTGAACAGACTAGAGGCGAGGCGGTATATATCTATCT
ACCAACTCGAAGCTTCGCATGATAAAGCTTTGCTGAAGCTGGCAAAGTTAGACTTCAACC
TGATGCAGTCACTGCACAAGGAAGAGCTGAGCAATCTTTCTAGGTCAATTTTTAAATCAA
CCACGCATATACTTAGTGATTTTATGATCAGTTCCCTTACTGCTAACCATATTAATTTAT
TTTAGGTGGCATACAGAACTAGGCTTTACCGTGAAGATATCATTTACACGAGATAGAGTC
GTGGAGGTCTACTTCTTTGTACTTGCAATGTATTTTGAGCCCCAATACTCACGAGCTAGA
AGAATTCTGACCAAAGTACTTTACATAATATCCACTATAGATGATATGTATGATGCATAT
GGTTCGCTTGAAGAACATAAGCTTTTTGCAGAAATGATTGAAAGGTTTTCTAATATGCAA
ATAATTCACCTTGATTTTGTCCACAATTTTGAAATACTCGTGTTTAAACTTAATCAAGAC
TTGGTGTTGTTTGATTCTCAGGTGGGATATCAATAGCATCGATCAACTTCCAGAATACAT
GAAAGTAATATATCAGGCACTCTTAGATGTCTACAAAGAAATTGAAGAAGAGATGGATAA
AGAAGGAAAAGCATACAGCTTCCACCATGCAAAAGAAGCGGTACGAGGTTTCTAATTGTA
GCTGCCCTACTTTTTGATTTGATGTTGGTTTATAGTGGCGTAGAAACCTAGGGTTGGCAA
TTCGTCTGGATCCTATTTGTGTCATATCATAGATCGAATAAATAGGTCAACTCAAATACA
ATACCAATTAAAAACATAAACTCAAATATCACCTAATTATTAAACATGTAAAATATAACC
TATTTAATAATTACATGTTATTTAATAATAAAATTGAATTAGATTTTATATGGTTTATAT
TATTGATCCCCCAACCTAACATGCTTGTGACTGAATTTTAATTAAAGTATATCCAAAATC
AAGCTTTATATGAATCGAATATTGATTAAATAAGCTAGAATTATAATCAAGTTAATCAAT
ATGATTATTAGATTAGGTCAATTTAAATCAAATTAGTATCATTCAAGTTGATAAAAAAAT
AATTTATTTATTAAATGGTTATACAGATTGATATGAACTTAACCTAAACTCACTTGTACT
CAACCCAAATCCAAGAAAATTAAATGTGTTGGGTTCAAGTTATGTTTAGGAATCATATTA
AGTTTTACCTTCCGAGAAGTTTATACTAAAAATTAAAGCATAAGTAGAAGTATGTAATGT
GGAGGAATGTTTTGTCAGATGAAAATTCAGATTGGCGCTTACTTTGATGAAGCACAATGG
TTCCATGAAGGAAATGTACCTACCATAGACAAATACATGCAAGTTGCAAGAGTAAGCTCA
TCGTTACCCCTTACCACAGTCATCTTTTTCATTGGCATGGACGAGATCATAACAAAAGAG
GCCTTTGAATGGGTTTACAATGACCCTTTTACAGTAGCTTCATGTTTAATTGCTAGGCTC
ATGAATGACATGACTTCACATAAGGTATGCATGTATAATATATTACATATAAGTTCATTC
GTGACAATTTGTATAGTAGTTTTTTTCCTCATCTTTTGCGTTACTATATGTGTATGCAGT
TTGAACAAGAGAGGGGGCATGTTGCCTCAGCAATTGAATGCTACGTGAAGCAATATAGTG
TCTCAAAGCAACAGGCTTATGACGAGTTTAACAAGAAAATTGCAAATGCATGGAAGGATA
TTAACCAAGGGTTCCTTAGACCTACTTCCATGCCAGTCCCAATCCTTACCGGAGTTCTCA
AATCTTACACGAGTGGTAGGCATCATTTACAAGGAAAATGA
>CHTPS067_Loci
ATGTTGAGTGCTCGAGTGAGTTACACATGGCCTTAATTCTCGGTACCAGCAACGGGTCTT
CTCCAGCCCCAGTTGCTAATCCAGAGACTAATCGCCGAACTGCAAATTATCAGCCTAGCA
TTTGGGGCAATACCTTCATCGTGAGCCACACTCCTGAGGATGAGGTGATTTTCTGATCAT
GTATGTAGTTTGCATAACAAGACCTAAAGATTTTCTCACTTTTTGTTCTTGCAATTTATT
GATACAGATAACTCTGGCCCATAAAGAGCAGCAGTTGGAAGATCTAAAGGAGGAAGTTAG
AAGAGAGCTGATGGCTGCAGCTAGTAACCCTTCAAAACAGCTGAAGTTTATCGATGCAGT
TCAACGGCTTGGGGTGGCATACCACTTTGAAAAGGAGATAGAAGAAGCATTACAAAATAC
CTATGATAACTATCATTGTATTGATGACATAAATGATGATCTCTATGATGTTGCGCTTCG
ATTTCGACTACTAAGACAACAAGGCTTCAATATTTCATGTGGTAAGCCTCATGAATTATA
AGGTGTTTGAATATCATCTAGCAAAGCTCACATATAACATTCTATGTTTTGGTAATGATT
ACAGATATATTCAACAGGTACACAGATGAAAAGGGAAGGTTCAAGGAGTCTTTGATCAAT
GATGCATGTGGCCTACTAGGCTTGTATGAAGCTGCACATCTCAGGGTGGGGGAAGAAGAC
ATACTAGATGAAGCACTTGCTTTCACCACCACTCACCTCAAGTCTATGGTAGAACATTTA
GAATACCCTCTTGCAGCACAAGTAACTCATGCCCTATACAGGCCCTTGAGGAAAGGCTTG
GAGAGGCTAGAGGCAAGGCCTTTCATGTCTATCTATGAGGATGAATCGTCACATAGTAAA
GCTTTACTGAAGCTTGCAAAGTTAGACTTCAACCAACTGCAGTCACTGTATAAAAAAGAG
CTAAGCAATATCTTGGGGTTAGTTTTCAAATCATGTATGAACTTATGTTAAAGCTGTTTA
CGGTATGTGAATTAATGTATTTTCTCAGGTGGTGGAAAGACCTAGATTTTCTTCAAAGCT
ACCTTTTGTAAGAGATAGATTGGTGGAAGGGTACTTTTGGATAGCAACAGCTTGTTTTGA
GCCCCAGTATTCATATGCTAGAAGAATACAAACCAAATTACATGCTCTGATCACAACTAC
GGATGACATATTTGATGCATATGGAACACTTGAAGAACTGGAGCTCTTTACAGAGGCAAT
TGGGAGGTTTGATATATGCAAGATTAAAATTACCCACAACCAATTAATTGATTTCATACT
TGAACTTTAAAAGGGAACTTGGTACTTGATTTTCAGGTGGGATATTGACAGCACACATCA
GCTTCCTGAATACATGAAGCCATGCTATCAGGCAGTCTTCGATGCCTACAAAGAAATTGA
GGAGATGGAAAACACAGAAAGATCACACTCTGTGCACCAAGCAAAAGATGCAGTAGGATT
CTCTGAACTCCATTGTGTTTATGATATCCTATATAGTATTGTAAATAAAATGCCATATAT
AACACTTGCATGATATTTTTACTTGGCTGAATTTTTATCCTAGATGAAAAACTTGGTCCA
AGCTTACTTGGTTGAAGCCAAATGGTTCCATGGAAAATACATACCAACAATAGAAGAGTA
CATGCGTGTTGCATTGGTTAGTATTGGTGCCCCCGTGATAACATTCATCTCTTTTATTGG
CATGGGAGAGATTGCAACCAAGGAAGTCTTTGATTGGCTGCAACAAAACCCTAAGATTGT
TAGAGCTTCCTCCAAAGTCATTAGGCTCATGGATGACATGGCTACGCACAAGGTACAATG
AAACAACACTTCCTACTGATACTTGGATATCAATCACATAAAAACAAGGGGATCTTAAAG
AAAATCTATTATATATATATGCCAATTTCTTTTTAACATCTTATATTACTATGTATGCAG
TTTGAGCAAGAGAGAGGGCATATTGCATCAAGTATCGAATGTTACATGAAGCAACATGGT
GTCTCCGAGCAACAAGCATATGAGGAGTTTCACAAGCAACTCGAGAATGCATGGAAGGAT
ATAAATGAAGAGTGCCTCAAACCTACTGCAGTTCCAATGCTTCTCCTTAGTCGTCTTCTC
AATTTTGCTCGAGCAGCAGATGTGATGTACAAGGGGCAGAAAGATGAATTCACACATCTT
GGAGAAGTGATGAAAAATAATATTTCAATGATGCTCATAGACCCTGTGCCAATATGA
>CHTPS068_Loci
ATGGAACTAACCCTCAAATCCCTCTCACCCTTGGCCTATGGTGCCCTCAATTGTCGTAAA
AATTTTGCCATGGCATCCCCAAGAATGAGAATCAAGCAAGGGAGATCAGAATTGCCCAAC
CTCACAATCACTTCGAAGATTGATGAGTTACAAGTGACCGAAAGGCGATCAGCTAATTAC
CATCCTAGCATTTGGGACCCCAAATTTATTGAGTCCTTAAGCACTCCCTATACGGTAAGT
GTAACATATGTATGCATATATGTACATAATAAACCAAGTTTGCTTATGAACTATTGAATT
GTTTTGCAGAATGAGGGCTATTCCAACCAATTAGAGGACTTGAAGGAAGAAGCTAAAGGG
TAATTAAGGACGCTAGAGACACTTCCTCCCGATTAGAGTTCATTGATTCGATGCAACGGT
TGGGAGTGGCTTACCATTTGGAGGAGGAGATCAAAGAGGCTATTGATCTTGTTCATTTGG
ATGATACCACTACCGATGATCTTTCCACAACTGCACTCCGATTTAGACTTCTACGACAAC
ACGGCTATCCAGTTAGCTCAGGTTTGTTCTTTTAGCAGATGTGTTTGATAATGTTTTTAT
GGTCAGAAGCAAGTTCCTGAACAATTTGGCCTCTTGGTGACTACGAAAGCAGAGGTGTTT
GATCAATTCAGAAGTAAAGATGGGAGATTCATGGATGGCATCAGCCAGGATATTGCTGGG
CCTTTGAGTTTGTATGAAGCTTCCCATCTTGGAGTCGAGGGAGAAGATGACTTGGAAGAA
GCCAGGAGGTTCAGTACTATACATTTGAAGTCACTGGTTGGGAATTTGGAGAGTAATTTA
GCTGACCAAGTGCAGCAGTCCCTGGAAGTTCCCTTACACTGGAGAATGCCAAGGCTAGAA
GCCCGAAACTTCATCGATATCTACCAAAGGCGCAATACGAAGAACTCAGCTCTCCTTGAG
CTAGCCAAGCTGGACTACAATCTAGTGCAATCATCATATCAGACGGAGTTGAAGGAGCTA
ACAAGGTAAAACTGTACCAATTAAAACCCCAGTTGTTTCATGGCAGCAGGTTGACATGTC
ATATTAACATGTTTGAGACTTGATTCATTAGGTGGTGGACGGACTTGGGATTTAAGGAGA
AGCTAAGTTTTTCTCGGGATCGATTGATGGAGAACTATTTGTGGTCAATGGGGATCGCTC
CTGAGCCCCACTTCTCCAAATGCAGGATAGGACTCACCAAATTCATATGCATATTAACAG
CCATAGATGACATGTATGACATATATGGATCACCGGATGAGCTTCGACGTTTTACAGATG
CTGTGAATCGGTATGAAATATATAACATGATTTTAATACAAGCTGCTAATCTTTTTTCAT
ATCTTGTTCTGTCTTTCACTTAGATGTCAATTGCCTTGAACAATTTTTTTCCTTTCTTTG
TTATGAGTAGATGGGATACTGAGGCACTGGTGGACCTTCCAGATTACATGAAGATATGTT
ACTTGGCCATGTTCAACTTTGCTAATGAAATGGCCTATGATGCATTAAGAGATCACGACC
TATATATTTTACCCTATCTTAAAAGTCAGGTAAGCTAGCATTTTGGATACTCTTAGGTTA
TGTTTGGTTCCGAAAAATACTAAAGAAAGAAGAAAAATGTAAAGAAAATTATTTTTTCAT
ATTTGGTTGTCTTATGAAAAATATCAAAGAAAATCAAATATAATTAAAACTAATTAAAAA
CTTATGTATTTTTAAATTATTTAATATTTATATTGATGAGTTAAAATAAAAAAGTGACTT
TGAAGTAACAAAAAAAATTAATTTATCAACTTTTAATCTTTTTTTTTTTCTTCACGTTTT
CTTTTCTTCTACTTTTCAGTTGTATTTTCTTTCTCTTCCATTTTCCTTCAAATTTTCTTG
AACCAGATAGAAAAATGAACATGTGTGGTCATACCCTACCTAAACCAATTTCCACATGAC
ACGATAGAATTTTGTCTCCTACGTCCTCCTTTTCCTTTTTCTTCTAATTTACATGATTCA
AAAGAATCTTAAATATTTAATCGTTATTTTCCACTAACGTTGGCTAATTGATGTTTACTG
CAGTGGCTAAATCTTTGTACATCCTACTCAATGGAAGCTCAATGGTTTTACAATGGGTAT
AAGCCAAGCATCGATGAATACTTAAGCAATGCCTGGACTTCCGTAGGGGGTCCTGCAGCC
ATGGTCCATGCCTATTTTCTAATGGGTTGTGCCACCAAGGGAAACTTGAACAATTGTTTA
GACAATGCCTCTAATCTACTTTATTGGTCATCTCTTATTACTCGACTTAGCGATGATTTG
GGAACTTCTTCGGTATATTAACTAAACCTATTATTCTATTAAACTAAATTATTTTATTTT
TTAGATACAATTGAACTATATTGTGAATCTAACACTTTTCATGTTCTCATCTTAGGCCGA
GATTGCGAGAGGCGACGTGGCAAAATCTATCCAATGTTACATGATTGAAGAATGTATATC
CGAAGAACAAGCTCGAGATCAAGTAGAGAAGCTTATACGTTACTCATGGAAAAAGTTGAA
TGAAGCAAGTACTGATAGCTCTCTCCCAAAGTCCTTAATAAATTCATCATTGAACATGGC
GCGATCAGCTCAATGTATTTTTCAGTTTGGAGATGGTATCGGTACATCAATTGGGGTGAC
CAAAGATCGATTGACATTATTCATCATCAAGCCAATATCGATAGAACCAAGCACTAAACC
CTATCTTGATGGCATGAAGATGAGCAACAGAAGATGA
>CHTPS069_Loci
ATGATTGGCAACAGCACTTGCGAGGAAATCATTGTTCGGCGAACTGCAAACTACCATCCT
CCCATTTGGGACTATGATTATGTGCAGTCACTAAGAAGTGATTATGTGGTAGGTTTATAT
ATCATGAATATTGCTAACAGGTTATTAATGTTCCACTTGGTGCTACTAACAAATACATGG
TTATGTATGCAGGGGGAAACATACACCAGAAGACTTGATAAGCTAAAGAGAGATGTGAAG
CCAATGCTTGGGAAAGTGAAGAAGCCTTTGGATCAGCTGGAGCTAATCGATGTTTTGCAA
AGGCTTGGACTCTTCAAGGATGAAATAAAGAGAATATTGGACAGCATATACAACCAGTAC
AATCAGCACGAAGAGTGGAAGAAAGATGATTTATACGCAACAGCTCTTGAATTTAGACTG
TTAAGGCAGCATGGCTATGATGTGCCTGAAGGTGTGGCTGTGTAGGATTCACTTCTTCAT
TTTGTTTGTTTTAAATAAGTTAAGAACTTAAATTTAAATGAACTATAGGCAACAATACAA
ATATTGGTCTCTTATTTGTTTATCCCTTTTTCTTTTGGAAGCTCTTATAATGCTTTTTGC
AGATATGTGTAAGCTATGACTTTATCCCAAATAAAATTAGGTACTTAACTTGAAAGCACT
CTTATTAATGCAGATGTTTTTAGTAGATTCAAGGACGAAACAGGGAGCTTTAAGGCATGC
CTGTGTGAAGATATGAAGGGAATGCTCTGCTTGTACGAAGCTTCATACCTTTGTGTACAA
GGAGAAAGTACCTTGGAGCAGGCCAGAGATTTCGCACACAGACATCTTGGAAAGGGCCTT
GAGCACAACATAGATCAAAATCTTGCCATTGAGGTGAACCATGCCTTAGAGCTTCCATTG
CATTGGAGAATGCCAAGGTTAGAGGCAAGGTGGTTCATAGACGTATACGAGAAAAGACAG
GACATGAATCCTATCTTGCTGGAGTTTGCTAAATTGGACTTCAATATGGTACAAGCCACA
CACCAGGAGGATCTAAGACACATGTCAAGGTAATTAGTTCATCCACATTCTTAATGTTTT
GAGATCCAGCCAAAAAATTATTTATTATATCATACTCTTAATATTTTTATTGTCTCCCTT
GGCTCCTATAAAGCTGGTGGAGGAGTACACGCCTGGGAGAAAAGTTGAACTTTGCTAGGG
ACAGGCTGATGGAGAATTTCCTATGGACTGTGGGAATGATATTCGAGCCTCAGTATGGAT
ATTGTAGGAGAATGTTAACGAAGCTTGGCACATTCGTAACAATAATTGATGATGTTTACG
ATGTTTATGGTACATTGGATGAACTTGAGCTTTTTACAGATGCTGTTGACAGGTTACTGT
TTGTCTTACTTCCCATATCCTCTATGCATCATATGCTTCTGATTTAGTCAGCTGCTCTAA
AAATTCAAATATCTTCTTTACATATTTAGGTGGGATATCAATGCAATGGATCCACTTCCA
GAATACATGAAGTTGTGCTTCCTTGCTCTCTACAACTCCACTAATGAAATGGCTTATGAT
GCTCTCAAGGAACATGGTTTACACATCATTTCCTATCTTAGAAAAGCGGTATTATCTGCA
ACTGTGAACTCATTCCATTATGTGCTGTTTACATGCATGTAGTAATCTTGACTCATTTTG
TTATAATTAATCCTTCAGTGGTCAGACTTATGTAAATCTTACTTACTGGAGGCAAAGTGG
TACTACAGTGGATATAAACCAACCCTACAAGAATACATTAGCAATGCATGGATTTCGATA
TCAGGTCCTGTACTGCTAGTCCACTCCTATTTTTTGTTGCAAATCCAATCACCGAGGAGG
CCTTGCAATCCTTAGAGAGATATCACAATATTATCCATTGGTCATCAATGATTTTAAGGC
TTTCAGATGATCTGGGAACATCACTGGTCTGTATTCTACTCTCTCTCGCAATATCCTTAC
GAGTCCTAATAAATGTATATTTCTGCAATTTCTGTTCATAGACACATTATAATGGTCTTT
TTATCCTTGTCTTAGGATGAGTTGAAAAGAGGAGATGTTCCCAAGTCAATCCAGTGTTAC
ATGTATGAAACTGGTGCTTCTGAAGAAGACGCCCGTAAACACATAAGCTATTTGATTGGA
GAGACATGGAAGAAGCTAAATGAAGATCGAGCTGTAGAGTCTCCATTCCCTGAAACTTTT
ATTGGAATTGCAACGAATCTTGCTAGGATGGCCCAGTGCATGTATCAGCATGGAGATGGA
CATGGTATTGAATATGGTGAAACTAAGGATCGAGTGTTGTCATTACTCGTTGAGCCCGTT
CCCAGTTTGAGTTCTGAATAA
>CHTPS070_Loci
ATGGCTTCTTTCTCACTATCAATCACCCAGAGGGCTGATCCTAAGCTGGCTTGCAACACT
GCAAACTTTCTTCCTAACTTCTGGGTTACTGTTTCCTCACCCACACCCTGATGATACGGT
AAATATTAAGAATTCTAAAAAAATATTATTTGAAAATAAGTGAAAAAAAAAAAACTAAAA
GATGTTATTTGAAAACATCTTATTTTCTATTCTAAATAACATAAAATAAAAAATAATTTT
TAATTGTCCAACCCATTTTTAATGTTTTTTTGTTATGAAGAACAAAAAATTGTTCTAAAC
TGTCATTCTCAAACAAACTCATAACTTCTCACTTGTAAAAAAGAGTTTTTACTGCTAAAT
CCCATCCTACAAAAATTCTGAATCACAATTTTAGTGGTTTTTAGCAAATGTAGAGTATAA
GTTTACCTTGTTAACATGCTCGACTTCAATCCACAATATTTTCACAATTTTGACAGTTTT
ATAATTATTGGATTTATAATAAAAGAAAAAAAAATCCTTGGTAAGCCAATGTCCACAAAA
GGTAATAAAAAATGAATATCCTAAAATCTCCCTTACTTCAATAGGATGAGAGTGCATCAA
TGTTCATCTTATCTTATCCTCATTTCAAATGTATGAACATCATTCATTTGGTCCCCACAA
TATTATTAAATCTTTGCATATAAGATATGTGACATGTTAGCGACAGATAATAATAAGTCA
TGAATCTCTATGTCCATGAGGGCATTATAGAGTTTGGTTCAAATATTATCTGAAATGGCA
TATAAATATTTTTTACATTCTTTTTTAATTAGATTAAAAATGCCCATCTCCAAATTTTTT
GTTTATACATGTTTGAGAGAGTGGTTAAAATCGTTTTATTGAAAGCTCTCTTCTTTTACA
AATACAATGTTTAACAAAAAATTTTAATATCACTTTTAAGCATGTTGAAAAACACTTTAA
TTAAAAGACTAAAAGCATTTTGTTTTCAAAAATCACTTCATATAATTGTTTTGGTTATAT
TTGGTTCAGAAAATATTAAGAAAAGAAAAAAAAACGGAACGGAAATTATTTTCTCAAAAC
TAAGAAGCCTAGCTGCCCGGCCTGTAAATGCATGAGTTCCACTTCCACATACCACCGACG
AGGGCATAAGAAGCAACGACACTTTCATAGGTTTCTTCTCTGGCCAAAGTATGTCTTCTT
TCCCACTATCAATCACCCAGAAGGCTGATCCTAAGCTGGCTCGCAACACTGCAAACTTTG
TTCCCAACTTCTGGGGTGACTGTTTCCTCACCTACATTCCTGATGATACGGTAAATACTT
GGAGTTCTAAAAAAAAAATTATTTTTTGTAGTATTAGATGTTTATGTTCTTTATATAATT
TTTGGTCCAGGTAACACATGCCTGCAAAGAAAAAGAACTTGAAGGACTGAAAGAAGAAGT
GAGAAAGGAGCTAAAAGCTACTGCTGGGAAGTCTTCACAACTGCTGAACTTCATAGATTC
CATCCAACGCTTGGGCTTGGCTTACCACTTTGAAAGGGAGATAGAAGAAGCATTAAAAGT
TATGTATGAAACATATAATTTGGTTGATGATGATAACGATGACCTTGCGAGTGCTGCTCT
TCGATTCCGGTTACTAAGACAACAAGGCTACCACATTCCATCCGGTAAAAGCTTTTGTCC
CATATTTGCTGCGAGTATGTGTAATGATCTACTATTAACCATGTAAATACTATTGATTCT
AGTTTAAAGGGCTCTCACAATTTTAAAAACAAGTCTACATGATTAAGAAGGGTCTATATA
TATGGTATCAAAAAGTTTTTCTCCTATTCGACATAGGATATCACAATCATTCTCGTTATG
TTTCATGGGATTGCGAGACTAAATGAACTTTCACACCAGAGTTTGGATGGGCTTTGATAC
TAATTATAACCACCTTACAAACATGTATATTAGGACATTAAGTCTTATTTATATGTTGGT
AGATTTATTCCTTTTAATATTTGATTATAGAAGTCTTTTTTTATAGTGACTTACTCTTCA
CTGAAGATCAAGAGTTGTTTATGTCCAACTGGGATGTCATGGGTACGTCTAAAGAGGTTT
GACATATGACATATTAGGCTCCTTTGAAGTATAAAAATGTTCAGTATCATTTTTAGACTT
AAAATGTTATAAAATGATTTTTCAAAAGAAGCAGGGGCTACTCAAATAACTAATCCCACT
CAAGTGGCATAAGTCCGCTTAAGAGATCATGATAGTCCTACCAAAATTAGAAACGAATTT
TGGATGAATTTCAATCAAAGTGATCTATTTTGGAAACTAAAGACACCGAAAATTTTTGTG
GTATTCACCCATAAATACCTCCTTATAACTCTTTTGTAAAAGAGATATGAATTTCAAGAT
ATTGGAAAGAGATTATTGAGGGACCTTTCATTCCTTGGAAAGGATCTTAGAGAGAAGGCC
TAAAGTGTCACACCATTCCTAATATCTCATTTAATGATTAGATCTTTGAATCTTGGGTTG
AAGATCATCATCCTTTTAGGTGTTCCCTATTGAACTTTAAGTGGTTTTTCTTGTAGATAT
TATCCGCTTTGGTCCAAGAAACCCTCTTTACTTTAAAACACATCTACATGATTAAAAAGA
GTTCATAAATATGTATATGTCATCTTGAATAACTGATCTGATCCAAGAAGTTCTCACGAT
TTTAAAACAATACTACATGATCAAAAGAAGTTCATAAATAAATAAATAAATATATATATA
TATATATGTCGTCTTGAATAAATTATCTTTGATTTAATGGTTATATATTAAACCTTGATG
ATGAAATAGATGTATTTAAGAAGTTCAAGGACGAGGAAGGCAACTTCAAGGAATCATTGG
TGGGTGACTTACCAGGCATGCTAGCTCTATATGAAGCTACACATTTAATGGTGCATGGAG
AAGACATACTGGATGAAGCCCAGGCTTTCACCACTGCCCACCTTCAGTCCATGGCACCTG
ATTCAGATAATCCTCTCAAAAAACAAGTGATTCACGCTCTAGAGCGGCCGATTCGCAAGA
GCTTAATAAGGGTGGAGGCAAGGCACTACATTTCCATCTACCAAGAATATGATTCACATA
ATAAATCTTTACTTAAGCTTGCAAAGTTAGATTTCAACCTGTTGCAGTCACTCCACAGGA
AAGAGCTGAGTGAGATCACTAAGTAAGTTTTTTAACTCCAATTGTTTGCAGAAAGCTAGC
TGTTGAGCAACTCTCATGACTCTGATCATCTATTGATATATCTTTGATCAGGTGGTGGAA
AGGTTTAGATTTTGCTACAAAGCTACCCTTTGCAAGGGACAGAATAGTGGAGGGATACTT
TTGGGTATTGGGAGTGTACTTTGAGCCCCAATATTTCCTTGCTAGAAGGATCTTACTGAA
AGTATTCGCCATGACATCCATTATAGATGATATATATGACACACATGGTACATTTGAAGA
ACTCAAACTCTTTGCCGAAGCGATTGAGAGGTTTGATATATACATGAACATCACCATCTT
TACCTTAATTTCTAGTTTCTGGTAGAAAGTTCCAAATATATCTGTTGCTTTACTTGCAGA
TGGGATGCCAGCAGCATAGATCAACTCCCAGATTATATGAAGTTGTGTTATCAGGCTCTC
TTAGATGTCTTTGAAGAAATAGAGGAAGAGATGACCAAGCAAGAAAAACCATACCGTGTT
CACTATGCAAAACAAGCAATTTGGCATCAATGTCCCTTCTTCTTCTAGATCCCTTAGGTT
ATATTTGGTTCTCGTAAGCATAAGGAAGGAAAGAAAAAAAAATGATAAGAAAAATAATTC
TCACATGACAGAAAATAAAATAAAAGATAAAATATAATTAAAATTAGTTAGGAAATTATG
TATTTTCAAATTATTTAATTTTTATATTAAATGATTAAAATAAGTTAAATGAATTTAAAA
TAGCATATAAAAATAATTTACAGCTTTAAATAAATAAATAAATAAATAAATAAATATATA
TATATATAAATATATTTTTCATCATTTCTTTTCTTTTACTTTTCCGTTTTTACATTCTCT
CTTATATTTTTCCTCAAAATTTCCTAGCTACCAAACATAGACCTATTGTTCCGTTGAATT
GTGTTTGGTATGGCCAAAATTAATGTATATTTTGCATGATTATGTAACTCAGATGAAAAA
GCTAGTCCAAGCCTATTTTGTTGAAGCCAAATGGTTGAAGCAAGAATATATACCAACAAT
TGAGGAGTACATGACCAACGCACTAGTAAGTTGTGGCTACTTTCAGCTCGCAACCATATC
TTTTGTTGGCATGGGAGATATGGTAACCAAGAAGGCCTTCGATTGGGTTTTCAGTGACCC
CAAGATGGTTAGAGCTTCAGCAATCATTTGCAGGCTCATGGATGACATAGTTGACCATGA
GGTACCCTATTTCACTTATTTAATTCTTTTATATAAAAATTAAATAATTTTAAAATATAT
AAGTTTCTTATTAATTTTAATTATATATGACTAAATATAGTTTTAAGTAATCTATATAGG
AAACTTAATACAATAGAAATTGTTTGATTTTCTCCTTTTTTTGTTGGACAGTTTGAGCAA
AAAAGAGGATATGTTGTCTCAAGAGTTCAATGCTACATGAAGCAATATGGTGTTACTGAG
CAAGAGGCGTGTGAGGAGTTCAATAATGAAATAATGAATGCATGGAAGGATATGAATGAG
GAGTGTCTCAAATGTACACAAGTGCTCATGCCTCTTCTCACATGTGTTGTTAATTTTGCC
CGTGTGATAGATCTCTTATACAAGAATCAAGACGAGTACACACATGTGGGGAAGTTGATG
AAAGATCTTATTGCATGGATGCTTATAGACCCTGTGCCAATGTAA
>CHTPS071_Loci
ATGTCTGTTCCACTATCAGTCTCAGTCACTCCTATACTAAGCCAGAGGATTGATCCTGAG
GTGGCTCGCCACGAAGCCACATATCATCCTAACTTCTGGGGTGATCGTTTCCTCCACTAC
AATCCTGATGATGATTTCTGTGTGAGCATCCAGTGGAATGTGCTTTGGGATTAGACTATA
TATGTCTAAGCATAAATAATATAATTCAATTAACATAAAGTTTTTTTTTTTTGTTTTTTG
TTTTTTTATATGTTTATGCTGTTGATGTGATTTGCTGGGTGCAGGGAACCCATGCTTGTA
AAGAACAACAAATTCAAGAACTGAAAGAAGAAGTGCGGAAGAGCCTGGAAGCTACTGCTG
GGAACACTTCACAGCTGCTGAAGTTGATAGATTCCATCCAACGCTTGGGATTGGCTTACC
ACTTTGAAAGGGAGATTGAAGAAGCATTGAAGGCCATGTATCAAACTTATACTCTGGTTG
ATGATAATGATCACCTCACTACAGTTTCCCTTCTGTTCCGACTACTAAGACAGGAAGGTT
ACCACATTCCATCAGGTAATTAAAAGCCTCCGCCCCATATTTGCCAAAACATATATTTGT
CATCTTGAATTACTTGCCTTTGATTTAACGTTTAACTTAATTGGTTGATGAATGAATAGA
TGTATTTAAGAAGTTCATGGATGAGGGAGGCAACTTCAAGGAATCATTGGTGGGTGACTT
ACCAGGCATGCTAGCTTTATATGAAGCTGCACATTTAATGGTGCATGGAGAAGACATACT
AGATGAAGCCCTGGGTTTCACCACTGCTCACCTTCAGTCCATGGCAATTGATTCAGATAA
TCCTCTCACAAAACAAGTGATTCGTGCTCTAAAGCGCCCGATTCGCAAGGGCTTACCAAG
GGTGGAGGCAAGGCATTACATTACCATCTACCAAGAAGACGATTCACATAATGAATCTTT
ACTCAAGCTTGCAAAGTTGGATTACAACATGTTGCAGTCACTCCACAGGAAAGAGATAAG
TGAGATCACTAAGTAAGTTGTTTAACCAATTGTTTGAAGAAAGCTAGCCATTTAACAATA
TTTTTCTACAGTCTGGTCATCACTTGTTGATGTATCTATCTTTTAGGTGGTGGAAAGGTT
TAGACTTTGCGACAAAGCTACCTTTTGCGAGGGACAGGATAGTGGAAGGCTACTTTTGGA
TCTTGGGAGTGTACTTTGAACCCCAATATTACCTTGCTAGAAGGATCTTAATGAAAGTAT
TCGGGGTGCTATCCATTGTAGATGATATATATGATGCGTATGGGACATTTGAAGAACTCA
AACTCTTTACAGAAGCAATTGAGAGGTAATTACTTGATGCATGCACATCAACATTGTTAA
CTTAATTTCTAAATTTCTGGTGTAATTTCAAAAGGTTCCAAGGATATGATCTGTTGCTTC
ACTTTCAGATGGGATGCCAGCAGCATAGATCAACTGCCAGATTATATGAAGGTGTGTTAT
CAGGCTCTCTTAGATGTCTATGAAGAAATGGAGGAAGAGATGACGAAGCAAGGAAAACTG
TACCGTGTTCACTACGCACAAGCAGCGGTTTGGCACCAATATTATCTCTTCTTCTTGATC
CTTCAATGTTCCATGAGTTGTGTTTGGTATGGTCAAAATTAATATATATTCTGCATGATT
ATGTAACTCAGTTAAAAAGGCAAGTCCAAGCCTACCTTCTTGAAGCCAAATGGTTGAAGC
AAGAATATATACCAAGAATGGAGGAGTACATGAGCAACGCGCTGGTAAGCTCTGCCTGCT
CTATGCTCACAACCACATCTTTCGTCGGTATGGGAGATATGGTAACCAAGGAGGCCTTCG
ATTGGGTTTTCAGTGACCCTAAGATGATTAGAGCTTCAAACGTCATTTGCAGGCTCATGG
ATGACATAGTTTCCCATGAGGTATATATCCATATTGCATAATGGATGCTGCTACCGTTTT
GTGTATACTGAAATTCTTTTGATTTTCTTTCTTGTGCAGTTTGAGCAAAAAAGAGGGCAT
GTTGCCTCAGCCGTAGAATGCTACATGAAGCAATATGGGGTTTCAAAGGAAGAGGCTTAT
GATGAGTTCAAGAAGCAAGTAGAGAGTGCATGGAAGGATAATAATGAGGAGGTCCTGCAA
CCTACAGCAGTGCCAGTTCCACTCCTCACCCGTGTTCTGAATTTTAGCCGGATGGTGGAC
GTCTTGTACAAGGACGAAGATGAGTACACGCTGGTTGGACCATTGATGAAAGATCTGGTT
GCAGGGATGCTCATAGATCCTGTGCCAATGTAA
>CHTPS072_Loci
ATGAACCGCAAGGCAGATCCAGATGGGATTTGCAAATGTTCTAGAACTAGTAGTATTTTT
CCAAGGATTAGTGGCTCAGACGGATCTGCAAATATGTATATACTGATTTCAATTGGATCT
TAAGTAACCCACCAATCCAAAGATTATGCCAGTCTTTTTACTATCATATCTCCATGGCTC
TTTCCATGCTTGCTTCAATTCCTAATCTCATCATTCACACAAGACTGCCAATCATAATAA
AATCCAGCAGTTGCAAGGCTTCTCCTCCAGGAATCAAGTTCATGATTGGCAACAGCAATT
GTGAGGAATCATTGTTAGGCGAACTGCAAACTACCAGCCTACCATTTGGGACTACGATTA
TGTGCAGTCACTGAGAAGTGACTATGTGGTAGGTTTATCATGAACATTGCTAACTGGTTG
TAGTTATTAATGTTCCACTTGGTGGTTACTAACAAATACATGCGGTTATGTATGCAGGGA
GAAACATACACCAGAAGACTTGATAAGCTAAAGAGATATGTGAAGCCAATGCTTGGTAAA
GTGAAGAAGCCTTTGGATCAGCTGTAGCTAATTGATGTCTTGCAAAGGCTTGGAATATAT
TATCACTTCAAGGATGAAATAAAGAGAATATTGAACAGCATATACAACCAGTACAATCAA
CACGAAGAGTGGAAGAAAAATGATTTATATGCAACAGCTCTTGCATTTAGACTGTTAAGG
CAGCATGGCTATGATGTGCCTCAAGGTGTAGCTTGTTGTGCCAGCGAAAGCTTTGATGCC
AACAATGTTAGTTCAAGAACACAAAGATAAAACAATCACACATACGATACACAAGGTTTT
AACGTGGTTCGGCCAACCATGCCTACGTCCACGGATGAGAGATAATGATTCCACTAAACA
ATAGAGAATATTACAGAGGACAGAACCAGGTACAACTATTGGGTTCCTGAAACATCCCAC
GTTTCCCCACTCCTTGTATCCATACCCTACTACTAGCCTTCTCGCTCCATAGAGTACCTT
CCGTTCTTTCTCACATCTCTATCCACCTCGTATAGTCTCTACAGGTCCATCTTCATCTCA
TAACTTTTTCCCCTCATGACCTATAATATTTATAGAGATATTTCCAATAACCTTCCTTAT
TTTATAAGGAAGTCTAATATTACAATAATATATTAACTTAGAAATATTCTATATAATATT
CTTTACAAAAAGGAATCTATACTAGTTAGAAATTTGGGACACTTCCTAACATAGCTGTGT
AGGATTCACTTCTGCATTTTGTTCGCTTTAGCTAAGCTGAAAACATAAAATTAAATGAAT
AGAATACACTGCAAATTTGGATCTCTAATTTATAGAAAATACATGACTTTTTGCAGATGC
GTGTAAGCTATGACGTTATCCTAAATATATTTAGTAACCATTCTTATTAATGCAGATGTT
TTTAGTAGATTCAAGGATGAAACAGGGAGCTTTAAGGCATGCCTGTGTGAAGATGTCAAG
GGGCTGCTCTGTTTGTATGAAGCTTCATACCTTTGCGTACAAGGCGAAAGTACCTTGGAG
CAGGCCAGAGATTTCGCATACAGACATCTTGGAAAGGCCCTTGAGCAAAACATAGATCAA
AATCTTGCCATTGAGGTGAACCAGGCCTGAGAGCTTCCATTGCATTGGAGAATGCCAAGG
TTAGAGGCAAGGTGGTTCATAGATGTATATGAGAAAAGACAGGACATGAATCATATTTTG
GTTGAGCTTGCTAAATTGGACTACAATATGGTGCAAGCCACACACCAGGAGGAACTAAGG
CACATGTCTAGGTAAGTTTATCTACATTCTTAATGTTTTTGGGATCCAGTCAACGAACTC
TATATCTTTTTCTTATATTTTTGTTCTCTCCCTTGGCTCCCATAAAGCTGGTGGAGGAGT
ACACGACTTGGAGAGAAATTAAACTTTGCTAGGGACAGGCTGATGGAGAGTTTCCTATGG
ACTGTGGGAGTGATATTCGAGCCTCAGTATGGATATTGTAGGAGAATGTCCACAAAAGTT
AACACACTTGTAACAATAATTGATGATGTTTACGAAGTTTATGGTACATTGGGTGAACTC
GAGCTTTTTACAGATGCTGTTGACAGGTTACTGTTTGTCTTACTGCCCATATCCTCTATG
CATCATCTGCTTTTGATTAAGTTAGCTTCTCTAAAAATTCAGATCAATATCTGCTTTACA
TATTTAGATGGGATATCAATGCAATGGATCAACTTCCAGAACACATGAAGTTGTGCTTCC
TTGCCCTCTACAACTCTATTAATGAAATGGCTTACGACGCTCTTAAGGAACATGGTTTAC
ACATCATTTCCTATCTTAGAAAGCGGTATTGTGTGCAACTGTAAACTCATTCCATTTCTT
TGCTATTTAAATTTTGATGAGTTTCTATATGCTCTTTACATGCATGTAGTATTCTTGACT
CATTTTATTATGCTTAATCCTTCAGTGGGCAGACTTATGTAAATCTTACTTATTGGAGGC
CAAAATGGTACTACAATGGATATACGCCAACCCTACAAGAATACATTAGCAATGCATGGA
TTTCAATATCAGGTCCCCTAACACTAATCCATGGCTATTTTTTGGTCGCAAATTCAATAA
CCAAAGAGGCCTCGCAATCCTTACGGAGATATCATAGTATTATCCGTTGGTCATCAATGA
TCTTAAGGCTTTCAGATGATCTGGGAACATCACTGGTCTGCATGCTACTCTCTCACAATC
TCCTTATGAGTCCTATAATAAAGATTTCTGTGATTTCTTTCCATACCGTTACAATGTTTT
TTTTTTTTTGTCCTTTTCCTAGGATGAGAGGAAAAGAGGAGATGTTCCCAAGTCAATACA
ATGTCACATGTATGAAACCGGTGCTTCTGAAGAAGATGCTCGCAAACACATAAGCTATTT
GATTGGAGAGACATGGAAGAAGCTAAATGAAGATAGAACAGCAGAGTCTCCATTCCCTGA
AACTTTTATTGGAATTGCAACGAATCTTGCTAGGATGGCCCAGTGCATGTATCAGCATGG
AGATGGGCACGGGATTGAAGATGGTGAAACTAAGGATAGAGTGTTGTCACTACTCGTTGA
GCCCATTCCCTTAGACAATGACAAAAGGTTTCTAGTTTGA
>CHTPS075_Loci
ATGGCTCTTTCCATGCTTTCTTCAATTCCTAATCTGATCACGCACACAAGACTTCCAATC
ATAACAAAATCCAGCAGCTGTAAGGCTTCTCCTAGAGGAATCAAGGTCAAAATTGGCAAC
AGCAATTGTGAGGAAATCACTGTTAGGCGAACTGCAAACTACCAGCCTACTATTTGGGAC
TATGATTATGTGCGGTCACTTAGAAGTGATTATGTGGTAGGTTTATCATGAATATTGCTA
ACTGGTTGATTCTAGTTATTAATGTTCCACTTGGTGGTTACTGACAAATACATGCGGTTA
TGTATGCAGGGAGAAACATACACCAGAAGACTTGATAAGCTAAAGAGAGATGTGAAGCCA
ATGCTTGGCAAAGTGAAGAAGCCTTTGGATCAGCTGGAGCTAATCGATGTCTTGCAAAGG
CTTGGAATATATTATCACTTCAAGGATGAAATAAAGAGAATATTGAACAGCATATACAAC
CAGTACAATCGGCATGAAGAGTGGCAGAAAGATGATTTATACACAACAGCTCTTGAATTT
AGACTGTTAAGGCAGCATGGCTATGATGTGCCTCAAGGTGTGGCTGTGTAGGATTCACTT
CTTCATTTTGTTTGTTTTAAATAAGCTAAGAACTTAAATTTAAATGAACTATAGACAACA
ATACAAATATTGATCTCTTATTTGTTTATCCTTTTTTTTTGGAAGCTTTTACAATACTTG
TTTTCCAGATATATGTAAGCTATGACTTCATCCCAAATAATAATTAGTAAGCACTCTTAT
AAATGCAGACGTTTTTAGTAGATTCAAGGACGAAACAGGGAGGTTTAAGGCATGCCTGTG
TGAAGATATCAAGGGACTGCTCTGTTTGTATGAAGCTTCATACCTATGTGTACAAGGAGA
AAGTACCTTGGAGCAGGCCAGAGACTTCGCACACAGACATCTTGGAAAGGGCCTTGAGCA
AAACATAGATCAAAATCTTGCCATTGAGGTGAACCATGCCTTAGAGCTTCCATTGCATTG
GAGAATGCCAAGGTTAGAGGCAAGGTGGTTCATAGACGTATACGAGAAAAGACAGGACAT
GAATCCTATCTTGCTGGAGTTTGCTAAATTGGACTTCAATATGGTACAAGCCACACACCA
GGAGGATCTAAGACACATGTCAAGGAAATTAGTTCATCGACATTCTTAATGTTTTGAGAT
CCAGCCAAAAACTCTGTATCATCTCTCATAATGTTTTTATTGTCTCCCTTGGCTCCTATA
AAGCTGGTGGAGTAGTACACGCCTGGGAGAAAAGTTGAACTTTGCTAGGGACAGGCTGAT
GGAGAATTTCCTATGGACTGTGGGAGTGATATTCGAGCCTCAGTATGGATATTGTAGGAG
AATGTTGACAAAGGTTAACACACTCATAACGATAATTGATGATGTTTACGACGTTTATGG
TACAATGGATGAACTCGAGCTTTTCACAGATGTTGTTGACAGGTTACTGTTTGTCTTCCC
ATATCCTCTATAAATCATATCCTTCTGATTATGTCAGCTGCTCTAAAAATTCAAGTATCT
TCTTTGCATATATAGGTGGGATATCAATGCAATGGATCCACTTCCAGAGTACATGAAGTT
GTGCTTCCTTGCTCTCTACAACTCCACCAATGAAATGGCTTATGATGCTCTCAAGGAACA
TGGTTTACACATCGTTTCCTATCTTAGAAAAGCGGTATTATCTGCAACTTTGAACTCATT
CCATTATATGCTGTTTACATGCATGTAGTAATCTTGACTCATTTTGTTATGATTAATCCT
TCAGTGGTCAGACTTATGTAAATCCTACTTACTGGAGGCAAAGTGGTACTACAGTGGATG
TACACCAACCCTACAAGAATACATTAGCAATGCATGGATTTCAATATCAGGTCCTGTAAT
ACTAGTCCACGCCTATTTTTTGTGGCAAATCCAATCACCAAGGAGGCCTTGCAATCCTTG
GAGAGATATCACAATATTATCCGTTGGTCATCAATGATTTTAAGGCTTTCAGATGATCTG
GGAACATCACTGGTCTGTATTCTACTCTCTCTCACAATCTCCTTACAAGTCCTAATAAAT
ATATATTTCTGTAATTTCTGTTCATAGACGGCCATTATAATGGTTTTATTTATTTATTTA
TTTATTTATTATTATTATTATTATTATTATTTTATCCTTGTCTTAGGATGAGTTGAAAAG
AGGAGATGTTCCCAAGTCAATCCAGTGTTACATGTATGAAACTGGTGCTTCTGAAGAAGA
CGCCCGTAAACACACAAGCTATTTGATTGGAGAGACATGGAAGAAGCTAAATGAAGATGG
AGCTGTAGAGTCTCCATTCCCTGAAACATTTATTGGAATTGCAATGAATCTTGCTAGGAT
GGCCCAGTGCATGTATCAGCATGGAGATGGACACGGGATTGAATATGGTGAAACTGAGGA
TCGAGTGTTGTCATTACTCGTTAAGCCCATTCCCAGTTTGAGTTCTGAATAA
>CHTPS076_Loci
ATGCTTGCTTCAATTCCTATTCTGATCACTCACACAAGACTTCCAATTATGAGAAGATCC
AGCAGTTGCAAGGCTTCTCCTCCAGGAAACCAATCCATGATTGGCAACAGCACTTGCGAG
GAAATCATTGTTCGGCGTACTGCAAACTACCATCCTCCCATTTGGGACTATGATTATGTG
CAGTCACTGAGAAGTGATTATGTGGTAGGTTTATATATCATGAATATTGCTAACAGGTTA
ATTCTAGTTATTAATGTTCCACTTGGTGCTACTAACAAATACATGGTTATGTATGCAGGG
AGAAATATACACCAGAAGACTTGATAAGCTAAAGAGAGATGTGAAGCCAATGCTTGGGAA
AGTGAAGAAGCCTTTGGATCAGCTGGAGCTAATCGATGTTTTGCAAAGGCTTGGACTATA
TTATCACTTCAAGGATGCAATAAAGAGAATATTGGACAGCATATACAACCAGTACAATCA
GCACGAAGAGTGGAAGAAAGATGATTTATACGCAACAGCTCTTGAATTTAGACTGTTAAG
GCAGCATGGCTATGATGTGCCTGAAGGTGTGGCTGTGTAGGATTCACTTATTCATTTTGT
TTGTTTTAAATAAGTAAGAACTTAAATTTAAATGAACTATAGGCAACAATACAAATATTG
GTCTCTTATTTGTTTATCCCTTTTTCTTTTGGAAGCTCTTATAATGCTTTTTGCAGATGT
GTAAGCTATGACTTTATCCCAAATAAAATTAGGTACTTAACTAGAAAGCACTCTTATTAA
TGCAGATGTTTTTAGTAGATTCAAGGACGAAACAGGGATCTTTAAGGCATGCCTGTGTGA
AGATATGAAGGGAATGCTCTGCTTGTACGAAGCTTCATACCTTTGTGTACAAGGAGAAAG
TACCTTGGAGCAGGCCAGAGATTTCGCACACAGACATCTTGGAAAGGGCCTTGAGCACAA
CATAGATCAAAATCTTGCCATTGAGGTGAACCATGCCTTAGAGCTTCCATTGCATTGGAG
AATGCCAAGGTTAGAGGCAAGGTGGTTCATAGACATATACGAGAAAAGACAGGACATGAA
TCCTATCTTGCTGGAGTTTGCTAAATTGGACTTCAATATGGTACAAGCCACACACCAGGA
GGATCTAAAACACATGTCTAGGTAATTAGTTCATCAACATTCTTAATGTTTTGAGATCCA
GCCAAAAACTCTATATCATACTCTTAGAATATTTTTATTGTCTCTCTGGGCTCCTATAAA
GCTGGTGGAGGAGTACACGCCTGGGAGAAAAGTTGAAATTTGCTAGGGACAGGCTGATGG
AGAATTTCCTATGGACTGTGGGAGTGATATTCGAGCCTCAGTATGGATATTGTAGGAGAA
TGCTCACGAAGGTTGGCACATTCATAACAATAATTGATGATGTTTACGACGTTTATGGTA
CATTGGATGAACTTGAGCTTTTTACAGATGCTGTTGACAGGTTACTGTTTGTCTGTCTTC
CCATATCCTCTATGCATCATATGCTTCTGATTTAGTCAGCTGCTCTAAAAATTCAAATAT
CTTCTTTACATATTTAGGTGGGATATCAATGCAATGGATCCACTTCCAGAATACATGAAG
TTGTGCTTCCTTGCTCTCTACAACTCCACTAATGAAATGGCTTATGATGCTCTCAAGGAA
CATGGTTTACAGATAATTTCCTATCTTAGAAAAGTGGTATTATCTGCAACTCTGAACTCA
TTCCATTATATGCTGTTTACATGCATGTGGTACTCTTAACTCATGATTGTTATCCTTCTG
GTCAGACTTATGTAAATCTTTCTTACTGGAGGCAAAGTGGTACTACAGTGGATATAAACC
AACCCTACAAGAATACATTAGCAATGCATGGATTTCGATGTCAGGTCCTGTAGTACTAGT
CCACGCTTATTTTTTTGTCACAAATCCAATCACCAAGGAGGCCTTGCAATCCTTAGAGAG
ATATCACAATATTATCCGCTGGTCATCAATGATTTCAAGGCTTTCAGATGATCTGGGAAC
ATCACTGGTCTGTATGCTACTCTCTCTCACAATCTCCTTACGAGTCCTGATAAATGTATA
TTTCTGTAATTTCTGTTCATAGACACATTATAATGGTCTTTTTATCCTTGTCTTAGGATG
AGTTGAAAAGAGGAGATGTTCCCAAGTCAATCCAGTGTTACATGTATGAAACTGGTGCTT
CTGAAGAAGACGCCCGTAAACACATAAGCTATTTGATTGAAGGGACATGGAAGAAGCTAA
ATGAAGATGGAGCTGTAGAGTCTCCATTCCTGAAACTTTTATTAGAATTGCAACGAATTT
TGCTAGGATGGCCCAGTGCATGTATCAGCATGGAGATGGACATGGTATTGAAGATGGTGA
AACTAAGGATAGAGTGTTGTCACTACTCATTGAGCCCATTCCCGTACATAGACAATAACA
AA
>CHTPS077_Loci
ATGCTTGCTTCAATTCCTGATCTGATCACTCACACAAGACTTCCAATTATTAGAAGATCC
AGCAGTTGAAAGGCTTCTCCTCCAGGAAACCAATCCATGATTGGCAACAGCACTTGCGAG
GAAATCATTGTTCGGCGAACTGCAAACTACCATCCTCCCATTTGGGACTATGATTATGTG
CAGTCACTGAGAAGTGATTATGTGGTAGGTTTATATATCATGAATATTGCTAACAGGTTA
ATTCTAGTTATTAATGTTCCACTTGGTGCTACTAACAAATACATGGTTATGTATGCAGGG
AGAAACATACACCAGAAGACTTGATAAGCTAAAGAGAGATGTGAAGCCAATGCTTGGGAA
AATGAAGAAGCCTTGGATCAGCTGGAGCTAATCGATGTTTTGCAAGGCTTGGACTATATT
ATCACTTCAAGGATGAAATAAAGAGAATATTGGACACATATACAACCGTACAATCAGCAC
GAAGAGTGGAAGAAAGATGATTTATACGCAACAGCTCTTGAATTTAGACTGTTAAGGCAG
CATGGCTATGATGTGCCTGAAGGTGTGGCTGTGCAGGATTCACTTCTTCATTTTGTTTGT
TTTAAATAAGCTAAGAACTTAAATTTAAATAAACTATAGGCAACAATACAAATATTGGTC
TCTTATTTGTTTATCCCTTTTTCTTTTGGAAGCTCTTATAATGCTTTTTGCAGATATATG
TAAGCTATGACTTTATCCCAAATAAAATTAGTACTTAACTAGAAAGCACTCTTGTTAATG
CAGATGTTTTTAGTAGATTCAAGGACGAAACAGGGAGCTTTAAGGCATGCCTGTGTGAAG
ATATGAAGGGAATGCTCTGCTTGTACGAAGCTTCATACCTTTGTGTACAAGGAGAAAGTA
CCTTGGAGCAGGCCAGAGATTTCGCACACAGACATCTTGGAAAGGGCCTTGAGCAAAACA
TAGATCAAAATCTTGCCATTGAGGTGAACCATGCCTTAGAGCTTCCATTGCATTGGAGAA
TGCCAAGGTTAGAGGCAAGGTGGTTCATTGACGTATACGAGAAAAGACAGGACATGAATC
CTATCTTGCTGGAGTTTGCTAAATTGGACTTCAATATGGTACAAGCCACACACCAGGAGG
ATCTAAGACACATGTCTAGGTAATTAGTTCATCCACATTCTTAATGTTTTGAGATCCAGC
CAAAAACTCTATATATCATACTCTTATAATATTTTTATTGTCTCCCTGGCTCCTATAAAG
CTGGTGGAGGAGTACACGCCTGGGAGAAAAGTTGAACTTTGCTAGGGACAGGCTGATGGA
GAATTTCCTATGGACTGTGGGAAGATATTCGAGCCTCAGTATGGATATTTAGGAGATGTC
CACAAGGTTCACTCATAACATAATTGATGATGTTTAGACGTTTATGGTACATTGGATGAA
CTTGAGCTTTTCACAGATGCTGTTGACAGGTTACTGTTTGTCTTACTTCCCATATCCTCT
ATGCATCATATGCTTCTGATTTAGTCAGCTGCTCTAAAAATTCAAATATCTTCTTTACAT
ATTTAGGTGGGATATCAATGCAATGGATCCACTTCCAGAATACATGAAGTTGTGCTTCCT
TGCTCTCTACAACTCCACTAATGAAATGGCTTATGATGCTCTCAAGGAACATGGTTTACA
CATCATTTTCTATCTTAGAAAAGTGGTATTATCTGCAACTCTGAACTCATTCCATTATAT
ATGCTGTTTACATGCATGTAGTACTCTTGACTCATTTTATTATGATTAATCCTTCAGTGG
TCAGACTTATGTAAATCTTACTTACTGGAGGCAAAGTGGTACTACAGTGGATATAAACCA
ACCCTACAAGAATACATTAGCAATGCATGGATTTCGATATCAGTCTGTAGTACTAGTCAC
GCTTTTTTTTTCACAAATCCAATCCCCTTGCATCCTTAGAGAGATATCACAATATTATCC
GTTGGTCATCAATGATTTCAAGGCTTTCAGATGATCTGGGAACATCACTGGTCTGTATGC
TACTCTCTCTCACAATCTCCTTACGAGTCCTAATAAATGTATATTTCTGTAATTTCTGTT
CATGGACACATTATAATGGTTTTTTATGCTGTCTTAGGATGAGTTGAAAAGAGGAGATGT
TCCCAAGTCAATCCAGTGTTACATGCATGAAACTGGTGCTTCTGAAGAAGAAGCCCGTAA
ACACATAAGTTATTTGATTGGAGACACATGGAAGAAGCTAAATGAAGATGGAGCTGTAGA
GTCTCCATTCCCTGAAACTTTTATTGGAATTGCAACGAATCTTGCTAGGATGGCCCAGTG
CATGTATCAGCATGGAGATGGATATGGTATTGAATATGGTGAAACTAAGGATCGAGTGTT
GTCATTACTCGTTGAGCCCGTTCCCAGTTTGAGGTCTGAATAA
>CHTPS073_Loci
ATGGCTCTTTCCATGCTTGCTTCAATTCCTAATCTGATCATTCACACAAGACTGCCAATC
ATAATAAAATCCAGCAGTTGCAAGGCTTCTCCTCCAGGAATCAAGTTCATGATTGGCAAC
AGCAATTGTGAGGAAATCATTGTTAGGCGAACTGCAAACTACCAGCCTACCATTTGGGAC
TACGATTATGTGCAGTCACTGAGAAGTGACTATGTGGTAGGTTTATCATGAACGTTGCTA
ACTGGTTGTAGTTATTAATGTTCCACTTGGTGGTTACTTACAAATACATGCGGTTATGTA
TGCAGGGAGAAACATACACCAGAAGACTTGATAAGCTAAAGAGATATGTGAAGCCAATGC
TTGGTAAAGTGAAGAAGCCTTTGGATCAGCTGGAGCTAATTGATGTCTTGCAAAGGCTTG
GAATATATTATCACTTCAAGGATGAAATAAAGAGAATATTGAACAGCATATACAACCAGT
ACAATCAACACGAAGAGTGGAAGAAAGATGATTTATACGCAACAGCTCTTACATTTAGAC
TGTTAAGGCAGCATGGCTATGATGTGCCTCCAGGTGTAGCTGTGTAGGATTCACTTCTGC
ATTTTGTTCGCTTTAGCTAAGCTGAAAACATAAAATTAAATGAATAGAATACACTGCAAA
TTTGGATCTCTAATTTATAGAAAATACATGACTTTTTGCAGATGCGTGTAAGCTATGACT
TTATCCTAAATATATTTAGTAACCACTCTTATTAATGCAGATGTTTTTAGTAGATTCATG
GATGAAACAGGGAGCTTTAAGGCATGCCTGTGTGAAGATGTCAAGGGGCTGCTCTGTTTG
TATGAAGCTTCATACCTTTGCGTACAAGGCGAAAGTACCTTGGAACAGGCCAGAGATTTC
GCATACAGACATCTTGGAAAGGCCCTTGAGCAAAACATAGATCAAAATTTTGCCATTAAG
GTGAACCAGGCCTTAGAGGTTCCATTGCATTGGAGAATGCCAAGGTTAGAGGCAAGGTGG
TTCATAGATGTATATGAGAAAAGACAGGACATGAATCATATTTTAGTTGAGCTTGCCAAA
TTCGACTACAATATGGTGCAAGCCACACACCAGGAGGAACTAAGGCACATGTCTAGGTAA
GTTTATCTACATTCTTAATGTTTTTGGGATCCAGTCAACGAACTCTATATCTTTTTCTTA
TATTTTTGTTCTCTCCCTTGGCTCCCATAAAGCTGGTGGAGGAGTACACGACTTGGAGAG
AAATTAAACTTTGCTAGGGACAGGCTGATGGAGAGTTTCCTATGGACTGTGGGAGTGATA
TTCGAACCTCAGTATGGATATTGTAGGAGAATGTCCACAAAAGTTAACACACTTGTAACA
ATAATTGATGATGTTTACGACGTTTATGGTACATTGGATGAACTCGAGCTTTTTACAGAT
GCTGTTGACAGGTTACTGTTTGTCTTACTGCCCATATCCTGTATGCATCATCTGCTTTTG
ATTAAGTTAGCTTCTCTAAAAATTCAGATTAATATCTGCTTTACATATTTAGATGGGATA
TCAATGCAATGGATCAACTTCCAGAATACATGAAGTTGTGCTTCCTTGCCCTCTACTGTA
GTGCCAGTTGTGACAGCGAAAGCTTTTATGCCAACAATGTTAGTTCAAGAACACAAAGAT
AAAACAATCACACATACGGTACACGAGGTTTTAACGTGGTTCGGCCAACCATGCCTACGT
CCACGGATGAGAGATAATAATTCCACTATACAATAGAGAATATTACAGAGGATAGAACCA
GATACAACTATTGGGTTCCCGAAACATCCCATGTTTCCCCACTCCTTGTATCCATACCTT
ACTACGAGCCCTCTCGCTCCACCAGGTACCTCCCGTTCTTCCTCACATCTCTAGCCACCT
CGTATAGTCTCTATAGGCCCATCTCCATCTCATTACTTTTTCCCCTCATGACCTAGAATA
TTTATAGAGATATTTCCAACAACCTTCCTTATTCTATAAGGAATTCTAATATTACAATAA
TATATCAACCTAGAAATATTCTATATAATATTCTTTACAAAAGGAATCTATACTAATTAG
GAATTTGGGACACTTCCTAACAATCTCCACCTTGGACCAAATTCCATAAAGTTAATCTTC
AATCTCTCCATGACACAAACCTTTTTGTATCATATCACCACGAGAGAGCAATCGACTCCA
CCTTCAGTGAAAATTCCTTTTGTTTTCATCTTGTGTGCTTTGTGATCTTTTGCTCTTCCA
GAAATCTTCAACCCAAGCTCTGATACCAATTGTAGCGCCAGCGAAAGCTTTTATGCCAAC
AATGTTAGTTCAAGAACACAAAGATAAAACAATCACACATACGGTACACGAGGTTTTAAC
GTGGTTCGGCCAACCATGCCTACGTCCACGGATGAGAGATAATAATTCCACTATACAATA
GAGAATATTACAGAGGATAGAACCAGATACAACTATTGGGTTCCCGAAACATCCCATGTT
TCCCCACTCCTTGTATCCATACCTTACTACGAGCCCTCTCGCTCCACCAGGTACCTCCCG
TTCTTCCTCACATCTCTAGTCACCTCGTATAGTCTCTATAGGCCCATCTCCATCTCATTA
CTTTTTCCCCTCATGACCTAGAATATTTATAGAGATATTTCCAACAACCTTCCTTATTCT
ATAAGGAAGTCTAATATTACAATAATATATCAACCTAGAAATATTCTATATAATATTCTT
TACAAAAGGAATCTATACTAATTAGGAATTTGGGACACTTCCTAACATCTACAACTCTAT
CAATGAAATGGCTTACGACGCTCTTAAGGAACATGGTTTACACATCATTTCCTATCTTAG
AAAAGCGGTATTGTGTGCAACTGTGAATTCATTCCATTTCTTTGCTATTAAATTTTGATG
AGTTTCTATATGCTCTTCACATGCATGTAGTATTCTTGGCTCATTTTATTATGCTTAATC
CTTCAGTGGGCAGACTTATGTAAATCTTACTTATTGGAGGCAAAATGGTACTACAATGGA
TATACGCCAACCCTACAAGAATACATTAGCAATGCATGGATTTCAATATCAGGTCCCCTA
ACACTAATCCATGGCTATTTTTTTGTCGCAAATTCAATAACCAAAGAGGCCTCGCAATCC
TTACAGAGATATCACAGTATTATCCGTTGGTCATCAATGATTTTAAGGCTTTCAGATGAT
CTGGGAACATCACTGGTCTGCATGCTACTCTCTCACAATCTCCTTATGAGTCCTATAATA
AAGATTTCTGTGATTTCTTTCCATACCCTTACAATGTTTTTTTTTTTTTTGTCCTTTTCC
TAGGATGAGAGGAAAAGAGGAGATGTTCCCAAGTCAATACAATGTCACATGTATGAAACC
GGTGCTTCTGAAGAAGATGCTCGCAAACACATAAGCTATTTGATTGGAGAGACATGGAAG
AAGCTAAATGAAGATAGAACAGCAGAGTCTCCATTCCCTGAAACTTTTATTGGAATTGCA
ACGAATCTTGCTAGGATGGCCCAGTGCATGTATCAGCATGGAGATGGGCATGGGATTGAA
GATGGTGAAACTAAGGATAGATTGTTATCACTACTCGTTGAGCCCCATTCCCTTAGACAA
TGACAAAAGGTTTCTAGTTTGA
>CHTPS074_Loci
ATGGCTCTTTCCATGCTTTCTTCAATTCCTAATCTGATCACGCACACAAGACTTCCAATC
ATAACAAAATCCAGCAGCTGTAAGGCTTCTCCTAGAGGAATCAAGGTCAAAATTGGCAAC
AGCAATTGTGAGGAAATCATTGTTAGGCGAACTGCAAACTACCATCCTACCATTTGGGAC
TATGATTATGTGCAGTCACTAAGAAGTGATTATGTGGTAGGTTTATCATGAATATTGCTA
ACTGGTTGATTCTAGTTATTAATGTTCCACTTGGTGGTTACTAACAAATACATGCGGTTA
TGTATGCAGGGAGAAACATACACCAGAAGACTTGATAAGCTAAAGAGAGATGTGAAGCCA
ATGCTTGGCAAAGTGAAGAAGCCTTTGGATCAGCTGGAGCTAATCGATGTCTTGCAAAGG
CTTGGAATATATTATCACTTCAAGGATGAAATAAAGAGAATATTGAACAGCATATACAAC
CAGTACAATCGGCATGAAGAGTGGCAGAAAGATGATTTATACACAACAGCTCTTGAATTT
AGACTGTTAAGGCAGCATGGCTATGATGTGCCTCAAGGTGTGGCTGTGTAGGATTCACTT
CTTCATTTTGTTTGTTTTAAATAAGCTAAGAACTTAAATTTAAATGAACTATAGACAACA
ATACAAATATTGATCTCTTATTTGTTTATCCTTTTTTTTTGGAAGCTTTTACAATACTTT
TTTCCAGATATATGTAAGCTATGACTTTATCCCAAATAATAATTAGTAAGCACTCTTAAA
AATGCAGACGTTTTTAGTAGATTCAAGGACGAAACAGGGAGCTTTAAGGCATGCCTGTGT
GAAGATATCAAGGGACTGCTCTGTTTGTATGAAGCTTCATACCTATGTGTACAAGGAGAA
AGTACCCTGGAGCAGGCCAGAGACTTCGCACACAGACATCTTGGAAAGGGCCTTGAGCAA
AACATAGATCAAAATCTTGCCATTGAGGTGAAACATGCCTTAGAGCTTCCATTGCATTGG
AGAATGCCAAGGTTAGAGGCAAGGTGGTTCATAGACGCATACGAGAAAAGACAGGACATG
AATCCTATCTTGCTGGAGTTTGCTAAATTGGACTTCAATATGGTACAAGCCACACACCAG
GAGGATCTAAGACACATGTCTAGGTAATTAGTTCATCGACATTCTTAATGTTTTGAGATT
TAGCCAAAAACTCTGTATCATACTCTCATAATGTTTTATTGTCTCCCTTGGCTCCTATAA
AGCTGGTGGAGTAGTACACGCCTGGGAGAAAAGTTGAACTTTGCTAGGGACAGGCTGATG
GAGAATTTCCTATGGACTGTGGGAGTGATATTCGAGCCTCAGTATGGATATTGTAGGAGA
ATGTCCACAAAGGTTAACACACTCATAACGATAATTGATGATGTTTACGACGTTTATGGT
ACAATGGATGAACTCGAGCTTTTTACAGATGTTGTTGACAGGTTACTGTTTGTCTTACTT
CCCATATCCTCTATGCATCATATGCTTCTGATTATGTCAGCTGCTCTAAAAACTCAAATA
TCTTATTTGCATATATAGGTGGGATATCAATGCAATGGATCCACTTCCAGAGTACATGAA
GTTGTGCTTCCTTGCTCTCTACAACTCCACTAATGAAATGGCTTATGATGCTCTCAAGGA
ACATGGTTTACACATCGTTTCCTATCTTAGAAAAGCGGTATTATCTGCAACTGTGAATTC
ATTCCATTATATGCTGTTTACATGCATGTAGTAATCTTGACTCATTTTTTTATGATTAAT
CCTTCAGTGGTCAGACTTATGTAAATCCTACTTACTGGAGGCAAAGTGGTACTACAGTGG
ATATACACCAAGCCTACAAGAATACATTAGCAATTCATGGATTTCAATATCAGGTCCTGT
AATACTAGTCCATGCCTATTTTCTTGTCGCAAATCCAATCACCAAGGAGGCCTTGCAATC
CTTAGAGAGATATCACAATATTATCCGTTGGTCATCAATGATTTAAGGCTTTCAGATGAT
CTGGGAACATCACTGGTCTGTATTCTACTCTCTCTCACAATCTCCTTACAAGTCCTAATA
AATATATATTTCTGTAATTTCTGTTCATAGACGGCCCATTATAATGGTTTTATTTATTTT
TTATTTTTTATTTTATTTTATTTTATTTTATTTTATCCTTGTCTTAGGATGAGTTGAAAA
GAGGAGATGTTCCCAAGTCAATCCAGTGTTACATGTATGAAACTGGTGCTTCTGAAGAAG
ACGCCCGTAAACACACAAGCTATTTGATTGGAGAGACATGGAAGAAGCTAAATGAAGATG
GAGCTGTAGAGTCTCCATTCCCTGAAACATTTATTGGAATTGCAATGAATCTTGCTAGGA
TGGCCCAGTGCATGTATCAGCATGGAGATGGACACGGGATTGAATATGGTGAAACTGAGG
ATCGAGTGTTGTCATTACTCGTTGAGCCCATTCCCAGTTTGAGCTCTGAATAA
>CHTPS078_Loci
ATGGCTCTTCTGACGCTTTCTTCAAACCCTTTTTTCACTTTTACAAGACTGCAACCTACA
AGCCGCTTCTGCCATGGAAAATCGCAGGGTGTTTGCATTTCTGGTCCAGTCCAATGCACG
GTGGGGCTAAAACTAGTAGCCAAACAGCCGTGATTGTGAAGCGAACTGCAAACTTCCAAC
CTTCAATTTGGGATTATGATTATATCCAGTCACTAACGAGTGATTATGTGGTATGTGCTA
GCTTTTAGTACTATTGTTCATTAATGGACTCAACTCGATTTTTTGAGGGACATAGTGTCT
TATATGCAGGGACAAACGTACACAAGACAATTGGAGAAGCTTAAGGGAGATGTAAAGATG
ATGCTTGGCGAAGCCGAGAAACCTTTGCATCAACTGGAGCTAATTGATACCTTGCAAAGG
CTTGGAATACACTATCACTTTGGGGAAGAAATAAAGAGAGAATATTGCATGGCATATACA
ACAACTACAATAGGAATGATACATGGAAAAATGGAGATTTATATGCCACAGCTCTTGAAT
TTAGACTCCTAAGACAGCATGGGTAGCTACCATGTTCCTCAAGGTATTAGAAACTACCGA
GTCCTAGGTTTAAATTTAGTCTTCACTACTGTTTTAATAATTTAGTCTTCACTACACGAT
CTACCAGGTAAAACAGCATATATAGGAAGCACTAGATCAATTAGTTGCCTAGTGAGAATA
GCATAAGGAGCACACGATTTTTGGGATTTTATAAATTCTGTGCAACATATTTATACTTTA
GCATAATTATTGTCATATTGAATGTTGCAGATGTTTTCCATATTTTCATAAACAAGATGG
GGACTGTTAAGCCATGGCTTAATGAAGATATCAAGGGAATTCTATGCTTGTATGAAGCTT
CATATCTTTCCGTAGAAGGTGAAAATATCCTAGAAGAGGCTAGAGATGTCACAAGAAATT
CTCTTGAAGAATACCTCAAGAGGACTGTAGATCAAAATGATCTTACCATGATAATAAACC
ATGCCATGGAGGTTCCGCTGCACTGGAGGCTGCCAAGGTTAGAGGCAAGATGGTTCATAG
ATGTATATGAGAGAAGCCAGGGAATGAATCCCATTTTACTTGAGCTTGCTAAACTGGATT
ATAATATGGTGCAAGCAACATACCAGGAGGATCTAAAACATGCATCCATGTAAAAGTAAG
CATATTCTCATTTTCATGTATACTACTTTAGCAGCTACAAAGTATTATCAAATTCTAATA
TTGCTATCCTCTCTTTTGGGCCTTATATATGCAGGTGGTGGAGGAGCACAGTCCTCCCAG
AAAAATTGAGCTTTGTTAGGGACAGATTGGTGGAGAATCTCCTTTGGACTGTGGGATTTG
TATTTGAACCCCAGTTTGGATATTGCAGGAGAATATTGACAAGAGTGAATTCGCTGATAA
CAACAATTGATGATGTTTATGATGTTTATGGGACATTGGATGAACTTGAGCTCTTTACGG
ATGCTGTTGACAGGTTGGTGGTTTCTGTATACTTCTTGTCCTTCTAATTTAATAGAGGTT
GGGAAATTAGTTTTGTTTCCACTGTCAGATGGGATATCAATGCAATGGAGCAACTTCCAC
GATACATGAAGATCTGTTTCCTTGCTCTCTACAACTTCACTAGTGAAATGGCTTATGATG
TTCTTAAAGAACAAGGTTTCCACATCATTCCATATCTCAGAAAAGCGGTAACATTTCAGA
TTGAAAATTCAGTTATCTTTCTATAATCAAATTGACGAAATTTCCTATGCGAAATATGCT
TTTGGCTCATTACGCGATTAATTCTTCAGTGGGCAGATTTATGTAAATCCTACTTGGTGG
AGGCGAAATGGTACCACGAAGGTTATATGCCATCTCTACAGGAATACATGAACAATGCCT
GGATTTCAATGTCAGCTCCAGTAATACTAGTTCATGCCTATTTTTCCATCATAAATCCAA
TCACGAAGGAGGCCTTGGGATGCTTAGAGAGATACCACGATATAATCCGTTGGTCATCAA
TAATTTTCCGTTTTTCAGATGATCTTGGGACATCATCTGTATGCTGCCTAATTATCAGAG
ATTGCTTTGGTTTATTTTCCATACTAACAATCCATTATTTAATAATAATAATAATACTGA
TATATATATTTTTCTCTCAGGGTTAGTTAAAAAGAGGAGATGCTCCTAAATCCATACAAT
GTTACATGCATGAAACTGGTGCTTCTGAAGATGATGCCCGCAAATACATAGGCTTCTTGA
TTGATGAAACATGGAAGAAGATGAATGAAGATCGAAATCTGAATTCTCCCTTCCCCCAAA
CTTTTATTGGAGTAGCAATGAACGTTGCTAGGATGGCTCAATGCATGTATCAGTATGGAG
ACGGGTATGGTGTTCAAGACCGTGAGACTAAGGATCGCATAATGACGTTATTCATTGAAC
CTATTTCCCTTACATAG
>CHTPS079_Loci
ATGGCTCTTAGCATGCTTGCTCCAAATCCGATTCTTGCTTTCCCAAGACTGCAACCACCT
ACAAGACATTGCAGCAGGCAAGGAAAATCGTTCAGTGACAGCACTTCTGGTCTTGTAGTC
CAGTGCCTGTTTGCAAGTAAAGTTCAAGATCAAACTGCAGTTAGGCGAAGTGCAAATTAC
CAACCCTCCATTTGGGATTATGATTATATCCAGTCACTGAGAAGCAACTATGTGGTAATA
ATCAAATATCATATATAAAGGGGGTTCTACAATTGTTGTTGGGCTTAAATACTTGGTAAC
AAATAGTGTTCTGTCTGCAGGGAGAAGCACACATGAAACGATTGGATGAACTAAAGGGAT
TTGTGAAAATGATGCTAATAGGTAAAGACGAGAAGCCTTTGGACCAACTAGTGACAATCG
ATCTCTTGCAGAGGCTTGGAGTGTCTTATCATTTTGAGGATGAAATAAAGAGCATATTGG
ACTGCAGGTACAAGAACTATGATAGAAACAATATGTGGAAGGCTGAGAATTTGTATGCTA
CAGCTCTTGAATTTAGACTCCTAAGACAACATGGGCATAAAGTTCCTCAAGGTATCTGAT
TAAAGGATGTTATCATTTAGTTTATTCTTCCCATCATGAACCAATTTTTCCTCAGTGTTC
TGAATATAATTTTTTATTTATTAATTTTTAAATTTTCAATTGGCAATAGATAAATATGTT
TTTTCCCTGTTTTAAATATGCTTTTGTCACAAGTACTAAGCATTGAGCTTCCTTCAATGT
CACAGATGTTTTTAATTGTTTTAAGGATGAGATGGGGAGCTTTAAGCCATGCCACTATGA
GGATATCAAGGGTATTCTATGCTTATATGAAGCTTCTTATTTCTCCATGGAAGGTGAAAG
TGTCTTGGATGAGGCTAGAGATTTCACAAAAAAACATCTTGAGAAAAGCCTTGAGCAGAG
CATAGACAAAAATCTTGCCATATTAGTAAGCCATTCCTTAGAGCTTCCATTGCATTGGAG
AATGCTAAGGATAGAGGCAAGGTGGTTCATGGACGTATACGAGAGAAGACAGGACATGGA
TCCTAGTTTGCCGGAATTTGCAAAATTGGATTACAACATGGTGCAAGCAATACACCAAGA
AGATTTAAAAGATGTTTCCAAGTAAGATCATACCTATTCAGGTTCCCTACCAAATCGAAT
GAAATGATTCTATCTTATTCTAAGATTTCTTTGATCTTCTACAGGTGGTGGAAAAATATT
GGCCTTGGAGAAAAGATGAGTTTTACTAGGGACAGGTTGGTGGAGAATTTCTTATGGGCT
GTAGGACATGCATTTGAGCCTCAGTTTGGATATTGCAGGAAAATAATCACAAAGGTCTTG
GCACTGATAGTAACGATTGATGATATTTATGACATATATGGTACCTTGGATGAACTCGAG
ATATTTACAGATGCTATTGACAGGTTTGTGAATCTATACTTGACATGTCTCTCAGTTCTC
TGGTTTTTTTAGCTCAAATATTTTGTTTGCATGTTCAGATGGGATATCAATGCAATGGAT
CAGCTTCCAGAATATATGAAGATATGTTTCCTTGCTCTCTTCAACTCTGTTAATGAAATG
GCATACAATGTTCTTAAGGAAGAAGGTTCTAACATCATTCCACATCTTAGGAAGATGGTA
ATTTTTCAACTCTGAACTCCTTGATCTTTCCATTATCCAATTTGGTGAAGTGTGCTACAG
CTTCTTTTGCATATATAGTGCCCTTATAACTTTAATATGTTCTGAATCTTTAAGTGGGCA
GATCTTTGTAAATGTTATTTAGTGGAGGCAAGGTGGTACTACAGTAGATATACACCAGCA
CTACAAGAATACATTACCAATGGATTGATTTCCTCATCAGCTCCTGTAATTCTAGGCCAT
GCTTATTTTTCAGTTTCAAATCCAGTAATGGATGCCATAGAGTTCTTAGAAAAGCATCCA
AATATAATCCATGGATCATCAATGATTTTACGGCTGTCCGATGATCTTGGAACATCAAGA
GTGTGCCAGCAACCCTCTTCACTCTCCTTGAAAAGTTTCAATGAAAATTTTGAAAGGATA
TTTTATTCTTGGTTTGTCTCTGCAGGATGAGTTAAAAAGAGGCGATGTTCCTAAGTCAAT
CCAATGTCACATGCATCAGACTGGTGCTTACCAAGAAGAGGCATGTGAGCATATAAAATA
TTTGATTGGGGATTCATGGAAGAAGATGAACAAGGAACAATCTATGGATTCTCCTTTCTC
TCGTATTTTTATCGGAATTGCAATGAACGTTGGCAGGATGGGCCAAAGGGTATACCTATA
TGGAGATGGTTATGGTGTTCAAGATCGTGAAACCAAGGAGGACATATTGTTGACACTAAT
TGAGCCTGTTCCCCATAATCTGCATACCAAGTTTGTTAGTTTGAGATTTGAATGTGATCT
ACTATGCGGAAGTTTAAATGCCATGAATTAA
>CHTPS080_Loci
ATGGCTCTTTTCATGCTTTCTTCAACCTCTATTCTAAGTTATAGCTTACTGCCACCTAGA
AAGGATTTTTGGATGGGAAAATCCATAAGTGGCAAGCCTGCTCATCCGGTACAATGCGTG
GTTGTCAATAGACCTTCTTATGAAACCACTGTACGGCGAACTGCAAATTACCAAGCTCCC
ATTTGGGACTACGACTATGTCCAGTCACTAAGAAGTGATTATACGGTAGCTATTCATTAT
TCTTAGCAATGTTTGTAGTCGTTTTTTAGCTTGATATTGCATATCAATGTGTTGTTATAT
GTGCAGGGAGAAACATGCATAGGAAGATTCTACCAACTAAAGAGGGAGGTGAAAATGATG
CTGGGAAAGGTGGAGAAGCCTTTGGATCAACTTGAGCTGATCGATCTCTTGCAAAGACTT
GGAATATCTTACCAGTTCGAAGATGAAATCAAGAGACTGTTGAACAGCATATACTGCAAT
CATAACATTGATGACAAGTGGAAGAAAGAGAATTTGCATGCCACAGCTCTTGAATTTAGA
ATTCTAAGACAAAATGGGTATAGCATTCCTCAAGGTATATCAGTAATATCTTCATTTTTG
GTACAGAAAGATGAAGTACTGCATCCTAAGGCATTTTAGAGATCTTAACTAATTCTTTGC
TAGCAGTAAACGTCTTTCTTTGACTTTGTCTCTATAACAGCTAAAAAATGAGCATTTTTT
ATTGCAGATGTTTTTAGTAGTTTCAAGGATGAGATAGGGGGCTTTAAGGCATGCTTTTCT
GAAGATATTCAGGGAATTCTGTGTTTGTATGAAGCTTCCTACCTTTCCATAGAAGGTGAA
AGTATCTTGGAAGAAGCTAGGGATTTCACAAAAAAACATCTTGAAGGATGTCTGCGGCAA
AATATAGATGAGAATCTTGCCATACTAGTGAGCCATGCTTTGGAGCTTCCACTGCATTGG
AGAATGCTAAGGTTAGAGGCAAGGTGGTTCATAGATGCATGTGAGAGAAGACAGGACATG
AACCCCATCTTGCTTGAGTTTGCAAAGTTAGATTATAATATGGTGCAAGCAAAGCACCAA
GAGGATCTGAAGTATGCGTCCAGGTAAGAGCAAATGAGCATATTCACATAATATTATTTC
AGATATAACCAACTACAACTTATCATATTCTAATACTGTGGACATTATATTTTTATAGGT
GGTGGAGAAGCACACGTCTTGGAGAAAAGCTGAGCTTTGCGAGGGACAGGTTGATGGAGA
ATTTCTTGTGGACCGTGGGGGTGATATTTGAGCCTCAGTTTGGATATTGTAGGAGAATGT
TGACGAAAGTAAATGCAATGATAACAACAATAGATGATGTTTATGATGTTTATGGAACAT
TGGAGGAACTTGAACTCTTTACAGATGCTGTTGACAGGTTGGTGGGAGTAGATATATACA
TGATAACCCCAACATAGCCGCATGATAAAACCTCAAATATTTTGTTTTCATATATGTTCA
GATGGGATATCAATGCAATGGATCAACTTCCAGAATATATGAAGATATGTTTCCTTGCTC
TCTACAACTCGACCAATGAAATGGCTTATGACCTTCTTAAGGAGCAAGGTTCCCACATCA
TCGCATATCTTAGAAAAGCGGTAATGTTTTGGATTCCAAACTCATGTCAGTACTCTTTGA
ATAAAATTTCATGAAATTTTCTGTCTCCTATTTACTATGGACTCATTATACAATTCTTAA
TCCTTCAGTGGGCAGATTTATGTAAGTCTTACTTACTGGAGGCAAAGTGGTACCACGCCC
GATATACACCAACCCTGCAAGAGTACCTTAGTAATGCATGGATTTCAATATCAGCACCAG
CAATACTAGTTCATGCGTTCTTTTTTGTTACAAATCCAATAACCGAGGACGCTTTGGAAT
GCTTGGAGCAATATTGCAATATAATCCGCTGGTCATCAATTATTTTACTCCTTTCAGATG
ATCTTGGAACTTCATCGGTATGCATTTTTCCTCTCTTTCTCATTTTGATTAACATCTACA
GTAAAGATTGCTTTGATTTCTTGGTCGAACAACAAATTATAACGGTTCTTTTTTTCATTG
CCTCAGGATGAACTAAACGAGGAGATGTTCCTAAATCCATACAATGTTACATGCATGAAA
CTGGTGCTTGTGAAGAAGACGCTCGAGAACACATAA
>CHTPS083_Loci
ATGGAACTAACCCTCACATCCCTCTCACCCTTGGCCTATGGTGCCCTCAATTGTCGTAAA
AATTTTGCCATGGCATCCCCAAGAATGAGAATCAAGCAAGGGAGATCAGAATTGCCCAAC
CTCACAATCACTTCGAAGATTGATGAGTTGCAAGTGACCGAAAGGCGATCGGCTAATTAC
CATCCTAGCATTTGGGACCCCAAATTTATTGAGTCCTTAAGCACTCCCTATACGGTAAGT
GTAACATATGTATGCCTATATGTACATAATAAACCAGGTTTGGTTATGAACATTTGAATT
GTTTTGCAGAATGAGGGCTATTCCAACCTATTAGAGGACTTGAAGGAAGAAGCTAAAAGG
CTAATTAAGGACGCTAGAGACACTTCCTCCCGATTAGAGCTCATTGATTCGATGCAAAGG
TTGGGAGTGGCTTACCATTTGGAGGAGGAAATCAAAGAGGCTATTGATCTTGTTCATTTG
GATGATACCACTACCGATGATCTTTCCACAACTGCACTCCGATTAAGACTTCTACGACAA
CACGGCTATCCAGTTAGCTCAGGTTTGTTCTTTTAGCAGATGTGTTTGATAATGTTTTTA
AGGTCAGAAGCAAGTTCCTGAACAATTTGGCCTCTTGGTGACTACGAAAACAGAGGTGTT
TGATCAATTCAGAAGTAAAGATGGGAGATTCATGGATGGCATCAGCCAGGATATTGCTGG
GCTTTTGAGTTTGTATGAAGCTTCCCATCTTGGACTAGAGGGAGAAGATGACTTGGAAGA
AGCCAGGAGGTTCAGTACTAGACATTTGAAGTCACTGGTTGGGAATTTGGAGAGTGATTT
AGCTGACCAAGTGCAGCAGTCCCTGGAAGTTCCCTTACACTGGAGAATGCCAAGGCTAGA
AGCCCGAAACTTCATCGATATCTACCAAAGGCGCAATACGAAGAACTCAGCACTCCTTGA
GCTAGCCAAGCTGGACTACAATCTAGTGCAGTCATCATATCAGAAGGAGTTGAAGGAGCT
AACAAGGTAAAACTGTACCAATTAAAACCCCAGTTGTTTCATGGCAGCAGGTTGACATGT
CATATTAACGTGTTTGAGACTTGATTCATTAGGTGGTGGACGGACTTGGGATTTAAGGAG
AAGCTAAGTTTTTCTCGGGATCGATTGGTGGAGAACTATTTGTGGTCAATGGGGATCGCT
CCTGAGCCCCACTTCTCCAAATGCAGGATAGGACTCACCAAATTCATATGCATATTAACA
GCCATAGATGACATGTATGACATATATGGATCACCGGATGAGCTTAGACGCTTTACAGAT
GCTGTGAATCGGTATGAAATATATGACATGATAATAATGCAAGCTGCTAATCTTTTTCAT
ATCTTGTTCTGTATTTCACTTAGATGTCAATTGCCTTGAACAATTTTTTTCCTTTCTTTG
TTGTGAGTAGATGGGATACTGGGGCACTGGTGGACCTTCCAGATTACATGAAGATATGTT
ACTTGGCCATGTACAACTTTGCTAATGAAATGGCCTATGATGCATTAAGAGATCATGACC
TATATATTTTACCCTATCTTAAAAGTCAGGTAAGCTAGCATGCATTTTGGATACTCTAAG
AAAAATGAACATGTGTGGTCATACCCTACCTGAACCAATTTTCCACATGACACGATAGAA
TTTTGTCTTCTTCCACGTCCTCCTTTCCCTTTTTCTTCTACTTCACATGATTCAAACGAA
TCTTAAATATTTAATCCTTATTTTCCACTAATGTTGGCTAATTGATGTTTACTGCAGTGG
CTAAATCTCTGTACATCCTACTCAATGGAAGCTCAATGGTTTTACAATGGGTATAAGCCA
AGCATCGATGAATACTTAAGCAATGCCTGGACTTCCGTAGGGGGTCCTGCAGCCATGGTC
CATGCCTATTTTCTAATGGGTTGTGCCACCAAGGGAAACTTGAACAATTGTTTAGACAAT
GCCTCTAATCTACTTTATTGGTCATCTCTTATTACTCGACTTAGCGATGATTTGGGAACT
TCTTCGGTATATTAACTAAACCTATTCTATTAAACTAAATTATTTTATTTTTTAGATACA
ATTGAACTATATTGTGAATCTAACACTTTTCATGTTCTCATCTTAGGCCGAGATTGCGAG
AGGCGACGTGGCAAAATCTATCCAATGTTACATGATTGAAGAACGCATATCCGAAGAACA
AGCTCGAGATCAAGTAGAGAAGCTTATAGGTTACTCATGGAAAAAGTTGAATGAAGCAAG
TATTGATAGCTCTCTCCCGAAGTCCATGATAAATTCATCATTGAACATGGCGCGATCAGC
TCAATGCATTTTTCAGTTTGGAGATGGTATCGGTACATCAATTGGGGTGACCAAAGATCG
ATTGACATCATTCATCATCAAGCCAATATTGATAGAACCAAGCACTAAACCCTATCTTGA
TGGCATGAAGATGAGCAACAGAAGATGA
>CHTPS084_Loci
ATGGCACTCCACCTCTTCTACTTTCCCAAACAATGCTTTTTGACCCATAACTTGCCTGGA
CATCCCATGAAGAAACCACCCCGCGGCACTACTGCACAAATTCGATGTTCAGCGAATGAA
CAAAGTTTCTCTCTAATGACCGAGAGTCGACGATCAGCGCATTACCAGCCCGCCTTTTGG
AGCTACGACTTTGTGGAGTCCTTGAAGAAGAGGGTGATCAATTACATCTATATCTCATTG
TATGAATTTAATTAATTATCATCAACTACGTATTTTATTTATTAATTACTAAGACTAATT
CTGTGTCTCTCAGGAGGAAATATGTGATGGCAGCGTAAAGGAGCTGGAGAAAATGTATGA
GGACAGAGCGAGGAAGCTGGAGGATGAAGTGAAGTGGATGATCCATGAGAAGAGTGCAGA
GCCATTGACACTTCTGGAATTTATTGATGACATTCAACGGTTAGGTTTAGGGCATCGGTT
TGAGAATGATATAAAGAGATCCCTTGATAAAATATTACTATTGGAAGGATCTAATGCAGG
GAAGGGTGAGAGTCTTCATCACACTGCTCTCAGATTCAGGATCCTCAAACAACATGGCTA
CAAAGTCTCTCAAGGTACCCTAATGGATAAGCTGACACAGACACATGTGGCTTTCATCCT
TTTCATTTATTGTATCTGCAAAAACAATTTGACTAACTAAACATGGTTTTGTTTGAATTT
ACAGAAGTGTTTGAGGGTTTTACAGACCAGAATGGACACTTCAAGGCATGCCTTTGCAAA
GATGTGAAAGGAATGTTGAGTCTTTATGAAGCTTCATATCTCGCTTCGGAAGGAGAAACC
CTCCTACACGAGGCTATGGCTTTCTTAAAGATGCATCTTAAAGACCTTGAGGGAACCTTG
GACAAAAGCCTTGAAGAATTAGTGAATCATGCCATGGAGCTTCCATTGCACCGCCGAATG
CCAAGATTAGAAGCCAGATGGTTTATTGAAGCATACAAGAGAAGGGAAGGTGCGGATGAT
GTTCTACTTGAACTCGCAATTCTAGACTTCAATATGGTGCAATGGACACTCCAAGACGAT
CTTCAAGATATGTCGAGGTAAGGCCAAATCTAAAACTAGTTTTCAAAACTCACTAAAAAG
AGAAATTCCTAAGGAGCAAGACAGACATTAGGTATAGACACATTTTAAAGCCATAAGACT
TAAAAGAACTATTCTCAAAATAGACAATATCCACCTCTCTCATGGCATGGTATATATATA
TATAACTCAAAAAAACTTTCTATAGATAATGTTCATAAATTCTCTTATGTAGAAATTTGG
TTTTTGCCTTTCTGTCATTTAGGTGGTGGAAAGACATGGGCCTAGCAAGCAAGTTGCATT
TTGCTAGAGACAGGTTGATGGAATGCTTCTTTTGGACTGTGGGGATGGCTTTCGAACCGG
AATTTAGCAATTGCCGGAAAGGACTAACAAAAGTGACTTCATTTATAACTACCATTGATG
ATGTATATGATGTATATGGTTCAGTGGATGAACTAGAGCTATTTACAGATGCCGTCGCAA
GGTTTGTACTGCAAACTATGCCCCCTCATACAATATATTATGCTTAATTTCTGTTGTTCT
TTTACTAATCTCAAATATGGTCTAATTGCAGATGGGATATCAATATGGTAAATAACCTCC
CAGGCTACATGAAATTATGCTTCCTAGCACTCTACAACACTGTCAATGAAATGGCCTACG
ACACCCTCAAGGAACAAGGACACAACATCCTACCTTACTTAACAAAAGCGGTATATATGT
ATAAATATATAGGCATTGATCCTTAGAAATATAACCGCGTACTTAGAATTTTTTTAATTG
TTGTTATGGATGTTACTGATCTTGTAACATCTGATTGTTTTTCAGTGGGCTGACTTGTGC
AAAGTATTCTTAGTAGAAGCAAAATGGTGCCACAAGGAATACACCCCAACCTTTGAGGAG
TATCTAGAAAATGGATGGCGTTCGGTATCAGGGGCTGCTATACTAATTCACGCCTACTTC
TTAATGAGTAAGAATATCACGAAGGAGGCACTGGAGTGCTTGGAGAACGACCATGAACTC
CTACGTTGGCCGTCTACTATTTTTCGGCTTTGCAATGACTTAGCTACTTCGAAAGTAGGC
AAATTTAAGAATCCATCTTCACACTCTAATCTAATTCAACTTACTTTGTTATATTGATGA
TAATTTTGGTTGTTTGTAATCCAGGCCGAGTTAGAGAGAGGTGAAAGTGCAAATTCAATC
TCATGTTACATGCACCAAACTGGCGTCTCTGAGGAAGATGCTCGTGAACACATGAAAATT
TTGATTGATGAAAGCTGGAAGAAGATGAATAAAGTTCGAGAAATGGATTCTGATTCTCCT
TTTGCAAAACCCTTCGTGGAAACCGCTATCAACCTTGCGCGAATTGCCCAATGTACATAC
CAGTATGGAGATTCCCATGGTGCTCCAGATGCCAGATCAAAGAAGCGGGTCCTGTCACTG
ATAGTTGAGCCAATCCCCGTGAATCTGAAGAAATAA
>CHTPS085_Loci
ATGAAGAAACTACCCCGCGGCACTACTCCACAAATTCGATGTTCAGCGACTGAACAAAGT
TTCTCTCTAATGACCAAGAGCCGACGATCAGCGCATTACCAGCCCGCCTTTTGGAGCTAC
AACTTTGTGGGAGTCCTTGAAGAAGAGGGTGATCAATTACATCTATATATCTCATTATAT
GAATTTAATTAATTATCATCAACTATGTATTTTATTTATTAATTACTACGATTAATTCCG
TGTCTCTCAGGAGGAAAATATGTGATGGCAGCGTAAAGGAGCTGGAGAAAATGTATGAGG
ACAGAGCGAGGAAGCTGGAGGATGAAGTGAAGTGGATGATCCATGAGAAGAGTGCAGAGC
CATTGACACTTCTGGAATTTATTGATGACATTCAACGGTTAGGTTTAGGGTATCGGTTTG
AGAATGATATAAAGAGATCCCTTGATAAAATATTACTATTGGAAGGATCCAATGCAGGGA
AGGGTGAGAGTCTTCATCATACTGCTCTCAGATTCAGGATCCTCAAACAACATGGCTACA
AAGTCACTCAAGGTACTGTATTTTTGAGATATTGTTCTGGAAGTAGTCTCTAAACGAACT
AGCTATATCACAAGCTAGTACATTATGGATAAGCTGAAACAGCCATGTGTGGCTGTTATC
TTTTTCTCTTTGTCCTTTTTTTCTCAGCGATACCTTAATGAGGAAGAAGAAACAGTAGCA
TTTGATGATTTTTGCAGCTACTCCATTTCTTATCTTGTATTTGTAAAAACAATTTTATTA
TTTAGTATCCATTTAGGTATGCTTTATATTTTTTGTTTTTAATGATAGAAAATAGCAGTA
AACTTGAATTAGTCATAAATTTGACATATTAAAATTTTAAATAATTTTTAAGGATACTGC
ATGTATAAGCCTATATTTTTTTATGTAGGAGTTTCTATTTTTATTTTATTTTTATATAAA
AGTTTCAATTTTTAAAAATATGCATGATTTGTTTGAATTCACAGATGTATTGAGGCTTTC
ACAGACTGTAATGGAGACTTCAAGCCATGCCTTTGCAAAGATGTGAAAGGAATGTTAAGT
CTTTATGAAGCTTCGTATCTAGCTTTGGAAGGAGAAACCCTTCTACATGAGGCTATGGTT
TCACAAAGATGCATCTCAAAGCCCTTGGGGGAAATATGGACAAAAGCCTTGAAGAACTAG
TGAATCATGCCATGGAGCTTCCATTGCACCATCGAATGCCAAGATTAGAAGATAGATGGT
GTATTGAAGCATACAAGAGAAGGGAAGGCAGAGATGATGTGTTACTTGAACTCGCTATGC
TAGACTTCAACATGGTGCAATCGACACTCCAAGACGAGCTTAAAGACATGTTCAAGTAAG
GCCAAAAAGATCTTTAATATGGCTCTAACATATTTGTGTACTAGTTAGCTGAAAGCAGGT
CAGGCAATAGTCCCAAAAATTTTTACTATAAGATACTCTAGTAATTAATACAATAAGATC
TAAAACTAATTTTCAAGATTCAGTTAAAAGACGACAATATCTACATCGCTGATTATGACA
TGGTATAACTTAAAAATGCTCCTTCTACATATTCCCTTAAGTGGAAAAACCAGATAAATT
TAGATACATTGCCGTATGTTCATGATTTGGTTTTTGCCTTCTGTCATTTAGGTGGTGGAA
AGATATGGGCCTAGCAAACAAGTTGGATTTTGCCAGAGACAGGTTGATGGAATGCTTCTT
TTCAGCTGTGGGGATGGCGTTCAAACCCGAATTTAGTAAATGCCGGAAAGGACTAACAAA
AGTGGCTGCATTTATATCTTCCATTGATGATGTATATGATGTATATGGTTCGTTGGATGA
ACTCGAGCTATTTACAGATGCCGTCACGAGGTTTGTACTGCAAACTATACCCCTCATACT
ACATGCTTAATTCGTGTTGTTCTTTTACTAATCAATATATGTTTTGGATTCCAAATATGG
TGTACTTGCAGATGGGATATTAATATGGTGAATAACCTCCCAGACTACATGAAATTATGC
TTCCTAGCACTCTACAACACTGTCAATGAAATGGCCTACCACACCCTCAAAGAACAAGGA
CACAATATCCTACCTTACTTGACAAAAGCGGTATATATGTATAAATATATAAACATTGAT
CCTTCGAAATACAACCACATACCTGGAATTTTCTTAATTGTTGTACTTATGGATGTTACT
GATCTTGAAACATCTAAATGTTTTTCAGTGGGCTGACTTATGCAAAGTATTCTTAGTAGA
AGCAAATGGGCTCACAAGGAATACATCCCAACCTTTGAGGAGTATCTAGAGAAATGGATG
GCGTTCGGCATCAGGGGTTGCAATACTAATTCATGCCTACTTCTTAATGAGTAAGAATAT
CACAAAGGAGGCACTGGAGTGCTTAGAGAACGACCATGAACTCCTACGTTGGCCATCTAC
TATTTTACGGCTTTGCAATGATTTAGCTACTTCAAAAGTAGGCAAATTTAAAAATCCATC
TTCACACTCTATTCTAATTCAGCTTACTTTATTATTACATTAATTGATGACATTTTTGGT
TGTTTGTAATCCAGGCCGAGTTAGAGAGGGGTGAAAGTGCAAATTCAATATCATGTTACA
TGCACCAAACTGGTGTCTCTGAGGAAAGTGCTCGTGAACACATGAAAATTTTGACTGGTG
AAAGCTGGAAGAAGATGAATAAAGTTCGAGAACCGGATTACGATTCTCCTTTTTCAAAAC
CCTTCATGGAAATCGCTTTCAATCTTGCGCGAATTTCCGAGTGCACATACCAGTATGGAG
ATGCCCATGGTGCTCCGGACGCTAGATCAAGGCAGCGAGTCCTGTCACTGATAATCGAGC
CAATCCCACTGAATCTGAAGAAATAA
>CHTPS086_Loci
ATGGCACTCCATCTCTTCAACATCCCTAAACAATTCTCTCTAACTCAAAATGTGTCTAGA
CATCCCCTTCATGGAACTTGTATGAAACAGCGGATCAAATGTTTAGCAGGGAATCAGGAT
CTCTCTCAAACAATTGAGAGACGGTCGGCCAATTACCAGCCAGCGGCTTGGAGCTACGAT
TTGTTGGAGTCCTTGAAGAAAGATAATAGAGTGAGTATTATTTTCAATTTCTTCCTGAGC
CATGCATGTGTGTATATATATATATGTTAGATGTTCATGGACTGTTTTTGTAATTATGCT
TTTGTGCTCTTAGGAGGAAATATTTGATGGGGGAGTGAAGACGCTGGAGAAAATGTACGA
GGACAGGGCGAAGAAGTTGGAGGAAGAAGTGAAGTGTAGGATGTATGATGATAACATTGA
GCCATTGGCACTTCTGGAACTGGTTGATGACATCCAGAATTTAGGCTTGGGTTACCGTTT
TGAGAAGGATATAAAGAGATCCCTCCAAAGAAGAATATTGGAAGTTTCTAATGTGACATT
TGAGAAAAGTCTCCATGCTGCTGCTCTCAGCTTCAGGATCCTCAGACAACATGGCTATGA
AGTCTCTCAAGATATTCATATTCTCAAGACTTTTTTCTTTTTTTCCTTTTTGAGTTAGGG
AATCTCTAAAGAAGACATGCACTAAGGGATGAGCTGAAAGGGCTGTTTGTGGCTTATGAA
GAACCTCTCTTTTTCTTTTCATAGTCACAATTGCACCATACCTTTGCTAATGTCCCACTA
GTCTTTGGCTATTCTTATAGATTTGGTAAGAAGATCTGATTAGATGTGGTTCTTTTTTGA
ATGCATAGATGTGTTCAAGAGTTTCATGGATCAGAACGGCAATTTTCAGGCAGAGCTTTG
CAAAGATGTGAAGGGAATGCTGAGTCTCTATGAAGCTTCATATCATGCCTTCGAAGAAGA
AAACCTCCTGCAAGAGGCTAAGGCATTCACCAGAACACATCTCAAAAACCTTGACGCAAA
CATTGACAAAAGCATCCAAGAATTAGTGAATCATGCCATGGAGCTTCCATCGCACCATAG
AATGCTAAGATTAGAGGCGAGATGGCGTATTGAAGAATACAAGAGAAGGGAAGGCGCAGA
TGATGTGTTACTTGAGCTTGCTATACTAGACTTCAACATGGTGCAATCAAGTCTCCAACG
AGAACTTCAAGACATGTCAAGGTTAGTTATCCTCTAACACACCACCTCGTACACGTCGGC
ATCTTTTGGCATGTACTTGACGCCCTGATACCTTTTTTTTGTTTTTTTTTTTCTGATAGG
TAAATAGAGCTTGTATTAGAAGCTCTAGAAGCGGCAGGACACACCAAGTATACAATCAGA
ATGCCTAAGAATCTAGGCAAAGAAGACAAAAAACCTTTCTCCTAAGTAGACATATAGCCA
TTCTAAACTACCGTATTAAGTTGCCAATTAACTTAAACGTCATTAAGCTCATTTAGGATA
CACCCTCTAACAACTTGTAAATCAAATTCTTGGGATTATTGTGATTAATTCGATCTCACC
TTATGTCGTTTTAGGTGGTGGAGACGTATGGGCATAGCAAACAAGTTGCAGTTTGCAAGG
GACAGGCTGATGGAATCCTTCTTTTGGGCTGTGGGGATGGTCTTCGAACCTGAATACAGT
AATTGTCGGAAAGGGCTGACAAAAGTGGCTGCACTGATAACTACACTGGATGACATCTAT
GATATCTATGGCTCATTAGATGAGCTAGAGCAATTTACAGATGCCGTTGAGAGGTTTGTA
TTATGAACAATCCCTTAGCACCCAATCGAATCTTAGAAAGTGCGAGGAATAAAGAAACAA
AAAAATGTGATAGGTTCAAACTCAAATCAATTACTTCATATATATTTCTCCGAATTTATT
TCTCTCCTAATTAATTTTGAATTCAAACCATATTTGCAGGTGGGATATCAATATGATGAA
TAACCTTCCAGACTACATGAAATGAAATTATTCTTCCTAGCACTCTACAACACCACCAAT
GAAATGACTTATGATTGTCTCAAGGAACAAGGAGAGAACATCCTGCCTTATCTCAGAAAA
GCGATATACATCTTGGCTCTTCAAAATACCAACCCAGATACTTATATATCGATACAAGTT
CTGATCTTGACTTCTATATATTTGTATTTCAGTGGGCTGTTTTATGCAAAGTCTTCTTAC
AAGAAGCAAAATGGTTTTCTACGAAATTTACACCGACCTTTGAGGAGTATCTAGACAACG
GATGGCGATCAGCATCAGGACTTGTTCTACTAGTTCATGCCTGTTTCCTAATGAGCAAGA
ACATCACAAAGGAGGCTCTGGAGGGCTTAGAGAAAGAGCACGACTTCTTGCGTTGTCCCA
ACATTATTTTTCGACTTAGCAATGATTTGGCTTCCTGGAAAGTATGAAGTTTAATTAATT
ATCACCTTCCTTTCTGTCCAATTCTCCATTTCAGTACTGCCTTAACACCCATGTTTGTTT
CTGTAATCCAGGCGGAGATAGAGGGAGGTGAAAGCGCAAAGTCAATCTCTTGTTACATGA
ATCAAACGGGTCTTTCTGAGGATCGTGCTCGTGAACACATGAATATTTTAATTGATGAAA
GCTGGAAGAAGATGAACAAAGTTCGAGCAGTGGATTCCAGTTCTCCTTTTGAAAAACCTT
TTGTAGAAACGGCTATTAATCTTGCTCGAATTGCGCAGTGCACATACCAGTATGGAGATT
CGCATAGTGCCCCAGATGATAGATCAAAGAAGCGAGTCTTGTCAGTGATAGTTGAACCAA
TTCCATTAATGGAGAGATAA
>CHTPS082_Loci
ATGGCTTTGAATATGAGCAGGTTCGTTACCATGCCTTCACATGTGCTGCCATCTTCCTTT
GTCGCTCCTTCACTTCAAGTCTCATCGTCTCCTTGTTCATGGCGGACGCGCCCCTCCCCT
TGCACCAGCTGCCATTTATCGCCATCATCATCGTCAAAGCCACTGCTTGGAAGCCATGAT
TATTCTTTGCTCAAGTCCTTAACTCTATCTCCACATGTAGTGATTTCGCTCTTAAAAAAT
TAGAAAGCGCGTCATTGAATCTGTTCAGATATTTAACTAAAGTGTTCTGGGTTTTTGGTT
GGTGTTAGGCGGTGAATTCTGAAGCTGATAGCAGCACCAGAAGGATGAAAGAAGTGAAGG
AAAGAACCTGGGAGGCATTCTATAGAGCTTGGGATTCAAGGGCTGCTATGGAGATGGTAG
ACACAGTTGAGAGGCTAGGTCTATCATACCATTTTGAAGACGAGATAAATGCACTATTGC
AAAGGTTCTGCGACTGGAATGCCAGTGAAGATCTCTTCACCACTGCCCTTCGTTTCCGGT
TGCTTCGCCAAAATGGATTCCCAACTCATTCTGGTAAACACTCTCTCCATCTCCATTTTC
AGTTCTTCACATTTCTATGCCTTGTTTTTGTTTGCTTATTTTCAAATAATATCACAGAAA
ATTACAGATCATATATCTACTGGAGAGAAGCATCTGCATCTGTCAACTGTTTTCCTTCGA
TTATATAAAATGATCTCCCTCTTCTTATGATTTTATTTCTTCAAGGGCTATATATAGAAA
TGTTTCTTGTTCTGAGCCTCAGATGTTTTTGGCAAGTTCATGGATAAGAATGGAAAATTC
AAGGAAAGCTTGACTGAAGACATATGGGGTATGCTGAGTTTACATGAGGCATCTCACTTG
GGGGCCAAAAATGAAGAAGTATTAGCAGAAGCCAAGGAGTTCACAAGGATTCACCTCATA
CAGTCTATGCCGCACATGGAACCCCATTTTAGCAGCCATGTCGGCCGGGCACTCGAGCTT
CCCAGGCACTTGAGGATGGTGAGGTTGGAGGCTAGAAACTATATAGGCGAATATAGCAGG
GAAAGCAACCCGAACTTAGCTTTTCTAGAGCTAGCAAAATTGGATTTCGACATGGTTCAA
TCACTGCACCAGAAAGAGTTGGCTGAGATAGTAAGGTAAATTTTTAATTTTCAACCTTAA
TTTATTATAATTTGAGATAATAGAAAACTGATTTCACCTAAGATTAATTTCATTTCTTGA
CTAAGGCCATCCATGTTCAATTCTATAAAGGTGGTGGAAACAGTTGGGTCTTGTTGATAA
GCTTGATTTTGCTCGAGACCGGCCGATGGAGTGCTTCTTATGGACAGTGGGGATATTTCC
AGATCCCAGGCATTCAAGCTGCCGCATCGAATTAACCAAGGCCATTGCTATCTTACTAGT
TATTGATGATATTTACGACTCTTATGGATCTTTGGACGAGCTTGCTCTCTTCACTGATGC
AGTAAAAAGGTTTAGTATTTTCTTACTTCTGTGCATTTTTTCGGTTTTATCCATTACATG
CATGATCAATAACATGAAGGCTAATTTGGACATGTAGATGGGATCTTGGTGCAATGGATC
AGCTCCCTGAGTACATGAAGATATGTTACATGGCATTGTACAACACTACTAATGACATTG
CATACAGGATCTTGAAGGAGCATGGATGGAGCGTCATAGAAGACCTAAAACGAACGGTGA
CCGATTATAATGTCTTACATTATATATATAAAAACATTTTAAAGTCATGAAGACTCTTTA
AATTTAAAGTAGTCTATATCTAGGTGGTTGGGATGGGGCTATTATGAATATTTACCATAG
AAGGTGTCCGTCTTGGATCCCCATCAGGGGGCATAATTATGGGGTGGGATTGTGGTCCAG
ATGTTTGTTGTGGATTCCACGTGATTGAATACGAAGGAAACCAGAAATTAATGCCTGATA
GAGAAATATTAATTTTCATGTTGCAGTGGATGGACATCTTTGGAGCTTTCCTAGCTGAAG
CCTATTGTTTCAAAGGTGGCCACGTACCCTCACTAGAAGAGTATCTAACTAATGCAGTTA
CCACTGGAGGCACATACATGGCCTTGGTGCATGCTTTTTTTCTTATGGGGCAAGGTGTTA
CTAGGGAAAATATGGCCATGTTGAAGCCCTATCCCAACATCTTCTCCTGCTCAGGGAAAA
TTCTTCGGCTTTGGGATGACTTGGGAACTGCAAGAGTAGGTCACTAAAACCTTAACTTTG
AAAGAATAGTACTAGCAAATCAAAGCTATCTCTGATATCATATTATATATGAAATGAATG
GTTGAATTAGGAGGAGCAAGAGAGAGGAGATAACGCGTCGAGTATAGAATGCTACAAGCG
AGAGCGAGAGATGGATACTGTGTTGGAAGATGAAGCCTGCAGGAAACACATAAGGCAGAT
GATCCAGAGCTTGTGGGTAGAGCTCAATGGGGAGCTGGTTGCTTCGTCTGCATTGCCTCT
TTCAATCATCAAAGCTGCCTTTAACCTCTCAAGAACTGCACAAGTCATTTACCAGCATGG
AGATGATAACAAGACTTCTAGTGTTGAAGATCATGTACAAGCATTGCTCTTTAGGCCTGT
TTCCTCTAATGGGCATGCTCAAATTACCATGCATTAG
>CHTPS087_Loci
ATGCAAATTCTCTTTCTTCCACTTGTCATCAATGTTATGATTGCAGTACATGCTGTTCAA
CAGTCTCTTGATTTCATCTTCGAACTGGTAAGATATTCCAAGTCTTTGCAAGAGATCGAT
CAGCTCAAGTTGATCCAAAGGCTGCCTCCACCTTTCCCAGCATCATTTTCACCTCCCTCT
TTAGTTGATCGAATCTTCCTATGCATGTTTCTCCCTGCACATATAACAATATATTCATAT
GCAACATCAAGCTAAAAACGATTAAAACACATTGCTAAGAATAATGAATAGCTACCCTAT
AATCACTTGTTAGTGACTGGACATAGTCGTAGTCCCAAATGGGGGCTTGATAATTTGCAG
TTCGCCTATTAGCAGTTTTATAAGAAGCTCTGTTGACAACTATTGTTTGTACCGGATGAG
CAGCCTTGCTACTAAAAAGAAGAAAAAACCATAGGGCACAAGGGGTGGGCCCATGTATTT
TTCTACTTTTTTTAAATCAAAGCCATAAAAATACTATTTAAGATAAAATTACAAAATCTT
TTTAAATAAAAGGGTAAAATCCTTTTTCTTTAATAAAGTTGTATAACCTTTGAATGAAAA
TAGGAAGCCCTTTTTAAAAATAATATTTTTTATAAAAGTAAAATATATATATATATATAT
ATATATATTCTTAAAAATAATAATAAAATTCAGATTCTCTTTTCAACAAAAATAGGGATA
AAATCTCTCTCTTTTTAAAATGTTTTCTTTATATAATTTTGAAATTCTTTTTCTTAAAAA
AATAAATTTATAATTTTTTTTAAATTAAATAATTTGTATCAACTGTAGAGCTTTTTTTGA
TAAAATTGAAGAACTTTCTTGAAATAAAATAAAGTTAAAATCATTTTGTAATATAACTTG
TCTAATAAAATTAAATAAAAATCACTTTTCTAAAATTGGTATGCAATCAAGTACAACCAT
ACAATCGACCAAATTTTAGAAGACTTTTTATGGCGATGGAAAAGAAACTTAATAATAAAA
CTCTTTTTGAATATTTTATTCTATGAAAAGATAGTTATGACCCCATCAATACAATATGCT
TTGAGACTCCTATCTAAAGGCCGACAAGCTGGGCATACTAGCATTATTGCAAATTTGACA
TAATACTATTGCTTAATCTTACAGCAAACATGGGAGCACATGACCACAAATTCTATATAT
AGCTGCTGGCAATGTGATCCAGCTTGTCCCACTCCTATGGCTCTTCTGACGCTTTCTTCA
AACCCTTTTTCACTTTTACAAGACTGCAACCTGCAAGCCGCTTCTGCCGCGGAAAATCGC
AGGGTGTTTGCATTTCTGGTCCAGTCCAATGCACGGGTGGGGCTAAAACTAGTAGCCAAA
CTGCTGTGATTGTGAGGCGAACCGCAAGCTACCAACCTTCAATTTGGGACCATGATTATA
TCCGGTCACTAACGAGTGATTATGTGGTAGGTGCTAACTTTTAGTACTATTGTTCATTAA
TGGACTCAACTTGATTTTTTGACGGATATAGTGTCTTATATGCAGGGAGAAACATATACA
AGACAATTGGAGAAGCTTAAGGGAGATGTAAAGATAATGCTTGGCCAAGTCGGGGAACCT
TTGCATCAACTGGAGCTAATCGATACCTTGCAAAGGCTTGGAATACATTATCACTTTGGG
GAAGAAATAAAGAGAATATTGCATAGCATATACAACAACTACAATAGGAATGATACATGG
AAAAATGGAGATTTATATGCCACAGCTCTTGAATTTAGACTCCTAAGACAGCATGGCTAC
CATGTTCCTCAAGGTAGTAGACACTACCGAGTCCTAGGTTTAAATTTAGTCTTCACTACT
GTTTTAATAATTTTTTCAGGCAGCGGAAAGAGGTACACGATCTACCAGGTAAAACAGCAT
ATATAGGAAGCACTAGATCAATTAGTTGCCTAATGAGAATAGCATAAAGAGCACAAGATT
TTTGGGATTTTATAAATTCTGTGCGACATATTTATACTTCAGCATAATTATTGTCATATT
GAATGTTGCAGATGTTTTCCATATTTTCATAAACAAGATGGGGACTGTTAATCCATGGCT
TAATGAAGATATCAAGGAATTCTATGCTTGTATGAAGCTTCATACCTTTCCGTAAAAGGT
GAAAATATCCTAGAAGAGGCTAGAGATTTCACAAGAAATTTTCTTGAAGAATACCTTGAG
CGGACTGTAGATCAAAATGATCTTACTGCGATAATAAACCATGCCATGGAGCTTCCGCTG
CACTGGAGAATGCTAAGGCTAGAGGCAAGATGGTTCATAGATGTATATGAGAGAAGCCAG
GGCATGAATCCCATTTTACTTGAGCTTGCTAAACTGGATTACAATATGGTGCAAGCAACA
TACCAGGAAGGATCTAAAACATGCATCAATGTAGGAGTGAGCATATTCTCATTTTCGTGT
ATAGTTTAGCAGCTACAAAGTATTATCAAATTCTAATATTGATATCCCCTCTTTTGGGCC
TTACAAATGCAGGTGGTGGAGGAGCACACGCCTCCCAGAAAAATCGAGCTTTTCTAGGGA
CAGATTGGTGGAGAATTTCCTTTGGGCTGTGGGATTTATATTTGAACCTCAGTTTGGATA
TTGCAGGAGAATGTTGACAAAACTCATTTCGCTGATAACAACAATTGATGATGTTTATGA
TGTTTATGGGACACTGGATGAACTTGAGCTCTTTACAGATGCTGTTGACAGGTTGGTGGT
TTCTGTATACTCCTTGTCCTTTTAATTTAATAGAGGTTGGGATGCTAGTTTTGTTTCCAC
TGTCAGATGGGATACCAATGCAATGGAGCAACTTCCACAATACATGAAGATCTGTTTCCT
TGCTCTCTACAACTTCACTAATGAAACCGCTTATGATGTTCTTAAAGAACACGATCTCAA
CATCATTTCATATCTCAGAAAAGCGGTAACATTTCAGATTAAAAATTCAGTCATCTTTCT
ATAATCAAATTGACGAAATTTCCTGTGCAAGATATGCTTTTGGCTCATTATATGATTAAT
TCTTCAGTGGGCAGATTTAAGTAAATCCTACTTAGTTGAGGCGAAATGGTACCACGAAGG
TTATATGCCATCTCTACAGGAGTACATCAACAATGCCATGATTTCTATATCAGGTCCACT
AACACTAGTTCATGCCTATTTTTTCATCACAAATCCAATGACGGAGGCCTTGGGATGCTT
AGAGAGATTCCGCGATATAATCCGTTGGTCATCAACGATTTTCCGTCTTTCAGATGATCT
TGGGACATCATCTGTATGCAGCCTAATTATCAGAGATTGCTTTAGTTTATTTTCTATACT
AACAATCCATCATTTAATAATAATAATAATACTGATACATATATTTTTTCTCAGGATGAG
TTAAAAAGAGGAGATGTTCCTAAATCCATACAATGTTACATGTATGAAACTAGTGCTTCT
GAAGACGATGCCCGCAAATACATAGGCTTCTTGATTGATGAAACATGGAAGAAGATGAAT
GAAGAGCGAAATCTGAATTCTCCCTTCTCCCAAACTTTTATTGGAATGGCAATGGACATT
CCTAGGATGGCTCAATGCATATATCTGTACCGGGACGGGTATGGTGTTCAAGACCGTGAG
ACTAAGGATCACGTAAAGACATTATTCATTGAGCCTATTTCCCTTATATAG
>CHTPS089_Loci
ATGGCTCTTTTCATGCTTTCTTCAACCTCTATTCTAAGTTATAGCTTACTGCCACCTAGA
AAGGATTTTTGGATGGGAAAATCCATTAGTGGCAAGCCTGCTCATCCGGTACAATGCGTG
GTTGTCAATAGACCTTCTTATGAAACCACTGTACGGCGAACTGCAAATTACCAAGCTCCC
ATTTGGGACTACGACTATGTCCAGTCACTAAGAAGTGATTATACGGTAGCTATTCATTAT
TCTTAGCAATGTTTGTAGTCGTTTTTTAGCTTGATGTTGCATATCAATGTGTTGTTATAT
GTGCAGGGAGAAACATGCATAGGAAGATTCGACCAACTAAAGAGGGAGGTGAAAATGATG
CTGGGAAAGGTGGAGAAGCCTTTGGATCAACTTGAGCTGATCGATCTCTTGCAAAGACTT
GGAATATCTTACCAGTTCGAAGATGAAATCAAGAGACTGTTGAACAGCATATACTGCAAT
CATAACATTGATGACAAGTGGAAGAAAGAGAATTTGCATGCCACAGCTCTTGAATTTAGA
ATTCTAAGACAAAATGGGTATAGCATTCCTCAAGGTATATCAGTAATATCTTCATTTTTG
GTACAGAAAGATGAAGTACTGCATCCTAAGGCATTTTAGAGATCTTAACTAATTCTTTGC
TAGCAGTAAACGTCTTTCTTTGACTTTGTCTCTATAACAGCTAAAAATGAGCATTTTTTA
TTGCAGATGTTTTTAGTAGTTTCAAGGATGAGATAGGGGGCTTTAAGGCATGCTTTTCTG
AAGATATTCAGGGAATTCTGTGTTTGTATGAAGCTTCCTACCTTTCCATAGAAGGTGAAA
GTATCTTGGAAGAAGCTAGGGATTTCACAAAAAAACATCTTGAAGGATGTCTGCGGCAAA
ATATAGATGAGAATCTTGCCATACTAGTGAGCCATGCTTTGGAGCTTCCACTGCATTGGA
GAATGCTAAGGTTAGAGGCAAGGTGGTTCATAGATGCATGTGAGAGAAGACAGGACATGA
ACCCCATCTTGCTTGAGTTTGCAAAGTTAGATTATAATATGGTGCAAGCAAAGCACCAAG
AGGATCTGAAGTATGCGTCCAGGTAAGAGCAAATGTGCATATTCACATAATATTATTTCA
GATATAACCAACTACAACTTATCATATTCTAATACTGTGGACATTATATTTTTATAGGTG
GTGGAGAAGCACACGTCTTGGAGAAAAGCTGAGCTTTGCGAGAGACAGGTTGATGGAGAA
TTTCTTGTGGACCGTGGGGGTGATATTTGAGCCTCAGTTTGGATATTGTAGGAGAATGTT
GACGAAAGTAAATGCAATGATAACAACAATAGATGATGTTTATGATGTTTATGGAACATT
GGAGGAACTTGAACTCTTTACAGATGCTGTTGACAGGTTGGTGGCAGTGGATCTCCTCTA
TGTATACTTTAGGTATATGCATGTTAACTCCAAAATACCCGCTTGATAAAACCTCAAATA
TTTTGTTTTCATATATGTTCAGATGGGATATCAATGCAATGGATCAACTTCCAGAATATA
TGAAGATATGTTTCCTTGCTCTCTACAACTCCACCAATGAAATGGCTTATGACCTTCTTA
AGGAGCAAGGTTCCCACATCATCGCATATCTTAGAAAAGCGGTAATGTTTTGGATTCCAA
ACTCATGTCAGTACTCTTTGAATTAAATTTCATGAAATTTTCTGTCTCCTATTTACTATG
GACTCATTATACAATTCTTAATCCTTCAGTGGGCAGATTTATGTAAGTCTTACTTACTGG
AGGCAAAGTGGTACCACGCCCGATATACACCAACCCTGCAAGAGTACCTTAGTAATGCAT
GGATTTCAATATCAGCACCAGTAATACTAGTTCATGCGTTCTTTTTTGTTACAAATCCAA
TAACCGAGGACGCTTTGGAATGCTTGGAGCAATATTGCAATATAATCCGATGGTCATCGA
TTATTTTACGCCTTTCAGATGATCTTGGAACTTCATCGGTATGCATTTTTCCTCTCTTTC
TCATTTTGATTAACATGTACGGTAAAGATTGCTTTGATTTCAAGACTGAACAACAAATTA
TAACGGTTCTTTTATTCATTGCCTCAGGATGAACTAAAACGAGGAGATGTTCCTAAATCC
ATACAATGTTACATGCATGAAACTGGTGCTTCTGAAGAAGACGCTCGAGAACACATAAAA
TGCTTGATTGGGGAGACATGGAAGAAGATGAATGAAGATCGAGTTATGGAATCTCCCTTC
TCCCAGACTTTTATCGGAATTGCAATAAACCTCGCTAGGATGGCCCAATGCATGTACCAG
TATGGAGATGGGCATGGTGTTCAAGATCGAGAAACTAAGGATCGTGTATTATCGTTACTA
ATTGAGCCCATTCCCCTGGCCTAG
>CHTPS091_Loci
ATGGCTCTTCTGACGCTTTCTTCAAACCCTTTTTTCACTTTTACAAGACTGCAACCTTCA
AGCCGCTTCTGCCGCGGAAATCGCAGGGTGTTTGCATTTCTGGTCCAGTCCAATGCACGG
GTGGGGCTAAAACTAGTAGCCAACTGCTGTGATTGTGAGGCGAACCGCAAGCTACCAACC
TTCAATTTGGGACCATGATTATATCCAGTCACTAACGAGTGATTATGTGGTAGGTGCTAA
CTTTTAGTACTATTGTTCATTAATGGACTCAACTTGATTTTTTGACGGATATAGTGTCTT
ATATGCAGGGAGAAACATATACAAGACAATTGGAGAAGCTTAAGGGAGATGTAAAGATAA
TGCTTGGCCAAGTCGGGGAACCTTTGCATCAACTGGAGCTAATCGATACCTTGCAAAGGC
TTGGAATACATTATCACTTTGGGGAAGAAATAAAGAGAATATTGCATAGCATATACAACA
ACTACAATAGGAATGATACATGGAAAAATGGAGATTTATATGCCACAGCTCTTGAATTTA
GACTTCTAAGACAGCATGGCTACCATGTTCCTCAAGGTATTAGAAACTACCGAGTCCTAG
GTTTAAATTTAGTCTTCTCTACTGTTTTAATAATTTTTTCAGGCAGCGGAAAGAGGTACA
CGATCTACCAGGAAAAACAGCATATATAGGAAGCACTAGATCAATTAGTTGCCTAATGAG
AATAGCATAAAGAGCACACGATTTTTGGGATTTTATAAATTCTGTGCGACATATTTATAC
TTCAGCATAATTATTGTCATATTGAATGTTGCAGATGTTTTCCATATTTTCATAAACAAG
ATAGGGACTGTTAAGCCATGGCTTAATGAAGATATCAAGGGAATTCTATGCTTGTATGAA
GCTTCATACCTTTCCGTAGAAGGTGAAAATATCCTAGAAGAGGCTAGAGATTTCACAAGA
AATTTTCTTGAAGAGTACCTTGAGCGGACTGTAGATCAAAATGATCTTACTGCGATAATA
AACCATGCCATGGAGCTTCCGCTGCACTGGAGAATGCTAAGGCTAGAGGCAAGATGGTTC
ATAGATGTATATGAGAGAAGCCAGGGCATGAATCCCATTTTACTTGAGCTTGCTAAACTG
GATTACAATATGGTGCAAGCAACATACCAGGAGGATCTAAAACATGCATCAATGTAGGAA
TGAGCATATTCTCATTTTCATGTATAGTTTAGCAGCTACAAAGTATTATCGAATTCTAAT
ATTGATATTCCCTCTTTTGGGCCTTACAAATGCAGGTGGTGGACGAGCACACGCCTCCCA
GAAAAATCGAGCTTTGCTAGGGACAGATTGGTGGAGAATTTCCTTTGGGCTGTGGGATTT
ATATTTGAACCTCAGTTTGGATATTGCAGGAGAATGTTAACAAAACTCATTTCGCTGATA
ACAACAATTGATGATGTTTATGATGTTTATGGGACATTGGATGAACTTGAGCTCTTTACA
GATGCTGTTGACAGGTTGGTGGTTTCTGTGTACTTCTTGTCCTTTTAATTTAATAGAGGT
TGGGATGCTAGTTTTGTTTCCACTGTCAGATGGGATATCAATGCAATGGAGCAACTTCCA
CAATACATGAAGATCTGTTTCCTTGCTCTCTACAACTTCACTAATGAAACCGCTTATGAT
GTTCTTAAAGAACACGATCTCAACATCATTTCATATCTCAGAAAAGCGGTAACATTTCAG
ATTAAAAATTCAGTCATCTTTCTATAATCAAATTGACGAAATTTCCTGTGCAAAATATGT
TTTTGACTGATTATATAATTAATTCTTCAGTGGGCAGATTTAAGTAAATCCTACTTAGTG
GAGGCGAAATGGTACCACGAAGGTTATATGCCATCTCTACAGGAGTACATCAACAATGCC
TGGATTTCAATATCAGGTCCACTAACACTAGTTCATGCCTATTTTTTCATCACAAATCCA
ATGACGGAGGAGGCCTTGGGATGCTTAGAGAGATTCAGCGATATAATCCGCTGGTCATCA
ATGATTTTCCGTCTTTCAGATGATCTTGGGACATCATCTGTATGCAGCCTAATTATCAGA
GATTGCTTTAGTTTATTTTCTATACTACCAATCCATCATTTAATAATAATAATAATAATA
CTGATACATATATTTTTTCTCAGGATGAGTTAAAAAGAGGAGATGTTCCTAAATCCATAC
AATGTTACATGTATGAAACTAGTGCTTCTGAAGACGATGCCCGCAAATACATAGGCTTCT
TGATTGATGAAACATGGAAGAAGATGAATGAAGAGAGAAATCTGAATTCTCCCTTCTCCC
AAACTTTTATTGGAATGGCAATGGACATTCCTAGGATGGCTCAATGCATGTATCTGTATT
ATCGGGACGGGTATGGTGTTCAAGACCGTGAGACTAAGGATCACGTAAAGACATTATTCA
TTGAGCCTATTTCCCCTGTATAG
>CHTPS092_Loci
ATGGCCTTAATTCTCGCTACCAGCAACGGGTCTTCTCCAGCCCCAGTTGCTAATCCAGAG
ACTACTCGCCAAACTGCAAATTATCAGCCTAGCATTTGGGGCAATAGCTTTCATCGTGAG
CAACACTCCTGAGGATGAGGTAGTTTTCTGATCATGTATGTAGTTTGCATAACAAGACCT
AAAGATTTTCTCACTTTTTGTTCTTGCAATTTATTGATACAGATAACTCTGGCCCATAAA
GAGCAGCAGTTGGAAGATCTAAAGAAGGAAGTTAGAAGAGAGCTGATAACTGCAGCTAGT
AAACCTTCAGAACAGCTGAAGTTTATCGATGCAGTTCAACGGCTTGGGGTGGCATACCAC
TTTGAAAAGGAGATAGAAGAAGCATTACAAAATACCTATGATAACTATCATGGCATTGAT
GACATAAATGATGATCTCTATGATGTTGCACTTCGATTTCGACTACTAAGACAACAAGGC
TTCAATATTTCATGTGGTAAGCCTCATGAATATCATGTATAAGGTGCTTCAATATCATCT
AGCAAAGCTCACATATAACATTCTATGTTTTGGTGATGATTGCAGATATATTCAACAGGT
ACACAGATGAAAAGGGAAGGTTCAAGGAGTCTTTGATCCATGATGCGTGTGGTCTACTAG
GCTTGTATGAAGCTGCACATCTCAGGGTGTGGGAAGAAGATATACTAGATGAAGCACTTG
CTTTCACCACCGCTCACCTCAAGTCTATGGTAGAACATTTAGAATACCCTCTTGCAGCAC
AAGTAACGCATGCCCTAGACCGGGCCATTAGGAAAGGCTTGGAGAGGCTAGAGGCAAGGC
CTTTCATGTCTATCTACCAAGATGAAGCTTCACATAGTAAAGCTTTACTAAAGTTTGCAA
AGTTAGATTTCAACCTACTGCAGTCACTGTATAAGAAAGAGCTGAGTAATATCTCGAGGT
TAGTTCTCAAATCATTCTTGCACCTAAATTCAAATCAACAGTTTACCAGGTCTTTTATGT
GGATTAATGTATTTTCTTAGGCGGTGGAAAGACCTAGATTTCTCTTCAAAGCTACCATTT
GCCAGAGATCGATTGGTAGAAGGGTACTTTTGGATAGCAATAAGTTGTTCTGAGCCCCAG
TATTCATATGCTAGAAGAATACAGACCAAAGTAGTTGCTCTGATAGCAACTGTGGATGAT
ATATTTGATGCATATGGAACATTTGAAGAACTGGAGCTCTTTACAGAGGCAATTGAGAGG
TTTGATACATGCGAGATTCAAATTACCTACAACCAATGAATTGATTTCATATTTGAACTT
TAAAAGGGAACTTGGTACTTGATTTTCAGGTGGGGTATTGACAGCATACATCAGTTTCCT
GAATACATGAAGCCGTGCTATCAGGCAGTCCTAGATGTCTACAAAGAAATTGAGGAGATG
GAAAACACAGAAAGATCATATTGTGTCCACCATACGAAAGATGCAGTAGGATTCTTTGAA
CTCTATTGTGTTTATGATATCCTATATTGTACTGTAATGATCGGGTATTTTATGTCACGT
TAGCAATTTTAGTTTGAAAAGTCTTATTTTGTGTGATGGTTGAAAAGTAAAAAAAGAAAA
GTGTTTAGAGAACACGTGTCAATTTCGGATTGGTGAATTTCGTTTTATTGTGTCGGTCAA
TTAAACGAGTTGAAATTTTATGCCATGTCAGCCATAGGGTAGAAAATTTCTTAGGATTTT
AGAAATTGAAATTTTCCGGAAACGAAAAAAAAAAGAATTAATTAAAAAAATTAATTAGAA
TTAATTAAGAAAAATTAAATTAAATTGATGGATAATAAAATTGAGAAAATTAGTTTTAGA
TTGGTGGTAATAAATAAATTTGTGTGTTAAAAAAAATGAATTGGAAATCAAATAAAATAA
TTAGAATAAACAAAAGAAAAGAAAATAAAATAAATAAAATAAATATATTCAATGGGCTTT
GAATATGGGTTGTTAAGGTAATGGGCTGTTTAAAAAAAAAAGGGTTTGGATATGGGTTTA
AGTGGCTGGTGGCTTTTAAAAGCCATGTGAAGTGGGCTGTTTTTTTTATAAAAAAAAAAA
AAAGGGAAAAGGGGGAGAATTGCAGCACGCGGGGGCAGTGAGAGAGCGGGGGCAGTGAGA
GAGAGAAAGGCTACTGTAGAATTAGGGCACTCGCCGGATATTTGACCGGCCGTTTGGACG
ACCAAACGATTTCCGTTTCGGCCCAAATTTGGAGGAAATACTCTATTCGACTAGAGGAAC
AAGTCTACGGTGGCTGATTTCATTTTTAACGGCCAAATTCTCAGATTTGTGGTAGGAGAC
CCTAACCCTAAAACTTAAATTTTTATGTTTTTCCCTTGAAAAAAAAATTATAAATCTGAT
AATTATGAGTTAAATAGGTAATTGTGATGTTGGGTGAATTTTCTGGAATGTTATGGGATT
TGTTCTGGATTTTTTTGTAATTTCCGGAATTCTTTGTAATTGATAAATAATTATTTTAAG
TGTTAAAAATTGTTAGAAATGTAGGAAAATTCCGGAATTAGGGCAAGATTTCAAATCTAG
TGATTTATGAATTTTTGAAAATTGATTGGAATATTTGCGGTAATTTTATTGTGAAAAATT
CGTTATTTTCAAATATTATGAATTATTAGAATTATTGAAAAATTCTGAAATTGTGATATG
AATTCAAGTATATTGATGTGTGAATTTCCGAAAATTCGTTGGTATATTTTCGGGAATTTT
AATGTGAAAATTTTATTTTATTGGGTTATTGAAAATGTTGGAATTATTGAAATTATTGAG
GAATTTTGGAGTTTGTGGCATTTATTTGCATCATGGTTGTATGAAGAAAAAAAAAATTGT
GAAAAGTGAATGAAATGGAAAAAAAATAAAATAGTGATGAAAAATGAAAGCCCGTGTGAG
GCGAACTAAGAAGGGAGAGAGATCCCTAGGGTGAAAGACCCAAAAATTTACCCCGAGAAG
ACTCCGAATGGGGAGTATATTTGGGTGCGGACGCGTATCCTTCGGTGAAAGCTCGAGAAC
GATAGTGCATTGTATGACTGTGTGTCACACGTTCATATGCATTCATTTAATGATTGGATG
TTGTGGGATTGAGTATAAGGTTATATGTTAAATTGTGTGACTTGATTTATGTTGGTAAAC
TGTTGTGTTTGGGTTATTGAAATATAGTAATTCCCCATTAACCCTTTGGGTGTTAGGCAC
CCTACTGAGCAATGTGGAAATGCTCACTCCTTCATTTTTATATTTTTTTAGATGCAGATA
TCACTCCTGAGGATCCACAGGTGGGACAGGGAGGATTTCAGGATGCCCCTAGAGCGGTTT
AGTGGAATGTGTTTTATTTTTTTATTGTGATTGTGGTATGAGACCTTGTAATAAGTGAAT
TATGGATAATGTAATAAGACCTTAATTCGATTAAGGGGATTTTTATGAAATTTTATTTTG
GAATGCAATGATATTTATTAAATCTTAATGTGTTTGAGTAAGGGTTGAAATATTGTTAGT
TGGTGAGAACCTAGTGGGACTTATATGTGAGAAAAAAAAAATTTCAGAGTGTTTTAGTTG
ACTGCCAACGTGAAATAGGAGTAACCCTTAGGGTCAAACCTTTGACCTAGGGTCACGGGC
TAAATTTTGGGTCGCCCGGAATTTAGGTCGTGACATGTACTGTAAATAAAATGCTATATA
TAAGACTTGCATGATATATTTACTTGGCTGAATTTTTATCCTAGATTAAAAGCTTGGTCC
AAGCCAAATGGTTCCATGGAAAATACATACCAACAATAGAAGAGTACATGGGCATCGCAA
TGTTGGTGTCCCCCCCCCCCCCCCCGTTAACAATCATGTCTTTTGTTGGCATGGGAGAGA
CTGCAACCAAGGAAGTCTTTGATTGGGTGCAACAAAACAATAGAAGAGTACATGGGCATC
GCAATGTTGGTGTCCCCCCCGTTAACAATCATGTCTTTTGTTGGCATGGGAGAGACTGCA
ACCAAGGAAGTCTTTGATTGGGTGCAACAAAACCCTAAGATTGTTAGAGCTACCTCTACA
GTCATGAGGCTCATGGATGACATGGCTTCCCACAAGGTACAATGAAACAACACTTCGTAT
TGATACTTGGATATCAATCCCATAAAGATAAAGAAAATCTATTGTATATCAATTTCTTTT
TAACACCTTATATTAGTATTTCTGCAGTTTGAGCAAGAGAGAGGGCATAATCCATCAAGC
ATTGAATGTTACATGAAGCAACATGGTGTGTCGGAGCAACAAGCATATGATGAGCTTCAC
AAGCAAATCGAGAATGCATGGAAGGATATAAATGAAGAGAGCCTCAGACCTACTGCAGTT
CCAATGCTTCTCCTTAGTCGTCTTCTCAATTTTGCTCGATCAGGAGATGTGATGTACAAG
GGCCACAAAGATATGTTCTCACATCCTGAAGAGTGATGAAAAATGATATTTCAATGCTGC
TCATGGACCCTGTGCCAATATGA
>CHTPS093_Loci
ATGGATGATATATTTGATGCATATGGAAAATTTGAAGAACTGGAGCTCTTTACAGAGGCA
ATTGGGAGGTTTGATATATCCGAATTTCAAATTACGTACTACCAATGAATTGAATTCATA
TTTGTACTTTAAAAGGGAACTTCGTACTTGATTTTCAGGTGGGATATTAACAGCATACAT
CAGCTTCCTGAATACATGAAGCCATGCTATCAGGCAGTCCTAGATGTCTACAAAGAAATT
GAGGAGATGGAAAACACAGAAAGATCATACTGTGTCCACCATACAAAAGATGCAGTAGGA
TTCGCTGAACTCTATTGTGTTTATGATATCCTATATTGTACTGTAAATAAAATGCTATAT
ATAACACTTGCATGATATATTTACTTGGCTGAATTTTCATCCTAGATTAAAAGCTTGGTC
CAAGCTAACTTGGTCCAAGCCAAATGGTATCGCAATGGTAACTATTGCTGGCCCCGTGTT
AACAATCATGTCTTTTATTGGCATGAGAGAGACTGCAACCAAGGAAGTCTTTGATTGGCT
GCTACAAAACCCTAAGATTGTTAGAGCTACCTACATAATCATTAGGTTCATGGATGACAT
GGCTTCCCACAAGGTACAATGAAACAACACTTCCTACTGATACTTGGATATCAATCCCAT
AAAGATAAAGAAAATCTATTATATATCAATTTCTTTTTAACACCTTATATTACTATTTCT
GCAGTTTGAGCAAGAGAGAGAGCATATTGCATCAAGCATCGAATATTACATGAAGCAACA
TAGTGTGTCGGAGCAGCAAGCATATGATGAGTTTCACAAGCAAATCGAGAATGCATGGAA
GGATATAAATGAAGAGTGCCTCAGACCTACTGCAGTTCCAATGCTTCTCCTTAGTCGTCT
TCTCAATTTTGCTCGATCAGGAGATGTGATGTACAAGAGCCACAAAGATATATTCACACA
TCCTGGAGAAGTGACGAAAAATAATATTTCAATGCTGCTCATAACCCTGTGCCAATATGA
GAGTGGAGATATATGTGACACAAATAAAGATAGTATACTCTAG
>CHTPS094_Loci
ATGGAAGGAATGAGCGAGGAGATATCAAAATTCTCAGGTGGATGTTCTTTTATTTTCAGG
TGGGATATCAAAAGCATCAATCAACTGCCAGAATACATGGAAGTGACCTATCAGGCACTC
TCAGATGTCTACAAAGAAATTGGGGAAGAGATGGACAAAGAAGGAAAAGCATATTGCTTC
TACTATGTAAAAGAAGTGGTGAGAGCCTTCTTTATTTGATGGTGTTCTGCAGTGGGTCAG
ACATTCGACTAAATAGGTCAACTTAAACATAAGCCCAAGCATAACCTAATTATTAAACAT
GAAATACATCATATGACTTGTTTAACTCATCCAATAATCAAGTGTTAATCTCTCAACCTA
ATATGCTTAACTCAATTTAACTTATTTATCAAAATCAAAATTGAAATAAGTCAAATATAG
TTTAAATAGATTAAAGTGATAATAAGACAAATCAACATAATTATTAAAAACTTCAATTAA
GGTCAAATTCATGCAAATTGATAAATAAATAAAAAAAACATATTTATTCAATATATTACA
TTGGTCAATACAAATTTGACTCAAACAGGCTTATACTCAACCCAATCTCTTGACAAAATG
TGTTGGGCTCGAGTTACATAGGCGAATCACATCAAATTAAAAATTAAAGCATATCTACAA
GTATGTAACATTGACAAATGTTTGTCGGTTGAAAATTCAGGTTGGCTCTTTGACAAAGTA
CAATGGTTCCATAGAGGAATTACATACAAGTTGCACGAGTAAGCTCAGCTCTTCCCTTAG
CCACAACCCTCTCTTTCATTGAAATAGGAGAAATGATAACAAAAGAGGCCTTTGATTGGG
TTTACAAAGACCCTTTTACGGCAGCATCATGTTTAATTGCCAGGCTCATGAACGATATGA
CTACACATAAGGTATATGTGTAGAATATATTACATATAAGTTCATTCGTGATAATTCGTA
TGGTAGTTTTTTCTTCATCTTTTGCATTACTATATATATGTGTGCAGTTTGAACAAGAGA
GAGGGCATGTTGCCTCAGCCATTGAATGCTATGTCAAGCAATATAGTGTCTCAAAGCAAC
AGGCTTATGATGAGTTTAACAAGCAAATTGCGAATGCATGGAACGAAATTAACCAAGGGT
TCCTCGTACCTACTTCCATGCCGATCCCGATCCTTATTAGAGTTCTCAATCTTACACGAG
TGGTAGACATCATTTATAAGGAAAATGATGAATACACTCATGTTGGGAAAGTGATGAAAG
ATAATATTGCATCCTTACTCATTGACCTTGTGCCAGTATGA
>CHTPS095_Loci
ATGTCTATAAGCTTCTCAAAATGTTCTCCAGCCCAAAATCCTAAACTGAACTTTCACCCT
CCAATGTCAAACTTTCACCTTAGAACTTGGGGTAACCAGGTCATTACCTGTGCCCCAGTT
CTTGTTCCAACCACATGCCCCTTAGAGTATCAGCATGTTCTCCTGCCCAAAATGCTAAAC
CAGTGGTTAATCGTCCAACTGCAGATTTTTCACCTAGCATATGGGGTGAGAGGTTCATTA
GCTACACTCCAGCTGATGAAGTAATTCACGATATCTAATATCTATCTGTCTATCTATCTA
TATATGTATATTAACCATCTATCTCAGCAATAGTTTGTCTATGCAATTTGCCGGTACAGA
TAGCCCGTGCCCATAAAGAGAAGCAGGTTGAAGATCTGAAAGAGAAGGTGAGAAGAAGGC
TAATAACTGTCGCTGGTAATCCCTCACAACAGCTGAACTACATAGATGCAATTCAACGGC
TTGGGGTGGCATACCACTTTGAAAGAGAGATAGAAGAAGCATTAAAACATATGTATGATA
ACTATTATGATGTTGAGCATAAAGATGATGATTTATACAATGTTTCTCTTCAATTTCGAC
TCCTAAGACAACAAGGATTCAATCTGTCATGTGGTAAGGCATGAACTATCATCTATTAGA
TAAAATGAAATCTTCATAATGTCATCACAATCTTATTCCGGAATGCTTTTATATCATATT
TTTGTGAATAAATGTAGATGTATTCAATAAGTTCAAGGATCAAAAAGGTGGCTTCCAGGA
ATCTTTGATCAATGATGTGAGAGGCATGCTAGGGTTGTATGAAGCCACACATCTCCGGGT
GCGTGAAGAAGGAATACTTGATGAAGCCCTTGTGTTCACCACCACTCACCTCGAGTCGGT
CGTAGAACATTTAGAATATCCTCTTGCAGAACAGGTTCCTCATGCCCTGAAGCAGCCCGT
TAGGAAAGGTTTGAACAGACTAGAGGCGAGGCGGTATATATCTATCTACCAACTCGAAGC
TTCGCATGATAAAGCTTTGCTGAAGCTGGCAAAGTTAGACTTCAACCTGATGCAGTCACT
GCACAAGGAAGAGCTGAGCAATCTTTCTAGGTCAATTTTTAAATCAACCACGCATATACT
TAGTGATTTTATGATCAGTTCCCTTACTGCTAACCATATTAATTTATTTTAGGTGGCATA
CAGAACTAGGCTTTACCGTGAAGATATCATTTACACGAGATAGAGTCGTGGAGGTCTACT
TCTTTGTACTTGCAATGTATTTTGAGCCCCAATACTCACGAGCTAGAAGAATTCTGACCA
AAGTACTTTACATAATATCCACTATAGATTATATGTATGATGCATATGGTTCGCTTGAAG
AACATAAGCTTTTTGCAGAAATGATTGAAAGGTTTTCTAATATGCAAATAATTCACCTTG
ATTTTGTCCACAATTTTGAAATACTCGTGTTTAAACTTAATCAAGACTTGGTGTTGTTTG
ATTCTCAGGTGGGATATCAATAGCATCGATCAACTTCCAGAATACATGAAAGTAATATAT
CAGGCACTCTTAGATGTCTACAAAGAAATTGAAGAAGAGATGGATAAAGAAGGAAAAGCA
TACAGCTTCCACCATGCAAAAGAAGCGGTACGAGGTTTCTAATTGTAGCTGCCCTACTTT
TTGATTTGATGTTGGTTTATAGTGGCGTAGAAACCTAGGGTCGGCAATTCGTCTGGATCC
TATTTGTGTCAACTCAAATACAATACCAATTAAAAACATAAACTCAAATATCACCTAATT
ATTAAACATGTAAAATATAACCTATTTAATAATTACATGTTATTTAATAATAAAATTGAA
TTAGATTTTATATGGTTTATATTATTGATCTCCCAACCTAACATGCTTGTGACTGAATTT
TAATTAAAGTATATCCAAAATCAAGCTTTATATGAATCAAATATTGATTAAATAAGCTAG
AATTATAATCAAGTTAATCAATATGATTATTAGATTAGGTCAATTTAAATCAATTAGTAT
CATTCAAGTCGATAAAAAAAATAATTTATTTATTAAATGGTTATACAGATTGATATGAAC
TTAACCTAAACTCACTTGCACTCAACCCAAATCCAAGAAAAATAAATGTGTTGGGTTCAA
GTAATGTTTAGGAATCATATTAAGTTTTACCATCCGAGAAGTTTATACTAAAAATTAAAG
CATAAGTAGAAGTATGTAATGTGGAGGAATGTTTTGTCAGATGAAAATTCAGATTGGCGC
TTACTTTGATGAAGCACAATGGTTCCATGAAGGAAATGTACCTACCATAGACAAATACAT
GCAAGTTGCAAGAGTAAGCTCATCGTTCCCCCTGACCACAGTCATCTTTTTCATTGGCAT
GGACGAGATCATAACAAAAGAGGCCTTTGAATGGGTTTACAATGACCCTTTTACAATAGC
TTCATGTTTAATTGCTAGGCTCATGAATGACATGACTTCACATAAGGTATGCATGTAGAA
TATATTACATATAAGTTCATTCGTGACAATTTGTATAGTAGTTTTTTTCCTCATCTTTTG
CGTTACTATATGTGTATGCAGTTTGAACAAGAGAGGGGGCATGTTGCCTCAGCAATTGAA
TGCTACGTGAAGCAATATAGTGTCTCAAAGCAACAGGCTTATGACGAGTTTAACAAGCAA
ATTGCAAATGCATGGAAGGATATTAACCAAGGGTTCCTCAGACCTACTTCCATGCCAGTC
CCAATCCTTACCGGAGTTCTCAATCTTACACGAGTGGTAGACATCATTTACAAGGAAAAT
GATGAATACACTCATGTTGGGAAAGTGATGAAAGATAATATTGCATCCTTGCTCATTGAC
CCTGTGCCAGTATGA
>CHTPS097_Loci
ATGGAGCTTGCCAAGCTATTTCTCTCATACCTACCAATTCATCATTCAAGGTATAGTACT
GTTCTATCATTGTTCCAAGGAATTAACATGTCTACTCAAGTCTCAGCATCTTCTCTAGCC
CAGATTCCCAAACCTAAAAATCGTCCTGTGGCAAACTATCACCCCAACATTTGGGGTGAC
CAGTTTATCTCCTACATTCCTGAAGACAAGGTAATTCAATGAAAATATGGATCAAGTTTA
ATGGCTTATATACTTATTTGGCAGTTATTTTTCTTAATGTGTTGGATGAAAAAAAATTTT
GGTCCAGGTTACACGTGCCTGCAAAGAGGAGCAGATTGTGGATCTGAAAAAGGAAGTGAA
AAGGAAATTAACGGCTGCTGCTGTTGCTAACCCTTCCCAATTGCTGAACTTCATTGATGC
AGTGCAACGTCTTGGGGTGGCATACCACTTTGAGCAAGAGATAGAAGAAGCATTGCAACA
TATTTGTAACAGTTTTCATGACTGCAATGATATGGATGGTGATCTCTACAATATTGCTCT
TGGATTTCGACTACTAAGGCAACAAGGGTACAGTATTTCATGTGGTAAGAGACTAAGAAA
AAAATGTTATGTTCAACCTTCTTATCATTTAAATCTTATGTTCAAGTGGTGATGTTTGTG
TAGGCATATTCAACAAGTTTATGGATGAACGAGGTAGATTCAAGGAAGCTTTGATCAGCG
ATGTAAGAGGCATGCTATGCTTGTATGAAGCTGCACATCTGAGGGTTCATGGAGAGGACA
TACTTGCAAAAGCACTTGCTTTCACCACCACTCACCTCAAGGCCATGGTAGAAAGTTTAG
GATACCATCTTGCAGAACAAGTTGCTCATGCCCTGAACCGGCCCATTAGAAAAGGTATGG
AGAGGCTAGAGGCAAGATGGTATATATCTGTCTACCAAGATGAAGCTTTCCATGATAAAA
CTTTACTAGAGCTAGCAAAATTAGATTTCAATCTAGTGCAGTCACTGCACAAGGAAGAGC
TAAGCAATCTTGCAAGGTTGGTTTTTAGATCACCCACATGTACTTGGCCATTCTTATCAC
TTTCCTGTATGCTGATCATATTAATGTCTTTTAGGTGGTGGAAAGAATTAGACTTTGCTA
CAAAGTTACCTTTTGCACGAGACAGATTGGTTGAAGGCTACTTTTGGATGCATGGGGTGT
ATTTTGAGCCCCAATACTTACGGGGTAGGCGAATTCTAACCAAAGTAATTGCCATGACAT
CCATTCTAGATGATATCCATGATGCATATGGCACACCTGAAGAACTCAAGCTCTTCATAG
AAGCCATTGAGAGGTTTGCTCCTTGCACATTACCAACCTTGATTGTGTATAATAGATGTA
TTTATATATACCTAAATCAAGGTTCATTATTTTATTTTCAGATGGGATATTAACAGCATA
GATCAGCTTCCAGAATACATGAAACTCTGCTATGTGGCACTCTTAGATGTGTACAAAGAA
TCGAGGAAGAGATGGAGAAAGAAGGAAACCATTATCGGGTTCACTATGCCAAAGAAGTAG
TAGGACATCTTTTACTCTGGATCCCCACCTTTTGCATTGATGATATTTTATATGGTCTCA
TATATACATAGATATAACTTGGATGAATGTTCTTTAGATGAAGAATCAAGTTCGAGCTTA
CTTTGCTGAGGCCAAATGGTTACATGAAGAACACGTACCAGCATTTGAAGAGTACATGCG
TGTTGCACTAGCAAGCTCTGGATACTACCTGCTTGCAACCACGTCCTTTGTGGGAATGGG
AGAAATAGCAACAAAGGAGGCCTTTGATTGGGTGACCAGCGATCCTAAGATTATGTCATC
TTCAAATTTCATTGCGAGGCTCATGGATGACATCAAATCACATAAGGTATGAAGAATATA
TGATTCAAATGGGGAGAATATAACACTGGTTTTTTCTCAACTTTTGTATTATACATGCAG
TTTGAGCAAAAGAGAAGGCATGTGGCCTCAGCTGTTGAATGTTACATGAAGCAATATGGT
GTCTCTGAGGAACAAGTATACAGTGAATTTCAAAAGCAAATTGAGAATGCATGGCTGGAT
ATTAACCAGGAATGCCTCAAACCTACTGCTGTTTCAATGCCTCTCCTTGCTCGTCTTCTC
AATCTTACACGAACCGCGGATGTCTTTTACAAAGAGCAAGATTCGTACACACATGTTGGG
AAAGTGATGAGGGATAACATTGCATCTGTCTTCATCAACGCTGTAATATAA
>CHTPS098_Loci
ATGACCGTCATGCCCTTGGAGTGGGTCTTGGGGCGTGACACTTACCGATTCATCATTCAA
GGTATAGAACTGTTCTATCATTGATCCAAGGAATTAACATGTCTACTCAAGTCTCAGCAT
CTTCTCTAGCCCAGATTCCCAAACCCAAAAATCGTCCTGGCAAACTTTCACCCCAACATT
TGGGGTGACCAATTTATCACCTGCACTCCTGAAGACTATGCATCAATTATAAATTTGATA
GTTATTTTTCTTAATATGTTGGATGATAAAATTTGTTGGTCGAGGTTACACGTGCTTGCA
AAGAGGAGCAGATTGAGGATCTGAAAAAGGAAGTGAAAAGGGAATTAACGGTTGTTGTTG
TTGCTAACCCTTCCCAATTGCTGAACTTCATTGATGCATACCACTTTGAGCAAGAGATAG
AAGAAGCATTACAACAAATTTGTAATAGTTTTCATGATTGCAATGATATGGATGGTGATC
TCTACAATATTGCTCTTGGATTTCGACTACTAAGGCAACAAGGGTACAGTATTTCATGTT
GTAAGAGACTAAGAAAAAAATGTTATGTTAAACCTTCTTATCATTCAAAATCTTATGTTC
AAGTGGTGATGTTTATGTAGGTATATTGAACAAGTTTACGGATGAATGAGGTAGATTCAA
GGAAGCTTTGATCAACGATGTAAGAGGCATGCTAGGCTTGTATGAAGCTGCACATCTGAG
GGTTCATGGTGAGGACATACTTGCAGAAGCACTTACTTTCACCACCACTCACCTCGAGGC
CATGGTAGAAAGTTTAGGATATCCTCTTGCAGAACAAGTTGCCCATGCCCTGAACCGGCC
ATTAGAAAAGGTTTGGAGAGGTTAGAGGCAAGATGGTATTTATCTGTCTACCAAGTGTTG
GTTTAAGGGTATGGAAACAAAGGACTAACTCAAAAGACACAAACAAAAAACATAATGAAT
AGTAAGAAAAACTTATTAGTTGAGGCGTGACAAACACTGTTCTTGAAATAGATCCACCCT
CTTCGAAAACGAATTGAATGCACTAAGGTGCCAGTGGTCTACCTCCAGGATTCAATAGCC
AGATCTTGCCTTGGGTGCACTCTATAAGTGAGACATGTACAACTTGGTTTTGAAAAAATT
CCTCCAAAAAGATGTATGAAAGACTCTCTGAAAAATTGGTATTCAAAGAGTAAAAGGTGA
CCTGCTTTTATAGGTCACCAACACAGTCCTAATGGGACTCTACTTGTAATCAGAGGACTC
AAAGTGGAATGAGATTCTACTTATAAGTGAAACAGGACTCTACTAGCACAATCCCAATGG
GATTCTTCCCAAAGGTAAAAGACTAAGTCAAATGGAATAAAAATTAAATAAAAAAAATTG
AATTTTGTAAAAATTAGTCAAATTCGCTAAAACACTTTTTCACATTTACACTCTTCCTAC
ACCAAGATGAAGCTTTCCATGATAAAACTTTACCAGAGCTAGCCAAATTAGATTTCAATC
TAGTGCAGTCACTGCACAAGGAAGAGCTAAGCAATCTTGTAAGGTTGGTTTTTAAATCAC
CCCACATGTACTTGGCCATTCTTATCACTTTCTTGTATACTGATCATATTAATGTCTTTT
AGGTGGTGGAAAGAATTAGACTTTGTTACAAAGTTATCTTTTGCATGAGACAGATTGGTT
GAATGCTACTTTTGTATACATGGGGTATATTTTGAGCCTCAATACTTACGAGCTAAACGA
ATTCTAACCAAAGTAATTGCTATGACATCCATTCTAGATGATATCTATGATGCATATGGC
ACACCTGGTGAACTCAAGCTCTTCACAGAAGCCATTGAGAGGTTTGCTACTTGCACATTA
CCAACCTTGATTGTGTATAATATATGTATTTATATATACCTAAATCAAGGGTCATTATTT
TATTTTCAGGTGGGATATTAACAGCATAGATCAGCTTCCAGAATACATGAAACCCTGCTA
TGTGGCACTCTTTGATGTGTACAAAGAAATCGAGGAAGAGATGGAGAAAGAAGGAAACCA
ATATAGGGTGCACTATGCCAAAGAAGTAGTAGGACATCTTTAACTCTGGATTCCCACCTT
TTGCATTGATGATATTTTATATGGTCTCATATATACATAGATATAACTTGGGTGAATGTC
CATTAGATGAAGAATCAAGTTCGAGGTTACATGAAGAACACGTACCAACACTTGAAGAGT
ACATGTGTGTTGCACTAGTAAGCTTTGGATACTACATGCTTGCAACCACATCCTTGGTGG
GAATGGGAGAAATAGCAACAAAGGAGGCCTTTGATTGGGTGACCAGCGATCCTAAGATTA
TGTCATCTTCAAATTTCATTGCGAGGCTCATGGATGACATCACATCACATAAGGTATGCA
GAATATGTTATTCAAGTGGGGAGAATATAACACACCGGTTTTTTTTTTCTCAACTTTTGC
ATTATACATGCAGTTTGAGCAAAAGAGAAGGCATGTGGCCTCAGCCATTGAATGTTACAT
GAAGTAATATGGTGTCTCTGAGGAACAAGTATACAGCGAGCTTCAAAATCAAATTGAGAA
TGCATGGTTGGATGTCAACCAGGAATGCCTCAAACCTACTACTATTCCAATGCCTCTCCT
TGCTCCTATTCTCAATCTTACACGAGTCTCGGATGTCATTTACAAAGAGCAAGATGCGTA
CACACATGTTGGGAAAGTGATGAAGAATAACATTGCGTACACACATGTAGTTGATTATCG
TCCCCTATGTATTGCCTTGTGGAAGAAGTAATATCTAATAAATCATTATAATAAGGTGAG
GGAACAATACGTAATAAATCATTGTAATATGGAAAGGGGGACACATCATATGTAGCACCT
AGTTTCTCTGGGTTCATAGTGTTTTACTTTTGAATATTCCCTGAATATTTAAATAAGAAT
ATGTATTACTTAAATCACCTGAATATATTATTTATTATATTATATTCTTTAATACATATG
TATTATTGTGATTCAACTTGAGGAGTATTGATACTGAGTCTTAAAATACATATGTATGTA
GAATATATGTCTACAAAAAATCCGGATCTCCTTGTTAATGTGTAATGGTGTTTTGGAGTA
CTACAATACTCACCAAATAACTTCTTTACACTTTATAATGGACACTGACTGGTGAGTTTA
TAGTTAATTAAAGATTTCACTCTATAGCAAATTATTATTATTATTATTATTATTGTTATT
GTTGTTGCTAGCATTATTATTATTTAATTCATTATTATGAAAATTATTATTATTATTACT
ATTTAATTATTATTATTATTAGCTATTAATTTTAGTTTTTTCTTTTTCATCTTTTCTTTT
TGTTGTTTGTTATATACTTCATAAAATTATAAGTTATGGTCTTTTATTAGGTTGAAATTG
GAAGTTCAAGTTCATTAAAGTATGACACAGTTAACTTAGGTTCACTAATTTTGTAAAAAA
TTTGATGCATTTATAGGATAATTAAATAATTCAACAAACTTATCATTTTACTAATTAAGG
TTTTTTATTTTATTTTATTTTTTAAAAAACTTTTTTACATGTAAGAATACAGAAATTATG
GTTCAATGTGAAACTTTGGAATTGCATGAATATGAAAGTGAAATTTGTTGGTGTCGTTCC
CAACTAGAGTTAGGTTCATCCAACTTCACTGGAGTCAGGTGGACTGCTTCCTTTCTCCAA
CTCGTGAACTTAGCCGATACTAAGTTATGTGATAACACCCAATTTTTCCGTTCGTGCTTC
TTGAGAAGTTCGTCCAGTTGTATTGGAATCAGACAGACTTCTTCCATGCACAAAAGGATG
TCCAGACAGGTGATTCGAGCACGTCCCTCCTAAACTTAAGTCAGTTAAGGATAGTTCTAA
CTTATTTTTGTGGCAGAAAATGAGTTTATGTGCATGCCTACCTTGTTCATGCTTTTTGAG
GGGTTTATATAGAGTTGATGATACTGTCCCTATAGTGCTGACTATACACTCTAGTCTTTC
TTGTAATGATGATTGCCCTTAGGGCGGTTGATTGGTGCCATCTATTGACGTGCCAAAATC
TCGGACCATGCAACCGATTGTCCATTTAGCTTGCCAATGTCTGGGATTGTGTGTAACAAT
TAATTGACATTGACTTTTGGGTGTAAATGGAGTCCTGTCCACTGCTTAGATGTCAGGCGT
CTAATCCACTGCTCAAATGTCCTGTGTCTGGGCCAACGCTCAGACATCAAGCATAGTTGA
TCATGCATGCCAGAAATCCTGAGGACTTGATTAGACTGATTTTTTCGTCTGAGAGTCCAA
CGAGCCTAGCCTATCGATTCCGTTCAACCTTGTGGAAGAAGAGAAACCTCTCACTTCTTG
TGTCAGACATAACTTATCTTGGTCCAAACGGATTGATCCCAGACGGGTTATAAGTTTGTC
CTGGTCGGCCAAGGGGTCTTAAGCTTGAAAATGACACGTGAAGGGAAACCCCCCACAATG
CCCTTTTAATCTGTCTACTTCTATTCAGATGAAGAGGAGATGTTTTTGGAGCGTCCAGTT
AGTTTCCTATCTGAACAGGAATTCTGGGATCGTTTCCATATTCCAGAGAATATCCCTATT
CTTCTAATAGACGACGAGGCGTTATCCTCCGTTGACCTGCCCAACAACATGATGTATTTT
ACTAAGGAACAATTCGTTGCAGGGCTCCGTCTACCTATCCCCTCTCTCTTCAAGCAGTTT
CTTCATTTTATGTAAATCCCTTCAGCTTTTCTTCATCCGAATTTTGTCCGGGTATTGATG
GGATGTAGTGTTCTAGACATGCTCTTTCAGTTGAATCTCTCATTGTTGGAAGTTTTGCTT
GTTTACACTGTCAAAATGAGCTGGAAAGAAAGGTTTAGCTTTTCTTCCCATATTCCTTAC
TTGCAGCCAGTGACTGGTCTTTTAGATTCATGCAAAGGCTAGGTAAAGGGGCATGTCCTA
GTCTCTGGTCCTTGGAGTGGTTCGTCTGAGGAACCAGATGGAGTCTTTTATCCACAACAT
TCATTGGAGATTCCGAGTAGGATACGCTTCCATCACTTTCTCTATATTTTGCAATTATTT
CTTCCTCGCTGTCAATTTATTGTTGATCTTTTTGTTTGTGTGATATAGGCAAGGAGAGGT
GGGGACGCCTTGTAGAGTGGGTAGACAAGGCTTCTTTCACCTATTTAACAAGTTGTTCGA
AATAG
>CHTPS099_Loci
ATGACTGATCAGTTTAAAATTGATAAATCTATAGCCCTAGAAGAGGCACAAATAATGCAG
AAAGCCCCTGAAGAGGTACATATTGAACAAGAAGCCCCGAAGAGGCACATATTGAACAAG
AAACCCCTGAAGATCCACATATTGAACGAGAAGCCCCTGAAGAGGCACAGGTACCTGAAA
ATTGTGAGATCTCAGTAAGTTATGTACAAACGGGAGAAAAATGGGATCGAAATAATATTG
TTATTAACAATATTTTTGCTTTCCAAGTGGCCTCTGATATCATAAGAAATGATGAAGATC
CCGAACCACGAAATGTGGAAGAATGTCGACATAGAAATGATTGGCCAAAATGGAAAGAAG
CTATACAGGCAGAATTAAACTCATTAACAAAACGAGAAGTTTTTGGACCTGTAGTCCAAA
CACCTGAAGATGTAAAGCCTGTTGGGTACAAATGGGTATTTGTACGAAAGCGCAATGAGA
ATAATGAGATCATAAGATATAAAGCGCGATTAGTGGCACAAGGTTTCTCGCAGAGACCTG
GTATTGACTACGAGGAAACATATTCTCCCGTCATGGACGTAATCACATTTCGTTTCTTAA
TTAGTTTGGCAGTCTCAAAAGGACTGGATATGCGTCTCATGGATGTATTACATCATATTT
ATACGGATCCATGGATAATGATATATACATGAAAATCCCCAAAGGATTTAAATTGCCTGA
TGCAAATAATACAAAGCCTTCGTAGCATGTACTCAATCAAGTTACAACGATCCTTGTATG
GATTAAAGCAATCTGGACGCATGTGGTACAATCGCCTTAGTGAATACTTGCTAAAAGAAG
GGTATGTGAATAACCCTATATGCCCATGCATCTTCATTAAGAAATCAGAAACCGGATTTG
CAATTATTGCAGTGTATGTGGATAACTTAAATCTTGTTGGAACTCCTGAAGAGCTCACAA
GAACAACAAATTACTTGAAAAAGGAATTTGAAGATGAAAGATCTTGGAAAAACAAAATTT
TGTCTCGGCCTGCAGATCGAGATTTTCCAAATGGAATTTTAGTACATCAATCAACATACA
TTAAGAAAGTTTTGAAGCGTTTTTATATGGATAAAGCGCATCCTTTAAGTTCTCCAATGG
TTGTCTGATCACTTGATGTGAAAAAAGACCCATTTCGTCCTTGCGAAAAGGATGAGAGTT
TGCTTGGTCCTGAAGTACCATATCTTAGTGCTATTGGTGCACTTATGTATCTTGCCAATT
GTACACGTCCAGACATTGCTTTTTCTGTCAATTTATTAGCAAGATACAGTTCCGCTCCAA
CTCGAAGACATTGGAATGGTATCAAACATATATTACGTTATCTTCGCGGAACTACTGATA
TGGGTTTATTTTACTCAAGGGAATCAAAGCAACAATTGCTTGGATATGCAGATGCAGGAT
ATCTTTCAGATCCACATAAAGGCAGGTCACAAACAGGGTATTGTTTTAATTGTAATGGTA
CTGCTATTTCATGGAGATCTGTCAAACAAACAATGGTAGCCACATCATCAAATCATTCAG
AAATACTGGCAATTCATGAAGCAAGTCGTGAATGTATATGGCTAAATCTATGATCCAACA
TATTCGGGAATCATGTGGACTCTCCTCTATCAAAGGTGACCCGACAACATTATTTGAAGA
TAATGTTGCATGCATTGCACAAATAACAGGGGGTTATATTAAAGGAGATAGAACAAAACA
CATTTCACCAAAATTCTTTTATACACATGAACTCCAGAAAGAGTGGTGAAATTGATGTGC
AACAATACGCTCAAGTGATAATCTAGCAGATTTATTCACAAATCATTGCCAACTTCAACA
TTCAAGAAGTTAATACACAGGATTGGAATGCGTCAACTCAAGGATATCGACATGAGGGGG
AGTATGCTTGTAAAAGGGTGTTTAGTGTACTATACTCTTTTTTTTCCTTCGTCCAGGTTT
TGTCCCTACTGAGTTTTACTGGCAAGGTTTTAACGAGGCAGTCCTAATATGCCAAGAAAA
GAATATTGTACTCTTTTTCCTTCGCTAGGTTTTTCCTATAGGGTTTTTTACTAGCAAGGT
TTTAATGAGCATATTCTTTTAATATGGTGGTCATCCAAGGGGAGTGTTGTAAATGAAAAG
TAATGAATGACCACATTGATGGCCATTATGAACTCCATTTACTCATCTTTAAGATGAGTA
ATGGGAGTTCATATTATGAAGCCTATAAAAGGCTTCTTACCCCCCATGTAAAAGGATCCC
GAGAAAAGAAAGAAAACTCTTCCTCTCATTCTCTCTCTCTCTCTTTCTTTCACTTTCTCA
ATTCTCTTATTTGATTCCTTCTTCCATATTATATATCAAAGTAAAATATATTTTATCTCT
ACTACTTTGATTTGCATTATATTTGTCCTTGTTTTACAACAATAAATTATAGTTGAGTTT
TTTTTAAAAAAAAATTGGCATATGCTTGTATTACTTTGTTAGCTTGAGGACGAAAGCCTA
TACAAATAATGAGTTGAATGAAATAAGAAGCGAGTAAATTACATGTATCAATGAAATTGT
AATTTTTAGATTACAGAAATGAGTACATGCATTAATATATATGAAAATATATAGTGATTA
TGAGATTTGAGAATCTATTTATTTTGAATGATGGGAATTAAACTTCGTAAAATTTCAATG
TAGATCGGAAGTAAATTTTTTTGTTACTTGAAATATTCACAACTTCTTTCCTGTAGTGAT
GTTATTTGTATAGAACTTCCCTGGACAATCGTTTTCATGACTGGGAATTGAATTAGAGAA
AATTTTGTAGAAGATTTTTTCAAATTTGGAAAAATCGCATGTAGAAGAGTTGAATGGCAA
GGAAATCTACACACTCGTTGAACAGTCTAGGCCCACTTTTCCAATCAGCTAGCACGTTTT
TTTGAATTGAATAACCACGGATTGATATTGATTGGATCCATTATCAGTCATTCAATCCTA
AAGCATTCATTTGTCAAACTCCAAGAATATAGGTTTGGCCGAGTGAACATTTCAATACTA
AACTTGTCCAAATACATTAATTTGATATTTTTAGTAAATATGATGCGCAAAATGAAACCT
ACTTGGTCGATAATGACCTAGTGGTTAGGGCAATCCCTCAAAATTCATAAAAAAAAGAAG
ATGCAAATAGAATCAAATAGTAGTTCTTATGTTATTTTTTCAAAAATAGTTATCGAGTCT
GGAAATGGGTATTTTTCATTTACGAAGCTTAATCCTATGGATTTAATTTTCATCGACTAG
GAGAATAATTTGATCCTAGCCACACCTAATGTTAACGACTTGTTTAGGTATTTTGAGTGA
AGAGGACAACGGTTCCACACCGTGGGCCCCAAAACTGAACCAAATCCCTCATACTATTCA
ACTACATACTACCACTGCATGCCAAGCCGTCTCTCTCATACTTACCAATTCTTTCTCTAG
TCCAGATTCTTAAACCCCAACATTTGGGGTGACCAATTTATTACCTACACTCCCGAAGAA
AGTTAATTCAATGAAATTATGTTTATATACTTATTTGGAAGTTATTTTTCTTAGGATGAT
AAAATTTGCTGGTCTAGGTTACAAGTGCCTACAAAGAGGAGCAGATTGAGGATCTGAAAA
ATGAATTGAAAATGGAATTATACATGGTGTTGACTATAAGAATTTCAGTGGATTCAAAAA
GCCCCAATTTATACCTTAGCCGCCCCTAATAGTTTCGGCTCTTGCTTCATAAATTTAGCC
AAGGACTCATGAAAAACTTTTTCTTTCACGTCATCAATCCCTTTCATACACTACTTTCAC
GTTTTTATTTTACATTATCTTCAACAATAGAACATTTAGAATATCCTCTTGCGGAACAAG
TTGCTCATGCACTAAAGCAGCCCATTAGAAAAGGTTTAGAGAGGCTAGAGGCAAGGTGGT
ATATGTCTATCTACCAGGATGAAACTTCGCATGACACAACTTTACTAAAGCTGGCCAAGT
TAGATTTCAATCTAGTGCAGTCCCTACACAAGGAGGAGCTAAGCAATATTGCTAGGTTTT
GCTTTCAAATCACTAGCAGATATACCTAGTCACCTTCTCATTTTACCATGAGCTAATTGT
TTTAATGAATTTTAGGTGGTTGGAAAGAATTAGACTTTGCTACAAAGCTACCTTTGCGAG
AGATAGATTGGTGGAAGGCTACTTTTGGATACTTGGGTGTACTTTGAGCCTCAATATGTC
CGGGCTAGACGAATTCTAACCAAAACAATTTCCATGACATCCATTATAGATGATATATAT
GACGCATATGGCACATTTGAAGAACTCGAGCTCTTCACCGAGGCCATTGAGAGGTTTGAT
TGATGCAAATTACCAACCTTCATCATTTATACTGTATGTGATACTTAAATCAAGCCTGGT
TTTATTTTCAGGTGGGATATTAATAGCATAGATCACCTTCCAGAATACATGAAACACTGC
TATGTGCACTCTTAGATGTGTACAAAGAAATTGAGGAAGAGATGGAGAAAAAAGGAAACC
AATATCGGGTTCAATATGCGATAGAAGCGGTAGGACATTCTGCATCGACTTTGTTTTGTA
TAGTAACATATCGTAAGGATATAGATGTAACCTGATTGAATGTTTGACAGATGAAAAACC
TAGTTAGAGCTTAATTTCATGAGGCTAAATGGTTCCATGAAGGACGCATACCAACAATGG
AAGAGTATATGATAATAATAGGTTTATCTTAGGGAATCAATAATTATTTTTGTATGTTAT
AAAGATTACATTTATACTTGAATTATTTTTAATTTATTATATCATATAAATTTTTTATCT
TATAATATTGTAAATTTTAATTATATTAGGAAATCAATGAATGCTTTTATAACTATTTAA
ATGATGTTAGTTATGAGATAATTTTATTTTATTATTGTTTTTTACCTTATTTACTTGTAC
CTATTTTTTAATAATTTACATAATATTTTTATAATTTTTAAAATTTTCTAATTATCATAT
TTTTTTGTATATGACACTTAAATCAAGCCTGGTTTATTTTCTGGTGGGATGTTAACAGCA
TAGATCACCTTCCAGAATACATGAAACACTGCTATGTGGCACTCTTAGATGTGTACAAGA
AATTGAGGAAGAGATGGAGAAAGAGGAACCAATATCGGGTTCAAAATGCGATAGAAGCAG
TAGGACATTCTGCATTGACTTTGTTTTGTATAGTAACATATCGTAAGGAGATAGATGTAA
CTTGATGAATGTTTGACAGATGAAAACCTAGTTAGAGCTTATTTTCATGAGGCTAAATGG
TTCCATGAAGGAAGCATACAACAATGGAGGTATATGGGGATAGCACTGGTAACCTCAGGT
TACTACATGCTTACAACCATGTCTTTCATTGGTATGGGAGAAATTGTAACAAAGGAGGCC
TTTGATTGGGTGATTAGTGACCCTAAGATTATCACAGCATCAGCTGTAATTTGCAGGCTC
ACGGATGACATCAGTTCATATAAGGTATTGTGA
>CHTPS100_Loci
ATGCAATGGAGCTTCCCAAGCTTTGCACTCATACTTACCAAGTCAGCTTTCAAAGTAGTG
TTCTACTACCGTTCCAAAAAATTATCATGGCGAGTCAAGTCTTATCAAGCCCTCTAGGCC
AATTTCTAAACTGGAAAATCGTCCAGTGGCCAATTATCACCCTACCATTTGGGGAGTGAC
CAGTTCATATCCTACACTCCTGAAGACGAGGTAATTGAATTAAAATATGTGTTAAATCTT
ATATGGCTTATAAATGCCTATATATTCGAAAGTTGCTTTTCTTAATGTGTTGTTTAGTAA
AATTACTTGGTTGCCACAGGCAACACGTGCCTGCAAAGAGAAGCAGGTTGAAGATCTGAA
AGAGGAAATTTGAAGGAAGCTAATGAATGCAGCTGGTAACACTTTCCAACAGCTGAAATT
TATCGATGCTGTGCAACGTCTTGGGTGCATACCACTTTGAAAGAGAGATAGAAGAAGTGT
TACAACATATTTATGATAGCTATCCTGATGGTGATGATATGGAAGGTGATATCTATAATG
TTGCTCTTCAATTTCGGTAACTAAGGCAAGCTGGGTTCAATATTTCATGTGGTAAGAGCC
CAAAGAATGATCATGTGTGAGCTAAAATCCATCCTTCTCATAATTCCAATCTTATGTTTA
AATTATGGTATTTATGTAGGCATGTTCAATGAGTTCAAGGATGAAAAGGGTAACTTCAAG
AAAGCTTTGGTCCAGCGACGTAAGAGGCATGCTGGGCTTGTATGAGGCTGTGCATCTCAG
AGTTAATGGAGAAGACATACTGGATGAAGCACTTGCTTTCACCACCACCCATCTAAGGTC
CATGGTAGAACATTAGAATATCCTCTTGCGGAAGAAGTTGCTCATGCACTAAAGCAGCCC
ATTAGAAAGGTTTAGAGAGGCTAGAGGCAAGGTGGTTTATGTCTATCTACTAGGATGCAC
AACTCTACTAAAGCTGGCCAAGCTAGATTTCAATCTAGTGCAGTCCCTACACAAGGAGGA
GCTAAGCAATATTGCTAGGTTTGCTTTCAAATCACTAGCAGATATACCTAGTCACCTTCT
CATTTTACCATGAGCTAATTGTTTTAATGAATTTTAGTGGTGGAAAGAATTAGACTTTGC
TACAAAGCTACCTTTGCGCGAGATAGATTCGTGGAAGGCTACTTTTGGATATTTGGGGTG
TACCAGGGTTCAAAGTATTAGCCGATCCCATACGACTCGACCGAGTCGTATCTGCCTCGA
CACTTACCACGATGAGTCCGATACCAGGTACAATCCTATGCACTAACTCAACATTAAATC
AGTAGGACTCAATTGGCTTGGCTCAAATTCCGAGTTAACTTGGTTGAATCGGTTAAATTA
CAAAATTTTTTCTGATTCAAATCAGTGATTTTTTTTCCCTTTCAAATTAGAACATAAAGA
TCATAAAATTTTCCAAAAAAATCAAAGGAAGAAGAAACATTGAAATTTAATCGAGCCGTG
ACTTCTTTTTAAGTCTAGAAGAGGAGAGATCAGGCAGATGAGGGCTCACTTACCTCACCA
CAATCGACGGAGCATGGATTTTGGGACCGATGGATCACTCCTCAGCGTCGATTTCAGTGA
ACTAAGCATTGGATACCTTTTCCGGTGACGACGACCATTCGGGGAGAGCTTTTATCGCAA
GTTTGCAAACTTGTAGTCAAACAATATTTGGGAAAGTAAATTAAAACTAGAATGTTATGA
TTTATATGCACTATGAGATTTAATGAGAATAACTTGGATGGCATTTTAATATTTTTAATT
TATTATATAATCTAAATTTTTTGTCTTATAACATTCCAAATTAAAGTAGAAAATCAATAA
TTATTTAAAAAATATATTTTTAAAAGAATCATAATTATAAAACAACATTTTAATAATAGG
TTTATATTAGGGAATCAATAATTATTTTTGTATGTTATAAAGATTACATTTATACTTGAA
TTATTTTTAATTTTTATATCATATAAATTTTTTATCTTATAATATTGTAAATTTTAATTA
TATTAGGAAATCAATGAATGATTTTATAACTATTTAAATGATGTTAGTTATGAGATAATT
TTTTTTTATATTATTTTTTACCTTATTTACTTACTTGTACCTATTTTTTAAAATAATTTA
CATAATATTTTTAAAATTTTAAAATTTTCTAATATCATATTTTGCGTATCTTCCGATACC
AAACCGATACACTGAGATCGATGTGCCTCAAGATCGTCCGAGTCAATGATCGATACTGCG
ACTTTGAATCATGAGGTGTACTTTGAGCCTCAATATGTCCGGGCTAGATGAATTCTAACC
AAAACAATTTCCATGACATCCATTATAGATGATATATATGACACATATGGCACATTTGAA
AAACTCGAGCTCTTCACCGAGGCCATTGAGAGGTTTGATTGATGCAAATTACCAACCTTC
ATCATTTATATTGTATGTGATACTTAAATCAAGCCTGGTTTTATTTCAGGTGGGATATTA
ACAGCATAGATCACCTTCCAGAATACATGAAACACTGCTATGTGGCACTCTTAGATGTGT
ACAAGAGATGGAGAAAAAAGGAACCAATATCGGGTTCAAAATGCGATAGAAGCAGTAGGA
CATTCTGCATTGACTTTGTTTTGTATAGTAACATATCGTAAGGATATGGATGTAACTTGA
TTGAATGTTTGACAGATGGAAAAACCTAGTTAGAGCTTATTTTCATGAGGCTAATTGGTT
CCATGAAGGAAGCATACCAACAATGGAAGAGTATATGAGGATAGCACTGGTAACCTCAGG
TTACTACATGCTTACAACCATGTCTTTCATTGGTATGGGAGAAATTGTAACAAAGGAGGC
CTTTGATTGGGTGATCAGTGACCCTAAGATTATCACAGCATCAGCCTGTAATTTGTAGGC
TCATGGATGACATCAGTTCACATAAGGTATTGTGAATATAGTATTTCTTGTTAAGCTATA
ATTTGACCTTGACCTTAAAGCTCAATCAATTAAACATATTTACTGTACTCTTCTTCTAAA
CTATATATGCAGTTTGAGCAAAAGAGGAGGGCATGTTGCCTCAGGCATTGAATGTTACAT
GAAGCAATATGGTGCCTCTGAGGAAGAGGCATACGATGAGTTCAGAAGCAAGTTGTGGAT
GCATGGAGGGATATTACGAGGAGTTCCTACGACCTACAGTTGTTCCGATGCCTCTCCTAA
TGCGTGTGCTTAATCTTTCTCGAGTGATGATGTGATCTACACGGGGGGAGATGGGTACAC
TCATGTTGGAAAAGTGATGAAGAACAATGTTGCATCACTGCTCATTCACCCTATTGTATG
A
>CHTPS101_Loci
ATGGCTCTTCTAACGCTTTCTTCAAACCCTTTTTTCACTTTTACAAGACTGCAACCTGCA
AGCCGCTTCTGCCGCGGAAAATCGCAGGGTGTTTGCATTTCTGGTCCAGTCCAATGCACG
GGTGGGGCTAAAACTAGTAGCCAAACTGCTGTGATTGTGAGGCGAACCGCAAGCTACCAA
CCTTCAATTTGGGACCATGATTATATCCAGTCACTAACGAGTGATTATGTGGTAGGTGCT
AACTTTTAGTACTATTGTTCATTAATGGACTCAACTTGATTTTTTGACGGATATAGTGTC
TTATATGCAGGGAGAAACATATACAAGACAATTGGAGAAGCTTAAGGGAGATGTAAAGAT
AATGCTTGGCCAAGTCGGGGAACCTTTGCATCAACTGGAGCTAATCGATACCTTGCAAAG
GCTTGGAATACATTATCACTTTGGGGAAGAAATAAAGAGAATATTGCATAGCATATACAA
CAACTACAATAGGAATGATACATGGAAAAATGGAGATTTATATGCCACAGCTCTTGAATT
TAGACTCCTAAGACAGCATGGCTACCATGTTCCTCAAGGTATTAGACACTACCGAGTCCT
AGGTTTAAATTTAGTCTTCACTACTGTTTTAATAATTTTTTCAGGCAGCGGAAAGAGGTA
CACGATCTACCAGGTAAAACAGCATATATAGGAAGCACTAGATCAATTAGTTGCCTAATG
AGAATAGCATAAAGAGCACACGATTTTTGGGATTTTATAAATTCTGTGCGACATATTTAT
ACTTCAGCATAATTATTGTCATATTGAATGTTGCAGATGTTTCCATATTTTCATAAACAA
GATGGGGACTGTTAAGCCATGGCTTAATGAAGATATCAAGGGAATTCTATGCTTGTATGA
AGCTTCATACCTTTCCGTAGAAGGTGAAAATATCCTAGAAGAGGCTAGAGATTTCACAAG
AAATTTTCTTGAAGAATACCTTGAGCGGACTGTAGATCAAAATGATCTTACTGCGATAAT
AAACCATGCCATGGAGCTTCCGCTGCACTGGAGAATGCTAAGGCTAGAGGCAAGATGGTT
CATAGATGTATATGAGAGAAGCCAGGGCATGAATCCCATTTTACTTGAGCTTGCTAAACT
GGATTACAATATGGTGCAAGCAACATACCAGGAGGATCTAAAACATGCATCAATGTAGGA
GTGAGCATATTCTCATTTTCGTGTATAGTTTAGCAGCTACAAAGTATTATCAAATTCTAA
TATTGATATCCCCTCTTTTGGGCCTTACAAATGTAGGTGGTGGAGGAGCACACGCCTCCC
AGAAAAATCGAGCTTTGCTAGGGACAGATTGGTGGAGAATTTCCTTTGGGCTGTGGGATT
TATATTTGAACCTCAGTTTGGATATTGCAGGAGAATGTTGACAAAACTCATTTCGCTGAT
AACAACAATTGATGATGTTTATGATGTTTATGGGACATTGGATGAACTTGAGCTCTTTAC
AGATGCTGTTGACAGGTTGGTGGTTTCTGTATACTCCTTGTCCTTTTAATTTAATAGAGG
CTGGGATGCTAGTTTTGTTTCCACTGTCAGATGGGATACCAATGCAATGGAGCAACTTCC
ACAATACATGAAGATCTGTTTCCTTGCTCTCTACAACTTCACTAATGAAACCGCTTATGA
TGTTCTTAAAGAACACGATCTCAACATCATTTCATATCTCAGAAATGCGGTAACATTTCA
GATTAAAAATTCAGTCCTCTTTCTATAATCAAATGGACGAAATTTCCTGTGCAAAATATG
CTTTTGGCTCATTATATGATTAATTCTTCAGTGGGCAGATATAACAAAATCCCAATTAGT
GGAGGCGAAATGGTACCACGAAGGTTATAAGCCATCTCTACAGGAGTATATCAACAATGC
CTGGATTTCAGTATCAGGTCCACTAACACTAGTTCATGCCTATTTTTTCATCACAAATCC
AATGACGGAGGAGGCCTTGGGATGCTTAGAGAGATTCCGCGATATAATCCGTTGGTCATC
AACGATTTTCCGTCTTTCAGATGATCTTGGGACATCATCTGTATGCAGCCTAATTATCAG
AGATTGCTTTAGTTTATTTTCTATACTAACAATCCATCATTTAATAATAATAATAATAAT
AATAATAATACTGATACATACATTTTTTTCTCAGGATGAGTTAAAAAGAGGAGATGTTCC
TAAATCCATACAATGTTACATGTATGAAACTAGTGCTTCTGAAGACGATGCCCGCAAATA
CATAGGCTTCTTGATTGATGAAACATGGAAGAAGATGAATGAAGAGCGAAATCTGAATTC
TCCCTTCTCCCAAACTTTTATTGGAATGGCAATGGACATTCCTAGGATGGCTCAATGCAT
ATATCTGTACCGGGACGGGTATGGTGTTCAAGACCGTGAGACTAAGGATCACGTAAAGAC
ATTATTCATTGAGCCTATTTCCCTTATATAGAGAACCCATGTCCTTCAGTCTGCGATGTG
AATGTGATCTAAGCTTTTTAGAGTTTGGATGTGGTAGAACTTGGTAAATTTGTGCAAAGG
ATATTTCCCTGAAGTTCAATTGACTTATTTGGTTGGTTTGGTCTTATGTTCCTCAGCTGT
TAGACTGATTTCTTGTGAGATTCACCATTAG
>CHTPS102_Loci
ATGGAGCACATGACCACAAATTCTATATATAGCTGCTGGCAATGTGATCCAGCTTGTCCC
ACTCCTATGGCTCTTCTGACGCTTTCTTCAAACCCTTTTTTCACTTTTACAAGACTGCAA
CCTGCAAGCCGCTTCTGCCGCGGAAAATCGCAGGGTGTTTGCATTTCTGGTCCAGTCCAA
TGCACGGGTGGGGCTAAAACTAGTAGCCAAACTGCTGTGATTGTGAGGCGAACCGCAAGC
TACCAACCTTCAATTTGGGACCATGATTATATCCGGTCACTAACGAGTGATTATGTGGTA
GGTGCTAACTTTTAGTACTATTGTTCATTAATGGACTCAACTTGATTTTTTGACGGATAT
AGTGTCTTATATGCAGGGAGAAACATATACAAGACAATTGGAGAAGCTTAAGGGAGATGT
AAAGATAATGCTTGGCCAAGTCGGGGAACCTTTGCATCAACTGGAGCTAATCGATACCTT
GCAAAGGCTTGGAATACATTATCACTTTGGGGAAGAAATAAAGAGAATATTGCATAGCAT
ATACAACAACTACAATAGGAATGATACATGGAAAAATGGAGATTTATATGCCACAGCTCT
TGAATTTAGACTCCTAAGACAGCATGGCTACCATGTTCCCCAAGGTACTAGACACTACCG
AGTCCTAGGTTTAAATTTAGTCTTCACTACTGTTTTAATAATTTTTTCAGGCAGCGGAAA
GAGGTACACGATCTACCAGGTAAAACAGCATATATAGGAAGCACTAGATCAATTAGTTGC
CTAATGAGAATAGCATAAAGAGCACACGATTTTTGGGATTTTATAAATTCTGTGCGACAT
ATTTATACTTCAGCATAATTATTGGCATATTGAATGTTGCAGATGTTTTCCATATTTTCA
TAAACAAGATGGGGACTGTTAAGCCATGGCTTAATGAAGATATCAAGGGAATTCTATGCT
TGTATGAAGCTTCATACCTTTCCGTAGAAGGTGAAAATATCCTAGAAGAGGCTAGAGATT
TCACAAGAAATTTTCTTGAAGAATACCTTGAGCGGACTGTAGATCAAAATGATCTTACTG
CGATAATAAACCATGCCATGGAGCTTCCGCTGCACTGGAGAATGCTAAGGCTAGAGGCAA
GATGGTTCATAGATGTATATGAGAGAAGCCAGGGCATGAATCCATTTTACTTGAGCTTGC
TAAACTGGATTACAATATGGTGCAAGCAACATACCAGGAGGATCTAAAACATGCATCAAT
GTAGGAGTGAGCATATTCTCATTTTCGTGTATAGTTTAGCAGCTACAAAGTATTATCAAA
TTCTAATATTGATATCCCCTCTTTTGGGCCTTACAAATGTAGGTGGTGGAGGAGCACACG
CCTCCCAGAAAAATCGAGCTTTGCTAGGGACAGATTGGTGGAGAATTTCCTTTGGGCTGT
GGGATTTATATTTGAACCTCAGTTTGGATATTGCAGGAGAATGTTGACAAACTCATTTCG
CTGATAACAACAATTGATGATGTTTATGATGTTTATGGGACATTGGATGAACTTGAGCTC
TTTACAGATGCTGTTGACAGGTTGGTGGTTTCTGTATACTCCTTGTCCTTTTAATTTAAT
AGAGGCTGGGATGCTAGTTTTGTTTCCACTGTCAGATGGGATACCAATGCAATGGAGCAA
CTTCCACAATACATGAAGATCTGTTTCCTTGCTCTCTACAACTTCACTAATGAAACCGCT
TATGATGTTCTTAAAGAACACGATCTCAACATCATTTCATATCTCAGAAATGCGGTAACA
TTTCAGATTAAAAATTCAGTCCTCTTTCTATAATCAAATGGACGAAATTTCCTGTGCAAA
ATATGCTTTTGGCTCATTATATGATTAATTCTTCAGTGGGCAGATATAACAAAATCCCAA
TTAGTGGAGGCGAAATGGTACCACGAAGGTTATAAGCCATCTCTACAGGAGTATATCAAC
AATGCCTGGATTTCAGTATCAGGTCCACTAACACTAGTTCATGCCTATTTTTTCATCACA
AATCCAATGACGGAGGAGGCCTTGGGATGCTTAGAGAGATTCCGCGATATAATCCGTTGG
TCATCAACGATTTTCCGTCTTTCAGATGATCTTGGGACATCATCTGTATGCAGCCTAATT
ATCAGAGATTGCTTTAGTTTATTTTCTATACTAACAATCCATCATTTAATAATAATAATA
ATAATAATAATACTGATACATACATTTTTTTCTCAGGATGAGTTAAAAAGAGGAGATGTT
CCTAAATCCATACAATGTTACATGTATGAAACTAGTGCTTCTGAAGACGATGCCCGCAAA
TACATAGGCTTCTTGATTGATGAAACATGGAAGAAGATGAATGAAGAGCGAAATCTGAAT
TCTCCCTTCTCCCAAACTTTTATTGGAATGGCAATGGACATTCCTAGGATGGCTCAATGC
ATATATCTGTACCGGGACGGGTATGGTGTTCAAGACCGTGAGACTAAGGATCACGTAAAG
ACATTATTCATTGAGCCTATTTCCCTTATATAG
>CHTPS103_Loci
ATGCTTGCTTCAATTCCTGATCTGATCACTCACACAAGACTTCCAATTATTAGAAGATCC
AGCAGTTGAAAGGCTTCTCCTCCAGGAAACCAATCCATGATTGGCAACAGCACTTGCGAG
GAAATCATTGTTCGGCGAACTGCAAACTACCATCCTCCCATTTGGGACTATGATTATGTG
CAGTCACTGAGAAGTGATTATGTGGTAGGTTTATATATCATGAATATTGCTAACAGGTTA
ATTCTAGTTATTAATGTTCCACTTGGTGCTACTAACAAATACATGGTTATGTATGCAGGG
AGAAACATACACCAGAAGACTTGATAAGCTAAAGAGAGATGTGAAGCCAATGCTTGGGAA
AATGAAGAAGCCTTGGATCAGCTGGAGCTAATCGATGTTTTGCGAAGGCTTGGACTATAT
TATCACTTCAAGGATGAAATAAAGAGAATATTGGACATCATATACAACCGGTACAATCAG
CACGAAGAGTGGAAGAAAGATGATTTATACGCAACAGCTCTTGAATTTAGACTGTTAAGG
CAGCATGGCTATGATGTGCCTGAAGGTGTGGCTGTGCAGGATTCACTTCTTCATTTTGTT
TGTTTTAAATAAGCTAAGAACTTAAATTTAAATAAACTATAGGCAACAATATAAATATTG
GTCTCTTATTTGTTTATCCCTTTTTCTTTTGGAAGCTCTTATAATGCTTTTTGCAGATAT
ATGTAAGCTATGACTTTATCCCAAATAAAATTAGTTACTTAACTAGAAAGCACTCTTGTT
AATGCAGATGTTTTTAGTAGATTCAAGGACGAAACAGGGAGCTTTAAGGCATGCCTGTGT
GAAGATATGAAGGGAATGCTCTGCTTGTACGAAGCTTCATACCTTTGTGTACAAGGAGAA
AGTACCTTGGAGCAGGCCAGAGATTTCGCACACAGACATCTTGGAAAGGGCCTTGAGCAA
AACATAGATCAAAATCTTGCCATTGAGGTGAACCATGCCTTAGAGCTTCCATTGCATTGG
AGAATGCCAAGGTTAGAGGCAAGGTGGTTCATTGACGTATACGAGAAAAGACAGGACTTG
AATCCTATCTTGCTGGAGTTTGCTAAATTGGACTTCAATATGGTACAAGCCACACACCAG
GAGGATCTAAGACACATGTCTAGGTAATTAGTTCATCAACATTCTTAATGTTTTGAGATC
CAGCCAAAAACTCTATATCATACTCTTATAATATTTTTATTGTCTCCTGGGCTCCTATAA
AGCTGGTGGAGGAGTACACGCCTGGGAGAAAAGTTGAAATTTGCTAGGGACAGGCTGGTG
GAGAATTTCCTATGGACTGTGGGAGAGATATTTGAGCCTCAGTATGGATATTATAGGAGG
ATGTCCACGAAGGTTAACACGCTCAAACTATAATTGATGATGTTTATGACGTTTATGGTA
CATTGGATGAACTTGAGCTTTTCACAGATGCTGTTGACAGGTTACTGTTTGTCTTACTTT
CCATATCCTCTATGCATCATATGCTTCTGATTAAGTTTGCTGCTCTAAAAATTCAAATAT
CTTCTTTACATATTTAGGTGGGATATCAATGCAATGGATCCACTTCCAGAATATATGAAG
ATGTGCTTCCTTGCCCTCTACAACTCCACTAATGAAATGGCTTATGATGCTCTTAAGGAA
CATGGTTTACACATCATTTTCTATCTTAGAAAAGTGGTATTATCTGCAACTGTGAACTCA
TTCCATTTCTTTGATATTAAATTTTGATAAGTTGCCATATGCTGTCTACATGCATGTACT
ACTCTTGACTCATGTTATTATGATTAATCCTTCAGTGGTCAGACTTATGTAAATCTTTCT
TACTGGAGGCAAAGTGGTACTACAGTGGATATAAACCAACCCTACAATCCTTAGAGAGAT
ATCACAATATTATCCGCTGGTCATCAATGATTTCAAGGCTTTCAGATGATCTGGGAACAT
CACTGGTCTGTATGCTACTCTCTCTCACAATCTCCTTACGAGTCCTGATAAATGTATATT
TCTGTAATTTCTGTTCATAGACACATTATAATGGTCTTTTTATCCTTGTCTTAGGATGAG
TTGAAAAGAGGAGATGTTCCCAAGTCAATCCAGTGTTACATGTATGAAACTGGTGCTTCT
GAAGAAGAAGCCCGTAAACACATAAGTTATTTGATTGGAGAGACATGGAAGAAGCTAAAT
GAAGATGGAGCTGTAGAGTCTCCATTCCCTGAAACTTTTATTGGAATTGCAACGAATCTT
GCTAGGATGGCCCAGTGCATGTATCAGCATGGAGATGGGTTTGGTATTGAATATGGTGAA
ACTAAGGATCGAGTGTTGTCATTACTCGTTGAGCCCGTTCCCAGTTTGAGTTCTGAATAA
>CHTPS104_Loci
ATGTCTTCTCTGCTCGCTTCAGTTGATCTTCCTCCAAAGAAAGATACCACGACCGAGGTT
GTCCGTGACTCTGCAAATTATCATCCTAGTATCTGGGGGAATCATTTCCTTGAAAATGCT
TCTCATGACGTGAAGGTATATTGGTCATTCCTAAGTGTCTGCCGTCACCTTTTTGTATTT
TTTTGTTCCTCATATTAAGAACCTCTCTAGGAAAAATGTCCAACCATATGATGATTCCCC
AAAAATCAGAGTGGCTAATTTCTTATAGTTGGTGCAGGTACACATCATTGATGCTCATAC
GGAGCAACAAGTTCAACAACTGAAAGAAGAAGTGCGGAAGATGATAATAAGTTCTACTGA
TAACTATTCACAAATATACAACTTGATTGATACAATACAACGCTTAGGGGTGTCTTACCA
CTTTGAAAGTGAGATTGAAGAAGCTTTAAAACACTTGTCTGATTATTATCATGTCTCTTG
TGAAGAAGATGATGACGATCTTTGCACTGTTGCTCTCCGATTTCGATTACTTAGACAACA
TGGGTATAATATTTCATATGGTAAATCCTTTCTCTCCTTCATTTTCTCGAAACGAAATAC
ACTTCTCCATATATACATCGTACTTGGGTATTAACTCAATCCAGACAAGCAATATTCAGG
TCCATAGATGAATATATGCATCTGTACTTCAATTATGAACAGTATATATAGGTAAGAGTA
GTATTACCTACCAATAATTCCGGCCATGTTTTGCATTTTTTGTCAAGCAGATGCTTTCAA
AAAGTTCAAGGACAACAAGGGGAACTTCAAGGAATCCCTCATTAGCGATGTGAAAGGCAT
GTTGAGCTTGTATGAAGCCACGCATCTGAGAAAGCATGGAGAAGATATACTGGATGAAGC
ACTTACTTTCACTACCACTCATCTTCAGTCCATGCCATATTTCTCCAGTCCTCTGGCTGA
GCAAGTAGTTCACGCCTTAAGGCAGCCTCTCCACAAGGGCATTCAGAGGTTAGAGGCCAG
GCATCACATTTCTATCTACCAAGAAGATGATGCACACAGTGAGGCTTTATTGAAACTTGC
GAAGTTGGATTTCAACCAATTACAGAAAGTACACCAGCAGGAGCTGAGTGTTATTGTTAG
GTAAGTTTATCACATACACCACACTCCTTGGCTTGTCTAAATTAAGATTGTGTTAATTTG
GATTCCGCTGAATTATTCATTTCAGTTGGTGGAAAGATTTAGACTTTGCGAAAAAACTGC
CTTTTGCAAGAGACAGGGTGGTTGAGTGCTACTTTTGGGCACTGACGGTGTACTTTGAGC
CCCAGTATTTCCATGCTAGAAGGATACTAACCAAAGTAATTGCCTTGACTTCTATTCTTG
ACGACATCTATGATTTGTTTGGTACACTTGAAGAACTCGAGATCTTCACTGAAGCAATCG
AGAGGTTTGACTGATGCGCTTCTTTGCCTTTTGTCTTTGTTGAATACAAATTTTATCTTA
TTAAGTGAACAATATTTAACAGAATTTTAATTTACAGAAGTCACTTAATGTAAGCTACTC
AAGTTTCAGGTGGGATATTAGTTTCATAGGTCAACTTCCAGATTACATGAAAGTGTTTTA
TCAAGCACTGTTAGATGTTTACAATGAAATTGAGGAAGAGACGGTCAAGGCAGGAAGATC
GTACCGTGCCCATTATGCAAAAGAAGCAGTAAGCATTATACAAGTTTATCACACTGTAAA
AAATTATGATTAAGCTCATTCCAATGCTAATGAAAAAGAGATCCAATTTTTTTCAGATGA
AAAATCAAGTTAGAGCATACTTTGCTGAAGCAAAATGGCTCTTCCTACGACAAATGCCAA
CAATAGAGGAGTACATGTCTGTCGCCTTACCTACCTCTGGATACCAGTTGCTAGCAACCA
CGTCCTTTATTGGAATGGAAAACATGGTGACAAAGGACACATTTGAATGGGTTTTCAGTG
ATCCTAAGATTGTTAAGGCTTCATCCACAATTTGCAGGCTTATGAATGATATGGTACCCC
ACAAGGTATAGAGATTAATTTGCTTCTTTTGTTCCAATATAATTAAGTTACAAATAATTA
GATATCAAAATGTTCTCAATTTATCTCGACCTTAATGACTATTCTTATGATGTCTTGTAT
GTGAATTTATACTAGTTTGAACAAAAGAGAGGACATGTTCCCTCAGCGGTTGAATGTTAC
ATGAAGCAACATGGTGTATCAGAGCAGCAAACACTCGATGAACTTCACAACCAAGTCAGG
GACGCCTGGAAGGATATGAATCAAGAGTGCCTCAGCCCAACAGCAGTTCCAATGCCCATC
ATCATGCGAGTTTTAAATCTTGCACGTTTTATTGATGTTGTGTACAAAGATGAAGATGGC
TATACTCATTCTGAGACTGTGCTAAAAGATCTTATAGCTTCACTGCTAATCCACCCAGTT
CCGATATGA
>CHTPS105_Loci
ATGTCTATAAGCTTCTCAAAATGTTCTCCAGCCCAAAATCCTAAACTGAACTTTCACCCT
CCAATGTCAAACTTTCACCTTAGAACTTGGGGTAACCAGGTCATTACCTGTGCCCCAGTT
CTTGTTCCAACCAACATGCCCCTTAGAGTATCAGCATGTTCTCCTGCCCAAAATGCTAAA
CCAGTGGTTAATCGTCCAACTGCAGATTTTTCACCTAGCATATGGGGTGAGAGGTTCATT
AGCTACACTCCAGCTGATGAAGTAATTCACGATATCTAATATCTATCTATCTATCTATCT
ATATATGTATATTAACCATCTATCTCAGCAATAGTTTGTCTATGCAATTTGCCGGTACAG
ATAGCCCGTGCCCATAAAGAGAAGCAGGTTGAAGATCTGAAAGAGAAAGTGAGAAGAAGG
CTAATAACTGCCGCTGGTAATCCCTCACAACAGCTGAACTACATAGATGCAATTCAACGG
CTTGGGGTGGCATACCACTTTGAAAGAGAGATAGAAGAAGCATTAAAACATATGTATGAT
AACTATTATGATGTTGAGCATAAAGATGATGATTTATACAATGTTTCTCTTCAATTTCGA
CTCCTAAGACAACAAGGATTCAATCTGTCATGTGGTAAGGCATGAACTATCATCTATTAG
ATAAAATGAAATCTTCATAATATCATCACAATCTTATTCCGGAATGCTTTTATATCATAT
TTTTGTGAATAAATGTAGATGTATTCAATAAGTTCAAGGATCAAAAAGGTGGCTTCCAGG
AATCTTTGATCAATGATGTGAGAGGCATGCTAGGGTTGTATGAAGCCACACATATCCGGG
TGCGTGAAGAAGGAATACTTGATGAAGCCCTTGTCTTCACCACCACTCACCTCGAGTCGG
CAGTAGAACATTTAGAATATATCCTCTTGCAGAACAGGTTACTCATGCCCTGAAGCAGCC
CGTTAGGAAAGGTTTGAACAGACTAGAGGCGAGGTGGTATATATCTACCACAAACACGAA
GCTTCGCATGATAAAGCTTTGCTGAAGCTGGCAAAGTTAGACTTCAACCTGATGCAGTCA
CTGCACAAGGAAGAGCTGAGCAATCTTTCTAGGTCAATTTTTAAATCACCCACGCATATA
CTTAGTGATTTTATGATCAGTTCCCTTACTGCTAACCATATTAATTTATTTTAGGTGGCA
TACAGAACTAGGCTTTACCGTGAAGATATCATTTGCACGAGATAGAGTCGTGGAGGTCTA
CTTCTTTGTACTTGCAATGTATTTTGAGCCCCAATACTCACGAGCTAGAAGAATTCTGAC
CAAAGTACTTTACATAATATCCACTATAGATGATATGTATGATGCATATGGTTCGCTTGA
AGAACATAAGCTTTTTGCAGAAATGATTGAAAGGTTTTCTAATATGCAAATAATTCACCT
TGATTTTGTCCACAATTTTGAAATACTCGTGTTTAAACTTAATCAAGACTTGGATGGTGT
TTGTTTTTTTACTTAATTCTAAATAGAATCTTAATACTTAATAGTATTAAATATTAGGTT
GTTTGTTTTTGTAGTATTTTATTTCTATTAAGTATTAAAAAGTAAAAAAAAACCATTGTG
TTATTTTTTCTATTTAGAAAAAGCCACATATTTTGGCTTTTTCTATTTAGTAAAAAGTTT
ATAATAAGTCATGAAAAAGTAAAAAAACAAACAACCTAAATTCTAAAACTAAATGATTTT
CAGCAAAAAGCCAAAAAAAAACAACACCACCTTGGTGTTGTTTGATTCTCAGGTGGGATA
TCAATAGCATCGATCAACTTCCAGAACACATGAAAGTAATATATCAGGCACTCTTAGATG
TCTACAAAGAAATTGAAGAAGAGATGGATAAAGAAGGAAAAGCATACAGCTTCCACCATG
CAAAAGAAGCGGTACGAGATTTCTAATTGTAGCTGCCCTACTATTTGATTTGATGTTGGT
TTATAGTGGCATAGAAACCTAGGGTTGGCAAATCGTCTGGATCCTATTTGTGTCATATCA
TAGATCGAATAAATAGGTCAACTCAAATATCACCTAATTATTAAACATGTAAAATATAAC
CTATTTAATAATTACATGTTATTTAATAATAAATTGAATTAGATTTTATATGGTTTATAT
TATTGATCTCCCAACCTAACATGCTTGTGACTGAATTTTAATTAAAGTATATCCAAAATC
AAGCTTTATATGAATCGAATATTGATTAAATAAGCTAGAATTATAATCAAGTTAATCAAT
ATGATTATTAGATTAGGTCAATTTAAATCAAATTAGTATCATTCAAGTTGATAAAAAAAT
AATTTATTTATTAAATGGTTATACAGATTGATATGAACTTAACCTAAACTCACTTGCACT
CAACCCAAATCCAAGAAAAATAAATGTGTTGGGTTCAAGTTATGTTTAGGAATCATATTA
AGTTTACCTTCCGAGAAGTTTATACTAAAAATTAAAGCATAAGTAGAAGTATGTAATGTG
GAGGAATGTTTTGTCAGATGAAAATTCAGATTGGCGCTTACTTTGATGAAGCACAATGGT
TCCATGAAGGAAATGTACCTACCATAGACAAATACATGCAAGTTGCAAGAGTAAGCTCAT
CGTTACCCCTTACCACAGTCATCTTTTTCATTGGCATGGACGAGATCATAACAAAAGAGG
CCTTTGAATGGGTTTACAATGACCCTTTTACAATAGCTTCATGTTTAATTGCTAGGCTCA
TGAATGACATGACTTCACATAAGGTATGCATGTAGAATATATTACATATAAGTTCATTCG
TGACAATTTGTATAGTAGTTTTTTTCCTCATCTTTTGCGTTACTATATGTGTATGCAGTT
TGAACAAGAGAGGGGGCATGTTGCCTCAGCAATTGAATGCTACGTGAAGCAATATAGTGT
CTCAAAGCAACAGGCTTATGACGAGTTTAACAAGCAAATTGCAAATGCATGGAAGGATAT
TAACCAAGGGTTCCTCAGACCTACTTCCATGCCAGTCCCAATCCTTACCGGAGTTCTCAA
TCTTACATGAGTGGTAGACATCATTTACAAGGAAAATGATGAATACACTCATGTTGGGAA
AGTGATGAAAGATAATATTGCATCCTTGCTCATTGACCCTGTGCCAGTATGA
>CHTPS106_Loci
ATGTCATCAATCTCTTTCATACATTATATTCAACAACATACAGCTTCAGGAGGCCATTGC
TCCCCTATAAATGCAATGGAGCTTCCCAAGCTTTTGCACTCATACTTTGCAAGTCAGTTT
TCAAAGAAGTGTTCTACTACCATTCCAAAAAATTAACATGTCGGGTCAAGTCTTAGCAAG
CCCTCTAGGCCAATTTCCTGATCTGGAAAAATCGTCCAGTGGTCAAGTATCACCCTAACA
TTTGGGGTGACCAGTTCTTATCCCACACTCCCGAAGACGAGGTAATTGAATGAAAATCTG
TGTTAAATACCTGTATATTCGAAGGTTGTTTTTCTTGATGTGTTGTTTAGTAAAATTACT
TGGTTGCCATAGGTAACACGTGCCTGCAAAGAGAAGCAGCTTGAAGATCTGAAAGAGGAA
ATTCGAAGGAAGCTAATGAATACAGCTGGTAACACTTCCCAACAACTAAAATTTATCGAT
GCTGTGCAACGTCTTGGGCTGGCATACCACTTTGAAAGAGAGATAGAAGAAGTGTTACAA
CATATTTATGATAGCTATCCTAATGGTGATGATATGGAAGGTGATATCTATAATGTTGCT
CTTCAATTTCGGTTACTAAGACAAGCTGGGTTCAATATTTCATGTGGTAAGAGCCCAAAG
AATTGTTCATGTATAAGCTAAAATGTATCCTTCTCATAATTCCAATCTTATGTATGTTTA
AATTACGGTATTGTGTAGGCTTGTTCAATGAGTTCAAGATGAAAAGGGTAACTTCAAGAA
AGCTTTGATCAGTGATGTAAGAGGCATGCTAGGCTTGTATGAGGCTGCACATCTCAGAGT
TCGTGGAGAAGACATACTGGATGAAGCACTTGCTTTCACCACCACCCATCTTAGGTCCAT
GTAGAACATTTAGAATATCCTTTTGCAGAACAAGTTGTTCATGCCTTGAAGCAGCCCATT
AGAAGAGGTTTAGAGAGGCTAGAGGCAAGGTGGTATATATCTATCTACCAGGATGAAACT
TCGCATGACAGAACTCTACTAAAGCTGGCCAAGTTAGATTTCAATCTAGTGCAGTCCCTA
CACAAGGAGGAGCTAAGCAATATTTCTAGGTTTGCTTTCAAATCACTAGCAGATATACGT
AGTTACCTTCTCATTTTAACCTGAGCTAATTGTTTCAATGAATTTTAGGTGGTGGAAAAA
ATTAGACTTTGCTACAAAGCTACCTTTTGCGCGAGATAGATTGGTGGAATGCTACTTCTG
GATACTTGGGTTTTACTTTGAGCCTCAATATGTCTGGGCTAGACGAATTCTAACCAAAAC
AATTGCCTTGACATCCACTATGGATGATATATATGACGCATATGGCACATTTGAAGAACT
CAAGCTCTTCACCGCGGCCATTGAGAGGTTTGATACATGCAAATTACCAACCTTCATCAT
TTATACCGTATGTGATACTTAAATCAGGCCTGGTTTTATTTTCAGGTGGGATATTAACAG
CATAGATCACCTTCCAGAATACATGAAACACTTTTATGTGGCACTCTTAGATGTGTACAA
AGAAATTGAGGAAGAGATGGAGAAAGAAGGAAACCAATATCGGGTTCAATATGCCATAGA
AGCAGTAGGACATTCTGCATTGACTTTGTTTTGTATACTAACATATCGTTGGGATATAGA
TGTGACTTGATTGAATGTTTGACAGATGAAAAACCAAGCTAGAGCTTATTTTCATGAGGC
TAAATGGCTCCATGAAGGACGCATACCAACAGTGGAAGAGTATATGAGTGTAGCACAGGT
AAGCTCAGGTGACTCCATGCTTACAATCACGTCTTTCATTGGTATGGGAAAAATCGTAAC
AAAGGAGGCCTTTGATTGGGTGATCACTAACCCCAAGATTGTCACTGCATCATCTGTAAT
TTCTAGGCTTATGGATGACATCACTTCACATAAGGTATTGTGAATATAGTATTTCTTGTT
AAGCTATAATTTGACCTTAACCTTAAAGCTCAATCAAACATATTTACTGCACTGTTCTTC
TAAACCATATATGCAGTTTGAGCAAAAGAGAGGACATGTTGCCTCAGGCGTTGAATGTTA
CATGAAGCAATACGGTGCCTCTGAGGAAGAGGTATACGATAAGTTTCAGAAGCAAGTTGA
GGATGCATGCAAGGATATTAATGAGGAGTTCCTACGACCTACGGCTGTTCCGATGCCTCT
CCTTATGCGTGTGCTTAATCTTTCTCGAGTGATGTATGTGATCTACACGGGGGGAGATGG
GTACACTCATGTTGGAAAAGTGATGAAGAATAATGTTGCATCACTGCTCATTCACCCTAT
CGCATGA
