# Supplementary material for: Comparative (Within Species) Genomics of the Vitis vinifera L. Terpene Synthase Family to Explore the Impact of Genotypic Variation Using Phased Diploid Genomes
Source: Front Genet. 2020 May 5;11:421. doi: 10.3389/fgene.2020.00421 (PMC7216305; doi:10.3389/fgene.2020.00421)
Supplement: Supplementary file 9 [file Data_Sheet_5.ZIP › Supplementary Data Sheet 5/CSTPS_haplotig_pseudo_loci.fa]

>CSTPS159_pseudo
TACTAACCTACCATTTGGGACTATGATTATGTGTAGTGACTGAGAAGTGATTATGTGTAG
TGACTGATAAGTGATTATGTGGTAGGTACATCATGAATATTGATAACAGGTTAATTGTAC
TTACTAATGGTCCACTTTTTGTTACTAACAAATAGATGGTTATGTATGCAGCGAGAAACA
TACGATAGAAGACATGATAAGGTAAAGAGAGATGTGAAGGCAATGGTTGGGAAAGTGAAG
AAGCCTTTAGAGCAACTGGAGCTAATGGATGTTTTGCAAAGGCTTGGAATATATTATCAC
TTGAAGGTTGTTATAAAGAGAATAGGATATAGAATGGACAACCAGTACAATTTGGAC
>CSTPS166_pseudo
AGAGACCAAACACTGAAATGGCATATGTGGCTCATGGCAATCCTCCCAGATCCAGGGTTG
TCAGAGCAAAGAATTGAGCTCACAAAAACCATCTCTCTAATCTACATTATGATGACGTTT
TTTATATTTAAGGGCCGCTAGATGAGCTCACTCTCTTCACAATGGAGTTAATCCATTGAT
ATGCTTATATAAATTAAGTTCCACCAAATTGGTAATTCTTATTTGGAGCAACGTCAAGAC
TGCATGAAGATATGTGGCAAAACTCTTATGGATTCACCAACCAAAACCAGTAACAATTAT
TGAAAGGCATGATATACTCTAACCAAATTATCATTTACCCTCTGACCAAATTTCCCATCA
AAATGGACATTGAAATTTTTTTGGGAGTCACAAATGGAACCGCATTTAACAGATCCATTA
TTTCAACGGTGGGCGAGTTTATGCAATGCATTTATAGTAGAAGCAAAATGGTTTTGCTTC
AAGGCATGTGCCCAAGGCTGAGGAGTACTTGAAGAATGGAGTCGTTAGTTCACGGGTACA
CGTGGTGTTTGTTCACATGGTTTTCTCTTGGTCATGACATAACCAATGGCAATGTAGACC
TAAAAGTTAGATGTAACCCATGGAAATGTACACCTTGTGGATGACTTTCCAAGCTTCATG
TCTTGAACAGAAAAGATTCCTCTTTCAAATGCCCTATGAAGTGCCAAG
>CSTPS170_pseudo
AGAGACCAAACACTGAAATGGCATATGTGGCTCATGGCAATCCTCCCAGATCCAGGGTTG
TCAGAGCAAAGAATTGAGCTCACAAAAACCATCTCTCTAATCTACATTATGATGACGTTT
TTATATTTAAGGGCCGCTAGATGAGCTCACTCTCTTCACAATGGAGTTAATCCATTGATA
TGCTTATATAAATTAAGTTCCACCAAATTGGTAATTCTTATTTGGAGCAACGTCAAGACT
GCATGAAGATATGTGGCAAAACTCTTATGGATTCACCAACCAAAACCAGTAACAATTATT
GAAAGGCATGATATACTCTAACCAAATTATCATTTACCCTCTGACCAAATTTCCCATCAA
AATGGACATTGAAATTTTTTTGGGAGTCACAAATGGAACCACATTTAACGGATCCATTAT
TTCAATGGTGGGCGAGTTTATGCAATGCATTTATAGTAGAAGCAAAATGGTTTTGCTTCA
GGGCATGTGCCCAAGGCTGAGGAGTACTTGAAGAATGGAGTCGTTAGTTCAAGGGTACAC
GTGGTGTTTGTTCACATGGTTTTCTCTTGGTCATGACATAACCAATGGCAATGTAGACCT
AAAAGTTAGATGTAACCCATGGAAATGTACACCTTGTGGATGACTTTCCAAGCTTCATGT
CTTGAACAGAAAAGATTCCTCTTTCAAATGACCTATGAAGCGCCAAG
>CSTPS174_pseudo
GGGGAACTTCAAGGAAATGCAACAACTTACCGATTATATGAAGATTTGTTCCAAGATTAA
GATACTACTAAACAATTTTGCTTATGAACTTCAGAAAGAAAATTTTTTGTTGGAAAGTGA
TAGAGAAGATCGGTTGTTGCATGTTACAGTTGTTTCATCAGTTGGTTAGTTAGAATGTAG
CTTAGTTAGTTCTCCTTCTGTTGCAACAAAACTCCTCAAGTAGTTGCAGACCACTTACTA
CTTAAAGAACCCTGTATGTTCTATAGAATGTAACCAGATAATAAAATCAAGAAGGGACTA
ATAGTTCCTTTCTTCCTATTCTGCTTCTTTCCTTTCTTTCAAACATGGTATCAGAGCAGA
GCAGTGCACATCCACCATAGGAGACACCTACCAACGGAATTTTTCCTATCTCCAGAGTCA
CTTGCCTTCACTCCCTCTATTGGTGCTATCCCCTTCTTCACCTTCCTTAGCCTCTTCACA
AGCACCCCCTTCCTCATCTATCAATCCAATTTCCAAATCACCCTACCTTCCTCACATCTC
TCACCCTATCTCTCACTGTATGTCCAACTCCCACTCCTCCCACCCCACCCCCCCGCCCCC
CTGCTCACCCTATCAGTTTGATGAACATTGTCTATGCTTAGAGATATTAAAGACTTTGTG
AATCTATAATCTAAACCAAAATGCTCAAATCATATCATTTCAATAACTTGAAATTTTGAT
TTATTTGCAGGGAGAGGTGTACATAAGACGTACAGGTTAAGAAGCTAAGAGAAGATGTTA
TCCATATGTTTGTTAATTGTTGAAGATGAGGACCCCTTTGTGAAGTTAGAGTTAGTTGAC
AACATTAAGAAACTCGGTCTGACCAGCCTTTTTGAGCTGCAGATCAAGCAAGCCCTGGAT
AGAATGGTGTCTGCTAGGTGCAACAATGCCAGTATTGACGGTAATCTCCATGCTACTGCA
CTATGGTTTAGGCTCCTCAGGGAGCATGGTTATGAAGTTTCACAAGGTACAAATATTAAT
TAATATGACTTTCATTTTGATCATTATCATTATCTAACTTCCAAATAATGGTTTAAAACG
CAGACATGTTTACTGTCTTCATGGATGAGACAAATATGTTCTCTAGAAGCATATGCACAA
TGTTAAAGGAGTGACTGAGCTTTTTGAGGCCACCCATCTAGCCTAAGAAGGAGAAACCAT
CCTGGATGCAGCTAAAGCTTTCTCTTCCAAATATAAGGAAATTATTTCCAACTTAGACAT
TAACCTAGCCAAAACTGTGGCCCAATCTTTGGAGGTTTCATTTCACTGGAGAATGCAGTG
GTTTGATGTCAAGTGGCGAATTGATCATTCTTATGAGAAAGAGGAACGCATCATGAGTCC
AATCTCACTCGAGCTAGATAAACTTAACTTCAACATTGTTCAAGCCATACACGAAAAAGA
TCTCAAAGGGATGTCTAGGTAAGGACGTGAAAAGCTCATAAATGATATCAGTATCACCAC
CACAAAGTAGAAAAGATTGATGGAATCTAGGTATATTGACTGAACATACTAATGTCCAGT
CAATATACTAATGTTCTGTCATTTTTTTTCCCTGGTTTTTGGAACATTATTATATTGACT
GAACATATGGGTTCTAACAGGCAGAAGCGGAGAGAG
>CSTPS176_pseudo
AGAGACCAAACACTGAAATGGCATATGTGGCTCATGGCAATCCTCCCAGATCCAGGGTTG
TCAGAGCAAAGAATTGAGCTCACAAAAACCATCTCTCTAATCTACATTATGATGACGTTT
TTATATTTAAGGGCCGCTAGATGAGCTCACTCTCTTCACAATGGAGTTAATCCATTGATA
TGCTTATATAAATTAAGTTCCACCAAATTGGTAATTCTTATTTGGAGCAACGTCAAGACT
GCATGAAGATATGTGGCAAAACTCTTATGGATTCACCAACCAAAACCAGTAACAATTATT
GAAAGGCATGATATACTCTAACCAAATTATCATTTACCCTCTGACCAAATTTCCCATCAA
AATGGACATTGAAATTTTTTTGGGAGTCACAAATGGAACCACATTTAACGGATCCATTAT
TTCAATGGTGGGCGAGTTTATGCAATGCATTTATAGTAGAAGCAAAATGGTTTTGCTTCA
GGGCATGTGCCCAAGGCTGAGGAGTACTTGAAGAATGGAGTCGTTAGTTCAAGGGTACAC
GTGGTGTTTGTTCACATGGTTTTCTCTTGGTCATGACATAACCAATGGCAATGTAGACCT
AAAAGTTAGATGTAACCCATGGAAATGTACACCTTGTGGATGACTTTCCAAGCTTCATGT
CTTGAACAGAAAAGATTCCTCTTTCAAATGACCTATGAAGCGCCAAG
>CSTPS183_pseudo
ATGTTATCCATATGTTTGTTAATTGTTGAAGATGAGGACCCCTTTGTGAAGTTAGAGTTA
ATTGACAACATTAAGAAACTCGGTCTGGCCAGCCTTTTTGAGCTGCAGATCAAGCAAGCC
CTGGATAGAATGGTGTCTGCTAGGTGCAACAATGCCAGTATTGACGGCAATCTCCATGCT
ACTGCACTATGGTTTAGGCTCCTCAGGGAGCATGGTTATGAAGTTTCACAAGGTACAAAT
ATTAATTAATATGACTTTCATTTTGATCATCATCATTATCTAACTTCCAAATAATGGTTT
AAAACGCAGATATGTTTACTGTCTTCATGGATGAGACAAATATGTTCTCTAGAATAGAAG
CATATGCACAATGTTAAAGGAGTGACCGAGCTTTTTGAGGCCACCCATCTAGCCTTAGAA
GGAGAAACCATCCTGGATGCAGCTAAAGCTCTCTTCCAAATATCTCAAGGAAATTATTTC
CAACTTAGACATTAACTGGCCAAAATGTGGCCCAATCTTTGGAGGTTTCATTTCACTGGA
GAATGCAGTGGTTTGATGTCAAGTGGCGAATTGATTCTTATGAGAAAGAGGAA
>CSTPS189_pseudo
ATGAAGGTGATAGTGACCTTTTATAAGTCTTCACTTATTTTTTTAATCTTGTTCAAAGTT
TAAAGGAGTAACATAGTTATCTTCTTGGATATCCTAATCTCATTTTTTCCTTGATTAAAC
TTGATAGATCATTAATAATGATTTTTCCATCACTTTGATTGTACAACTTGTAACGTATGG
AAAATATACTTTTTACTATTGTCATCTAACTTTGGTTGCTTTTACCATGACACATGAACT
TATGGAATGCTTTCAAATGCTCTCAAATGCTCTCAAATGTAAAAATTTTGCTCCTCCCAT
TCCAATATTTTTTATGGTGTTTTGTTCCATATACTTTAATTGAGAGAACAATTTGATAAA
TAAACGATATTGTGAGTTCCCGCAAATCAAAATCCTTTACATTTTTTTTTTTACTTTTGA
ATGTTCAACAAGAACATTCTGATTCTTGTTATGGACACATAATTTGCAATAAAATTAGCA
TATTGATATCGTATTGAACAATTTTAATCTTTTATGTAAATATCAGTCTTGTTTTAAGAG
TTGACCCAAACATAGTTTATTGTTTTTAATGTTTGCAACATAATAAACATTTGAAATAAA
TTGGCATCTTCCATTTTGAATTTCAAACAAAGCAAAATTGCTTTATCGTTTATCATAATT
TTGGATGCATCTCCAAAAATAACTCGGCTACTTCTTTTTGAATCATTAAGTTTGAGGAAG
CTGGAAACTTCAGTAGCCAATTCCTTAATACATGATGGTTGCAACATCTTGATGCCATTA
AGTTACAGTTGTTAGGCATACATTGGAGCATCCCCATCATAAGAGCTTGGTAAGGTTCAT
GGCCATAAACTCCTCTACCGATTTCTAGGGCACAAATGAATTGAGAAATAACCTGTAAGA
ACTAACAAATTAACTTGGATTTCCATTTGGTTCAGTCCATATATACAACCAGAGACACTT
CAAATTTCCAAGTAAGTTTGAAAAATGATTCAGGGCCTTATTTATTTCATTTCATACAAG
ATAATGATCCTGACGTCTAATATAAGTCTTTGTCTTAGTTGGAAAGGGCTAGGTTTGGCT
AATGAGTATGAAGTTTACAAGAGACCAAACACTGAAATGGCATATGTGGCTCATGGCAAT
CCTCCCAGATCCAGGGTTGTCAGAGCAAAGAATTGAGCTCACAAAAACCATCTCTCTAAT
CTACATTATGATGACGTTTTTATATTTAAGGGCCGCTAGATGAGCTCACTCTCTTCACAA
TGGAGTTAATCCATTGATATGCTTATATAAATTAAGTTCCACCAAATTGGTAATTCTTAT
TTGGAGCAACGTCAAGACTGCATGAAGATATGTGGCAAAACTCTTATGGATTCACCAACC
AAAACCAGTAACAATTATTGAAAGGCATGATATACTCTAACCAAATTATCATTTACCCTC
TGACCAAATTTCCCATCAAAATGGACATTGAAATTTTTTTGGGAGTCACAAATGGAACCA
CATTTAACGGATCCATTATTTCAATGGTGGGCGAGTTTATGCAATGCATTTATAGTAGAA
GCAAAATGGTTTTGCTTCAGGGCATGTGCCCAAGGCTGAGGAGTACTTGAAGAATGGAGT
CGTTAGTTCAAGGGTACACGTGGTGTTTGTTCACATGGTTTTCTCTTGGTCATGACATAA
CCAATGGCAATGTAGACCTAAAAGTTAGATGTAACCCATGGAAATGTACACCTTGTGGAT
GACTTTCCAAGCTTCATGTCTTGAACAGAAAAGATTCCTCTTTCAAATGACCTATGAAGC
GCCAAG
>CSTPS190_pseudo
GAAATAGAGAGAGGTGATGCTGCTTATATGAAAGAAGTGAATGTCTCAGAGGAGATATCT
CGGAAGCACATTAGATCAGGCATGCATGATAGTTAAAACTTGGAAGAATATTAAAGGACA
TTGCATCGCCCCATCTCCATTACTGCAACCGATTGTCAATATCAGCACAAACATTGCAAG
GGTAGCACAGTGGATTTACCAATATGGAGATGGGCTTGGAATTCCTGATCGTGAAACAAA
GGCTCAGATTCTGTCTCTACTCATTGAACCTCTTTTAGCTTTATCAGAAGTACGTTTACA
GTTTGTCAACAAAAGCCAATGA
>CSTPS193_pseudo
AAAACAGTTCAATGTTACATGTATGATACTGGTACTTCTGAAGAAGATGCTTATAATTAC
ATAAGCAATTTGATTGGAGAGACATGGAAGAGGATGTATTAAGATCAAGTAGTAGAGTCT
CCCTTCACTCAAACTTTTCTTGGAATTGCAATGAATCTTGCTAGGATGGCCTAGTCATGT
GTGAGGATGCAGATGGACATGGTATTCATTAA
>CSTPS195_pseudo
CTAAACAAAAATGTGAATATTATGCTAGTTGGTGAAAAAGGAAATCCTTTACACCAACTT
GAGCTAATCGTCTCTTGCGAAGGCTAGGAGTATCTTATCATTTTGAAAATGTAATGGAGA
AGGGAAAAGTGGTTTTGACTTACTAATTTGAAAAAATATAGAAAAATGAACTTTAGCTTT
TATAAATCAGTTTTATCATTATATTTTAAAATACATGCACTTTTTCACAAAATAGATAAT
TATTTCTTAAAATGATATTTTACTTATTAAGTTAATTACACTAATTGATAACTTTTCTTT
TTATTTTTTTATTGTAAGAACCAATTTGAGATCTATAAAATAAGAAATTTTAAAAATTAA
AATTCTAATTAAAACTAAAAAACTTTAAAGTTAAAAATATAAAAATAAAATATTGACTAT
CATTTCAGTAAACTACATTATAGAAACTATTGATTGAAGAAAGAGTTGGAAATGCAAAGA
AAGTCAACATTTTATCTTTTAAAATTTTAAGATTTCGGTTTTTAATTATATTTTTAATTT
TTAAAATTTCTTATTTTATTGTTGATGTCAACTAACAAAAATTTTATTTAATTTTATTAA
GAAAAAAATGGGAAAATGAGTGGATTTATATAAAAATAGGATATAAAATCATTATTAATT
AAAAAATTAGAAACATTTTGTTTATCACTTGAGGATGTTAGAGATATTTTTCAAAATGAT
TTGTATTTCATATTATATAAATAAAATATTTATAATATGTTTTTTTTGTAAGATATTTTT
ATCAAATTAAAATGATAAATTAATATTTTGATAATTTTTTTAATATTATAAAATAAAAAG
GTTACATTAGAAAATAATTATCAAAGTGTATATATTTTTAAATAAAGGAAAGATAAAACT
GATTATAAAAAGTTAAGGTTTCTTTCTTATATATTTTCAAATTAGTGAATCAAAACTCAC
TTTTACCGGTTGAAGTAATATTGAACAAGATACTTCTTCCACTCAAAATGGTAAGACACT
CCCAGCCTTTGCAACAGACCGATTAGCTCAAGTTGGTGTAAGGTTTTCCTTCTTTACCAA
CTAGCATAATATTCACATCTCTCTTTAGTTTGTCTAGCTGCCTTTCATATATCTCTCCTT
GTAAATAGAACGATGTATTCATTGGTAAGAACCAAAAATGATATCAATAATATTTGCTGT
TCCTCGCTTGAAAGTAGTTTATGATCTGTATGGTATTTGGATGAACTCGAAGTCTTTACA
GATGCTGTTGACAGGTTAAAACATATACTTCAACATTTTTCTCAGTTATCTGTGATTTTT
ACGTTCAAATATTAATTTTGTTTGCATGGTCAGGTGGGATATCAATGCAATGGATCAACT
TCCAGAATATATGAAGAAATGCTTCCTTGCTCTGGTCAACTCCATTAATGAAACGGCTTA
TGAAGTTCTTAAGGAAACGAGGTTACAATGTCATTCCATATCTTAGAAAGATGGTATTTT
CTCAATCATAAACTCCTCGTCTTTCTTCGTTCAAATGCAATAAAAATTTCCATGCGTTCT
TCATATGTCCTTCACTCATGAGTTTATGTATTCTAAATTCTTCAGTGGGCAGATTTATGT
AAAGGTTTCTTAGTGGAGGCAAGGTGGTACCACAGTGGATACACACCAACCCTAGAAGAA
TGCATTTGAAATGGATCAACTTCATTATCAGTTCCTGTTATACTAGGTCATCTTTATTTC
TCTGCTGCAAATCGAATAACAAAGGAGGCAATGGAATACATTGCGAAGTTCCCAGATGTG
ATCCGTGGATCAGCATTGGTTTTGCACCTTTCAGATGATCTTCAAACATCATCTGTAAGC
AAGCCACCCTCTCCCCCTCTACTTTATTCCAATAAAAATTGTTGTAATGACAATTTACTC
TTCATTTCCTTAATTTGCCTCTACAGGATGAGTTAAAAAGAGGTGATGTGCATTCCTAAG
TCAATTCAATGCCACATGCATCAGACCTGGGCTTCTGAAGAAGAGGCCCGTCAGCACATT
AAATATTTGGTCGGGGAGTCATGGAAGAAGATGAACAAAGAACGGCTTGTGGATTCTCCT
TTCTCGCAAACTTTTATTGGAGTTGCGATGAACCTTGGCAGGATGGCTCAAAGTGCGTAC
TTGTATGGTGATCGGTATGCTGTTCAAGATCGTGAAACTAAGGATGGCATACTGTCGATG
CTGATTGAGCCCATTCCGCTTGCGTA
