# Supplementary material for: Comparative (Within Species) Genomics of the Vitis vinifera L. Terpene Synthase Family to Explore the Impact of Genotypic Variation Using Phased Diploid Genomes
Source: Front Genet. 2020 May 5;11:421. doi: 10.3389/fgene.2020.00421 (PMC7216305; doi:10.3389/fgene.2020.00421)
Supplement: Supplementary file 9 [file Data_Sheet_5.ZIP › Supplementary Data Sheet 5/CSTPS_haplotig_complete_loci.fa]

>CSTPS156_Loci
ATGTCTTCTCATCTCTCAGCAGAGGTAAAACGTCCAGTAGTAAGCTTTCGCCCCAGCATC
TGGGGAAATCGTTTCATCAACTACACTCTTGATGATGAGGTAAGTTTACATAAGAAGATC
TTAACTATCTAAAGTTTTTTCTTCGAATTTGTTTAGTAGTAATGTGTGCATGCAATTTTC
TGGTACAGATAACTCGTGCCTATAACCAGCAGCGGGTTGAGGATTTGAAGGAGGAAGTGA
GAAGAGAGCTAATGGTAGCTGCGGGTAAGCCTTCACAACAGCTGAACTTCATTGATGCTG
TTCAACGACTCGGTATGGCATACCACTTTGAAGAAGAGATAGAAGAAGCAATAGGGCATA
TCTATGATAACTACCATCACAGTGATGATAAATATGATGATCTCTGTAATGTTTCTCTCC
GATTTCGACTTCTAAGACAGCAAGGGTACAATATTTCATGTGGTAAGGCTTATGAATATC
AGTGGGAATCTTCACATATATGATTCAATCGTGTATCTCAAAATTTTTCCTTTGCAGATA
TATTCGAGAGGTTCAAAGATGAAAATGGCAGTTTCAAGGAATGTCTGAACAATGATGTGG
AAGGCATGCTTGGGTTATATGAGGCTGCACATCTCAGGGTGCAGGAAGAAGATATACTAG
ATGAAGCACTTGCTTTCACCACCGCTCACCTTGAGTCTTTGGTTGAAGATTTAGACTATC
CTCTTGCAGCACAAGTAACCCAAGCCCTATACCGGCCCATTAGGAAAGGTTTGGAGAGGC
TGGAGGCAAGGCCTCACATATCTATCTACCAAGATGAAGCTTCACACAGTAAAGCTTTAT
TGGAGCTTGCCAAGTTAGATTTCAATCTGCTGCAGTCACTGTACAAGGAAGAGCTAAGCT
ACATCACTAGGTTAGTGCTCAAATCTTGCATTCATTTCATGATTTAGATTAAGAAGTTAA
TATATGTTAGTTAATGTATTTCTCAGGTGGGGAAAGATTTAGATTTCTCTTCGAAGTTGC
CTTTTGTCCGGGATAGAGTGGTGGAAACCTACCTTTGGATTGTCGCAGAATGTTTTGAGC
CCCAATACTCGTATGCTAGAAGAATACAGACCAAATTGCTTGTTCTAATAACAGTTATAG
ATGATGTCTATGATGCATATGGCACTTTGGAAGAACTTGAACTCTTCACAGAAGCAATTG
AGAGGTACGTATGACCTACAAATTTCAGACTGTGACATGAATTTATTTAAATAAGTACTT
TGAAGGGGAACTGGTTAATCATTTTTCAGGTGGGACAATAATAGCATAGATAGTCTTCCA
GAATACATGAAGCCATGCTATCAGGCAGTCTTGGATGTCTACAAAGAAATTGAGGAGAAG
GAAAATGAAGAAAGACCTTACTGTATTCACTATGCAAAAAAGGCAGTAAGGCTCCCAGAG
TCCTATCTTTGTTTCCCCATTACATGCAATATATACTAGCGTAATATATATTTGCTTTGT
GGAACATATTCCATATGAAAAGGTCTGTTCGAGCTTACTTCAATGAAGGCAAATGGCTCC
ATGCAGAATATGTACCAACGATGGAAGAGTAAATGGGTGTTGCCCTAGTAAGCTCTGATG
TCCCCATGTTCACAATCATCTCCTTTGTTGGCATGGGAATGATGCAACAAAGGAGGCCTT
TGATTGGGTGTTAAATGGCCCTAAGATTGTCAGAGCTTGTTCCACAATTGTTAGGCTCAT
GGATCTGAAATATTACTTCCAAATGCTGCTTATTCATATCTCAAAAGCAAAGGGTTTTAA
AAACATCTTATATTGTGTGTGTGTGTGTGTTTTTATTTTTTATTTTTTTTTTTATTATTT
TTTTTCTCATCTAGTTTGAGCAAGAGAGAGGGCATAGTGCATCTAGTGTTGAATGTTACA
TGAAGCAAAATAGTGTCTCAGAGCAACTTGCATACCGAGAGCTTAACAAGCAAGTCGAGA
AAGCATGGAAAGATGTAAACCAGGAGTTCCTCAGACCTACTGCTATTCCAATGCATCTCC
TTACACGGGTTCTCAATTTTGCACGCACTGGAGAATTCATGTACAAAGTCCGTGAAGATA
GATTCACGAATGTAGGAGAAGTGCTAAAAGATAATATTGCATCACTGTTCATTGACCCTG
TGTCAATATGA
>CSTPS157_Loci
ATGGCTCTTCTGACGCTTTCTTCAAACCCTTTTTTCACTTTTACAAGACTGCAACCTTCA
AGCCGCTTCTGCCGCGGAAAATCGCAGGGTGTTTGCATTTCTGGTCCAGTCCAATGCACG
GGTGGGGCTAAAACTAGTAGCCAACCTGCTGTGATTGTGAGGCGAACCGCAAGCTACCAA
CCTTCAATTTGGGACCATGATTATATCCAGTCACTAACGAGTGATTATGTGGTAGGTGCT
AACTTTTAGTACTATTGTTCATTAATGGACTCAACTTGATTTTTTGACGGATATAGTGTC
TTATATGCAGGGAGAAACATATACAAGACAATTGGAGAAGCTTAAGGGAGATGTAAAGAT
AATGCTTGGCCAAGTCGGGGAACCTTTGCATCAACTGGAGCTAATCGATACCTTGCAAAG
GCTTGGAATACATTATCACTTTGGGGAAGAAATAAAGAGAATATTGCATAGCATATACAA
CAACTACAATAGGAATGATACATGGAAAAATGGAGATTTATATGCCACAGCTCTTGAATT
TAGACTTCTAAGACAGCATGGCTACCATGTTCCTCAAGGTATTAGAAACTACCGAGTCCT
AGGTTTAAATTTAGTCTTCTCTACTGTTTTAATAATTTTTTCAGGCAGCGGAAAGAGGTA
CACGATCTACCAGGAAAAACAGCATATATAGGAAGCACTAGATCAATTAGTTGCCTAATG
AGAATAGCATAAAGAGCACACGATTTTTGGGATTTTATAAATTCTGTGCGACATATTTAT
ACTTCAGCATAATTATTGTCATATTGAATGTTGCAGGTGTTTTCCATATTTTCATAAACA
AGATAGGGACTGTTAAGCCATGGCTTAATGAAGATATCAAGGGAATTCTATGCTTGTATG
AAGCTTCATACCTTTCCGTAGAAGGTGAAAATATCCTAGAAGAGGCTAGAGATTTCACAA
GAAATTTTCTTGAAGAGTACCTTGAGCGGACTGTAGATCAAAATGATCTTACTGCGATAA
TAAACCATGCCATGGAGCTTCCGCTGCACTGGAGAATGCTAAGGCTAGAGGCAAGATGGT
TCATAGATGTATATGAGAGAAGCCAGGGCATGAATCCCATTTTACTTGAGCTTGCTAAAC
TGGATTACAATATGGTGCAAGCAACATACCAGGAGGATCTAAAACATGCATCAATGTAGG
AATGAGCATATTCTCATTTTCATGTATAGTTTAGCAGCTACAAAGTATTATCGAATTCTA
ATATTGATATTCCCTCTTTTGGGCCTTACAAATGCAGGTGGTGGACGAGCACACGCCTCC
CAGAAAAATCGAGCTTTGCTAGGGACAGATTGGTGGAGAATTTCCTTTGGGCTGTGGGAT
TTATATTTGAACCTCAGTTTGGATATTGCAGGAGAATGTTAACAAAACTCATTTCGCTGA
TAACAACAATTGATGATGTTTATGATGTTTATGGGACATTGGATGAACTTGAGCTCTTTA
CAGATGCTGTTGACAGGTTGGTGGTTTCTGTGTACTTCTTGTCCTTTTAATTTAATAGAG
GTTGGGATGCTAGTTTTGTTTCCACTGTCAGATGGGATATCAATGCAATGGAGCAACTTC
CACAATACATGAAGATCTGTTTCCTTGCTCTCTACAACTTCACTAATGAAACCGCTTATG
ATGTTCTTAAAGAACACGATCTCAACATCATTTCATATCTCAGAAAAGCGGTAACATTTC
AGATTAAAAATTCAGTCATCTTTCTATAATCAAATTGACGAAATTTCCTGTGCAAAATAT
GTTTTTGACTGATTATATAATTAATTCTTCAGTGGGCAGATTTAAGTAAATCCTACTTAG
TGGAGGCGAAATGGTACCACGAAGGTTATATGCCATCTCTACAGGAGTACATCAACAATG
CCTGGATTTCAATATCAGGTCCACTAACACTAGTTCATGCCTATTTTTTCATCACAAATC
CAATGACGGAGGAGGCCTTGGGATGCTTAGAGAGATTCAGCGATATAATCCGCTGGTCAT
CAATGATTTTCCGTCTTTCAGATGATCTTGGGACATCATCTGTATGCAGCCTAATTATCA
GAGATTGCTTTAGTTTATTTTCTATACTACCAATCCATCATTTAATAATAATAATAATAA
TACTGATACATATATTTTTTCTCAGGATGAGTTAAAAAGAGGAGATGTTCCTAAATCCAT
ACAATGTTACATGTATGAAACTAGTGCTTCTGAAGACGATGCCCGCAAATACATAGGCTT
CTTGATTGATGAAACATGGAAGAAGATGAATGAAGAGAGAAATCTGAATTCTCCCTTCTC
CCAAACTTTTATTGGAATGGCAATGGACATTCCTAGGATGGCTCAATGCATGTATCTGTA
TTATCGGGACGGGTATGGTGTTCAAGACCGTGAGACTAAGGATCACGTAAAGACATTATT
CATTGAGCCTATTTCCCCTGTATAG
>CSTPS158_Loci
ATGGCTCTTCTGACGCTTTCTTCAAACCCTTTTTTCACTTTTACAAGACTGCAACCTGCA
AGCCGCTTCTGCCGCGGAAAATCGCAGGGTGTTTGCATTTCTGGTCCAGTCCAATGCACG
GGTGGGGCTAAAACTAGTAGCCAAACTGCTGTGATTGTGAGGCGAACCGCAAGCTACCAA
CCTTCAATTTGGGACCATGATTATATCCGGTCACTAACGAGTGATTATGTGGTAGGTGCT
AAATTTTAGTACTATTGTTCATTAATGGACTCAACTTGATTTTTTGACGGATATAGTGTC
TTATATGCAGGGAGAAACATATACAAGACAATTGGAGAAGCTTAAGGGAGATGTAAAGAT
AATGCTTGGCCAAGTCGGGGAACCTTTGCATCAACTGGAGCTAATCGATACCTTGCAAAG
GCTTGGAATACATTATCACTTTGGGGAAGAAATAAAGAGAATATTGCATAGCATATACAA
CAACTACAATAGGAATGATACATGGAAAAATGGAGATTTATATGCCACAGCTCTTGAATT
TAGACTCCTAAGACAGCATGGCTACCATGTTCCTCAAGGTATTAGACACTACCGAGTCCT
AGGTTTAAATTTAGTCTTCACTACTGTTTTAATAATTTTTTCAGGCAGCGGAAAGAGGTA
CACGATCTACCAGGTAAAACAGCATATATAGGAAGCACTAGATCAATTAGTTGCCTAATG
AGAATAGCATAAAGAGCACACGATTTTTGGGATTTTATAAATTCTGTGCGACATATTTAT
ACTTCAGCATAATTATTGTCATATTGAATGTTGCAGATGTTTTCCATATTTTCATAAACA
AGATGGGGACTGTTAAGCCATGGCTTAATGAAGATATCAAGGGAATTCTATGCTTGTATG
AAGCTTCATACCTTTCCGTAGAAGGTGAAAATATCCTAGAAGAGGCTAGAGATTTCACAA
GAAATTTTCTTGAAGAATACCTTGAGCGGACTGTAGATCAAAATGATCTTACTGCGATAA
TAAACCATGCCATGGAGCTTCCGCTGCACTGGAGAATGCTAAGGCTAGAGGCAAGATGGT
TCATAGATGTATATGAGAGAAGCCAGGGCATGAATCCCATTTTACTTGAGCTTGCTAAAC
TGGATTACAATATGGTGCAAGCAACATACCAGGAGGATCTAAAACATGCATCAATGTAGG
AGTGAGCATATTCTCATTTTCGTGTATAGTTTAGCAGCTACAAAGTATTATCAAATTCTA
ATATTGATATCCCCTCTTTTGGGCCTTACAAATGTAGGTGGTGGAGGAGCACACGCCTCC
CAGAAAAATCGAGCTTTGCTAGGGACAGATTGGTGGAGAATTTCCTTTGGGCTGTGGGAT
TTATATTTGAACCTCAGTTTGGATATTGCAGGAGAATGTTGACAAAACTCATTTCGCTGA
TAACAACAATTGATGATGTTTATGATGTTTATGGGACATTGGATGAACTTGAGCTCTTTA
CAGATGCTGTTGACAGGTTGGTGGTTTCTGTATACTCCTTGTCCTTTTAATTTAATAGAG
GCTGGGATGCTAGTTTTGTTTCCACTGTCAGATGGGATACCAATGCAATGGAGCAACTTC
CACAATACATGAAGATCTGTTTCCTTGCTCTCTACAACTTCACTAATGAAACCGCTTATG
ATGTTCTTAAAGAACACGATCTCAACATCATTTCATATCTCAGAAATGCGGTAACATTTC
AGATTAAAAATTCAGTCCTCTTTCTATAATCAAATGGACGAAATTTCCTGTGCAAAATAT
GCTTTTGGCTCATTATATGATTAATTCTTCAGTGGGCAGATATAACAAAATCCCAATTAG
TGGAGGCGAAATGGTACCACGAAGGTTATAAGCCATCTCTACAGGAGTATATCAACAATG
CCTGGATTTCAGTATCAGGTCCACTAACACTAGTTCATGCCTATTTTTTCATCACAAATC
CAATGACGGAGGAGGCCTTGGGATGCTTAGAGAGATTCCGCGATATAATCCGTTGGTCAT
CAACGATTTTCCGTCTTTCAGATGATCTTGGGACATCATCTGTATGCAGCCTAATTATCA
GAGATTGCTTTAGTTTATTTTCTATACTAACAATCCATCATTTAATAATAATAATAATAA
TAATAATACTGATACATACATTTTTTCTCAGGATGAGTTAAAAAGAGGAGATGTTCCTAA
ATCCATACAATGTTACATGTATGAAACTAGTGCTTCTGAAGACGATGCCCGCAAATACAT
AGGCTTCTTGATTGATGAAACATGGAAGAAGATGAATGAAGAGCGAAATCTGAATTCTCC
CTTCTCCCAAACTTTTATTGGAATGGCAATGGACATTCCTAGGATGGCTCAATGCATATA
TCTGTACCGGGACGGGTATGGTGTTCAAGACCGTGAGACTAAGGATCACGTAAAGACATT
ATTCATTGAGCCTATTTCCCTTATATAG
>CSTPS160_Loci
ATGATTGGCAACAGCACTTGCGAGGAAATCATTGTTCGGCGAACTGCAAACTACCATCCT
CCCATTTGGGACTATGATTATGTGCAGTCACTGAGAAGTGATTATGTGCAGTCACTGAGA
AGTGATTATGTGGTAGGTTTATATATCATGAATATTGCTAATAGGTTAATTCTAGTTATT
AATGTTCCACTTGGTGCTACTAACAAATACATGGTTATGTATGCAGGGAGAAACATACAC
CAGAAGACTTGATAAGCTAAAAAGAGATGTGAAGCCAATGCTTGGGAAAATGAAGAAGCC
TTTGGATCAGCTGGAGCTAATCGATGTTTTGCGAAGGCTTGGACTATATTATCACTTCAA
GGATGAAATAAAGAGAATATTGGACATCATATACAACCGGTACAATCAGCACGAAGAGTG
GAAGAAAGATGATTTATACGCAACAGCTCTTGAATTTAGACTGTTAAGGCAGCATGGCTA
TGATGTGCCTGAAGGTGTGGCTGTGTAGGATTCACTTCTTCATTTTGTTTGTTTTAAATA
AGCTAAGAACTTAAATTTAAATAAACTATAGGCAACAATATAAATATTGGTCTCTTATTT
GTTTATCCCTTTTTCTTTTGGAAGCTCTTATAATGCTTTTTGCAAATATATGTAAGCTAT
GACTTTATCCCAAATAAAATTAGGTACTTAACTAGAAAGCACTCTTGTTAATGCAGATGT
TTTTAGTAGATTCAAGGACGAAACAGGGAGCTTTAAGGCATGCCTGTGTGAAGATATGAA
GGGAATGCTCTGCTTGTACGAAGCTTCATACCTTTGTGTACAAGGAGAAAGTACCTTGGA
GCAGGCCAGAGATTTCGCACACAGACATCTTGGAAAGGGCCTTGAGCACAACATAGATCA
AAATCTTGCCATTGAGGTGAACCATGCCTTAGAGCTTCCATTGCATTGGAGAATGCCAAG
GTTAGAGGCAAGGTGGTTCATAGACGTATACGAGAAAAGACAGGACATGAATCCTATCTT
GCTGGAGTTTGCTAAATTGGACTTCAATATGGTACAAGCTACACACCAGGAGGATCTAAG
ACACATGTCTAGGTAATATGTTCATCCACTTTCTCAGTGTTTTGAGATCTAGCCAAAAAC
TCTATATCATACTCTTATAATATTTTTATTGTCTCCCTGAGCTCCTATAAAGCTGGTGGA
GGAGTACACGCTTGGGAGAAAAGTTGAAATTTGCTAGGGACAGGCTGATGGAGAATTTCC
TATGGACTGTGGGAGAGATATTTGAGCCTCAGTATGGATATTATAGGAGGATGTCCACGA
AGGTTAACACGCTCATAACTATAATTAATGATGTTTACGACATTTATGGTACATTGGATG
AACTTGAGCTTTTTACAGATGCTGTTGACAGGTTACTGTTTGTCTTACTTTCCATATCCT
CTATGCATCATATGCTTCTGATTAAGTTTGCTGCTCTAAAAATTCAAATATCTTCTTTAC
ATATTTAGGTGGGATATCAATGCAATGGATCCACTTCCAGAATATATGAAGTTGTGCTTC
CTTGCCCTCTACAACTCCACTAATGAAATGGCATATGATGCTCTTAAGGAACATGGTTTA
CACATCATTTTCTATCTTAGAAAAGCGGTATTGTCTGCAACTTTGAACTCATTCCATTTC
TTTGATATTAAATTTTTATAAGTTTCCATATGCTGTCTACATGCATGTAATACTCTTGAC
TCATTTTATTATGATTAATCCTTCAGTGGGCAGACTTATGTAAATCTTACTTACTGGAGG
CAAAGTGGTACTATAGTGGATATACACCAAGCCTACAAGAATACATTAGCAATTCATGGA
TTTCAATATCAGGTCCTGTAATACTAGTCCATGCCTATTTTCTTGTCGCAAATCCAATCA
CCAAGGAGGCCTTGCAGTCCTTAGAGAGATATCACAATATTATCCGTTGGTCATCAATGA
TTTTAAGGCTTTCAGATGATCTGGGAACATCACTGGTCTGTATGCTACTCTCTCTCACAA
TCTCCTTACGAGTCCTAATAAATGTATATTTCTATAATTTCTGTTCATGGACACATTATA
ATGGTTTTTTTTATGCTGGTCTTAGGATGAGTTGAAAAGAGGAGATGTTCCCAAGTCAAT
CCAGTGTTACATGTATGAAACTGGTGCTTCTGAAGAAGAAGCCCGTAAACACATAAGTTA
TTTGATTGGAGAGACATGGAAGAAGCTAAATGAAGATGGAGTTGTAGAGTCTCCATTCCC
TGAAACTTTTATTGGAATTGCAACGAATCTTGCTAGGATGGCCCAGTGCATGTATCAGCA
TGGAGATGGGTTTGGTATTGAATGTGGTGAAACTAAGGATCGAGTGTTGTCATTACTCGT
TGAGCCCATTCCCACCGACTTCTTTGATAACATTCTTCAATAGCTTG
>CSTPS162_Loci
ATGCTTGCTTCAATTCCTGATCTGATCACTCACACAAGACTTCCAATTATTGGAAGATCC
AGCAGTTGAAAGGCTTCTCCTCCAGGAAACCAATCCATGATTGGCAACAGCACTTGCGAG
GAAATCATTGTTCGGCGAACTGCAAACTACCATCCTCCCATTTGGGACTATGATTATGTG
CAGTCACTAAGAAGTGATTATGTGGTAGGTTTATATATCATGAATATTGCTAACAGGTTA
TTAATGTTCCACTTGGTGCTACTAACAAATACATGGTTATGTATGCAGGGGGAAACATAC
ACCAGAAGACTTGATAAGCTAAAGAGAGATGTGAAGCCAATGCTTGGGAAAGTGAAGAAG
CCTTTGGATCAGCTGGAGCTAATCGATGTTTTGCAAAGGCTTGGACTCTTCAAGGATGAA
ATAAAGAGAATATTGGACAGCATATACAACCAGTACAATCAGCACGAAGAGTGGAAGAAA
GATGATTTATACGCAACAGCTCTTGAATTTAGACTGTTAAGGCAGCATGGCTATGATGTG
CCTGAAGGTGTGGCTGTGTAGGATTCACTTCTTCATTTTGTTTGTTTTAAATAAGTTAAG
AACTTAAATTTAAATGAACTATAGGCAACAATACAAATATTGGTCTCTTATTTGTTTATC
CCTTTTTCTTTTGGAAGCTCTTATAATGCCTTTTGCAGATATGTGTAAGCTATGACTTTA
TCCCAAATAAAATTAGGTACTTAACTTGAAAGCACTCTTATTAATGCAGATGTTTTTAGT
AGATTCAAGGACGAAACAGGGAGCTTTAAGGCATGCCTGTGTGAAGATATGAAGGGAATG
CTCTGCTTGTACGAAGCTTCATACCTTTGTGTACAAGGAGAAAGTACCTTGGAGCAGGCC
AGAGATTTCGCACACAGACATCTTGGAAAGGGCCTTGAGCACAACATAGATCAAAATCTT
GCCATTGAGGTGAACCATGCCTTAGAGCTTCCATTGCATTGGAGAATGCCAAGGTTAGAG
GCAAGGTGGTTCATAGACGTATACGAGAAAAGACAGGACATGAATCCTATCTTGCTGGAG
TTTGCTAAATTGGACTTCAATATGGTACAAGCCACACACCAGGAGGATCTAAGACACATG
TCAAGGTAATTAGTTCATCCACATTCTTAATGTTTTGAGATCCAGCCAAAAAATTATTTA
TTATATCATACTCTTAATATTTTTATTGTCTCCCTTGGCTCCTATAAAGCTGGTGGAGGA
GTACACGCCTGGGAGAAAAGTTGAACTTTGCTAGGGACAGGCTGATGGAGAATTTCCTAT
GGACTGTGGGAATGATATTCGAGCCTCAGTATGGATATTGTAGGAGAATGTTAACGAAGC
TTGGCACATTCATAACAATAATTGATGATGTTTACGATGTTTATGGTACATTGGATGAAC
TTGAGCTTTTTACAGATGCTGTTGACAGGTTACTGTTTGTCTTACTTCCCATATCCTCTA
TGCATCATATGCTTCTGATTTAGTCAGCTGCTCTAAAAATTCAAATATCTTCTTTACATA
TTTAGGTGGGATATCAATGCAATGGATCCACTTCCAGAATACATGAAGTTGTGCTTCCTT
GCTCTCTACAACTCCACTAATGAAATGGCTTATGATGCTCTCAAGGAACATGGTTTACAC
ATCATTTCCTATCTTAGAAAAGCGGTATTATCTGCAACTGTGAACTCATTCCATTATGTG
CTGTTTACATGCATGTAGTAATCTTGACTCATTTTGTTATAATTAATCCTTCAGTGGTCA
GACTTATGTAAATCTTACTTACTGGAGGCAAAGTGGTACTACAGTGGATATAAACCAACC
CTACAAGAATACATTAGCAATGCATGGATTTCGATATCAGGTCCTGTACTGCTAGTCCAC
TCCTATTTTTTTGTTGCAAATCCAATCACCGAGGAGGCCTTGCAATCCTTAGAGAGATAT
CACAATATTATCCATTGGTCATCAATGATTTTAAGGCTTTCAGATGATCTGGGAACATCA
CTGGTCTGTATTCTACTCTCTCTCGCAATATCCTTACGAGTCCTAATAAATGTATATTTC
TGCAATTTCTGTTCATAGACACATTATAATGGTCTTTTTATCCTTGTCTTAGGATGAGTT
GAAAAGAGGAGATGTTCCCAAGTCAATCCAGTGTTACATGTATGAAACTGGTGCTTCTGA
AGAAGACGCCCGTAAACACATAAGCTATTTGATTGGAGAGACATGGAAGAAGCTAAATGA
AGATCGAGCTGTAGAGTCTCCATTCCCTGAAACTTTTATTGGAATTGCAACGAATCTTGC
TAGGATGGCCCAGTGCATGTATCAGCATGGAGATGGACATGGTATTGAATATGGTGAAAC
TAAGGATCGAGTGTTGTCATTACTCGTTGAGCCCGTTCCCAGTTTGAGTTCTGAATAA
>CSTPS161_Loci
ATGCTTGCTTCAATTCCTAATCTGATCACTCGCACAAGACTTCCAATTATTAGAAGATCC
AGCAGTTGCAAGGCTTCTCCTCCAGGAAACCAATCCATGATTGGCAACAGCACTTGCGAG
GAAATCATTGTTAGGCGAACTACAAACTACCATCCTCCCATTTGGGACTATGATTATGTG
CAGTCACTGAGAAGTGATTATGTGGTAGGTTTATATATCATGAATATTGCTAACAGGTTA
ATTCTAGTTATTAACGTTCCACTTGGTGTTACTAACAAATACATGGTTATGTATGCAGGG
AGAAACATACACCAGAAGACTTGATAAGCTAAAGAGAGCTGTGAAGCCAATGCTTGGGAA
AGTGAAGAAGCCTTTGGATCAGATGGAGCTAATTGATGTTTTGTAAAGGCTTGGACTATA
TTATCACTTCAAGGATGAAATAAAGAGAATATTGGACAGCATATACAACCAGTACAATCA
GCACGAAGAGTGGAAGAAAGATGATTCATACGCAACAGCTCTTGAATTTAGACTGTTAAG
GCAGCATGGCTATGATGTGCCTCAAGGTATAGCCCTGTAGGATTCACTTCTTCATTTTGT
TTGTTTTAAATAAGCTAAGAACTTAAATTTAAATGAACTATAGGCAACAATACAAATATT
GGTCTCTTATTTGTTTATCCCTTTTTCTTTTGGAAGCTCTTGCAATGCTTTTTGCAGATA
TATGTAAGCCATGACTTTATCCCAAATAAAATTAGGTACTTAACTAGAAAGCACTCTTAT
AAATGCAGATGTTTTTAGTAGATTCAAGGACGAAACAGGGAGCTTTAAGGCATGCCTGTG
TGAAGATATGAAGGGAATGCTCTGCTTGTACGAAGCTTCATACCTTTGTGTACAAGGAGA
AAGTACCTTGGAGCAGGCCAGAGATTTCGCACACAGACATCTTGGAAAGGGCCTTGAGCA
AAACATAGATCAAAATCTTGCCATTGAGGTAAACCATGCCTTAGAGCTTCCATTGCATTG
GAGAATGCCAAGGTTAGAGGCAAGGTGGTTCATAGAAGTATACGAGAAAAGACAGGACAT
GAATCCTATCTTGCTGGAGTTTGCTAAATTGGACTTCAATATGGTACAAGCCACACACCA
GGAGGATCTAAGACACGTGTCAAGGTAATTAGTTCATCCACATTCTTAATGTTTTGAGAT
CCAGCCAAAAAAATCTTTATTATATCACTCTTAATAATATTTTTATTGTCTCCCTTGGCT
CCTATAAAGCTGGTGGAGGAGTACACGCCTGGGAGAAAAGTTGAACTTTGCTAGGGACAG
GCTGATGGAGAATTTCCTTTGGACTGTGGGAATGATATTCGAGCCTCAGGATGGATATTG
TAGGAGAATGTCCACGAAGGTTATCACATTCATAAACATAATTGATGATATTTACGACGT
TTATGGTACATTGGATGAACTTGAGCTTTTTACAGATGCTGTTGACAGGTTACTGTTTGT
CTTACTTCCCATATCCTCTATGCATCATATGCTTCTGATTTAGTCAGCTGCTCTAAAAAT
TCAAATATTTTCTTTACATATTTAGGTGGGATATCAATGCAATGGATCCACTTCCAGAAT
ACATGAAGTTGTGCTTCCTTGCTCTCTACAACTCCACTAATGAAATGGCTTATGATGCTC
TCAAGGAACATGGTTTACACATCATTTCCTATCTTAGAAAAGTGGTATTATCTGCAACTC
TGAACTCATTCCATTATATGCTGTTTACATGCATGTAGTACTCTTGACTCATTTTATTAT
GATTAATCCTTCAGTGGTCAGACTTATGTAAATCTTACTTACTGGAGGCAAAGTGGTACT
ACAGTGGATATAAACCAACCCTACAAGAATACATTAGCAATGCATGGATTTCGATTTCAG
GTCCTGTAGCACTAGTCCACGCTTATTTTTTTGTCGCAAATCCAATCACCAAGGAGGCCT
TGCAATCCTTAGAGAGTTATCACAATATTATCCGCTGGTCATCAATGATTTTAAGGCTTT
CAGATGATCTGGGAACATCACTGGTCTGTATTCTACTCTCTCTCACAATCTCCTTACGAG
TCCTAATAAATGTATATTTCTGTAATTTCTGTTCATGGACACATTATAATGGTTTTTTTA
TGCTGGTCTTAGGATGAGTTGAAAAGAGGAGATGTTCCCAAGTCAATCCAGTGTTACATG
TATGAAACTGGTGCTTCTGAAGAAGAAGCCCGTAAACACATAAGTTATTTGATTGGAGAC
ACATGGAAGAAGCTAAATGAAGATAGAGCTGTAGAGTCTCCATTCCCTGAAACTTTTATT
GGAATTGCAACGAATCTTGCTAGGATGGCCCATTGCATGTATCAGCATGGAGATGGACAT
GGTACTGAATATGGTGAAACTAAGGATCGAGTGTTGTCATTACTCGTTGAGCCCGTTCCC
ATTTTGAGTTCTGAATAA
>CSTPS163_Loci
ATGCTTGCTTCAATTCCTAATCTGATCACTCACACAAGACTTCCAATTATTAGAAGATCC
AGCAGTTGCAAGGCTTCTCCTCCAGGAAACCAATCCATGATTGGCAACAGCACTTGCGAG
GAAATCATTGTTCGGCGTACTGCAAACTACCATCCTCCCATTTGGGACTATGATTATGTG
CAGTCACTGAGAAGTGATTATGTAGTAGGTTTATATATCATGAATATTGCTAACAGGTTA
ATTCTAGTTATTAATGTTCCACTTGGTGCTACTAACAAATACATGGTTATGTATGCAGGG
GGAAACATACACCAGAAGACTTGATAAGCTAAAGAGAGATGTGAAGCCAATGCTTGGGAA
AGTGAAGAAGCCTTTGGATCAGCTGGAGCTAATCGATGTTTTGCAAAGGCTTGGACTATA
TTATCACTTCAAGGATGCAATAAAGAGAATATTGGACAGCATATACAACCAGTACAATCA
GCACGAAGACTGGAAGAAAGATGATTTATACGCAACAGCTCTTGAATTTAGACTGTTAAG
GCAGCATGGCTATGATGTGCCTGAAGGTGTGGCTGTGTAGGATTCACTTCTTCATTTTGT
TTGTTTTAAATAAGTTAAGAACTTAAATTTAAATGAACTATAGGCAACAATACAAATATT
GGTCTCTTATTTGTTTATCCCTTTTTCTTTTGGAAGCTCTTATAATGCTTTTTGCAGATA
TGTGTAAGCTATGACTTTATCCCAAATAAAATTAGGTACTTAACTAGAAAGCACTCTTAT
TAATGCAGATGTTTTTAGTAGATTCAAGGACGAAACAGGGAGCTTTAAGGCATGCCTGTG
TGAAGATATGAAGGGACTGCTCTGCTTGTACGAAGCTTCATACCTTTGTGTACAAGGAGA
AAGTACCTTGGAGCAGGCCAGAGATTTCGCACACAGACATCTTGGAAAGGGCCTTGAGCA
CAACATAGATCAAAATCTTGCCATTGAGGTGAACCATGCCTTAGAGCTTCCATTGCATTG
GAGAATGCCTAGGTTAGAGGCAAGGTGGTTCATAGACATATACGAGAAAAGACAGGACAT
GAATCCTATCTTGCTGGAGTTTGCTAAATTGGACTTCAATATGGTACAAGCCACACACCA
GGAGGATCTAAAACACATGTCTAGGTAATTAGTTCATCAACATTCTTAATGTTTTGAGAT
CCAGCCAAAAACTCTATATCATACTCTTAGAATATTTTTATTGTCTCTCTGGGCTCCTAT
AAAGCTGGTGGAGGAGTACACGCCTGGGAGAAAAGTTGAAATTTGCTAGGGACAGGCTGA
TGGAGAATTTCCTATGGACTGTGGGAGTGATATTCGAGCCTCAGTATGGATATTGTAGGA
GAATGCTCACGAAGGTTGGCACATTCATAACAATAATTGATGATGTTTACGACGTTTATG
GTACATTGGATGAACTTGAGCTTTTTACAGATGCTGTTGACAGGTTACTGTTTGTCTGTC
TTCCCATATCCTCTATGCATCATATGCTTTTGATTTAGTCAGCTGCTCTAAAAATTCAAA
TATCTTCTTTACATATTTAGGTGGGATATCAATGCAATGGATCCACTTCCAGAATACATG
AAGTTGTGCTTCCTTGCTCTCTACAACTCCACTAATGAAATGGCTTATGATGCTCTCAAG
GAACATGGTTTACACATCATTTCCTATCTTAGAAAAGTGGTATTATCTGCAACTCTGAAC
TCATTCCATTATATGCTGTTTACATGCATGTGATACTCTTAACTCATGTTATTATGTTTA
ATCCTTCAGTGGTCAGACTTATGTAAATCTTTCTTACTGGAGGCAAAGTGGTACTACAGT
GGATATAAACCAACCCTACAAGAATACATTAGCAATGCATGGATTTCGATGTCAGGTCCT
GTAGTACTAGTCCACGCTTATTTTTTTGTCACAAATCCAATCACCAAGGAGGCCTTGCAA
TCCTTAGAGAGATATCACAATATTATCCGTTGGTCATCAATGATTTCAAGGCTTTCAGAT
GATCTGGGAACATCACTGGTCTGTATGCTACTCTCTCTCACAATCTCCTTACGAGTCCTG
ATAAATGTATATTTCTGTAATTTCTGTTCATAGACACATTATAATGGTCTTTTTATCCTT
CTCTTAGGATGAGTTGAAAAGAGGAGATGTTCCCAAGTCAATCCAGTGTTACATGTATGA
AACTGGTGCTTCTGAAGAAGACGCCCGTAAACACATAAGCTATTTGATTGAAGGGACATG
GAAGAAGCTAAATCATGAAGATGGAGCTGTAGAGTCTCCATTCCCTGAAACTTTTATTAG
AATTGCAACGAATTTTGCTAGGATGGCCCAGTGCATGTATCAGCATGGAGATGGACATGG
TATTGAAGATGGTGAAACTAAGGATAGAGTGTTGTCACTACTCATTGAGCCCATTCCCGT
ACATAGACAATAA
>CSTPS164_Loci
ATGCTTGCTTCAATTCCTAATCTGATCACTCACACAAGACTTCCAATTATTAGAAGATCC
AGCAGTTGCAAGGCTTCTCCTCCAGGAAACCAATCCATGATTGGCAACAGCACTTGCGAG
GAAATCATTGTTCGGCGTACTGCAAACTACCATCCTCCCATTTGGGACTATGATTATGTG
CAGTCACTGAGAAGTGATTATGTAGTAGGTTTATATATCATGAATATTGCTAACAGGTTA
ATTCTAGTTATTAATGTTCCACTTGGTGCTACTAACAAATACATGGTTATGTATGCAGGG
GGAAACATACACCAGAAGACTTGATAAGCTAAAGAGAGATGTGAAGCCAATGCTTGGGAA
AGTGAAGAAGCCTTTGGATCAGCTGGAGCTAATCGATGTTTTGCAAAGGCTTGGACTATA
TTATCACTTCAAGGATGCAATAAAGAGAATATTGGACAGCATATACAACCAGTACAATCA
GCACGAAGACTGGAAGAAAGATGATTTATACGCAACAGCTCTTGAATTTAGACTGTTAAG
GCAGCATGGCTATGATGTGCCTGAAGGTGTGGCTGTGTAGGATTCACTTCTTCATTTTGT
TTGTTTTAAATAAGTTAAGAACTTAAATTTAAATGAACTATAGGCAACAATACAAATATT
GGTCTCTTATTTGTTTATCCCTTTTTCTTTTGGAAGCTCTTATAATGCTTTTTGCAGATA
TGTGTAAGCTATGACTTTATCCCAAATAAAATTAGGTACTTAACTAGAAAGCACTCTTAT
TAATGCAGATGTTTTTAGTAGATTCAAGGACGAAACAGGGAGCTTTAAGGCATGCCTGTG
TGAAGATATGAAGGGACTGCTCTGCTTGTACGAAGCTTCATACCTTTGTGTACAAGGAGA
AAGTACCTTGGAGCAGGCCAGAGATTTCGCACACAGACATCTTGGAAAGGGCCTTGAGCA
CAACATAGATCAAAATCTTGCCATTGAGGTGAACCATGCCTTAGAGCTTCCATTGCATTG
GAGAATGCCTAGGTTAGAGGCAAGGTGGTTCATAGACATATACGAGAAAAGACAGGACAT
GAATCCTATCTTGCTGGAGTTTGCTAAATTGGACTTCAATATGGTACAAGCCACACACCA
GGAGGATCTAAAACACATGTCTAGGTAATTAGTTCATCAACATTCTTAATGTTTTGAGAT
CCAGCCAAAAACTCTATATCATACTCTTAGAATATTTTTATTGTCTCTCTGGGCTCCTAT
AAAGCTGGTGGAGGAGTACACGCCTGGGAGAAAAGTTGAAATTTGCTAGGGACAGGCTGA
TGGAGAATTTCCTATGGACTGTGGGAGTGATATTCGAGCCTCAGTATGGATATTGTAGGA
GAATGCTCACGAAGGTTGGCACATTCATAACAATAATTGATGATGTTTACGACGTTTATG
GTACATTGGATGAACTTGAGCTTTTTACAGATGCTGTTGACAGGTTACTGTTTGTCTGTC
TTCCCATATCCTCTATGCATCATATGCTTTTGATTTAGTCAGCTGCTCTAAAAATTCAAA
TATCTTCTTTACATATTTAGGTGGGATATCAATGCAATGGATCCACTTCCAGAATACATG
AAGTTGTGCTTCCTTGCTCTCTACAACTCCACTAATGAAATGGCTTATGATGCTCTCAAG
GAACATGGTTTACACATCATTTCCTATCTTAGAAAAGTGGTATTATCTGCAACTCTGAAC
TCATTCCATTATATGCTGTTTACATGCATGTGATACTCTTAACTCATGTTATTATGTTTA
ATCCTTCAGTGGTCAGACTTATGTAAATCTTTCTTACTGGAGGCAAAGTGGTACTACAGT
GGATATAAACCAACCCTACAAGAATACATTAGCAATGCATGGATTTCGATGTCAGGTCCT
GTAGTACTAGTCCACGCTTATTTTTTTTGTCACAAATCCAATCACCAAGGAGGCCTTGCA
ATCCTTAGAGAGATATCACAATATTATCCGTTGGTCATCAATGATTTCAAGGCTTTCAGA
TGATCTGGGAACATCACTGGTCTGTATGCTACTCTCTCTCACAATCTCCTTACGAGTCCT
GATAAATGTATATTTCTGTAATTTCTGTTCATAGACACATTATAATGGTCTTTTTATCCT
TCTCTTAGGATGAGTTGAAAAGAGGAGATGTTCCCAAGTCAATCCAGTGTTACATGTATG
AAACTGGTGCTTCTGAAGAAGACGCCCGTAAACACATAAGCTATTTGATTGAAGGGACAT
GGAAGAAGCTAAATCATGAAGATGGAGCTGTAGAGTCTCCATTCCCTGAAACTTTTATTA
GAATTGCAACGAATTTTGCTAGGATGGCCCAGTGCATGTATCAGCATGGAGATGGACATG
GTATTGAAGATGGTGAAACTAAGGATAGAGTGTTGTCACTACTCATTGAGCCCATTCCCG
TACATAGACAATAA
>CSTPS165_Loci
ATGCCCTGTTCTTGTGGCTTGTATGCTTGGTCCATTCCTGCAGTTGGCCCAAACAAATTC
AGAGAAATAGGCAAGACTAACTTCACCAGAATTGTGCCTATGCCTAATACGCACAAATGG
AGTATTGCCCACGATCACACCTTGGTTTCTATCCCCTTTAAGAAAGATAACCATTCACCT
GAACTTGGCAGTTTTACTGTTAAGATTGCCTTACTGCTTTCCATTATTTTATAGTTCTTA
TTATGCCATGCATTTTCTAACCTTCTAATTTCCTAACTTTACAGGATGAGTTCTACAATG
AACGTGCACAAAAGTTAAAGGAAGTTAAGCATGTATTCAGCAAACTAGGAGAAGATGCAA
TGGAAAGCATGATGATGATTGATGCCATACAACGCCTAGGCATTGATCATCACTTCGAAG
AGGAGATTGAAGCAGTTCTGCAGAAGCAGTATATGAAATCTAGCATTCATGGTGATTGTG
ATGAGGATCTTTATGAGGTTGCACTCCGCTTTCGCCTGTTGAGACAAGAAGGTTACACTC
TGCCCGCAGGTGGTTTCTTTTTCTTTTTATTTCTTTTTTCTTTTTTAATTAACCTTACCG
ACATTTATCAAGAGTCGTTTGTTTCTGAAAGTGAATTTACTGGTTAATGTGCATGGATAG
ATGTGTTGAATAACTTCAAGAACAAGGAGGGGAAGTTTAAACAAAACCTACGCGAAGACA
TCAGAGGATTGATGGGTTTGTATGAAGCTTCTCAGCTAAGTATAGGAGAAGATATACTTG
AGGAAGCCGAAAATTTCAGCAGTCTACTCCTTAATGCATGTTTGCAACATCTTGATCGTC
ATCAAGCTGCAGTTGTTAAGAATACATTGGAGCATCCCCATCACAAGAGCTTGGCACGGT
TCATGACCAAAAACTTCCTTACTGATTTCCAGGGCACAAATGGATGGATAAATGCATTGC
AAGAATTAGCAAAAATAGATTTCAATATGGTTAAATCCGTGCATCAAAAGGAGATGCTTC
AAATTTCCAAGTCTGTTTGAAAAATTGCATTGTGATTATATTTACTTTCTTGTTATATAT
TCTTAAGACACTTTGATCTCTAACTAATATTTGCCATATTAATTATTAGATGGTGGAAGG
ACCTAGGTTTGACCGAGGAGTTGAAGTTTGCAAGAGATCAACCACTGAAATGGTACATGT
GGCCAATGGCAATCATCCCAGATCCAAGGTTGTCAGAGCAAAGGATTGAGCTCACAAAAC
CTATCTCTCTAATCTACATAATAGATGACATTTTTGATGTTGGTGGAACCCTTGATGAAC
TCACTCTGTTCACAGAAGCTGTTAATAGGTAGAAATGGACTATGGAATTAATTCATTGAT
TCGCTAATGGGCGTGTGTGTATATATGTGTGTGTATATATATATACACATAGTTCCACTA
ATTTGTGTCATTAATTATTGTATATAGATGGGATTTGTCTGCTTTCAAAGAGCTTCCAGA
GTACATGAAGATGTGTTTCAAGACTCTTGATGACATCACGAATGAGATCAGTACCAAGGT
CCACAAGGAGCATAAGTGGAACCCAGTAGGCTCTCTACGGAAGGCGGTAATATTCAAAAC
ATTTTTGTATGGGTTTCAGTGGGATTACAAATGTAGCACGCTTAACAGATCCCCCATTGC
TGCAGTGGGCGAGTTTATGCAACGCATTTCTAGTAGAGGCAAAATGGTTTGCTTCTGGGC
ATGTGCCAAAGGCTGAGGAGTACTTGAAGAATGGGGCCGTTAGTTCAGGGGTACATGTGG
TGCTAGTTCACTTGTTTTTTCTATTGGGTCATGGCATAACCAAGGAAAATGTAGATCTTG
TGGATGACTTTCCAGGCATTATATCTTCTACAGCAACAATTCTTCGTCTTTGGGATGACC
TCGGAAGCGCCAAGGTAAATGCCAGCCACATGCAGGTTGTTAATTAATCTGTCTACAATT
TTTCATGTTTGGTTTATAAAAAGTTATTTTGAGGTGGCCTTAAAAGTTAAATGTAGTGTT
GGCCTAATTGATGTTTTGAAGTGGTATGTCATAATGTTTGGTTTCACAGAACCACCCTAA
GTTGAATAAATTGACAGGATGAGAATCAAGACGGGCATGATGGGTCCTATGTAGAGTGCT
ACTTGAAGGAACACCGAGGCTCATCAGTTGAAAATGCAAGACAAATCGTAGCCCATATGA
TTTCAGATATGTGGAAGCGCCTCAACAAGGAATGCCTCTCTCCAAATCCATTTTCAACTT
CTTTTACAAAAGGCTCCCTCAATATTGCAAGAATGGTCCCTTTGATGTATAGTTATGATG
ACCAACAGTGCCTTCCTGGCCTTGAGGAGCATATGAAGTCCTTGCTCCTTGAGAATCTAC
CATACAGAAACACTCAAAAAATAAATGAGTGA
>CSTPS167_Loci
ATGCCAAGTGCTCACACATGGAGCATTGCTAAGGATCAGAACTTGGTTTCTATCCCCTCA
GAAAAGGATAATCATCCATCCACAGAATATCCCAGCCCCACTGTTAAGCTTCAGTCCCCA
TTTTCCATATATATTTTTTGCTCTTAGTTCTTATGGCGGTTTTTTACTTTTCAACTTCCT
ACTGTTGACAATCTTCCTTTGGCAGAATGAATTTTACATGGAACATGCACAAAAACTGGA
GGAAGTTAGGAGCGTACTCAAGGAGGTAGGAGAAGATACATTGGAAGCTTTGCTCATGAT
TGATGCCATCCAACGCCTAGGCATTGACTACCATTTTCATGGAGAGATTGAAGTGGTACT
ACAGAGACTACATACGAAATTTAACACTGTGAGTGATTGCCATAACAATCTCTACGAACT
AGCACTTGGCTTCCGGCTATTGAGACAAGAAGGTTACTATGTGAGTGCAGGTGGGATTTT
CTTTTTCTTTTTTCTTTTTTTTTTTCATTTTTTTCTTTTGGGTTTTCCCCTTTTATTTAT
TTATTTTTTTAAATATTCTAAGTTTCGACTATTAAATCATTTGTTCTAGAAGAGTAAGTT
ATTTAATGGTTATCGTGTATAACAGATGTCTTTAACAATCTCAAGGACACAGAGGGAAAG
ATTCAAGAAAAACTAAGCGAAGATATCAAGGGATTAATGGGTTTGTATGAAGCTTCGCAG
CTATGTATAAAGGGGGAAGATATACTAGAAGAAATCGGAAACTTCAGTAGCCAGCTTCTT
AATGCATGGAACACGCACAATGATCACAGTCAAGCTAGAATTGTTAGGAACACATTAGGC
CATCCCCATCATAAGAGCTTGGCAAAGTTCATGGCCAAAAGCTTTCTTAGCGATTTTCAA
GGCACAGATGGATGGGTAAATGTCTTTAGAGAACTAGCAAAAATGGATTTCAATGTAGTT
AAATCCATACACCAGAAGGAGATGCTGCAGCTTTCCAAGTGAGTTTCACTGACCTTGAAT
TAAGTTAATTTGTCGTTCTCCAAAGATTATTCCCTGACGTACCTTTCATGTAAATAATTT
TTTTTCTCTTTTTACCTAATTAGATGGTGGAAAGATCTAGGTTTGGCCAAGGAGTTGAAG
TTTGCAAGAAACCAACCACTGAAATGGTACATGTGGCCCTTGGCGGTCCTCCCAGATCCA
AGCTTGTCGGAGCAGAGGGTTGAGCTCACAAAACCCATCTCGCTAGTCTACATAATAGAT
GACATTTTTGATGTTCATGGAACACTTGATGAACTCACTCTCTTCACAGAAGCTGTCAAC
AGGTAGGCATATAACAACAATACAATTCATCAGAATGCTTCTACAAATCTCAAAAATCAT
CATTTAATCACTAATTGCATGTAGATGGGAATATGCGGCTGTTGAACAACTACCAGACTA
CATGAAGATATGTTTCAATGCTCTTAATGGAATCACCAATGAAATAAGTTCCAAGGTCTA
CAATGATCATGGGCGGAACCCCATGGAATCTCTTCGAAAGGCAGTATGTCAAATAACATT
TACCATACTAGATTAATATTCATTTTAATTGCAAATGCAAAAGAGTTGGAAGTGCCTCTG
CAATTTTTTGATAGTTTATTTTATTTTTTGCAAACAGTGGGCATGTTTATGCAATGCATT
TCTAGTAGAAGCAAAATGGTTTGCTGATGGACACGTGCCAAAGGCTGATGAGTACTTGAA
GAATGGGGTCATTAGCTCCGGAGTACATGTGGTGCTAGTTCATATGTTTTTTCTCCTGGG
TCATGGCATAACCAAGAGAAATGTAGACATTGTGGATGATTTTCCTGAGATTATATCTTC
GGTCGCAAAAATTCTTCGCCTCTGGGATGACTTGGGAAGCGCCAAGGTAAATCTCAAGAA
ACATAAAGAAAAATAACCTCTAGTCTCCAGTTTTTGTCTGTTTTATACATACCTACCCCT
GATAGCGATCTCACTGAAAATTCCTCAACATATAAACTAGACCCACGCCAGCTCATTCAT
GGTTGTGGTCACTTCTGGTGGGAACCGCATCATGTGGTTGATGTCTGCTTTCCCACTATA
CATTCATAAACTGCTTCCGAGAACGGGAATGATGTGTCGTATTCATAGTTGGCCACTAAC
ACATATAAGCATTAACACTTTTACAGGACGAGAATCAGGATGGGCACGACGGATCATACC
TGGAGTGCTACATGAAAGAAAAACCAGGGACTTCCATAGAAAATGCCCGATGCCATGTTA
TGCATACCATTTCAGAGACATGGAAGAGCCTCAACAATGAATGCCTTGCTCCAAATCCAT
TTTCAACGTCTTTTACCAAGGCATGTCTCAATGTTGCAAGGATGGTTCCTTTGATGTATA
GTTATGATGATAATCGGTGCCTCCCAAGCCTTGAAGAGCACATGAAGTCGCTTGTCTATG
AAAGTGTTTCCTCATAA
>CSTPS168_Loci
ATGGCCTGTTCTTGTGGCTTTTATGCTTGGTCCATTCCTGCAGTTGGCCCAAACAAATTC
AGAGAAATAGGCAAGACTAACTTCACCAGAATTGTGCCTATGCCTAATACGCACACATGG
AGTATTGCCCACGATCACACCTTGGTTTCTATCCCCTTAAAGAAAGATAACCATTCACCT
GAACTTGGCAGTTTTACTGTTAAGATTGCCTTACTGCTTTCCATTATTTTATAGTTCTTA
TTATGCCATGCATTTTCTAACTTTCTAATTTCCTAACTTTACAGGATGAGTTCTACAATG
AACATGCACAAAAGTTAAAGGAAGTTAAGCATGTATTCAGCAAACTAGGAGAAGATGCAA
TGGAAAGCATGATGATGATTGATGCCATACAACGCCTAGGCATTGATCATCAGTTCGAAG
AGGAGATTGAAGCAGTTCTGCAGAAGCAGTATATGAAATCTAGCATTCATGGTGATTGTG
ATGAGGATCTTTATGAGGTTGCACTCCGCTTTCGCCTATTCAGACAAGAAGGTTACACTG
TGCCCGCAGGTGGTTTCTTTTTCTTTTTATTTCTTTTTTCTTTTTTAATTAACCTTACCG
ACATTTATCAAGAGTCGTTTGTTTCTGAAAGTGAATTTACTGGTTAATGTGCATGGATAG
ATGTGTTGAATAACTTCAAGAACAAGGAGGGGAAGTTTTGACAAAACCTACGCGAAGACA
TCAGAGGATTGATGGGTTTGTATGAAGCTTCTCAGCTAAGTATAGGAGAAGATATACTTG
AGGAAGCCGGAAATTTCAGCAGTCTACTCCTTAATGCATGTTTGCAACATCTTGATCATC
ATCAAGCTGCAGTTGTTAAGAATACATTGGAGCATCCCCATCACAAGAGCTTGGCACGGT
TCATGACCAAAAACTTCCTTACTGATTTCCAGGGCACAAATGGATGGATAAATGCATTGC
AAGAATTAGCAAAAATAGATTTCAATATGGTTAAATCCGTGCATCAAAAGGAGATGCTTC
AAATTTCCAAGTCTGTTTGAAAAATTGCATTGTGATTATATTTACTTTCTTGTTATATAT
TCTTAAGACACTTTGATCTCTAACTAATATTTGCCATATTAATTATTAGATGGTGGAAGG
ACCTAGGTTTGACCGAGGAGTTGAAGTTTGCAAGAGACCAAGCACTGAAATGGTACATGT
GGCCAATGGCAATCATCCCATATCCAAGGTTGTCAGAGCAAAGGATTGAGTTCACAAAAC
CTATCTCTCTAATCTACATAATAGATGACATTTTTTATGTTGGTGGAACCCTTGATGAAC
TCACTCTGTTCACAGAAGCTGTTAATAGGTAGAAATGGACTAATTCATTGATTCGCTAAT
GGGTGTGTATGTGTGTATATATATATATACATAGTTCCACTAATTTGTGTCATTAATTAT
TGTATATAGATGGGATTTGTCTGCTTTCAAAGAGCTTCCAGAGTACATGAAGATGTGTTT
CAAGACTCTTGATGACATCACGAATGAGATCAGTACCAAGGTCCACAAGGAGCATAAGTG
GAACCCAGTGGGCTCTCTACGGAAGGCGGTAATATTCAAAACATTTTTGTATGGGTTTCA
GTGGGTTACAAATGTAGCACGCTTAACAGATCCCCCATTGCTGCAGTGGGCGAGTTTATG
CAACGCAGTTCTAGTAGAGGCAAAATGGTTTGCTTCTGGGCATGTGCCAAAGGCTGAGGA
GTACTTGAAGAATGGGGCCGTTAGTTCAGGGGTACATGTGGTGCTAGTTCACTTGTTTTT
TCTATTGGGTCATGGCATAACCAAGGAAAATGTAGATCTTGTGGATGACTTTCCAGGCAT
TATATTTTCTACAGCAACAATTCTTCGTCTTTGGGATGACCTCGGAAGCGCCAAGGTAAA
TGCCAACCACATGCAGGTTGTTAATTAATCTATGTCTACAATTTTTCATGTTTGGTTTAT
AAAAAGTTATTTTGAGGTGGCTTTAAAAGTTAAATGTAGTGTTGGCCTAATTGATGTTTT
GAAGTGGTATGTCATAATGTTTGGTTTCACAGAACCACCCTAAGTTGAATAAATTGACAG
GATGAGAATCAAGACGGGCATGATGGGTCCTATGTAGAGTGCTACTTGAAGGAACACCGA
GGCTCTTCAGTTGAAAATGCAAGACAAATCGTAGCCCATATGATTTCAGATATGTGGAAG
CGCCTCAACAAGGAATGCCTCTCTCCAAATCCATTTTCAACTTCTTTTACAAAAGGCTCC
CTCAATATTGCAAGAATGGTCCCTTTGATGTATAGTTATGATGACCAACAGTGCCTTCCT
GGCCTTGAGGAGCATATGAAGTCCTTGCTCCTTGAGAATCTACCATACAGAAACACTCAA
GAAATAAATGAGTGA
>CSTPS169_Loci
ATGGCCTGTTCTTGTGGCTTTTATGCTTGGTCCATTCCTGCAGTTGGCCCAAACCAATTC
AGAGAAATAGGCAAGACTAACTTCACCAGAATTGTGCCTATGCCTAATACGCACAAATGG
AGTATTGCCCACGATCACACCTTGGTTTCTATCCCCTTAAAGAAAGATAACCATTCACCT
GAACTTGGCAGTTTTACTGTTAAGATTGCCTTACTGCTCTCCATTATTTTATAGTTCTTA
TTATGCCATGCATTTTCTAACTTTCTAATTTCCTAACTTTACAGGATGAGTTCTACAATG
AACATGCACAAAAGTTAAAGGAAGTTAAGCATGTATTCAGCAAACTAGGAGAAGATGCAA
TGGAAAGCATGATGATGATTGATGCCATACAACGCCTAGGCATTGATCATCACTTCGAAG
AGGAGATTGAGCAGTTCTGCAGAAGCAGTATATGAAATCTAGCATTCATGGTGATTGTGA
TGAGGATCTTTATGAGGTTGCACTCCGCTTTCGCCTATTGAGACAAGAAGGTTACACTCT
GCCCGCAGGTGGTTTCTTTTTCTTTTTTAATTAACCTTACCGACATTTATCAAGAGTCGT
TTGTTTCTGAAAGTGAATTTACTGGTTAATGTGCATGGATAGATGTGTTGAATAACTTCA
AGAACAAGGAGGGGAAGTTTAAACAAAACCTACGCGAAGACATCAGAGGATTGATGGGTT
TGTATGAAGCTTCTCAGCTAAGTATAGGAGAAGATATACTTGAGGAAGCCGGAAATTTCA
GCAGTCTACTCCTTAATGCATGTTTGCAACATCTTGATCGTCATCAAGCTGCAGTTGTTA
AGAATACATTGGAGCATCCCCATCACAAGAGCTTGGCACGGTTCATGACCAAAAACTTCC
TTACTGATTTCCAGGGCACAAATGGATGGATAAATGCATTGCAAGAATTAGCAAAAATAG
ATTTCAATATGGTTAAATCCGTGCATCAAAAGGAGATGCTTCAAATTTCCAAGTCTGTTT
GAAAAATTGCATTGTGATTATATTTACTTTCTTGTTATATATTCTTAAGACACTTTGATC
TCTAACTAATATTTGCCATATTAATTATTAGATGGTGGAAGGACCTAGGTTTGACCGAGG
AGTTGAAGTTTGCAAGAGACCAACCACTGAAATGGTACATGTGGCCAATGGCAATCATCC
CAGATCCAAGGTTGTCAGAGCAAAGGATTGAGCTCACAAAACCTATCTCTCTAATCTACA
TAATAGATGACATTTTTGATGTTGGTGGAACCCTTGATGAACTCACTCTGTTCACAGAAG
CTGTTAATAGGTAGAAATGGACTAATTCATTGATTCGCTAATGGGTGTGTATGTGTGTAT
ATATATATAACATAGTTCCAATAATTTGTGTCATTAATTATTGTATATAGATGGGATTTG
TCTGCTTTCAAAGAGCTTCCAGAGTACATGAAGATGTGTTTCAAGACTCTTGATGACATC
ACGAATGAGATCAGTACCAAGGTCCACAAGGTCACAAGAACCCAGTGGCTCTCTACGGAA
GGCGGTAATATTCAAAACATTTTTGTATGGGTTTCAGTGGGATTACAAATGTAGCACGCT
TAACAGATCCCCCATTGCTGCAGTGGGCGAGTTTATGCAACGCATTTCTAGTAGAGGCAA
AATGGTTTGCTTCTGGGCATGTGCCAAAGGCTGAGGAGTACTTGAAGAATGGGCCGTTAG
TTCAGGGGTACATGTGGTGCTAGTTCACTTGTTTTTTCTATTGGGTCATGACATAACCAA
GGAAAATGTAGATCTTGTGGATGACTTTCCAGGCATTATATCTTCTACAGCAACAATTCT
TCGTCTTTGGGATGACCTCGGAAGCGCCAAGGTAAATGCCAACCACATGCAGGTTGTTAA
TTAATCTGTCTACAATTTTTCATGTTTGTTTATAAAAAGTTATTTTGAGGTGGCCTTAAA
AGTTAAATGTAGTGTTGGCCTAATTGATGTTTTGAAGTGGTATGTCATAATGTTTGGTTT
CACAGAACCACCCTAAGTTGAATAAATTGACAGGATGAGAATCAAGACGGGCATGATGGG
TCCTATGTAGAGTGCTACTTGAAGGAACACCGAGGCTCTTCAGTTGAAAATGCAAGACAG
ATCGTAGCCCATATGATTTCAGATATGTGGAAGCGCCTCAACAAGGAATGCCTCTCTCCA
AATCCATTTTCAACTTCTTTTACAAAAGGCTCCCTCAATATTGCAAGAATGGTCCCTTTG
ATGTATAGTTATGATGACCAACAGTGCCTTCCTGGCCTTGAGGAGCATATGAAGTCCTTG
CTCCTTGAGAATCTACCATACAGAAACGCTCAAAAAATAAATGAGTGA
>CSTPS171_Loci
ATGTCCACTGCTCACACATGGAGCGTTGCCGAGGACCACAACTTGGTTTCTGTCCCCTCA
AAAAATGATAATCATCTATATGCACAATATTCAAGTCTCACTGTTAAGTTTGCATCCCCA
TTTTCCCTATATGTATATATTTCCATTAGGTCCTATGCTCGATTTTCACTTTTCAATTCC
TGTCGTTGACAATCTTCCTAAACCTGGAGGAAGTTAAGAGTGTACTCAATGAAGTAAGAG
AAGGTACATTTGAAGTTTTGCTCATGATTGATGCCATCCAACGACTAGGCATTGACTACC
ACTTCCATGATGAGATTGAAGCAATTCTACAAAGGTAGTATAGGATAGTTATAACTACGG
ATGATTTCAGTGACAATCTTTACGAGGTTGCACTTAGGTTTCGGCTCTTGAGACAAGAAG
GTTACTATGTGACTGCAGGTGGCCGTTTTCTTTTTCTTTTAATTATAGTTTAACCTACTT
TGATTATATATTGAATCATTTGCTTTTTGGGAAAGTTAGTTTTCTTGGTAATGTGTACAA
ATGAACTGACAGATGTCTTTAACTTCAAGGACAAGAAAGGGAAGTTTGAAGAAAAACTAG
GTAAAGATGTCAGGGGATTAATGGGTGTTGAAATCTATGCAATGATTTATAGTGGAAAAT
AATAGAAAATTGAAAAAAAATGAACACACAGATTTAACATGATTTGGCTAATTGCCTATG
TCAATGGGAACAGGATAGGGGATTTTCACTATGTATCAAATTAGGGTTACATAAAAGGGT
ATTTATATTAACCCTTAGGAATGAAAATTCCAAAAATACCATTGAATTGTACCGCAGGGG
TGTTGTCCCCCGTTCTCCCCCAACCTATCGTTCACCCCACAACAAAAAGAAGTACAAGCC
TGAATGGCAAATGTCTTCGTTCCGGTATTTGTCCCTTTTTCTCCATATGTCTTTTCGCTC
AAATATGAGACACATACTACAACAATGGGTTTGTATAGAACTTCACAGCTAAGCGTGCAC
GGAGAAGATATACTTGAAGAAGCAAGAAACTTTAGTAACCGACACCTTAATGTATGGAAC
ACCCACAATGATCAGCATCAAGCTCGCATTGTTAGGTATTGTTGATGATTTTCAGGGAAT
TATATCCCTTTCTTCTTCTTCAATTTTATGCAATGCATTTTTGGTTGAAGCAAAATGGTT
TGTGGTGGGGCATGTGCCAAAGACTGATGACTACTTAAAGAATGGGATAATTAGCTCCGG
GGTACATGTGCTAGTTCACATGTTTTTTCTGTTGGGTCATGGTATAACCAAGAGAAACGT
AGGTATTGTGGATGATTTTCGGGGAATTATATCTTTTGCTGCTACAATTCTTCGTCTCTG
GGATGATTTGGGAAGTGCCAAGGTAATTCTCAAGACTAGTCTTTGTTCCCTTGCACCACA
TGATCATTACTTGTTTTAATAAGTCCACAAATGAACTCTGGCCCCGCCTATATATCATCG
GTATATATCCCTTAACTTCTCTTTATCTGATTGCTACATCTCACTGAAGATAATTTGAGG
CCATAAAAACTACACTAGTAATGGCTCATTAATTGTTGTGGTCACTTCTAGTGGGAACCA
CAAACTGCATTAAGTGAACAGGATTATGAGCAATAGTCGTGTTTTTGGACAATGACCTGA
CTGAAGCAGAATATGTGGTAGGTGAAAGGATTCCCAGATTGGGAATGATATCTTATCTTC
ATGGTTGGCCACTAACACAGGCATTTACACTTCCCAGGATGAGAATCAGGACGGGCATGA
TGGATCCTACATAGAGTGCTACATGAAGGAACACCCAGGACGCCCATAGAAAATGCGCGA
TGCCATGTTATGCATACTATTTCAGAGACGTGGAAGCTCCTGAACCAGCAATGCCTCGCT
CCAAATCCATTTTCAACATGTTTTACAAAGGCCTGCCTCAATGTTGCAAGGATGGTTCCT
TTGATGTATAGTTATGATGATAATCAGTGCCTCCCAAGCCTTGAGGAGCACATGAAGTCG
CTTGTCGAGGCGAGTGTTTCTTCGCAAAGTATCCCACCATCAAGGATTACACTTCTCAAG
GTTCATCTATGA
>CSTPS172_Loci
ATGCCAAGTGCTCACACATGGAGCATTGCTAAGGATCAGAATTTGGTTTCTATCCCCTCA
GAAAAGGATAATCATCCATCCACAGAATATCCCAGCCTCACTGTTAAGCTTCAGTCCCCA
TTTTCCATATATATTTTTTGCTCTTAGTTCTTATGGCGGTTTTTCACTTTTCAACTTCCT
ACTGTTGACAATCTTCCTTTGGCAGAATAAATTTTACATGGAACATGCACAAAAACTGGA
GGAAGTTAGGAGGGCACTCAAGGAGGTAGGAGAAGATACATTGGAAGCTTTGCTCATGAT
TGATGCCATCCAACGCCTAGGCATTGACTACCATTTTCATGGAGAGATTGAAGTGGTACT
ACAGAGACTACATACGAAATTTAACACTGTGAGTGATTGCCATAACAATCTCTACGAACT
AGCACTTGGCTTCCGGCTATTGAGACAAGAAGGTTACTATGTGAGTGCAGGTGGGATTTT
CTTTTCTGTTTTCTTTTTTTTTTTTTTTCATTTTTCTTTTGGGTTTTCCCCTTTTATTTA
TTTATTTTTTTAAATATTCTAAGTTTCGACTATTAAATCATTTGTTCTAGAAGAGTAAGT
TATTTAATGATTATCGTGTATGAACAGATGTCTTTAACAATCTCAAGGACACAGAGGGAA
AGCTTCAAGAAAAACTAAGCCAAGATATCAAGGGATTAATGGGTTTGTATGAAGCTTCGC
AGCTATGTATAAAGGGGGAAGATACACTCGAAGAAATCGGAAACTTCAGTAGCCAGCTTC
TTAATGCATGGAACACGCACAATGATCACAGTCAAGCTAGAATTGTTAGGAACACATTAG
GGCATCCCCATCATAAGAGCTTGGCAAGTTCATGGCCAAAGCTTTCTTAGCGATTTTCAA
GGCACAGATGGATGGGTAAATGTCTTAGAGAACTAGCAAAAATGGATTTCAATGTAGTTA
AATCCATACACCAGAAGGAGATGCTGCAGGTTTCCAAGTGAGTTTCACTGACCTTGAATT
AAGTTAATTTGTCGTTCTCCAAAGATTATTCCCTGACGTACCTTTCATGTAAATAATTTT
TTTTCTCTTTTTACCTAATTAGATGGTGGAAAGATCTAGGTTTGGCCAAGGAGTTGAAGT
TTGCAAGAAACCAACCACTGAAATGGTACATGTGGCCCTTGGCGGTCCTCCCAGATCCAA
GCTTGTCGGAGCAGAGGGTTGAGCTCACAAAACCCATCTCGCTAGTCTACATAATAGATG
ACATTTTTGATGTTCATGGAACACTTGATGAACTCACTCTCTTCACAGAAGCTGTCAACA
GGTAGGCATATAACAACAATACAATTCATCAGAATGCTTCTACAAATCTCAAAAATCATC
ATTTATCACTAATTGCATGTAGATGGGAATATGCGGCTGTTGAACAACTACCAGACTACA
TGAAGATATGTTTCAATGCTCTTAATGGAATCACCAATGAAATAAGTTCCAAGGTCTACA
ATGATCATGGGTGGAACCCCATGGAATCTCTTCGAAAGGCAGTATGTCAAATAACATTTA
CCATACTAGATTAATATTCATTTTAATTGCAAATGCAAAAGAGTTGGAAGTGCCTCTGCA
ATTTTTTGATAGTTTATTTTATTTTTTGCAAACAGTGGGCATGTTTATGCAATGCATTTC
TAGTAGAAGCAAAATGGTTTGCTGATGGACACGTGCCAAAGGCTGATGAGTACTTGAAGA
ATGGGGTCATTAGCTCCGGAGTACATGTGGTGCTAGTTCATATGTTTTTTCTCCTGGGTC
ATGGCATAACCAAGAGAAATGTAGACGTTGTGGATGATTTTCCTGAGATTATATCTTCGG
TCGCAAAAATTCTTCGCCTCTGGGATGACTTGGGAAGCGCCAAGGTAAATCTCAAGAAAC
ATAAAGAAAAATGACCTCTAGTCTCCAGTTTTTGTCTGTTTTATACATACCTACCCCTGA
TAGCGATCTCACTGAAAATTCCTCAACATATAAACTAGACCCACGCCAGCTCATTCATGG
TTGTGGTCACTTCTGGTGGGAACCGCATCATGTGGTTGATGTCTGGTTTCCCACTATACA
TTCATAAACTGCTTCCGAGAACGGGAATGATGTGTCGTATTCATAGTTGGCCACTAACAC
TTATAAGCATTAACACTTTTACAGGACGAGAATCAGGACGGGCACGACGGATCATACCTG
GAGTGCTACATGAAAGAAAAACCAGGGACTTCCATAGAAAATGCCCGATGCCATGTTATG
CATACCATTTCAGAGACATGGAAGAGCCTCAACAATGAATGCCTTGCTCCAAATCCATTT
TCAACGTGTTTTACCAAGGCTTGTCTCAATGTTGCAAGGATGGTTCCTTTGATGTATAGT
TATGATGATAATCGGTGCCTCCCAAGCCTTGAAGAGCACATGAAGTCGCTTGTCTATGAA
AGTGTTTCCTCATAAA
>CSTPS173_Loci
ATGGCCTGTTCTTGTGGCTTTTATGCTTGGTCCATTCCTGCAGTTGGCCCAAACAAATTC
AGAGAAATAGGCAAGAATAACTTCACCAGAATTGTGCCTATGCCTGATACGCACAAATGG
AGTATTGCCCACGATCACACCTTGGTTTCTATCCCTTAAAGAAAGATAACCATTCACCTG
AACTTGGCAGTTTTACTGTTAAGATTGCCTTATGCTTTCCGTTATTTATAGTTCTTATTA
TGCCATGCATTTTCTAACTTTCTAATTTCCTAACTTTACAGGATGAGTTCTACAATGAAC
ATGCACAAAAGTTAAAGGAAGTTAAGCATGTATTCAGCAAACTAGGAGAAGATGCAATGG
AAAGCATGATGATGATTGATGCCATACAACGCCTAGGCATTGATCATCACTTCGAAGAGG
AGATTGAAGCAGTTCTGCAGAAGCAGTATATGAAATCTAGCATTCATGGTGATTGTGATG
AGGATCTTTATGAGGTTGCACTCCGCTTTCGCCTATTGAGACAAGAAGGTTACACTCTGC
CCGCAGGTGGTTTCTTTTTCTTTTTTAATTAACCTTACCGACATTTATCAAGAGTCGTTT
GTTTCTGAAAGTGAATTTACTGGTTAATGTGCATGGATAGATGTGTTGAATAACTTCAAG
AACAAGGAGGGGAAGTTTAAACAAAACCTACGCGAAGACATCAGAGGATTGATGGTTTGT
ATGAAGCTTCTCAGCTAAGTATAGGAGAAGATATACTTGAGGAAGCCGGAAATTTCAGCA
GTCTACTCCTTAATGCATGTTTGCAACATCTTGATCGTCATCAAGCTGCAGTTGTTAAGA
ATACATTGGAGCATCCCCATCACAAGAGCTTGGCACGGTTCATGACCAAAAACTTCCTTA
CTGATTTCCAGGGCACAAATGGATGGATAAATGCATTGCAAGAATTAGCAAAAATAGATT
TCAATATGGTTAAATCCGTGCATCAAAAGGAGATGCTTCAAATTTCCAAGTCTGTTTGAA
AAATTGCATTGTGATTATATTTACTTTCTTGTTATATATTCTTAAGACACTTTGATCTCT
AACTAATATTTGCCATATTAATTATTAGATGGTGGAAGGACCTAGGTTTGACCGAGGAGT
TGAAGTTTGCAAGAGATCAACCACTGAAATGGTACATGTGGCCAATGGCAATCATCCCAG
ATCCAATGTTGTCAGAGCAAAGGATTGAGCTCACAAAACCTATCTCTCTAATCTACATAA
TAGATGACATTTTTGATGTTGGTGGAACCCTTGATGAACTCACTCTGTTCACAGAAGCTG
TTAATAGGTAGAAATGGACTATGGAATTAATTCATTGATTCGCTAATGGGCGTGTATGTG
TGTGTATATATATACACATAGTTCCACTAATTTGTGTCATTAATTATTGTATATAGATGG
GATTTGTCTGCTTTCAAAGAGCTTCCAGAGTACATGAAGATGTGTTTCAAGACTCTTGAT
GACATCACGAATGAGATCAGTACCAAGGTCCACAAGGAGCATAAGTGGAACCCAGTAGGC
TCTCTACGGAAGGCGGTAATATTCAAAACATTTTTGTATGGGTTTCAGTGGGATTACAAA
TGTAGCACGCTTAACAGATCCCCCATTGCTGCAGTGGCGAGTTTATGCAACGCATTTCTA
GTAGAGGCAAAATGGTTTGCTTCTGGGCATGTGCCAAAGGCTGAGGAGTACTTGAAGAAT
GTGGCCGTTAGTTCAGGGGTACATGTGGTGCTAGTTCACTTGTTTTTTCTATTGGGTCAT
GGCATAACCAAGGAAAATGTAGATCTTGTGGATGACTTTCCAGGCATTATATCTTCTACA
GCAACAATTCTTCGTCTTTGGGATGACCTCGGAAGCGCCAAGGTAAATGCCAACCACATG
CAGGTTGTTAATTAATCTGTCTACAATTTTTCATGTTTGGTTTATAAAAAGTTATTTTGA
GGTGGCCTTAAAAGTTAAATGTAGTGTTGGCCTAATTGATGTTTTGAAGTGGTATGTCAT
AATGTTTGGTTTCACAGAACCACCCTAAGTTGAATAAATTGACAGGATGAGAATCAAGAC
GGGCATGATGGGTCCTATGTAGAGTGCTACTTGAAGGAACACCGAGGCTCTTCAGTTGAA
AATGCAAGACAGATCGTAGCCCATATGATTTCAGATATGTGGAAGCGCCTCAACAAGGAA
TGCCTCTCTCCAAATCCATTTTCAACTTCTTTTACAAAAGGCTCCCTCAATATTGCAAGA
ATGGTCCCTTTGATGTATAGTTATGATGACCAACAGTGCCTTCCTGGCCTTGAGGAGCAT
ATGAAGTCCTTGCTCCTTGAGAATCTACCATACAGAAACGCTCAAAAATAAATGAGTGA
>CSTPS177_Loci
ATGCAGTCTATATAAACAGGCATGAGGATAGGTGCTTCCTCATCAAATTAATTAACTCTC
TTTCTTCAACAAGTAACTATTCAGTCATCATGGATAGTGCCAACCACATACAAAACAGCC
AAGAATTTTTACAGTGCCAAGCTAAGTCCGAAGGTGTTGGAACGATATCCCAAAGGAGAT
CTGCCAATTACAAGCCAAACATCTGGAAATATGATTGCGTCCAGTCTCTTACAAGCGAAT
ACATGGTGAGATTTAGGATTATTCCGAGAAAAATCTTATCATCCTGTGTTCTATTTGCAC
TGCATCCACAATGATAAAATTTTTCCGTTGTATGTATCCATGTTCATATGTGCTTGGAAA
TTTGATGATTTTTCAGGGAGAGCCATACACAAGACAGGTCCAGCAGCTGAAAGGAGAGGT
TAGGCGTGTGTTTGTTGAAGTGGTGGAACCATTGGCCAAGTTAGAGTTCATTGACAGCAT
TAAAAAGCTAGGTCTGGGCAACTTCTTTGAGGAGGAGATCAGAGAAGCCCTTGACACCAT
AATGTCTGATAAGAACAACAGTCCCGGTATCAAAGCAAATCTCTATGCTGCTGCACTATG
CTTTAGGCTTCTCAGGCAACATGGTTATGGAGTTTCACAAAGTACAGATATTCATTATCA
AATATTTAACTCTACTTTCTCCAAAAGATGCCTTACATTTTTTATTTTCAGTGCTATTCG
CTGATGTTCTTAGTGAATGCTGTGAAACCCAGATATGTTTAGCGGCTTCATGGAGGAGGT
TGGTATGTTCTCTAAAAGCACATGCACAAATGTCAAAGGAATGATTGAGCTTTTTGAGGC
CTCGCATCTCGCCTTGGAAGGTGAAAACATCTTGGACGAGGCTAAAGCTTTCTCTTCGGG
ATATCTCAAAGAAATCATTTCTAACCTAGATAATAACCTGGCTAAACAAGTGGTCCATTC
TTTGGAGCGTCCATTGCACTGGAGAGTGCAGTGGTTTGATATCAGGTGGTACATTGATTT
CTATGAGGAGGAAGGAGTGAACCTGGATTTACTCAAGCTTGCTAAACTTAACTTCAACAT
GGTTCAAGCCGTACATCAAAAGGATCTCAAACACATCTCCAGGTAATGATGAAAAAGCAG
GTGCAATCTCTATAAGCATCAGTATGCCGCAAATTCATTAGAAAAGACAAGTCACTTTTT
CTCTCTATTTTTTCTCACTAGGTGGTGGAGGAATCTGGGCCTCATTGAAAATTTGAGCTT
TACAAGAGATAGATTGGTGGAAAGTTTCCTGTGTGGTGTGGGATTCTCATCTGAACCTCA
GCATGGATCTTTTCGCCTATGCATTACAAAAGTCATTATTTTTATTCAAGTCCTTGATGA
CGTTTATGACATTTATGGTTCGTTGGATGAGCTAGAGCAATTCACCAATGCTGTTGATCG
GTCAGTCTTAATAAATCATCTCCAAAAAATCCATGAGTTTCAAGAAAGAAGGTTAAAATT
AAATTGTTCAAAATTTTTATTATCTCTCAATTTCAGGTGGGATTCCAAGGAAATCCAACA
ACTTCCTGAGAGTATGAAGCTTTGTTTCCAAGTACTCCAGGACACAACTAATGCAGTGGC
TAATGAAATTCAGAAGGAAAAGGGTTGGGACAATGTATTACCCATGGTACAACAAGCGGT
ATTATATCTTTTGTTTTGAGTCTCATTTCAAATAAAAGTTTTCCGGAATAATCATTTGAT
TTTTCTTACAACAAAAATCTTTTGTTTTTTCTAGTGGGCAAATTTTTGCAAGTCTTTATT
TGTGGAAGCCAAGTGGTACAACAAGGGTTATACACCAACCCTGCAGGAATATCTAAGTAA
TGCCTGGATTTCATCCTCAGTTTCACTGCTGTCTGTTCATGCAATATTTTTCTGTGTACC
ACATGAGGCTAAAGAGGAGATGGTAGATTTTCTGGAGAAAAATCAGGAACTTGTGTACTC
TTCATCTCTGATTCTTCGTCTCTGTAATGATCTTGGGACTTTGGAGGTAATTATCCCTTC
TTAAGAAAAGCGCCATTCAGATATAACTTTCTTTTAATTTGTCTTTAGAACATTAGCATG
GATAATAATCACCCTGTGGCTCTTCTAATAGGCAGAACTAGAGAGAGGTGATGCCGCTTC
ATCAGTTCTATGCTATATGAAAGAGGTGAATGTCTCAGAGGAGATATCTCGGACGCACAT
TAGAGGCATGATAGTTAAAACTTGGAAGAATATGAATGGACATTGTATTGCCTCATCTCC
ATTACTACAACCAATTATCAACATCATCACAAATATAGCAAGGGTAGCACAGTGGATTTA
CCAATATGGAGATGGGCTTGGAATTCCTGACCGTGAAACAAAGGCTCAGATTCTGTCTTT
ACTGATTGAACCCCTTGGAATCAACTAA
>CSTPS180_Loci
ATGCCAAGTGCTCACACATGGAGCATTGCTAAGGATCAGAACTTGGTTTCTATCCCCTCA
GAAAAGGATAATCATCCATCCACAGAATATCCCAACCTCACTGTTAAGCTTCAGTCCCCA
TTTTCCATATATAATTTTTTGCTCTTAGTTCTTATGGCGGTTTTTCACTTTTCAACTTTC
TATTGTTGACAATCTTCCTTTGGCAGAATGAATTTTACATGGAACATGCACAAAAACTGG
AGGAAGTTAGGAGTGTACTCAAGGAGGTAGGAGAAGATACATTGGAAGCTTTGCTCATGA
TTGATGCCATCCAACGCCTAGGCATTACTACCATTTTCATGGAGAGATTGAAGTGGTACT
ACAGAGACTACATACGAAATTTAACACTATGAGTGATTGCCATAACAATCTCTACGAACT
AGCACTTGGCTTCCGGCTATTGAGACAAGAAGGTTACTATGCGAGTGCAGGTGGGATTTT
CTTTTTCTTTTTTCTTTTTTTTTTCTTTTTATTCTTTTGGGTTTTCCCCTTTTATTTATT
TATTATTTTAAACATTCTAAGTTTCGACTATTAAATCATTTTTTATGAAGAGTAAGTTAT
TTAACGGTTATCGTGTATGAACAGATGTCTTTAACAATCTCAAGGACACAGAGGGAAAGA
TTCAAGAAAAACTAAGCGAAGATGTCAAGGGATTAATGGGTTTGTATGAAGCTTCGCAGC
TAAGTATAAAGGGGGAAGATATACTCGAAGAAATCGGAAACTTCAGTAGCCAGCTTCTTA
ATGCATGGAACACGCACAATGATCACAGTCAAGCTAGAATTGTTAGGAACACATTAGGGC
ATCCCCATCATAAGAGCTTGGCAAGGTTCATGGCCAAAAGCTTTCTTAGCGATTTTCAAG
GCACAGATGGATGGATAAATGTCTTTAGAGAACTAGCAAAAATGGATTTCAACGTAGTTA
AATCCATACACCAGAAGGAGATGCTTCAGGTTTCCAAGTGAGTTTCACTGACCTTGAATT
AAGTTAATTTGTTGTTCTCCAAAGATTATTCCCTGACGTACCTTTCATGTAAATTTTTTT
TTTTTTTCTTTCTCTTTGTACCTAATTAGATGGTGGAAAGATCTAGGTTTGGCCAAGGAG
TTGAAGTTTGCAAGAAACCAACCACTGAAATGGTACATGTGGCCCTTGGCGGTCCTCCCG
GATCCAAGCTTGTCGGAACAGAGGGTTGAGCTCACAAAACCCATCTCACTAGTCTACATA
ATAGATGACATTTTTGATGTTCATGGAACACTTGATGAACTCACTCTCTTCACAGAAGCT
GTCAACAGGTAGGCATATAACAACAATACAATTCATCAGAATGCTTCTACAAATCTCAAA
AATCATCATTTAATCACTAATTGCATGTAGATGGGAATATGCGGCTGTTGAACAACTACC
AGACTACATGAAGATATGTTTCAATGCTCTTAATGGAATCACCAATGAAATAAGTTCCAA
GGTCTACAATGATCATGGGTGGAACCCCATGGAATCTCTTCGAAAGGCAGTATGTCAAAT
AACATTTACCATACTAGATTAATATTCATTTTAATTGCAAATGCAAAAGAGTTGGAAGTG
CCTCTGCAATTTTTTGATAGTTTATTTTATTTTTTGCAAACAGTGGGCATGTTTATGCAA
TGCATTTCTAGTAGAAGCAAAATGGTTTGCTGATGGACACGTGCCAAAAGCTGATGAGTA
CTTGAAGAATGGGGTCATTAGCTCCGGAGTACATGTGGTGCTAGTTCATATGTTTTTTCT
CCTGGGTCATGGCATAACCAAGAGAAATGTAGACATTGTGGATGATTTTCCTGAGATTAT
ATCTTCGGTAGCAAAAATTCTTCGCCTCTGGGATGACTTGGGAAGCGCCAAGGTAAATCT
CAAGAAACATAAAGAAAAATGACCTCTAGCCTCCAGTTTCAGTCTGTTTTATACATACCT
ACCCCTGAGAGCGATCTCACTGAAAATTCCTTAACATATAAACTACACCCACGCCAGCTC
ATTAATGGTTGTGGTCACTTCTGGTGGGAACCACATCATGTGGTAGATGTCTGGTTTCCC
ACTATACATTCATAAACTGCTTCCGAGAACGGGAATGATGTGTCGTATTCATAGTTGGCC
ACTAACACATATAAGCATTAACACTTTTACAGGACGAGAATCAGGACGGGCACGACGGAT
CATACCTGGAGTGCTACATGAAAGAAAAACCAGGGACTTCCATAGAAAATGCCCGATGCC
ATGTTATGCATACTATTTCAGAGACATGGAAGCGCCTCAACAAGGAATGCCTTGTTCCAA
ATCCATTTTCAACGTCTTTTACCAAGGCTTGTCTCAATGTTGCAAGGATGGTTCCTTTGA
TGTATAGTTATGATGATAATCAGTGCCTCCCAAGCCTTGAAGAGCACATGAAGTTGCTTG
TCAATGAAAGCATTTCCTCATAA
>CSTPS175_Loci
ATGGCCTGTTCTTGTGGCTTTTATGCTTGGTCCATTCCTGCAGTTGGCCCAAACCAATTC
AGAGAAATAGGCAAGACTAACTTCACCAGAATTGTGCCTATGCCTAATACGCACAAATGG
AGTATTGCCCACGATCACACCTTGGTTTCTATCCCCTTAAAGAAAGATAACCATTCACCT
GAACTTGGCAGTTTTACTGTTAAGATTGCCTTACTGCTCTCCATTATTTTATAGTTCTTA
TTATGCCATGCATTTTCTAACTTTCTAATTTCCTAACTTTACAGGATGAGTTCTACAATG
AACATGCACAAAGTTAAAGGAAGTTAAGCATGTATTCAGCAAACTAGGAGAAGATGCAAT
GGAAAGCATGATGATGATTGATGCCATACAACGCCTAGGCATTGATCATCACTTCGAAGA
GGAGATTGAAGCAGTTCTGCAGAAGCAGTATATGAAATCTAGCATTCATGGTGATTGTGA
TGAGGATCTTTATGAGGTTGCACTCCGTTTTCGCCTATTGAGACAAGAAGGTTACACTCT
GCCCGCAGGTGGTTTCTTTTTCTTTTTTAATTAACCTTACCGACATTTATCAAGAGTCGT
TTGTTTCTGAAAGTGAATTACTGGTTAATGTGCATGGATAGATGTGTTGAATAACTTCAA
GAACAAGGAGGGGAAGTTTAAACAAAACCTACGCGAAGACATCAGAGGATTGATGGGTTT
GTATGAAGCTTCTCAGCTAAGTATAGGAGAAGATATACTTGAGGAAGCCGGAAATTTCAG
CAGTCTACTCCTTAATGCATGTTTGCAACATCTTGATCGTCATCAAGCTGCAGTTGTTAA
GAATACATTGGAGCATCCCCATCACAAGAGCTTGGCACGGTTCATGACCAAAAACTTCCT
TACTGATTTCCAGGGCACAAATGGATGGATAAATGCATTGCAAGAATTAGCAAATATAGA
TTTCAATATGGTTAAATCCGTGCATCAAAAGGAGATGCTTCAAATTTCCAAGTCTGTTTG
AAAATTGCATTGTGATTATATTTACTTTCTTGTTATATATTCTTAAGACACTTTGATCTC
TAACTAATATTTGCCATATTAATTATTAGATGGTGGAAGGACCTAGGTTTGACCGAGGAG
TTGAAGTTTGCAAGAGACCAACCACTGAAATGGTACATGTGGCCAATGGCAATCATCCCA
GATCCAAGGTTGTCAGAGCAAAGGATTGAGCTCACAAAACCTATCTCTCTAATCTACATA
ATAGATGACATTTTTGATGTTGGTGGAACCCTTGATGAACTCACTCTGTTCACAGAAGCT
GTTAATAGGTAGAAATGGACTAATTCATTGATTCGCTAATGGGTGTGTATGTGTGTATAT
ATATATATACATAGTTCCAATAATTTGTGTCATTAATTATTGTATATAGATGGGATTTGT
CTGCTTTCAAAGAGCTTCCAGAGTACATGAAGATGTGTTTCAAGACTCTTGATGACATCA
CGAATGAGATCAGTACCAAGGTCCACAAGGTCCACAAGAACCCAGTGGGCTCTCTACGGA
AGGCGGTAATATTCAAAACATTTTTGTATGGGTTTCAGTGGGATTACAAATGTAGCACGC
TTAACAGATCCCCCATTGCTGCAGTGGGCGAGTTTATGCAACGCATTTCTAGTAGAGGCA
AAATGGTTTGCTTCTGGGCATGTGCCAAAGGCTGAGGAGTACTTGAAGAATGGGGCCGTT
AGTTCAGGGTACATGTGGTGCTAGTTCACTTGTTTTTTCTATTGGGTCATGGCATAACCA
AGGAAAATGTAGATCTTGTGGATGACTTTCCAGGCATTATATCTTCTACAGCAACAATTC
TTCGTCTTTGGGATGACCTCGGAAGCGCCAAGGTAAATGCCAACCACATGCAGGTTGTTA
ATTAATCTGTCTACAATTTTTCATGTTTGTTTTATAAAAAGTTATTTTGAGGTGGCCTTA
AAAGTTAAATGTAGTGTTGGCCTAATTGATGTTTTGAAGTGGTATGTCATAATGTTTGGT
TTCACAGAACCACCCTAAGTTGAATAAATTGACAGGATGAGAATCAAGACGGGCATGATG
GGTCCTATGTAGAGTGCTACTTGAAGGAACACCGAGGCTCTTCAGTTGAAAATGCAAGAC
AGATCGTAGCCCATATGATTTCAGATATGTGGAAGCGCCTCAACAAGGAATGCCTCTCTC
CAAATCCATTTTCAACTTCTTTTACAAAAGGCTCCCTCAATATTGCAAGAATGGTCCCTT
TGATGTATAGTTATGATGACCAACAGTGCCTTCCTGGCCTTGAGGAGCATATGAAGTCCT
TGCTCCTTGAGAATCTACCATACAGAAACGCTCAAAAAATAAATGAGTGA
>CSTPS178_Loci
ATGCAAGTGCTCACACATGGAGCATGCTAAGGATCAGAACTTGGTTTCTATCCCCTCAGA
AAAGGATAATCATCCATCCACAGAATATCCCAGCCCCACTGTTAAGCTTCAGTCCCCATT
TTCCATATATATTTTTTGCTCTTAGTTCTTATGGCGGTTTTTTACTTTTCAACTTCCTAC
TGTTGACAATCTTCCTTTGGCAGAATGAATTTTACATGGAACATGCACAAAAACTGGAGG
AAGTTAGGAGCGTACTCAAGGAGGTAGGAGAAGATACATTGGAAGCTTTGCTCATGATTG
ATGCCATCCAACGCCTAGGCATTGACTACCATTTTCATGGAGAGATTGAAGTGGTACTAC
AGAGACTACATACGAAATTTAACACTGTGAGTGATTGCCATAACAATCTCTACGAACTAG
CACTTGGCTTCCGGCTATTGAGACAAGAAGGTTACTATGTGAGTGCAGGTGGGATTTTCT
TTTTTCTTTTTCTTTTTTTTTTTCATTTTTTTCTTTTGGGTTTTCCCCTTTTATTTATTT
ATTTTTTAAATATTCTAAGTTTCGACTATTAAATCATTTGTTCTAGAAGAGTAAGTTATT
TAATGGTTATCGTGTATAACAGATGTCTTTAACAATCTCAAGGACACAGAGGGAAAGATT
CAAGAAAAACTAAGCGAAGATATCAAGGGATTAATGGGTTTGTATGAAGCTTCGCAGCTA
TGTATAAAGGGGGAAGATATACTAGAAGAAATCGGAAACTTCAGTAGCCAGCTTCTTAAT
GCATGGAACACGCACAATGATCACAGTCAAGCTAGAATTGTTAGGAACACATTAGGCCAT
CCCCATCATAAGAGCTTGGCAAAGTTCATGGCCAAAAGCTTTCTTAGCGATTTTCAAGGC
ACAGATGGATGGGTAATGTCTTTAGAGAACTAGCAAAAATGGATTTCAATGTAGTTAAAT
CCATACACCAGAAGGAGATGCTGCAGCTTTCCAAGTGAGTTTCACTGACCTTGAATTAAG
TTAATTTGTCGTTCTCCAAAGATTATTCCCTGACGTACCTTTCATGTAAATAATTTTTTT
TCTCTTTTTACCTAATTAGATGGTGGAAAGATCTAGGTTTGGCCAAGGAGTTGAAGTTTG
CAAGAAACCAACCACTGAAATGGTACATGTGGCCCTTGGCGGTCCTCCCAGATCCAAGCT
TGTCGGAGCAGAGGGTTGAGCTCACAAAACCCATCTCGCTAGTCTACATAATAGATGACA
TTTTTGATGTTCATGGAACACTTGATGAACTCACTCTCTTCACAGAAGCTGTCAACAGGT
AGGCATATAACAACAATACAATTCATCAGAATGCTTCTACAAATCTCAAAAATCATCATT
TAATCACTAATTGCATGTAGATGGGAATATGCGGCTGTTGAACAACTACCAGACTACATG
AAGATATGTTTCAATGCTCTTAATGGAATCACCAATGAAATAAGTTCCAAGGTCTACAAT
GATCATGGGCGGAACCCCATGGAATCTCTTCGAAAGGCAGTATGTCAAATAACATTTACC
ATACTAGATTAATATTCATTTTAATTGCAAATGCAAAAGAGTTGGAAGTGCCTCTGCAAT
TTTTTGATAGTTTATTTTATTTTTTGCAAACAGTGGGCATGTTTATGCAATGCATTTCTA
GTAGAAGCAAAATGGTTTGCTGATGGACACGTGCCAAAGGCTGATGAGTACTTGAAGAAT
GGGGTCATTAGCTCCGGAGTACATGTGGTGCTAGTTCATATGTTTTTTCTCCTGGGTCAT
GGCATAACCAAGAGAAATGTAGACATTGTGGATGATTTTCCTGAGATTATATCTTCGGTC
GCAAAAATTCTTCGCCTCTGGGATGACTTGGGAAGCGCCAAGGTAAATCTCAAGAAACAT
AAAGAAAAATAACCTCTAGTCTCCAGTTTTTGTCTGTTTTATACATACCTACCCCTGATA
GCGATCTCACTGAAAATTCCTCAACATATAAACTAGACCCACGCCAGCTCATTCATGGTT
GTGGTCACTTCTGGTGGGAACCGCATCATGTGGTTGATGTCTGCTTTCCCACTATACATT
CATAAACTGCTTCCGAGAACGGGAATGATGTGTCGTATTCATAGTTGGCCACTAACACAT
ATAAGCATTAACACTTTTACAGGACGAGAATCAGGATGGGCACGACGGATCATACCTGGA
GTGCTACATGAAAGAAAAACCAGGGACTTCCATAGAAAATGCCCGATGCCATGTTATGCA
TACCATTTCAGAGACATGGAAGAGCCTCAACAATGAATGCCTTGCTCCAAATCCATTTTC
AACGTCTTTTACCAAGGCATGTCTCAATGTTGCAAGGATGGTTCCTTTGATGTATAGTTA
TGATGATAATCGGTGCCTCCCAAGCCTTGAAGAGCACATGAAGTCGCTTGTCTATGAAAG
TGTTTCCTCATAAA
>CSTPS179_Loci
ATGGCCTGTTCTTGTGGCTTTTATGCTTGGTCCATTCCTGCAGTTGGCCCAAACAAATTC
AGAGAAATAGGCAAGACTAACTTCACCAGAATTGTGCCTATGCCTAATACGCACACATGG
AGTATTGCCCACGATCACACCTTGGTTTCTATCCCCTTAAAGAAAGATAACCATTCACCT
GAACTTGGCAGTTTTACTGTTAAGATTGCCTTACTGCTTTCCATTATTTTATAGTTCTTA
TTATGCCATGCATTTTCTAACTTTCTAATTTCCTAACTTTACAGGATGAGTTCTACAATG
AACATGCACAAAAGTTAAAGGAAGTTAAGCATGTATTCAGCAAACTAGGAGAAGATGCAA
TGGAAAGCATGATGATGATTGATGCCATACAACGCCTAGGCATTGATCATCAGTTCGAAG
AGGAGATTGAAGCAGTTCTGCAGAAGCAGTATATGAAATCTAGCATTCATGGTGATTGTG
ATGAGGATCTTTATGAGGTTGCACTCCGCTTTCGCCTATTCAGACAAGAAGGTTACACTG
TGCCCGCAGGTGGTTTCTTTTTCTTTTTATTTCTTTTTTCTTTTTTAATTAACCTTACCG
ACATTTATCAAGAGTCGTTTGTTTCTGAAAGTGAATTTACTGGTTAATGTGCATGGATAG
ATGTGTTGAATAACTTCAAGAACAAGGAGGGGAAGTTTTGACAAAACCTACGCGAAGACA
TCAGAGGATTGATGGGTTTGTATGAAGCTTCTCAGCTAAGTATAGGAGAAGATATACTTG
AGGAAGCCGGAAATTTCAGCAGTCTACTCCTTAATGCATGTTTGCAACATCTTGATCATC
ATCAAGCTGCAGTTGTTAAGAATACATTGGAGCATCCCCATCACAAGAGCTTGGCACGGT
TCATGACCAAAAACTTCCTTACTGATTTCCAGGGCACAAATGGATGGATAAATGCATTGC
AAGAATTAGCAAAAATAGATTTCAATATGGTTAAATCCGTGCATCAAAAGGAGATGCTTC
AAATTTCCAAGTCTGTTTGAAAAATTGCATTGTGATTATATTTACTTTCTTGTTATATAT
TCTTAAGACACTTTGATCTCTAACTAATATTTGCCATATTAATTATTAGATGGTGGAAGG
ACCTAGGTTTGACCGAGGAGTTGAAGTTTGCAAGAGACCAAGCACTGAAATGGTACATGT
GGCCAATGGCAATCATCCCATATCCAAGGTTGTCAGAGCAAAGGATTGAGTTCACAAAAC
CTATCTCTCTAATCTACATAATAGATGACATTTTTTATGTTGGTGGAACCCTTGATGAAC
TCACTCTGTTCACAGAAGCTGTTAATAGGTAGAAATGGACTAATTCATTGATTCGCTAAT
GGGTGTGTATGTGTGTATATATATATATACATAGTTCCACTAATTTGTGTCATTAATTAT
TGTATATAGATGGGATTTGTCTGCTTTCAAAGAGCTTCCAGAGTACATGAAGATGTGTTT
CAAGACTCTTGATGACATCACGAATGAGATCAGTACCAAGGTCCACAAGGAGCATAAGTG
GAACCCAGTGGGCTCTCTACGGAAGGCGGTAATATTCAAAACATTTTTGTATGGGTTTCA
GTGGGGTTACAAATGTAGCACGCTTAACAGATCCCCCATTGCTGCAGTGGGCGAGTTTAT
GCAACGCAGTTCTAGTAGAGGCAAAATGGTTTGCTTCTGGGCATGTGCCAAAGGCTGAGG
AGTACTTGAAGAATGGGGCCGTTAGTTCAGGGGTACATGTGGTGCTAGTTCACTTGTTTT
TTCTATTGGGTCATGGCATAACCAAGGAAAATGTAGATCTTGTGGATGACTTTCCAGGCA
TTATATTTTCTACAGCAACAATTCTTCGTCTTTGGGATGACCTCGGAAGCGCCAAGGTAA
ATGCCAACCACATGCAGGTTGTTAATTAATCTATGTCTACAATTTTTCATGTTTGGTTTA
TAAAAAGTTATTTTGAGGTGGCTTTAAAAGTTAAATGTAGTGTTGGCCTAATTGATGTTT
TGAAGTGGTATGTCATAATGTTTGGTTTCACAGAACCACCCTAAGTTGAATAAATTGACA
GGATGAGAATCAAGACGGGCATGATGGGTCCTATGTAGAGTGCTACTTGAAGGAACACCG
AGGCTCTTCAGTTGAAAATGCAAGACAAATCGTAGCCCATATGATTTCAGATATGTGGAA
GCGCCTCAACAAGGAATGCCTCTCTCCAAATCCATTTTCAACTTCTTTTACAAAAGGCTC
CCTCAATATTGCAAGAATGGTCCCTTTGATGTATAGTTATGATGACCAACAGTGCCTTCC
TGGCCTTGAGGAGCATATGAAGTCCTTGCTCCTTGAGAATCTACCATACAGAAACACTCA
AGAAATAAATGAGTGA
>CSTPS181_Loci
TTGTATCAATTGACAACCTACACAAACATCACCTATATATTCATTCATCAACCTCTCCCT
GATTCCCAATTGCCTGCTACACATCCGTTACTCCAAGCAACCTTCATTACAGTAGGCAAG
ACTAGCTTCACCAACACTGCCATTATGTCCACTGCTCACACATGGAGCGTTGCCGAGGAC
CACAACTTGGTTTCTGTCCCCTCAAAAAATGATAATCATCTATATGCACAATATTCAAGT
CTCACTGTTAAGTTTGCATCCCCATTTTCCCTATATGTATATATTTCCATTAGGTCCTAT
GCTCGATTTTCACTTTTCAATTTCCTGTCGTTGACAATCTTCCTAAACCTGGAGGAAGTT
AAGAGTGTACTCAATGAAGTAGGAGAAGGTACATTTGAAGTTTTGCTCATGATTGATGCC
ATCCAACGACTAGGCATTGACTACCACTTCCATGATGAGATTGAAGCAATTCTACAAAGG
TAGTATAGGATAGTTATAACTACGGATGATTTCAGTGACAATCTTTACGAGCTTGCACTT
AGGTTTCGGCTCTTGAGACAAGAAGGTTACTATGTGACTGCAGGTGGCCGTTTTCTTTTT
CTTTTAATTATAGTTTAACCTACTTTGATTATATATTGAATCATTTGCTTTTTGGGAAAG
TTAGTTTTCTTGGTAATGTGTACAAATGAACTGACAGATGTCTTTAACTTCAAGGACAAG
AAAGGGAAGTTTGAAGAAAAACTAGGTAAAGATGTCAGGGGATTAATGGGTGTTGAAATC
TATGCAATGATTTATAGTGGAAAATAATAGAAAATGAAAAAAATGAACACACAGATTTAA
CATGATTTGGCTAATTGCCTATGTCAATGGGAACAGGAAAGGGGATTTTCACTATGTATC
AAATTAGGGTTACATAAAAGGGTATTTATATTAACCCTTAGGAATGAAAATTCCAAAAAT
ACCATTGAATTGTACCGCAGGGGTGTTGTCCCCCGTTCTCCCCCAACCTATCGTTCACCC
CACAACAAAAAGAAGTACAAGCCTGAATGGCAAATGTCTTCGTTCCGGTATTTGTCCCTT
TTTCTCCATATGTCTTTTCGCTCAAATATGAGCCACATACTACAACAATGGGTTTGTATA
GAACTTCACAGCTAAGCGTGCACGGAGAAGATATACTTGAAGAAGCAAGAAACTTTAGTA
ACCGACACCTTAATGTATGGAACACCCACAATGATCAGCATCAAGCTCGCATTGTTAGGT
ATTGTTGATGATTTTCAGGGAATTATATCCCTTTCTTCTTCTTCAATTTTATGCAATGCA
TTTTTGGTTGAAGCAAAATGGTTTGTGGTGGGGCATGTGCCAAAGACTGATGACTACTTA
AAGAATGGGATAATTAGCTCCGGGGTACATGTGCTAGTTCACATGTTTTTTCTGTTGGGT
CATGGTATAACCAAGAGAAACGTAGGTATTGTGGATGATTTTCGGGGAATTATATCTTTT
GCTGCTACAATTCTTCGTCTCTGGGATGATTTGGGAAGTGCCAAGGTAATTCTCAAGACT
AGTCTTTGTTCCCTTGCACCACATGATCATTACTTGTTTTAATAAGTCCACAAATGAACT
CTGGCCCCGCCTATATATCATCGGTATATATCCCTTAACTTCTCTTTATCTGATTGCTAC
ATCTCACTGAAGATAATTTGAGGCCATAAAAACTACACTAGTAATGGCTCATTAATTGTT
GTGGTCACTTCTAGTGGGAACCACAAACTGCATTAAGTGAACAGGATTATGAGCAATAGT
CGTGTTTTTGGACAATGACCTGACTGAAGCAGAATATGTGGTAGGTGAAAGGATTCCCAG
ATTGGGAATGATATCTTATCTTCATGGTTGGCCACTAACACAGGCATTTACACTTCCCAG
GATGAGAATCAGGACGGGCATGATGGATCCTACATAGAGTGCTACATGAAGGAACACCCA
GGGACGCCCATAGAAAATGCGCGATGCCATGTTATGCATACTATTTCAGAGACGTGGAAG
CTCCTGAACCAGCAATGCCTCGCTCCAAATCCATTTTCAACATGTTTTACAAAGGCCTGC
CTCAATGTTGCAAGGATGGTTCCTTTGATGTATAGTTATGATGATAATCAGTGCCTCCCA
AGCCTTGAGGAGCACATGAAGTCGCTTGTCGAGGCGAGTGTTTCTTCGCAAAGTATCCCA
CCATCAAGGATTACACTTCTCAAGGTTCATCTATGA
>CSTPS184_Loci
AGCTTAAATGAATTGAAGGTAGCGAGGGCATACAAGGAACGTGAAAAGCATGTGGTAGGA
AGAGACCCATTCACGTTTGCCACTATTATAAAGGATGATATTTTCCAATCAAGCCAATTC
TATAAATTGGGTCCCGTGCTGTACGTAGTACCATCCACACAAATACCACCTATTCCGTTC
ATCAAACTCTCCCTCATTCCCAATCGCCTTCACCAACATCTTCAATATGCCAAGTGCTCA
CACATGGAGCATTGCTAAGGATCAGAACTTGGTTTCTATCCCCTCAGAAAAGGATAATCA
TCCATCCACAGAATATCCCAGCCCCACTGTTAAGCTTCAGTCCCCATTTTCCATATATAT
TTTTTGCTCTTAGTTCTTATGGCGGTTTTTTACTTTTCAACTTCCTACTGTTGACAATCT
TCCTTTGGCAGAATGAATTTTACATGGAACATGCACAAAAACTGGAGGAAGTTAGGAGCG
TACTCAAGGAGGTAGGAGAAGATACATTGGAAGCTTTGCTCATGATTGATGCCATCCAAC
GCCTAGGCATTGATTACCATTTTCATGGAGAGATTGAAGTGGTACTACAGAGACTACATA
CGAAATTTAACACTGTGAGTGATTGCCATAACAATCTCTACGAACTAGCACTTGGCTTCC
GGCTATTGAGACAAGAAGGTTACTATGTGAGTGCAGGTGGGATTTTCTTTTTCTTTTTTC
TTTTTTTTTTTCATTTTTTTCTTTTGGGTTTTCCCCTTTTATTTATTTATTTTTTTAAAT
ATTCTAAGTTTCGACTATTAAATCATTTGTTCTAGAAGAGTAAGTTATTTAATGGTTATC
GTGTATGAACAGATGTCTTTAACAATCTCAAGGACACAGAGGGAAAGATTCAAGAAAAAC
TAAGCGAAGATATCAAGGGATTAATGGGTTTGTATGAAGCTTCGCAGCTATGTATAAAGG
GGGAAGATATACTCGAAGAAATCGGAAACTTCAGTAGCCAGCTTCTTAATGCATGGAACA
CGCACAATGATCACAGTCAAGCTAGAATTGTTAGGAACACATTAGGCCATCCCCATCATA
AGAGCTTGGCAAAGTTCATGGCCAAAAGCTTTCTTAGCGATTTTCAAGGCACAGATGGAT
GGGTAAATGTCTTTAGAGAACTAGCAAAAATGGATTTCAATGTAGTTAAATCCATACACC
AGAAGGAGATGCTGCAGCTTTCCAAGTGAGTTTCACTGACCTTGAATTAAGTTAATTTGT
CGTTCTCCAAAGATTATTCCCTGACGTACCTTTCATGTAAATAATTTTTTTTCTCTTTTT
ACCTAATTAGATGGTGGAAAGATCTAGGTTTGGCCAAGGAGTTGAAGTTTGCAAGAAACC
AACCACTGAAATGGTACATGTGGCCCTTGGCGGTCCTCCCAGATCCAAGCTTGTCGGAGC
AGAGGGTTGAGCTCACAAAACCCATCTCGCTAGTCTACATAATAGATGACATTTTTGATG
TTCATGGAACACTTGATGAACTCACTCTCTTCACAGAAGCTGTCAACAGGTAGGCATATA
ACAACAATACAATTCATCAGAATGCTTCTACAAATCTCAAAAATCATCATTTAATCACTA
ATTGCATGTAGATGGGAATATGCGGCTGTTGAACAACTACCAGACTACATGAAGATATGT
TTCAATGCTCTTAATGGAATCACCAATGAAATAAGTTCCAAGGTCTACAATGATCATGGG
TGGAACCCCATGGAATCTCTTCGAAAGGCAGTATGTCAAATAACATTTACCATACTAGAT
TAATATTCATTTTAATTGCAAATGCAAAAGAGTTGGAAGTGCCTCTGCAATTTTTTGATA
GTTTATTTTATTTTTTGCAAACAGTGGGCATGTTTATGCAATGCATTTCTAGTAGAAGCA
AAATGGTTTGCTGATGGACACGTGCCAAAGGCTGATGAGTACTTGAAGAATGGGGTCATT
AGCTCCGGAGTACATGTGGTGCTAGTTCATATGTTTTTTCTCCTGGGTCATGGCATAACC
AAGAGAAATGTAGACGTTGTGGATGATTTTCCTGAGATTATATCTTCGGTCGCAAAAATT
CTTCGCCTCTGGGATGACTTGGGAAGCGCCAAGGTAAATCTCAAGAAACATAAAGAAAAA
TGACCTCTAGTCTCCAGTTTTTGTCTGTTTTATACATACCTACCCCTGATAGCGATCTCA
CTGAAAATTCCTCAACATATAAACTAGACCCACGCCAGCTCATTCATGGTTGTGGTCACT
TCTGGTGGGAACCGCATCATGTGGTTGATGTCTGGTTTCCCACTATACATTCATAAACTG
CTTCCGAGAACGGGAATGATGTGTCGTATTCATAGTTGGCCACTAACACTTATAAGCATT
AACACTTTTACAGGACGAGAATCAGGACGGGCACGACGGATCATACCTGGAGTGCTACAT
GAAAGAAAAACCAGGGACTTCCATAGAAAATGCCCGATGCCATGTTATGCATACCATTTC
AGAGACATGGAAGAGCCTCAACAATGAATGCCTTGCTCCAAATCCATTTTCAACGTCTTT
TACCAAGGCATGTCTCAATGTTGCAAGGATGGTTCCTTTGATGTATAGTTATGATGATAA
TCGGTGCCTCCCAAGCCTTGAAGAGCACATGAAGTCGCTTGTCTATGAAAGTGTTTCCTC
ATAA
>CSTPS182_Loci
ATGGATAGTGCCAACCACATACAAAACAGCCAAGAATTTTTACAGTGCCAAGCTAAGTCC
GAAGGTGTTGGAACGATATCCCAAAGGAGATCTGCCAATTACAAGCCAAACATCTGGAAA
TATGATTGCGTCCAGTCTCTTACAAGCGAATACATGGTGAGATTTAGGATTATTCCGAGT
TATATTATTCAAAGAAAAATCTTATCATCCTGTGTTCTATTTGCACTGCATCCACAATGA
TAAAAATTTTCCGTTGTATGTATCCATGTTCATATGTGCTTGGAAATTTGATGATTTTTC
AGGGAGAGCCATACACAAGACAGGTCCAGCAGCTGAAAGGAGAGGTTAGGCGTGTGTTTG
TTGAAGTGGTGGAACCATTGGCCAAGTTAGAGTTCATTGACAGCATTAAAAAGCTAGGTC
TGGGCAACTTCTTTGAGGAGGAGATCAGAGAAGCCCTTGACACCATAATGTCTGATAAGA
ACAACAGTCCCGGTATCAAAGCAAATCTCTATGCTGCTGCACTATGCTTTAGGCTTCTCA
GGCAACATGGTTATGGAGTTTCACAAGGTACAGATATTCATTATCAAATAGTTAACTCTA
CTTTCTCCAAAAGATGCCTTACATTTTTTATTTTCAGTGCTATTCGCTGATGTTCTTAGT
GAATGCTGTGAAACCCAGATATGTTTAGCGGCTTCATGGAGGAGGTTGGTATGTTCTCTA
AAAGCACATGCACAAATGTCAAAGGAATGATTGAGCTTTTTGAGGCCTCGCATCTCGCCT
TGGAAGGTGAAAACATCTTGGACGAGGCTAAAGCTTTCTCTTCGGGATATCTCAAAGAAA
TCATTTCTAACCTAGATAATAACCTGGCTAAACAAGTGGTTCATTCTTTGGAGCGTCCAT
TGCACTGGAGAGTGCAGTGGTTTGATATCAGGTGGTACATTGATTTCTATGAGGAGGAAG
GAGTGAACCTGGATTTACTCAAGCTTGCTAAACTTAACTTCAACATGGTTCAAGCCGTAC
ATCAAAAGGATCTCAAACACATCTCCAGGTAATGATGAAAAAGCAGGTGGAATCTCTATA
AGCATCAGTATGCCGCAAATTCATTAGAAAAGACAAGTCACTTTTTCTCTCTATTTTTTC
TCACTAGGTGGTGGAGGAATCTGGGCCTCATTGAAAATTTGAGCTTCACAAGAGATAGAT
TGGTGGAAAGTTTCCTGTGTGGTGTGGGATTCTCATCTGAACCTCAGCATGGATCTTTTC
GCCTATGCATTACAAAAGTCATTATTTTTATTCAAGTCCTTGATGACGTTTATGATATTT
ATGGTTCGTTGGATGAGCTAGAGCAATTCACCAATGCTGTTGATCGGTCAGTCTTAATAA
ATCATCTCCAAAAAATCCATGAGTTTCAAGAAAGAAGGTTATAATTAAGTTGTTCAAAAT
TTTGATTATCTTTCAATTTCAGGTGGGATTCCAAGGAAATCCAACAACTTCCTGAGAGTA
TGAAGCTTTGTTTCCAAGTACTCCAGGACACAACTAATGCAGTGGCTAATGAAATTCAGA
AGGAAAAGGGTTGGGACAATGTATTACCCATGCTACAACAAGCGGTATTATATCTTTTGT
TTTGAGTCTCATTTCAAATAAAAGTTTTCCGGAATAATCATTTGATTTTTCTTACAACAA
AAATCTTTCGTTTTTTCTAGTGGGCAAATTTTTGCAAGTCTTTATTTGTGGAAGCCAAGT
GGTACAACAAGGGTTATACACCAACCCTGCAGGAATATCTAAGTAATGCCTGGATTTCAT
CCTCAGTTTCATTGCTGTCTGTTCATGCAATATTTTTCTGTGTACCACATGAGGCTAAAG
AGGAGATGGTAGATTTTCTGGAGAAAAATCAGGAACTTGTGTACTCTTCATCTCTGATTC
TTCGTCTCTGTAATGATCTTGGGACTTTGGAGGTAATTATTCCTTCTTAAGAAAAGCGCC
ATTCAGATATAACTTTCTTTTAATTTGTCTTTAGAACATTAGCATGTATAATAATCACCC
TGTGGCTCTTCTAATAGGCAGAACTAGAGAGAGGTGATGCCGCTTCATCAGTTCTATGCT
ATATGAAAGAAGTGAATGTCTCAGAGGAGATATCTCGGACGCACATTAGAGGCATGTTAG
TTAAAACTTGGAAGAATATGAATGGACATTGCATTGCCTCATCTCCATTACTACAACCAA
TTGTCAACATCATCACAAATATAGCAAGGGTAGCACAGTGGATTTACCAATATGGAGATG
GGCTTGGAATTCCTGACCGTGAAACAAAGGCTCAGATTCTGTCTTTACTGATTGAACCCC
TTGGAATCAACTAA
>CSTPS185_Loci
ATGGCCTGTTCTTGTGGCTTTTATGCTTGGTCCATTCCTGCAGTTGGCCCAAACAAATTC
AGAGAAATAGGCAAGAATAACTTCACCAGAATTGTGCCTATGCCTGATACGCACAAATGG
AGTATTGCCCACGATCACACCTTGGTTTCTATCCCCTTAAAGAAAGATAACCATTCACCT
GAACTTGGCAGTTTTACTGTTAAGATTGCCTTACTGCTTTCCATTATTTTATAGTTCTTA
TTATGCCATGCATTTTCTAACTTTCTAATTTCCTAACTTTACAGGATGAGTTCTACAATG
AACATGCACAAAAGTTAAAGGAAGTTAAGCATGTATTCAGCAAACTAGGAGAAGATGCAA
TGGAAAGCATGATGATGATTGATGCCATACAACGCCTAGGCATTGATCATCAGTTCGAAG
AGGAGATTGAAGCAGTTCTGCAGAAGCAGTATATGAAATCTAGCATTCATGGTGATTGTG
ATGAGGATCTTTATGAGGTTGCACTCCGCTTTCGCCTATTCAGACAAGAAGGTTACACTG
TGCCCGCAGGTGGTTTCTTTTTCTTTTTATTTCTTTTTTCTTTTTTAATTAACCTTACCG
ACATTTATCAAGAGTCGTTTGTTTCTGAAAGTGAATTTACTGGTTAATGTGCATGGATAG
ATGTGTTGAATAACTTCAAGAACAAGGAGGGGAAGTTTTGACAAAACCTACGCGAAGACA
TCACAGGATTGATGGGTTTGTATGAAGCTTCTCAGCTAAGTATAGGAGAAGATATACTTG
AGGAAGCCGGAAATTTCAGCAGTCTACTCCTTAATGCATGTTTGCAACATCTTGATCATC
ATCAAGCTGCAGTTGTTAAGAATACATTGGAGCATCCCCATCACAAGAGCTTGGCACGGT
TCATGACCAAAAACTTCCTTACTGATTTCCAGGGCACAAATGGATGGATAAATGCATTGC
AAGAATTAGCAAAAATAGATTTCAATATGGTTAAATCCGTGCATCAAAAGGAGATGCTTC
AAATTTCCAAGTCTGTTTGAAAAATTGCATTGTGATTATATTTACTTTCTTGTTATATAT
TCTTAAGACACTTTGATCTCTAACTAATATTTGCCATATTAATTATTAGATGGTGGAAGG
ACCTAGGTTTGACCGAGGAGTTGAAGTTTGCAAGAGACCAAGCACTGAAATGGTACATGT
GGCCAATGGCAATCATCCCATATCCAAGGTTGTCAGAGCAAAGGATTGAGTTCACAAAAC
CTATCTCTCTAATCTACATAATAGATGACATTTTTTATGTTGGTGGAACCCTTGATGAAC
TCACTCTGTTCACAGAAGCTGTTAATAGGTAGAAATGGACTAATTCATTGATTCGCTAAT
GGGTGTGTATGTGTGTATATATATATATACATAGTTCCACTAATTTGTGTCATTAATTAT
TGTATATAGATGGGATTTGTCTGCTTTCAAAGAGCTTCCAGAGTACATGAAGATGTGTTT
CAAGACTCTTGATGACATCACGAATGAGATCAGTACCAAGGTCCACAAGGAGCATAAGTG
GAACCCAGTGGGCTCTCTACGGAAGGCGGTAATATTCAAAACATTTTTGTATGGGTTTCA
GTGGGGTTACAAATGTAGCACGCTTAACAGATCCCCCATTGCTGCAGTGGGCGAGTTTAT
GCAACGCATTTCTAGTAGAGGCAAAATGGTTTGCTTCTGGGCATGTGCCAAAGGCTGAGG
AGTACTTGAAGAATGGGGCCGTTAGTTCAGGGGTACATGTGGTGCTAGTTCACTTGTTTT
TTCTATTGGGTCATGGCATAACCAAGGAAAATGTAGATCTTGTGGATGACTTTCCAGGCA
TTATATTTTCTACAGCAACAATTCTTCGTATTTGGGATGACCTCGTAAGCGCCAAGGTAA
ATGCCAACCACATGCAGGTTGTTAATTAATCTATGTCTACAATTTTTCATGTTTGGTTTA
TAAAAAGTTATTTTGAGGTGGCTTTAAAAGTTAAATGTAGTGTTGGCCTAATTGATGTTT
TGAAGTGGTATGTCATAATGTTTGGTTTCACAGAACCACCCTAAGTTGAATAAATTGACA
GGATGAGAATCAAGACGGGCATGATGGGTCCTATGTAGAGTGCTACTTGAAGGAACACCG
AGGCTCTTCAGTTGAAAATGCAAGACAAATCGTAGCCCATATGATTTCAGATATGTGGAA
GCGCCTCAACAAGGAATGCCTCTCTCCAAATCCATTTTCAACTTCTTTTACAAAAGGCTC
CCTCAATATTGCAAGAATGGTCCCTTTGATGTATAGTTATGATGACCAACAGTGCCTTCC
TGGCCTTGAGGAGCATATGAAGTCCTTGCTCCTTGAGAATCTACCATACAGAAACACTCA
AGAAATAAATGAGTGAAATTTTTGCCTCAGCCTATTGGAGATACGCTTTGATGTAGTGAA
ATTTACACTCTTCCTACAAGAACAGCATCCTCTTTTGCATCCCATTGGAGATACTCATGG
CCTCAGTGCAATCTTATTGAATAAATTTACCTGCAAGTCATTTCCGTTTCCACTGCCTAA
GCAAGTTCTTTAGAAAAGAAAATCCTTTGGTTTGGATTCCTTCTGCAAAATGATTCCAAA
CTACTGCATGCATCTGGTCCACTTGGATGTACACGTGCTATTCAACGTTTTCTTTTCTGT
CACGAAATCATAATTGCAGCCATGTGATAAAAACTTGAAATGCTCCCCAAAATCACGAAA
ACAAATATCCCCTTAGGATTGAAAAGAAAGGCCCTTGCTCTGAGACGTCAAGGAGAGACT
GAGGAGGCAGAAGAAGTGTTGAGACTGGCAAGGGTATTAGAGGCTCAAATTTCAGAAATG
GAAGCACCAACAAAAGAAGCTCCTGTTGAAAATAAGTACAAGGAAGACAAAGCCATCAAA
TATCCCCTTGAAAGTTCATCTGACAAAGGAGATGAAGGGGATGCAACAGAAAAGGATCTG
GGTGATCCTGTACTTCTCTCAATGCAAAAAAAATTTGGGGTGGAAGGATGAAGACAGACC
TGAAACCACACAAGCAGAACCCTTTAAACAAAATGCTGGTATTTATACACATTCTACTGA
CCCATCTGTTATGCAATACAATTCTGAAGTTCCAGTCATATCAGCTAGAAAAAGCAAAGG
AGAAATCCGAAGGGAGCTCTTGGGTTTGAAAAGAAAGGCTCTCACTCTTAGAAGGCAAGG
GAAAACTGAAGAGGCTGAGGAAGTGCTGAGGAATGCAAAGATATTGGAAACCCAAATGGA
CATGGAAGCCCCAAGAACAGAGCTTCTGCTTGATCCTTCTAAGGATAAAGATCTCGAGAG
TTTTGAATCTTTGATTACCACTGAAAAAAATGGAAGTATGAAGGATGTGGTTGAAGTAAA
TAAGCAGTCAGTCCAGGCGGTAGTAGATCCAACTGAAAAAGTTGTTGAGTGGGCAACAAG
TTCAGGATTGAAGGAGAGTGAAACAGTGAAGCCTCCCTCAACGAGTTCAGGTCTTTTAAT
TCCTGAGATGTCTCAGATCGTTGAAGGCAACAATCCCTTATTGGTGGACATTGGTCCACC
AGGCAAAATGGGAATCTCAGAAGGCACTTATTTTGTTCCTCCATCAGACCAGTCTGGAAA
CATAATGGATTTGCTAACTGGGGACGAGTGGAATGCTTCTCATGTACCTTGCGAAAAAAC
AAGAAGGTGAATGGAATTTAAGTTCTGGAATTTCCTCTTTTGCTAATCCCCCTCTTCTGG
TAGAATCCTTGAAGAGTACCAATGAAGATTTGGGAAGCAAAGTTGATGCTGCACCTCAAA
AAAGAGAGGAGATGGTTGATGCAGATAGGAAGCTGCATGTAAGTGAAGCAAATTCAGGTC
AGGCAATTGCTTCTCAAAAGAACAAAAGTTCCATTCAGCAAGAAATCCTGTCTCATAAAA
GGAAGGCAGTTTCTCTGAAGAGAGAAGGAAAATTGGCAGAAGCTCGTGATGAACTTCGGC
AGGCAAAACTATTAGAGAAGAATTTAGAGGAAGATGATCCCCAGCCCAGGTCTAGTCCAA
GTGATACGTCAATTTCTAGTTCCAGTGTGACTTCCATTGGACAAAGGACGCAGACTTTGG
TAGATTCAGCTCCAAAAATGTTATCTGGTCGTGATCGTTTTAAGCTGCAGCAGGAGTCCC
TCAGCCACAAACGATCGGCACTGAAGCTAAGACGGGAAGGTCGGATTGAAGAAGCAGAAG
CTGAATTTGAATTGGCCAAGGCTCTTGAAACCCAGTTGGAGGAATTGGCTGCCCATGATG
CGGCGAAGTCTTCTGCCAAAGGTGCTGAACCAGTAGATGATGTGCATGTCGATGATCTTC
TGGATCCTCAACTTTTATCTGCACTGAAAGCGATAGGGCTGGAAGATGCTAGTCCCTTAG
CACAAAGCCCTGAAAAACCAGAGCCTGCAAAACTCCACATTAGTAAGAGTGATAGCTCTA
GCCAAGAGAAAAGCCAATTGGAAGAGCGGATCAAGGCTGAGAAGGTGAAGGCAGTAAACT
TGAAACGTGCAGGAAAGCAAGCTGAGGCCTTGGATGCTCTTCGACGGGCCAAAATGTTTG
AAAAGAAGCTCAACTCTTTAACTCCC
>CSTPS187_Loci
ATGGCCTGTTCTTGTGGCTTTTATGCTTGGTCCATTCCTGCAGTTGGCCCAAACAAATTC
AGAGAAATAGGCAAGAATAACTTCACCAGAATTGTGCCTATGCCTGATACGCACAAATGG
AGTATTGCCCACGATCACACCTTGGTTTCTATCCCCTTAAAGAAGATAACCATTCACCTG
AACTTGGCAGTTTTACTGTTAAGATTGCCTTACTGCTTTCCGTTATTTTATAGTTCTTAT
TATGCCATGCATTTTCTAACTTTCTAATTTCCTAACTTTACAGGATGAGTTCTACAATGA
ACATGCACAAAAGTTAAAGGAAGTTAAGCATGTATTCAGCAAACTAGGAGAAGATGCAAT
GGAAAGCATGATGATGATTGATGCCATACAACGCCTAGGCATTGATCATCACTTCGAAGA
GGAGATTGAAGCAGTTCTGCAGAAGCAGTATATGAAATCTAGCATTCATGGTGATTGTGA
TGAGGATCTTTATGAGGTTGCACTCCGCTTTCGCCTATTGAGACAAGAAGGTTACACTCT
GCCCGCAGGTGGTTTCTTTTCTTTTTTAATTAACCTTACCGACATTTATCAAGAGTCGTT
TGTTTCTGAAAGTGAATTTACTGGTTAATGTGCATGGATAGATGTGTTGAATAACTCAAG
AACAAGGAGGGGAAGTTTAAACAAAACCTACGCGAAGACATCAGAGGATTGATGGGTTTG
TATGAAGCTTCTCAGCTAAGTATAGGAGAAGATATACTTGAGGAAGCCGGAAATTTCAGC
AGTCTACTCCTTAATGCATGTTTGCAACATCTTGATCGTCATCAAGCTGCAGTTGTTAAG
AATACATTGGAGCATCCCCATCACAAGAGCTTGGCACGGTTCATGACCAAAAACTTCCTT
ACTGATTTCCAGGGCACAAATGGATGGATAAATGCATTGCAAGAATTAGCAAAAATAGAT
TTCAATATGGTTAAATCCGTGCATCAAAAGGAGATGCTTCAAATTTCCAAGTCTGTTTGA
AAAATTGCATTGTGATTATATTTACTTTCTTGTTATATATTCTTAAGACACTTTGATCTC
TAACTAATATTTGCCATATTAATTATTAGATGGTGGAAGGACCTAGGTTTGACCGAGGAG
TTGAAGTTTGCAAGAGATCAACCACTGAAATGGTACATGTGGCCAATGGCAATCATCCCA
GATCCAATGTTGTCAGAGCAAAGGATTGAGCTCACAAAACCTATCTCTCTAATCTACATA
ATAGATGACATTTTTGATGTTGGTGGAACCCTTGATGAACTCACTCTGTTCACAGAAGCT
GTTAATAGGTAGAAATGGACTATGGAATTAATTCATTGATTCGCTAATGGGCGTGTATGT
GTGTGTATATATATACACATAGTTCCACTAATTTGTGTCATTAATTATTGTATATAGATG
GGATTTGTCTGCTTTCAAAGAGCTTCCAGAGTACATGAAGATGTGTTTCAAGACTCTTGA
TGACATCACGAATGAGATCAGTACCAAGGTCCACAAGGAGCATAAGTGGAACCCAGTAGG
CTCTCTACGGAAGGCGGTAATATTCAAACATTTTTGTATGGGTTTCAGTGGGATTACAAA
TGTAGCACGCTTAACAGATCCCCCATTGCTGCAGTGGGCGAGTTTATGCAACGCATTTCT
AGTAGAGGCAAAATGGTTTGCTTCTGGGCATGTGCCAAAGGCTGAGGAGTACTTGAAGAA
TGTGGCCGTTAGTTCAGGGGTACATGTGGTGCTAGTTCACTTGTTTTTTCTATTGGGTCA
TGGCATAACCAAGGAAAATGTAGATCTTGTGGATGACTTTCCAGGCATTATATCTTCTAC
AGCAACAATTCTTCGTCTTTGGGATGACCTCGGAAGCGCCAAGGTAAATGCAACCACATG
CAGGTTGTTAATTAATCTGTCTACAATTTTTCATGTTTGGTTTATAAAAAGTTATTTTGA
GGTGGCCTTAAAAGTTAAATGTAGTGTTGGCCTAATTGATGTTTTGAAGTGGTATGTCAT
AATGTTTGGTTTCACAGAACCACCCTAAGTTGAATAAATTGACAGGATGAGAATCAAGAC
GGGCATGATGGGTCCTATGTAGAGTGCTACTTGAAGGAACACCGAGGCTCTTCAGTTGAA
AATGCAAGACAGATCGTAGCCCATATGATTTCAGATATGTGGAAGCGCCTCAACAAGGAA
TGCCTCTCTCCAAATCCATTTTCAACTTCTTTTACAAAAGGCTCCCTCAATATTGCAAGA
ATGGTCCCTTTGATGTATAGTTATGATGACCAACAGTGCCTTCCTGGCCTTGAGGAGCAT
ATGAAGTCCTTGCTCCTTGAGAATCTACCATACAGAAACGCTCAAAAAATAAATGAGTGA
>CSTPS191_Loci
ATGCCAAGTGCTCACACATGGAGCATTGCTAAGGATCAGAACTTGGTTTCTATCCCCTCA
GAAAAGGATAATCATCCATCCACAGAATATCCCAACCTCACTGTTAAGCTTCAGTCCCCA
TTTTCCATATATAATTTTTTGCTCTTAGTTCTTATGGCGGTTTTTCACTTTTCAACTTTC
TATTGTTGACAATCTTCCTTTGGCAGAATGAATTTTACATGGAACATGCACAAAAACTGG
AGGAAGTTAGGAGTGTACTCAAGGAGGTAGGAGAAGATACATTGGAAGCTTTGCTCATGA
TTGATGCCATCCAACGCCTAGGCATTGACTACCATTTTCATGGAGAGATTGAAGTGGTAC
TACAGAGACTACATACGAAATTTAACACTATGAGTGATTGCCATAACAATCTCTACGAAC
TAGCACTTGGCTTCCGGCTATTGAGACAAGAAGGTTACTATGCGAGTGCAGGTGGGATTT
TCTTTTTCTTTTTTCTTTTTTTTTTCTTTTTATTCTTTTGGGTTTTCCCCTTTTATTTAT
TTATTATTTTAAACATTCTAAGTTTCGACTATTAAATCATTTTTTATGAAGAGTAAGTTA
TTTAACGGTTATCGTGTATGAACAGATGTCTTTAACAATCTCAAGGACACAGAGGGAAAG
ATTCAAGAAAAACTAAGCGAAGATGTCAAGGGATTAATGGGTTTGTATGAAGCTTCGCAG
CTAAGTATAAAGCGGGAAGATATACTCGAAGAAATCGGAAACTTCAGTAGCCAGCTTCTT
AATGCATGGAACACGCACAATGATCACAGTCAAGCTAGAATTGTTAGGAACACATTAGGG
CATCCCCATCATAAGAGCTTGGCAAGGTTCATGGCCAAAAGCTTTCTTAGCGATTTTCAA
GGCACAGATGGATGGATAAATGTCTTTAGAGAACTAGCAAAAATGGATTTCAACGTAGTT
AAATCCATACACCAGAAGGAGATGCTTCAGGTTTCCAAGTGAGTTTCACTGACCTTGAAT
TAAGTTAATTTGTTGTTCTCCAAAGATTATTCCCTGACGTACCTTTCATGTAAATATTTT
TTTTTTTTCTTTCTCTTTGTACCTAATTAGATGGTGGAAAGATCTAGGTTTGGCCAAGGA
GTTGAAGTTTGCAAGAAACCAACCACTGAAATGGTACATGTGGCCCTTGGCGGTCCTCCC
GGATCCAAGCTTGTCGGAACAGAGGGTTGAGCTCACAAAACCCATCTCACTAGTCTACAT
AATAGATGACATTTTTGATGTTCATGGAACACTTGATGAACTCACTCTCTTCACAGAAGC
TGTCAACAGGTAGGCATATAACAACAATACAATTCATCAGAATGCTTCTACAAATCTCAA
AAATCATCATTTAATCACTAATTGCATGTAGATGGGAATATGCGGCTGTTGAACAACTAC
CAGACTACATGAAGATATGTTTCAATGCTCTTAATGGAATCACCAATGAAATAAGTTCCA
AGGTCTACAATGATCATGGGTGGAACCCCATGGAATCTCTTCGAAAGGCAGTATGTCAAA
TAACATTTACCATACTAGATTAATATTCATTTTAATTGCAAATGCAAAAGAGTTGGAAGT
GCCTCTGCAATTTTTTGATAGTTTATTTTATTTTTTGCAAACAGTGGGCATGTTTATGCA
ATGCATTTCTAGTAGAAGCAAAATGGTTTGCTGATGGACACGTGCCAAAAGCTGATGAGT
ACTTGAAGAATGGGGTCATTAGCTCCGGAGTACATGTGGTGCTAGTTCATATGTTTTTTC
TCCTGGGTCATGGCATAACCAAGAGAAATGTAGACATTGTGGATGATTTTCCTGAGATTA
TATCTTCGGTAGCAAAAATTCTTCGCCTCTGGGATGACTTGGGAAGCGCCAAGGTAAATC
TCAAGAAACATAAAGAAAAATGACCTCTAGCCTCCAGTTTCAGTCTGTTTTATACATACC
TACCCCTGAGAGCGATCTCACTGAAAATTCCTTAACATATAAACTAGACCCACGCCAGCT
CATTAATGGTTGTGGTCACTTCTGGTGGGAACCACATCATGTGGTAGATGTCTGGTTTCC
CACTATACATTCATAAACTGCTTCCGAGAACGGGAATGATGTGTCGTATTCATAGTTGGC
CACTAACACATATAAGCATTAACACTTTTACAGGACGAGAATCAGGACGGGCACGACGGA
TCATACCTGGAGTGCTACATGAAAGAAAAACCAGGGACTTCCATAGAAAATGCCCGATGC
CATGTTATGCATACTATTTCAGAGACATGGAAGCGCCTCAACAAGGAATGCCTTGCTCCA
AATCCATTTTCAACGTCTTTTACCAAGGCTTGTCTCAATGTTGCAAGGATGGTTCCTTTG
ATGTATAGTTATGATGATAATCAGTGCCTCCCAAGCCTTGAAGAGCACATGAAGTTGCTT
GTCAATGAAAGCATTTCCTCATAA
>CSTPS192_Loci
TTGTATCAATTGACAACCTACACAAACATCACCTATATATTCATTCATCAACCTCTCCCT
GATTCCCAATTGCCTGCTACACATCCGTTACTCCAAGCAACCTTCATTACAGTAGGCAAG
ACTAGCTTCACCAACACTGCCATTATGTCCACTGCTCACACATGGAGCGTTGCCGAGGAC
CACAACTTGGTTTCTGTCCCCTCAAAAAATGATAATCATCTATATGCACAATATTCAAGT
CTCACTGTTAAGTTTGCATCCCCATTTTCCCTATATGTATATATTTCCATTAGGTCCTAT
GCTCGATTTTCACTTTTCAATTCCTGTCGTTGACAATCTTCCTAAACCTGGAGGAAGTTA
AGAGTGTACTCAATGAAGTAAGAGAAGGTACATTTGAAGTTTTGCTCATGATTGATGCCA
TCCAACGACTAGGCATTGACTACCACTTCCATGATGAGATTGAAGCAATTCTACAAAGGT
AGTATAGGATAGTTATAACTACGGATGATTTCAGTGACAATCTTTACGAGGTTGCACTTA
GGTTTCGGCTCTTGAGACAAGAAGGTTACTATGTGACTGCAGGTGGCCGTTTTCTTTTTC
TTTTAATTATAGTTTAACCTACTTTGATTATATATTGAATCATTTGCTTTTTGGGAAAGT
TAGTTTTCTTGGTAATGTGTACAAATGAACTGACAGATGTCTTTAACTTCAAGGACAAGA
AAGGGAAGTTTGAAGAAAAACTAGGTAAAGATGTCAGGGGATTAATGGGTGTTGAAATCT
ATGCAATGATTTATAGTGGAAAATAATAGAAAATTGAAAAAAAATGAACACACAGATTTA
ACATGATTTGGCTAATTGCCTATGTCAATGGGAACAGGATAGGGGATTTTCACTATGTAT
CAAATTAGGGTTACATAAAAGGGTATTTATATTAACCCTTAGGAATGAAAATTCCAAAAA
TACCATTGAATTGTACCGCAGGGGTGTTGTCCCCCGTTCTCCCCCAACCTATCGTTCACC
CCACAACAAAAAGAAGTACAAGCCTGAATGGCAAATGTCTTCGTTCCGGTATTTGTCCCT
TTTTCTCCATATGTCTTTTCGCTCAAATATGAGACACATACTACAACAATGGGTTTGTAT
AGAACTTCACAGCTAAGCGTGCACGGAGAAGATATACTTGAAGAAGCAAGAAACTTTAGT
AACCGACACCTTAATGTATGGAACACCCACAATGATCAGCATCAAGCTCGCATTGTTAGG
TATTGTTGATGATTTTCAGGGAATTATATCCCTTTCTTCTTCTTCAATTTTATGCAATGC
ATTTTTGGTTGAAGCAAAATGGTTTGTGGTGGGGCATGTGCCAAAGACTGATGACTACTT
AAAGAATGGGATAATTAGCTCCGGGGTACATGTGCTAGTTCACATGTTTTTTCTGTTGGG
TCATGGTATAACCAAGAGAAACGTAGGTATTGTGGATGATTTTCGGGGAATTATATCTTT
TGCTGCTACAATTCTTCGTCTCTGGGATGATTTGGGAAGTGCCAAGGTAATTCTCAAGAC
TAGTCTTTGTTCCCTTGCACCACATGATCATTACTTGTTTTAATAAGTCCACAAATGAAC
TCTGGCCCCGCCTATATATCATCGGTATATATCCCTTAACTTCTCTTTATCTGATTGCTA
CATCTCACTGAAGATAATTTGAGGCCATAAAAACTACACTAGTAATGGCTCATTAATTGT
TGTGGTCACTTCTAGTGGGAACCACAAACTGCATTAAGTGAACAGGATTATGAGCAATAG
TCGTGTTTTTGGACAATGACCTGACTGAAGCAGAATATGTGGTAGGTGAAAGGATTCCCA
GATTGGGAATGATATCTTATCTTCATGGTTGGCCACTAACACAGGCATTTACACTTCCCA
GGATGAGAATCAGGACGGGCATGATGGATCCTACATAGAGTGCTACATGAAGGAACACCC
AGGGACGCCCATAGAAAATGCGCGATGCCATGTTATGCATACTATTTCAGAGACGTGGAA
GCTCCTGAACCAGCAATGCCTCGCTCCAAATCCATTTTCAACATGTTTTACAAAGGCCTG
CCTCAATGTTGCAAGGATGGTTCCTTTGATGTATAGTTATGATGATAATCAGTGCCTCCC
AAGCCTTGAGGAGCACATGAAGTCGCTTGTCGAGGCGAGTGTTTCTTCGCAAAGTATCCC
ACCATCAAGGATTACACTTCTCAAGGTTCATCTATGA
>CSTPS188_Loci
ATGGCCTGTTCTTGTGGCTTTTATGCTTGGTCCATTCCTGCAGTTGGCCCAAACCAATTC
AGAGAAATAGGCAAGACTAACTTCACCAGAATTGTGCCTATGCCTAATACGCACAAATGG
AGTATTGCCCACGATCACACCTTGGTTTCTATCCCCTTAAAGAAAGATAACCATTCACCT
GAACTTGGCAGTTTTACTGTTAAGATTGCCTTACTGCTCTCCATTATTTTATAGTTCTTA
TTATGCCATGCATTTTCTAACTTTCTAATTTCCTAACTTTACAGGATGAGTTCTACAATG
AACATGCACAAAAGTTAAAGGAAGTTAAGCATGTATTCAGCAAACTAGGAGAAGATGCAA
TGGAAAGCATGATGATGATTGATGCCATACAACGCCTAGGCATTGATCATCACTTCGAAG
AGGAGATTGAGCAGTTCTGCAGAAGCAGTATATGAAATCTAGCATTCATGGTGATTGTGA
TGAGGATCTTTATGAGGTTGCACTCCGCTTTCGCCTATTGAGACAAGAAGGTTACACTCT
GCCCGCAGGTGGTTTCTTTTTCTTTTTTAATTAACCTTACCGACATTTATCAAGAGTCGT
TTGTTTCTGAAAGTGAATTTACTGGTTAATGTGCATGGATAGATGTGTTGAATAACTTCA
AGAACAAGGAGGGGAAGTTTAAACAAAACCTACGCGAAGACATCAGAGGATTGATGGGTT
TGTATGAAGCTTCTCAGCTAAGTATAGGAGAAGATATACTTGAGGAAGCCGGAAATTTCA
GCAGTCTACTCCTTAATGCATGTTTGCAACATCTTGATCGTCATCAAGCTGCAGTTGTTA
AGAATACATTGGAGCATCCCCATCACAAGAGCTTGGCACGGTTCATGACCAAAAACTTCC
TTACTGATTTCCAGGGCACAAATGGATGGATAAATGCATTGCAAGAATTAGCAAAAATAG
ATTTCAATATGGTTAAATCCGTGCATCAAAAGGAGATGCTTCAAATTTCCAAGTCTGTTT
GAAAAATTGCATTGTGATTATATTTACTTTCTTGTTATATATTCTTAAGACACTTTGATC
TCTAACTAATATTTGCCATATTAATTATTAGATGGTGGAAGGACCTAGGTTTGACCGAGG
AGTTGAAGTTTGCAAGAGACCAACCACTGAAATGGTACATGTGGCCAATGGCAATCATCC
CAGATCCAAGGTTGTCAGAGCAAAGGATTGAGCTCACAAAACCTATCTCTCTAATCTACA
TAATAGATGACATTTTTGATGTTGGTGGAACCCTTGATGAACTCACTCTGTTCACAGAAG
CTGTTAATAGGTAGAAATGGACTAATTCATTGATTCGCTAATGGGTGTGTATGTGTGTAT
ATATATATATACATAGTTCCAATAATTTGTGTCATTAATTATTGTATATAGATGGGATTT
GTCTGCTTTCAAAGAGCTTCCAGAGTACATGAAGATGTGTTTCAAGACTCTTGATGACAT
CACGAATGAGATCAGTACCAAGGTCCACAAGGTCCACAAGAACCCAGTGGGCTCTCTACG
GAAGGCGGTAATATTCAAAACATTTTTGTATGGGTTTCAGTGGGATTACAAATGTAGCAC
GCTTAACAGATCCCCCATTGCTGCAGTGGGCGAGTTTATGCAACGCATTTCTAGTAGAGG
CAAAATGGTTTGCTTCTGGGCATGTGCCAAAGGCTGAGGAGTACTTGAAGAATGGGGCCG
TTAGTTCAGGGGTACATGTGGTGCTAGTTCACTTGTTTTTTCTATTGGGTCATGACATAA
CCAAGGAAAATGTAGATCTTGTGGATGACTTTCCAGGCATTATATCTTCTACAGCAACAA
TTCTTCGTCTTTGGGATGACCTCGGAAGCGCCAAGGTAAATGCCAACCACATGCAGGTTG
TTAATTAATCTGTCTACAATTTTTCATGTTTGTTTTATAAAAAGTTATTTTGAGGTGGCC
TTAAAAGTTAAATGTAGTGTTGGCCTAATTGATGTTTTGAAGTGGTATGTCATAATGTTT
GGTTTCACAGAACCACCCTAAGTTGAATAAATTGACAGGATGAGAATCAAGACGGGCATG
ATGGGTCCTATGTAGAGTGCTACTTGAAGGAACACCGAGGCTCTTCAGTTGAAAATGCAA
GACAGATCGTAGCCCATATGATTTCAGATATGTGGAAGCGCCTCAACAAGGAATGCCTCT
CTCCAAATCCATTTTCAACTTCTTTTACAAAAGGCTCCCTCAATATTGCAAGAATGGTCC
CTTTGATGTATAGTTATGATGACCAACAGTGCCTTCCTGGCCTTGAGGAGCATATGAAGT
CCTTGCTCCTTGAGAATCTACCATACAGAAACGCTCAAAAAATAAATGAGTGA
>CSTPS186_Loci
ATGGTAGTTTGTGCCATATAAAAATGGTGCAAAAATAAAATCATGTGTTGAATATGATTT
AAATTTTTATTTACAATCCTATGTCACATGAAGTGTCACATATTTTTTAATATGTTTTCA
TAGTCATTGGTTTTTATTTTTTATTTTTAAAAAACCACTATAAATTAATCCAATTATTAG
GATTCTAACTATACCAACATAAGGTAAACATTCAAGAGAATAAATTAGGAGTTAGTCTTT
CTTTTACAAATTATACAGATATAAAATATGATAATGTAAAAGAAAAATAAGCAACAATAT
AATAAAAATAAAAAATAACAATTGCATATAAATAAAGAGAATAAAAAAGAGAAAAATACA
AACTCAATATTTTAAAGTGATTCCACGCTACCTAACCTATATCCAATAGCTTCTCGAGCT
TCAAACCAAGTCAAGGATTCCACTATGAACAAAGACTTCCAACATAAGCCTCCAAGTATA
TAATTAGATTATACTTCCAGTTAATCCTGGTGGACTTGTGAGTCTGAGTATCCTGTTGGA
TTTTAGTTTCAAGGATCCTCTACGTACATCTCAAGAGAAATACTATTGAATCCTTGTTAG
ATTTCTAATGTCTATCTTGTTAGATTTCTTCTCAATGGGCCAGGTGTTGGTTGGCAAAAT
TCTTCATGTTTTTTCAGTTAGAGAACAGACAAGTGGTTAATTGATGAGAATTCAAGGAGG
TCCATGGGTTTTGGCTACTATGGTTAGGTAGTAGCTAGGCCGAGGAGAATCTATATATTC
CCCTACCCACGCGAAAAACGTTTCTAATTATTGAACCAAAATGATAAATTTCCACCGATC
TTCTGAACACATCGACTTCTATGTACGAAAATATTTTGAGGTTACGAAATAATGTAGAAA
AATATTTTGATTTCTTTATATTTTATTTTCATAAACTAAATAAGCCAGAGAGCTTAAATG
AATTGAAGGTAGCGAGGGCATACAAGGAACGTGAAAAGCATGTGGTAGGAAGAGACCCAT
TCACGTTTGCCACTATTGTGATAAAGGATGATATTTTCCAATCAAGCCAATTCTATAAAT
TGGGTCCCGTGCTGTACGTAGCATCATCCACACAAATACCACCTATTCCGTTCGTCAAAC
TCTCCGTCATTCCCAATCGCCTGCTGAAAGCAAACTTAACTTCACCAACATCTTCAATAT
GCCAAGTGCTCACACATGGAGCATTGCTAAGGATCAGAATTTGGTTTCTATCCCCTCAGA
AAAGGATAATCATCCATCCACAGAATATCCCAGCCTCACTGTTAAGCTTCAGTCCCCATT
TTCCATATATATTTTTTGCTCTTAGTTCTTATGGCGGTTTTTCACTTTTCAACTTCCTAC
TGTTGACAATCTTCCTTTGGCAGAATAAATTTTACATGGAACATGCACAAAAACTGGAGG
AAGTTAGGAGGGCACTCAAGGAGGTAGGAGAAGATACATTGGAAGCTTTGCTCATGATTG
ATGCCATCCAACGCCTAGGCATTGACTACCATTTTCATGGAGAGATTGAAGTGGTACTAC
AGAGACTACATACGAAATTTAACACTGTGAGTGATTGCCATAACAATCTCTACGAACTAG
CACTTGGCTTCCGGCTATTGAGACAAGAAGGTTACTATGTGAGTGCAGGTGGGATTTTCT
TTTTCTGTTTTCTTTTTTTTTTTTTTCATTTTTCTTTTGGGTTTTCCCCTTTTATTTATT
TATTTTTTTAAATATTCTAAGTTTCGACTATTAAATCATTTGTTCTAGAAGAGTAAGTTA
TTTAATGATTATCGTGTATGAACAGATGTCTTTAACAATCTCAAGGACACAGAGGGAAAG
CTTCAAGAAAAACTAAGCCAAGATATCAAGGGATTAATGGGTTTGTATGAAGCTTCGCAG
CTATGTATAAAGGGGGAAGATACACTCGAAGAAATCGGAAACTTCAGTAGCCAGCTTCTT
AATGCATGGAACACGCACAATGATCACAGTCAAGCTAGAATTGTTAGGAACACATTAGGG
CATCCCCATCATAAGAGCTTGGCAAAGTTCATGGCCAAAAGCTTTCTTAGCGATTTTCAA
GGCACAGATGGATGGGTAAATGTCTTTAGAGAACTAGCAAAAATGGATTTCAATGTAGTT
AAATCCATACACCAGAAGGAGATGCTGCAGGTTTCCAAGTGAGTTTCACTGACCTTGAAT
TAAGTTAATTTGTCGTTCTCCAAAGATTATTCCCTGACGTACCTTTCATGTAAATAATTT
TTTTTCTCTTTTTACCTAATTAGATGGTGGAAAGATCTAGGTTTGGCCAAGGAGTTGAAG
TTTGCAAGAAACCAACCACTGAAATGGTACATGTGGCCCTTGGCGGTCCTCCCAGATCCA
AGCTTGTCGGAGCAGAGGGTTGAGCTCACAAAACCCATCTCGCTAGTCTACATAATAGAT
GACATTTTTGATGTTCATGGAACACTTGATGAACTCACTCTCTTCACAGAAGCTGTCAAC
AGGTAGGCATATAACAACAATACAATTCATCAGAATGCTTCTACAAATCTCAAAAATCAT
CATTTAATCACTAATTGCATGTAGATGGGAATATGCGGCTGTTGAACAACTACCAGACTA
CATGAAGATATGTTTCAATGCTCTTAATGGAATCACCAATGAAATAAGTTCCAAGGTCTA
CAATGATCATGGGTGGAACCCCATGGAATCTCTTCGAAAGGCAGTATGTCAAATAACATT
TACCATACTAGATTAATATTCATTTTAATTGCAAATGCAAAAGAGTTGGAAGTGCCTCTG
CAATTTTTTGATAGTTTATTTTATTTTTTGCAAACAGTGGGCATGTTTATGCAATGCATT
TCTAGTAGAAGCAAAATGGTTTGCTGATGGACACGTGCCAAAGGCTGATGAGTACTTGAA
GAATGGGGTCATTAGCTCCGGAGTACATGTGGTGCTAGTTCATATGTTTTTTCTCCTGGG
TCATGGCATAACCAAGAGAAATGTAGACGTTGTGGATGATTTTCCTGAGATTATATCTTC
GGTCGCAAAAATTCTTCGCCTCTGGGATGACTTGGGAAGCGCCAAGGTAAATCTCAAGAA
ACATAAAGAAAAATGACCTCTAGTCTCCAGTTTTTGTCTGTTTTATACATACCTACCCCT
GATAGCGATCTCACTGAAAATTCCTCAACATATAAACTAGACCCACGCCAGCTCATTCAT
GGTTGTGGTCACTTCTGGTGGGAACCGCATCATGTGGTTGATGTCTGGTTTCCCACTATA
CATTCATAAACTGCTTCCGAGAACGGGAATGATGTGTCGTATTCATAGTTGGCCACTAAC
ACTTATAAGCATTAACACTTTTACAGGACGAGAATCAGGACGGGCACGACGGATCATACC
TGGAGTGCTACATGAAAGAAAAACCAGGGACTTCCATAGAAAATGCCCGATGCCATGTTA
TGCATACCATTTCAGAGACATGGAAGAGCCTCAACAATGAATGCCTTGCTCCAAATCCAT
TTTCAACGTGTTTTACCAAGGCTTGTCTCAATGTTGCAAGGATGGTTCCTTTGATGTATA
GTTATGATGATAATCGGTGCCTCCCAAGCCTTGAAGAGCACATGAAGTCGCTTGTCTATG
AAAGTGTTTCCTCATAAA
>CSTPS194_Loci
ATGGCTCTTTCCATGCTTTCTTCAATTCCTAATCTGATCACGCACACAAGACTTCCAATC
ATAACAAAATCCAGCAGCTGTAAGGCTTCTCCTAGAGGAATCAAGGTCAAAATTGGCAAC
AGAAATTGTGAGGAAATCACTGTTAGGCGAACTGCAAACTACCAGCCTACCATTTGGGAC
TATGATTATGTGCGGTCACTAAGAAGTGATTATGTGGTAGGTTTATCATGAATATTGCTA
ACTGGTTGATTCTAGTTATTAATGTTCCACTTGGTGGTTACTGACAAATACATGCGGTTA
TGTATGCAGGGAGAAACATACACCAGAAGACTTGATAAGCTAAAGAGAGATGTGAAGCCA
ATGCTTGGCAAAGTGAAGAAGCCTTTGGATCAGCTGGAGCTAATCGATGTCTTGCAAAGG
CTTGGAATATATTATCACTTCAAGGATGAAATAAAGAGAATATTGAACAGCATATACAAC
CAGTACAATCGGCATGAAGAGTGGCAGAAAGATGATTTATACACAACAGCTCTTGAATTT
AGACTGTTAAGGCAGCATGGCTATGATGTGCCTCAAGGTGTGGCTGTGTAGGATTCACTT
CTTCATTTTGTTTGTTTTAAATAAGCTAAGAACTTAAATTTAAATGAACTATAGACAACA
ATACAAATATTGATCTCTTATTTGTTTATCCTTTTTTTTTGGAAGCTTTTACAATACTTG
TTTTCCAGATATATGTAAGCTATGACTTCATCCCAAATAATAATTAGTAAGCACTCTTAT
AAATGCAGACGTTTTTAGTAGATTCAAGGACGAAACAGGGAGGTTTAAGGCATGCCTGTG
TGAAGATATCAAGGGACTGCTCTGTTTGTATGAAGCTTCATACCTATGTGTACAAGGAGA
AAGTACCTTGGAGCAGGCCAGAGACTTCGCACACAGACATCTTGGAAAGGGCCTTGAGCA
AAACATAGATCAAAATCTTGCCATTGAGGTGAACCATGCCTTAGAGCTTCCATTGCATTG
GAGAATGCCAAGGTTAGAGGCAAGGTGGTTCATAGACGTATACGAGAAAAGACAGGACAT
GAATCCTATCTTGCTGGAGTTTGCTAAATTGGACTTCAATATGGTACAAGCCACACACCA
GGAGGATCTAAGACACATGTCAAGGTAATTAGTTCATCGACATTCTTAATGTTTTGAGAT
CCAGCCAAAAACTCTGTATCATGCTCTCATAATGTTTTTATTGTCTCCCTTGGCTCCTAT
AAAGCTGGTGGAGTAGTACACGCCTGGGAGAAAAGTTGAACTTTGCTAGGGACAGGCTGA
TGGAGAATTTCCTATGGACTGTGGGAGTGATATTCGAGCCTCAGTATGGATATTGTAGGA
GAATGTTGACAAAGGTTAACACACTCATAACGATAATTGATGATGTTTACGACGTTTATG
GTACAATGGATGAACTCGAGCTTTTCACAGATGTTGTTGACAGGTTACTGTTTGTCTTCC
CATATCCTCTATAAATCATATCCTTCTGATTATGTCAGCTGCTCTAAAAATTCAAGTATC
TTCTTTGCATATATAGGTGGGATATCAATGCAATGGATCCACTTCCAGAGTACATGAAGT
TGTGCTTCCTTGCTCTCTACAACTCCACCAATGAAATGGCTTATGATGCTCTCAAGGAAC
ATGGTTTACACATCGTTTCCTATCTTAGAAAAGCGGTATTATCTGCAACTTTGAACTCAT
TCCATTATATGCTGTTTACATGCATGTAGTAATCTTGACTCATTTTGTTATGATTAATCC
TTCAGTGGTCAGACTTATGTAAATCCTACTTACTGGAGGCAAAGTGGTACTACAGTGGAT
GTACACCAACCCTACAAGAATACATTAGCAATGCATGGATTTCAATATCAGGTCCTGTAA
TACTAGTCCACGCCTATTTTTTTGTGGCAAATCCAATCATCAAGGAGGCCTTGCAATCCT
TGGAGAGATATCACAATATTATCCGTTGGTCATCAATGATTTTAAGGCTTTCAGATGATC
TGGGAACATCACTGGTCTGTATTCTACTCTCTCTCACAATCTCCTTACAAGTCCTAATAA
ATATATATTTCTGTAATTTCTGTTCATAGACGGCCCATTATAATGGTTTTATTTATTTAT
TTATTATTATTATTATTATTATTTTATCCTTGTCTTAGGATGAGTTGAAAAGAGGAGATG
TTCCCAAGTCAATCCAGTGTTACATGTATGAAACTGGTGCTTCTGAAGAAGACGCCCGTA
AACACACAAGCTATTTGATTGGAGAGACATGGAAGAAGCTAAATGAAGATGGAGCTGTAG
AGTCTCCATTCCCTGAAACATTTATTGGAATTGCAATGAATCTTGCTAGGATGGCCCAGT
GCATGTATCAGCATGGAGATGGACACGGGATTGAATATGGTGAAACTGAGGATCGAGTGT
TGTCATTACTCGTTAAGCCCATTCCCAGTTTGAGTTCTGAATAA
>CSTPS196_Loci
ATGGCTCTTTCCATGCTTGCTTCAATTCCTAATCTGATCACTCACACAAGACTTCCAATT
ATTAGAAGATCCAGCAGTTGCAAGGCTTCTCCTCCAGGAAACCAATCCATGATTGGCAAC
AGCACTTGCGAGGAAATCATTGTTCGGAGAACTGCAAACTACCATCCTCCCATTTGGGAC
TATGATTATGTGCAGTCACTGAGAAGTGATTATGTGGTAGGTTTATCTATCATGAATATT
GCTAACAGGTTAATTCTAGTTATTAACGCTCCACTTGGTATTACTAACAAATACATGGTC
AGGTATGCAGGGAGAAACATACACCAGAAGACTTGATAAGCTAAAGAGAGATGTGAAGCC
AATGCTTGGGAAAGTGAAGAAGCCTTTGGATCAGCTGGAGCTAATCGATGTTTTGCAAAG
GCTTGGACTATATTATCACTTCAAGGATGAAATAAAGAGAATATTGGACAGCATATACAA
CCAGTACAATCAGCACGAAGAGTGGATGAAAGATGATTTATACGCAACAGCTCTTGAATT
TAGACTGTTAAGGCAGCATGGCTATGATGTGCCTCAAGGTATAGCTCTGTAGGATTCACT
TCTTCATTTTGTTTGTTTTAAATAAGCTAAGAACTTAAATTTAAATGAACTATAGGCAAC
AATACAAATATTGGTCTCTTATTTGTTTATCCCTTTTTCTTTTGGAAGCTCTTGCAATGC
TTTTTGCAGATATATGTAAGCTATGACTTTATCCCAAATAAAATTAGGTACTTAACTAGA
AAGCACTCTTATTAATGCAGATGTTTTTATTAGATTCAAGGACGAAACAGGGAGCTTTAA
GGCATGCCTGTGTGAAGATATGAAGGGAATGCTCTGCCTGTACGAAGCTTCATACCTTTG
TGTACAAGGAGAAAGTACCATGGAGCAGGCCAGAGATTTCGCACACAGACATCTTGGAAA
GGGCCTTGAGCAAAACATAGATCAAAATCTTGCCATTGAGGTGAACCATGCCTTAGAGCT
TCCATTGCATTGGAGAATGCCAAGGTTAGAGGCAAGGTGGTTCATAGACGTATGCGAGAA
AAGACAGGACATGAATCCTATCTTGCTGGAGTTTGATAAATTGGACTTCAATATGGTACA
AGCCACACACCAGGAGGATCTAAGATACATGTCTAGGTAATTAGTTCATCGACATTCTTA
ATGTTTGAGATTTATCCAAAAACTCTGTATCATACTCTCATAATGTTTTTATTGTCTCCC
TTGGCTCCTATAAAGCTGGTGGAGTAGTACACGCCTGGGAGAAAAGTTGAACTTTGCTAG
ATGGAGAATTTCCTATGGACTGTGGGAGTGATATTCGAGCCTCAGTATGGATATTGTAGG
AGAATGTCCACAAAGGTTAACACACTCATAACAATAATTGATGATGTTTACGACGTTTAT
GGTACAATGGATGAACTCGAGCTTTTTACAGATGTTGTTGACAGGTTACTGTTTGTCTTA
CTTCCCATATCCTCTATGCATCATATGCTTCTGATTATGTCAGCTGCTCTAAAAACTCTA
ATATCTTGTTTGCATATATAGGTGGGATATCAATGCAATGGATCCACTTCCAGAGTACAT
GAAGTTGTGCTTCCTTGCTCTCTACAACTCCACCAATGAAATGGCTTATGATGCTCTGAA
GGAACATGGTTTACACATCGTTTCCTATCTTAGAAAAGCGGTATTATCTGCAACTGTGAA
CTCATTCCATTATATGCTGTTTACATGCATGTAGTAATCTTGACTCATTTTTTTATGATT
AATCCTTCTGTGGTCAGACTTATGTAAATCCTACTTACTGGAGGCAAAGTGGTACTACAG
TGGATATACACCAAGCCTACAAGAATACATTAGCAATTCATGGATTTCAATATCAGGTCC
TGTAATACTAGTCCATGCCTATTTTCTTGTCGCAAATCCAATCACCAAGGAGGCCTTGCA
ATCCTTGAAGAGATATCACAATATTATCCGTTGGTCATCAATGATTTTAAGGCTTTCAGA
TGATCTGGGAACATCACTGGTCTGTATTCTACTCTCTCTCACAATCTCCTTACAAGTCCT
AATAAATATATCACAATATTTATTTATTTTTCATTTTTTTTTTTTTTTTATTTTTTTTTC
CTTGTCTTAGGATGAGTTGAAAAGAGGAGATGTTCCCAAGTCAATCCAGTGTTACATGTA
TGAAACTGGTGCTTCTGAAGAAGACGCCCGTAAACACACAAGCTATTTGATTGGAGAGAC
ATGGAAGAAGCTAAATGAAGATGGAGCTGTAGAGTCTCCATTCCCTGAAACATTTATTGG
AATTGCAATGAATCTTGCTAGGATGGCCCAGTGCATGTATCAGCATGGAGATGGACATGG
TATTGAATATGGTGAAACTAAGGATCGAGTGTTGTCATTACTCGTTGAGCCCGTTCGCAG
TTTGAGTTCTGAATAA
>CSTPS198_Loci
ATGGCTCTTTCCATGCTTGCTTCAATTCCTAATCTGATCACTCACACAAGACTTCCAATT
ATTAGAAGATCCAGCAGTTGCAAGGCTTCTCCTCCAGGAAACCAATCCATGATTGGCAAC
AGCACTTGCGAGGAAATCATTGTTCGGAGAACTGCAAACTACCATCCTCCCATTTGGGAC
TATGATTATGTGCAGTCACTGAGAAGTGATTATGTGGTAGGTTTATCTATCATGAATATT
GCTAACAGGTTAATTCTAGTTATTAACGCTCCACTTGGTATTACTAACAATACATGGTCA
GGTATGCAGGGAGAAACATACACCAGAAGACTTGATAAGCTAAAGAGAGATGTGAAGCCA
ATGCTTGGGAAAGTGAAGAAGCCTTTGGATCAGCTGGAGCTAATCGATGTTTTGCAAAGG
CTTGGACTATATTATCACTTCAAGGATGAAATAAAGAGAATATTGGACAGCATATACAAC
CAGTACAATCAGCACGAAGAGTGGATGAAAGATGATTTATACGCAACAGCTCTTGAATTT
AGACTGTTAAGGCAGCATGGCTATGATGTGCCTCAAGGTATAGCTCTGTAGGATTCACTT
CTTCATTTTGTTTGTTTTAAATAAGCTAAGAACTTAAATTTAAATGAACTATAGGCAACA
ATACAAATATTGGTCTCTTATTTGTTTATCCCTTTTTCTTTTGGAAGCTCTTGCAATGCT
TTTTGCAGATATATGTAAGCTATGACTTTATCCCAAATAAAATTAGGTACTTAACTAGAA
AGCACTCTTATTAATGCAGATGTTTTTATTAGATTCAAGGACGAAACAGGGAGCTTTAAG
GCATGCCTGTGTGAAGATATGAAGGGAATGCTCTGCCTGTACGAAGCTTCATACCTTTGT
GTACAAGGAGAAAGTACCATGGAGCAGGCCAGAGATTTCGCACACAGACATCTTGGAAAG
GGCCTTGAGCAAAACATAGATCAAAATCTTGCCATTGAGGTGAACCATGCCTTAGAGCTT
CCATTGCATTGGAGAATGCCAAGGTTAGAGGCAAGGTGGTTCATAGACGTATGCGAGAAA
AGACAGGACATGAATCCTATCTTGCTGGAGTTTGATAAATTGGACTTCAATATGGTACAA
GCCACACACCAGGAGGATCTAAGATACATGTCTAGGTAATTAGTTCATCGACATTCTTAA
TGTTTTGAGATTTATCCAAAAACTCTGTATCATACTCTCATAATGTTTTTATTGTCTCCT
TGGCTCCTATAAAGCTGGTGGAGTAGTACACGCCTGGGAGAAAAGTTGAACTTTGCTAGA
TGGAGAATTTCCTATGGACTGTGGGAGTGATATTCGAGCCTCAGTATGGATATTGTAGGA
GAATGTCCACAAAGGTTAACACACTCATAACAATAATTGATGATGTTTACGACGTTTATG
GTACAATGGATGAACTCGAGCTTTTTACAGATGTTGTTGACAGGTTACTGTTTGTCTTAC
TTCCCATATCCTCTATGCATCATATGCTTCTGATTATGTCAGCTGCTCTAAAAACTCTAA
TATCTTGTTTGCATATATAGGTGGGATATCAATGCAATGGATCCACTTCCAGAGTACATG
AAGTTGTGCTTCCTTGCTCTCTACAACTCCACCAATGAAATGGCTTATGATGCTCTGAAG
GAACATGGTTTACACATCGTTTCCTATCTTAGAAAAGCGGTATTATCTGCAACTGTGAAC
TCATTCCATTATATGCTGTTTACATGCATGTAGTAATCTTGACTCATTTTTTTATGATTA
ATCCTTCTGTGGTCAGACTTATGTAAATCCTACTTACTGGAGGCAAAGTGGTACTACAGT
GGATATACACCAAGCCTACAAGAATACATTAGCAATTCATGGATTTCAATATCAGGTCCT
GTAATACTAGTCCATGCCTATTTTCTTGTCGCAAATCCAATCACCAAGGAGGCCTTGCAA
TCCTTGAAGAGATATCACAATATTATCCGTTGGTCATCAATGATTTTAAGGCTTTCAGAT
GATCTGGGAACATCACTGGTCTGTATTCTACTCTCTCTCACAATCTCCTTACAAGTCCTA
ATAAATATATCACAATATTTATTTATTTATTTATTTATTTATTTTTTTTTATTTTTTTTT
TCCTTGTCTTAGGATGAGTTGAAAAGAGGAGATGTTCCCAAGTCAATCCAGTGTTACATG
TATGAAACTGGTGCTTCTGAAGAAGACGCCCGTAAACACACAAGCTATTTGATTGGAGAG
ACATGGAAGAAGCTAAATGAAGATGGAGCTGTAGAGTCTCCATTCCCTGAAACATTTATT
GGAATTGCAATGAATCTTGCTAGGATGGCCCAGTGCATGTATCAGCATGGAGATGGACAT
GGTATTGAATATGGTGAAACTAAGGATCGAGTGTTGTCATTACTCGTTGAGCCCGTTCGC
AGTTTGAGTTCTGAA
>CSTPS199_Loci
ATAAATTCAGATGTTTTTAGTAGATTCAAGGACGAAACCGGGAGCTTTAAGGCATGACTG
TGTGAAGATATCGAGGGAATGCTCTGCTTGTATGAAGCTTCCTACCTTTGTGTACAAGGT
GAAACCACCTTGGAGCGGGCCAGAGATTTCGCATACAGACATCTTGGAAAGGCCCTTGAG
TAAAACATAGATCAAAATCTTGCCTTTGAGGTGAACCAGGCCTTAGAGCTTCCATCGCAT
TGGAGAATGCCAAGGTTAGAGCCAAGGTGGTTCATAGATGTATATGAGAGAAGACAGGAC
ATGAATCATATTTTGCTTGAGCTTGCTCAATTGGACTACAATATGGTGCAAGCCACACAC
CAGGAGGAACTAAGGCACATGTCTAGGTAAGTTTATCTACATTCTTAATGTTTTTGGGAT
CCAGTCAACGAACTCTATATCTTTTTCTTATATTTTTGTTGTCTCCCTTGGCTCCCATAA
ATCTGGTGGAGGAGTACACGACTTGGAGAGGAGTTAAACTTTGCTAGGGACAGGCTGATG
GAGAGTTTCCTATGGACTGTGGGAGTGATATTCGAGCCTCAGTATGGATATTGTAGGAGA
ATGTCCACAAAAGTTAACACACTTGTAACAATAATTGATGATGTTTACGACGTTTAAGGT
GCATTGGATGAACTCGAGCTTTTTACAGATGCTGTTGACAGGTTACTGTTTGTCTTACTG
CCCATATCCTCTATGCATCATCTGCTTTTGATTAAGTTAGCTTCTCTAAAAATTTAGATT
AATATCCACTTTACATATTTAGGTGGGATATCAATTCAATGGATCAACTTCCAGAATACA
TGAAGTTGTGCTTCCTTGCCCTCTACAACTCTATTAATGAAATGGCTTACGACGCTATTA
AGGAACATGGTTTACACATCATTTCCTATCTTAGAAAAGTGGTATATATTGTGTGCAAAT
GTGAACTCATTCCATTTCTTTGCTATTAAATTTTGATGAGTTTCTATATGCTCTTTACAT
GCAAGTAGTATTCTTGACTCATTTGATTATGCTTAATCCTCCGCTGGGCAGACTTATGCT
AGTCTTACTTATTGGAGGCAAAATGGTACTACAATGGATATAAGCCAACCCTGCAAGAAT
ACATTAGCAATTCAAGGATTTCAATATCAGGTCCCCTAACACTAATCCATGGCTATTTTT
TTTGTTGCAAATTCAATAACCAAGGAGGCCTCGCAATCCTTACAGAAATATCACAGTATT
ATCCGTTGGTCATCAATGATTTTAAGGCTTTCAGATGATCTGGGAACATCACTGGTCTGC
ATGCTACTCTCTCACAATCTCCTTATGAGTCCTATAATGAAGGTTTCTGTGATTTCTTTC
CATACCCTTGCAATGTTTTTTTTTTTTTTTCTGTCCTTTTCCTAGTCAATACAATGTCAC
ATGTATGAAACCGGTGCTTCTGAAGAAGATGCTCGCAACATAAGCTATTTGATTGGAGAG
ACATGCATGGAAGAAGCTAAATGAAGATAGAACAGCAGTCTCCATTCCCTGAAACTTTTA
TTGGAATTGCAACGAATCTTGCTAGGATGGCCCAGTGCATGTATCAGCATGGAGATGGGC
ATGGGATTGAAGATGGTGAAACTAAGGATAGATTGTTATCACTACTTGTTGAGCCCATTC
CCTTAGACAATGACAACAGGTTTCTAGTTTGAGTTCTGAATAATATTGAAAACCAAATTT
GATATTCAGTCATGGGAAATTCTTGTAGATGTGATGTATTAATATGATTTAAAGTCGTGC
TATAGGGGTTAAATGTAATTTTAGTACAAATAATGGAACCAAAATTTAACTTTTAGATAG
TTGAAGTGATGTTAGCATCTTAGTTATATTTCGTGACAATTAGGTATATAAAAAAGTTGC
TTTTGAATGGATCATTTGTATGTCTTCAAGCATAATAAAAATTTGTATTCTTCTTTAATT
TTCTATAGTCTACTATTTGAATTGTTTTCAATTTTTAAGTTCAAATAAACTCGTACCAAA
GCTCGAACATGGATGAGAAGTAAGACGCTTCCATTTTGAGCCTCCAAATTAAGCAAAATT
AACTTTGCTTTGTTCTCAAGATGTTGGGAGATTTTGGAGAAAGGATACATCAAAGCATAT
GCCAAAATTAGCAAATCCTATTGATTTTTTGGAAGATGGAAAATAAAAGTGATAAAGAAG
GTTAATTTCCATGAATTATAAAGGCTCTTATGGCAACTTGACCTTTAACTAGTTTATCAA
TGTCAAGACCTAGGTTTCAAGGGAACTTGAAACCTCATATTTGATCCCAAAGTCAAAGGT
TTGATCATAAGAGACTCACTAGTATAGTAAGTAATCAAAGTGGTCGACAATAATTATTCA
ATTTATCCAAAAAAACATTGATTCTTTCTCAATTTTCAGAAGATCATCTTATAATATTCC
TATTATAAGTAGATCTAGAGGGCTAGGTAAGGGCAAAGTAAGGTCTAATCTCAAAATAGG
AAAAAACATTGGGGGCTTAGTTACCCTTGGCAATCCAACACCCTAGTACTTTCCAAGAAC
CAAGTAAAACCTTAATGTTTTGGGATCCCTCCAACTCCCTATCATGTTCTTATATTTCTA
TTATTTTCTTTTGGCTCTTATATGTTGAGTATGTGGAAGCTTTGATACCATTTGTTAAGT
AAGTGGAAGCTCCAATATCACTTGTTGGGCAAAAATCACAACATCCAAACACAATAGGAA
ATAATAAAATAAAATAGAAAGATAAAACATTTATACAGTTCAATGTAACACCTACATCTA
TGGGAAAGGAATATCAAACTTTTTATAAACATCAAGATTGCACACTTCAAATTCTCTCAA
CCATTTGCTATCAAAAAACCAATATACTTTTTGCTTATCTCTCTTTACTCTTTTCTTACT
TTTTTCTTCTCTTTATCTCTCTTTATGAATTTATCATAAAAACTACATATGTATAGAGTC
CTATGGATTAACCCTAAACCAATAGTTTCCCAATCTTAATCAAACTTTAAAAAATAATTT
ACTAAAACACAAACTCTATAGATATTGAGTTTCCTAAAAAAATAAATAAATAATTTGAGT
CAAATCTCAACACAATTTCCACCTTGACTCAAATTCTCTCAATATTACATAATCAATGAA
AATAAACATGTGTCAAATTCAAATTCTTGTCAAACTTGACTCGATAAATCATTTTTGTCT
TCTTCATAACTTCATTCCTTTTGCAAATACTTTCATCCTTATGCCAATGAGTACTCTTAG
TTGAGAACGAAGTCTTGATCATCCTGTTGCGCTCTTCTACTTTGAAAACTTCTTTAATAC
TAACAAAAGACTCTTCATGGCTTGACTCTACTTTCATAGCTCCACTTAAAATTGTCTTTC
CAATCAAAGTATAATTTTTTTTTTTTTACCTTTTTCCCTTTCATAGTTATCAAAGTACCT
TTATTGATACTCATAATACCATTTTTTTTTAATAGAAAAATCATAACCTAGGGTGTCCAC
AACCCCCAAAGAAATTAAACTCCTCCTTAACTTGGGAATATACTCTACATTAGTTAATAT
CCTTACAACACCATCAAACATCCTCACTTTTATGGTAGCAATCCTAATGACTTTAATAAA
TGCAATGTGTCAAGTAAAAAGTTTTCAAACCTTAAAATCTCAAAGTTGAAAAACTCATAA
CCATTGTGTCAAGTAAAAATTTTCAAATTTTGACATGTGGTCAAAATTCATTTTGAATGT
TCAGGAGGGGCAAAAGAGCGGAAGTTGATGATCTCTTAAGAGCAGAGAAATCAGATTATC
CAATGAGGATAGTTTACTATTTTGGCATTTGTCATGAGCATCCTAGTGCATTTATTTTGA
GTTATATTATAAATACAAATCCACACCATGAGTACATTGGTTTATATCCCAAGGGCTTCA
AGTTTCGGAAGCATACTTTTGATAACATTGACCGGCTTGTGGCATATTTCCAGAAACACA
TTAATGATCCATGGCCAGAACAAGCACCGTCGATTCAATCAGTTGCTACCATGGTACCAA
TGAGAAGTCCTGTAGTTAGGGCACCTACAGGCAATGGTTGGGAAAACAACACTATCACCA
CCCAAGACCCACTCCAAGTGTGTGATGGTCATTTCAAACCTTAA
>CSTPS200_Loci
ATGGCTCTTTCCATGCTTTCTTCAATTCCTAATCTGATCACGCACACAAGACTTCCAATC
ATAACAAAATCCAGCAGCTGTAAGGCTTCTCCTAGAGGAATCAAGGTCAAAATTGGCAAC
AGCAATTGTGAGGAAATCATTGTTAGGCGAACTGCAAACTACCATCCTACCATTTGGGAC
TATGATTATGTGCAGTCACTAAGAAGTGATTATGTGGTAGGTTTATCATGAATATTGCTA
ACTGGTTGATTCTAGTTATTAATGTTCCACTTGGTGGTTACTGACAAATACATGCGGTTA
TGTATGCAGGGAGAAACATACACCAGAAGACTTGATAAGCTAAAGAGAGATGTGAAGCCA
ATGCTTGGCAAAGTGAAGAAGCCTTTGGATCAGCTGGAGCTAATCGATGTCTTGCAAAGG
CTTGGAATATATTATCACTTCAAGGATGAAATAAAGAGAATATTGAACAGCATATACAAC
CAGTACAATCGGCATGAAGAGTGGCAGAAAGATGATTTATACACAACAGCTCTTGAATTT
AGACTGTTAAGGCAGCATGGCTATGATGTGCCTCAAGGTGTGGCTGTGTAGGATTCACTT
CTTCATTTTGTTTGTTTTAAATAAGCTAAGAACTTAAATTTAAATGAACTATAGACAACA
ATACAAATATTGATCTCTTATTTGTTTATCCTTTTTTTTTGGAAGCTTTTACAATACTTT
TTTCCAGATATATGTAAGCTATGACTTTATCCCAAATAATAATTAGTAAGCACTCTTAAA
AATGCAGACGTTTTTAGTAGATTCAAGGACGAAACAGGGAGCTTTAAGGCATGCCTGTGT
GAAGATATCAAGGGACTGCTCTGTTTGTATGAAGCTTCATACCTATGTGTACAAGGAGAA
AGTACCCTGGAGCAGGCCAGAGACTTCGCACACAGACATCTTGGAAAGGGCCTTGAGCAA
AACATAGATCAAAATCTTGCCATTGAGGTGAAACATGCCTTAGAGCTTCCATTGCATTGG
AGAATGCCAAGGTTAGAGGCAAGGTGGTTCATAGACGCATACGAGAAAAGACAGGACATG
AATCCTATCTTGCTGGAGTTTGCTAAATTGGACTTCAATATGGTACAAGCCACACACCAG
GAGGATCTAAGACACATGTCTAGGTAATTAGTTCATCGACATTCTTAATGTTTTGAGATT
TAGCCAAAAACTCTGTATCATACTCTCATAATGTTTTTATTGTCTCCCTTGGCTCCTATA
AAGCTGGTGGAGTAGTACACGCCTGGGAGAAAAGTTGAACTTTGCTAGGGACAGGCTGAT
GGAGAATTTCCTATGGACTGTGGGAGTGATATTCGAGCCTCAGTATGGATATTGTAGGAG
AATGTCCACAAAGGTTAACACACTCATAACGATAATTGATGATGTTTACGACGTTTATGG
TACAATGGATGAACTCGAGCTTTTTACAGATGTTGTTGACAGGTTACTGTTTGTCTTACT
TCCCATATCCTCTATGCATCATATGCTTCTGATTATGTCAGCTGCTCTAAAAACTCAAAT
ATCTTATTTGCATATATAGGTGGGATATCAATGCAATGGATCCACTTCCAGAGTACATGA
AGTTGTGCTTCCTTGCTCTCTACAACTCCACTAATGAAATGGCTTATGATGCTCTCAAGG
AACATGGTTTACACATCGTTTCCTATCTTAGAAAAGCGGTATTATCTGCAACTGTGAATT
CATTCCATTATATGCTGTTTACATGCATGTAGTAATCTTGACTCATTTTTTTATGATTAA
TCCTTCAGTGGTCAGACTTATGTAAATCCTACTTACTGGAGGCAAAGTGGTACTACAGTG
GATATACACCAAGCCTACAAGAATACATTAGCAATTCATGGATTTCAATATCAGGTCCTG
TAATACTAGTCCATGCCTATTTTCTTGTCGCAAATCCAATCACCAAGGAGGCCTTGCAAT
CCTTAGAGAGATATCACAATATTATCCGTTGGTCATCAATGATTTTAAGGCTTTCAGATG
ATCTGGGAACATCACTGGTCTGTATTCTACTCTCTCTCACAATCTCCTTACAAGTCCTAA
TAAATATATATTTCTGTAATTTCTGTTCATAGACGGCCCATTATAATGGTTTTATTTATT
TTTTATTTTTTATTTTATTTTATTTTATTTTATCCTTGTCTTAGGATGAGTTGAAAAGAG
GAGATGTTCCCAAGTCAATCCAGTGTTACATGTATGAAACTGGTGCTTCTGAAGAAGACG
CCCGTAAACACACAAGCTATTTGATTGGAGAGACATGGAAGAAGCTAAATGAAGATGGAG
CTGTAGAGTCTCCATTCCCTGAAACATTTATTGGAATTGCAATGAATCTTGCTAGGATGG
CCCAGTGCATGTATCAGCATGGAGATGGACACGGGATTGAATATGGTGAAACTGAGGATC
GAGTGTTGTCATTACTCGTTGAGCCCATTCCCAGTTTGAGCTCTGAATAA
>CSTPS201_Loci
ATGGCTCTTTCCATGCTTGCTTCAATTCCTAATCTGATCATTCACACAAGACTGCCAATC
ATAATAAAATCCAGCAGTTGCAAGGCTTCTCCTCCAGGAATCAAGTTCATGATTGGCAAC
AGCAATTGTGAGGAATCATTGTTAGGCGAACTGCAAACTACCAGCCTACCATCTGGGACT
ACGATTATGTGCAGTCACTGAGAAGTGACTATGTGGTAGGTTTATCATGAACATTGCTAA
CTGGTTGTAGTTATTAATGTTCCACTTGGTGGTTACTAACAAATACATGCGGTTATGTAT
GCAGGGAGAAACATACACCAGAAGACTTGATAAGCTAAAGAGATATGTGAAGCCAATGCT
TGGTAAAGTGAAGAAGCCTTTGGATCAGCTGTAGCTAATTGATGTCTTGCAAAGGCTTGG
AATATATTATCACTTCAAGGATGAAATAAAGAGAATATTGAACAGCATATACAACCAGTA
CAATCAACACGAAGAGTGGAAGAAAAATGATTTATATGCAACAGCTCTTGCATTTAGACT
GTTAAGGCAGCATGGCTATGATATGCCTCAAGGTGTAGCTTGTTGTGCCAGCGAAAGCTT
TGATGCCAACAATGTTAGTTCAAGAACACAAAGATAAAACAATCACACATACGATACACA
AGGTTTTAACGTGGTTCGGCCAACCATGCCTACGTCCACGGATGAGAGATAATGATTCCA
CTAAACAATAGAGAATATTACAGAGGACAGAACCAGGTACAACTATTGGGTTCCTGAAAC
ATCCCACGTTTCCCCACTCCTTGTATCCATACCTACTACTAGCCTTTTCGCTCCATAGAG
TACCTTCCGTTCTTTCTCACATCTCTATCCACCTCGTATAGTCTCTACAGGTCCATCTTC
ATCTCATAACTTTTTCCCCTCATGACCTATAATATTTATAGAGATATTTCCAATAACCTT
CCTTATTTTATAAGGAAGTCTAATATTACAATAATATATTAACTTAGAAATATTCTATAT
AATATTCTTTACAAAAAGGAATCTATACTAGTTAGAAATTTGGGACACTTCCTAACATAG
CTGTGTAGGATTCACTTCTGCATTTTGTTTGCTTTAGCTAAGCTGAAAACATAAAATTAA
ATGAATAGAATACACTGCAAATTTGGATCTCTAATTTATAGAAAATACATGACTTTTTGC
AGATGCGTGTAAGCTATGACGTTATCCTAAATATATTTAGTAACCATTCTTATTAATGCA
GATGTTTTTAGTAGATTCAAGGATGAAACAGGGAGCTTTAAGGCATGCCTGTGTGAAGAT
GTCAAGGGGCTGCTCTGTTTGTATGAAGCTTCATACCTTTGCGTACAAGGCGAAAGTACC
TTGGAGCAGGCCAGAGATTTCGCATACAGACATCTTGGAAAGGCCCTTGAGCAAAACATA
GATCAAAATCTTGCCATTGAGGTGAACCAGGCCTGAGAGCTTCCATTGCATTGGAGAATG
CCAAGGTTAGAGGCAAGGTGGTTCATAGATGTATATGAGAAAAGACAGGACATGAATCAT
ATTTTGGTTGAGCTTGCTAAATTGGACTACAATATGGTGCAAGCCACACACCAGGAGGAA
CTAAGGCACATGTCTAGGTAAGTTTATCTACATTCTTAATGTTTTTGGGATCCAGTCAAC
GAACTCTATATCTTTTTCTTATATTTTTGTTCTCTCCCTTGGCTCCCATAAAGCTGGTGG
AGGAGTACACGACTTGGAGAGAAATTAAACTTTGCTAGGGACAGGCTGATGGAGAGTTTC
CTATGGACTGTGGGAGTGATATTCGAGCCTCAGTATGGATATTGTAGGAGAATGTCCACA
AAAGTTAACACACTTGTAACAATAATTGATGATGTTTACGAAGTTTATGGTACATTGGGT
GAACTCGAGCTTTTTACAGATGCTGTTGACAGGTTACTGTTTGTCTTACTGCCCATATCC
TCTATGCATCATCTGCTTTTGATTAAGTTAGCTTCTCTAAAAATTCAGATCAATATCTGC
TTTACATATTTAGATGGGATATCAATGCAATGGATCAACTTCCAGAACACATGAAGTTGT
GCTTCCTTGCCCTCTACAACTCTATTAATGAAATGGCTTACGACGCTCTTAAGGAACATG
GTTTACACATCATTTCCTATCTTAGAAAAGCGGTATTGTGTGCAACTGTAAACTCATTCC
ATTTCTTTGCTATTAAATTTTGATGAGTTTCTATATGCTCTTTACATGCATGTAGTATTC
TTGACTCATTTTATTATGCTTAATCCTTCAGTGGGCAGACTTATGTAAATCTTACTTATT
GGAGGCAAAATGGTACTACAATGGATATACGCCAACCCTACAAGAATACATTAGCAATGC
ATGGATTTCAATATCAGGTCCCCTAACACTAATCCATGGCTATTTTTTGGTCGCAAATTC
AATAACCAAAGAGGCCTCGCAATCCTTACGGAGATATCATAGTATTATCCGTTGGTCATC
AATGATCTTAAGGCTTTCAGATGATCTGGGAACATCACTGGTCTGCATGCTACTCTCTCA
CAATCTCCTTATGAGTCCTATAATAAAGATTTCTGTGATTTCTTTCCATACCGTTACAAT
GTTTTTTTTTTGTCCTTTTCCTAGGATGAGAGGAAAAGAGGAGATGTTCCCAAGTCAATA
CAATGTCACATGTATGAAACCGGTGCTTCTGAAGAAGATGCTCGCAAACACATAAGCTAT
TTGATTGGAGAGACATGGAAGAAGCTAAATGAAGATAGAACAGCAGAGTCTCCATTCCCT
GAAACTTTTATTGGAATTGCAACGAATCTTGCTAGGATGGCCCAGTGCATGTATCAGCAT
GGAGATGGGCACGGGATTGAAGATGGTGAAACTAAGGATAGAGTGTTGTCACTACTCGTT
GAGCCCATTCCCTTAGACAATGACAAAAGGTTTCTAGTTTGAGTTCTGAATAATATTGAA
AACCAAATTTGATCTTCAGTCATGGGAAATTCTTGTAGATGTGATGTATTAATATAATTT
AAAGTCGTGCTATAGGGGTTAAATGTAATTTTTGTACAAATAATGGAACCAAAATTTAAA
TTTTAGATAGTTGAAGTGATGTTAGCATCTTAGTTATATTTCGTGACTAATTAGGTATAT
AAAAAAGTTACTTTTGA
>CSTPS197_Loci
ATAAATTCAGATGTTTTTAGTAGATTCAAGGACGAAACCGGGAGCTTTAAGGCATGACTG
TGTGAAGATATCGAGGGAATGCTCTGCTTGTATGAAGCTTCCTACCTTTGTGTACAAGGT
GAAACCACCTTGGAGCGGGCCAGAGATTTCGCATACAGACATCTTGGAAAGGCCCTTGAG
TAAAACATAGATCAAAATCTTGCCTTTGAGGTGAACCAGGCCTTAGAGCTTCCATCGCAT
TGGAGAATGCCAAGGTTAGAGCCAAGGTGGTTCATAGATGTATATGAGAGAAGACAGGAC
ATGAATCATATTTTGCTTGAGCTTGCTCAATTGGACTACAATATGGTGCAAGCCACACAC
CAGGAGGAACTAAGGCACATGTCTAGGTAAGTTTATCTACATTCTTAATGTTTTTGGGAT
CCAGTCAACGAACTCTATATCTTTTTCTTATATTTTTGTTGTCTCCCTTGGCTCCCATAA
ATCTGGTGGAGGAGTACACGACTTGGAGAGGAGTTAAACTTTGCTAGGGACAGGCTGATG
GAGAGTTTCCTATGGACTGTGGGAGTGATATTCGAGCCTCAGTATGGATATTGTAGGAGA
ATGTCCACAAAAGTTAACACACTTGTAACAATAATTGATGATGTTTACGACGTTTAAGGT
GCATTGGATGAACTCGAGCTTTTTACAGATGCTGTTGACAGGTTACTGTTTGTCTTACTG
CCCATATCCTCTATGCATCATCTGCTTTTGATTAAGTTAGCTTCTCTAAAAATTTAGATT
AATATCCACTTTACATATTTAGGTGGGATATCAATTCAATGGATCAACTTCCAGAATACA
TGAAGTTGTGCTTCCTTGCCCTCTACAACTCTATTAATGAAATGGCTTACGACGCTATTA
AGGAACATGGTTTACACATCATTTCCTATCTTAGAAAAGTGGTATATATTGTGTGCAAAT
GTGAACTCATTCCATTTCTTTGCTATTAAATTTTGATGAGTTTCTATATGCTCTTTACAT
GCAAGTAGTATTCTTGACTCATTTGATTATGCTTAATCCTCCGCTGGGCAGACTTATGCT
AGTCTTACTTATTGGAGGCAAAATGGTACTACAATGGATATAAGCCAACCCTGCAAGAAT
ACATTAGCAATTCAAGGATTTCAATATCAGGTCCCCTAACACTAATCCATGGCTATTTTT
TTGTTGCAAATTCAATAACCAAGGAGGCCTCGCAATCCTTACAGAAATATCACAGTATTA
TCCGTTGGTCATCAATGATTTTAAGGCTTTCAGATGATCTGGGAACATCACTGGTCTGCA
TGCTACTCTCTCACAATCTCCTTATGAGTCCTATAATGAAGGTTTCTGTGATTTCTTTCC
ATACCCTTGCAATGTTTTTTTTTTTTTTCTGTCCTTTTCCTAGTCAATACAATGTCACAT
GTATGAAACCGGTGCTTCTGAAGAAGATGCTCGCAACATAAGCTATTTGATTGGAGAGAC
ATGCATGGAAGAAGCTAAATGAAGATAGAACAGCAGTCTCCATTCCCTGAAACTTTTATT
GGAATTGCAACGAATCTTGCTAGGATGGCCCAGTGCATGTATCAGCATGGAGATGGGCAT
GGGATTGAAGATGGTGAAACTAAGGATAGATTGTTATCACTACTTGTTGAGCCCATTCCC
TTAGACAATGACAAC
>CSTPS202_Loci
AGCTTAAATAAATTGGAGGTAGCGAGGGCATACGAGGAACGTGAAAAGCAGGTGGGTAGG
AAGAGACCCAGATCACGTTTGCCACCATTGTGATAAGGATGATATTTTCCAATTAAACTA
ATGCTATAAATTGGGTCTCGTGCTGTACGTAGTACCATCCACACAAATACCACCTATTCC
ATTCATCAAACTCTCCCTCATTCCCAATCGCTTGCTGAAAGCATACTTAACTTCACCAAC
ATCGTCAATATGCCAACTCACACATGGAGCATTGCTAAGGATCAGAATTTGGTTTCTATC
CCCTCAGAAAAGGATAATCATCCATCCACAGAATATCCCAGCCTCACTGTTAAGCTTCAG
TCCCCATTTTCCATATATATTTTTTGCTTTTAGTTCTTATGGCGGTTTTTCACTTTTCAA
CTTCCTACTGTTGACAAGCTTCCTTTGGCAGAATGAATTTTACATGGAACATGCACAAAA
ACTGGAGGAAGTTAGGAGTGTACTCAAGGAGGTAGGAGAAGATACATTGGAAGCTTTGCT
CATGATTGATGCCATCCAACGCCTAGGCATTGACTACCATTTTCATGGAGAGATTGAAGT
GGTACTACAGAGACTACATACGAAATTTAACACTCTGAGTGATTGCCATAACAATCTCTA
CGAACTAGCACTTGGCTTCCGGCTATTGAGACAAGAAGGTCACTATGTGAGTGCAGGTGG
GATTTTCTTTTTTTTTTGTTCTTTTTTTTCTTTTGGGTTTTCCCCTTATATTTATTTACT
ATTTTAAACATTCTAAGTTTCGACTATTAAATCATTTGTTATGAAGAGTAAGTTATTTAA
CGGTTATCGTGTATGAACAGATGTCTTTAACAATCTCAAGGACACAGAGGGAAAGATTCA
AGAAAAACTAAGCGAAGATGTCAAGGGATTAATGGGTTTGTATGAAGCTTCGCAGCTAAG
TATAAAGGGGGAAGATATACTCGAAGAAATCGGAAACTTCAGTAGCCAGCTTCTTAATGC
ATGGGACACGCACAATGATCACAGTCAAGCTAGAATTGTTAGGAACACATTAGGCCATCC
CCATCATAAGAGCTTGGCAAGGTTCATGGCCAAAAGCTTTCTTAGCGATTTTCAAGGCAC
AGATGGATGGAAAAATGTCTTTAGAGAACTAGCAAAAATGGATTTCAACGTAGTTAAATC
CATACACCAGAAGGAGATGCTTCAGGTTTCCAAGTGAGTTTCACTGACCTTGAATTAAGT
TAATTTGTTGCTCTCCAAAGATTATTCCCTGACGTACCTTTCATGTAAATAATTTTTTTT
TTCTTTCTCTTTGTACCTAATTAGATGGTGGAAAGATCTAGGTTTGGCCAAGGAGTTGAA
GTTTGCAAGAAACCAACCACTGAAATGGTACATGTGGCCCTTGGCGGTCCTCCCGGATCC
AAGCTTGTCGGAACAGAGGGTTGAGCTCACAAAACCCATCTCACTAGTCTACATAATAGA
TGACATTTTTGATGTTCATGGAACACTTGATGAACTCACTCTCTTCACAGAAGCTGTCAA
CAGGTAGGCATATAACAACAATACAATTCATCAGAATGCTTCTACAAATCTCAAAAATCA
TCATTTAATCACTAATTGCATGTAGATGGGAATATGCGGCTGTTGAACAACTACCAGACT
ACATGAAGATATGTTTCAATGCTCTTAATGGAATCACCAATGAAATAAGTTCCAAGGTCT
ACAATGATCATGGGTGGAACCCCATGGAATCTCTTCGAAAGGCAGTATGTCAAATAACAT
TTACCATACTAGATTAATATTCATTTTAATTGCAAATGCAAAAGAGTTGGAAGTGCCTCT
GCAATTTTTTGATAGTTTATTTTATTTTTTGCAAACAGTGGGCATGTTTATGCAATGCAT
TTCTAGTAGAAGCAAAATGGTTTGCTGATGGACACGTGCCAAAGGCTGATGAGTACTTGA
AGAATGGGGTCATTAGCTGATCCGGAGTACATGTGGTGCTAGTTCATATGTTTTTTCTCC
TGGGTCATGGCATAACCAAGAGAAATGTAGACATTGTGGATGATTTTCCTGAGATTATAT
CTTCGGTCGCAAAAATTCTTCGCCTCTGGGATGACTTGGGAAGCGCCAAGGTAAATCTCA
AGAAACATAAAGAAAAATAACCTCTAGTCTCCAGTTTTTGTCTGTTTTATACATACCTAC
CCCTGATAGCGATCTCACTGAAAATTCCTCAACATATAAACTAGACCCACGCCAGCTCAT
TCATGGTTGTGGTCACTTCTGGTGGGAACCGCATCATGTGGTTGATGTCTGCTTTCCCAC
TATACATTCATAAACTGCTTCCGAGAACGGGAATGATGTGTCGTATTCATAGTTGGCCAC
TAACACATATAAGCATTAACACTTTTACAGGACGAGAATCAGGATGGGCACGACGGATCA
TACCTGGAGTGCTACATGAAAGAAAAACCAGGGACTTCCATAGAAAATGCCCGATGCCAT
GTTATGCATACCATTTCAGAGACATGGAAGAGCCTCAACAATGAATGCCTTGCTCCAAAT
CCATTTTCAACGTCTTTTACCAAGGCATGTCTCAATGTTGCAAGGATGGTTCCTTTGATG
TATAGTTATGATGATAATCGGTGCCTCCCAAGCCTTGAAGAGCACATGAAGTCGCTTGTC
TATGAAAGTGTTTCCTCATAAA
>CSTPS203_Loci
ATGTCCACTACTCACACATGGAGCGTTGCCGAGGACCACAACTTGGTTTCTGTCCCCTCA
AAAAATGATAATCATCTATATGCACAATATTTAAGTCTCACTGTTAAGTTTGCATCCCCA
TTTTCCCTATATGTATATATTTCCATTAGGTCCTATGCTCGATTTTCACTTTTCAATTTC
CTGTCGTTGACAATCTTCCTAAACCTGGAGGAAGTTAAGAGTGTACTCAATGAAGTAGGA
GAAGGTACATTTGAAGTTTTGCTCATGATTGATGCCATCCAACGACTAGGCATTGACTAC
CACTTCCATGATGAGATTGAAGCAATTCTACAAAGGCAGTATAGGATAGTTATAACTACG
GATGATTTTAGTGACAATCTTTACGAGGTTGCACTTAGGTTTCGGCTCTTGAGACAAGAA
GGTTACTATGTGATTACAGGTGGCCGTTTTCTTTTTCTTTTAATTATAGTATAACCTTCT
CTTATTATATATTGAATCCTTTGCTTTTTGGGAAAGTTAGTTTTCTTGGTAATGTGTACG
AATGAACTAACAGATGTCTTTAACTTCAAGGACAAGAAAGGGAAGTTTGAAGAAAAACTA
GGTAAAGATGTCAGGGGATTCATGGGTGTTGAAATCTGTGCAAAGATTTATAGTGAAAAA
TAATGGAAAAAATGAGAAAAAAGAACACGCAAATTTAACATGATTTGGCTAATTGCCTAC
GTCCATGGGAACAGGAAAGAGGATTTTCACTATGTATCAAATTAGGGTTACATAAAAGGG
TATTTATATTAACCCTTAGGAATGAAAATTCCAAAAATACCATTGAATCGTACCGCGGGG
GCGTTGTCCCCCGTACTCCCCCAACCTATCGTTCACCCCACAACAAAAAGAAGTACAAGC
CTGAATGGCAAATGTCTTCGTTCCCGTATTTGTCCCTTTTTCTCCATATGTCTTTTCGCT
CAAATATGAGTCACATACTACAACAATGGGTTTGTATAGAGCTTCACAGCTAAGCGTGCA
CGGAGAAGATATACTTGAAGAAGCAAGAAACTTTAGTAACCGACACCTTAATGCATGGAA
CACCCACAATGATCAGCATCAAGCTCGCATTGTTAGGTATTGTGGATGATTTTCAGGGAA
TTATATCCCTTTCTTCTTCTTCAATTTTATGCAATGCATTTCTGGTTGAAGCAAAATGGT
TTGTGGTGGGGCATGTGCCAAAGACTGATGACTACTTGAAGAATGGGATAATTAGCTCCG
GGGTACATGTGGTGCTAGTTCACATGTTTTTTCTGTTGGGTCATGGTATAACCAAGAGAA
ACGTAGGTATTGTGGATGATTTTCGGGGAATTATATCTTTTGCTGCTACAATTCTTCGTC
TCTGGGATGATTTGGGAAGCGCCAAGGTAATTCTCAAGACTAGTCTTTGTTCCCTTGCAC
CACATGATCATTTCTTGTTTTAATAAGTCCACAAATGAACTCTGGCCCCGCCTATATATC
ATCCGTATATATCCCTTAACTTCTCTTTATCTGATTGCTACATCTCACTTAAGATAATTT
GAGGCCATAAAAACTACACTAGTAATGGCTCATTAATTGTTGTGGTCACTTCTGGTGGGA
ACCACAAACTGCATTAAGTGAACAGGATTATGAGCAATAGTCGTGTTTTTGGACAATGAC
CTGACTGAAGCAGAATATGTGGTAGGTGAAAGGATTCCCAGATTGGGAATGATATCTTAT
CTTCATGGTTGGCCACTAACATAGGCATTTACACTTCCCAGGATGAGAATCAGGACGGGC
ATGATGGATCCTACATAGAGTGCTACATGAAGGAACACCCAGGGACGCCCATAGAAAATG
CGCGATGCCATGTTATGCATACTATTTCAGAGACGTGGAAGCTCCTGAACCAGCAATGCC
TCGCTCCAAATCCATTTTCAACATGTTTTACAAAGGCCTGCCTCAATGTTGCAAGGATGG
TTCCTTTGATGTATAGTTATGATGATAATCAGTGCCTCCCAAGCCTTGAGGAGCACATGA
AGTCGCTTGTCGAGGCGAGTGTTTCTTCGCAAAGTATCCCACCATCAAGGATTACACTTC
TCAAGGTTCATCTATGA
