# Supplementary material for: Comparative (Within Species) Genomics of the Vitis vinifera L. Terpene Synthase Family to Explore the Impact of Genotypic Variation Using Phased Diploid Genomes
Source: Front Genet. 2020 May 5;11:421. doi: 10.3389/fgene.2020.00421 (PMC7216305; doi:10.3389/fgene.2020.00421)
Supplement: Supplementary file 9 [file Data_Sheet_5.ZIP › Supplementary Data Sheet 5/CHTPS_haplotig_pseudo_loci.fa]

>CHTPS107_Pseudo
GTTAGATGATATTATGAGGAAGCCAAATGGCTTCAAGCACAACAAATACCAACCATGGAG
GAGTATATGCCTGTGGCATTAGTTACCTCTGCATACTCAATGCTGGCGACCACATCTCTT
ATTGGAATGGGAAATGGCGTGACAAAAGAAACTTTCGATTGGATCTTCAGTGAGCCAAAG
ATTGTCAGGTCTTCAGCGATAATTTGCAGGCTCATGGATGATATGGTTTTCCACAAGGTA
TGGCTGCCCTTAGGCTGTTTCAGAATATAATGACTTACAAATCAGTAAATACGTTTGATA
CCATGAATTATATATTCTAGATGCTACATATATATATTTGTATTATTCCTGAAATTGAAA
TGGCTCAAACAATTATTTTATATATTTGTACTTTCCACTAACCTCTATGATTTTATATTT
TGTAGTTTGAGCAGAAGAGAGGACATGTTGCATCAGTTGTTGAATGTTACATGAAACATG
ATGGTGCGTCGGAGTAGGAAACACACAAGGAATTCAATAAGCAAGTAAGAGATGCATGGA
AGGATATCAATGAATAGTGCCTCGTCCCAACAGCTGTTCCAATGCCCATCCTCATGCGAG
TTGTAAATCTTGCACGTGTTATAGATGTTATATACAAGTATGAATATGGCTATACTCCTT
CTGGGACTATTCTATAGGCTTTGGTAACCTCCATACTAATCGAT
>CHTPS110_Pseudo
ATGGAGAAGATATACTCGAAGAGGCAAGAAACTTTAGTAACCGGCACCTTAATTGATGGA
ACACCCACAATGATCAGCATCAAGCTCGCATTGTTAGGTATTGTGGATGATTTTCGGGGA
ATTATATCCATTTCTTCTTCTTCTTCTTCTTCTTCTTCTTCTTCTTTTTCTTCTTCTTCA
ATTTTATGCAATGCATTTCTGGTTGAAGCAAAATGGTTTGTGGTGGGGCATGTGCCAAAG
ACTGATGACTACTTGAAGAATGGGATAATTAGCTCTGGGGTACATGTGGTGCTAGTTCAC
ATGGTTTTTTCTATTGGGTCATGGTATAACCAAGAGAAACATAGGTATTGTGGATGATTT
TCGGGGAATTATATCTTCTGCTGCTACAATTCTTCGTCTATGGGATGATTTGGGAAGTGC
CAAGGTAATTCTCAAGACTAGTCTTTGTTCCCTTGCACCACATGATCATTTCTTGTTTTA
ATAAGTCCACAAACGAACTCTAGCCCCGCCTATATATCATCGGTATATATCCCTTAACTT
CTCTGTATCCGATTATGAGCCCATATATCATTGAAGATAATTTGAGGCCATAAAAACTAC
ACTAGTAATGGCTCATTAATTGTTGTGGTCACTTCTAGTGGGAACCACAAACTGCATTAA
GTGAACAGGATTATGAGCAACAGGATTATGAGCAATAGTCGTGCTTTTGGACAATGACCT
GACTGAAGCAGAATATGTGGTAGGTGCATGGGTTCCCAGATTGGGAATGATATCTTATTT
TCATGGTTGGCCACTAACATAGGCATTTACACTTCCCAGGATGAGAATCAGGACAGACAT
GATGGATCCTACATAGAGTGCTACATGAAGGAACACCCAGGAACGCCCATAGAAAATGCG
TGATGCCATGTTATGCATACTATTTCAGAGACGTGGAAGCTCCTAAACCAGCAATGCCTC
GCTCCAAATCCATTTTCAACATGTTTTACAAAGGCCTACCTCAATGTTGCAAGGATGGTT
CCTTTGATGTATAGTTATGATGATAATCAGTGCCTCTCAAGCCTTGAGGAGCACATGAAG
TCGCTTGTCAAGGCGAGTGTTTCTTCGCAAAGTATCCCACCATCAAGGATTACACTTCTT
AAGGTTCATCTATGA
>CHTPS118_Pseudo
ATGGCCTGTTCTTGTGGCTTTTATGCTTGGTCCATTCCTGCAGTTGGCCCAAACAAATTC
AGACAAATAGGCAAGACTAACTTCACCAGAATTGTGCCTATGCCTAATACGCACACATGG
AGTATTGCCCACGATCACACCTTGGTTTCTATCCCCTTAAAGAAAGATAACCATTCACCT
GAACTTGGCAGTTTTACTGTTAAGATTGCCTTACTGCTTTCCATTATTTTATAGTTCTTA
TTATGCCATGCATTTTCTAACTTTCTAATTTCCTAACTTTACAGGATGAGTTCTACAATA
AACATGCACAAAAGTTAAAGGAAGTTAAGCATGTATTCAGCAAACTAGGAGAAGATGCAA
TGGAAAGCATGATGATGATTGATGTCATACAACGCCTAGGCATTGATCATCACTTCGAAG
AGGAGATTGAAGCAGTTCTGCAGAAGCAGTATATGAATCTAGCATTCATGGTGATTGTGA
TGAGGATCTTTATGAGGTTGCACTCCGCTATCGCCTATTGAGACAAGAAGGTTACACTCT
GCCCGCAGGTGGTTTCTTTTTGTTTTTATTTCTTTTTTCTTTTTAATTAACCTTACCGAC
ATTTATCAAGAGTCGTTTGTTTCTGAAAGTGAATTTACTGGTTAATGTGCATGGATAGAT
GTGTTGAATAACTTCAAGATCAAGGAGGGGAAGTTTAAACAAAACCTACGCGAAGACATC
AGAGGATTGATGGGTTTGTATGAAGCTTCTCAGCTAAGTATAGGAAAAGATATACTTGAG
GAAGCCGGAAATTTCAGCAGTCTACTCCTTAATGCTACCTAG
>CHTPS126_Pseudo
AGATGGGATGCCAGCAGCATAGATCAACTTCCAGATTATATGAAATGCTATTATCGGGCA
TTATTGGATGTTTATGAAGAAATGGAACAAGAGATGGCGAAGGAAGGAAAATTATACTGT
GTTCACTATACAAAAGAACTGGTTTGGCACCAAATTACCTTTCTTCTAGATCCTTCTTTT
TTACATGATTTGGGACCAATTACCCTCCTGATCCTCCATTTTAACATGGTTTATGTATAT
AAGCTAGTAGCATGACCTATTTGCATGATTATGTAACTCAGAAGAAAAAACAAATCCAAT
CCTACTTTGTTGAAGCCAAATGGTTGAATCAAGGATATGTACCAACATTCGATGAGTAAT
GGAGTAGTAAGTGTTTGTTGCTCTTTGCTCATTGCCACATCTTTGGTTGGCATGGGAGAT
ATAGCAACCAAGGAGTGCTTCCAATGGGTGCTCAGCCACCCCAAGATGATTGGAGCTTCA
GAAATCATTTGCAGGTTCATGGATGACATGGCTACCCACAAGGTATTAGATTCTTCCACA
GAGATTAAATGCTTAGTAAGTGAAATTTGATACAACAGAACTGAAGTGCATGTCTGGCAA
TGCTTCTTTTAAAAGTTCCAAAAAAACAGTTCCCAATTGTTTTTAAAAAGAAAATCTTGT
TTGATAACTCAAGTATAAAAAATAGCCTTCTAGATTTATTCTCCATTAAGGTAAGTATTG
TGTATAACGTAAACATTTTCAAAATATTTTCCATATTTTCCTTAGGCTATGTTTGATATC
TGCAAAATTTGATGGAAAATGCATGCAAAAGAAAGAAAATTGAGAGGAAAGATAGAAAGA
AAGAAAAAGTGAAGGAAATAAAAAATAGTTTAGAGTCAATAAATTATTTTTATTTGCTAC
TTTAAATTTATTTAATTTATTTTAACTCATCAATATAAAGATTAAATAATTTGAAAATAT
ATAAATTTTTAGTTAATTTTAATTATATTTGATTTTCTTTGGTATTTTTCACAGGATATT
TAAACATGTGAAAATCATTTTTCTTAACATTTTTTTTTCTTTCTATGGTACTTTCCAAAA
ACCAAACATAACCTTAATGCTTGTAATAACCAAACATTTTATAGAAGATCTTGTTTATTT
TCAAGAAAGAACTTCAGAAATATTAAATATTCTCACGAGTCTAAAACTTCAAAATTTTAA
ATGGTATAATAAAATAGTTTTAATTAAAGTAATTATGACAAGATTAGATTATGGAAATCA
TTATTGGAAGGAAATATTTAAATCAAAATTACCAACATTGTTTATCGAAAAAGTTAGACA
AAGAATTAGAATTAATGAAAGAATTTCTTATTAATCATTAACTTATAAAGAATTGATTAC
TTTTATTGATAATGAAAGATTAGCCTTATGTACATACCTTAAACTTAAAAGTCAAATGAA
AAAAGGAGGACAATACAGCAAGAAAGAATTTAGAAAATTATGTTCTTGCCATATGATACT
ATAATAGCCCTTCAAAAAAGAAAAATAAAGTTATAAAAAGAAATTTAATAGAAATAAAAA
ACCAATAAATGAAACAAAATTTCCAAAGAAAAATATAAAATAAAAAATTAAAACCCTTAA
ACAAATCAAACCCAAAGAAAAAATTAATAGTGTGCTACAAATGCAAAAAAGTGGTCCATT
ATGCAAAAAATTGTCAACTAAAAAACAAAACAAATGCTCTACCAATAAATGACAAGGTTA
AAGAACAAATGATTAGTTTAATGAAGAAACATTAATTTCAAAACACCTAAAATATATAAT
AAACATAACTATTTTCAAAACAAGTTTTATAAACAACCATTTTCAATTAAAATTTTGTTA
TATGTATTTCTTAATTAAACAACCCCTTATATATATATTTTTTATTTTTATTTTTTTTGC
ACAGTTTGAGCAAAAAAGGGTGCACATTCCTTCAAGTGTTGAACTCTATATGAAGCAATA
TGGTGTTTCAAAGCAGGAGGCGTATGATGAGTTGAGTAAGCAAGTAGTCAAAGAATGGAA
GGATATCAACCAGGAGTGCCTCAAGCCTACACCAGTGCCGATGCCAATCATCACACGTGT
TCTAAATGTTACCCGTCTGATGAATATCTTCTACAAGGATGAAGATGAGTTTGGCTATGT
TGGAAAACGGATGAAAGATCTCATTGCATCGTTCCTCATAGATCCTGTATCAATGTAAGT
GGGGAGATGGTTCTATCTATGTTATGCTATGTGTGCCATTTGA
>CHTPS133_Pseudo
AAAGAGCTAAAAGCTACTGCCAGAAAGTCTTCACTACTGCTGAACTTCATAGATTCCATC
CAACGCTTGGGATTGGCATACCAGTTTAAAAGGGAGATCAAAGAAGCATTACAGGACATG
TATCAAACCTATAATCTGGATGATGATGATAATGATATGACCTGGCCAATGCTTCTCTTT
>CHTPS135_Pseudo
ATGAAAACAGTTCAATGTTACATGTATGAATCTGGTACTTCTGAAGAAGATGCTTATAAT
TACATAAGCGATTTGATTGGAGGGACATGGAAGAGGATGAATGAATATCAAGTATTAGAG
TCTCCCATAATGCAAACTTTTATTGGAATTGCAATGAATAATCTTGCTAGGATGGCCTAG
TGCATGTATGAGGATGCAGATGGACATGGA
>CHTPS136_Pseudo
TACTAACCTACCATTTGGGACTATGATTATGTGTAGTGACTGAGAAGTGATTATGTGCAG
TGACTGATAAGTGATTATGTGGTAGGTACATCATGAATATTGATAACAGGTTAATTGTAC
TTACTAATGGTCCACTTTTGTTACTAACAAATAGATGGTTATGTATGCAGCGAGAAACAT
ACGGTAGAAGACATGATAAGGTAAAGAGAGATGTGAAGGCAATGGTTGGGAAAGTGAAGA
AGCCTTTAGAGCAGCTGGAGCTAATGGATGTTTTGCAAAGGCTTGGAATATATTATCACT
TGAAGGTTGTTATAAAGAGAATAGGATATAGAATGGACAACCAGTACAATTTGGAC
>CHTPS149_Pseudo
ATGACACTGAAAGTTCCGCCCTATAAATACTATGGAGCTTGCCAAGCTATTTCGCTTGTA
CTTGCCAATTCATCATTCAAGGTGCTCTTTCATTGTCCTAAGGAAGTAGCTACTCAAGTC
TCAGCATGTCCTCTCGTCCAAATTCCTAAACCCGAAAATCGCCCTAGGGCAAAGTTTCAC
CCTAGCATTTGGGGTGACCAATTCATTACCTACACTCCCGAAGATGAGGTAATTCAATGA
AAATATGTGTCAAGGTTAATGGTTTATCAATGTGTTAATTGGTAAAATTTGTTGGCACAG
GTTACACGTGCTTGCAAAGAGAAGCAACTTGAAGATCTGAAAGAGGAAGTCAGAAGGGAC
TTAATGGCTGCTGCTGGTAACCCTTCGCAAGTCTTGAACTTCATTGATGCAGTGCAACGG
CTTGGGGTGGCATACCACTTTGAAAGAGAGAGAAGAATCATTACAACATATTTATGATAG
ATTTCATGATGCCGATGATACAGATGATGATCTCTATAATATTGCTCTTCGATTTCGACT
ACTGAGACAACAATATTTC
>CHTPS154_Pseudo
ATTTCCAGGTGGGATATTAACAACATATATCAGCTTCCGGAATACATGAAGCCATGCTAT
CAAGCAGTCTTGGATGCCTACAAAGAAATTGAGCAGATGGAGAACAAAAGAAGATCCTGT
TGTGTTCACTACGCAAAAGAGGCAGTAAGGGTCTCTGAGTTCTATCTGTGCCCCTATAAC
ATGTAATGTACACTAGAGTAATTATTTGTTGGCAATGGTATAACATATTTCAGATGAAAA
GGTCTGTTCGAGCTTACTTCAATGAAGCCAAATGGCTACATGAAGAATATGCACCTACGA
TAGAAGAGTATTTGAGTGTTGCACAAGTCACCTCTGAGGTCACCTTGTTCACTGTCATCT
GCTTTGTTGGAATGGGAAGGATGGCACCAAAGAGGTCTTTAAATGGGTGTGGAATGACCC
AAAGATCGTCGGAGCTTCCTCCAAAATTATGAGGCTCATGGATGATATGGCTTCACACAA
GGTACTATGTTATATTACATATCTCAAAGACAACGAGGTCTTCATAAGAATTTAATTACC
CTTTTGGTAAACATTTCCTGTTGGCTTTTGTGTAGTTTGAGCAAGAGAGAGGACATAGTG
CATCAAGTGTTGAATGTTACATGAAGCAACATGGTGTCTCAGAGCAACATGCATACCAAG
AGCTTAACAAGCAAGTCGAGAATACATGGAAAGATGTAATCCAGGGCTGCCTTAAACCTC
CTGCTATTCCAATCCCTCTCCTTAAACGGGTTCTTAATTTCGCACGCACCGGGGATTTCA
TGTACAAAGGCCGTGATTATAGGTTCACGAATGTTGGAGATGTGATGAAATATAGTATTG
CATCACTATTCATGGACCCTATGCCAATATGA
>CHTPS192_Pseudo
ACTTTGCAACAAAACTACCTTTTGCTCGGGACAGACTGGTGGAGTGCTACTTTTGGGTAT
TGGGGGTATGGTTTGAGCCCCAGTACTTACTTGCTAGAAGGGTCCTAACCAAAGTAATGG
CCACGACATCCATTGTGGATGATGTATAAAATGTGTATGGCACATTTGACGAGCTCGAAC
TCTTTACAGAAGCAATTGAGAGGTTGACAGATGCATATTGTTATCTTCAATTTAATTTCT
ACATTTTTTTTTGGAGATTACGGATTCAAAGTTATCTAAGTGCATCTTCATCTGTTCACT
TTCAGATATGGAACATCAGCAACATGGACCAACTCCCAGACTATATGAAACTGTGTTATC
AAGCTGTCTTAGATGTTTATGAAGAAATTGAGGAAGAGTTGGCCAAGGAAGGTAAACTAT
GTAGTGTTCCATATGCAAAAGCAGCGGTTTGTGCTTCCTCTTTATATATTTTTTTTTTAC
CTTTCAATGACGTGATTTATATTGTACAAGCTAGGAACATAATGTTATAACCCAGATGAA
AAACTAATCCGATCCTACTTTGCTGAAGCAAAATGGTTCCACCAAGAATACATACCCAGC
ATGGATGAGTATATGAGTAACGCGTTAGTAAGTTGTGGGTACTCTATGCTAGCCACATCC
TTCATTGGCACGGGAGATATACCAACAAAGGAAGCTTTTGATTGGATATTCAGCAACCAT
AAGATGATTAGAGCTTCATCAATCATTTGTAGGCTCATGGATGACATCATTTCCCATCAA
GTATAATTAGATGATAACTATATATTAACATGATCACACACAAGCATAAATAAAGAAAAG
GATGGGATTTTAATGTGATTTGGTAATTAATATGACCTCTATGCTCATAGAGCACATCAA
TATTTAAGAATCCACTGATTAAACGAAAAAAATATATATATAAGGGTTGCAATGGTAAAA
GCTCTCATTCTCTTCTCAATTATGGTTACGCGTGATTTTCACTCTCTAAAAAAAAAATCC
TAAATCATAAGAGAGTTAGATATAACAACCGGAGGCAAACTCATCATTTAATAAATAAAA
AAATTTCTTTGATCTCAGTGAGAAGCTCAACCCTCAACACTCTTTATGCATTATAATAAA
ACTAATTTAGGCTTTACAATCAAACATTATGTTATACCGTCATTCACTTTATAAACTCTA
AAAAATTCAATATAATGTTGAATGTTAATTTGATTTTCACTTTTTGTATAGTTTAAGCAA
AAGAGAGGGCACATAGCCTCTAACGTGGAATGCAACATGAAGCAATATGGGGTTTTTGAG
TAAAAAGTGTATGAGGAGTTGAATAACCAAATGATGAATGCCTAGAATGATATAAATGAG
GAGTTTCTCAAGACCTATGCAAGCACTGATGCCTCTCCTCATACTTGTTCTCACTTTTAT
TCGTGTCATGGATGTCTTGTACAAGGACAAAGATGAGTATTG
>CHTPS176_Pseudo
AAAACAGTTCAATGTTACTTGTATGATACTGGTACTTCTGAAGAAGATGCTTATAATTAC
ATAAGCAATTTGATTGGAGAGACATGGAAGAGGATGTATTAAGATCAAGTAGTAGAGTCT
CCCTTCACTCAAACTTTTATTGGAATTGCAATGAATTTTGCTAGGATGGCCTAGTGCATG
TATGAGGATGCAGATGGACACGGTATTCATTGA
>CHTPS180_Pseudo
ATATCATTCATCAATATCATGATTTTCAGGTGGGATATCAGTGCCATAGCTCAACTGCCA
GAGCTAGAGTACATGTGAGTGTGTTATCAAGCACTCTTAGATGTATACAGTGAAATTGAG
GAAGAAATGGCCAAGGAAGGAAGATCGTATCGGCAAAAGAAGCGGTAAGGCTTACATGTG
ATTATTATACTTTAAGAAGCAATAAATTTAATAACCATACTGATAAAATAAAAACCAAAT
CCACTGTTCAGATGAAAAATCAAGTAAGGGCATACTATGAGGAAGCAAAATGGCTTCAAG
TCCAACAAGCACCTACCATGGAGGAGTATATGCCTGTGGCATTAGTTACCTCTGCATACT
CAATGCTGGCGACCACATCACTTACTGGAATGGGAGATGCTGTGACAAAAGAAACTTTCG
ATTAGATCTTCAGTGAGCCTAAGATTGTCAGGGCTTCAGCCATAGTTTGCAGGCTCATGG
ATGATATGGTTTCCCACAAGGTAAGGCAGTCCTTACGCTGTTTCAGAATATTAACTTACA
AATTCTAGCTGTTAATATGCATATCTTCTGAAATTCAAATGATCAAACAATTATTTTTAT
ACATTTGTACTTTTCACTAACCTCTATGATTCTATATATATTTTGTAGTTTGAGCAGAGG
AGAGGACATGTTGCCTCAGCTGTTGAATGTTACATGAAGCAACATGGTGCGTCGGAGCAG
GAAACGCACAACGAATTTAACAAACAAGTAAGAGATGCATGGAAGGATATTAATGAAGAG
TGCCTCATCCCAACCGCTGTTCCAATGCCCATCCTCATGCGAGTTCTAAATCTTGCACGT
GTGATAGATGTTTAATACAAGAATGAATATGGCTATACTCATTCTGGGACTGTTCTAAAG
GATTTCGTAACTTCCACGCTAATCGATCCTGTACTGCCAATATGA
>CHTPS179_Pseudo
ATATCATTCAGCTATTTGATTTTCAGGTGGGAGATCAGTGCCATAGGTCAACTGCCAGAG
CCAGAGTACATGTGAGTGTGTTATCAAGCACTCTTAGATGTATACAGTGAAATTGAGGAA
GAAATGGCCAAGGAAGGAAGATCGTATCGGCAAAAGAAGCGGTAAGGCTTACATGTGATT
ATTATACTTTAAGAAGCAATAAATTTAATAACCATACTGATAAAATAAAAACCAAATCCA
CTGTTCAGATGAAAAATCAAGTAAGGGCATACTATGAGGAAGCGAAAATGGCTTCAAGTC
CAACAAGTACCTACCATGGAGGAGTATATGCCTGTGGCATTAGTTACCTCTGCATACTCA
ATGCTGGCGACCACATCACTTACTGGAATGGGAGATGCTGTGACAAAAGAAACTTTCGAT
TAGATCTTCAGTGAGCCTAAGATTGTCAGGGCTTCAGCCATAGTTTGCAGGCTCATGGAT
GATATGGTTTCCCACAAGGTAAGGCAGTCCTTACGCTGTTTCAGAATATTAACTTACAAA
TTCTAGCTGTTAATATGCATATCTTCTGAAATTCAAATGATCAAACAATTATTTTTATAC
ATTTGTACTTTTCACTAACCTCTATGATTCTATATATATTTTGTAGTTTGAGCAGAAGAG
AGGACATGTTGCCTCAGCTGTTGAATGTTACATGAAGCAACATGGTGCGTCGGAGCAGGA
AACGCACAACGAATTTAACAAACAAGTAAGAGATGCATGGAAGGATATTAATGAAGAGTG
CCTCATCCCAACCGCTGTTCCAATGCCCATCCTCATGCGAGTTCTAAATCTTGCACGTGT
GATAGATGTTTAATACAAGAATGAATATGGCTATACTCATTCTGGGACTGTTCTAAAGGA
TTTCGTAACTTCCACGCTAATCGATCCTGTACTGCCAATATGA
>CHTPS181_Pseudo
ATGTCTCAGAGGAGATATCTCGGAAGCACATTAGATCAGGCATGCATGATAGTTAAAACT
TGGAAGAATATTAAAGGACATTGCATCGCCCCATCTCCATTACTGCAACCGATTGTCAAT
ATCATCACAAACATTGCAAGGGTAGCACTGTGGATTTACCAATATGGAGCTGGGCTTGGA
ATTCCTGATCGTGAAACAAAGGCTCAGATTCTGTCTCTACTCATTGAACCTCTTTTAGGT
TTATCAAAAGTACGTTTACAGTTTGTCAACAAAAGCCAATGATATGCATCAATCGGAACA
GGCAACAACAAAGTTACTGTGCATCCACTGCTACAAAATCACCACCCCCAAGTCAAACTG
GTGACTCTTGTGGCTCTCTCTCATCAGGAGCTGTTGCACCATGTGCTAGGGCACGGGTCA
CAGTAATTGTGTGTGTTTTTTTTTTTTTTTTTTCTTGAGAAAATAGGAATAGACCAAAGA
ATTGTTTTTATGCTGAACATATTTTTCTGAAATTATTCCATAGGTGGAACTTGTTAAGAG
TAACATGGCTGACACACTGTAA
>CHTPS186_Pseudo
ATGTTATCCATATGTTTGTTAATTGTTGAAGATTACGACCCCTTTGTGAAGTTAAAGTTA
ATTGACAACATTAAGAAACTCGGTCTGACCAGCCTTTTTGAGCTGCAGATCAAGCAAGCC
CTGGATAGAATGGTGTCTGCTAGGTGCAACAATGCCAGTATTGACGGCAATCTTCATGCT
ACTGCACTATGGTTTAGGCTCCTCAGGGAGCATGGTTATGAAGTTTCACAAGGTACAAAT
ATTAATTAATATGACTTTCATTTTGATCATCATCATTATCTAACTTCCAAATAATGGTTT
AAAACGCAGACATGTTTACTGTCTTCATGGATGAGACAAATATGTTCTGTAGAAGCATAT
GCACAATGTTAAAGGAGTGACTGAGCTTTTTGAGGCCACCCATCTAGCCTTAGAAGGAGA
AACCATCCTGGATGCAGCTAAAGCTTTCTCTTCCAAATTAGACATTAACCTAGCCAAAAC
TGTGGCCCAATCTTTGGAGGTTTCATTTCACTGGAGAATGCAGTGGTTTGATGTCAAGTG
GCGAATTGATTCTTATGAGAAAGAGGAACGCATCATGAGTCCAATCTCACTCGAGCTAGA
TAAACTTAACTTCAACATTGTTCAAGCCATACACGAAAAAGATCTCAAAGGGATGTCTAG
>CHTPS190_Pseudo
TGGCTAATGAGTATAAAGTTTACAAGAGACCAAACACTGAAATGGCATATGTGGCTCATG
GCAATCCTCCCAGATCCAGGGTTGTCAGAGCAAAGAATTGAGCTCACAAAAACCATCTCT
CTAATCTACATTATGATGACGTTTTTTATATTTAAGGGCCGCTAGATGAGCTCACTCTCT
TCACAATGGAGTTAATCCATTGATATGCTTATATAAATTATGTTCCACCAAATTGGTAAT
TCTTATTTGGAGCAACGTCAAGACTGCATGAAGATATGTGGCAAAACTCTTATGGATTCA
CCAACCAAAACCAGTAACAATTATTGAAAGGCATGATATACTCTAACCAAATTATCATTT
ACCCTCTGACCAAATTTCCCATCAAAATGGACATTGAAATTTTTTTGGGAGTCACAAATG
GAACCGCATTTAACGGATCCATTATTTCAACGGTGGGCGAGTTTATGCAATGCATTTATA
GTAGAAGCAAAATGGTTTTGCTTCAGGGCATGTGCCCAAGGCTGAGGAGTACTTGAAGAA
TGGAGTCGTTAGTTCAGGGGTACACGTGGTGTTTGTTCACATGGTTTTCTCTTGGTCATG
ACATAACCAATGGCAATGTAGACCTAAAAGTTTGATGTAACCCATGGAAATGTACACCTT
GTGGATGACTTTCCAAGCTTTATGTCTTGAACAGAAAAGATTCCTCTTTCAAATGACCTA
TGAAGCGCCAAGGCAAGGCCCAGGCCCATAGGTTATTAATATGTTATGCCGCTATTTCCT
TGGACCACACAGCGACCTGAAATTTCGTTTGTAGGTAGATTGGGTAGATCTAAAAGTTTG
ATATAGCTTTCGCCTAAGGAAAACCAATCAAGGAACATGGAAAACAAAGTGCAGCCCATA
TGATTTTCAGACATGTGGAAGCGCCTCAACCAGGAATGCCTCTCACCAAATCCATTTTTC
ACTTGTTTCAAAAAAGGTTCCTTTAA
>CHTPS191_Pseudo
ATGTCCACTGCTCACACATGGAGCGTTGCCGAGAACCACAACTTGGTTTATGTCCCCTCA
AAAAATGATAATCATCTATATGCACAATATTCTAGTCTCACTGTTAAGTTTGCATCCCCA
TTTTCCCTATATGTATATATTTCCATTAGGTCCTATGCTCGATTTTCACTTTTCAATTTC
CTGTCGTTGACAATCTTCCTTTGCAGGACGAATTTTATATGAAACATGCACAAAACCTGG
AGGAAGTTAAGAGTGTACTCAATGAAGTAGGAGAAGGTACATTTGAAGTTTTGCTCATGA
TTGATGCCATCCAACGACTAGACATTGACTACCACTTCCATGATGAGATTGAAGCAATTC
TACAAAGGCAGTATAGGATAGTTATAACTACGGATGATTTCAGAGACAATCTTTACGAGG
TTGCACTTAGGTTTCGGCTCTTGAGACAAGAAGGTTACTATGTGACTGCATGTGGTCGTT
TTCTTTTTCTTTTAATTATAGTTTAACATTCTCTGATTATATATTGAATCATTTGCTTTT
TGGGAAAGTTAATTTTCTTGGTAATGTATATGAATGAACTGACATATGTCTTTAACAACT
TCAAGGACAAGAAAGGGAAGTTTGAAGAAAAACTAGGTAAAGATGTAGGGGATTAATGGG
TGTTGAAATCTGTGCAACGATTTATGATGAAAAATAATAGAAAAACGAGAAAGAAGAACA
CGTAGATTTAACATGGTTTGACTAATTGCCTACATTCATGGGAATATGGAAGAGGATTTT
CACTATGTATCAAATTAGGTTACATAGAAGGGTATTTATATTAACTCTTAGGAATGATAA
TTCCAAAAATACTGTTGAATCGTAGTGCGAAGGGCAACGCACAACAAAAAGAAGCACAAG
CCTAAATGGAAAATGTTATCGCTCCACTTCGCTCCGGTATTTGCCCCTTTTTCTCCATAT
GTCTTTTCACTCAAATATGAGTCACATACTACAACAATGGGTTTGTATAGAGCTTCACAA
CTAAGTGTGCACAGAGAAGATATACTCGAAGAAGCAAGAAACTTTAGTAACCAGCACCTT
AATGCATGGAACACCCACAATGATCAGCATCAAGCTTGCATTGTTAGGTATTGTGGATGA
